# Supplementary material for: PAX3-FOXO1 dictates myogenic reprogramming and rhabdomyosarcoma identity in endothelial progenitors
Source: Nat Commun. 2023 Nov 15;14:7291. doi: 10.1038/s41467-023-43044-1 (PMC10651858; doi:10.1038/s41467-023-43044-1)
Supplement: Supplementary file 2 — Dataset 1 [file 41467_2023_43044_MOESM2_ESM.xlsx]

## Sheet: Sheet1
Supplementary Data 1 List of antibodies used for staining
Antigen	Use	Species Reactivity	Clone	Sections	Catalog/Vendor	Concentration	Antigen Retrieval	Secondary	Conjugate
Laminin	IHC/ICC	Mouse		Frozen	L9393, Sigma	1 to 250	pH6 Citrate Buffer C9999, Sigma	Goat anti-rabbit AlexaFluor488
Pax7	IHC/ICC	Mouse		Frozen	Purified from DSHB hybridoma	1 to 250	pH6 Citrate Buffer C9999, Sigma	Goat anti-mouse AlexaFluor647
MyHC	IHC/ICC	Mouse/Human		Frozen	MF20, DSHB	undiluted	pH6 Citrate Buffer C9999, Sigma	Anti-Mouse AlexaFluor488 A11029, ThermoFisher
Desmin	IHC/ICC	Mouse/Human		FFPE	RB-9014, ThermoFisher	1 to 500	CC1 950-500 Roche	OmniMap Rabbit, 760-4311, Roche		DAB
MyoD1	IHC/ICC	Mouse/Human	EP212	FFPE	386R-18, Cell Marque	undiluted	ER2 AR9640, Leica	Bond Polymer DS9800, Leica		DAB
Myogenin	IHC/ICC	Mouse/Human	F5D	FFPE	M3559, DAKO	1 to 200	Target Retrieval pH9 S2367 DAKO	Mouse on Mouse polymer HRP MM510L, Biocare Medical		DAB
Ki67	IHC/ICC	Mouse/Human	SP6	FFPE	RM-9106, ThermoFisher	1 to 100	CC1, 950-500 Roche	OmniMap rabbit, 760- 4311, Roche
CD31	IHC/ICC	Human		Fresh Fixed	ab28364, abcam	1 to 50	None	Donkey anti-rabbit AlexaFluor 568
MyoD1	IHC/ICC	Human	5.8A	Fresh Fixed	M3512, DAKO	1 to 50	None	Donkey anti-mouse AlexaFluor 488
RFP/Tomato	IHC/ICC			Fresh Fixed	600-401-379, Rockland	1 to 100	None	Donkey anti-rabbit AlexaFluor 568
ERG	IHC/ICC	Human/Mouse		FFPE	ab133264/Abcam	1 to 1700	HIER on autostainer			DAB
CD31	IHC/ICC	Mouse	SZ31	FFPE	DIA-310/Histobiotec	1 to 50	HIER on autostainer			DAB
CD5	IHC/ICC	Mouse	53-7.3	FFPE	553017, BD Biosciences	1 to 200	Target Retrieval pH6 S1699 Dako (Decloaking Chamber)	Rabbit anti-rat 1:200, BA-4001, Vector
OSCAR	IHC/ICC	Human/Mouse		FFPE	465-01 Covance	1 to 250	HIER on autostainer	Rabbit anti-mouse 1:500, ab133469, Abcam
IBA1	IHC/ICC	Human/Mouse		FFPE	CP290A, BioCare Medical	1 to 300	HIER on autostainer	None
MAC2	IHC/ICC	Human/Mouse	M3/M8	FFPE	ACL-8942P, Accurate	1 to 1000	HIER on autostainer	None
CD3	IHC/ICC	Human/Mouse		FFPE	sc-1127, Santa Cruz	1 to 500	HIER on autostainer	Rabbit anti-goat, 1:400, BA-5000, Vector
PAX5	IHC/ICC	Human/Mouse		FFPE	ab109443, Abcam	1 to 1000	HIER on autostainer	None
IRF4	IHC/ICC	Human/Mouse		FFPE	sc-6059, Santa Cruz	1 to 4000	HIER on autostainer	None
KAPPA	IHC/ICC	Human/Mouse		FFPE	1050-01, Southern Biotechnology Associates	1 to 2,500	HIER on autostainer	None
CD117	IHC/ICC	Human/Mouse		FFPE	AF1356, R&D	1 to 250	HIER on autostainer	None
Mast Cell Tryptase	IHC/ICC	Human/Mouse	EPR9522	FFPE	ab151757, Abcam	1 to 6000	HIER on autostainer	None		DAB
MCPT4	IHC/ICC	Human/Mouse		FFPE	LS-B5958, LIFESPAN BIO	1 to 500	HIER on autostainer	Rabbit anti-goat, 1:400, BA-5000, Vector
GLYP3	IHC/ICC	Human		FFPE	760-4442, CELL MARQUE	RTU	HIER on autostainer	Rabbit anti-mouse 1:500, ab133469, Abcam
CK19	IHC/ICC	Human		FFPE	TROMA-III-C, BANK UNIVERSITY OF IOWA	1 to 1000	HIER on autostainer	Rabbit anti-rat, 1:400, BA-4001, Vector
AFP	IHC/ICC	Human		FFPE	A0008, DAKO	1 to 300	HIER on autostainer	None
RFP/Tomato	Immunoblot				600-401-379, Rockland	1:1000 in 5% BSA		Goat Anti-Rabbit IgG HRP Conjugate #1706515
GAPDH	Immunoblot	Mouse/Human	6C5		MAB374, Sigma-Aldrich	1:10,000 in 5% milk		Goat Anti-Rabbit IgG HRP Conjugate #1706515
T Antigen	Immunoblot		Pab 101		sc-147, Santa Cruz	1:200 in 5% milk		Goat Anti-Mouse IgG HRP Conjugate #1706516
hTERT	Immunoblot	Human			600-401-252S, Rockland	1:500 in 5% BSA		Goat Anti-Rabbit IgG HRP Conjugate #1706515
MYCN	Immunoblot	Human	D1V2A		84406, CST	1:1000 in 5% BSA		Goat Anti-Rabbit IgG HRP Conjugate #1706515
FOXO1	Immunoblot	Human	C29H4		2880, CST	1:1000 in 5% BSA		Goat Anti-Rabbit IgG HRP Conjugate #1706515
MYOD1	Immunoblot	Human	5.8A		M3512, DAKO	1:5,000 in 5% milk		Goat Anti-Mouse IgG HRP Conjugate #1706516
MYOG	Immunoblot	Human	F5D		M3559, DAKO	1:250 in 5% milk		Goat Anti-Mouse IgG HRP Conjugate #1706516
MAC1	Flow Cytometry	Mouse	M1/70		#563015, BD Biosciences	1 to 50			BV605
CD45	Flow Cytometry	Mouse	I3/2.3		#567459, BD Biosciences	1 to 50			BV605
TER199	Flow Cytometry	Mouse	TER-119		#747740, BD Biosciences	1 to 50			BV605
SCA1	Flow Cytometry	Mouse	D7		#25-5981-82, eBioscience	1 to 50			PerCP-Cy5.5
B1 Integrin	Flow Cytometry	Mouse	Ha2/5		#561796, BD Biosciences	1 to 50			FITC
CXCR4	Flow Cytometry	Mouse	2B11/CXCR4		#551968, BD Biosciences	1 to 50			Biotin
Streptavidin	Flow Cytometry				#25-431882 eBioscience	1 to 50			PE-Cy7
CD31	Flow Cytometry	Human	WM59		#340430, BD Biosciences	1 to 6			PerCP
CD34	Flow Cytometry	Human	8G12		#555445, BD Biosciences	1 to 6			FITC
VE-CADHERIN	Flow Cytometry	Human	16B1		#17-1449-42, Invirtogen	1 to 6			APC
H3K27ac	CUT&RUN	Human			39133, Active Motif	1 to 50
IgG	CUT&RUN	Human			NB810-56910, Novus	1 to 100
FOXO1	CUT&RUN	Human	C29H4		2880, CST	1 to 50
