# Supplementary material for: PAX3-FOXO1 dictates myogenic reprogramming and rhabdomyosarcoma identity in endothelial progenitors
Source: Nat Commun. 2023 Nov 15;14:7291. doi: 10.1038/s41467-023-43044-1 (PMC10651858; doi:10.1038/s41467-023-43044-1)
Supplement: Supplementary file 3 — Dataset 2 [file 41467_2023_43044_MOESM3_ESM.xlsx]

## Sheet: Sheet1
Supplementary Data 2 Clusters from aP2-Cre;R26-tdTom and Fabp4-Cre;R26tdTom scRNAseq. Generated using Seurat FindAllMarkers function with "bimod" test (Likelihood-ratio test)
p_val	avg_log2FC	pct.1	pct.2	p_val_adj	cluster	gene
1.60333e-154	1.1973	0.883	0.471	3.52541e-150	0	Timp4
6.08922e-129	0.827718	0.735	0.361	1.3389e-124	0	Trp53i11
2.94482e-108	1.24416	0.963	0.59	6.47507e-104	0	Aqp1
7.01406e-102	0.450992	0.285	0.071	1.54225e-97	0	Akap5
2.21992e-93	0.857234	0.97	0.617	4.88116e-89	0	Gpihbp1
9.68707e-87	0.759988	0.726	0.313	2.12999e-82	0	Car4
1.98069e-84	0.547544	0.61	0.288	4.35515e-80	0	Gm12002
2.48535e-84	0.517879	0.713	0.409	5.4648e-80	0	Slc28a2
1.70698e-83	0.571634	0.672	0.366	3.75331e-79	0	Ccdc85a
1.14963e-82	0.777325	0.951	0.595	2.5278e-78	0	Rgcc
2.56818e-79	0.633046	0.73	0.442	5.64692e-75	0	Car8
1.35529e-77	0.671545	0.973	0.822	2.98002e-73	0	Gng11
4.16783e-77	0.409182	0.385	0.152	9.16422e-73	0	Nos2
2.04618e-73	0.667541	0.944	0.69	4.49915e-69	0	Cd200
4.48678e-73	0.433115	0.504	0.249	9.86553e-69	0	Pcdh12
1.14119e-70	0.677812	0.943	0.621	2.50925e-66	0	Tcf15
9.15797e-69	0.548896	0.797	0.546	2.01365e-64	0	Ctnnbip1
8.98562e-65	0.603542	0.902	0.58	1.97576e-60	0	Clic5
9.2277e-64	0.684422	0.711	0.333	2.02899e-59	0	Aplnr
1.97003e-63	0.67815	0.974	0.66	4.33169e-59	0	Kdr
3.34147e-63	0.64728	0.95	0.662	7.34722e-59	0	Tspan13
4.27244e-63	0.464028	0.453	0.222	9.39423e-59	0	Adh1
3.52921e-62	0.314044	0.353	0.15	7.76002e-58	0	Cdh23
4.52988e-60	0.610667	0.912	0.571	9.96031e-56	0	C1qtnf9
8.21134e-60	0.491467	0.901	0.772	1.80551e-55	0	Ppp1r2
6.5049e-59	0.379821	0.479	0.264	1.4303e-54	0	Dok4
1.77671e-58	0.459097	0.569	0.304	3.90663e-54	0	Bmp6
3.70628e-58	0.45274	0.771	0.537	8.14937e-54	0	2810025M15Rik
6.00477e-58	0.511858	0.801	0.569	1.32033e-53	0	Smco4
2.19704e-57	0.398201	0.529	0.306	4.83086e-53	0	Eepd1
2.50227e-57	0.561353	0.907	0.608	5.502e-53	0	Itga6
6.00958e-56	0.462866	0.618	0.346	1.32139e-51	0	Abcb1b
3.25847e-55	0.436499	0.711	0.515	7.16471e-51	0	Arhgap18
7.69391e-55	0.471006	0.624	0.42	1.69174e-50	0	Fscn1
1.58356e-54	2.29061	0.265	0.214	3.48192e-50	0	Hbb-bs
4.48808e-54	0.299263	0.192	0.056	9.86839e-50	0	Klra9
1.46263e-53	0.366915	0.511	0.28	3.21603e-49	0	Tspan15
7.14972e-53	0.449712	0.597	0.37	1.57208e-48	0	Bcl6b
2.89109e-52	0.386276	0.561	0.346	6.35693e-48	0	Rasgrp2
6.60564e-52	0.496082	0.862	0.633	1.45245e-47	0	Ets2
3.61242e-51	0.501002	0.923	0.694	7.94299e-47	0	Cav2
5.48985e-50	0.286101	0.341	0.157	1.20711e-45	0	Spaar
2.00323e-49	0.521597	0.946	0.691	4.40469e-45	0	Afdn
3.51784e-48	0.451547	0.715	0.508	7.73502e-44	0	Sult1a1
1.42222e-47	0.316512	0.414	0.262	3.12718e-43	0	Dgkd
1.43762e-47	0.440749	0.773	0.585	3.16105e-43	0	Xdh
1.41183e-46	0.44562	0.841	0.67	3.10434e-42	0	Jup
1.62534e-46	0.449393	0.921	0.676	3.5738e-42	0	Jam2
1.6678e-46	0.466495	0.888	0.641	3.66715e-42	0	Gimap6
1.73283e-46	0.393037	0.694	0.529	3.81015e-42	0	Ssh2
1.16889e-45	0.532484	0.351	0.107	2.57016e-41	0	Cxcl9
6.71024e-45	0.466806	0.902	0.673	1.47545e-40	0	Lims2
2.42622e-42	0.348642	0.551	0.344	5.33477e-38	0	Sh2d3c
6.02159e-42	0.327192	0.56	0.408	1.32403e-37	0	Cyth1
8.97763e-42	0.272071	0.379	0.235	1.974e-37	0	Tsfm
1.46562e-41	0.494288	0.868	0.552	3.22261e-37	0	Tcim
4.66598e-41	0.351887	0.563	0.387	1.02596e-36	0	Tspan6
2.77914e-39	0.266215	0.31	0.151	6.11076e-35	0	Gm32688
1.10347e-38	0.380156	0.799	0.544	2.42632e-34	0	Kank3
9.25311e-38	0.328398	0.475	0.279	2.03457e-33	0	Kcna5
6.18006e-37	0.288795	0.414	0.243	1.35887e-32	0	Prag1
4.82143e-36	0.412056	0.759	0.472	1.06014e-31	0	Ablim3
8.2269e-36	0.313093	0.542	0.385	1.80893e-31	0	Spred2
4.0728e-35	0.276772	0.369	0.209	8.95528e-31	0	Chek2
1.04016e-33	0.413822	0.918	0.623	2.28711e-29	0	Adgrl4
1.9456e-33	0.256572	0.328	0.161	4.27799e-29	0	Tnfrsf21
3.3556e-33	0.376696	0.732	0.484	7.37829e-29	0	Sept4
4.93826e-32	0.329538	0.878	0.725	1.08582e-27	0	Ccdc85b
5.0201e-32	0.344812	0.674	0.515	1.10382e-27	0	Pxdn
5.20155e-32	0.379457	0.807	0.565	1.14372e-27	0	Palmd
5.62162e-32	0.372867	0.628	0.427	1.23608e-27	0	Rassf9
3.5151e-31	0.336445	0.643	0.446	7.729e-27	0	Afap1l1
3.33907e-29	0.325993	0.684	0.496	7.34195e-25	0	Fam43a
5.15767e-29	0.41281	0.914	0.604	1.13407e-24	0	Cd300lg
3.98114e-28	0.352682	0.873	0.617	8.75373e-24	0	Tie1
1.38639e-27	0.411648	0.949	0.775	3.0484e-23	0	Col4a2
2.35518e-27	0.426595	0.984	0.793	5.17857e-23	0	Cav1
1.66257e-26	0.312845	0.698	0.497	3.65567e-22	0	Tmem204
1.71497e-26	0.395857	0.909	0.641	3.77088e-22	0	Tspan7
3.32309e-26	0.454325	0.893	0.634	7.30681e-22	0	Fabp5
5.95833e-26	0.326307	0.784	0.668	1.31012e-21	0	Dusp3
9.14157e-26	0.425914	0.763	0.543	2.01005e-21	0	Cdkn1c
1.28886e-25	0.341503	0.766	0.489	2.83395e-21	0	Fmo1
1.40033e-25	0.446599	0.878	0.607	3.07905e-21	0	Rflnb
1.92147e-25	0.278874	0.43	0.265	4.22493e-21	0	Vwa1
6.44782e-25	0.274925	0.513	0.406	1.41775e-20	0	Smad1
8.56836e-25	0.27962	0.613	0.461	1.88401e-20	0	Myo18a
2.70069e-24	0.3037	0.97	0.96	5.93828e-20	0	Ybx1
2.80056e-24	1.93331	0.127	0.092	6.15788e-20	0	Hba-a1
3.43403e-24	0.279692	0.589	0.438	7.55075e-20	0	BC028528
3.93489e-24	0.321652	0.653	0.527	8.65204e-20	0	Sh3bp5
6.59754e-24	0.327452	0.745	0.548	1.45067e-19	0	Ptp4a3
7.91769e-24	0.261971	0.407	0.243	1.74094e-19	0	Adamts9
1.46038e-23	0.397485	0.985	0.693	3.21109e-19	0	Cdh5
1.56857e-23	0.285576	0.714	0.519	3.44896e-19	0	Cd38
3.13403e-23	0.414745	0.974	0.757	6.89111e-19	0	Cavin2
3.57696e-23	0.300627	0.863	0.674	7.86502e-19	0	Tjp1
3.79053e-23	0.300377	0.761	0.585	8.33461e-19	0	Jcad
6.70379e-23	0.382434	0.981	0.829	1.47403e-18	0	Col4a1
7.47704e-23	1.81743	0.107	0.086	1.64405e-18	0	Hba-a2
3.89284e-22	0.444076	0.999	0.866	8.55957e-18	0	Fabp4
2.43268e-21	0.304321	0.822	0.646	5.34898e-17	0	Plcb4
1.17166e-20	0.276281	0.654	0.465	2.57624e-16	0	Adgrl2
1.46766e-19	0.25561	0.601	0.434	3.22708e-15	0	St8sia4
2.57293e-19	0.261568	0.763	0.533	5.65735e-15	0	Arhgef15
2.85364e-19	0.274807	0.999	0.988	6.27458e-15	0	Tmsb4x
3.08942e-19	0.297346	0.605	0.42	6.79303e-15	0	Nes
2.07851e-18	0.261349	0.775	0.564	4.57024e-14	0	Sema6a
2.53303e-18	0.321594	0.978	0.824	5.56962e-14	0	Sparcl1
2.65112e-18	0.305121	0.749	0.48	5.82929e-14	0	Aqp7
2.86765e-18	0.407011	0.874	0.544	6.3054e-14	0	Cldn5
2.94103e-18	0.282597	0.842	0.587	6.46674e-14	0	Ushbp1
5.77203e-18	0.255612	0.606	0.429	1.26915e-13	0	Tspan2
6.50215e-18	0.280433	0.715	0.472	1.42969e-13	0	Scarb1
2.06944e-17	0.251128	0.443	0.289	4.55028e-13	0	Cyp4b1
4.45896e-17	0.275123	0.894	0.709	9.80435e-13	0	Itpkb
6.45678e-17	0.272439	0.831	0.596	1.41972e-12	0	Myct1
2.29695e-16	0.25692	0.377	0.276	5.05054e-12	0	Cd274
3.36061e-16	0.250857	0.54	0.391	7.3893e-12	0	Nrep
6.21686e-16	0.312387	0.942	0.68	1.36696e-11	0	Cd93
8.8369e-16	0.252037	0.734	0.524	1.94306e-11	0	Unc45b
9.83696e-16	0.256881	0.821	0.647	2.16295e-11	0	Fli1
1.24515e-15	0.255893	0.716	0.526	2.73784e-11	0	Gngt2
2.29965e-15	0.282541	0.936	0.772	5.05647e-11	0	Nrp1
1.42649e-14	0.300207	0.986	0.779	3.13657e-10	0	Cd36
2.8806e-14	0.287455	0.985	0.706	6.33387e-10	0	Egfl7
7.40177e-14	0.255173	0.631	0.498	1.6275e-09	0	Nrp2
3.10675e-12	0.266471	0.966	0.688	6.83113e-08	0	Adgrf5
1.02723e-11	0.280292	0.457	0.363	2.25867e-07	0	Ccnd1
1.13297e-11	0.258066	0.884	0.673	2.49118e-07	0	Itga1
1.51976e-09	0.255711	0.963	0.782	3.34165e-05	0	Cxcl12
0	2.00756	0.879	0.24	0	1	Alpl
0	1.95849	0.755	0.115	0	1	Sema3g
0	1.81506	0.993	0.758	0	1	Tm4sf1
0	1.57462	0.589	0.046	0	1	Col8a1
0	1.44651	0.836	0.344	0	1	Sox17
0	1.38428	0.606	0.085	0	1	Hey1
0	0.994926	0.548	0.081	0	1	St8sia6
5.35886e-305	1.868	0.884	0.311	1.17831e-300	1	Stmn2
8.06617e-291	1.46197	0.928	0.79	1.77359e-286	1	Bsg
2.63444e-284	0.849102	0.44	0.041	5.79261e-280	1	Eps8l2
3.89224e-268	1.05564	0.594	0.241	8.55826e-264	1	Cdk19
8.66908e-267	1.39125	0.934	0.614	1.90616e-262	1	Tsc22d1
1.23043e-256	1.26995	0.911	0.535	2.70547e-252	1	Mecom
1.60422e-233	1.11922	0.831	0.395	3.52736e-229	1	Efnb2
8.94617e-229	1.74239	0.855	0.505	1.96708e-224	1	Slc6a6
2.13882e-224	2.04284	0.641	0.141	4.70283e-220	1	Edn1
7.35668e-215	0.646699	0.398	0.052	1.61759e-210	1	Prom1
1.6909e-214	1.35005	0.743	0.328	3.71796e-210	1	Glul
6.99825e-202	0.920979	0.595	0.2	1.53878e-197	1	Fam181b
8.14961e-201	1.09182	0.711	0.424	1.79194e-196	1	Pdcd4
4.74489e-196	1.01731	0.45	0.046	1.04331e-191	1	Gja4
9.93395e-195	0.893148	0.688	0.324	2.18428e-190	1	Mpzl1
5.22506e-193	1.33005	0.963	0.657	1.14889e-188	1	Id1
4.42126e-185	1.02444	0.915	0.657	9.72148e-181	1	Mast4
2.88878e-181	0.749029	0.611	0.245	6.35184e-177	1	St6galnac3
1.47538e-180	0.992459	0.924	0.718	3.24407e-176	1	Clec2d
8.7239e-171	0.871201	0.886	0.665	1.91821e-166	1	Mapk3
6.59067e-164	0.703808	0.567	0.202	1.44916e-159	1	St6galnac2
4.15401e-158	0.708184	0.368	0.04	9.13384e-154	1	Alox12
2.90136e-156	0.676177	0.259	0.007	6.3795e-152	1	Gja5
3.17334e-156	0.75669	0.442	0.093	6.97754e-152	1	Atp2a3
2.42632e-154	0.783981	0.747	0.399	5.33499e-150	1	Rgs3
1.14753e-150	0.736982	0.469	0.124	2.52319e-146	1	Ptprr
1.27241e-148	0.721829	0.47	0.12	2.79778e-144	1	Crispld1
1.0111e-147	1.05296	0.985	0.768	2.22321e-143	1	Epas1
4.55883e-146	0.761492	0.56	0.192	1.0024e-141	1	Epha4
4.65441e-146	0.867955	0.733	0.296	1.02341e-141	1	Sema7a
1.25695e-143	0.980485	0.701	0.316	2.76378e-139	1	Slc26a10
2.87482e-143	0.810278	0.57	0.204	6.32116e-139	1	Unc5b
2.9464e-139	0.801099	0.833	0.55	6.47854e-135	1	Acvrl1
9.57427e-139	0.558174	0.44	0.143	2.10519e-134	1	Pik3r3
1.45681e-137	0.903888	0.906	0.601	3.20324e-133	1	Icam2
7.22947e-137	0.586787	0.224	0.008	1.58962e-132	1	Nebl
1.6511e-136	0.647295	0.591	0.291	3.63045e-132	1	Itprid2
3.70758e-135	0.536251	0.265	0.03	8.15223e-131	1	Scgb3a1
1.37183e-130	0.985052	0.976	0.79	3.01638e-126	1	Ltbp4
2.51764e-129	0.780612	0.673	0.28	5.53579e-125	1	Tm6sf1
1.05811e-128	0.859458	0.947	0.769	2.32658e-124	1	Utrn
1.76932e-128	0.732531	0.741	0.402	3.89038e-124	1	Pcdh1
4.81972e-126	0.798663	0.811	0.508	1.05976e-121	1	Fryl
1.23584e-124	0.766709	0.848	0.642	2.71736e-120	1	Cd2ap
4.59019e-124	0.801031	0.695	0.395	1.00929e-119	1	Plcb1
5.08542e-123	1.0062	0.965	0.667	1.11818e-118	1	Podxl
1.52919e-122	0.775203	0.627	0.309	3.36237e-118	1	Hist1h2bc
4.93284e-122	0.510802	0.386	0.119	1.08463e-117	1	Car7
5.27793e-121	0.831906	0.83	0.529	1.16051e-116	1	Uaca
7.46571e-121	0.788383	0.735	0.459	1.64156e-116	1	Smad7
8.07035e-120	0.709243	0.637	0.335	1.77451e-115	1	Jag2
9.90263e-118	0.54916	0.293	0.099	2.17739e-113	1	Amd1
1.14307e-117	0.722042	0.486	0.195	2.51338e-113	1	Prdm16
4.24052e-117	0.630328	0.706	0.384	9.32406e-113	1	Map4k3
1.7166e-116	0.981894	0.977	0.797	3.77445e-112	1	Id3
3.72187e-115	0.68472	0.549	0.216	8.18364e-111	1	Msx1
6.84384e-114	0.99137	0.909	0.607	1.50482e-109	1	Myo10
2.24988e-113	0.893878	0.969	0.728	4.94705e-109	1	S1pr1
6.35444e-112	0.70647	0.71	0.384	1.39722e-107	1	Rasgrf2
2.01161e-111	0.685679	0.855	0.656	4.42312e-107	1	Nck1
4.24173e-111	0.920946	0.882	0.579	9.32671e-107	1	Sox18
5.58108e-111	0.715583	0.752	0.423	1.22717e-106	1	She
1.94903e-110	0.442115	0.3	0.065	4.28553e-106	1	Lrrc3b
4.80679e-110	0.86727	0.664	0.308	1.05692e-105	1	Irf7
1.24277e-108	0.585253	0.538	0.23	2.73261e-104	1	Eva1a
2.12563e-108	0.535996	0.527	0.238	4.67385e-104	1	Pdgfd
2.23151e-108	0.495065	0.413	0.159	4.90664e-104	1	Eogt
1.35577e-107	0.627746	0.635	0.329	2.98107e-103	1	Tpst1
4.41736e-107	1.04679	0.96	0.689	9.71289e-103	1	Fbln2
4.56325e-107	0.367859	0.193	0.014	1.00337e-102	1	Dusp26
2.87747e-106	0.445051	0.362	0.106	6.32698e-102	1	Crybg1
3.43791e-106	0.728728	0.907	0.767	7.55927e-102	1	Anp32a
1.2145e-105	0.773847	0.931	0.721	2.67045e-101	1	Ece1
7.53272e-103	0.596722	0.597	0.308	1.6563e-98	1	Fam13c
1.39471e-101	0.670667	0.677	0.382	3.06668e-97	1	Gata2
8.31587e-99	0.445585	0.362	0.119	1.82849e-94	1	Itpr3
2.5117e-98	0.513312	0.503	0.217	5.52272e-94	1	Fam129b
7.83822e-98	0.870492	0.963	0.765	1.72347e-93	1	Kitl
7.97869e-98	0.724093	0.909	0.762	1.75435e-93	1	Actn4
1.03798e-95	0.693119	0.858	0.649	2.28231e-91	1	Pls3
8.21197e-95	1.1242	0.673	0.349	1.80565e-90	1	Isg15
3.55271e-94	0.507419	0.492	0.245	7.8117e-90	1	Sox13
7.16923e-94	1.13186	0.711	0.245	1.57637e-89	1	Btnl9
1.2306e-93	0.573533	0.573	0.266	2.70585e-89	1	Gcnt2
2.10335e-93	0.760508	0.432	0.217	4.62484e-89	1	Jag1
2.22037e-93	0.482372	0.328	0.1	4.88215e-89	1	Cx3cl1
9.70779e-93	1.01881	0.967	0.832	2.13455e-88	1	Cxcl12
3.80478e-92	0.662629	0.831	0.598	8.36595e-88	1	Ehd1
3.84402e-92	0.596264	0.701	0.467	8.45222e-88	1	Il10rb
1.15639e-91	0.326591	0.24	0.046	2.54266e-87	1	Slc12a5
5.56214e-91	0.35669	0.235	0.058	1.223e-86	1	Smad6
1.28587e-90	0.475336	0.502	0.248	2.82738e-86	1	Cables2
1.57914e-90	0.591277	0.759	0.517	3.47221e-86	1	Ralgapa1
1.21312e-89	0.636736	0.709	0.493	2.6674e-85	1	Itm2c
2.11847e-89	0.784891	0.392	0.153	4.65809e-85	1	Vegfc
2.24857e-89	0.665424	0.495	0.246	4.94416e-85	1	Tbx3
8.30192e-89	0.594824	0.725	0.517	1.82543e-84	1	Smpdl3a
2.04746e-88	0.484542	0.395	0.131	4.50194e-84	1	Plscr1
3.09455e-88	0.705727	0.901	0.752	6.80429e-84	1	Clic4
5.2589e-88	0.637009	0.648	0.351	1.15633e-83	1	Socs2
9.55542e-88	0.610992	0.826	0.641	2.10105e-83	1	Map4
1.06465e-87	0.463167	0.478	0.217	2.34095e-83	1	Fzd6
2.96973e-87	0.505689	0.587	0.324	6.52984e-83	1	Slc44a2
1.69609e-86	0.686409	0.892	0.7	3.72937e-82	1	Psmb8
2.31412e-86	0.280428	0.168	0.013	5.0883e-82	1	Tmem178
3.63273e-86	0.757341	0.998	0.92	7.98764e-82	1	Ly6e
1.06933e-85	0.43485	0.372	0.134	2.35123e-81	1	Sipa1l2
1.33188e-85	0.584015	0.636	0.343	2.92853e-81	1	Kif26a
1.58155e-85	0.393442	0.272	0.083	3.47751e-81	1	Fgfr3
5.05706e-85	0.716931	0.972	0.819	1.11195e-80	1	Crip2
9.21687e-85	0.696537	0.87	0.622	2.02661e-80	1	Heg1
1.57532e-84	0.617073	0.741	0.47	3.46382e-80	1	Xaf1
2.03133e-84	1.25732	0.514	0.133	4.46649e-80	1	Fbln5
8.06538e-84	0.621073	0.869	0.721	1.77342e-79	1	Tapbp
1.5318e-83	0.738803	0.851	0.548	3.36812e-79	1	Abcb1a
2.51031e-83	0.443871	0.428	0.188	5.51967e-79	1	Abr
6.31648e-83	0.452413	0.386	0.185	1.38887e-78	1	Bnip3
1.3532e-82	0.771911	0.758	0.484	2.97541e-78	1	Plk2
2.66348e-82	1.3653	0.388	0.087	5.85645e-78	1	Clu
3.92595e-82	0.883499	0.989	0.852	8.63238e-78	1	Ly6a
1.83326e-81	0.472016	0.459	0.23	4.03098e-77	1	Mtmr10
2.40188e-81	0.781826	0.453	0.222	5.28126e-77	1	Ifit2
1.44356e-80	0.661249	0.742	0.479	3.17409e-76	1	Ephx1
1.92082e-80	0.847511	0.996	0.756	4.2235e-76	1	Pecam1
2.20252e-80	0.55592	0.57	0.286	4.84289e-76	1	Ldb2
3.08852e-80	0.858918	0.679	0.381	6.79103e-76	1	Kctd12b
3.90724e-80	0.610854	0.755	0.55	8.59124e-76	1	Arhgap5
3.97983e-80	0.817828	0.826	0.589	8.75084e-76	1	Ccnd2
4.09363e-80	0.677908	0.873	0.594	9.00107e-76	1	F11r
6.4365e-80	0.444177	0.34	0.11	1.41526e-75	1	A530083M17Rik
1.5078e-79	0.55022	0.549	0.251	3.31536e-75	1	Rapgef4
2.46357e-79	0.425208	0.432	0.205	5.4169e-75	1	Usp46
2.5463e-79	0.788409	0.914	0.612	5.5988e-75	1	Mmrn2
5.25225e-79	0.568278	0.797	0.612	1.15486e-74	1	Psme2
6.03897e-79	0.636617	0.788	0.563	1.32785e-74	1	Notch1
7.26418e-79	0.549037	0.569	0.337	1.59725e-74	1	Phf11d
1.05733e-78	0.652148	0.73	0.426	2.32485e-74	1	C130074G19Rik
2.48199e-78	0.632688	0.863	0.666	5.4574e-74	1	Adam15
3.94127e-78	0.375778	0.368	0.161	8.66605e-74	1	Tpgs2
4.85983e-78	0.814211	0.943	0.67	1.06858e-73	1	Pdgfb
2.26455e-77	0.651757	0.997	0.958	4.9793e-73	1	H2-D1
2.43922e-77	0.845154	0.411	0.108	5.36337e-73	1	Tgfb2
2.4655e-77	0.742456	0.947	0.668	5.42114e-73	1	Cyyr1
5.47683e-77	0.608558	0.736	0.462	1.20424e-72	1	Efna1
1.17186e-76	0.938614	0.991	0.742	2.57668e-72	1	Ptprb
1.51482e-76	0.472235	0.282	0.063	3.33078e-72	1	Rnf152
6.01243e-76	0.465109	0.394	0.186	1.32201e-71	1	Atp13a3
1.6865e-75	1.25867	0.651	0.198	3.70827e-71	1	Rbp7
3.51415e-75	0.761848	0.824	0.536	7.72691e-71	1	Aqp7
3.68769e-75	0.533894	0.61	0.359	8.1085e-71	1	Osmr
3.55161e-74	0.592074	0.941	0.833	7.80929e-70	1	Atox1
4.80597e-74	0.514552	0.694	0.471	1.05674e-69	1	Elovl5
4.98496e-74	0.43956	0.263	0.064	1.09609e-69	1	Cdk6
6.99141e-74	0.624137	0.736	0.492	1.53727e-69	1	9930111J21Rik2
1.51274e-73	0.644648	0.895	0.631	3.32621e-69	1	Ecscr
1.72355e-73	0.796656	0.944	0.817	3.78975e-69	1	Klf2
5.48952e-73	1.29362	0.71	0.37	1.20704e-68	1	Igfbp3
1.10123e-72	0.572299	0.762	0.532	2.42139e-68	1	Tanc1
6.3212e-71	0.49889	0.516	0.283	1.38991e-66	1	Msrb3
1.218e-70	0.411654	0.462	0.219	2.67814e-66	1	Tmem44
1.6591e-70	0.53517	0.492	0.288	3.64804e-66	1	Azin1
2.91348e-70	0.786132	0.97	0.737	6.40616e-66	1	Slc9a3r2
3.21585e-70	0.501837	0.448	0.223	7.07102e-66	1	Ddit4
6.17669e-70	0.572994	0.909	0.768	1.35813e-65	1	Psme1
7.18969e-70	0.550134	0.72	0.439	1.58087e-65	1	Adcy4
3.81435e-69	0.496152	0.576	0.304	8.38699e-65	1	Ppp1r16b
5.65445e-69	0.475794	0.459	0.22	1.2433e-64	1	Gfod1
8.39692e-69	0.509719	0.698	0.474	1.84632e-64	1	Kctd10
1.51979e-68	0.486746	0.389	0.155	3.3417e-64	1	Lrrc32
2.01968e-68	0.560131	0.659	0.466	4.44088e-64	1	Smarca2
4.41362e-68	0.529078	0.706	0.446	9.70466e-64	1	Clstn1
1.92849e-67	0.77016	0.97	0.783	4.24036e-63	1	Mgll
2.2014e-67	0.648765	0.915	0.764	4.84043e-63	1	Ablim1
3.12615e-67	0.819002	0.992	0.84	6.87377e-63	1	Ly6c1
5.49788e-67	0.703729	0.974	0.813	1.20887e-62	1	Ehd2
8.44468e-67	0.513834	0.634	0.381	1.85682e-62	1	Mrtfb
2.89415e-66	0.663295	0.923	0.736	6.36366e-62	1	Ets1
4.30276e-66	0.418418	0.481	0.251	9.4609e-62	1	Fat4
7.39706e-66	0.370424	0.371	0.16	1.62647e-61	1	Maoa
8.88171e-66	0.574802	0.478	0.224	1.95291e-61	1	Ifi47
1.05563e-65	0.349259	0.318	0.134	2.32113e-61	1	Iffo2
1.88141e-65	0.475296	0.598	0.375	4.13684e-61	1	Adipor2
3.81477e-65	0.510581	0.671	0.453	8.38792e-61	1	Crybg3
4.54368e-65	0.542837	0.711	0.498	9.99064e-61	1	Cdc42bpa
6.33949e-65	0.448046	0.534	0.299	1.39393e-60	1	Agrn
1.05384e-64	0.685952	0.953	0.765	2.31718e-60	1	Eng
1.22237e-64	0.326296	0.259	0.072	2.68775e-60	1	Cit
3.39564e-64	0.604843	0.846	0.688	7.46634e-60	1	Cyb5r3
6.47109e-63	0.585068	0.666	0.411	1.42286e-58	1	Dll4
1.66344e-62	0.432972	0.584	0.385	3.65756e-58	1	Arl2bp
2.00105e-62	0.52133	0.723	0.529	4.39992e-58	1	Atp1b3
4.47039e-62	0.491982	0.587	0.362	9.82949e-58	1	Lmo1
4.66671e-62	0.441569	0.429	0.188	1.02612e-57	1	Syt7
4.95325e-62	0.251753	0.213	0.062	1.08912e-57	1	Rhpn2
1.30998e-61	0.63438	0.985	0.925	2.88039e-57	1	H2-K1
1.34904e-61	0.743007	0.874	0.573	2.96626e-57	1	Tinagl1
2.05972e-61	0.622726	0.754	0.534	4.52892e-57	1	Gask1b
1.36568e-60	0.407373	0.454	0.225	3.00286e-56	1	Spata13
2.94414e-60	0.539792	0.817	0.644	6.47358e-56	1	Pcmtd1
3.85989e-60	0.545291	0.824	0.647	8.48712e-56	1	Sp100
4.59305e-60	0.546086	0.617	0.382	1.00992e-55	1	Lpar6
1.3865e-59	0.355443	0.375	0.17	3.04863e-55	1	Magix
2.18069e-59	0.630172	0.901	0.738	4.7949e-55	1	Rdx
2.2682e-59	0.456542	0.568	0.309	4.98732e-55	1	B4galt4
2.42675e-59	0.493481	0.693	0.487	5.33593e-55	1	Tap2
3.20107e-59	0.689959	0.951	0.814	7.0385e-55	1	Bst2
3.30024e-59	0.511522	0.85	0.697	7.25657e-55	1	Nfe2l1
4.41657e-59	0.510615	0.764	0.506	9.71114e-55	1	Ptprm
4.54312e-59	0.68924	0.658	0.413	9.9894e-55	1	Wars
4.5884e-59	0.908239	0.933	0.621	1.0089e-54	1	Cldn5
8.52432e-59	0.581954	0.941	0.734	1.87433e-54	1	Arhgap31
1.77619e-58	0.535571	0.744	0.573	3.90549e-54	1	Lgals9
2.79434e-58	0.394489	0.505	0.29	6.14419e-54	1	Ak3
6.49306e-58	0.565277	0.629	0.43	1.42769e-53	1	Efnb1
7.48523e-58	0.657386	0.45	0.191	1.64585e-53	1	Depp1
1.10117e-57	0.261289	0.103	0.009	2.42125e-53	1	Gper1
2.40253e-57	0.398623	0.492	0.296	5.28268e-53	1	Xpr1
2.71579e-57	0.505046	0.859	0.703	5.97147e-53	1	Rras
8.75126e-57	0.457669	0.601	0.377	1.92423e-52	1	Trim47
1.43756e-56	0.485923	0.632	0.393	3.16092e-52	1	Ceacam1
1.46834e-56	0.556475	0.818	0.608	3.22859e-52	1	Syne2
2.25132e-56	0.316418	0.145	0.013	4.9502e-52	1	Bmx
2.30672e-55	0.539225	0.975	0.927	5.07202e-51	1	Txnip
7.0734e-55	0.469396	0.773	0.609	1.5553e-50	1	Psmb10
7.19577e-55	0.575835	0.994	0.962	1.58221e-50	1	Cst3
1.06423e-54	0.530651	0.602	0.356	2.34003e-50	1	Rtp4
1.228e-54	0.538391	0.787	0.562	2.70013e-50	1	H2-Q4
1.31919e-54	0.718524	0.454	0.226	2.90063e-50	1	Ifit3
1.69527e-54	0.372317	0.511	0.334	3.72756e-50	1	Numb
2.95423e-54	0.52805	0.779	0.542	6.49576e-50	1	Adgrg1
3.03652e-54	0.504862	0.681	0.436	6.67669e-50	1	Exoc6
3.43185e-54	0.609383	0.805	0.643	7.54595e-50	1	Ier2
5.28691e-54	0.522276	0.902	0.784	1.16249e-49	1	Sptan1
6.6447e-54	0.473241	0.771	0.598	1.46104e-49	1	Slc50a1
2.07145e-53	0.38407	0.514	0.323	4.55471e-49	1	Gnpda2
5.85536e-53	0.335913	0.323	0.154	1.28748e-48	1	Arl15
1.16941e-52	0.597593	0.928	0.752	2.5713e-48	1	Itpkb
1.38648e-52	0.266925	0.191	0.059	3.04859e-48	1	Apba1
1.63303e-52	0.58588	0.738	0.484	3.5907e-48	1	Dach1
1.92485e-52	0.420859	0.622	0.46	4.23237e-48	1	Tnks2
1.95281e-52	0.322753	0.292	0.112	4.29383e-48	1	E230020D15Rik
3.42798e-52	0.503612	0.606	0.411	7.53745e-48	1	Trim30a
4.14498e-52	0.423956	0.73	0.568	9.11398e-48	1	Ssu72
6.65365e-52	0.419683	0.562	0.389	1.463e-47	1	Vps36
7.10158e-52	0.33702	0.328	0.136	1.5615e-47	1	Arhgef28
1.17735e-51	0.490341	0.497	0.308	2.58875e-47	1	Hhex
1.25841e-51	0.359233	0.431	0.226	2.76699e-47	1	Gulp1
4.51206e-51	0.425065	0.733	0.567	9.92111e-47	1	Arl6ip5
8.12804e-51	0.344111	0.417	0.246	1.78719e-46	1	Ormdl3
1.32173e-50	0.469191	0.632	0.426	2.90622e-46	1	Mcc
1.44219e-50	0.541655	0.845	0.624	3.1711e-46	1	Ptprg
1.63824e-50	0.348902	0.439	0.228	3.60215e-46	1	Hip1r
1.96456e-50	0.572044	0.462	0.174	4.31967e-46	1	Stmn1
2.36649e-50	0.499479	0.741	0.546	5.20344e-46	1	Psmb9
2.51089e-50	0.441099	0.521	0.32	5.52095e-46	1	Ifih1
2.9435e-50	0.496069	0.719	0.502	6.47216e-46	1	Nedd9
3.15792e-50	0.389234	0.447	0.244	6.94364e-46	1	Sp110
3.31517e-50	0.327154	0.316	0.135	7.2894e-46	1	Oas2
4.65901e-50	0.430698	0.622	0.452	1.02442e-45	1	Aida
4.99256e-50	0.480179	0.89	0.779	1.09776e-45	1	Tpm3
5.44507e-50	0.373325	0.442	0.239	1.19726e-45	1	Slc12a7
9.65173e-50	0.420194	0.762	0.59	2.12222e-45	1	Abhd17a
1.57326e-49	0.42962	0.663	0.419	3.45929e-45	1	Ggta1
2.96131e-49	0.683943	0.978	0.744	6.51133e-45	1	Cd93
3.24756e-49	0.716964	0.637	0.38	7.14073e-45	1	Adamts1
8.04704e-49	0.376901	0.446	0.24	1.76938e-44	1	Sncaip
1.07008e-48	0.497177	0.665	0.434	2.3529e-44	1	Lgals3bp
2.33648e-48	0.464038	0.815	0.699	5.13746e-44	1	Spop
2.58417e-48	0.438049	0.699	0.511	5.68206e-44	1	Samd9l
2.89008e-48	0.33847	0.335	0.153	6.3547e-44	1	Gm38197
3.16141e-48	0.42637	0.624	0.413	6.95131e-44	1	Nxn
3.42667e-48	0.586966	0.641	0.383	7.53455e-44	1	Gbp3
3.58546e-48	0.429146	0.698	0.494	7.8837e-44	1	S100a1
4.87222e-48	0.486789	0.981	0.932	1.0713e-43	1	Cd81
8.2715e-48	0.49006	0.938	0.838	1.81874e-43	1	Msn
9.71808e-48	0.524983	0.702	0.469	2.13681e-43	1	Oaz2
1.10009e-47	0.480689	0.705	0.507	2.41887e-43	1	Tmcc3
1.19249e-47	0.3436	0.363	0.173	2.62205e-43	1	Mertk
1.25653e-47	0.693151	0.992	0.773	2.76286e-43	1	Cdh5
2.06186e-47	0.522001	0.598	0.337	4.53361e-43	1	Mcam
3.03499e-47	0.417609	0.676	0.483	6.67335e-43	1	Pla2g16
3.63544e-47	0.432711	0.738	0.557	7.9936e-43	1	Btbd7
8.59461e-47	0.479266	0.595	0.382	1.88978e-42	1	Entpd1
9.92757e-47	0.590401	0.777	0.462	2.18287e-42	1	Ucp2
1.65021e-46	0.464508	0.662	0.445	3.62848e-42	1	Cdc42ep1
1.88705e-46	0.545757	0.931	0.834	4.14926e-42	1	Tagln2
1.95375e-46	0.484913	0.983	0.906	4.29591e-42	1	App
3.05077e-46	0.393702	0.682	0.524	6.70804e-42	1	Osbpl9
3.3087e-46	0.265442	0.217	0.069	7.27516e-42	1	Ankrd33b
5.33968e-46	0.535774	0.993	0.948	1.17409e-41	1	Ifitm3
5.72505e-46	0.377062	0.81	0.671	1.25882e-41	1	Srp14
5.84024e-46	0.400213	0.435	0.225	1.28415e-41	1	Shtn1
6.10911e-46	0.329618	0.294	0.123	1.34327e-41	1	Acer2
7.39555e-46	0.723358	0.991	0.765	1.62613e-41	1	Flt1
8.30166e-46	0.322009	0.295	0.103	1.82537e-41	1	Fez1
9.29622e-46	0.386136	0.582	0.381	2.04405e-41	1	Inpp1
1.09872e-45	0.265321	0.189	0.061	2.41586e-41	1	Trpv4
1.58187e-45	0.409749	0.711	0.53	3.47821e-41	1	Ccny
2.06867e-45	0.256997	0.214	0.057	4.54859e-41	1	Lama3
2.1624e-45	0.413508	0.772	0.601	4.75468e-41	1	Cltb
2.37065e-45	0.392564	0.79	0.643	5.21259e-41	1	Gabarapl2
4.10876e-45	0.474126	0.886	0.728	9.03435e-41	1	Tmod3
4.24181e-45	0.345474	0.471	0.292	9.3269e-41	1	Cmip
5.10799e-45	0.548476	0.855	0.615	1.12314e-40	1	Tmem88
6.04036e-45	0.600484	0.725	0.518	1.32815e-40	1	Fxyd5
1.11455e-44	0.776346	0.443	0.204	2.45067e-40	1	Ifit1
1.47566e-44	0.391824	0.762	0.624	3.24469e-40	1	Ypel3
2.85316e-44	0.390173	0.756	0.587	6.27352e-40	1	Marc2
3.8932e-44	0.439906	0.806	0.666	8.56036e-40	1	Klf13
4.80437e-44	0.420013	0.618	0.438	1.05639e-39	1	H2-T22
6.16124e-44	0.529212	0.546	0.325	1.35473e-39	1	Gbp5
7.14556e-44	0.460601	0.776	0.597	1.57117e-39	1	Luzp1
7.94049e-44	0.435235	0.788	0.602	1.74595e-39	1	Klhl24
8.47331e-44	0.352434	0.424	0.243	1.86311e-39	1	Hyal2
1.00112e-43	0.449412	0.299	0.118	2.20125e-39	1	Ifit3b
1.17347e-43	0.49791	0.845	0.647	2.58022e-39	1	Prex2
1.27603e-43	0.439114	0.729	0.503	2.80574e-39	1	Gimap1
1.29551e-43	0.406111	0.675	0.521	2.84856e-39	1	Rexo2
1.56508e-43	0.634462	0.985	0.761	3.44129e-39	1	Adgrf5
1.84661e-43	0.514042	0.763	0.595	4.06034e-39	1	Foxp1
2.19678e-43	0.448337	0.598	0.401	4.83027e-39	1	Sept11
2.5999e-43	0.334522	0.543	0.365	5.71665e-39	1	Cdk9
2.61575e-43	0.350636	0.435	0.238	5.75151e-39	1	Aig1
2.67616e-43	0.610672	0.473	0.158	5.88434e-39	1	Plscr2
3.76674e-43	0.32027	0.392	0.237	8.2823e-39	1	Zfyve9
4.13437e-43	0.736582	0.614	0.41	9.09066e-39	1	Ccn1
4.86512e-43	0.451223	0.367	0.202	1.06974e-38	1	Cmpk2
1.06051e-42	0.272647	0.265	0.125	2.33185e-38	1	Avpi1
1.09695e-42	0.390837	0.567	0.346	2.41198e-38	1	Adarb1
1.12265e-42	0.363814	0.413	0.198	2.46848e-38	1	Ttll7
1.33816e-42	0.478485	0.752	0.489	2.94234e-38	1	Rapgef5
3.00397e-42	0.332342	0.523	0.335	6.60513e-38	1	Ankrd13a
3.03139e-42	0.386768	0.533	0.328	6.66542e-38	1	Enpp4
4.71551e-42	0.421815	0.83	0.686	1.03685e-37	1	Myl12b
6.01884e-42	0.33025	0.351	0.178	1.32342e-37	1	Enpp3
6.89979e-42	0.369758	0.379	0.21	1.51713e-37	1	Nhsl2
7.3994e-42	0.34321	0.462	0.318	1.62698e-37	1	Pgrmc2
7.64101e-42	0.560421	0.889	0.719	1.6801e-37	1	Btg1
8.17272e-42	0.367271	0.437	0.248	1.79702e-37	1	Chd3
9.55077e-42	0.495819	0.812	0.592	2.10002e-37	1	Rassf3
1.21042e-41	0.479853	0.728	0.509	2.66148e-37	1	2900026A02Rik
1.25168e-41	0.367507	0.655	0.496	2.7522e-37	1	Ifnar2
1.52243e-41	0.412573	0.685	0.509	3.34752e-37	1	Flnb
1.74601e-41	0.418062	0.909	0.796	3.83913e-37	1	Tspo
2.58815e-41	0.415017	0.681	0.47	5.69083e-37	1	Hip1
3.34874e-41	0.532609	0.901	0.744	7.36322e-37	1	Snrk
3.34907e-41	0.639782	0.993	0.844	7.36393e-37	1	Cav1
3.50312e-41	0.443393	0.646	0.383	7.70266e-37	1	Tnfsf10
3.62594e-41	0.462545	0.757	0.55	7.97272e-37	1	Etl4
4.06767e-41	0.429053	0.936	0.865	8.944e-37	1	Sh3glb1
4.68922e-41	0.427435	0.736	0.569	1.03107e-36	1	Peak1
5.25251e-41	0.391168	0.55	0.32	1.15492e-36	1	Notch4
5.45639e-41	0.332631	0.31	0.134	1.19975e-36	1	Ssu2
6.80984e-41	0.472947	0.949	0.859	1.49735e-36	1	Ctnnb1
9.56725e-41	0.373899	0.73	0.569	2.10365e-36	1	Cr1l
1.09906e-40	0.455014	0.989	0.968	2.41662e-36	1	Ptma
1.12901e-40	0.379386	0.785	0.659	2.48247e-36	1	Tmco1
1.15921e-40	0.31325	0.491	0.318	2.54887e-36	1	Rfxap
1.9513e-40	0.45013	0.771	0.579	4.29051e-36	1	Lrrc8c
1.99258e-40	0.307435	0.21	0.083	4.38129e-36	1	Nepn
2.06674e-40	0.286896	0.392	0.214	4.54435e-36	1	Snx11
2.78078e-40	0.390613	0.665	0.479	6.11437e-36	1	Rapgef1
3.82646e-40	0.293981	0.341	0.181	8.41363e-36	1	Slc25a32
4.21619e-40	0.648632	0.65	0.314	9.27057e-36	1	Pcp4l1
5.92283e-40	0.27538	0.291	0.148	1.30231e-35	1	Dbndd2
6.92227e-40	0.553308	0.846	0.593	1.52207e-35	1	Cdh13
8.12305e-40	0.47824	0.653	0.448	1.7861e-35	1	Limch1
1.3547e-39	0.40504	0.746	0.576	2.97872e-35	1	Git2
1.89666e-39	0.436356	0.738	0.52	4.17038e-35	1	Fgd5
2.09855e-39	0.420006	0.764	0.633	4.61428e-35	1	Kif1b
2.60796e-39	0.338886	0.449	0.251	5.73439e-35	1	Arhgef5
2.87448e-39	0.382124	0.569	0.366	6.32041e-35	1	Agap1
3.10798e-39	0.484993	0.747	0.537	6.83383e-35	1	Rasgrp3
7.13516e-39	0.286817	0.403	0.248	1.56888e-34	1	Ctbp2
8.21229e-39	0.313826	0.351	0.178	1.80572e-34	1	Atp8b1
1.25399e-38	0.357383	0.576	0.392	2.75728e-34	1	Swap70
1.8117e-38	0.506516	0.895	0.645	3.98356e-34	1	Ushbp1
2.14999e-38	0.370278	0.65	0.476	4.72741e-34	1	Pik3c2a
2.19006e-38	0.266654	0.348	0.198	4.81551e-34	1	Castor1
2.84726e-38	0.41081	0.58	0.332	6.26055e-34	1	Grrp1
2.94194e-38	0.381811	0.841	0.739	6.46873e-34	1	Tmed10
2.96885e-38	0.579021	0.589	0.332	6.5279e-34	1	Ace
3.01822e-38	0.401884	0.731	0.612	6.63645e-34	1	Gsk3b
4.15685e-38	0.638977	0.814	0.592	9.14008e-34	1	Cdkn1c
6.82664e-38	0.467547	0.87	0.625	1.50104e-33	1	Rasip1
6.84497e-38	0.464793	0.826	0.679	1.50507e-33	1	Ifi203
7.52622e-38	0.409453	0.607	0.409	1.65487e-33	1	Mmp15
7.98407e-38	0.433911	0.853	0.748	1.75554e-33	1	Mxd4
8.34873e-38	0.489387	0.511	0.281	1.83572e-33	1	Apold1
1.0993e-37	0.291414	0.385	0.238	2.41713e-33	1	Trak1
1.40451e-37	0.472045	0.707	0.528	3.08825e-33	1	Parp14
1.52935e-37	0.45813	0.763	0.572	3.36274e-33	1	Syne1
1.67052e-37	0.314424	0.372	0.214	3.67313e-33	1	Ube2l6
1.72083e-37	0.528068	0.466	0.237	3.78376e-33	1	Ifi44
2.33397e-37	0.377229	0.717	0.556	5.13194e-33	1	Map7d1
4.36494e-37	0.6418	0.524	0.26	9.59762e-33	1	Gadd45g
5.80668e-37	0.371999	0.753	0.616	1.27677e-32	1	Sod1
7.59471e-37	0.453106	0.473	0.278	1.66992e-32	1	Id2
7.72531e-37	0.456031	0.794	0.64	1.69864e-32	1	Tubb2a
9.97908e-37	0.372986	0.63	0.412	2.1942e-32	1	Cep85l
1.10506e-36	0.3449	0.56	0.401	2.4298e-32	1	Sertad2
1.17728e-36	0.288334	0.386	0.216	2.5886e-32	1	Phactr1
1.50834e-36	0.402713	0.75	0.618	3.31653e-32	1	Smc1a
1.79911e-36	0.405859	0.465	0.29	3.95589e-32	1	Hist1h1c
1.87537e-36	0.34936	0.595	0.396	4.12357e-32	1	Map3k11
1.87892e-36	0.282985	0.346	0.197	4.13138e-32	1	Sfxn3
2.09537e-36	0.374454	0.536	0.365	4.60731e-32	1	Cyth3
2.22923e-36	0.436165	0.907	0.795	4.90163e-32	1	Tns1
2.32192e-36	0.761701	0.628	0.399	5.10544e-32	1	Rsad2
2.69274e-36	0.405582	0.544	0.351	5.9208e-32	1	Nrarp
2.914e-36	0.322587	0.45	0.265	6.40729e-32	1	Tmem255b
3.37669e-36	0.499675	0.765	0.644	7.42466e-32	1	Sgk1
3.62456e-36	0.425437	0.671	0.515	7.96969e-32	1	Plec
3.66876e-36	0.395987	0.996	0.972	8.06687e-32	1	Gnas
4.39131e-36	0.414907	0.916	0.742	9.6556e-32	1	S100a16
4.73683e-36	0.278951	0.261	0.142	1.04153e-31	1	Atoh8
5.09451e-36	0.395278	0.797	0.667	1.12018e-31	1	Bnip2
5.72525e-36	0.34405	0.47	0.285	1.25887e-31	1	Samd12
6.07225e-36	0.349621	0.599	0.432	1.33517e-31	1	Nmi
8.81539e-36	0.360128	0.596	0.415	1.93833e-31	1	Sh2b3
1.01475e-35	0.278468	0.377	0.228	2.23123e-31	1	Hist3h2a
1.05651e-35	0.372824	0.596	0.406	2.32306e-31	1	Galnt15
1.0914e-35	0.403495	0.804	0.641	2.39976e-31	1	Cd151
1.14428e-35	0.52106	0.673	0.467	2.51603e-31	1	Gbp2
2.18661e-35	0.441591	0.69	0.495	4.80792e-31	1	Irf1
2.41586e-35	0.391032	0.695	0.473	5.312e-31	1	Cracr2b
2.51771e-35	0.427416	0.649	0.419	5.53593e-31	1	Gbp9
2.71418e-35	0.409274	0.758	0.618	5.96794e-31	1	Foxn3
2.95018e-35	0.268857	0.412	0.247	6.48685e-31	1	Nosip
3.36348e-35	0.593893	0.828	0.606	7.39562e-31	1	Gbp7
3.51921e-35	0.369772	0.751	0.582	7.73804e-31	1	Gna11
5.65103e-35	0.561947	0.996	0.782	1.24255e-30	1	Egfl7
6.23352e-35	0.26479	0.351	0.187	1.37063e-30	1	Snn
6.31402e-35	0.254043	0.317	0.186	1.38833e-30	1	Ppme1
9.13732e-35	0.298822	0.383	0.206	2.00911e-30	1	Efr3b
1.05202e-34	0.40798	0.577	0.354	2.31318e-30	1	Cd59a
1.07467e-34	0.377975	0.954	0.892	2.36299e-30	1	Atp5j
1.34426e-34	0.305741	0.476	0.32	2.95577e-30	1	Sh3glb2
1.83509e-34	0.431065	0.726	0.535	4.03499e-30	1	Lima1
2.06123e-34	0.280347	0.383	0.223	4.53223e-30	1	Tapbpl
2.67199e-34	0.289291	0.286	0.13	5.87518e-30	1	Cldn15
2.81333e-34	0.2538	0.323	0.172	6.18595e-30	1	Irak2
2.86195e-34	0.365045	0.687	0.508	6.29285e-30	1	Rftn1
3.0202e-34	0.316158	0.46	0.28	6.64081e-30	1	Tjp2
3.40828e-34	0.420184	0.505	0.319	7.49413e-30	1	Irgm1
3.60889e-34	0.375292	0.899	0.801	7.93522e-30	1	Gnb1
3.64051e-34	0.409862	0.714	0.524	8.00475e-30	1	Lamb2
4.32673e-34	0.415951	0.636	0.414	9.51361e-30	1	Rnf144a
4.62433e-34	0.312664	0.514	0.358	1.0168e-29	1	Zfp664
5.78123e-34	0.345123	0.575	0.41	1.27118e-29	1	Rapgef2
6.27865e-34	0.445069	0.811	0.621	1.38055e-29	1	Jcad
6.62893e-34	0.277781	0.359	0.205	1.45757e-29	1	Sos1
6.76542e-34	0.368871	0.913	0.834	1.48758e-29	1	Tmbim6
6.93821e-34	0.487298	0.968	0.729	1.52557e-29	1	Esam
7.11437e-34	0.268012	0.167	0.057	1.56431e-29	1	Npr3
8.09835e-34	0.308116	0.502	0.31	1.78067e-29	1	Galnt18
1.00616e-33	0.295966	0.408	0.258	2.21235e-29	1	Ercc1
1.07702e-33	0.522658	0.952	0.761	2.36815e-29	1	Afdn
1.23447e-33	0.472233	0.765	0.565	2.71435e-29	1	Gm37033
2.05699e-33	0.359128	0.652	0.489	4.52291e-29	1	Ppfibp1
2.30625e-33	0.381028	0.782	0.665	5.07099e-29	1	Ralbp1
3.60679e-33	0.47198	0.887	0.647	7.93061e-29	1	Myct1
3.72238e-33	0.381943	0.931	0.829	8.18478e-29	1	S100a13
4.13972e-33	0.437855	0.975	0.932	9.10241e-29	1	Gnai2
4.66485e-33	0.358719	0.751	0.627	1.02571e-28	1	Bnip3l
7.86934e-33	0.290079	0.454	0.288	1.73031e-28	1	Stx6
9.51897e-33	0.347285	0.474	0.307	2.09303e-28	1	Bcl2l1
1.04296e-32	0.31722	0.501	0.327	2.29325e-28	1	Parvb
2.20724e-32	0.301611	0.452	0.274	4.85328e-28	1	Lama5
2.26715e-32	0.322676	0.543	0.387	4.985e-28	1	Gopc
2.3903e-32	0.349388	0.44	0.287	5.25578e-28	1	Eif2ak2
2.41128e-32	0.361409	0.788	0.625	5.30191e-28	1	Cped1
2.71836e-32	0.299514	0.428	0.24	5.97712e-28	1	Pkn3
2.75332e-32	0.305603	0.562	0.396	6.054e-28	1	Tmem184b
2.99846e-32	0.374814	0.671	0.478	6.59302e-28	1	Filip1
3.17968e-32	0.431684	0.748	0.598	6.99149e-28	1	Arid5b
3.83191e-32	0.322745	0.578	0.399	8.42561e-28	1	Casp8
4.19844e-32	0.417845	0.599	0.377	9.23152e-28	1	Clec1a
4.56971e-32	0.287557	0.411	0.255	1.00479e-27	1	Casp7
4.61268e-32	0.511381	0.476	0.165	1.01424e-27	1	Sorbs2
5.17374e-32	0.337259	0.536	0.369	1.1376e-27	1	Znfx1
5.70737e-32	0.368818	0.644	0.484	1.25494e-27	1	Nus1
5.77615e-32	0.32991	0.39	0.233	1.27006e-27	1	Herc6
5.91016e-32	0.340545	0.834	0.716	1.29953e-27	1	Nop53
6.44566e-32	0.391018	0.546	0.393	1.41727e-27	1	Dusp6
6.72793e-32	0.336145	0.53	0.362	1.47934e-27	1	Irf9
9.32253e-32	0.386503	0.893	0.773	2.04984e-27	1	Ctnna1
9.36987e-32	0.43933	0.6	0.392	2.06025e-27	1	Akap12
9.61309e-32	0.293318	0.501	0.35	2.11373e-27	1	Ifnar1
1.20728e-31	0.571984	0.835	0.676	2.65456e-27	1	Klf4
1.31474e-31	0.334322	0.674	0.538	2.89085e-27	1	Ccser2
1.53105e-31	0.304415	0.709	0.581	3.36646e-27	1	Ccdc12
3.51208e-31	0.365187	0.619	0.456	7.72236e-27	1	Auts2
3.71075e-31	0.378481	0.962	0.916	8.15919e-27	1	Selenow
3.74027e-31	0.455166	0.954	0.778	8.22411e-27	1	Srgn
3.80832e-31	0.360449	0.722	0.593	8.37374e-27	1	Klf3
4.06278e-31	0.340391	0.523	0.356	8.93323e-27	1	Mfsd6
4.55203e-31	0.344279	0.878	0.782	1.0009e-26	1	Aes
4.66939e-31	0.312684	0.57	0.427	1.0267e-26	1	Timm10b
4.95279e-31	0.545777	0.989	0.837	1.08902e-26	1	Cd36
5.34584e-31	0.333807	0.64	0.513	1.17544e-26	1	Cenpb
6.87958e-31	0.307242	0.554	0.36	1.51268e-26	1	Ccm2l
7.69677e-31	0.562005	0.684	0.384	1.69237e-26	1	Gbp4
7.75625e-31	0.333331	0.652	0.513	1.70544e-26	1	Tmem109
9.94802e-31	0.470333	0.952	0.75	2.18737e-26	1	Cav2
1.01915e-30	0.258722	0.403	0.231	2.2409e-26	1	Sigirr
1.04491e-30	0.27764	0.411	0.259	2.29755e-26	1	Acox1
1.14908e-30	0.321981	0.551	0.378	2.52659e-26	1	Tcf3
1.20238e-30	0.37775	0.858	0.758	2.64378e-26	1	Kif5b
1.39022e-30	0.334044	0.49	0.32	3.05682e-26	1	Itpripl1
1.47717e-30	0.35452	0.873	0.783	3.24801e-26	1	Hnrnpf
1.84229e-30	0.295174	0.622	0.488	4.05084e-26	1	Polr2e
1.92261e-30	0.288232	0.5	0.348	4.22743e-26	1	Vps13d
2.24174e-30	0.264843	0.358	0.202	4.92914e-26	1	Thsd1
2.37447e-30	0.411074	0.771	0.627	5.22099e-26	1	Mndal
2.56628e-30	0.374808	0.809	0.643	5.64274e-26	1	Cpd
2.78282e-30	0.33281	0.592	0.439	6.11885e-26	1	Diaph2
3.0406e-30	0.310087	0.448	0.286	6.68568e-26	1	Parp9
3.66011e-30	0.418662	0.477	0.284	8.04785e-26	1	H2-Q6
4.24249e-30	0.340322	0.572	0.408	9.3284e-26	1	Pggt1b
5.86965e-30	0.387351	0.814	0.642	1.29062e-25	1	Tek
6.88775e-30	0.418624	0.557	0.344	1.51448e-25	1	Apol10b
7.85796e-30	0.350262	0.982	0.957	1.72781e-25	1	Ubb
9.09603e-30	0.359086	0.803	0.665	2.00003e-25	1	Ktn1
1.03718e-29	0.31094	0.551	0.39	2.28054e-25	1	Plcg1
1.33722e-29	0.342396	0.695	0.546	2.94028e-25	1	Elf1
1.41068e-29	0.431131	0.641	0.48	3.1018e-25	1	Pkp4
1.81105e-29	0.391005	0.829	0.648	3.98213e-25	1	4931406P16Rik
2.16072e-29	0.409822	0.606	0.411	4.75099e-25	1	Stat1
2.59832e-29	0.516462	0.923	0.722	5.71318e-25	1	Itga1
4.21428e-29	0.387355	0.98	0.913	9.26636e-25	1	Ifitm2
5.19409e-29	0.27529	0.413	0.271	1.14208e-24	1	Parp12
5.3623e-29	0.301513	0.281	0.154	1.17906e-24	1	Usp18
6.13295e-29	0.359677	0.66	0.477	1.34851e-24	1	Hspa12b
6.80643e-29	0.42212	0.958	0.881	1.4966e-24	1	Serinc3
7.25078e-29	0.459288	0.633	0.426	1.5943e-24	1	Gm8995
1.24707e-28	0.274638	0.414	0.262	2.74205e-24	1	Trim34a
1.38494e-28	0.501346	0.787	0.653	3.0452e-24	1	Hes1
1.43613e-28	0.258161	0.291	0.175	3.15776e-24	1	Lap3
1.5378e-28	0.340333	0.85	0.768	3.38132e-24	1	Csde1
1.55403e-28	0.279594	0.315	0.153	3.417e-24	1	Sh3kbp1
1.63512e-28	0.329381	0.828	0.693	3.5953e-24	1	Cox5a
1.99309e-28	0.304122	0.205	0.045	4.3824e-24	1	Stc1
2.02519e-28	0.290562	0.546	0.393	4.45298e-24	1	Lzts2
2.09461e-28	0.253205	0.145	0.031	4.60562e-24	1	Syt15
2.13048e-28	0.405441	0.892	0.719	4.68449e-24	1	Tjp1
2.21181e-28	0.380061	0.82	0.662	4.86332e-24	1	Rbpms
2.73776e-28	0.38191	0.755	0.563	6.0198e-24	1	Cd38
2.7495e-28	0.294818	0.428	0.253	6.0456e-24	1	Flt4
2.83252e-28	0.299384	0.465	0.309	6.22814e-24	1	Fas
4.20272e-28	0.457143	0.834	0.705	9.24095e-24	1	Btg2
4.56715e-28	0.349729	0.656	0.441	1.00423e-23	1	Adgre5
4.88976e-28	0.464488	0.653	0.452	1.07516e-23	1	H2-Q7
6.15992e-28	0.421143	0.704	0.561	1.35444e-23	1	Sept4
7.23928e-28	0.301869	0.832	0.746	1.59177e-23	1	Chmp2a
8.32673e-28	0.306682	0.586	0.436	1.83088e-23	1	Vgll4
8.67559e-28	0.367695	0.984	0.959	1.90759e-23	1	Hsp90ab1
9.74795e-28	0.316223	0.682	0.515	2.14338e-23	1	Lbr
1.00256e-27	0.304843	0.541	0.388	2.20442e-23	1	Pnpla2
1.15079e-27	0.304104	0.808	0.698	2.53036e-23	1	1810037I17Rik
1.26497e-27	0.439937	0.758	0.553	2.78141e-23	1	Ablim3
1.36626e-27	0.342612	0.587	0.39	3.00412e-23	1	Enah
1.39319e-27	0.314612	0.91	0.835	3.06334e-23	1	Tmem59
1.79402e-27	0.267173	0.501	0.372	3.9447e-23	1	Idnk
1.87737e-27	0.33433	0.652	0.505	4.12796e-23	1	Wwc2
1.95106e-27	0.324449	0.612	0.427	4.29e-23	1	Cers4
2.10141e-27	0.358105	0.767	0.594	4.62059e-23	1	Apbb2
2.1939e-27	0.253633	0.221	0.109	4.82395e-23	1	Dusp8
2.46822e-27	0.30424	0.558	0.372	5.42711e-23	1	Bvht
2.88214e-27	0.294803	0.428	0.268	6.33725e-23	1	Gm12216
3.09047e-27	0.404229	0.682	0.518	6.79532e-23	1	H1f0
3.17617e-27	0.358897	0.879	0.786	6.98376e-23	1	Wasf2
3.22783e-27	0.294352	0.48	0.309	7.09735e-23	1	Stard4
3.85954e-27	0.303534	0.598	0.476	8.48636e-23	1	Smchd1
4.34506e-27	0.298389	0.768	0.667	9.55393e-23	1	Syf2
4.54481e-27	0.325512	0.576	0.401	9.99312e-23	1	Pxdc1
4.69084e-27	0.330829	0.756	0.654	1.03142e-22	1	Dync1h1
5.54128e-27	0.285146	0.53	0.401	1.21842e-22	1	Slain2
6.30537e-27	0.302032	0.624	0.499	1.38642e-22	1	Dennd5a
9.19681e-27	0.270488	0.454	0.303	2.02219e-22	1	Arhgap10
9.35793e-27	0.370311	0.856	0.721	2.05762e-22	1	Elk3
1.04534e-26	0.324308	0.676	0.564	2.2985e-22	1	Tor1aip1
1.20122e-26	0.27218	0.493	0.332	2.64124e-22	1	Git1
1.21703e-26	0.301149	0.4	0.232	2.67601e-22	1	Ptpn14
1.24639e-26	0.426028	0.997	0.937	2.74056e-22	1	Sptbn1
1.91546e-26	0.253774	0.467	0.332	4.21172e-22	1	Traf7
2.29784e-26	0.358726	0.48	0.292	5.0525e-22	1	Oasl2
2.62112e-26	0.255962	0.375	0.224	5.76333e-22	1	Pik3ip1
2.73612e-26	0.33479	0.7	0.508	6.01617e-22	1	Btg3
2.75019e-26	0.25831	0.419	0.281	6.04713e-22	1	Pcnx
3.66907e-26	0.277291	0.512	0.362	8.06755e-22	1	Card10
3.96709e-26	0.284052	0.601	0.46	8.72283e-22	1	Fbxw2
4.20017e-26	0.288923	0.584	0.45	9.23534e-22	1	Hspa4
4.3008e-26	0.307513	0.626	0.492	9.4566e-22	1	Tmpo
4.5997e-26	0.296279	0.66	0.52	1.01138e-21	1	Psmc1
4.92329e-26	0.261147	0.424	0.267	1.08253e-21	1	Dusp22
6.35265e-26	0.28165	0.509	0.369	1.39682e-21	1	Kif1c
7.41441e-26	0.363909	0.588	0.423	1.63028e-21	1	Rnf213
8.08415e-26	0.416381	0.763	0.554	1.77754e-21	1	Csrp1
9.23413e-26	0.250068	0.421	0.282	2.0304e-21	1	Aggf1
9.56017e-26	0.289771	0.575	0.42	2.10209e-21	1	Znrf1
1.16509e-25	0.298897	0.436	0.253	2.56179e-21	1	Gm4070
1.39773e-25	0.312331	0.801	0.661	3.07332e-21	1	Rab11a
1.4065e-25	0.470739	0.804	0.658	3.09261e-21	1	Tcim
1.55402e-25	0.303467	0.437	0.3	3.41697e-21	1	Dtx3l
1.59547e-25	0.268664	0.487	0.371	3.50812e-21	1	Pkn1
1.91251e-25	0.384287	0.384	0.207	4.20522e-21	1	Nuak1
2.27718e-25	0.269653	0.61	0.481	5.00707e-21	1	Rrp1
2.38784e-25	0.292068	0.7	0.573	5.25039e-21	1	Ddx24
2.48193e-25	0.339356	0.689	0.501	5.45726e-21	1	Fnbp1l
2.66452e-25	0.324252	0.679	0.479	5.85874e-21	1	Tspan12
3.12832e-25	0.340652	0.634	0.479	6.87854e-21	1	Slc3a2
3.35893e-25	0.316638	0.443	0.285	7.38561e-21	1	Casz1
3.38677e-25	0.442372	0.896	0.754	7.44683e-21	1	AW112010
3.71293e-25	0.297348	0.695	0.574	8.16399e-21	1	Cbx1
3.76855e-25	0.25694	0.473	0.347	8.28629e-21	1	Fkbp4
3.90123e-25	0.352544	0.975	0.933	8.57803e-21	1	Ubc
4.27354e-25	0.263972	0.394	0.251	9.39666e-21	1	Slc30a1
5.31653e-25	0.300429	0.699	0.561	1.169e-20	1	Ctnnd1
5.62004e-25	0.286308	0.557	0.406	1.23573e-20	1	Rnf11
8.00151e-25	0.250121	0.376	0.215	1.75937e-20	1	Unc13b
8.54782e-25	0.463419	0.847	0.709	1.87949e-20	1	Cd300lg
8.83884e-25	0.327315	0.885	0.777	1.94348e-20	1	Dnaja1
9.19204e-25	0.269557	0.413	0.261	2.02115e-20	1	Pparg
1.04791e-24	0.390191	0.772	0.573	2.30415e-20	1	Unc45b
1.12746e-24	0.274856	0.502	0.341	2.47906e-20	1	Ppp1r13b
1.26822e-24	0.289263	0.741	0.63	2.78856e-20	1	Eif4h
1.28043e-24	0.285937	0.57	0.447	2.81542e-20	1	Ccnd3
1.37484e-24	0.323345	0.51	0.381	3.02299e-20	1	Klf10
1.55843e-24	0.302095	0.833	0.738	3.42668e-20	1	Akr1a1
1.66043e-24	0.301163	0.817	0.708	3.65094e-20	1	Arglu1
2.24737e-24	0.44943	0.897	0.673	4.94151e-20	1	Clic5
2.774e-24	0.335271	0.802	0.715	6.09948e-20	1	Eif3a
3.44693e-24	0.34669	0.775	0.564	7.57911e-20	1	Arap3
4.58358e-24	0.270939	0.608	0.456	1.00784e-19	1	Dram2
6.21539e-24	0.33589	0.997	0.973	1.36664e-19	1	Itm2b
6.60215e-24	0.273225	0.455	0.307	1.45168e-19	1	Fam171a1
6.64901e-24	0.303711	0.686	0.583	1.46199e-19	1	Tmed5
6.89031e-24	0.265873	0.524	0.367	1.51504e-19	1	Ppp1r9b
7.12615e-24	0.281827	0.6	0.471	1.5669e-19	1	Mrpl17
7.48226e-24	0.31031	0.84	0.757	1.6452e-19	1	Capns1
7.66269e-24	0.269057	0.6	0.445	1.68487e-19	1	Ano6
7.99329e-24	0.34018	0.618	0.434	1.75756e-19	1	Lmo7
8.38957e-24	0.301183	0.652	0.522	1.8447e-19	1	Epn2
9.69159e-24	0.266557	0.581	0.453	2.13099e-19	1	Flii
1.04212e-23	0.326511	0.963	0.888	2.2914e-19	1	Laptm4a
1.25218e-23	0.299411	0.79	0.699	2.7533e-19	1	Nisch
2.06214e-23	0.276288	0.486	0.333	4.53424e-19	1	Ddx58
2.11339e-23	0.291708	0.86	0.781	4.64691e-19	1	Psma7
2.36969e-23	0.261411	0.535	0.401	5.21048e-19	1	Rnpepl1
2.43145e-23	0.286867	0.841	0.734	5.34628e-19	1	Sri
2.46654e-23	0.279954	0.497	0.341	5.42342e-19	1	Rnf125
2.9091e-23	0.280237	0.595	0.47	6.39654e-19	1	Taok2
4.63895e-23	0.287189	0.665	0.53	1.02001e-18	1	Dynlt3
6.38823e-23	0.288979	0.615	0.471	1.40464e-18	1	Cdipt
6.47886e-23	0.292555	0.555	0.371	1.42457e-18	1	Nxpe4
9.04016e-23	0.445226	0.944	0.707	1.98775e-18	1	Tspan7
9.1506e-23	0.270913	0.782	0.686	2.01203e-18	1	Fis1
9.82782e-23	0.256192	0.364	0.262	2.16094e-18	1	Ier5l
1.18826e-22	0.336625	0.825	0.718	2.61274e-18	1	Arhgef12
1.3919e-22	0.30801	0.75	0.622	3.0605e-18	1	Tut7
1.43621e-22	0.282266	0.625	0.5	3.15794e-18	1	Ubxn4
1.51216e-22	0.312758	0.634	0.47	3.32494e-18	1	Lipe
1.56426e-22	0.28338	0.462	0.329	3.43949e-18	1	Mphosph8
1.74755e-22	0.252103	0.473	0.341	3.84252e-18	1	Inka1
2.18617e-22	0.314021	0.737	0.61	4.80695e-18	1	Prr13
2.39094e-22	0.277995	0.623	0.516	5.2572e-18	1	Capn2
2.41129e-22	0.352288	0.988	0.958	5.30194e-18	1	Ybx1
2.41574e-22	0.25926	0.463	0.331	5.31172e-18	1	Wdr82
2.49308e-22	0.315781	0.811	0.69	5.48179e-18	1	Sypl
2.52099e-22	0.285666	0.759	0.638	5.54316e-18	1	Rtn3
2.67935e-22	0.316973	0.817	0.682	5.89135e-18	1	H2-T23
2.67964e-22	0.295291	0.755	0.655	5.892e-18	1	Dek
3.32619e-22	0.295866	0.608	0.421	7.31363e-18	1	Nos3
3.4256e-22	0.27909	0.6	0.474	7.53221e-18	1	Tbl1x
3.62292e-22	0.257382	0.684	0.547	7.96607e-18	1	Pgrmc1
4.09028e-22	0.275621	0.557	0.4	8.9937e-18	1	Trim24
4.38756e-22	0.29279	0.338	0.191	9.64736e-18	1	Lpar4
4.66023e-22	0.2834	0.733	0.622	1.02469e-17	1	Dnajc8
4.91788e-22	0.271274	0.581	0.441	1.08134e-17	1	Dock1
5.22449e-22	0.316986	0.72	0.551	1.14876e-17	1	Dab2ip
5.52397e-22	0.279493	0.535	0.401	1.21461e-17	1	Trim12a
5.56177e-22	0.263585	0.519	0.409	1.22292e-17	1	Cirbp
6.09715e-22	0.276998	0.462	0.32	1.34064e-17	1	Mitd1
6.64314e-22	0.266947	0.561	0.408	1.46069e-17	1	Plscr4
6.74134e-22	0.344519	0.779	0.604	1.48229e-17	1	Slc43a3
1.17587e-21	0.250996	0.508	0.368	2.5855e-17	1	Sorbs3
1.24527e-21	0.277991	0.956	0.898	2.73809e-17	1	Rbm39
1.58747e-21	0.251711	0.495	0.371	3.49053e-17	1	Keap1
1.66051e-21	0.343479	0.998	0.967	3.65113e-17	1	B2m
1.87162e-21	0.256036	0.728	0.618	4.11531e-17	1	Rbm8a
1.97275e-21	0.281922	0.704	0.579	4.33768e-17	1	Ndel1
2.07235e-21	0.317623	0.959	0.912	4.55668e-17	1	Eef2
2.38288e-21	0.287668	0.73	0.582	5.23948e-17	1	tdTomato
2.43158e-21	0.279843	0.649	0.496	5.34655e-17	1	Ripor1
3.23153e-21	0.421993	0.942	0.818	7.10549e-17	1	Timp3
3.30462e-21	0.301485	0.579	0.441	7.26619e-17	1	Trim56
3.52566e-21	0.336688	0.841	0.694	7.75223e-17	1	Wwtr1
3.56686e-21	0.321192	0.893	0.764	7.84281e-17	1	Ccdc85b
4.72796e-21	0.265839	0.594	0.467	1.03958e-16	1	Kat6a
4.98285e-21	0.260411	0.733	0.639	1.09563e-16	1	Psmc3
5.05709e-21	0.309193	0.909	0.838	1.11195e-16	1	Arpc2
5.26431e-21	0.25724	0.617	0.482	1.15752e-16	1	Arhgef2
5.53855e-21	0.300676	0.718	0.627	1.21782e-16	1	Nipbl
5.56239e-21	0.250813	0.502	0.352	1.22306e-16	1	Cdk17
5.63108e-21	0.41716	0.993	0.925	1.23816e-16	1	Crip1
5.76462e-21	0.323242	0.99	0.966	1.26753e-16	1	Calm1
6.25788e-21	0.274195	0.647	0.531	1.37598e-16	1	Atp1a1
6.79143e-21	0.257747	0.741	0.618	1.4933e-16	1	Cdc37
6.83405e-21	0.309988	0.646	0.525	1.50267e-16	1	Bod1l
8.45258e-21	0.277943	0.789	0.686	1.85855e-16	1	Tmem30a
9.72992e-21	0.322159	0.192	0.096	2.13942e-16	1	Egr3
1.53296e-20	0.25571	0.519	0.373	3.37068e-16	1	Grasp
1.65734e-20	0.271964	0.661	0.538	3.64416e-16	1	G3bp2
1.82896e-20	0.271748	0.854	0.783	4.02151e-16	1	Map1lc3b
1.88495e-20	0.280548	0.705	0.602	4.14463e-16	1	Mycbp2
1.96969e-20	0.269501	0.633	0.496	4.33095e-16	1	Cds2
2.1108e-20	0.259612	0.754	0.629	4.64123e-16	1	Chmp5
2.19068e-20	0.281229	0.469	0.318	4.81687e-16	1	Ncoa7
2.80452e-20	0.446863	0.901	0.834	6.16657e-16	1	Jun
3.22286e-20	0.351191	0.986	0.926	7.08642e-16	1	Tcf4
3.77659e-20	0.315534	0.786	0.67	8.30397e-16	1	Bmpr2
4.17342e-20	0.374611	0.72	0.504	9.17652e-16	1	Tgm2
4.47851e-20	0.312549	0.846	0.752	9.84735e-16	1	Atrx
4.92473e-20	0.297551	0.855	0.763	1.08285e-15	1	Prrc2c
4.97553e-20	0.291523	0.572	0.422	1.09402e-15	1	Itpr1
5.0158e-20	0.270439	0.745	0.641	1.10287e-15	1	Tmem234
5.17821e-20	0.43502	0.928	0.716	1.13858e-15	1	Tcf15
6.68454e-20	0.272803	0.513	0.381	1.4698e-15	1	Akap2
6.69711e-20	0.290783	0.812	0.735	1.47256e-15	1	Ptbp3
7.34169e-20	0.265924	0.849	0.759	1.61429e-15	1	Prkar1a
8.87115e-20	0.268045	0.617	0.486	1.95059e-15	1	Gnaq
8.9205e-20	0.272418	0.676	0.579	1.96144e-15	1	Rab6a
9.12439e-20	0.288238	0.73	0.642	2.00627e-15	1	Brd2
1.40421e-19	0.355283	0.945	0.793	3.08758e-15	1	Ramp2
1.77935e-19	0.263576	0.666	0.574	3.91244e-15	1	Smim10l1
2.02858e-19	0.294866	0.942	0.885	4.46045e-15	1	Myl12a
2.13005e-19	0.266775	0.667	0.574	4.68356e-15	1	Pum2
2.48529e-19	0.278471	0.897	0.824	5.46465e-15	1	Rac1
2.82753e-19	0.295365	0.744	0.607	6.21717e-15	1	Tnfaip1
3.03657e-19	0.256383	0.575	0.41	6.6768e-15	1	Ifi35
3.23928e-19	0.316886	0.79	0.591	7.12253e-15	1	Arhgef15
3.3715e-19	0.400611	0.991	0.864	7.41326e-15	1	Sparcl1
4.51375e-19	0.255322	0.218	0.121	9.92484e-15	1	Dbp
4.99497e-19	0.31335	0.714	0.559	1.09829e-14	1	Fzd4
5.26342e-19	0.352196	0.702	0.484	1.15732e-14	1	Thrsp
5.84468e-19	0.496377	0.999	0.903	1.28513e-14	1	Fabp4
6.79504e-19	0.259577	0.676	0.571	1.49409e-14	1	Rab10
7.53854e-19	0.291366	0.888	0.805	1.65757e-14	1	Mbnl2
9.28492e-19	0.311467	0.679	0.518	2.04157e-14	1	Ndrg1
1.01254e-18	0.261374	0.48	0.343	2.22637e-14	1	Stat2
1.0305e-18	0.310714	0.925	0.844	2.26585e-14	1	Tpm4
1.06286e-18	0.345095	0.773	0.586	2.33701e-14	1	Crim1
1.13477e-18	0.285005	0.816	0.743	2.49512e-14	1	Kmt2e
1.20838e-18	0.257375	0.518	0.362	2.65698e-14	1	Papss2
1.28427e-18	0.27128	0.477	0.341	2.82385e-14	1	AU020206
1.46664e-18	0.292898	0.721	0.587	3.22484e-14	1	Tmem140
1.47059e-18	0.273678	0.837	0.744	3.23352e-14	1	Ywhaq
1.65553e-18	0.407547	0.948	0.788	3.64018e-14	1	Hspb1
1.66903e-18	0.269425	0.866	0.777	3.66987e-14	1	Spag9
1.95665e-18	0.271035	0.718	0.612	4.30228e-14	1	Mier1
2.08784e-18	0.264614	0.504	0.331	4.59075e-14	1	N4bp3
2.16552e-18	0.272412	0.833	0.749	4.76155e-14	1	Nr3c1
2.54856e-18	0.293631	0.701	0.545	5.60378e-14	1	Samhd1
2.93457e-18	0.355604	0.888	0.675	6.45253e-14	1	Bcam
3.13263e-18	0.33591	0.928	0.743	6.88803e-14	1	Jam2
3.29355e-18	0.273978	0.705	0.558	7.24185e-14	1	Cnn3
3.34747e-18	0.25037	0.62	0.502	7.36042e-14	1	Itsn2
3.84293e-18	0.260975	0.849	0.796	8.44983e-14	1	Arf1
3.94729e-18	0.261835	0.413	0.257	8.67931e-14	1	Net1
5.00657e-18	0.301471	0.919	0.829	1.10084e-13	1	Ptms
6.95588e-18	0.259447	0.736	0.646	1.52946e-13	1	Mapre1
7.50185e-18	0.270577	0.698	0.571	1.64951e-13	1	Fez2
7.8963e-18	0.258025	0.508	0.373	1.73624e-13	1	Atxn1
8.29329e-18	0.259406	0.773	0.661	1.82353e-13	1	Arl6ip1
1.01732e-17	0.353183	0.574	0.525	2.23689e-13	1	Nudt4
1.53357e-17	0.297178	0.84	0.714	3.37202e-13	1	Iqgap1
2.22735e-17	0.27909	0.947	0.91	4.8975e-13	1	Cfl1
2.6149e-17	0.255451	0.568	0.455	5.74965e-13	1	Pdlim5
3.54359e-17	0.317305	0.726	0.588	7.79165e-13	1	Pitpnc1
3.55994e-17	0.298607	0.872	0.723	7.82759e-13	1	Dst
4.10148e-17	0.343247	0.632	0.465	9.01834e-13	1	Nes
4.32743e-17	0.309022	0.789	0.644	9.51515e-13	1	Nfia
5.56664e-17	0.254823	0.86	0.791	1.22399e-12	1	Ywhae
5.60189e-17	0.301653	0.659	0.468	1.23174e-12	1	Erg
7.25813e-17	0.329798	0.84	0.624	1.59592e-12	1	Palmd
8.94513e-17	0.251685	0.891	0.837	1.96686e-12	1	Gnb2
9.34836e-17	0.339729	0.903	0.738	2.05552e-12	1	Lims2
1.83112e-16	0.293398	0.687	0.557	4.02627e-12	1	Ier5
1.89255e-16	0.251603	0.861	0.789	4.16133e-12	1	Csnk1a1
2.45649e-16	0.303649	0.817	0.694	5.40133e-12	1	Klf7
4.2016e-16	0.276223	0.473	0.318	9.23849e-12	1	Tap1
9.22165e-16	0.291209	0.651	0.467	2.02766e-11	1	Tspan2
1.67158e-15	0.301198	0.803	0.695	3.67546e-11	1	Dusp3
1.76523e-15	0.268415	0.713	0.629	3.88139e-11	1	Eif5b
2.12411e-15	0.251427	0.495	0.327	4.67049e-11	1	Abca1
2.47624e-15	0.308554	0.652	0.436	5.44476e-11	1	Clec14a
2.61429e-15	0.339272	0.61	0.494	5.74829e-11	1	Gja1
2.75383e-15	0.497663	0.636	0.511	6.05512e-11	1	Hspa1a
3.50321e-15	0.274024	0.465	0.354	7.70286e-11	1	Nr1d1
1.24773e-14	0.308451	0.943	0.846	2.74352e-10	1	Slfn5
1.92628e-14	0.271975	0.809	0.752	4.2355e-10	1	Aldh2
2.90583e-14	0.250501	0.652	0.51	6.38933e-10	1	Dag1
3.11937e-14	0.366784	0.968	0.87	6.85887e-10	1	Igfbp7
5.12123e-14	0.256209	0.617	0.5	1.12606e-09	1	Cdc42ep3
6.34469e-14	0.255554	0.703	0.506	1.39507e-09	1	Robo4
1.3475e-13	0.270657	0.787	0.666	2.96288e-09	1	Tubb4b
6.97896e-13	0.260871	0.97	0.895	1.53453e-08	1	Aplp2
1.25275e-12	0.313552	0.286	0.176	2.75454e-08	1	Palld
2.9735e-12	0.296082	0.387	0.242	6.53814e-08	1	Igtp
3.80689e-12	0.354035	0.993	0.813	8.37058e-08	1	Cavin2
8.05701e-12	0.281858	0.915	0.85	1.77157e-07	1	Jund
1.39118e-11	0.27622	0.973	0.883	3.05892e-07	1	Cavin1
1.69976e-11	0.2644	0.912	0.678	3.73743e-07	1	Tie1
2.47044e-11	0.264961	0.945	0.837	5.432e-07	1	Nfib
3.42182e-11	0.336082	0.899	0.709	7.5239e-07	1	Rgcc
3.76014e-11	0.253451	0.76	0.615	8.26779e-07	1	Meox2
4.58404e-11	0.315794	0.95	0.743	1.00794e-06	1	Tspan13
7.68103e-11	0.251728	0.682	0.539	1.68891e-06	1	Thbd
1.62991e-10	0.251	0.656	0.476	3.58385e-06	1	Rassf9
1.94097e-10	0.283929	0.907	0.689	4.2678e-06	1	Ebf1
7.38645e-10	0.347849	0.578	0.44	1.62413e-05	1	Cdkn1a
7.74037e-10	0.267381	0.803	0.72	1.70195e-05	1	Dusp1
8.96711e-10	0.700205	0.293	0.235	1.97169e-05	1	Bpifa2
3.8506e-09	0.272724	0.936	0.827	8.46671e-05	1	Col4a2
8.34011e-09	0.352059	0.103	0.102	0.000183382	1	Amy1
1.07249e-08	0.25032	0.89	0.697	0.00023582	1	Itga6
1.31666e-08	0.298091	0.901	0.677	0.000289507	1	Rflnb
1.75822e-07	0.275272	0.454	0.329	0.00386597	1	Ier3
7.07269e-07	0.329159	0.775	0.555	0.0155514	1	Iigp1
0.000448153	0.319778	0.216	0.175	1	1	Smr3a
0	4.13264	0.812	0.016	0	2	Smoc2
0	3.61195	0.812	0.027	0	2	Apod
0	2.77635	0.69	0.009	0	2	Hmcn2
0	1.73117	0.704	0.024	0	2	G0s2
0	1.65886	0.671	0.014	0	2	Svep1
0	1.46137	0.603	0.015	0	2	Gpm6b
3.46974e-287	2.06248	0.62	0.012	7.62926e-283	2	Crispld2
1.20216e-285	1.27753	0.57	0.03	2.64332e-281	2	Rgma
9.04654e-278	1.69597	0.678	0.054	1.98915e-273	2	Clmp
4.1493e-276	1.58014	0.798	0.228	9.12348e-272	2	Il11ra1
7.17007e-273	1.30647	0.596	0.014	1.57656e-268	2	Podn
7.22818e-271	2.96971	0.76	0.021	1.58933e-266	2	Angptl1
2.52953e-268	1.32278	0.594	0.015	5.56194e-264	2	F3
2.50401e-265	1.44955	0.68	0.027	5.50582e-261	2	Ms4a4d
6.5517e-262	1.42802	0.536	0.009	1.44059e-257	2	Mme
8.89354e-245	1.48149	0.502	0.012	1.95551e-240	2	Hsd11b1
6.16461e-229	1.55775	0.675	0.046	1.35547e-224	2	Fap
2.34435e-225	0.994373	0.505	0.018	5.15476e-221	2	Olfml3
7.37016e-210	2.98055	0.892	0.234	1.62055e-205	2	Pcolce
7.40123e-208	1.9304	0.714	0.061	1.62738e-203	2	Abca8b
3.6049e-205	1.20253	0.575	0.03	7.92646e-201	2	Ank2
1.76673e-185	0.991302	0.522	0.022	3.88469e-181	2	Srpx2
7.38106e-185	0.824761	0.445	0.015	1.62295e-180	2	Arhgap24
4.99746e-174	0.977926	0.392	0.007	1.09884e-169	2	Ces1d
1.61323e-172	2.01042	0.707	0.091	3.54718e-168	2	Enpp2
6.71845e-171	1.23723	0.418	0.003	1.47725e-166	2	Inmt
4.85833e-168	2.06455	0.788	0.036	1.06825e-163	2	Entpd2
6.17066e-168	0.886841	0.385	0.01	1.3568e-163	2	Fibin
3.19343e-166	2.99601	0.452	0.002	7.02171e-162	2	Cxcl14
1.76379e-161	1.03049	0.584	0.029	3.87822e-157	2	Nnmt
4.36564e-157	1.15884	0.418	0.016	9.59918e-153	2	Ret
4.86249e-156	1.10328	0.526	0.02	1.06916e-151	2	Ssc5d
3.87953e-155	1.85337	0.88	0.536	8.5303e-151	2	Lamc1
2.06399e-152	1.08964	0.401	0.003	4.53829e-148	2	Fbln7
1.08494e-150	1.02049	0.553	0.036	2.38556e-146	2	Kdelr3
2.48e-148	1.36817	0.637	0.209	5.45302e-144	2	Nid2
8.09447e-147	0.631919	0.365	0.014	1.77981e-142	2	Il17d
1.80571e-146	0.605329	0.349	0.018	3.97039e-142	2	Igsf3
2.3094e-145	0.683417	0.337	0.009	5.0779e-141	2	Plekha6
3.12156e-142	1.11805	0.502	0.024	6.86369e-138	2	Igsf10
4.1413e-142	1.07541	0.683	0.17	9.10588e-138	2	Gstt1
1.98899e-141	0.580829	0.344	0.01	4.37339e-137	2	Sertad4
4.95877e-141	2.68265	0.591	0.008	1.09034e-136	2	Myoc
2.695e-134	1.32803	0.675	0.111	5.92577e-130	2	Frmd6
2.31583e-133	2.1576	0.988	0.862	5.09205e-129	2	S100a6
2.72888e-131	0.586693	0.365	0.021	6.00027e-127	2	Dtx4
4.65159e-130	0.761215	0.469	0.039	1.02279e-125	2	Rhobtb3
1.71627e-129	1.90498	0.726	0.063	3.77374e-125	2	Gas1
1.15879e-126	0.923066	0.55	0.043	2.54794e-122	2	P3h3
8.3229e-126	1.26788	0.611	0.025	1.83004e-121	2	Scn7a
4.83035e-124	0.999483	0.534	0.025	1.0621e-119	2	Mrc2
5.78501e-124	0.649206	0.298	0.007	1.27201e-119	2	Pdgfrl
3.97051e-123	0.959106	0.339	0.006	8.73035e-119	2	Sfrp1
8.98635e-123	0.545596	0.317	0.013	1.97592e-118	2	Prss12
5.20471e-122	0.65591	0.341	0.012	1.14441e-117	2	Epha3
1.56111e-121	0.628808	0.361	0.023	3.43258e-117	2	Sobp
3.36846e-121	0.678428	0.365	0.015	7.40656e-117	2	Gpr153
7.75577e-121	0.818316	0.517	0.05	1.70534e-116	2	Ltbp3
3.44378e-118	0.597315	0.389	0.04	7.57218e-114	2	Scarf2
1.63533e-117	2.01328	0.882	0.153	3.59576e-113	2	Cd302
9.38849e-117	1.00001	0.726	0.239	2.06434e-112	2	Fkbp7
2.22738e-115	0.820265	0.315	0.011	4.89756e-111	2	Col6a6
3.03772e-115	0.706922	0.276	0.014	6.67935e-111	2	Mdk
1.89835e-114	0.548881	0.274	0.009	4.1741e-110	2	Ppl
4.21128e-114	3.33551	0.88	0.04	9.25977e-110	2	Abca8a
2.50634e-113	0.696646	0.325	0.004	5.51095e-109	2	P2ry1
2.78249e-113	1.79485	0.298	0.001	6.11814e-109	2	Cilp
1.54501e-112	1.2729	0.649	0.146	3.39716e-108	2	Atf5
1.60795e-112	1.45064	0.75	0.153	3.53555e-108	2	Mxra8
2.5356e-109	1.5703	0.938	0.724	5.57528e-105	2	Serpinh1
9.85196e-109	2.1995	0.288	0.004	2.16625e-104	2	Thbs4
3.16515e-107	0.794064	0.286	0.017	6.95954e-103	2	Matn2
3.82396e-107	1.62207	0.767	0.401	8.40813e-103	2	Lamb1
5.4145e-106	0.574475	0.358	0.027	1.19054e-101	2	Dennd2a
7.486e-106	0.720915	0.31	0.004	1.64602e-101	2	Sox9
1.0717e-104	1.37543	0.529	0.026	2.35645e-100	2	Srpx
1.19562e-104	1.38559	0.632	0.04	2.62894e-100	2	Pcdh7
4.88708e-103	0.747203	0.425	0.031	1.07457e-98	2	Ggt5
8.37252e-101	0.750623	0.397	0.034	1.84095e-96	2	C1qtnf2
6.23426e-100	1.14886	0.606	0.098	1.37079e-95	2	Maged2
1.79974e-99	0.454349	0.3	0.017	3.95728e-95	2	Tbx15
4.14665e-99	0.820306	0.514	0.058	9.11765e-95	2	Serf1
1.02974e-98	1.5603	0.817	0.344	2.26419e-94	2	Nfix
1.06514e-97	1.18527	0.666	0.164	2.34202e-93	2	Ptgfrn
1.2942e-97	2.59779	0.834	0.261	2.84568e-93	2	Col15a1
1.99601e-97	2.92517	0.841	0.053	4.38882e-93	2	Col5a3
1.68136e-96	0.683144	0.435	0.056	3.69697e-92	2	Fkbp10
3.28603e-96	0.926633	0.534	0.06	7.22533e-92	2	Tmod2
4.20774e-96	1.07066	0.577	0.105	9.25197e-92	2	Spry2
5.10982e-96	0.474652	0.322	0.042	1.12355e-91	2	H6pd
2.11181e-95	1.43359	0.716	0.081	4.64345e-91	2	Bicc1
3.6844e-95	1.85082	0.772	0.307	8.10126e-91	2	Cebpd
3.76929e-95	0.509671	0.262	0.004	8.28791e-91	2	Bmper
4.32787e-95	0.993235	0.76	0.397	9.51612e-91	2	Tmed3
7.00042e-95	1.83865	0.752	0.05	1.53925e-90	2	Oaf
7.15251e-95	1.79021	0.779	0.097	1.57269e-90	2	Cpq
9.9475e-95	0.410212	0.252	0.005	2.18726e-90	2	Qprt
1.01412e-94	1.75662	0.803	0.375	2.22985e-90	2	Emp1
1.26738e-94	1.25308	0.572	0.095	2.78672e-90	2	Plau
1.77445e-94	2.0027	0.882	0.57	3.90166e-90	2	Nid1
5.95052e-94	0.598048	0.409	0.042	1.3084e-89	2	Casc4
1.26998e-93	0.562633	0.375	0.045	2.79243e-89	2	Rab34
1.4391e-93	2.53032	0.822	0.04	3.1643e-89	2	Lama2
1.84363e-93	0.67363	0.447	0.07	4.05378e-89	2	Fam49a
2.59323e-93	0.890541	0.44	0.026	5.702e-89	2	Sult5a1
2.94698e-93	1.11551	0.938	0.826	6.47982e-89	2	Anxa5
3.55216e-93	2.53859	0.853	0.08	7.8105e-89	2	Itm2a
3.78117e-92	0.579467	0.344	0.039	8.31403e-88	2	Morc4
6.44881e-92	0.547225	0.315	0.014	1.41796e-87	2	Ptprd
5.11105e-91	1.15483	0.575	0.033	1.12382e-86	2	Ctsk
8.9352e-91	0.879703	0.724	0.352	1.96467e-86	2	Mxra7
9.39466e-91	1.69722	0.721	0.051	2.0657e-86	2	Cygb
1.16237e-90	0.385724	0.238	0.005	2.55581e-86	2	Prrx2
1.90344e-90	1.0674	0.921	0.659	4.18529e-86	2	Selenom
4.62498e-90	0.851897	0.404	0.022	1.01694e-85	2	Sema5a
9.87902e-90	1.0049	0.517	0.05	2.1722e-85	2	Naalad2
1.24681e-89	0.836357	0.49	0.045	2.74149e-85	2	Glipr2
1.56424e-89	0.879245	0.683	0.309	3.43945e-85	2	Vkorc1
2.30952e-88	0.82754	0.514	0.131	5.07818e-84	2	Plod2
5.40641e-88	0.695269	0.317	0.011	1.18876e-83	2	Itgbl1
4.01705e-87	1.74907	0.863	0.493	8.8327e-83	2	Tppp3
2.76819e-86	0.895762	0.452	0.028	6.08669e-82	2	Aldh1a1
4.78113e-86	0.423746	0.272	0.023	1.05128e-81	2	Plekhh2
5.39389e-86	0.491509	0.32	0.022	1.18601e-81	2	Gli3
6.71525e-86	1.54354	0.748	0.054	1.47655e-81	2	Snhg18
8.2899e-86	1.95027	0.798	0.052	1.82278e-81	2	Abi3bp
4.24776e-85	1.02106	0.882	0.492	9.33997e-81	2	Nenf
4.84268e-85	0.468467	0.291	0.036	1.06481e-80	2	Lrig1
1.44127e-84	1.15557	0.637	0.083	3.16907e-80	2	Colec12
2.58363e-84	1.55148	0.815	0.227	5.68088e-80	2	Pmp22
4.79847e-84	1.95253	0.745	0.083	1.05509e-79	2	Prelp
5.39339e-84	0.465429	0.298	0.017	1.1859e-79	2	Tmem45a
1.31944e-82	1.45611	0.666	0.059	2.90119e-78	2	Lhfp
6.9052e-82	0.373656	0.216	0.005	1.51831e-77	2	Sgcd
1.00546e-80	0.460229	0.281	0.014	2.2108e-76	2	Ptges
1.46539e-80	0.439931	0.296	0.02	3.22209e-76	2	Clip3
5.03448e-80	0.576494	0.353	0.023	1.10698e-75	2	C1qtnf7
5.04668e-80	1.53345	0.81	0.141	1.10966e-75	2	Rcn3
8.24743e-80	0.890321	0.505	0.098	1.81344e-75	2	Creb3l1
9.12942e-80	0.420343	0.279	0.019	2.00738e-75	2	Irs1
2.13608e-79	0.743732	0.55	0.181	4.69681e-75	2	Ikbip
2.15443e-79	0.563915	0.204	0.003	4.73715e-75	2	Kcna2
4.8637e-79	1.05101	0.863	0.582	1.06943e-74	2	Calu
1.00692e-78	0.523877	0.291	0.018	2.21401e-74	2	Lgi4
1.18339e-77	1.29714	0.644	0.048	2.60203e-73	2	Ndn
7.69729e-77	0.963339	0.601	0.104	1.69248e-72	2	Pdlim2
7.75048e-77	0.729694	0.286	0.009	1.70418e-72	2	Inhba
1.11507e-76	0.371332	0.224	0.012	2.45183e-72	2	Bnc2
4.50758e-76	0.971902	0.88	0.629	9.91127e-72	2	Arf4
4.92978e-76	0.560412	0.418	0.086	1.08396e-71	2	Cbr3
6.83816e-76	2.67728	0.933	0.151	1.50358e-71	2	Cd63
1.26051e-75	0.381247	0.224	0.006	2.7716e-71	2	Tmem119
2.93963e-75	1.08317	0.18	0.001	6.46367e-71	2	Mfap4
2.701e-74	1.42049	0.671	0.057	5.93896e-70	2	Rbms3
2.34901e-73	1.66699	0.719	0.048	5.16501e-69	2	Egfr
2.4168e-73	0.338182	0.209	0.007	5.31407e-69	2	Adcyap1r1
2.8401e-73	0.349424	0.219	0.019	6.24481e-69	2	Npas2
1.11792e-72	1.08888	0.998	0.979	2.45808e-68	2	Fth1
1.35451e-72	0.657455	0.459	0.072	2.9783e-68	2	Gstm5
1.99771e-72	0.692346	0.462	0.129	4.39257e-68	2	Sec24d
6.96182e-72	0.468111	0.31	0.047	1.53076e-67	2	Zfp9
2.64678e-71	3.08511	0.827	0.05	5.81973e-67	2	Gpx3
1.28315e-70	0.432647	0.305	0.029	2.82139e-66	2	B3gnt9
5.82596e-70	0.72385	0.488	0.155	1.28101e-65	2	P4ha2
9.5045e-70	1.93492	0.767	0.116	2.08985e-65	2	Antxr2
1.95403e-69	0.56939	0.462	0.133	4.29651e-65	2	Cdc42ep5
2.34191e-69	0.975844	0.688	0.207	5.1494e-65	2	Txndc5
2.9583e-69	0.37771	0.252	0.014	6.50471e-65	2	Olfml1
4.39779e-69	0.960372	0.709	0.358	9.66987e-65	2	Fndc3b
4.55219e-69	0.340223	0.224	0.014	1.00093e-64	2	Asap3
5.02423e-69	0.824997	0.392	0.038	1.10473e-64	2	Adamts12
6.05525e-69	0.80171	0.618	0.358	1.33143e-64	2	Rgmb
6.10659e-69	1.17607	0.921	0.689	1.34272e-64	2	Tuba1a
1.15066e-68	0.590075	0.325	0.025	2.53008e-64	2	Col16a1
1.51363e-68	0.517622	0.375	0.098	3.32817e-64	2	Plekha5
5.30687e-68	0.765716	0.392	0.097	1.16688e-63	2	Sned1
6.63922e-68	0.612603	0.478	0.131	1.45983e-63	2	Adk
6.92257e-68	0.505929	0.224	0.002	1.52214e-63	2	Lsamp
8.05995e-68	0.82036	0.764	0.464	1.77222e-63	2	Morf4l2
1.61665e-67	0.270096	0.192	0.014	3.55468e-63	2	Gm44645
2.26003e-67	0.286079	0.192	0.01	4.96935e-63	2	Sec16b
3.94754e-67	0.743934	0.481	0.114	8.67986e-63	2	Adam19
1.71938e-66	0.908512	0.841	0.607	3.78058e-62	2	P4hb
1.948e-66	0.810041	0.589	0.177	4.28326e-62	2	Sh3d19
2.4061e-66	0.98582	0.613	0.073	5.29053e-62	2	Gpx8
4.7003e-66	1.28176	0.637	0.055	1.0335e-61	2	Angptl2
5.93879e-66	1.46	0.714	0.062	1.30582e-61	2	C1ra
1.11172e-65	0.485788	0.221	0.013	2.44446e-61	2	Col4a4
2.12763e-65	0.412722	0.276	0.018	4.67822e-61	2	Glt8d2
2.87136e-65	0.492753	0.303	0.034	6.31355e-61	2	Bcl6
4.57816e-65	1.01416	0.654	0.193	1.00665e-60	2	Camk2n1
6.25146e-65	0.579138	0.38	0.033	1.37457e-60	2	Kirrel
1.28462e-64	2.9562	0.897	0.14	2.82463e-60	2	Itih5
1.55887e-64	0.327528	0.216	0.023	3.42765e-60	2	Eda
1.8816e-64	0.660459	0.51	0.203	4.13725e-60	2	Rab11fip2
2.87165e-64	0.421374	0.31	0.043	6.31418e-60	2	Snx24
4.03331e-64	0.406901	0.188	0.002	8.86844e-60	2	Dio2
4.48077e-64	0.773766	0.599	0.22	9.85232e-60	2	Rcn1
2.59302e-63	0.72363	0.748	0.477	5.70154e-59	2	Ostc
3.87396e-63	0.27332	0.171	0.005	8.51806e-59	2	Prokr1
7.60591e-63	0.739775	0.63	0.267	1.67239e-58	2	Sgce
8.13723e-63	0.377599	0.214	0.012	1.78921e-58	2	P2ry14
9.49539e-63	0.435742	0.161	0.003	2.08785e-58	2	Rbp4
1.47328e-62	1.45747	0.998	1	3.23945e-58	2	Gm42418
1.02491e-61	0.81512	0.904	0.783	2.25358e-57	2	Cyb5a
1.05108e-61	0.292906	0.161	0.006	2.31111e-57	2	Maob
1.63396e-61	0.893927	0.51	0.089	3.59275e-57	2	Ifi211
1.8774e-61	0.627046	0.3	0.023	4.12802e-57	2	Gm38211
2.13632e-61	0.431214	0.161	0.007	4.69734e-57	2	S100b
2.23956e-61	3.51875	0.88	0.07	4.92434e-57	2	Col6a3
2.42989e-61	0.409481	0.252	0.026	5.34285e-57	2	Snai1
3.53341e-61	0.387366	0.24	0.022	7.76926e-57	2	Hspa12a
5.58077e-61	2.48334	0.962	0.304	1.2271e-56	2	Lgals1
5.68085e-61	0.729227	0.385	0.066	1.24911e-56	2	Clcn5
8.014e-61	0.296633	0.159	0.007	1.76212e-56	2	Gm42635
1.51774e-60	1.98739	0.796	0.065	3.3372e-56	2	Nupr1
1.80223e-60	2.59429	0.858	0.096	3.96275e-56	2	Bgn
2.9196e-60	0.975421	0.947	0.834	6.41962e-56	2	Ctsl
3.3145e-60	0.741997	0.632	0.295	7.28792e-56	2	Lysmd2
4.68656e-60	0.38512	0.233	0.016	1.03048e-55	2	Mrgprf
4.68827e-60	0.668529	0.505	0.149	1.03086e-55	2	Cxxc5
4.94386e-60	0.887044	0.529	0.057	1.08706e-55	2	Mir99ahg
6.10936e-60	0.834484	0.423	0.028	1.34333e-55	2	Abca6
9.55767e-60	0.641438	0.365	0.029	2.10154e-55	2	Shox2
1.23236e-59	0.415654	0.202	0.002	2.70971e-55	2	Capn6
2.41176e-59	0.752404	0.644	0.29	5.30298e-55	2	Maged1
2.8515e-59	1.25009	0.791	0.329	6.26989e-55	2	Mgst1
6.15104e-59	1.03225	0.531	0.031	1.35249e-54	2	Pdpn
8.57183e-59	0.837813	0.502	0.127	1.88477e-54	2	Zfp503
9.61417e-59	0.510616	0.168	0.008	2.11396e-54	2	Spon1
1.54303e-58	0.410755	0.32	0.072	3.39282e-54	2	P3h4
2.2907e-58	0.423254	0.387	0.095	5.03678e-54	2	Pmm1
5.13478e-58	0.835118	0.822	0.632	1.12904e-53	2	Ifi27
6.17475e-58	0.678491	0.553	0.203	1.3577e-53	2	Fam114a1
1.39873e-57	0.848861	0.841	0.658	3.07552e-53	2	Dbi
2.45253e-57	0.26729	0.18	0.015	5.39262e-53	2	Ccdc8
4.40744e-57	2.69587	0.827	0.055	9.69108e-53	2	Pdgfra
4.47045e-57	0.432414	0.228	0.011	9.82962e-53	2	Angpt1
6.01252e-57	0.26734	0.151	0.004	1.32203e-52	2	Nrxn2
6.95187e-57	0.804572	0.541	0.241	1.52858e-52	2	Ckap4
7.71217e-57	2.74856	0.911	0.075	1.69575e-52	2	Col5a2
7.84991e-57	0.721353	0.788	0.482	1.72604e-52	2	Tmem258
2.26664e-56	0.49773	0.337	0.064	4.98389e-52	2	Fkbp14
2.93792e-56	0.674187	0.601	0.302	6.45989e-52	2	B4galt1
3.98644e-56	0.390369	0.26	0.031	8.76539e-52	2	Meis1
5.05794e-56	2.53661	0.904	0.112	1.11214e-51	2	Lrp1
7.03008e-56	0.27363	0.183	0.012	1.54577e-51	2	Phgdh
1.01837e-55	0.357683	0.204	0.012	2.2392e-51	2	Galnt17
1.26032e-55	0.261549	0.171	0.003	2.77119e-51	2	Gm15867
3.64943e-55	0.666103	0.464	0.082	8.02437e-51	2	Efemp2
4.1312e-55	0.780028	0.639	0.267	9.08368e-51	2	Selenos
7.70806e-55	1.07455	0.529	0.027	1.69485e-50	2	Dclk1
8.69241e-55	1.67306	0.644	0.063	1.91129e-50	2	Loxl2
8.97619e-55	0.292471	0.147	0.003	1.97368e-50	2	E330013P04Rik
1.09154e-54	0.485305	0.329	0.078	2.40008e-50	2	Pik3r2
1.46207e-54	0.268608	0.147	0.009	3.21481e-50	2	Plekha4
1.74883e-54	3.79511	0.88	0.042	3.84532e-50	2	Lum
2.10422e-54	2.2375	0.844	0.064	4.62676e-50	2	Plxdc2
2.34424e-54	1.3511	0.666	0.061	5.15452e-50	2	Steap3
2.61701e-54	0.392368	0.31	0.068	5.75428e-50	2	Numbl
2.63199e-54	0.977853	0.406	0.001	5.78723e-50	2	Gfra1
2.78403e-54	2.14581	0.925	0.36	6.12153e-50	2	Fstl1
4.33977e-54	0.764716	0.94	0.854	9.54229e-50	2	Ppib
5.51463e-54	0.439057	0.171	0.001	1.21256e-49	2	Nppc
9.90702e-54	0.622194	0.558	0.247	2.17836e-49	2	Prrc1
2.8711e-53	0.528433	0.233	0.008	6.31298e-49	2	Cyp1b1
3.38852e-53	0.807456	0.481	0.065	7.45067e-49	2	Sdc4
3.66456e-53	0.641814	0.425	0.059	8.05764e-49	2	Reck
7.14008e-53	0.374917	0.209	0.016	1.56996e-48	2	Fgf18
7.31146e-53	0.598851	0.363	0.039	1.60764e-48	2	Cmklr1
1.35063e-52	0.750739	0.697	0.382	2.96976e-48	2	Tcf7l2
1.3884e-52	3.27153	0.899	0.057	3.05281e-48	2	Col6a2
1.44362e-52	0.256767	0.132	0.004	3.17423e-48	2	Sorcs2
1.74506e-52	0.910058	0.637	0.203	3.83704e-48	2	Twsg1
1.76694e-52	0.668186	0.469	0.077	3.88514e-48	2	Klhl13
3.60606e-52	0.730576	0.445	0.043	7.92902e-48	2	Bmpr1a
7.24336e-52	0.640307	0.755	0.464	1.59267e-47	2	Cnpy2
9.4643e-52	0.775944	0.805	0.533	2.08101e-47	2	Tceal9
1.00151e-51	0.808425	0.625	0.18	2.20211e-47	2	Tspan3
1.10362e-51	0.749778	0.632	0.282	2.42665e-47	2	Itgb5
1.32539e-51	0.270416	0.151	0.002	2.91426e-47	2	Cntfr
2.99477e-51	1.19937	0.966	0.833	6.58491e-47	2	Tmsb10
3.21389e-51	0.415028	0.272	0.016	7.06669e-47	2	Gm10115
3.52162e-51	0.577457	0.543	0.231	7.74334e-47	2	Atxn10
8.81617e-51	0.488798	0.317	0.03	1.9385e-46	2	Chpf
1.15892e-50	1.27278	0.988	0.898	2.54822e-46	2	Sparc
2.97259e-50	0.601888	0.553	0.252	6.53612e-46	2	Tceal8
3.4117e-50	0.293916	0.192	0.018	7.50164e-46	2	Ror1
3.86455e-50	0.313462	0.12	0.004	8.49738e-46	2	Clec11a
1.12238e-49	0.791964	0.596	0.284	2.46788e-45	2	Rora
2.1631e-49	0.388301	0.279	0.065	4.75623e-45	2	S1pr2
3.43114e-49	0.374536	0.248	0.031	7.54439e-45	2	Pqlc3
5.50159e-49	3.13187	0.837	0.042	1.20969e-44	2	Ccl11
5.53595e-49	0.313285	0.149	0.008	1.21724e-44	2	Adam23
8.60863e-49	0.96925	0.514	0.183	1.89286e-44	2	Scd2
9.04135e-49	0.299022	0.139	0.002	1.98801e-44	2	Mgam
1.03157e-48	0.791244	0.56	0.189	2.26822e-44	2	Snx18
1.2295e-48	0.309394	0.135	0.007	2.70342e-44	2	Timp1
2.51367e-48	1.2143	0.738	0.318	5.52705e-44	2	Man1a
2.75117e-48	0.330223	0.204	0.02	6.04928e-44	2	Tnik
2.93533e-48	0.630489	0.608	0.316	6.45421e-44	2	P4ha1
3.21837e-48	0.326668	0.224	0.024	7.07654e-44	2	Nectin1
3.22677e-48	0.348191	0.252	0.033	7.09503e-44	2	Cys1
3.5016e-48	0.521321	0.204	0.01	7.69932e-44	2	Scg3
3.82745e-48	0.259506	0.197	0.026	8.41581e-44	2	Aox1
4.09552e-48	0.756151	0.945	0.857	9.00522e-44	2	Serf2
4.4343e-48	0.259687	0.202	0.034	9.75013e-44	2	Pcdhgc3
4.91808e-48	0.267493	0.175	0.011	1.08139e-43	2	Dact3
6.21249e-48	0.624103	0.779	0.568	1.366e-43	2	Arl1
7.40276e-48	0.722465	0.748	0.475	1.62772e-43	2	Fkbp9
8.9232e-48	0.412046	0.209	0.014	1.96203e-43	2	Col27a1
9.12731e-48	0.533827	0.339	0.034	2.00691e-43	2	Cks1b
1.14612e-47	1.7238	0.784	0.119	2.52008e-43	2	Htra1
1.62955e-47	1.5066	0.798	0.133	3.58305e-43	2	Celf2
2.8874e-47	0.311974	0.233	0.035	6.34883e-43	2	Zfp651
2.99725e-47	0.722941	0.656	0.384	6.59036e-43	2	Cyth3
3.30154e-47	0.436562	0.375	0.096	7.25943e-43	2	Hyi
3.33053e-47	0.330061	0.267	0.057	7.32317e-43	2	C1qtnf12
8.38385e-47	0.341344	0.137	0.001	1.84344e-42	2	Crlf1
2.00341e-46	0.586337	0.387	0.049	4.40511e-42	2	Cacna2d1
2.02869e-46	0.92763	0.933	0.871	4.46069e-42	2	Zbtb20
2.29592e-46	0.921981	0.565	0.053	5.04828e-42	2	Slit3
2.38812e-46	0.294191	0.168	0.014	5.251e-42	2	Enpp1
2.74289e-46	0.515165	0.45	0.159	6.03108e-42	2	Aga
3.16575e-46	1.07659	0.611	0.11	6.96085e-42	2	Rnd3
4.26348e-46	0.752251	0.829	0.532	9.37454e-42	2	Hmgn1
7.82192e-46	1.26707	0.62	0.111	1.71988e-41	2	Phlda1
8.0435e-46	0.837107	0.719	0.408	1.7686e-41	2	Add3
9.6029e-46	0.707821	0.82	0.596	2.11149e-41	2	Sfr1
1.05461e-45	0.723505	0.276	0.021	2.31889e-41	2	Spon2
1.22688e-45	2.08018	0.74	0.033	2.69766e-41	2	Dpep1
2.43987e-45	0.705965	0.478	0.064	5.36478e-41	2	Dock7
2.50824e-45	0.47589	0.394	0.074	5.51512e-41	2	Ssbp2
2.53898e-45	0.825311	0.894	0.829	5.58272e-41	2	Hsp90b1
2.68096e-45	2.21467	0.832	0.066	5.89489e-41	2	C1s1
2.89454e-45	0.760841	0.916	0.819	6.36452e-41	2	Txn1
3.7423e-45	0.55295	0.507	0.204	8.22856e-41	2	Phldb1
4.68299e-45	0.668851	0.483	0.134	1.0297e-40	2	Itgav
4.93218e-45	3.12299	0.885	0.057	1.08449e-40	2	Serpinf1
5.69866e-45	1.07319	0.659	0.164	1.25302e-40	2	Bmp1
1.39844e-44	0.624032	0.608	0.327	3.07489e-40	2	Chd9
2.46164e-44	0.526993	0.481	0.183	5.41266e-40	2	Arhgef40
3.1285e-44	0.486211	0.276	0.02	6.87894e-40	2	Fzd2
3.82211e-44	0.644861	0.368	0.045	8.40406e-40	2	Etv1
5.49077e-44	0.581622	0.553	0.291	1.20731e-39	2	Slc29a1
6.06659e-44	0.460544	0.404	0.143	1.33392e-39	2	Sgcb
6.60509e-44	1.65768	0.808	0.57	1.45233e-39	2	Egr1
7.87056e-44	0.497854	0.421	0.181	1.73058e-39	2	Sec23a
1.31755e-43	0.323208	0.214	0.02	2.89703e-39	2	Gm37606
1.51488e-43	1.24719	0.75	0.187	3.33093e-39	2	Fgfr1
2.56678e-43	0.669399	0.776	0.549	5.64383e-39	2	Ssr3
2.96631e-43	2.96603	0.911	0.072	6.52232e-39	2	Rarres2
4.95579e-43	4.69051	0.986	0.135	1.08968e-38	2	Gsn
6.36133e-43	0.806591	0.382	0.063	1.39873e-38	2	Vegfa
7.85874e-43	0.612276	0.748	0.468	1.72798e-38	2	Mpc2
8.06977e-43	1.25658	0.678	0.052	1.77438e-38	2	Lpar1
1.04445e-42	0.265223	0.151	0.018	2.29653e-38	2	Aspa
1.28532e-42	3.25389	0.923	0.059	2.82616e-38	2	Col6a1
1.56684e-42	0.465924	0.356	0.087	3.44517e-38	2	Ptprs
1.68995e-42	1.68457	0.762	0.126	3.71585e-38	2	Aebp1
2.03616e-42	0.637161	0.692	0.472	4.47712e-38	2	Kdelr2
2.12671e-42	0.554315	0.481	0.215	4.67622e-38	2	Tmem263
2.21387e-42	0.593375	0.543	0.235	4.86786e-38	2	Idh1
2.29036e-42	0.929392	0.726	0.333	5.03604e-38	2	Tgfbr3
2.43481e-42	0.290836	0.212	0.026	5.35366e-38	2	Plekhf1
3.0275e-42	0.318216	0.197	0.043	6.65687e-38	2	Tspan11
3.18136e-42	1.67643	0.613	0.241	6.99518e-38	2	Fosb
4.1951e-42	1.29299	0.606	0.138	9.22419e-38	2	Ccdc80
4.9509e-42	0.473243	0.478	0.216	1.0886e-37	2	Mrps28
5.06725e-42	0.462136	0.291	0.025	1.11419e-37	2	Fat1
5.59345e-42	0.627174	0.865	0.732	1.22989e-37	2	Krtcap2
5.89735e-42	0.26968	0.185	0.014	1.29671e-37	2	Khdrbs3
8.06041e-42	0.342467	0.233	0.021	1.77232e-37	2	Loxl3
1.09368e-41	0.339477	0.305	0.07	2.40478e-37	2	Abhd14a
1.10732e-41	0.861909	0.512	0.184	2.43478e-37	2	Bmp4
1.54075e-41	0.254526	0.144	0.001	3.3878e-37	2	D630003M21Rik
1.75667e-41	1.14594	0.555	0.066	3.86256e-37	2	Abca9
2.72494e-41	0.324514	0.214	0.026	5.9916e-37	2	Gnao1
2.76753e-41	0.974003	0.534	0.08	6.08524e-37	2	Mmp14
3.33176e-41	0.621441	0.349	0.084	7.32587e-37	2	C1qtnf6
5.27083e-41	0.743875	0.656	0.366	1.15895e-36	2	Golim4
5.6109e-41	0.772381	0.776	0.428	1.23372e-36	2	Ddah2
6.89578e-41	0.416565	0.252	0.024	1.51624e-36	2	Esr1
7.00199e-41	0.46664	0.442	0.18	1.5396e-36	2	Gaa
7.0521e-41	0.915662	0.435	0.097	1.55061e-36	2	Gem
7.23207e-41	0.371696	0.262	0.033	1.59019e-36	2	Fkbp11
8.79501e-41	0.278809	0.166	0.01	1.93385e-36	2	Naaladl2
1.00258e-40	0.843998	0.454	0.035	2.20447e-36	2	Adamtsl1
1.04834e-40	0.918313	0.887	0.739	2.30509e-36	2	Cd9
1.14081e-40	1.2529	0.959	0.907	2.50841e-36	2	Lars2
1.22872e-40	0.552693	0.387	0.103	2.70172e-36	2	Sspn
1.6806e-40	0.401565	0.382	0.133	3.69531e-36	2	Zfyve21
1.78771e-40	0.39312	0.276	0.054	3.93083e-36	2	Mettl1
2.46263e-40	0.285316	0.204	0.033	5.41483e-36	2	Zfp354c
2.69519e-40	0.283261	0.195	0.018	5.92619e-36	2	Scrn1
2.88728e-40	0.70331	0.264	0.058	6.34855e-36	2	Peg3
3.5641e-40	0.816963	0.757	0.535	7.83674e-36	2	Lama4
4.75612e-40	0.814998	0.942	0.795	1.04578e-35	2	Nedd4
5.06108e-40	0.619537	0.421	0.083	1.11283e-35	2	Dock11
6.36611e-40	0.660403	0.649	0.336	1.39978e-35	2	Zcchc24
7.78285e-40	2.18123	0.81	0.058	1.71129e-35	2	Sdc2
9.70953e-40	0.563633	0.375	0.134	2.13493e-35	2	Hsph1
1.32231e-39	0.686063	0.606	0.314	2.90749e-35	2	Pdlim4
1.3662e-39	0.65141	0.651	0.322	3.00401e-35	2	Lmo4
1.39427e-39	0.711092	0.642	0.36	3.06571e-35	2	Gstm2
1.40964e-39	0.386507	0.329	0.089	3.09951e-35	2	Smo
1.42623e-39	0.336818	0.142	0.001	3.136e-35	2	Adamtsl2
1.50766e-39	0.714144	0.921	0.814	3.31505e-35	2	Gm10076
1.63638e-39	0.631199	0.642	0.451	3.59807e-35	2	Eif4g3
2.25857e-39	0.59378	0.784	0.619	4.96614e-35	2	Ssr4
3.56137e-39	0.602209	0.486	0.142	7.83073e-35	2	Dsel
3.64549e-39	0.483476	0.43	0.191	8.01569e-35	2	Gpx7
4.66031e-39	0.360059	0.262	0.07	1.02471e-34	2	Glis2
5.71798e-39	0.421346	0.435	0.181	1.25727e-34	2	Ift27
1.00226e-38	0.471161	0.262	0.039	2.20377e-34	2	Arsi
1.15414e-38	0.425078	0.207	0.001	2.53773e-34	2	Pappa
1.20453e-38	1.69046	0.736	0.061	2.64851e-34	2	Medag
1.22614e-38	0.358924	0.233	0.018	2.69603e-34	2	Efs
1.42332e-38	0.548183	0.387	0.082	3.12959e-34	2	3110039I08Rik
2.88601e-38	0.94097	0.555	0.176	6.34577e-34	2	Ifi204
3.23629e-38	1.04002	0.851	0.848	7.11596e-34	2	Jun
4.47135e-38	0.601016	0.483	0.173	9.83161e-34	2	Slc1a5
4.59121e-38	0.345614	0.293	0.09	1.00952e-33	2	P3h1
4.6063e-38	0.345705	0.202	0.016	1.01283e-33	2	Igdcc4
4.99237e-38	0.309366	0.279	0.082	1.09772e-33	2	Ggcx
9.25405e-38	0.263168	0.188	0.032	2.03478e-33	2	Smad3
1.24896e-37	0.430831	0.332	0.106	2.74621e-33	2	Dnajc25
1.31707e-37	0.488359	0.474	0.237	2.89597e-33	2	Pofut2
2.48956e-37	0.577273	0.618	0.408	5.47405e-33	2	Sec31a
2.74797e-37	0.464465	0.425	0.165	6.04223e-33	2	Selenon
3.15883e-37	0.588523	0.793	0.608	6.94563e-33	2	Reep5
3.37701e-37	0.309947	0.245	0.058	7.42537e-33	2	Dync2li1
3.93974e-37	0.902108	0.584	0.171	8.66271e-33	2	Ar
4.80276e-37	2.29308	0.858	0.133	1.05603e-32	2	Rnase4
5.17508e-37	0.54304	0.558	0.286	1.1379e-32	2	Crtap
5.77342e-37	0.368654	0.267	0.037	1.26946e-32	2	Pard3
5.95956e-37	0.429072	0.298	0.029	1.31039e-32	2	Pla2r1
9.20744e-37	1.75251	0.88	0.076	2.02453e-32	2	Fxyd1
9.87702e-37	0.646696	0.599	0.311	2.17176e-32	2	Fam102b
1.0034e-36	0.275635	0.2	0.025	2.20628e-32	2	Cacna1a
1.21723e-36	0.963167	0.517	0.033	2.67645e-32	2	Itga11
1.76262e-36	0.299876	0.19	0.017	3.87565e-32	2	Six1
2.4031e-36	0.488344	0.534	0.28	5.28394e-32	2	Ptov1
2.83329e-36	0.311733	0.207	0.025	6.22984e-32	2	Aff3
2.95433e-36	0.436793	0.209	0.015	6.49599e-32	2	Fgf7
3.2225e-36	0.556168	0.495	0.247	7.08562e-32	2	Jade1
3.24435e-36	0.698771	0.853	0.655	7.13367e-32	2	Lamp2
3.30793e-36	1.80453	0.764	0.439	7.27348e-32	2	Fos
3.46045e-36	0.253224	0.173	0.018	7.60884e-32	2	Magi2
3.92309e-36	0.481686	0.435	0.168	8.62609e-32	2	Gfpt1
4.49348e-36	0.631083	0.476	0.195	9.88027e-32	2	Bin1
4.56918e-36	0.377645	0.284	0.049	1.00467e-31	2	Dlg4
6.79964e-36	0.374518	0.329	0.116	1.49511e-31	2	Ctsf
7.287e-36	0.757788	0.433	0.036	1.60226e-31	2	Thbs3
9.24864e-36	1.07295	0.567	0.039	2.03359e-31	2	Arhgap20
1.01035e-35	0.450473	0.483	0.189	2.22155e-31	2	Nme2
1.14553e-35	0.555496	0.611	0.303	2.51879e-31	2	Fkbp2
1.21913e-35	0.700586	0.454	0.073	2.68063e-31	2	Dapk1
1.22153e-35	0.46592	0.445	0.187	2.68591e-31	2	Slc16a2
1.2342e-35	0.799613	0.861	0.732	2.71376e-31	2	Hspa5
1.27429e-35	2.53727	0.865	0.049	2.8019e-31	2	Mmp2
1.49989e-35	0.636087	0.541	0.275	3.29795e-31	2	Spry1
1.70233e-35	0.737149	0.904	0.766	3.74308e-31	2	Rrbp1
1.76788e-35	2.64181	0.868	0.075	3.88721e-31	2	Tnxb
1.91204e-35	0.487647	0.603	0.32	4.2042e-31	2	Bloc1s1
2.1836e-35	0.44949	0.32	0.032	4.8013e-31	2	Reps2
3.67601e-35	0.370398	0.397	0.163	8.08281e-31	2	Tmed1
4.06844e-35	0.536507	0.642	0.384	8.94569e-31	2	Prdx4
4.94656e-35	0.594212	0.546	0.229	1.08765e-30	2	Sept8
6.27442e-35	0.558146	0.767	0.55	1.37962e-30	2	Ndufv3
1.17646e-34	2.40847	0.817	0.051	2.5868e-30	2	Islr
1.80339e-34	0.765367	0.918	0.762	3.9653e-30	2	Anxa2
2.04957e-34	1.07456	0.457	0.04	4.50659e-30	2	Serpine2
3.09962e-34	0.634766	0.368	0.054	6.81544e-30	2	Mfap2
3.26385e-34	0.438404	0.45	0.197	7.17656e-30	2	Gstp1
3.66262e-34	0.66602	0.726	0.527	8.05336e-30	2	Dag1
4.4553e-34	0.488658	0.38	0.113	9.79631e-30	2	Parp3
4.75654e-34	1.01301	0.507	0.091	1.04587e-29	2	Tnfaip2
4.77684e-34	0.376085	0.312	0.096	1.05033e-29	2	Tshz3
5.07271e-34	0.270271	0.192	0.022	1.11539e-29	2	Nckap5
5.38221e-34	0.366656	0.274	0.071	1.18344e-29	2	B3glct
5.54873e-34	1.57908	0.591	0.114	1.22005e-29	2	Igf1
6.17143e-34	1.45816	0.88	0.257	1.35697e-29	2	Emp3
6.71061e-34	0.850716	0.375	0.027	1.47553e-29	2	Ifi205
8.18545e-34	0.489343	0.243	0.023	1.79982e-29	2	Plagl1
1.1385e-33	0.645673	0.322	0.041	2.50334e-29	2	Dnm3os
1.20457e-33	0.984065	0.526	0.054	2.64861e-29	2	Lbp
1.25734e-33	1.24214	0.651	0.05	2.76464e-29	2	Sod3
1.28034e-33	0.391942	0.26	0.021	2.8152e-29	2	Cercam
1.31205e-33	0.481319	0.464	0.222	2.88494e-29	2	Spats2l
1.56787e-33	0.670445	0.382	0.058	3.44743e-29	2	Sh3pxd2b
1.73496e-33	0.811893	0.935	0.838	3.81483e-29	2	S100a10
1.75795e-33	2.78088	0.918	0.086	3.86539e-29	2	Serping1
1.93638e-33	0.424665	0.281	0.064	4.25772e-29	2	Fam124a
2.05808e-33	0.368392	0.329	0.122	4.52531e-29	2	Igsf8
2.32932e-33	0.329719	0.262	0.058	5.1217e-29	2	Rftn2
2.48207e-33	2.46271	0.837	0.048	5.45757e-29	2	Col5a1
2.53665e-33	0.461601	0.647	0.45	5.57758e-29	2	Sec11a
2.98543e-33	0.558862	0.341	0.057	6.56436e-29	2	Flnc
4.38483e-33	0.560591	0.87	0.681	9.64137e-29	2	Eef1d
4.55078e-33	0.343655	0.274	0.059	1.00063e-28	2	Ubtd2
7.81975e-33	0.643019	0.731	0.503	1.71941e-28	2	Epb41l2
1.00431e-32	0.268079	0.209	0.031	2.20828e-28	2	Ift81
1.07901e-32	0.519836	0.704	0.46	2.37252e-28	2	Fundc2
1.40891e-32	0.724542	0.844	0.663	3.09791e-28	2	Nfia
1.47413e-32	1.4642	0.584	0.045	3.24133e-28	2	Vcan
1.84443e-32	0.326747	0.231	0.043	4.05553e-28	2	Setbp1
1.94061e-32	0.765962	0.692	0.419	4.26702e-28	2	Akap12
2.06372e-32	0.736654	0.416	0.049	4.53771e-28	2	Vldlr
2.30255e-32	0.524543	0.673	0.444	5.06285e-28	2	Tmem167
2.37352e-32	0.81432	0.365	0.024	5.2189e-28	2	D630033O11Rik
2.37693e-32	0.490431	0.56	0.343	5.2264e-28	2	9530068E07Rik
2.3846e-32	2.28665	0.849	0.041	5.24325e-28	2	Htra3
2.93928e-32	0.906266	0.861	0.729	6.46288e-28	2	Cd34
3.07582e-32	0.697239	0.728	0.473	6.76312e-28	2	Pam
3.11695e-32	0.676371	0.423	0.046	6.85355e-28	2	Dnm1
3.91356e-32	0.884703	0.442	0.077	8.60514e-28	2	Col18a1
4.1736e-32	0.291995	0.231	0.047	9.1769e-28	2	Tmem184c
4.24617e-32	0.935552	0.663	0.367	9.33648e-28	2	Ace
4.93959e-32	0.528836	0.594	0.372	1.08612e-27	2	Surf4
5.19164e-32	0.471064	0.423	0.197	1.14154e-27	2	Adam9
6.99078e-32	0.36886	0.305	0.06	1.53713e-27	2	Tgfb3
7.36197e-32	0.447345	0.43	0.218	1.61875e-27	2	Arhgap21
8.5237e-32	0.388039	0.438	0.201	1.87419e-27	2	Siva1
1.2854e-31	0.587704	0.769	0.478	2.82634e-27	2	Map1lc3a
1.45147e-31	0.567062	0.675	0.517	3.19149e-27	2	Ski
1.52708e-31	0.591966	0.738	0.499	3.35775e-27	2	Hspe1
1.68345e-31	0.568332	0.639	0.389	3.70156e-27	2	Pik3r1
2.09527e-31	0.745115	0.87	0.815	4.60708e-27	2	Hspg2
2.16848e-31	0.360283	0.192	0.026	4.76806e-27	2	Adamts4
2.45418e-31	0.271851	0.185	0.039	5.39624e-27	2	Brdt
2.49684e-31	0.545758	0.901	0.773	5.49005e-27	2	Ndufa13
2.65055e-31	0.716518	0.462	0.223	5.82802e-27	2	Bhlhe40
3.42141e-31	0.83111	0.517	0.035	7.523e-27	2	Twist1
3.73954e-31	0.271845	0.151	0.019	8.22251e-27	2	Iqcn
4.68311e-31	0.685216	0.49	0.215	1.02972e-26	2	Pmepa1
5.6051e-31	0.577239	0.387	0.075	1.23245e-26	2	Ntn1
5.9302e-31	1.4738	0.673	0.04	1.30393e-26	2	Adamts2
5.95592e-31	0.27982	0.18	0.031	1.30959e-26	2	Rtn2
6.63965e-31	0.330918	0.2	0.015	1.45993e-26	2	Lvrn
8.53315e-31	0.798225	0.505	0.111	1.87627e-26	2	Scd1
1.47629e-30	1.96576	0.839	0.283	3.24608e-26	2	Fbn1
1.51022e-30	0.593596	0.425	0.09	3.32067e-26	2	Apbb1ip
1.51817e-30	0.575707	0.716	0.481	3.33815e-26	2	Snhg8
1.89041e-30	0.262787	0.214	0.032	4.15663e-26	2	Tmem107
1.90299e-30	1.75494	0.774	0.15	4.18429e-26	2	Adamts5
2.0057e-30	0.743518	0.858	0.691	4.41013e-26	2	Serpinb6a
2.95369e-30	0.527962	0.615	0.399	6.49458e-26	2	Wipf1
3.28599e-30	0.783995	0.481	0.059	7.22523e-26	2	Anpep
4.60835e-30	0.334784	0.142	0.001	1.01328e-25	2	Cdh19
7.05401e-30	0.467643	0.413	0.143	1.55104e-25	2	Sfxn1
8.67273e-30	0.662585	0.305	0.048	1.90696e-25	2	Myc
9.42632e-30	0.44102	0.599	0.361	2.07266e-25	2	Bcl7c
9.55674e-30	0.305854	0.315	0.119	2.10134e-25	2	Trp53i13
1.01615e-29	0.662037	0.764	0.605	2.23432e-25	2	Rhoj
1.02432e-29	0.273295	0.192	0.021	2.25227e-25	2	Ptpn13
1.03513e-29	0.312486	0.269	0.087	2.27605e-25	2	Srm
1.12667e-29	0.463478	0.522	0.335	2.47732e-25	2	Ahcyl1
1.21075e-29	0.692472	0.582	0.147	2.6622e-25	2	Scpep1
1.48274e-29	0.754383	0.387	0.022	3.26026e-25	2	Wnt5a
1.60321e-29	0.56305	0.397	0.076	3.52513e-25	2	C1qtnf1
2.11937e-29	0.506745	0.784	0.606	4.66008e-25	2	Swi5
2.53985e-29	0.886306	0.486	0.055	5.58463e-25	2	Ahnak2
2.88784e-29	0.48681	0.428	0.185	6.34978e-25	2	Il1r1
3.13372e-29	0.421203	0.493	0.287	6.89043e-25	2	Por
4.42866e-29	0.747293	0.423	0.061	9.73774e-25	2	Cdon
4.5995e-29	0.422963	0.55	0.299	1.01134e-24	2	Arl3
4.71627e-29	0.290635	0.185	0.02	1.03701e-24	2	Negr1
5.87958e-29	0.332586	0.2	0.017	1.2928e-24	2	Robo1
7.6407e-29	0.601127	0.913	0.832	1.68004e-24	2	Uba52
8.278e-29	0.396204	0.421	0.198	1.82017e-24	2	Spg20
9.19714e-29	0.584296	0.661	0.471	2.02227e-24	2	Igf2r
1.13025e-28	0.332395	0.243	0.027	2.48519e-24	2	Sox5
1.14983e-28	0.318078	0.25	0.063	2.52824e-24	2	Gga2
1.29237e-28	0.718034	0.841	0.724	2.84166e-24	2	Gstm1
1.45774e-28	0.439166	0.276	0.025	3.20528e-24	2	Fam171b
1.83505e-28	0.755324	0.923	0.86	4.0349e-24	2	Jund
1.93396e-28	0.337991	0.312	0.105	4.25239e-24	2	Chst12
2.75164e-28	0.389944	0.327	0.098	6.0503e-24	2	Casp12
3.16439e-28	0.336846	0.291	0.109	6.95786e-24	2	Spidr
3.34652e-28	1.64161	0.829	0.246	7.35832e-24	2	Igfbp4
3.79169e-28	0.583473	0.452	0.127	8.33716e-24	2	Rhoq
3.98145e-28	0.447383	0.587	0.323	8.75442e-24	2	Rsrc1
4.0101e-28	0.352644	0.26	0.036	8.81741e-24	2	Map1a
4.23419e-28	0.428554	0.464	0.254	9.31014e-24	2	Ryk
4.54204e-28	0.272407	0.219	0.045	9.98703e-24	2	Lynx1
5.17849e-28	0.593075	0.716	0.501	1.13865e-23	2	Cd164
9.27722e-28	0.788424	0.416	0.031	2.03988e-23	2	Zfhx4
1.00818e-27	0.425705	0.526	0.322	2.21679e-23	2	Sh3gl1
1.36618e-27	0.595186	0.565	0.283	3.00397e-23	2	Fam129a
1.46903e-27	4.75087	0.923	0.066	3.2301e-23	2	Dcn
1.62991e-27	0.50947	0.627	0.425	3.58385e-23	2	2900097C17Rik
2.05813e-27	0.501266	0.858	0.65	4.52542e-23	2	Romo1
2.28629e-27	0.521049	0.923	0.848	5.0271e-23	2	Selenof
2.32681e-27	0.481581	0.351	0.065	5.11619e-23	2	Olfm1
2.34993e-27	0.455423	0.296	0.033	5.16703e-23	2	Agtr1a
4.36543e-27	0.579934	0.356	0.037	9.5987e-23	2	Pcdh18
8.41658e-27	0.4978	0.627	0.351	1.85064e-22	2	Cbx5
8.54386e-27	0.388537	0.409	0.176	1.87862e-22	2	Ptpn9
1.11639e-26	0.71509	0.389	0.126	2.45472e-22	2	Adm
1.16959e-26	1.12466	0.601	0.244	2.57169e-22	2	Socs3
1.32325e-26	0.483079	0.546	0.317	2.90955e-22	2	Nucb2
1.38011e-26	0.446354	0.613	0.372	3.03459e-22	2	Copz2
1.84125e-26	0.419099	0.329	0.068	4.04854e-22	2	Prkca
1.99965e-26	0.338701	0.322	0.134	4.39684e-22	2	Slc39a13
2.55961e-26	0.450392	0.361	0.122	5.62806e-22	2	Mir22hg
2.88945e-26	0.499616	0.531	0.304	6.35333e-22	2	Dap
3.12214e-26	0.756047	0.909	0.775	6.86496e-22	2	S100a11
3.68128e-26	0.309664	0.202	0.023	8.09439e-22	2	Ppp1r9a
3.75174e-26	0.837545	0.983	0.901	8.24932e-22	2	Vim
4.09243e-26	0.564733	0.584	0.28	8.99843e-22	2	Wls
4.30942e-26	0.348414	0.115	0.008	9.47554e-22	2	Ncam1
5.48759e-26	1.11214	0.767	0.621	1.20661e-21	2	Junb
5.5737e-26	0.42132	0.488	0.227	1.22554e-21	2	Acadsb
5.70277e-26	0.272473	0.183	0.03	1.25392e-21	2	Morrbid
5.71365e-26	0.500974	0.791	0.583	1.25632e-21	2	Mrpl52
6.04346e-26	0.441017	0.459	0.239	1.32884e-21	2	Asph
6.26701e-26	1.10115	0.572	0.064	1.37799e-21	2	Cryab
6.77849e-26	0.3658	0.452	0.219	1.49046e-21	2	Klhdc2
7.77824e-26	0.329764	0.288	0.092	1.71028e-21	2	Arsb
1.06738e-25	0.443852	0.406	0.181	2.34695e-21	2	Tril
1.08855e-25	0.570246	0.781	0.598	2.3935e-21	2	Nfic
1.24969e-25	0.401378	0.389	0.169	2.74782e-21	2	Nectin3
1.61679e-25	3.80148	0.969	0.074	3.555e-21	2	Col1a2
2.27167e-25	0.644786	0.245	0.04	4.99496e-21	2	Gm26802
2.91708e-25	0.355838	0.238	0.022	6.41407e-21	2	Wnt11
4.28752e-25	0.74663	0.913	0.889	9.4274e-21	2	CT010467.1
4.70297e-25	0.562911	0.24	0.028	1.03409e-20	2	Serpine1
5.09035e-25	0.366016	0.385	0.16	1.11927e-20	2	Akt2
5.44845e-25	2.05083	0.793	0.12	1.198e-20	2	Mt1
6.43828e-25	0.855457	0.834	0.74	1.41565e-20	2	Fbln2
7.58059e-25	0.307784	0.269	0.102	1.66682e-20	2	Armcx2
7.76065e-25	0.374406	0.305	0.069	1.70641e-20	2	Arhgef25
7.98975e-25	0.305158	0.188	0.043	1.75679e-20	2	Pkdcc
8.58908e-25	0.561962	0.892	0.76	1.88857e-20	2	Gas5
9.02866e-25	0.287152	0.31	0.131	1.98522e-20	2	Glt8d1
1.3061e-24	0.428064	0.291	0.028	2.87184e-20	2	Epb41l3
1.35342e-24	0.337382	0.272	0.091	2.9759e-20	2	AI506816
1.77588e-24	0.323376	0.252	0.056	3.90481e-20	2	Smim1
1.81753e-24	0.359768	0.317	0.14	3.99638e-20	2	Sc5d
1.84026e-24	0.438164	0.567	0.327	4.04636e-20	2	Etfa
1.88678e-24	0.399119	0.452	0.229	4.14865e-20	2	Armcx3
2.40216e-24	0.539875	0.553	0.278	5.28188e-20	2	Ugp2
3.6361e-24	0.258303	0.163	0.02	7.99507e-20	2	Sgms2
4.23257e-24	0.392213	0.478	0.241	9.30658e-20	2	Lix1l
4.50143e-24	0.484906	0.288	0.065	9.89774e-20	2	Ldlr
4.92525e-24	0.618102	0.346	0.044	1.08296e-19	2	Bmp2
5.07413e-24	1.21712	0.45	0.036	1.1157e-19	2	Rian
5.6217e-24	0.542471	0.615	0.426	1.2361e-19	2	Sntb2
6.24051e-24	0.277681	0.212	0.101	1.37216e-19	2	Fdps
6.70023e-24	0.438187	0.625	0.453	1.47325e-19	2	Copb2
7.67538e-24	0.508919	0.762	0.591	1.68766e-19	2	Sash1
7.90608e-24	0.332579	0.322	0.153	1.73839e-19	2	Colgalt2
8.43493e-24	0.794888	0.339	0.036	1.85467e-19	2	Thbs2
8.7792e-24	0.510155	0.75	0.534	1.93037e-19	2	Eid1
9.69079e-24	0.32966	0.298	0.119	2.13081e-19	2	Atrnl1
1.09094e-23	0.263989	0.231	0.093	2.39877e-19	2	Pcbp4
1.31838e-23	0.526483	0.32	0.039	2.89885e-19	2	Hspb8
1.34956e-23	0.257938	0.25	0.095	2.9674e-19	2	Tbc1d8b
1.42808e-23	0.496711	0.709	0.548	3.14006e-19	2	Hdlbp
1.76336e-23	0.283473	0.24	0.055	3.87728e-19	2	Gm15417
1.79762e-23	0.491805	0.284	0.033	3.95262e-19	2	Irs2
1.80191e-23	0.287239	0.248	0.11	3.96205e-19	2	Rhbdf1
2.669e-23	1.18146	0.44	0.027	5.8686e-19	2	Fbln1
2.88593e-23	0.317266	0.118	0.022	6.34559e-19	2	Kcnk2
3.05534e-23	4.0835	0.957	0.076	6.71809e-19	2	Col3a1
3.13796e-23	0.267229	0.281	0.102	6.89974e-19	2	Tmem39a
3.27914e-23	0.273008	0.185	0.06	7.21018e-19	2	Cyp51
4.26736e-23	0.354713	0.385	0.18	9.38308e-19	2	Ergic1
5.01113e-23	0.446508	0.637	0.426	1.10185e-18	2	Anxa6
7.62506e-23	0.331469	0.382	0.172	1.6766e-18	2	Dtymk
7.75468e-23	0.258197	0.175	0.052	1.7051e-18	2	Arhgap32
8.89293e-23	1.34748	0.368	0.043	1.95538e-18	2	Cxcl1
1.45022e-22	0.958465	0.457	0.061	3.18875e-18	2	Ifi202b
1.4514e-22	0.264217	0.214	0.042	3.19134e-18	2	Wdr60
1.45564e-22	0.292323	0.255	0.126	3.20066e-18	2	Cdk8
2.06577e-22	0.481618	0.305	0.057	4.54222e-18	2	Adamtsl3
2.10992e-22	0.364075	0.262	0.04	4.63928e-18	2	Arhgap42
2.24415e-22	0.961101	0.514	0.035	4.93445e-18	2	Lrrn4cl
2.31011e-22	3.56652	0.94	0.062	5.07947e-18	2	Col1a1
2.97259e-22	0.350081	0.233	0.031	6.53613e-18	2	Mmp19
2.98607e-22	0.399237	0.308	0.085	6.56577e-18	2	Selenbp1
3.00506e-22	1.14498	0.483	0.038	6.60753e-18	2	Steap4
3.20613e-22	0.835509	0.635	0.389	7.04964e-18	2	Ackr3
3.80723e-22	0.838723	0.353	0.025	8.37133e-18	2	Cpxm1
4.1879e-22	0.323059	0.197	0.023	9.20834e-18	2	Il1rl2
4.64852e-22	0.397751	0.534	0.344	1.02212e-17	2	Stt3a
5.50158e-22	0.290661	0.221	0.04	1.20969e-17	2	Calml4
7.65661e-22	0.406068	0.284	0.101	1.68353e-17	2	Sesn3
7.95094e-22	0.874676	0.481	0.289	1.74825e-17	2	Eln
8.74456e-22	0.261086	0.185	0.037	1.92275e-17	2	Fasn
9.56397e-22	0.574371	0.603	0.304	2.10293e-17	2	Dpysl3
1.27914e-21	0.303207	0.286	0.119	2.81257e-17	2	Fads1
1.3813e-21	0.46666	0.44	0.18	3.03721e-17	2	Kdelc2
1.40329e-21	0.421087	0.659	0.502	3.08556e-17	2	Sar1a
1.42663e-21	1.23856	0.507	0.043	3.13687e-17	2	Gpc3
1.59088e-21	0.274804	0.305	0.136	3.49803e-17	2	Mcu
1.71722e-21	0.457878	0.837	0.684	3.77582e-17	2	Ndfip1
2.33702e-21	0.718937	0.546	0.208	5.13865e-17	2	Plat
2.44747e-21	2.46378	0.733	0.049	5.3815e-17	2	Meg3
2.63513e-21	0.577767	0.899	0.773	5.79413e-17	2	Calr
2.78661e-21	0.369704	0.433	0.232	6.1272e-17	2	Dtnbp1
2.88044e-21	0.327405	0.377	0.161	6.33352e-17	2	Rap2b
3.09817e-21	0.397441	0.344	0.141	6.81225e-17	2	Trps1
4.59626e-21	0.463476	0.776	0.615	1.01062e-16	2	Mtch1
4.65163e-21	0.783119	0.529	0.117	1.0228e-16	2	Cebpb
4.72277e-21	1.54747	0.5	0.035	1.03844e-16	2	Fst
6.14011e-21	0.41887	0.776	0.596	1.35009e-16	2	Pebp1
6.79657e-21	0.432376	0.317	0.081	1.49443e-16	2	Spsb1
8.28166e-21	0.337374	0.425	0.217	1.82097e-16	2	Iah1
9.50794e-21	0.48877	0.361	0.079	2.09061e-16	2	Dcbld2
9.72056e-21	0.84008	0.534	0.177	2.13736e-16	2	Ppp1r14b
1.18891e-20	0.668319	0.209	0.047	2.61417e-16	2	Thbs1
1.23376e-20	1.62671	0.817	0.167	2.71279e-16	2	Anxa1
1.27008e-20	0.324216	0.442	0.24	2.79266e-16	2	Tusc3
1.29153e-20	0.439088	0.805	0.657	2.83982e-16	2	Sec61b
1.32555e-20	0.729845	0.401	0.081	2.91461e-16	2	Cp
1.38264e-20	0.770762	0.913	0.853	3.04014e-16	2	Mir6236
1.40428e-20	0.342626	0.255	0.033	3.08774e-16	2	Pla2g4a
1.44604e-20	0.413816	0.226	0.019	3.17956e-16	2	Col4a5
1.64374e-20	0.327572	0.163	0.004	3.61425e-16	2	Gpnmb
1.94965e-20	1.68524	0.75	0.041	4.28688e-16	2	Loxl1
2.19211e-20	0.378963	0.392	0.202	4.82e-16	2	Tead1
3.48409e-20	1.22085	0.55	0.056	7.66083e-16	2	Thy1
3.58264e-20	1.81384	0.654	0.074	7.87751e-16	2	Pcsk6
3.79715e-20	0.889548	0.507	0.079	8.34917e-16	2	Rbp1
4.01806e-20	0.360913	0.452	0.267	8.83491e-16	2	Erlec1
4.01841e-20	0.495478	0.938	0.901	8.83569e-16	2	Laptm4a
4.52922e-20	0.45422	0.425	0.113	9.95885e-16	2	Scn1b
5.39847e-20	0.297462	0.298	0.116	1.18702e-15	2	Mturn
6.46458e-20	0.38872	0.639	0.417	1.42143e-15	2	Sec61g
6.84168e-20	1.04681	0.572	0.081	1.50435e-15	2	Nbl1
7.19106e-20	0.423779	0.498	0.333	1.58117e-15	2	Creb3l2
7.32495e-20	0.270429	0.293	0.112	1.61061e-15	2	Hspb11
7.71124e-20	0.37329	0.584	0.459	1.69555e-15	2	Ssr2
9.30939e-20	0.472335	0.791	0.65	2.04695e-15	2	Ctsz
1.06608e-19	0.342054	0.392	0.229	2.34409e-15	2	Srebf2
1.15052e-19	0.284962	0.25	0.083	2.52977e-15	2	Hacd1
1.2507e-19	0.432682	0.252	0.087	2.75005e-15	2	Mest
1.26291e-19	0.2698	0.327	0.145	2.77688e-15	2	Gnptg
1.26855e-19	0.465359	0.248	0.092	2.78929e-15	2	Gm15564
1.49192e-19	0.391142	0.615	0.467	3.28043e-15	2	Arcn1
1.62108e-19	1.29627	0.683	0.157	3.56443e-15	2	Prss23
1.70184e-19	0.396607	0.344	0.057	3.742e-15	2	Ang
1.88984e-19	0.36724	0.543	0.339	4.15538e-15	2	Acat1
1.90622e-19	2.22042	0.736	0.122	4.19139e-15	2	Mgp
1.96492e-19	0.354713	0.56	0.362	4.32047e-15	2	Tecr
2.24267e-19	0.3597	0.428	0.228	4.93118e-15	2	Stt3b
2.89049e-19	0.389254	0.558	0.372	6.3556e-15	2	Comt
3.38349e-19	0.370781	0.591	0.444	7.43961e-15	2	Chic2
3.55436e-19	0.335881	0.406	0.244	7.81532e-15	2	Tm7sf3
4.81979e-19	0.307859	0.351	0.176	1.05977e-14	2	Sec24a
5.09857e-19	0.269911	0.312	0.153	1.12107e-14	2	1110065P20Rik
5.80972e-19	0.365607	0.462	0.256	1.27744e-14	2	Gulp1
6.00658e-19	0.458853	0.538	0.375	1.32073e-14	2	Ppp1r10
8.23981e-19	0.345437	0.433	0.215	1.81177e-14	2	Chpt1
8.58029e-19	0.542307	0.322	0.034	1.88663e-14	2	Ntrk2
1.03747e-18	0.344267	0.526	0.331	2.2812e-14	2	Adprh
1.20184e-18	0.358027	0.284	0.061	2.6426e-14	2	Arhgap6
1.3151e-18	0.30288	0.438	0.26	2.89164e-14	2	Hikeshi
1.34456e-18	0.458532	0.738	0.55	2.95642e-14	2	Oat
1.45027e-18	0.994507	0.57	0.055	3.18886e-14	2	Ebf2
1.59887e-18	0.380903	0.726	0.525	3.51559e-14	2	Spcs1
1.64011e-18	0.279789	0.31	0.142	3.60626e-14	2	Npm3
1.88753e-18	0.293812	0.19	0.018	4.15029e-14	2	Adamts15
2.06602e-18	0.560284	0.5	0.229	4.54276e-14	2	Csf1
2.16288e-18	0.441503	0.267	0.032	4.75575e-14	2	Nox4
2.34313e-18	0.36268	0.445	0.288	5.15208e-14	2	Arl5a
2.37203e-18	0.378771	0.507	0.299	5.21561e-14	2	Creg1
2.59381e-18	0.345389	0.425	0.263	5.70328e-14	2	Spty2d1
2.81309e-18	0.743435	0.31	0.008	6.18542e-14	2	Penk
3.11245e-18	0.498459	0.195	0.033	6.84365e-14	2	Lox
3.338e-18	0.275474	0.37	0.189	7.33959e-14	2	Dnlz
3.37752e-18	1.42028	0.726	0.088	7.42649e-14	2	Axl
3.87321e-18	0.396607	0.666	0.51	8.51641e-14	2	Copa
3.90076e-18	0.283029	0.149	0.016	8.577e-14	2	Gm3336
3.96139e-18	0.354377	0.401	0.221	8.71031e-14	2	Hic1
4.22532e-18	0.507347	0.921	0.842	9.29063e-14	2	Eef1b2
4.78229e-18	0.470575	0.397	0.21	1.05153e-13	2	Lpar4
5.47395e-18	0.289637	0.334	0.177	1.20361e-13	2	Arfip1
6.66312e-18	0.481959	0.752	0.597	1.46509e-13	2	Nav1
7.43439e-18	1.25026	0.69	0.074	1.63467e-13	2	Ddr2
8.34821e-18	0.370094	0.587	0.394	1.8356e-13	2	Rcn2
8.77361e-18	0.359521	0.325	0.095	1.92914e-13	2	Rassf2
8.91155e-18	0.26561	0.296	0.15	1.95947e-13	2	Plpp5
9.44951e-18	0.464747	0.207	0.016	2.07776e-13	2	Fgf10
9.95888e-18	0.397693	0.642	0.5	2.18976e-13	2	Tram1
1.13308e-17	0.406947	0.385	0.109	2.49142e-13	2	Rab3il1
1.1833e-17	0.338434	0.406	0.256	2.60185e-13	2	Snhg6
1.26928e-17	0.379395	0.637	0.465	2.79089e-13	2	Ift20
1.31355e-17	0.361666	0.558	0.39	2.88824e-13	2	Rbbp7
1.3579e-17	0.463802	0.659	0.394	2.98575e-13	2	2410006H16Rik
1.42471e-17	0.289142	0.329	0.159	3.13265e-13	2	Hspa13
1.69286e-17	0.971093	0.678	0.266	3.72227e-13	2	Ecm1
1.882e-17	0.353392	0.413	0.216	4.13814e-13	2	Wipi1
1.93722e-17	0.537161	0.736	0.588	4.25955e-13	2	Lmna
2.02889e-17	0.35039	0.425	0.224	4.46112e-13	2	Hmgn2
2.98972e-17	0.313982	0.346	0.173	6.5738e-13	2	Prorsd1
3.13588e-17	1.0834	0.635	0.05	6.89518e-13	2	Antxr1
3.45196e-17	0.374965	0.44	0.211	7.59017e-13	2	Rap2a
3.64622e-17	0.329886	0.31	0.225	8.01731e-13	2	Hmgcs1
3.69861e-17	0.38703	0.784	0.649	8.1325e-13	2	Dpm3
4.08256e-17	0.981497	0.589	0.153	8.97673e-13	2	Cd55
4.23827e-17	0.319593	0.356	0.183	9.31911e-13	2	Tmem43
4.76377e-17	0.377157	0.637	0.418	1.04746e-12	2	Thoc7
4.80524e-17	0.369629	0.659	0.429	1.05658e-12	2	Anapc13
4.89472e-17	0.452023	0.858	0.774	1.07625e-12	2	Pdia3
4.99057e-17	0.431299	0.632	0.404	1.09733e-12	2	Cstb
5.4173e-17	0.597317	0.75	0.713	1.19116e-12	2	Neat1
5.59274e-17	0.282605	0.219	0.094	1.22973e-12	2	Rnf122
1.09031e-16	0.338784	0.457	0.292	2.39737e-12	2	Tmem65
1.13089e-16	0.278826	0.409	0.242	2.48661e-12	2	Yif1a
1.23531e-16	0.493679	0.267	0.027	2.71621e-12	2	Gxylt2
1.24351e-16	0.286989	0.281	0.157	2.73422e-12	2	Tram2
1.31276e-16	0.663965	0.442	0.087	2.88651e-12	2	Ifi30
1.32615e-16	0.290506	0.226	0.027	2.91593e-12	2	Pde1a
1.60134e-16	0.265868	0.3	0.136	3.52104e-12	2	Bace1
1.61511e-16	0.322356	0.252	0.054	3.5513e-12	2	Fgd4
1.6533e-16	0.252713	0.279	0.121	3.63527e-12	2	Fam234a
1.65462e-16	0.468186	0.663	0.506	3.63818e-12	2	Amotl1
1.66568e-16	0.264927	0.327	0.152	3.66251e-12	2	Smim4
2.14388e-16	0.455929	0.683	0.535	4.71396e-12	2	Zeb1
2.19309e-16	2.65619	0.808	0.042	4.82217e-12	2	Ogn
2.56741e-16	0.287704	0.37	0.209	5.64523e-12	2	Tpcn1
2.76119e-16	0.336662	0.615	0.459	6.0713e-12	2	Ddost
2.93203e-16	0.931971	0.394	0.05	6.44695e-12	2	Ccn3
4.7107e-16	0.469332	0.464	0.206	1.03579e-11	2	Ltbp1
5.12058e-16	0.348724	0.584	0.403	1.12591e-11	2	Fuca1
5.56759e-16	0.348599	0.635	0.452	1.2242e-11	2	Ergic3
5.85772e-16	0.28029	0.327	0.168	1.288e-11	2	Ccdc90b
6.75795e-16	0.306996	0.457	0.261	1.48594e-11	2	Zcchc9
7.65622e-16	2.93746	0.877	0.044	1.68345e-11	2	Clec3b
8.4677e-16	0.326684	0.377	0.205	1.86188e-11	2	Slc25a24
8.49429e-16	0.34114	0.55	0.348	1.86772e-11	2	Ggh
8.86445e-16	0.260472	0.288	0.145	1.94911e-11	2	Zadh2
1.26051e-15	0.547394	0.349	0.024	2.7716e-11	2	Cspg4
1.5795e-15	0.64297	0.349	0.028	3.47299e-11	2	Lgi2
1.64235e-15	0.279515	0.264	0.115	3.61121e-11	2	Neo1
1.94739e-15	1.65503	0.947	0.206	4.28192e-11	2	Timp2
2.05143e-15	0.538793	0.317	0.051	4.51069e-11	2	Tmeff2
2.1531e-15	0.259538	0.305	0.164	4.73423e-11	2	Pja1
2.1665e-15	0.626028	0.476	0.131	4.7637e-11	2	Sulf1
2.30396e-15	0.589355	0.24	0.062	5.06594e-11	2	Col12a1
2.34099e-15	0.283374	0.44	0.287	5.14737e-11	2	Sap30l
2.35172e-15	0.369713	0.577	0.439	5.17096e-11	2	Pkd2
2.77161e-15	0.828138	0.45	0.036	6.09421e-11	2	Nova1
3.03586e-15	0.261504	0.274	0.113	6.67525e-11	2	Socs1
3.03622e-15	0.392205	0.522	0.401	6.67605e-11	2	Agap1
3.14385e-15	0.398094	0.762	0.639	6.91269e-11	2	Dpysl2
3.19093e-15	0.35671	0.486	0.221	7.01621e-11	2	Crtc3
3.21454e-15	0.261862	0.19	0.044	7.06814e-11	2	Slc16a9
3.35435e-15	1.37672	0.56	0.055	7.37554e-11	2	Mt2
3.4265e-15	1.13989	0.683	0.107	7.53418e-11	2	Lsp1
3.79026e-15	0.283784	0.358	0.198	8.33403e-11	2	Ncoa1
4.09712e-15	0.392593	0.803	0.666	9.00875e-11	2	Pdia6
4.25239e-15	0.569153	0.399	0.069	9.35015e-11	2	Ntn4
4.58389e-15	0.322092	0.572	0.429	1.00791e-10	2	Srsf6
4.82726e-15	0.638999	0.377	0.161	1.06142e-10	2	Gadd45b
6.09528e-15	0.289487	0.377	0.215	1.34023e-10	2	Cyp20a1
6.26873e-15	0.724356	0.243	0.043	1.37837e-10	2	Hk2
6.352e-15	0.443482	0.32	0.058	1.39668e-10	2	Rab7b
8.56832e-15	0.330092	0.462	0.267	1.884e-10	2	Mlec
8.92489e-15	0.372519	0.647	0.415	1.96241e-10	2	Prdx5
1.16072e-14	0.34715	0.245	0.054	2.55219e-10	2	Adcy7
1.21124e-14	0.259913	0.293	0.133	2.66328e-10	2	Pard3b
1.2295e-14	0.36766	0.404	0.201	2.70342e-10	2	Dnajb4
1.2972e-14	0.353655	0.495	0.364	2.85229e-10	2	Colgalt1
1.34677e-14	0.283368	0.43	0.304	2.96128e-10	2	Sec22b
1.3504e-14	0.283877	0.262	0.084	2.96926e-10	2	Nsg1
1.43166e-14	0.349235	0.392	0.221	3.14794e-10	2	Gm37376
1.56434e-14	0.727161	0.606	0.416	3.43968e-10	2	Hspa1b
1.73631e-14	0.369838	0.358	0.136	3.8178e-10	2	Tubb6
1.87121e-14	0.274309	0.486	0.299	4.11442e-10	2	Hsd17b10
1.92324e-14	0.405562	0.702	0.544	4.22882e-10	2	Ybx3
2.07936e-14	0.413869	0.805	0.58	4.57211e-10	2	Atpif1
2.18473e-14	0.836681	0.44	0.046	4.80378e-10	2	Atp1a2
2.40104e-14	0.333422	0.731	0.597	5.2794e-10	2	Rer1
2.45939e-14	0.293083	0.382	0.163	5.4077e-10	2	Dtx3
2.46488e-14	0.578752	0.339	0.029	5.41978e-10	2	Vgll3
2.54837e-14	0.569164	0.817	0.729	5.60335e-10	2	Ebf1
2.80545e-14	0.648446	0.389	0.088	6.16862e-10	2	Ifi207
2.83016e-14	0.370549	0.445	0.291	6.22296e-10	2	Tshz1
2.91656e-14	0.33584	0.587	0.422	6.41294e-10	2	1810058I24Rik
3.28851e-14	0.326078	0.493	0.298	7.23078e-10	2	Vwa5a
4.06084e-14	0.29085	0.469	0.285	8.92898e-10	2	Fmc1
4.17084e-14	0.281667	0.476	0.293	9.17084e-10	2	Fdx1
4.19077e-14	0.628006	0.382	0.04	9.21467e-10	2	Olfml2b
4.20275e-14	0.375644	0.173	0.048	9.241e-10	2	Tnfsf9
4.91349e-14	0.335936	0.601	0.425	1.08038e-09	2	Smap1
5.04435e-14	0.278617	0.132	0.014	1.10915e-09	2	Wfdc1
5.18152e-14	0.403254	0.7	0.59	1.13931e-09	2	Atf4
6.06187e-14	0.305923	0.435	0.259	1.33288e-09	2	Kdm5b
6.51068e-14	0.464501	0.118	0.012	1.43157e-09	2	Gdf10
6.54415e-14	0.430755	0.666	0.501	1.43893e-09	2	Ecm2
6.80917e-14	0.295853	0.558	0.378	1.4972e-09	2	Sra1
7.36946e-14	0.296831	0.608	0.435	1.6204e-09	2	Tomm5
7.82143e-14	0.279367	0.329	0.175	1.71978e-09	2	Rev3l
8.83855e-14	0.53736	0.577	0.275	1.94342e-09	2	Ckb
9.69028e-14	0.313724	0.392	0.202	2.1307e-09	2	Atp8b1
1.07204e-13	0.301701	0.389	0.204	2.35721e-09	2	Tcf7l1
1.12041e-13	0.334277	0.303	0.13	2.46355e-09	2	Zfp703
1.19219e-13	0.372709	0.599	0.414	2.6214e-09	2	Itpripl2
1.32502e-13	0.354458	0.589	0.454	2.91346e-09	2	Mia3
1.35158e-13	0.364152	0.236	0.033	2.97185e-09	2	Adam33
1.47112e-13	0.276076	0.435	0.275	3.23469e-09	2	Ap3s1
1.5738e-13	0.353637	0.608	0.48	3.46048e-09	2	Pros1
1.60616e-13	0.255207	0.332	0.182	3.53163e-09	2	Ccdc6
1.61555e-13	0.382831	0.257	0.035	3.55227e-09	2	Galnt16
1.64744e-13	0.517229	0.697	0.543	3.62239e-09	2	Sat1
1.92062e-13	0.328085	0.486	0.311	4.22306e-09	2	Hexb
2.23359e-13	0.312059	0.572	0.405	4.91121e-09	2	Tmem106b
2.23884e-13	0.270918	0.32	0.149	4.92276e-09	2	Kank2
2.28506e-13	0.31644	0.709	0.567	5.02438e-09	2	Atraid
2.30732e-13	2.82233	0.873	0.048	5.07334e-09	2	Dpt
2.34195e-13	0.362498	0.469	0.299	5.14948e-09	2	Hist1h1e
2.48538e-13	0.328942	0.639	0.52	5.46486e-09	2	Manf
2.48913e-13	0.444897	0.993	0.989	5.47309e-09	2	Malat1
2.82225e-13	0.347965	0.776	0.613	6.20556e-09	2	Mrpl33
2.97188e-13	0.453284	0.913	0.75	6.53457e-09	2	Slc25a4
3.02083e-13	0.307947	0.512	0.37	6.64221e-09	2	Yipf5
3.05964e-13	0.297053	0.538	0.415	6.72754e-09	2	Sec61a1
3.07975e-13	0.595782	0.623	0.454	6.77176e-09	2	Kcnq1ot1
3.18721e-13	0.350844	0.459	0.3	7.00804e-09	2	Hist1h4d
3.42452e-13	0.33605	0.579	0.453	7.52983e-09	2	Asap1
3.52264e-13	0.345254	0.49	0.358	7.74557e-09	2	Svil
3.59935e-13	0.434598	0.76	0.66	7.91426e-09	2	Ppic
3.78766e-13	0.551552	0.377	0.067	8.32831e-09	2	Sulf2
3.88127e-13	0.271956	0.154	0.036	8.53413e-09	2	Egr2
4.15399e-13	0.252214	0.286	0.128	9.13379e-09	2	Fmnl2
4.23316e-13	0.294299	0.389	0.214	9.30788e-09	2	Csgalnact2
4.25717e-13	0.334642	0.565	0.402	9.36068e-09	2	Eprs
4.49148e-13	0.720143	0.43	0.095	9.87586e-09	2	Tent5a
4.62365e-13	0.266422	0.45	0.286	1.01665e-08	2	Gorasp2
6.27033e-13	0.263704	0.264	0.068	1.37872e-08	2	Trerf1
6.51642e-13	0.295671	0.248	0.051	1.43283e-08	2	Epb41l1
6.81165e-13	1.28678	0.719	0.065	1.49775e-08	2	Prrx1
6.81873e-13	0.363222	0.921	0.832	1.4993e-08	2	Gabarap
6.83681e-13	0.372289	0.764	0.656	1.50328e-08	2	Rtn4
6.93149e-13	0.353585	0.649	0.456	1.5241e-08	2	Nap1l1
7.33341e-13	0.486897	0.346	0.072	1.61247e-08	2	Zfp385a
8.37317e-13	0.35178	0.534	0.352	1.84109e-08	2	Spred1
9.24373e-13	0.36779	0.344	0.095	2.03251e-08	2	Notch2
9.39115e-13	0.296336	0.531	0.416	2.06493e-08	2	Tmed7
9.40376e-13	0.256256	0.418	0.241	2.0677e-08	2	Ddx1
9.42193e-13	0.508438	0.873	0.827	2.07169e-08	2	Ltbp4
9.4943e-13	0.342087	0.68	0.55	2.08761e-08	2	Lman1
1.06414e-12	0.828357	0.591	0.058	2.33984e-08	2	Pdgfrb
1.18505e-12	0.35108	0.375	0.209	2.60569e-08	2	Myh10
1.2381e-12	0.314141	0.695	0.552	2.72233e-08	2	Ier3ip1
1.31497e-12	0.412079	0.404	0.151	2.89136e-08	2	Eps8
1.37779e-12	0.297352	0.433	0.278	3.02949e-08	2	Cep170
1.39827e-12	0.276284	0.397	0.221	3.07451e-08	2	2510009E07Rik
1.6354e-12	0.294647	0.286	0.14	3.59592e-08	2	Arrdc3
2.13796e-12	0.325681	0.584	0.469	4.70094e-08	2	Nufip2
2.18735e-12	0.47088	0.248	0.151	4.80955e-08	2	Fxyd6
2.53883e-12	0.264028	0.269	0.102	5.58238e-08	2	Samd4
3.09795e-12	0.285658	0.303	0.118	6.81178e-08	2	Sgpl1
3.31542e-12	0.333634	0.625	0.501	7.28996e-08	2	Lasp1
3.67721e-12	0.320201	0.75	0.638	8.08544e-08	2	Tmed2
4.11582e-12	0.478188	0.267	0.034	9.04986e-08	2	Lrrc17
4.55845e-12	0.354677	0.438	0.322	1.00231e-07	2	Ifrd1
4.63118e-12	0.424841	0.344	0.068	1.0183e-07	2	Dse
5.05462e-12	0.265468	0.221	0.137	1.11141e-07	2	Gadd45a
5.26046e-12	0.329407	0.553	0.385	1.15667e-07	2	Esyt2
5.32211e-12	0.687302	0.519	0.062	1.17022e-07	2	Qpct
5.53102e-12	0.44337	0.123	0.002	1.21616e-07	2	Mmp3
7.07379e-12	0.298575	0.3	0.145	1.55539e-07	2	Tsix
7.93292e-12	0.32333	0.709	0.561	1.74429e-07	2	Rpn2
8.27998e-12	2.53491	0.834	0.053	1.8206e-07	2	Igfbp6
8.67127e-12	0.287678	0.558	0.382	1.90664e-07	2	Prdx6
8.72568e-12	0.549965	0.839	0.751	1.9186e-07	2	Lpl
9.13572e-12	0.297094	0.531	0.382	2.00876e-07	2	Atl3
9.15072e-12	0.279116	0.269	0.104	2.01206e-07	2	Arap1
1.0415e-11	0.286115	0.341	0.156	2.29005e-07	2	Ccdc34
1.09873e-11	0.365258	0.608	0.511	2.41589e-07	2	Pnp
1.09953e-11	0.307355	0.587	0.475	2.41765e-07	2	Copb1
1.09991e-11	0.263204	0.207	0.036	2.41848e-07	2	Rem1
1.14095e-11	0.261517	0.3	0.127	2.50873e-07	2	Sgpp1
1.14533e-11	0.29048	0.19	0.05	2.51835e-07	2	Hlf
1.17975e-11	0.430953	0.683	0.591	2.59403e-07	2	Hsp90aa1
1.32283e-11	0.359261	0.599	0.426	2.90864e-07	2	Fyn
1.34685e-11	0.431477	0.26	0.051	2.96145e-07	2	Pcsk5
1.45286e-11	0.350198	0.476	0.331	3.19454e-07	2	Uap1
1.47359e-11	0.250944	0.399	0.261	3.24014e-07	2	Ube2j1
1.7164e-11	0.299798	0.337	0.176	3.77401e-07	2	Sh3kbp1
1.84244e-11	0.302446	0.57	0.41	4.05115e-07	2	Lrp6
1.91597e-11	0.282084	0.483	0.343	4.21283e-07	2	Pkd1
1.94332e-11	0.37439	0.954	0.934	4.27298e-07	2	Rack1
2.27591e-11	0.306293	0.81	0.681	5.00428e-07	2	Micos10
2.28613e-11	0.261224	0.413	0.272	5.02674e-07	2	Plin3
2.3546e-11	0.250835	0.188	0.024	5.17729e-07	2	Epdr1
2.85352e-11	0.297712	0.322	0.122	6.27433e-07	2	Itsn1
2.92772e-11	0.321818	0.832	0.713	6.43746e-07	2	Ost4
2.9447e-11	0.478778	0.695	0.453	6.47482e-07	2	Tgfbr2
3.08562e-11	0.259293	0.37	0.211	6.78466e-07	2	Gnl3
3.21759e-11	0.267292	0.522	0.374	7.07485e-07	2	Eif1ax
3.42008e-11	0.275877	0.462	0.297	7.52006e-07	2	Anxa4
3.4403e-11	0.282418	0.483	0.368	7.56453e-07	2	Acbd3
3.54354e-11	0.26763	0.445	0.322	7.79154e-07	2	Golph3
3.59365e-11	0.280784	0.207	0.032	7.90172e-07	2	Sort1
3.6194e-11	0.302332	0.63	0.541	7.95834e-07	2	Kdelr1
3.99243e-11	0.558015	0.469	0.185	8.77856e-07	2	Errfi1
4.17149e-11	0.567626	0.447	0.059	9.17227e-07	2	Scara3
4.21725e-11	0.393724	0.731	0.564	9.2729e-07	2	Lima1
4.63888e-11	0.32549	0.752	0.618	1.02e-06	2	Pura
4.72513e-11	0.286038	0.505	0.374	1.03896e-06	2	Snx9
4.93722e-11	0.313965	0.219	0.026	1.08559e-06	2	Ptgis
5.05054e-11	0.582398	0.606	0.544	1.11051e-06	2	Zfp36
5.05918e-11	0.305875	0.466	0.33	1.11241e-06	2	Psip1
5.77522e-11	0.279881	0.498	0.34	1.26986e-06	2	Clint1
5.80879e-11	0.299165	0.625	0.507	1.27724e-06	2	Ssr1
6.77294e-11	0.320513	0.618	0.479	1.48923e-06	2	Hivep2
7.34092e-11	0.388038	0.981	0.98	1.61412e-06	2	Eef1a1
7.70067e-11	0.572898	0.248	0.077	1.69322e-06	2	Ccn2
7.83317e-11	0.275715	0.442	0.273	1.72236e-06	2	Cdk2ap2
1.00166e-10	0.889222	0.183	0.021	2.20244e-06	2	Dkk2
1.00273e-10	0.335434	0.815	0.682	2.20479e-06	2	Cox7b
1.04055e-10	0.269319	0.3	0.095	2.28795e-06	2	Plxnb2
1.10963e-10	0.294609	0.601	0.44	2.43986e-06	2	Asah1
1.18477e-10	1.01328	0.56	0.072	2.60507e-06	2	Tgfbi
1.23438e-10	1.17905	0.685	0.296	2.71415e-06	2	Fn1
1.58082e-10	1.78404	0.752	0.053	3.47591e-06	2	Fndc1
1.67769e-10	0.266319	0.601	0.478	3.6889e-06	2	Sf3b5
1.76295e-10	0.414468	0.959	0.948	3.87638e-06	2	Ftl1
1.79617e-10	0.62241	0.361	0.05	3.94941e-06	2	Cadm3
2.04679e-10	0.261725	0.397	0.268	4.50049e-06	2	Snhg1
2.11016e-10	0.329754	0.94	0.895	4.63982e-06	2	Naca
2.14826e-10	0.322508	0.606	0.45	4.72359e-06	2	Grb10
2.16287e-10	0.316569	0.337	0.168	4.75571e-06	2	Tiparp
[truncated: 8,804 more rows]
