# Supplementary material for: PAX3-FOXO1 dictates myogenic reprogramming and rhabdomyosarcoma identity in endothelial progenitors
Source: Nat Commun. 2023 Nov 15;14:7291. doi: 10.1038/s41467-023-43044-1 (PMC10651858; doi:10.1038/s41467-023-43044-1)
Supplement: Supplementary file 4 — Dataset 3 [file 41467_2023_43044_MOESM4_ESM.xlsx]

## Sheet: Sheet1
Supplementary Data 3 Clusters from stringent Tomato positive aP2-Cre;R26-tdTom scRNAseq. Generated using Seurat FindAllMarkers function with "bimod" test (Likelihood-ratio test)
p_val	avg_log2FC	pct.1	pct.2	p_val_adj	cluster	gene
2.04945e-49	0.638558	1	1	2.69892e-45	0	Tmsb4x
1.9272e-34	0.710359	1	0.968	2.53792e-30	0	Gng11
2.45077e-33	0.837415	0.986	0.76	3.22742e-29	0	Aqp1
5.36161e-32	0.948392	0.943	0.705	7.0607e-28	0	Timp4
8.56098e-23	0.650791	0.975	0.883	1.1274e-18	0	Tmsb10
3.09892e-22	0.587882	0.7	0.361	4.08097e-18	0	Car8
3.49446e-22	0.61952	0.8	0.529	4.60186e-18	0	Gngt2
5.88174e-21	0.500554	0.996	0.981	7.74567e-17	0	Actg1
5.89338e-19	0.574531	0.793	0.529	7.76099e-15	0	Tubb2a
6.35004e-19	0.475003	0.986	0.894	8.36237e-15	0	Cav2
1.66829e-18	0.47507	0.932	0.817	2.19698e-14	0	Ppp1r2
4.04954e-18	0.368018	1	0.982	5.33284e-14	0	H3f3a
8.00011e-18	0.446402	1	0.998	1.05353e-13	0	Actb
1.33565e-17	0.395425	1	0.965	1.75891e-13	0	Cav1
2.1091e-17	0.468632	0.989	0.915	2.77747e-13	0	Tspan13
2.84411e-17	0.450405	0.943	0.821	3.74541e-13	0	C1qtnf9
1.23104e-15	0.452367	0.825	0.619	1.62115e-11	0	Ctnnbip1
1.23406e-15	0.469757	0.861	0.647	1.62513e-11	0	Anxa3
4.33209e-15	0.464706	0.85	0.631	5.70493e-11	0	2810025M15Rik
9.02981e-15	0.387251	0.996	0.957	1.18914e-10	0	Cavin2
2.7969e-14	0.347521	0.996	0.952	3.68324e-10	0	Igfbp7
2.88687e-14	0.424994	0.896	0.679	3.80172e-10	0	Cd9
5.20761e-14	0.389331	1	0.987	6.85791e-10	0	Ybx1
2.37832e-13	0.426351	0.975	0.877	3.13201e-09	0	Cd200
3.36794e-13	0.280971	0.293	0.101	4.43524e-09	0	Rarres1
5.03628e-13	0.402963	0.911	0.779	6.63228e-09	0	Fkbp1a
7.85538e-13	0.352197	0.989	0.966	1.03448e-08	0	Ifitm2
7.882e-13	0.363082	0.371	0.162	1.03798e-08	0	Gm32688
2.91951e-12	0.300705	1	0.994	3.84471e-08	0	Calm1
3.45916e-12	0.375252	0.436	0.216	4.55537e-08	0	Vwa1
4.12098e-12	0.437397	0.561	0.348	5.42692e-08	0	Tspan6
4.90048e-12	0.391127	0.975	0.897	6.45345e-08	0	Ramp2
8.02383e-12	0.386986	0.657	0.407	1.05666e-07	0	Trp53i11
1.05277e-11	0.37137	0.443	0.226	1.38639e-07	0	Adh1
1.39747e-11	0.413064	0.979	0.856	1.84033e-07	0	Tcf15
2.16638e-11	0.396434	0.75	0.561	2.8529e-07	0	Ppic
5.85702e-11	0.32113	1	0.872	7.71311e-07	0	Gpihbp1
6.12747e-11	0.31505	0.975	0.897	8.06927e-07	0	Cfl1
9.65837e-11	0.407446	0.732	0.508	1.27191e-06	0	Aplnr
1.01044e-10	0.455159	0.754	0.58	1.33064e-06	0	Cavin3
1.4598e-10	0.329211	0.507	0.287	1.92241e-06	0	Gda
1.62513e-10	0.396675	0.993	0.963	2.14013e-06	0	Sparc
1.71134e-10	0.382953	0.9	0.756	2.25366e-06	0	S100a10
2.12952e-10	0.286542	0.214	0.069	2.80436e-06	0	Fxyd6
2.67366e-10	0.267679	1	0.99	3.52095e-06	0	Ppia
4.25191e-10	0.375809	0.943	0.83	5.59934e-06	0	Marcks
7.79539e-10	0.339028	0.814	0.657	1.02657e-05	0	Serpinh1
8.55874e-10	0.398948	0.768	0.603	1.1271e-05	0	Cd34
9.06318e-10	0.355428	0.918	0.822	1.19353e-05	0	Lims2
1.22893e-09	0.316692	0.811	0.673	1.61838e-05	0	Ostf1
1.5218e-09	0.333441	0.875	0.723	2.00406e-05	0	Gimap6
1.88666e-09	0.376602	0.714	0.521	2.48455e-05	0	Sult1a1
1.9808e-09	0.295599	0.568	0.365	2.60851e-05	0	Cdc42ep3
2.07271e-09	0.329211	0.529	0.335	2.72955e-05	0	Grap
2.14072e-09	0.314774	0.986	0.971	2.81911e-05	0	Cd81
2.91651e-09	0.285085	0.568	0.378	3.84075e-05	0	Polr2j
3.44428e-09	0.264412	0.996	0.981	4.53577e-05	0	Myl6
8.41297e-09	0.316192	0.789	0.66	0.00011079	0	Clta
1.02851e-08	0.298205	0.993	0.939	0.000135445	0	Col4a1
1.15646e-08	0.250011	0.571	0.369	0.000152294	0	Srsf9
1.33883e-08	0.322827	0.889	0.739	0.000176311	0	AW112010
1.92037e-08	0.374454	0.725	0.575	0.000252894	0	Tuba1a
2.73995e-08	0.361739	0.7	0.526	0.000360824	0	Tshz2
2.95379e-08	0.29504	0.918	0.768	0.000388985	0	Tspan7
3.36355e-08	0.318999	0.886	0.74	0.000442946	0	S100a16
3.4487e-08	0.291906	0.414	0.245	0.000454159	0	Pdlim4
3.69162e-08	0.254464	0.993	0.971	0.000486149	0	Gnai2
3.82364e-08	0.298598	0.829	0.644	0.000503536	0	Smco4
3.85483e-08	0.34802	0.529	0.356	0.000507642	0	Abcb1b
3.89818e-08	0.396123	0.421	0.245	0.000513352	0	Ccnd1
5.42022e-08	0.368633	0.775	0.617	0.000713789	0	Ctla2a
5.50222e-08	0.280825	0.475	0.292	0.000724587	0	Stxbp6
6.67927e-08	0.277968	0.611	0.413	0.000879593	0	Fmo2
7.30547e-08	0.306072	0.546	0.361	0.000962057	0	Fscn1
7.70199e-08	0.279407	0.268	0.123	0.00101428	0	Prg4
8.37469e-08	0.294561	0.843	0.76	0.00110286	0	Tpm4
1.75846e-07	0.258919	0.807	0.627	0.00231572	0	Tprgl
1.97989e-07	0.272085	0.479	0.309	0.00260732	0	Jam3
2.32332e-07	0.251276	0.368	0.213	0.00305958	0	Crem
3.02831e-07	0.262667	0.896	0.764	0.00398798	0	Selenok
3.17204e-07	0.272201	0.968	0.905	0.00417726	0	Srgn
3.81738e-07	0.383907	0.932	0.829	0.00502711	0	Vim
5.72111e-07	0.278681	0.75	0.63	0.00753413	0	Ndufs5
5.7244e-07	0.280527	0.807	0.655	0.00753846	0	Tmem88
6.25678e-07	0.284473	0.596	0.434	0.00823956	0	1110038F14Rik
7.05862e-07	0.265038	0.868	0.764	0.0092955	0	Sumo2
8.83873e-07	0.294349	0.711	0.542	0.0116397	0	Pdlim1
8.90583e-07	0.260268	0.479	0.321	0.0117281	0	Tspan15
9.48893e-07	0.254372	0.643	0.482	0.012496	0	Sumo1
1.24442e-06	0.353592	0.679	0.572	0.0163878	0	Meox2
1.29413e-06	0.256571	0.818	0.691	0.0170423	0	Snx3
1.36445e-06	0.294596	0.518	0.375	0.0179685	0	Lmcd1
1.43916e-06	0.260282	0.757	0.639	0.0189523	0	Ifngr1
1.51975e-06	0.250953	0.614	0.455	0.0200136	0	Hras
2.06885e-06	0.284235	0.836	0.696	0.0272446	0	S100a11
2.67686e-06	0.252397	0.271	0.146	0.0352516	0	Dpysl3
2.89898e-06	0.280108	0.732	0.598	0.0381767	0	Ptp4a3
2.95812e-06	0.433692	0.775	0.686	0.0389555	0	Rflnb
3.3954e-06	0.250655	0.636	0.487	0.044714	0	Hist1h4d
3.5817e-06	0.275077	0.618	0.478	0.0471674	0	Pltp
4.49061e-06	0.278225	0.832	0.708	0.0591369	0	Jup
6.44731e-06	0.282465	0.768	0.679	0.0849046	0	Cyb5a
7.19543e-06	0.28717	0.925	0.856	0.0947566	0	Dynll1
9.2294e-06	0.267706	0.607	0.465	0.121542	0	Rnf130
9.4509e-06	0.277048	0.804	0.713	0.124459	0	Tpr
1.45146e-05	0.255946	0.525	0.391	0.191143	0	Tspan2
2.39403e-05	0.294451	0.871	0.776	0.31527	0	Ctsl
2.60865e-05	0.250474	0.846	0.732	0.343533	0	Itga6
3.6033e-05	0.264956	0.914	0.801	0.474518	0	Tagln2
3.81603e-05	0.258097	0.9	0.742	0.502533	0	S100a6
3.93535e-05	0.253096	0.514	0.391	0.518246	0	Rtl8a
6.22642e-05	0.267765	0.607	0.486	0.819957	0	Hist1h1e
0.000121758	0.275823	0.543	0.425	1	0	BC028528
0.000258	0.254759	0.514	0.399	1	0	Nudt4
0.00111486	0.258338	0.414	0.306	1	0	Sox4
2.01023e-66	1.42927	0.514	0.033	2.64728e-62	1	Fbln5
6.29218e-64	1.13094	0.465	0.022	8.28617e-60	1	Col8a1
2.65978e-63	1.36385	0.606	0.068	3.50267e-59	1	Fn1
4.61493e-60	1.31401	0.549	0.051	6.0774e-56	1	Edn1
7.08575e-60	1.47615	0.761	0.164	9.33123e-56	1	Alpl
1.91461e-54	1.3841	0.613	0.094	2.52134e-50	1	Sema3g
1.6552e-53	1.57685	0.831	0.251	2.17973e-49	1	Stmn2
7.25058e-48	0.874872	0.387	0.025	9.54829e-44	1	Gja4
2.38143e-45	1.49679	0.993	0.85	3.13611e-41	1	Tm4sf1
4.30443e-44	0.647841	0.415	0.039	5.6685e-40	1	St8sia6
3.19181e-43	0.823724	0.528	0.083	4.2033e-39	1	Hey1
3.7143e-41	0.500838	0.359	0.028	4.89136e-37	1	Eps8l2
5.71197e-40	0.517009	0.246	0.004	7.52209e-36	1	Gja5
1.17898e-33	1.17462	0.739	0.294	1.5526e-29	1	Pdcd4
8.187e-32	0.769116	0.176	0	1.07815e-27	1	Gkn3
2.93073e-31	0.473941	0.197	0.004	3.85948e-27	1	Bmx
6.65135e-30	0.776967	0.401	0.067	8.75916e-26	1	Igfbp4
3.0172e-29	1.48024	0.373	0.06	3.97335e-25	1	Clu
4.68808e-28	0.687519	0.366	0.06	6.17373e-24	1	Atp2a3
4.98884e-27	1.15265	0.887	0.535	6.56981e-23	1	Fbln2
9.45584e-27	0.909327	0.57	0.178	1.24524e-22	1	Glul
1.54176e-26	0.302791	0.197	0.009	2.03034e-22	1	Nebl
1.61792e-26	0.90527	0.979	0.919	2.13063e-22	1	Crip1
3.86955e-26	1.25258	0.648	0.238	5.09581e-22	1	Rbp7
3.55729e-25	0.289415	0.155	0.003	4.6846e-21	1	Gper1
1.8138e-24	0.552456	0.268	0.033	2.38859e-20	1	Tgfb2
7.24567e-24	0.515293	0.38	0.079	9.54182e-20	1	Crispld1
1.69979e-23	0.276257	0.19	0.012	2.23845e-19	1	Apba1
2.64566e-23	0.722325	0.535	0.176	3.48407e-19	1	Ace
1.0028e-21	0.574551	0.352	0.075	1.32059e-17	1	Vegfc
1.26909e-21	1.06943	0.915	0.714	1.67127e-17	1	Ltbp4
1.75354e-20	1.24836	0.873	0.731	2.30923e-16	1	Bsg
2.31289e-19	0.539793	0.183	0.017	3.04584e-15	1	S100a4
1.38726e-18	0.569394	0.479	0.164	1.82689e-14	1	Fam181b
3.25494e-18	1.25244	0.669	0.328	4.28644e-14	1	Igfbp3
3.59919e-18	0.847492	0.923	0.698	4.73977e-14	1	Clec2d
6.88096e-18	0.891152	0.676	0.369	9.06154e-14	1	Sox17
7.0579e-18	0.787202	0.824	0.529	9.29455e-14	1	Mecom
1.53495e-17	0.738009	0.796	0.517	2.02137e-13	1	Tsc22d1
3.78752e-17	1.02233	0.69	0.385	4.98779e-13	1	Slc6a6
4.08811e-17	2.62265	0.254	0.049	5.38363e-13	1	Mgp
6.39201e-17	0.568368	0.415	0.14	8.41764e-13	1	Cdk19
8.02989e-17	0.746381	0.915	0.768	1.05746e-12	1	S100a6
1.2185e-16	0.578548	0.951	0.882	1.60464e-12	1	Epas1
1.30139e-16	0.689712	0.373	0.115	1.7138e-12	1	Jag1
1.56116e-16	0.547683	0.303	0.075	2.05589e-12	1	Amd1
1.64606e-16	0.297863	0.169	0.018	2.1677e-12	1	Rgs10
3.23386e-16	0.46532	0.225	0.038	4.25867e-12	1	Htra1
5.13637e-16	0.442131	0.352	0.1	6.76409e-12	1	Sorbs2
1.48147e-15	0.262437	0.106	0.004	1.95095e-11	1	Pcsk5
9.91138e-15	0.603959	0.761	0.47	1.30523e-10	1	Acvrl1
1.3001e-14	0.561606	0.725	0.381	1.71211e-10	1	Efnb2
2.75038e-14	0.353511	0.225	0.046	3.62198e-10	1	Prom1
5.0951e-14	0.463512	0.415	0.15	6.70973e-10	1	Nuak1
1.33772e-13	0.535714	0.57	0.277	1.76164e-09	1	Hist1h2bc
1.52688e-13	0.597876	0.915	0.759	2.01074e-09	1	Podxl
2.47557e-13	0.362957	0.218	0.045	3.26008e-09	1	Sulf1
4.2308e-13	0.549431	0.465	0.203	5.57154e-09	1	Mgst1
1.30459e-12	0.338244	0.19	0.037	1.71801e-08	1	Alox12
1.58879e-12	0.341333	0.197	0.039	2.09228e-08	1	Scgb3a1
2.36322e-12	0.468915	0.394	0.156	3.11213e-08	1	Epha4
2.54263e-12	0.63178	0.352	0.126	3.34839e-08	1	Eln
2.5802e-12	0.448562	0.43	0.18	3.39786e-08	1	Tm6sf1
1.13394e-11	0.41087	0.514	0.248	1.49328e-07	1	Mpzl1
1.27484e-11	0.551411	0.824	0.618	1.67884e-07	1	Mast4
1.92789e-11	0.313079	0.254	0.072	2.53883e-07	1	Plat
2.53466e-11	0.306064	0.239	0.066	3.33789e-07	1	Frmd4b
5.40773e-11	0.359923	0.31	0.108	7.12144e-07	1	Atp13a3
6.37521e-11	0.326224	0.359	0.135	8.39552e-07	1	Shtn1
9.3885e-11	0.410542	0.303	0.106	1.23637e-06	1	Ptprr
1.7211e-10	0.285703	0.268	0.085	2.26651e-06	1	Crybg1
1.84822e-10	0.276288	0.197	0.049	2.43391e-06	1	Fez1
1.90827e-10	0.41968	0.493	0.241	2.513e-06	1	Socs2
2.00296e-10	0.459663	0.789	0.581	2.63769e-06	1	Mapk3
2.48889e-10	0.480731	0.275	0.091	3.27762e-06	1	Emp3
3.13167e-10	0.383845	0.317	0.113	4.1241e-06	1	Fbn1
3.20617e-10	0.339836	0.296	0.105	4.2222e-06	1	Abr
4.12359e-10	0.287066	0.324	0.121	5.43035e-06	1	Eogt
4.34313e-10	0.58305	0.627	0.388	5.71947e-06	1	Fxyd5
5.73942e-10	0.460813	0.57	0.324	7.55824e-06	1	Lima1
1.01821e-09	0.3053	0.394	0.172	1.34088e-05	1	St6galnac2
1.61902e-09	0.426407	0.606	0.369	2.13209e-05	1	Rgs3
1.73412e-09	0.311242	0.289	0.106	2.28366e-05	1	Avpi1
4.01851e-09	0.263823	0.275	0.096	5.29197e-05	1	Plscr2
5.44313e-09	0.403099	0.43	0.213	7.16805e-05	1	Ldb2
6.49869e-09	0.405096	0.986	0.94	8.55812e-05	1	Ly6a
7.55058e-09	0.405676	0.423	0.213	9.94335e-05	1	Pdgfd
8.12585e-09	0.393526	0.423	0.213	0.000107009	1	St6galnac3
9.39224e-09	0.543103	0.845	0.707	0.000123686	1	Icam2
1.01842e-08	0.358714	1	0.974	0.000134116	1	Ly6e
1.27974e-08	0.354435	0.387	0.185	0.00016853	1	Msrb3
1.3966e-08	0.362157	0.563	0.323	0.000183918	1	Map4k3
1.70348e-08	0.396923	0.93	0.843	0.000224332	1	Atox1
2.20574e-08	0.27449	0.12	0.022	0.000290473	1	Col5a2
2.27146e-08	0.413506	0.979	0.925	0.000299129	1	Ptprb
2.3154e-08	0.295395	0.352	0.155	0.000304915	1	Unc5b
2.7966e-08	0.31831	0.366	0.168	0.000368284	1	Itprid2
4.69334e-08	0.279051	0.225	0.079	0.000618066	1	Itpr3
5.12365e-08	0.31829	0.479	0.262	0.000674733	1	Cyth3
5.38481e-08	0.33817	0.19	0.059	0.000709125	1	Palld
6.37807e-08	0.337039	0.606	0.349	0.000839928	1	Oaz2
6.62075e-08	0.482182	0.796	0.608	0.000871886	1	Clic4
8.73861e-08	0.393949	0.993	0.94	0.00115079	1	Pecam1
1.00802e-07	0.317199	0.493	0.277	0.00132747	1	Clstn1
1.27599e-07	0.424908	0.739	0.529	0.00168035	1	Adam15
1.32698e-07	0.418337	0.796	0.684	0.0017475	1	Ece1
1.93829e-07	0.382163	0.43	0.235	0.00255253	1	Sema7a
1.95894e-07	0.459358	0.69	0.482	0.00257972	1	Ccnd2
2.15868e-07	0.507423	0.662	0.471	0.00284276	1	Heg1
2.61749e-07	0.39402	0.768	0.58	0.00344698	1	Ebf1
3.08713e-07	0.402979	0.789	0.68	0.00406544	1	Actn4
3.20439e-07	0.302353	1	0.997	0.00421986	1	Mir6236
4.35525e-07	0.463398	1	0.992	0.00573543	1	Cst3
4.89989e-07	0.4239	0.479	0.266	0.00645266	1	Btnl9
4.99332e-07	0.374157	0.986	0.98	0.00657571	1	CT010467.1
5.55969e-07	0.358696	0.599	0.378	0.00732156	1	Lamb2
6.74103e-07	0.323065	0.549	0.337	0.00887726	1	Itm2c
7.78084e-07	0.367471	0.951	0.844	0.0102466	1	Vim
8.10579e-07	0.311716	1	1	0.0106745	1	Lars2
8.56839e-07	0.357038	0.768	0.602	0.0112837	1	Rdx
1.0587e-06	0.28372	1	1	0.013942	1	Gm42418
1.18435e-06	0.461877	0.824	0.718	0.0155967	1	Tspo
1.29653e-06	0.322125	0.437	0.244	0.017074	1	Mcam
1.32507e-06	0.334049	0.592	0.379	0.0174499	1	Ucp2
1.34395e-06	0.271429	0.43	0.23	0.0176985	1	Tpst1
1.75766e-06	0.286977	0.38	0.201	0.0231466	1	Fstl1
1.98545e-06	0.254823	0.232	0.096	0.0261464	1	Enpp3
2.11399e-06	0.419508	0.817	0.688	0.0278391	1	Utrn
2.23236e-06	0.300518	0.458	0.273	0.029398	1	2022-09-11
2.37659e-06	0.415504	0.458	0.281	0.0312973	1	Jag2
2.46097e-06	0.316097	0.268	0.123	0.0324085	1	Stmn1
2.59728e-06	0.405978	0.711	0.528	0.0342036	1	Cd2ap
3.14926e-06	0.444975	0.866	0.764	0.0414726	1	Cldn5
3.15853e-06	0.399877	0.486	0.307	0.0415947	1	C130074G19Rik
3.45671e-06	0.328952	0.606	0.425	0.0455214	1	Map4
3.83783e-06	0.278389	0.507	0.31	0.0505403	1	Phf11d
4.4994e-06	0.358363	0.57	0.383	0.0592527	1	Ephx1
4.54123e-06	0.39716	0.549	0.364	0.0598035	1	Plec
5.15766e-06	0.358519	0.845	0.68	0.0679212	1	Pdia3
5.62977e-06	0.402286	0.437	0.269	0.0741385	1	Entpd1
5.96856e-06	0.369693	0.338	0.181	0.0785999	1	Azin1
6.23317e-06	0.474329	0.479	0.306	0.0820846	1	Isg15
7.45734e-06	0.287972	0.866	0.724	0.0982057	1	Anxa5
7.61165e-06	0.253975	0.289	0.14	0.100238	1	Chd3
7.73667e-06	0.252404	0.303	0.148	0.101884	1	Prdm16
8.04958e-06	0.319253	0.338	0.184	0.106005	1	Sox13
1.15046e-05	0.281829	0.373	0.21	0.151504	1	Gstp1
1.21162e-05	0.290074	0.993	0.961	0.159558	1	Ly6c1
1.29013e-05	0.293668	0.359	0.202	0.169898	1	Gcnt2
1.75115e-05	0.316606	0.556	0.392	0.230609	1	Pla2g16
2.07199e-05	0.311174	0.69	0.546	0.272861	1	Srp14
2.07553e-05	0.332337	0.451	0.286	0.273326	1	Smarca2
2.18054e-05	0.285935	0.606	0.415	0.287155	1	Smpdl3a
2.18188e-05	0.386156	0.831	0.698	0.287332	1	Psmb8
2.19226e-05	0.409184	0.585	0.43	0.288699	1	Smad7
2.35013e-05	0.261976	0.415	0.252	0.309488	1	Bcl7c
3.03858e-05	0.284221	0.401	0.231	0.40015	1	Pcp4l1
3.12986e-05	0.305151	0.556	0.382	0.412171	1	Atp1b3
4.10232e-05	0.287975	0.592	0.441	0.540234	1	Ralgapa1
5.11604e-05	0.271569	0.38	0.228	0.673731	1	Diaph1
5.39963e-05	0.257673	0.373	0.224	0.711077	1	Ifnar1
7.02205e-05	0.294059	0.768	0.605	0.924734	1	Nck1
7.69139e-05	0.256334	0.57	0.399	1	1	Adcy4
8.21301e-05	0.290634	0.725	0.562	1	1	Psme2
8.6505e-05	0.289757	0.493	0.337	1	1	Crybg3
9.80714e-05	0.258841	0.725	0.602	1	1	Ehd1
0.000102728	0.288837	0.423	0.264	1	1	Ackr3
0.000108087	0.259064	0.923	0.822	1	1	Eng
0.000132912	0.334176	0.592	0.451	1	1	Arhgap5
0.000148884	0.262745	0.782	0.675	1	1	Rras
0.000158078	0.286606	0.641	0.495	1	1	Psmb9
0.000174117	0.308842	0.507	0.373	1	1	Adgre5
0.000180923	0.289968	0.43	0.287	1	1	Trim47
0.000181348	0.319285	0.789	0.685	1	1	Myo10
0.000232703	0.2859	0.761	0.626	1	1	Arglu1
0.000262	0.290822	0.486	0.353	1	1	Filip1l
0.000310708	0.329601	0.606	0.48	1	1	Uaca
0.000311813	0.275067	0.845	0.74	1	1	Anp32a
0.000319174	0.265657	0.451	0.306	1	1	Gbp4
0.000335885	0.306085	0.662	0.518	1	1	Tapbp
0.000653327	0.295795	0.43	0.297	1	1	Hist1h1c
0.000788326	0.324364	0.38	0.261	1	1	Zyx
0.00104112	0.285793	0.613	0.479	1	1	Cyb5r3
0.00107946	0.255805	0.5	0.37	1	1	Dll4
0.00130257	0.268352	0.789	0.696	1	1	Psme1
0.00223171	0.29384	0.486	0.382	1	1	Atp1a1
0.00263108	0.333343	0.415	0.307	1	1	Tppp3
0.00287815	0.251028	0.634	0.518	1	1	Foxp1
0.0029797	0.251223	0.585	0.461	1	1	Fryl
0.00300394	0.265657	0.472	0.356	1	1	Lrpap1
0.00409746	0.258435	0.556	0.475	1	1	Arl6ip5
0.00451744	0.258466	0.556	0.454	1	1	Sod1
0.00457522	0.265775	0.655	0.571	1	1	Pls3
0.00636592	0.276651	0.239	0.15	1	1	Ifit1
2.46423e-23	0.849247	1	0.949	3.24515e-19	2	Col4a1
9.71415e-23	0.787687	1	0.91	1.27926e-18	2	Kdr
3.2361e-21	0.739676	0.984	0.847	4.26162e-17	2	Afdn
5.87959e-21	0.708701	1	0.95	7.74284e-17	2	Flt1
1.64054e-20	0.738158	0.992	0.914	2.16043e-16	2	Nrp1
1.03508e-19	0.646601	1	0.943	1.36309e-15	2	Adgrf5
8.34334e-19	0.750921	0.984	0.891	1.09873e-14	2	Col4a2
2.06222e-18	0.748697	0.96	0.744	2.71574e-14	2	Hspg2
5.83757e-16	0.667183	0.944	0.739	7.6875e-12	2	Itga6
1.66085e-13	0.543178	1	0.964	2.18718e-09	2	Sparcl1
9.69489e-13	0.668329	0.873	0.674	1.27672e-08	2	Myo10
1.06613e-12	0.575949	0.968	0.892	1.40399e-08	2	Cd93
2.29895e-12	0.526691	1	0.97	3.02749e-08	2	Cdh5
4.95779e-12	0.552417	0.508	0.233	6.52891e-08	2	Lamb1
7.01907e-12	0.51407	0.897	0.765	9.24342e-08	2	Podxl
9.95694e-12	0.602942	0.667	0.398	1.31123e-07	2	Syne1
1.84546e-11	0.593598	0.96	0.796	2.43029e-07	2	Itga1
3.06494e-11	0.521386	1	0.976	4.03622e-07	2	Sptbn1
4.11131e-11	0.570924	0.825	0.67	5.41418e-07	2	Dst
6.4119e-11	0.527783	0.825	0.6	8.44383e-07	2	Ptprg
2.5647e-10	0.50908	1	0.936	3.37745e-06	2	Ahnak
2.63412e-10	0.485506	1	0.906	3.46888e-06	2	App
1.03901e-09	0.535643	0.873	0.748	1.36827e-05	2	Itpkb
4.61018e-09	0.57617	0.675	0.44	6.07114e-05	2	Pxdn
5.17257e-09	0.563931	0.651	0.433	6.81175e-05	2	Fry
7.28915e-09	0.464397	0.992	0.924	9.59908e-05	2	Ptprb
9.19133e-09	0.385214	0.516	0.281	0.000121041	2	Pcdh12
1.4332e-08	0.492658	0.706	0.513	0.000188738	2	Etl4
1.69009e-08	0.399953	0.968	0.824	0.000222569	2	Kitl
2.61941e-08	0.4541	0.611	0.38	0.00034495	2	Lama4
3.78512e-08	0.474843	0.952	0.893	0.000498462	2	Cxcl12
3.99335e-08	0.425227	0.556	0.334	0.000525885	2	Rapgef2
7.0487e-08	0.352752	0.992	0.933	0.000928244	2	Aplp2
9.9461e-08	0.471026	0.952	0.862	0.0013098	2	Adgrl4
1.0983e-07	0.524741	0.794	0.65	0.00144635	2	Wnk1
1.15013e-07	0.473023	0.802	0.697	0.0015146	2	Sptan1
1.18159e-07	0.454031	0.595	0.41	0.00155604	2	Birc6
1.22848e-07	0.454905	0.706	0.51	0.00161778	2	Lrrc8c
1.42412e-07	0.305996	0.325	0.141	0.00187542	2	Gm37474
1.47672e-07	0.510869	0.635	0.44	0.00194469	2	Dach1
2.04848e-07	0.385455	0.54	0.329	0.00269764	2	Dgkh
2.19308e-07	0.471068	0.706	0.53	0.00288807	2	Slc43a3
2.23265e-07	0.392856	0.603	0.382	0.00294018	2	Cdc42bpa
2.81454e-07	0.38284	0.73	0.593	0.00370647	2	Fcho2
3.38895e-07	0.428177	0.905	0.77	0.00446291	2	Zbtb20
3.41321e-07	0.479378	0.722	0.548	0.00449486	2	Ssh2
3.54302e-07	0.420537	0.659	0.464	0.00466581	2	Adgrl2
4.46854e-07	0.405504	0.611	0.407	0.00588463	2	Ddx17
5.6745e-07	0.349628	0.302	0.135	0.00747275	2	Fam102a
6.21027e-07	0.406272	0.611	0.416	0.0081783	2	Mcf2l
7.03901e-07	0.422738	0.548	0.355	0.00926968	2	Ric1
7.06118e-07	0.544961	0.976	0.806	0.00929887	2	Aqp1
7.70786e-07	0.395117	0.643	0.425	0.0101505	2	Nbeal1
8.31957e-07	0.420098	0.841	0.713	0.010956	2	Ets2
1.04685e-06	0.413927	0.817	0.671	0.013786	2	Arhgap29
1.13788e-06	0.362717	0.373	0.193	0.0149847	2	Agap1
1.18175e-06	0.339824	0.548	0.344	0.0155624	2	Huwe1
1.23156e-06	0.385046	0.754	0.549	0.0162184	2	Aplnr
1.60333e-06	0.403578	0.619	0.433	0.0211142	2	Top2b
1.75815e-06	0.384035	0.675	0.474	0.023153	2	Scarb1
1.87195e-06	0.403282	0.944	0.852	0.0246517	2	Marcks
2.24701e-06	0.430146	0.556	0.38	0.0295908	2	Plxna2
2.29388e-06	0.251711	0.278	0.122	0.0302081	2	Tet2
2.46085e-06	0.307259	0.722	0.523	0.0324069	2	Slc28a2
2.61859e-06	0.337803	0.952	0.893	0.0344843	2	Ehd2
2.63912e-06	0.408541	0.603	0.427	0.0347546	2	Git2
2.85191e-06	0.364044	0.921	0.855	0.0375568	2	Slfn5
3.2683e-06	0.470406	0.563	0.378	0.0430403	2	Gja1
3.58258e-06	0.440623	0.738	0.558	0.047179	2	Plxnd1
3.70011e-06	0.275691	0.31	0.148	0.0487267	2	Tnfrsf21
3.73639e-06	0.403671	0.738	0.58	0.0492045	2	Xdh
3.96769e-06	0.271682	0.341	0.171	0.0522506	2	Fat4
3.9853e-06	0.323829	0.976	0.943	0.0524824	2	Pecam1
4.33961e-06	0.411259	0.635	0.503	0.0571483	2	Arhgef15
4.39849e-06	0.333186	0.516	0.334	0.0579238	2	Cep85l
4.55443e-06	0.451028	0.833	0.721	0.0599773	2	Macf1
4.73954e-06	0.365582	0.865	0.749	0.062415	2	Tjp1
5.11403e-06	0.415292	0.405	0.233	0.0673466	2	Baz1b
5.457e-06	0.336539	0.468	0.284	0.0718632	2	Usp9x
5.88631e-06	0.375464	0.698	0.523	0.0775168	2	Syne2
6.24828e-06	0.346239	0.786	0.626	0.0822836	2	Prex2
6.70779e-06	0.317661	0.373	0.211	0.0883348	2	Hecw2
6.96963e-06	0.344537	0.651	0.46	0.0917831	2	Nrp2
7.80383e-06	0.268794	0.429	0.246	0.102769	2	Galnt1
8.05289e-06	0.335876	0.714	0.539	0.106048	2	Tacc1
8.17137e-06	0.334665	0.54	0.35	0.107609	2	Lamc1
9.71065e-06	0.326489	0.659	0.434	0.12788	2	Car8
1.1458e-05	0.342266	0.484	0.319	0.150891	2	Dip2b
1.1503e-05	0.318105	0.548	0.352	0.151483	2	Nsd1
1.15616e-05	0.259262	0.405	0.226	0.152255	2	Pkd2
1.41815e-05	0.388637	0.548	0.37	0.186756	2	Itpr2
1.43669e-05	0.319486	0.556	0.379	0.189198	2	Srgap2
1.47236e-05	0.308469	0.452	0.274	0.193896	2	Kmt2c
1.51921e-05	0.289245	0.508	0.326	0.200065	2	Dennd5b
1.74308e-05	0.355374	0.421	0.258	0.229547	2	Kcnb1
1.8244e-05	0.429472	0.698	0.55	0.240255	2	Ddx3x
1.86311e-05	0.324114	0.532	0.362	0.245353	2	Pcdh1
1.92209e-05	0.37679	0.476	0.311	0.253119	2	Eepd1
2.30984e-05	0.350475	0.706	0.593	0.304182	2	Arhgef12
2.74258e-05	0.290479	0.405	0.239	0.361171	2	Stab1
2.83305e-05	0.374875	0.405	0.252	0.373084	2	Dgke
2.85302e-05	0.268794	0.286	0.147	0.375714	2	Ids
3.45066e-05	0.323719	0.849	0.719	0.454417	2	Lpl
3.46073e-05	0.308689	0.389	0.234	0.455744	2	Tardbp
3.84165e-05	0.348689	0.794	0.672	0.505907	2	Ushbp1
4.31961e-05	0.296381	0.27	0.136	0.568849	2	Usp33
4.67191e-05	0.35572	0.468	0.319	0.615243	2	Dock4
4.76155e-05	0.306552	0.825	0.699	0.627048	2	Plcb4
4.84178e-05	0.337174	0.794	0.703	0.637614	2	Ctnna1
5.957e-05	0.33134	0.516	0.359	0.784478	2	Shank3
6.34878e-05	0.306919	0.516	0.346	0.836071	2	Ccdc88c
9.09722e-05	0.293024	0.492	0.321	1	2	Atp2b4
9.89238e-05	0.35956	0.746	0.631	1	2	Arglu1
0.000101075	0.333645	1	0.967	1	2	Tcf4
0.000108099	0.269537	0.556	0.397	1	2	Ephb4
0.000114005	0.352171	0.413	0.274	1	2	Sbf2
0.000115162	0.358233	0.849	0.788	1	2	Ets1
0.000123359	0.330325	0.5	0.357	1	2	Herc1
0.000124074	0.308906	0.738	0.605	1	2	Sypl
0.000126058	0.319685	0.397	0.256	1	2	Prag1
0.000131811	0.38989	0.865	0.756	1	2	Clic5
0.000133295	0.349331	0.571	0.419	1	2	Phf20l1
0.000137922	0.275707	0.397	0.248	1	2	Setd2
0.000146666	0.301241	0.905	0.871	1	2	Nfib
0.0001485	0.261708	0.865	0.753	1	2	Tie1
0.000161072	0.358773	0.476	0.334	1	2	Baz2b
0.000171297	0.251055	0.421	0.262	1	2	Stox2
0.00017265	0.307068	0.46	0.316	1	2	Eif4ebp2
0.000175197	0.339248	0.683	0.533	1	2	Abcb1a
0.000181429	0.28481	0.341	0.207	1	2	Atp8a1
0.000184937	0.329117	0.595	0.461	1	2	Fryl
0.00019339	0.343568	0.722	0.635	1	2	Cdh13
0.000194825	0.327729	0.595	0.451	1	2	Gm12002
0.000208904	0.448429	0.484	0.338	1	2	Cyp26b1
0.000212989	0.380929	0.651	0.544	1	2	Cd38
0.000224074	0.446921	0.643	0.54	1	2	Rassf9
0.000226013	0.29419	0.571	0.422	1	2	Flnb
0.000234831	0.351854	0.73	0.663	1	2	Qk
0.000251749	0.283202	0.46	0.319	1	2	Atf7ip
0.000252368	0.317341	0.683	0.548	1	2	Rock2
0.000254858	0.373681	0.516	0.384	1	2	St8sia4
0.000257437	0.262072	0.341	0.207	1	2	Tbk1
0.000259493	0.269165	0.802	0.685	1	2	Mmrn2
0.000261371	0.304418	0.683	0.559	1	2	Apbb2
0.000273554	0.298325	0.754	0.672	1	2	Snrk
0.000288626	0.268637	0.5	0.348	1	2	Mcc
0.000297972	0.313222	0.587	0.445	1	2	Ralgapa1
0.000301215	0.313871	0.548	0.402	1	2	Mkln1
0.000312616	0.255091	0.46	0.311	1	2	Hnrnpul1
0.000315211	0.364376	0.421	0.296	1	2	Rasgrf2
0.000327218	0.282977	0.762	0.692	1	2	Ece1
0.000333524	0.292641	0.556	0.409	1	2	Pnisr
0.00033835	0.280373	0.524	0.391	1	2	Rgl1
0.000341584	0.350266	0.77	0.698	1	2	Utrn
0.000348217	0.299452	0.516	0.368	1	2	Myo6
0.00036934	0.268794	0.5	0.357	1	2	Sdc3
0.000390941	0.256876	0.397	0.261	1	2	Ddb1
0.000400602	0.261281	0.778	0.701	1	2	Spag9
0.000403664	0.266862	0.294	0.17	1	2	Tmcc1
0.000407871	0.314297	0.802	0.706	1	2	Tns1
0.000421783	0.286069	0.556	0.424	1	2	Sfpq
0.000435242	0.260326	0.54	0.401	1	2	Rapgef1
0.000456475	0.269653	0.413	0.281	1	2	Rin3
0.00046487	0.261478	0.746	0.604	1	2	Sema6a
0.000482502	0.324094	0.54	0.411	1	2	Myo18a
0.000590313	0.328559	0.452	0.334	1	2	Slk
0.000653949	0.252253	0.548	0.402	1	2	Prkch
0.000663194	0.295359	0.548	0.438	1	2	Hspa12b
0.000731552	0.33713	0.746	0.621	1	2	Hnrnpu
0.000814889	0.250958	0.571	0.437	1	2	Ptprm
0.000868364	0.287684	0.524	0.377	1	2	Taok1
0.000872489	0.265599	0.437	0.297	1	2	Rnf213
0.00088662	0.360546	0.651	0.495	1	2	Gm37033
0.000896542	0.269825	0.54	0.407	1	2	Hipk1
0.000914628	0.326622	0.548	0.424	1	2	Gask1b
0.000919268	0.299182	0.587	0.463	1	2	Fam43a
0.00107184	0.253193	0.579	0.445	1	2	Tmem123
0.0011181	0.408929	0.421	0.307	1	2	Gm26917
0.00118339	0.307278	0.762	0.684	1	2	Myadm
0.00125968	0.287363	0.27	0.163	1	2	Map3k2
0.00127316	0.262749	0.611	0.487	1	2	Rasgrp3
0.00132223	0.306825	0.508	0.405	1	2	Rasal2
0.00133757	0.251248	0.659	0.535	1	2	Mef2a
0.00136426	0.266597	0.587	0.463	1	2	Setd5
0.00138535	0.253019	0.365	0.244	1	2	Tet3
0.00140505	0.32949	0.548	0.424	1	2	Pbrm1
0.00150327	0.312506	0.659	0.577	1	2	Dock9
0.00166092	0.268985	0.302	0.193	1	2	Prrg1
0.00169623	0.254865	0.587	0.467	1	2	Ptp4a2
0.00171627	0.269899	0.46	0.342	1	2	Pcm1
0.0018187	0.273791	0.587	0.491	1	2	Tcf25
0.00183738	0.278713	0.595	0.495	1	2	Tanc1
0.00185101	0.26135	0.587	0.481	1	2	Dync1h1
0.001868	0.262988	0.563	0.438	1	2	Nid1
0.00196216	0.26165	0.468	0.338	1	2	Igf2r
0.00201931	0.252063	0.635	0.51	1	2	Bmpr2
0.00252991	0.253443	0.468	0.353	1	2	Apc
0.00266263	0.251274	0.857	0.807	1	2	Tspan7
0.00269276	0.286173	0.421	0.325	1	2	Arhgef2
0.00304489	0.276539	0.508	0.407	1	2	Myo1b
0.00319311	0.26489	0.444	0.33	1	2	Ranbp2
0.00360114	0.264719	0.96	0.949	1	2	Son
0.00369612	0.284039	0.492	0.398	1	2	Stag1
0.00395628	0.269173	0.286	0.193	1	2	Golga4
0.00424688	0.277768	0.444	0.335	1	2	Bod1l
0.00426074	0.261332	0.833	0.803	1	2	Cyyr1
0.00540518	0.250157	0.643	0.54	1	2	Tax1bp1
0.00541245	0.251372	0.595	0.492	1	2	Kif1b
0.00575672	0.263165	0.563	0.481	1	2	Hnrnph1
0.00584579	0.26935	0.651	0.584	1	2	Tek
0.00591363	0.252975	0.651	0.528	1	2	Ablim3
0.0059149	0.291392	0.778	0.735	1	2	Tpr
0.00651422	0.25607	0.429	0.316	1	2	Limch1
0.00655066	0.280171	0.484	0.395	1	2	Tcf12
0.00676831	0.263935	0.516	0.424	1	2	Fnbp1l
0.0070955	0.256508	0.722	0.68	1	2	Myh9
0.00950855	0.25468	0.698	0.635	1	2	Prrc2c
0.00972134	0.251711	0.429	0.334	1	2	Zfp638
6.7971e-56	1.40913	0.552	0.056	8.9511e-52	3	Chchd10
6.08477e-54	1.34924	1	0.994	8.01303e-50	3	Fabp4
1.98444e-39	0.667974	0.431	0.047	2.6133e-35	3	Tmem182
5.696e-32	1.05568	0.733	0.236	7.50106e-28	3	Btnl9
6.05861e-32	0.691255	0.379	0.048	7.97859e-28	3	Scd1
2.55414e-30	0.965741	1	0.898	3.36355e-26	3	Gpihbp1
6.13135e-29	0.769851	1	0.968	8.07438e-25	3	Cd36
8.95373e-29	0.550589	0.259	0.019	1.17912e-24	3	Gm1673
1.7712e-28	0.89106	0.647	0.208	2.33249e-24	3	Plin2
1.91492e-28	1.16666	0.914	0.487	2.52176e-24	3	Car4
2.01317e-26	0.445709	0.259	0.023	2.65115e-22	3	Fasn
1.93817e-24	0.394837	0.241	0.022	2.55237e-20	3	Cox8b
2.71343e-24	0.686068	0.457	0.102	3.57331e-20	3	Angptl4
1.34713e-23	0.496065	0.241	0.023	1.77403e-19	3	Car3
1.75642e-23	0.266998	0.181	0.009	2.31303e-19	3	Ucp1
2.38834e-20	0.785848	0.621	0.259	3.14521e-16	3	Pparg
8.91832e-20	0.923851	0.578	0.212	1.17445e-15	3	Cxcl9
1.95107e-19	0.288109	0.121	0.003	2.56936e-15	3	Cfd
4.95827e-18	0.305532	0.198	0.022	6.52954e-14	3	Irx3
5.76012e-18	0.96045	0.966	0.753	7.5855e-14	3	Cldn5
2.56036e-17	0.861563	0.948	0.717	3.37174e-13	3	Apoe
1.12244e-16	0.258039	0.233	0.036	1.47814e-12	3	Unc119
2.57898e-14	0.492111	0.397	0.129	3.39625e-10	3	Cldn15
5.57817e-14	0.2645	0.19	0.028	7.3459e-10	3	Pth1r
8.44676e-13	0.278307	0.259	0.06	1.11235e-08	3	Cebpb
1.64888e-12	0.816013	0.931	0.794	2.17141e-08	3	Klf2
1.74929e-12	0.56397	0.991	0.843	2.30364e-08	3	Rgcc
2.06508e-11	0.430712	0.328	0.108	2.7195e-07	3	Adora2a
2.06589e-10	0.681015	0.741	0.557	2.72057e-06	3	Arid5b
2.02838e-09	0.444893	0.474	0.23	2.67117e-05	3	Tpst1
3.10261e-09	0.460205	0.966	0.83	4.08583e-05	3	Cd300lg
3.72766e-09	0.586477	0.612	0.39	4.90896e-05	3	Gstt2
3.80044e-09	0.3351	0.267	0.089	5.00479e-05	3	Tmem86a
1.5814e-08	0.375173	0.397	0.178	0.000208255	3	Bok
2.47263e-08	0.463744	0.991	0.978	0.000325621	3	Txnip
9.25102e-08	0.460595	0.698	0.496	0.00121827	3	Arhgap18
1.27176e-07	0.529739	0.776	0.631	0.00167477	3	Pdzd2
1.45377e-07	0.513772	0.586	0.374	0.00191447	3	Efnb1
2.87531e-07	0.341328	0.991	0.928	0.0037865	3	Mgll
3.14269e-07	0.546205	0.733	0.591	0.00413861	3	Dbi
4.52014e-07	0.512288	0.509	0.313	0.00595257	3	Tmem245
6.30647e-07	0.520897	0.552	0.338	0.00830499	3	Lpar6
6.43889e-07	0.407173	0.69	0.508	0.00847938	3	Ech1
8.20378e-07	0.300939	0.388	0.189	0.0108036	3	Gfod1
1.01389e-06	0.401945	0.862	0.687	0.0133519	3	Kank3
2.33676e-06	0.408006	0.862	0.76	0.0307728	3	Selenop
3.59027e-06	0.410345	0.897	0.902	0.0472803	3	Gm28438
4.0302e-06	0.475501	0.698	0.509	0.0530737	3	Sh3bp5
4.06407e-06	0.291954	0.362	0.183	0.0535197	3	Spaar
4.88514e-06	0.294989	0.103	0.023	0.0643324	3	Cyp1a1
8.88447e-06	0.649102	0.672	0.541	0.117	3	Klf4
1.10366e-05	0.384563	0.112	0.028	0.145341	3	Nts
1.6442e-05	0.36643	0.466	0.277	0.216525	3	Ednrb
4.14556e-05	0.362319	0.491	0.316	0.545929	3	Pkp4
4.38431e-05	0.305333	0.379	0.206	0.57737	3	Tgfbr3
5.25369e-05	0.394074	0.776	0.633	0.691859	3	Aqp7
7.21994e-05	0.38825	0.862	0.739	0.950794	3	Tcim
7.37093e-05	0.343004	0.388	0.23	0.970678	3	Adamts9
8.26587e-05	0.290469	0.353	0.198	1	3	Psd3
9.56725e-05	0.251423	0.991	0.915	1	3	Srgn
9.59914e-05	0.359036	0.414	0.259	1	3	Hrct1
9.86074e-05	0.395965	0.526	0.365	1	3	Rsad2
0.000107725	0.278962	1	0.992	1	3	Fth1
0.000110226	0.426952	0.681	0.547	1	3	Sgk1
0.00011273	0.298536	0.44	0.282	1	3	Sorbs1
0.000115583	0.352157	0.664	0.534	1	3	Slc28a2
0.000145921	0.302587	0.957	0.869	1	3	Fabp5
0.000167038	0.310814	0.672	0.539	1	3	Plpp1
0.000220205	0.408794	0.698	0.623	1	3	Dhrs3
0.000226687	0.302596	0.888	0.796	1	3	Cyyr1
0.000277678	0.267813	0.56	0.387	1	3	Rgl1
0.000281938	0.263087	0.914	0.843	1	3	Fermt2
0.000558164	0.35047	0.681	0.556	1	3	Ssh2
0.000799608	0.31192	0.716	0.618	1	3	Rsrp1
0.000859171	0.303358	0.974	0.915	1	3	Kdr
0.000941405	0.252425	0.578	0.412	1	3	Rasgrp2
0.0010075	0.359087	0.431	0.283	1	3	Rbp7
0.00118179	0.337133	0.56	0.442	1	3	S100a1
0.00142434	0.27019	0.836	0.759	1	3	Tie1
0.00173378	0.726031	0.724	0.642	1	3	Cdkn1c
0.00192887	0.267382	0.603	0.467	1	3	Trp53i11
0.00227995	0.282828	0.362	0.237	1	3	Add3
0.00286725	0.31253	0.422	0.31	1	3	Rfxap
0.00489261	0.254578	0.905	0.858	1	3	Slfn5
0.00618888	0.285572	0.569	0.499	1	3	Mif
5.07928e-78	2.92726	0.895	0.161	6.6889e-74	4	Fos
2.60398e-56	2.17517	0.702	0.118	3.42918e-52	4	Fosb
2.24941e-48	1.978	0.982	0.752	2.96225e-44	4	Jund
1.85362e-47	2.16342	0.93	0.377	2.44104e-43	4	Junb
3.78012e-47	2.45095	0.974	0.713	4.97803e-43	4	Jun
9.99326e-46	2.98346	0.904	0.43	1.31601e-41	4	Hspa1a
1.75652e-42	1.4403	0.465	0.053	2.31316e-38	4	Atf3
3.88443e-39	1.99022	0.877	0.384	5.1154e-35	4	Hspa1b
3.03038e-35	1.57881	0.877	0.454	3.99071e-31	4	Dusp1
6.24392e-30	0.88748	0.579	0.147	8.22262e-26	4	Ppp1r15a
1.32091e-29	1.18687	0.719	0.249	1.7395e-25	4	Zfp36
5.35499e-29	1.36594	0.851	0.47	7.05198e-25	4	Ier2
3.09105e-27	0.973101	0.43	0.084	4.0706e-23	4	Socs3
6.03926e-27	1.30449	0.5	0.123	7.9531e-23	4	Dnajb1
1.83668e-25	1.74165	0.947	0.935	2.41872e-21	4	Hspb1
1.19135e-23	1.36651	0.904	0.594	1.56889e-19	4	Btg2
2.36467e-21	1.2857	0.956	0.853	3.11404e-17	4	Ubc
5.27514e-20	0.565842	1	0.987	6.94683e-16	4	Eif1
5.44362e-20	0.27105	0.167	0.01	7.1687e-16	4	Gm26802
2.24956e-19	0.553827	0.316	0.061	2.96245e-15	4	Hsph1
2.24362e-17	1.07157	0.904	0.746	2.95462e-13	4	Id1
1.65913e-16	1.48029	0.614	0.285	2.1849e-12	4	Egr1
2.11352e-15	0.573702	0.36	0.1	2.78329e-11	4	Gm26532
7.71649e-15	1.01257	0.868	0.696	1.01618e-10	4	Dnaja1
8.92451e-15	1.00523	0.877	0.67	1.17527e-10	4	Btg1
2.51888e-14	0.593238	0.474	0.172	3.31711e-10	4	Apold1
9.73164e-14	0.393843	0.421	0.139	1.28156e-09	4	Sik1
1.41263e-13	0.570426	0.289	0.073	1.86029e-09	4	Nr4a1
5.85162e-13	0.970042	0.93	0.795	7.706e-09	4	Klf2
1.56522e-12	0.519022	1	0.994	2.06123e-08	4	Ubb
3.7495e-12	0.555072	0.632	0.347	4.93772e-08	4	Atf4
4.63967e-12	0.518675	0.561	0.268	6.10999e-08	4	Coq10b
5.10411e-12	0.414307	0.281	0.076	6.72161e-08	4	Nfkbiz
1.65767e-11	0.901044	0.649	0.403	2.18299e-07	4	Hsp90aa1
4.38071e-11	0.642639	0.763	0.482	5.76896e-07	4	Rhob
1.39453e-10	0.524411	0.833	0.601	1.83645e-06	4	Mcl1
1.77412e-10	0.824621	0.763	0.533	2.33633e-06	4	Hes1
2.94869e-10	0.579825	0.5	0.246	3.88313e-06	4	Sertad1
4.07822e-10	0.653921	0.93	0.87	5.37061e-06	4	Id3
4.3946e-10	0.630273	0.781	0.57	5.78725e-06	4	Slc38a2
5.8943e-10	0.636587	0.465	0.213	7.7622e-06	4	Ier3
8.71873e-10	0.474378	0.982	0.977	1.14817e-05	4	H3f3b
9.99939e-10	0.494803	0.491	0.234	1.31682e-05	4	Id2
1.11465e-09	0.568882	0.974	0.896	1.46788e-05	4	Hspa8
1.62065e-09	0.734508	0.509	0.256	2.13423e-05	4	Ccn1
3.58581e-09	0.340399	0.158	0.033	4.72216e-05	4	Gmfg
8.69341e-09	0.661238	0.412	0.191	0.000114484	4	Gadd45g
8.82184e-09	0.665627	0.737	0.532	0.000116175	4	Klf4
1.10282e-08	0.424996	0.482	0.242	0.00014523	4	Taf7
1.13961e-08	0.672374	0.877	0.737	0.000150075	4	Tcim
8.74251e-08	0.334845	0.43	0.21	0.0011513	4	Rlim
1.39359e-07	0.411854	1	0.999	0.00183522	4	Actb
1.61686e-07	0.257748	0.272	0.1	0.00212925	4	Mafk
3.55797e-07	0.345605	1	1	0.00468549	4	Tpt1
3.61045e-07	0.460389	0.5	0.291	0.00475461	4	Ccnl1
5.58927e-07	0.387089	0.991	0.963	0.00736052	4	Hsp90ab1
8.26266e-07	0.601038	0.658	0.478	0.0108811	4	Neat1
1.11812e-06	0.491649	0.737	0.538	0.0147245	4	Pnrc1
1.57696e-06	0.314528	0.158	0.046	0.020767	4	Phlda1
2.27166e-06	0.446051	0.737	0.539	0.0299155	4	Sgk1
3.49216e-06	0.359348	0.956	0.916	0.0459882	4	Cfl1
3.50228e-06	0.549501	0.596	0.406	0.0461215	4	Hspe1
5.54262e-06	0.48701	0.325	0.163	0.0729907	4	Depp1
7.22806e-06	0.391192	0.781	0.637	0.0951863	4	Ube2d3
7.86508e-06	0.492917	0.57	0.394	0.103575	4	Ier5
8.55711e-06	0.42181	0.886	0.747	0.112689	4	Srsf5
8.61157e-06	0.27725	0.456	0.265	0.113406	4	Dpm1
8.9672e-06	0.408848	0.991	0.985	0.118089	4	Actg1
1.18735e-05	0.446556	0.772	0.637	0.156363	4	Klf6
1.61767e-05	0.299684	1	0.996	0.213031	4	Ptma
2.39634e-05	0.313269	0.649	0.473	0.315574	4	Clk1
2.39851e-05	0.287027	0.535	0.342	0.315859	4	Bcl10
2.79959e-05	0.44354	0.43	0.265	0.368678	4	2410006H16Rik
3.59319e-05	0.255553	0.342	0.182	0.473187	4	Snhg12
4.77596e-05	0.368131	0.518	0.335	0.628946	4	Cdkn1a
6.07341e-05	0.273733	0.982	0.982	0.799807	4	Ddx5
9.25957e-05	0.344442	0.842	0.744	1	4	Anp32a
0.000107178	0.39072	0.5	0.343	1	4	Sat1
0.000143261	0.278904	0.737	0.582	1	4	Slc25a5
0.000172342	0.292469	0.623	0.444	1	4	Tra2a
0.000318297	0.276421	0.64	0.51	1	4	Polr1d
0.000329753	0.281857	0.667	0.504	1	4	Foxn3
0.000537154	0.267629	0.737	0.675	1	4	Tprgl
0.000563114	0.388904	0.544	0.419	1	4	Tra2b
0.000763968	0.278059	0.456	0.313	1	4	Taf1d
0.00101472	0.329847	0.377	0.246	1	4	Dnajb9
0.00113006	0.267838	0.535	0.395	1	4	Ucp2
0.00160415	0.271182	0.263	0.148	1	4	Stk17b
0.00160741	0.336338	0.289	0.175	1	4	Cebpd
0.00184567	0.250111	0.342	0.22	1	4	Tbx3
0.00221162	0.273445	0.158	0.075	1	4	Cebpb
0.00222718	0.253843	0.333	0.215	1	4	Ing1
0.00241429	0.385058	0.667	0.546	1	4	Tsc22d1
0.00270529	0.281052	1	1	1	4	Eef1a1
0.00312073	0.275198	0.465	0.346	1	4	Vgll4
0.00481252	0.257505	0.447	0.329	1	4	Snhg8
0.00493061	0.300907	1	0.994	1	4	Fau
2.65778e-43	1.62467	0.833	0.141	3.50004e-39	5	Ifit3
3.63311e-41	1.49485	0.796	0.124	4.78444e-37	5	Ifit1
6.89142e-31	0.546444	0.352	0.024	9.07531e-27	5	Oasl1
7.34469e-31	2.31082	0.889	0.298	9.67222e-27	5	Isg15
1.57672e-23	0.906042	0.574	0.111	2.07639e-19	5	Cmpk2
3.53167e-21	0.981381	0.796	0.262	4.65085e-17	5	Rtp4
3.83124e-18	0.938677	0.648	0.179	5.04536e-14	5	Ifi44
6.37729e-18	1.72979	0.926	0.436	8.39825e-14	5	Iigp1
1.69947e-17	0.694809	0.481	0.1	2.23803e-13	5	Usp18
4.04541e-17	0.864342	1	0.989	5.3274e-13	5	Ifitm3
1.29971e-16	0.784933	0.685	0.216	1.71158e-12	5	Irgm1
2.52966e-15	0.978542	0.796	0.406	3.3313e-11	5	Parp14
4.30046e-15	0.503016	0.407	0.08	5.66328e-11	5	Ifi204
4.90283e-15	0.718092	0.593	0.173	6.45654e-11	5	Oasl2
7.00881e-15	0.615823	0.407	0.082	9.2299e-11	5	Ifit3b
1.05079e-14	1.04535	0.907	0.461	1.38379e-10	5	Gbp7
1.72068e-14	0.992075	0.926	0.62	2.26596e-10	5	Ifi203
4.39743e-14	0.606708	0.5	0.131	5.79097e-10	5	Tgtp2
1.36783e-13	0.94289	1	0.944	1.80129e-09	5	Ly6a
1.77543e-13	0.519885	0.519	0.144	2.33806e-09	5	Igtp
2.38528e-13	0.604292	0.5	0.132	3.14118e-09	5	Ifi47
3.69629e-13	0.877629	0.815	0.426	4.86765e-09	5	Xaf1
7.0403e-13	1.07641	0.981	0.886	9.27137e-09	5	Bst2
9.96483e-13	0.785445	0.741	0.312	1.31227e-08	5	Gbp2
1.96908e-12	0.853207	0.778	0.385	2.59308e-08	5	Lgals9
2.72621e-12	0.952993	0.63	0.244	3.59014e-08	5	Slfn2
4.28142e-12	0.939106	0.463	0.136	5.6382e-08	5	Ifit2
7.66674e-12	0.583391	0.481	0.138	1.00963e-07	5	Irgm2
1.17623e-11	0.986528	0.87	0.576	1.54898e-07	5	Mndal
1.31939e-11	0.665938	0.611	0.221	1.73751e-07	5	Irf7
1.01448e-10	0.866842	0.944	0.705	1.33597e-06	5	Psmb8
1.15512e-10	0.416925	0.389	0.099	1.52118e-06	5	Ddx60
1.41176e-10	1.29367	0.704	0.366	1.85915e-06	5	Rsad2
2.22622e-10	0.53003	0.463	0.147	2.9317e-06	5	Ube2l6
4.42801e-10	0.588443	1	0.976	5.83125e-06	5	Ly6e
5.18488e-10	0.619866	0.574	0.236	6.82797e-06	5	Ddx58
1.39689e-09	0.30122	0.278	0.059	1.83956e-05	5	Tgtp1
2.07144e-09	0.537519	0.593	0.238	2.72789e-05	5	Gbp3
2.23515e-09	0.46382	0.537	0.195	2.94347e-05	5	Gm4070
2.5612e-09	0.348825	0.315	0.076	3.37284e-05	5	Oas2
3.13012e-09	0.704256	0.593	0.256	4.12205e-05	5	Stat1
1.12274e-08	0.498782	0.481	0.181	0.000147853	5	Dtx3l
1.24312e-08	0.629266	0.463	0.186	0.000163706	5	Eif2ak2
1.38318e-08	0.62267	1	0.964	0.000182151	5	Ly6c1
2.05752e-08	0.499993	0.444	0.155	0.000270955	5	Cd274
4.16125e-08	0.6211	0.574	0.262	0.000547995	5	Lgals3bp
5.23081e-08	0.531797	0.5	0.202	0.000688845	5	Stat2
5.27846e-08	0.673327	0.778	0.525	0.00069512	5	Sp100
5.47562e-08	0.505853	1	0.994	0.000721085	5	B2m
6.6742e-08	0.569989	0.685	0.374	0.000878925	5	Ifi35
7.37013e-08	0.544079	0.759	0.424	0.000970572	5	Samd9l
8.30261e-08	0.463022	0.5	0.198	0.00109337	5	Ifih1
1.85758e-07	0.68365	0.593	0.299	0.00244625	5	Rnf213
3.50634e-07	0.612206	0.611	0.329	0.00461749	5	Tnfsf10
6.31149e-07	0.300866	0.278	0.079	0.0083116	5	Zcchc2
9.04377e-07	0.42868	0.667	0.361	0.0119097	5	Tor1aip1
1.49817e-06	0.580664	0.852	0.586	0.0197294	5	Xdh
2.06033e-06	0.408747	0.648	0.325	0.0271324	5	Apol10b
2.52359e-06	0.534673	0.593	0.325	0.0332331	5	Phf11d
3.42578e-06	0.550459	0.611	0.334	0.0451141	5	Wars
3.91398e-06	0.613027	0.574	0.313	0.0515432	5	Gbp4
3.92239e-06	0.568007	0.63	0.362	0.051654	5	9930111J21Rik2
4.89866e-06	0.394114	0.5	0.225	0.0645105	5	Irf9
5.41089e-06	0.513071	0.5	0.249	0.071256	5	Znfx1
6.11722e-06	0.572709	0.907	0.722	0.0805576	5	Clec2d
8.71228e-06	0.579788	0.519	0.272	0.114732	5	Trim30a
1.28117e-05	0.287132	0.204	0.056	0.168717	5	Ifi208
1.70501e-05	0.472999	0.389	0.172	0.224533	5	Herc6
1.93935e-05	0.702276	0.722	0.501	0.255394	5	Ccnd2
2.12291e-05	0.549339	0.981	0.856	0.279566	5	Slfn5
2.23826e-05	0.413377	0.5	0.245	0.294757	5	Gbp5
3.04047e-05	0.427435	0.389	0.178	0.4004	5	Parp9
3.48044e-05	0.258657	0.241	0.079	0.458339	5	Tjap1
3.77001e-05	0.38365	0.463	0.232	0.496472	5	Klk8
4.26857e-05	0.33044	0.37	0.162	0.562127	5	Trafd1
5.14129e-05	0.326669	0.333	0.139	0.677057	5	Adar
5.63178e-05	0.287878	0.315	0.125	0.74165	5	Parp10
7.87105e-05	0.407046	0.889	0.725	1	5	Tspo
9.17618e-05	0.734182	0.926	0.776	1	5	AW112010
9.1937e-05	0.462124	0.759	0.502	1	5	Psmb9
9.40458e-05	0.331863	0.352	0.159	1	5	Rnf114
0.000142609	0.33691	0.333	0.147	1	5	Parp12
0.000149773	0.271675	0.352	0.155	1	5	Morc3
0.00017249	0.420169	0.611	0.386	1	5	Nmi
0.000206639	0.280266	0.352	0.16	1	5	Trim34a
0.000222864	0.265479	1	1	1	5	Tmsb4x
0.000265989	0.348944	0.926	0.735	1	5	Jup
0.000274153	0.442595	0.815	0.573	1	5	Psme2
0.000291148	0.329313	1	0.976	1	5	H2-K1
0.000313827	0.268803	0.352	0.165	1	5	Ogfr
0.000357258	0.893218	0.444	0.258	1	5	Ifi27l2a
0.000364552	0.327717	0.37	0.18	1	5	Chst7
0.000444782	0.346681	0.63	0.412	1	5	Tut7
0.000473487	0.416114	0.648	0.459	1	5	Ddx24
0.000575523	0.272912	0.241	0.095	1	5	Pml
0.000663634	0.340365	0.593	0.368	1	5	Samhd1
0.000817596	0.277148	0.537	0.311	1	5	Smad1
0.00087991	0.382519	1	0.819	1	5	Aqp1
0.000896252	0.278668	0.389	0.202	1	5	Hlx
0.000908818	0.486106	0.722	0.576	1	5	Psmb10
0.000948043	0.294473	0.778	0.54	1	5	Abcb1a
0.00106286	0.43481	0.519	0.341	1	5	Gbp9
0.00116234	0.405727	0.815	0.667	1	5	Ifngr1
0.00131761	0.455798	0.852	0.711	1	5	H2-T23
0.00134966	0.470471	0.704	0.542	1	5	Tmem140
0.00144388	0.282791	1	0.964	1	5	Igfbp7
0.0019906	0.334885	0.519	0.338	1	5	Nrarp
0.00201703	0.264203	0.278	0.133	1	5	Spats2l
0.00206598	0.265335	0.389	0.214	1	5	Mitd1
0.00221673	0.45287	0.63	0.498	1	5	Irf2
0.00235454	0.290108	0.315	0.158	1	5	Sp110
0.00264977	0.283216	0.296	0.151	1	5	Gm26669
0.00271713	0.288894	0.926	0.761	1	5	Clic5
0.00363413	0.427	0.741	0.542	1	5	Rassf9
0.00407488	0.266327	0.593	0.414	1	5	Psenen
0.0042115	0.328646	0.37	0.22	1	5	Trim56
0.00463533	0.287547	0.685	0.513	1	5	Hist1h1e
0.00475238	0.259729	0.556	0.372	1	5	Bub3
0.00498028	0.2856	0.963	0.936	1	5	Tspan13
0.00646286	0.337223	0.907	0.771	1	5	Timp4
0.00732513	0.276373	0.981	0.859	1	5	Afdn
0.00737508	0.290425	0.389	0.241	1	5	Zc3hav1
0.00772518	0.26613	0.87	0.676	1	5	Ndufb1-ps
0.00802649	0.251655	0.593	0.415	1	5	Lman1
0.00836927	0.398422	0.704	0.552	1	5	Gas6
0.00839223	0.327339	0.796	0.705	1	5	Psme1
0.00862645	0.257393	0.37	0.225	1	5	Timeless
5.92282e-108	1.3629	0.575	0.001	7.79976e-104	6	Selp
4.82007e-93	0.925999	0.475	0	6.34755e-89	6	Lbp
8.28171e-91	1.01126	0.55	0.005	1.09062e-86	6	Cysltr1
1.64046e-83	1.8905	0.775	0.029	2.16033e-79	6	Vcam1
2.85145e-83	0.655352	0.425	0	3.75507e-79	6	Nt5e
3.31209e-74	2.46163	0.9	0.054	4.36169e-70	6	Plvap
1.72366e-67	1.68482	0.6	0.02	2.26989e-63	6	Lrg1
3.30487e-67	0.856255	0.475	0.008	4.35219e-63	6	Ctnnal1
3.53652e-67	1.67659	0.7	0.031	4.65724e-63	6	Bgn
5.68527e-66	0.761765	0.55	0.015	7.48693e-62	6	Fam174b
1.23913e-61	1.00829	0.625	0.027	1.63181e-57	6	Slco2a1
2.27939e-54	1.29027	0.525	0.021	3.00173e-50	6	Rbp1
3.55176e-54	0.560715	0.275	0	4.67731e-50	6	Adgrg6
3.94222e-54	0.99123	0.5	0.017	5.19151e-50	6	Myof
1.22393e-52	0.70092	0.35	0.005	1.6118e-48	6	Fgl2
1.80491e-52	0.898183	0.6	0.031	2.37689e-48	6	Chp2
7.04764e-51	1.39013	0.725	0.058	9.28103e-47	6	Rasa4
9.83682e-50	0.857778	0.45	0.015	1.29541e-45	6	Enpp6
1.72128e-49	0.483758	0.275	0.001	2.26675e-45	6	Ptk2b
1.77345e-49	0.750321	0.525	0.024	2.33546e-45	6	Pdia5
2.5485e-49	1.14834	0.575	0.031	3.35612e-45	6	Ctsh
3.56071e-48	1.38819	0.8	0.082	4.6891e-44	6	Ptgs1
9.21884e-48	0.756499	0.525	0.025	1.21403e-43	6	Itgb4
1.01248e-46	0.544113	0.375	0.009	1.33333e-42	6	Ccn3
1.01689e-46	0.761765	0.45	0.017	1.33915e-42	6	Amigo2
1.18332e-46	0.468825	0.375	0.009	1.55832e-42	6	Myrip
1.49636e-44	0.584963	0.225	0	1.97056e-40	6	Ackr1
7.97554e-43	1.01017	0.575	0.039	1.0503e-38	6	Prss23
8.15247e-43	0.870315	0.55	0.035	1.0736e-38	6	Lepr
1.699e-38	3.2362	0.925	0.182	2.23741e-34	6	Vwf
1.17796e-37	1.20791	0.475	0.03	1.55126e-33	6	Cpe
1.53562e-36	0.418009	0.325	0.01	2.02226e-32	6	Rasd2
3.81864e-36	0.318592	0.225	0.002	5.02877e-32	6	Wipf3
1.50295e-35	0.99326	0.675	0.076	1.97924e-31	6	Spint2
4.14431e-35	0.658841	0.575	0.05	5.45764e-31	6	Timp2
4.22857e-34	0.54706	0.425	0.025	5.5686e-30	6	Slc27a3
1.77753e-33	0.610723	0.325	0.013	2.34083e-29	6	Tmem252
2.36877e-33	1.3963	0.425	0.027	3.11944e-29	6	Tagln
5.15416e-33	0.345497	0.225	0.003	6.78752e-29	6	Ptpru
4.88358e-32	2.57554	0.975	0.326	6.43119e-28	6	Il6st
6.03685e-31	0.975072	0.525	0.051	7.94992e-27	6	Sulf1
8.34198e-31	0.934555	0.6	0.072	1.09856e-26	6	Pgm5
2.54813e-30	0.315264	0.225	0.005	3.35564e-26	6	Hrh1
1.38926e-29	0.844878	0.55	0.059	1.82952e-25	6	Lhx6
2.1129e-28	1.4718	0.875	0.197	2.78247e-24	6	Ehd4
8.20361e-28	1.47002	0.75	0.134	1.08033e-23	6	Eln
6.71031e-27	0.709851	0.425	0.037	8.83681e-23	6	Gata6
6.80541e-27	0.91989	0.6	0.081	8.96205e-23	6	Bmp4
3.31817e-26	0.505379	0.45	0.042	4.3697e-22	6	Eps8
5.95892e-26	0.25305	0.2	0.005	7.8473e-22	6	Lpcat2
7.27791e-26	0.40977	0.275	0.013	9.58428e-22	6	Tll1
2.49936e-25	0.879508	0.45	0.044	3.2914e-21	6	Itih5
4.53151e-25	0.391042	0.25	0.01	5.96755e-21	6	Lrrc1
9.54858e-25	1.12357	0.675	0.12	1.25745e-20	6	Fbn1
3.75747e-24	0.258034	0.175	0.003	4.94821e-20	6	Il33
4.18405e-24	1.99871	1	0.45	5.50997e-20	6	Fmo2
1.47442e-23	0.406487	0.25	0.012	1.94166e-19	6	Thbs1
1.99486e-23	0.808469	0.5	0.064	2.62704e-19	6	Hs3st1
2.50347e-23	1.0893	0.825	0.196	3.29681e-19	6	Samd5
2.71827e-23	0.324055	0.35	0.027	3.5797e-19	6	Ppp1r14a
6.22183e-23	0.787696	0.675	0.117	8.19353e-19	6	Emp2
6.63282e-23	1.04135	0.65	0.12	8.73476e-19	6	Nr2f2
2.96027e-22	0.493279	0.35	0.03	3.89838e-18	6	Lhfpl2
4.98315e-22	0.251393	0.2	0.007	6.56231e-18	6	Kirrel3
8.20122e-22	1.15904	0.725	0.167	1.08002e-17	6	Nuak1
9.99054e-22	1.17404	0.85	0.229	1.31565e-17	6	Actn1
1.65235e-21	0.325665	0.275	0.017	2.17598e-17	6	Rab3il1
1.81625e-21	0.416357	0.225	0.01	2.39182e-17	6	Anpep
2.256e-21	0.591116	0.3	0.022	2.97092e-17	6	Icosl
4.03609e-21	0.320259	0.125	0.001	5.31513e-17	6	Cadm3
7.69051e-21	0.724833	0.5	0.073	1.01276e-16	6	Thsd7a
9.38919e-21	1.19185	0.925	0.296	1.23646e-16	6	Dnm3
9.43582e-21	1.19316	0.475	0.062	1.2426e-16	6	Mgp
4.75226e-20	0.791296	0.625	0.122	6.25825e-16	6	2200002D01Rik
9.88037e-20	0.508543	0.375	0.041	1.30115e-15	6	Scn1b
1.10385e-19	0.696509	0.45	0.06	1.45366e-15	6	Neurl3
1.50552e-18	0.894336	0.625	0.127	1.98262e-14	6	Icam1
1.76993e-18	0.324025	0.25	0.017	2.33082e-14	6	Dock11
2.99834e-18	0.44545	0.3	0.027	3.94851e-14	6	Cp
3.98968e-18	0.590133	0.5	0.081	5.25401e-14	6	Bace2
5.09422e-18	0.259699	0.125	0.002	6.70858e-14	6	Bend4
7.13983e-18	0.272882	0.2	0.01	9.40245e-14	6	Setbp1
7.92063e-18	0.397667	0.15	0.005	1.04307e-13	6	Pcdh7
3.58285e-17	0.53556	0.375	0.049	4.71825e-13	6	Golm1
6.30404e-17	0.333895	0.2	0.012	8.3018e-13	6	Plxnb2
7.77855e-17	0.96085	0.775	0.238	1.02436e-12	6	Stab1
1.74735e-16	0.348828	0.1	0.001	2.30108e-12	6	Gm4117
7.05035e-16	1.086	0.8	0.272	9.2846e-12	6	Entpd1
9.39751e-16	0.817623	0.75	0.208	1.23756e-11	6	Ace
1.86824e-15	0.57965	0.4	0.062	2.46029e-11	6	Synpo
2.65193e-15	0.426646	0.375	0.053	3.49232e-11	6	Mctp1
7.88024e-15	0.368528	0.15	0.007	1.03775e-10	6	Pkhd1l1
8.68558e-15	0.395737	0.325	0.042	1.1438e-10	6	Tbc1d8
1.83071e-14	0.416947	0.325	0.043	2.41086e-10	6	Rab27a
2.41412e-14	0.599346	0.575	0.135	3.17915e-10	6	Rfk
3.79408e-14	0.456469	0.35	0.051	4.99642e-10	6	Csf2rb
4.67902e-14	0.340609	0.25	0.025	6.1618e-10	6	C1qtnf6
4.83705e-14	0.591141	0.4	0.068	6.36991e-10	6	Itga9
5.52357e-14	0.640597	0.5	0.102	7.27399e-10	6	Emp3
5.96814e-14	0.403747	0.3	0.038	7.85944e-10	6	Tbl1xr1
1.12151e-13	1.08475	0.85	0.382	1.47692e-09	6	Calcrl
1.281e-13	0.566318	0.375	0.062	1.68695e-09	6	Lgmn
1.42899e-13	1.109	0.85	0.425	1.88184e-09	6	Tgm2
1.61549e-13	0.279485	0.15	0.008	2.12743e-09	6	Plekha7
2.48822e-13	0.434488	0.35	0.053	3.27673e-09	6	Aebp1
3.38609e-13	0.37567	0.3	0.041	4.45914e-09	6	Prkag2
4.03834e-13	0.516483	0.3	0.042	5.31809e-09	6	Tmem158
4.6633e-13	0.299641	0.275	0.034	6.1411e-09	6	Zfp219
4.96486e-13	0.977981	0.8	0.351	6.53822e-09	6	Clec14a
6.0074e-13	0.297096	0.2	0.017	7.91115e-09	6	Hdc
7.55068e-13	0.539244	0.475	0.101	9.94349e-09	6	Hmcn1
9.39797e-13	0.851404	0.825	0.355	1.23762e-08	6	Npr1
1.01446e-12	0.769264	0.8	0.291	1.33595e-08	6	Tmem176b
1.02695e-12	0.656855	0.45	0.097	1.3524e-08	6	Cxcl16
1.08023e-12	0.342236	0.225	0.023	1.42256e-08	6	Kank1
1.40261e-12	0.599346	0.525	0.128	1.84709e-08	6	Csrp2
1.77385e-12	0.410981	0.375	0.066	2.33598e-08	6	Dipk1a
3.06574e-12	1.09606	0.925	0.524	4.03727e-08	6	Abcg2
3.8816e-12	0.526069	0.4	0.08	5.11168e-08	6	Prpf40b
4.19918e-12	0.646647	1	1	5.5299e-08	6	Gm42418
4.71811e-12	0.456068	0.375	0.069	6.21328e-08	6	Cenpt
5.5782e-12	0.889955	1	0.998	7.34593e-08	6	Mir6236
5.609e-12	0.934534	0.925	0.519	7.38649e-08	6	Foxp1
7.40864e-12	0.934458	1	1	9.75644e-08	6	Lars2
1.63637e-11	0.686797	0.725	0.262	2.15493e-07	6	Hif1a
1.70331e-11	0.537263	0.575	0.163	2.24309e-07	6	Nod1
3.65358e-11	0.508945	0.5	0.123	4.8114e-07	6	Sorbs2
4.11072e-11	0.574978	0.625	0.198	5.41341e-07	6	Sncg
8.34099e-11	0.277534	0.225	0.028	1.09842e-06	6	Gpr182
9.82531e-11	0.505379	0.3	0.052	1.29389e-06	6	Arrb1
1.55793e-10	1.10097	0.975	0.573	2.05163e-06	6	Fbln2
1.58344e-10	0.446325	0.35	0.067	2.08523e-06	6	Palld
2.16747e-10	0.590868	0.625	0.206	2.85434e-06	6	Tmem176a
2.24342e-10	0.437552	0.375	0.08	2.95436e-06	6	Sema6b
2.59413e-10	0.590199	0.425	0.095	3.4162e-06	6	Clu
3.59378e-10	0.374581	0.35	0.071	4.73265e-06	6	Foxc1
4.76956e-10	0.40677	0.375	0.081	6.28103e-06	6	Psen2
5.00223e-10	0.695006	0.425	0.11	6.58743e-06	6	Dll1
6.26677e-10	0.747733	0.6	0.212	8.25272e-06	6	Fstl1
6.44601e-10	0.874457	0.925	0.681	8.48874e-06	6	Dst
1.50412e-09	0.95349	0.95	0.737	1.98078e-05	6	Cd9
1.62442e-09	0.531575	0.55	0.171	2.1392e-05	6	Mgat4a
1.69434e-09	0.365696	0.3	0.057	2.23127e-05	6	Slc1a5
1.73081e-09	0.4141	0.325	0.067	2.27931e-05	6	Ralgapa2
1.77484e-09	0.419035	0.35	0.076	2.33729e-05	6	St3gal4
1.78154e-09	0.847997	0.925	0.691	2.3461e-05	6	Mmrn2
3.46731e-09	0.441573	0.475	0.135	4.5661e-05	6	Cemip2
4.07392e-09	0.659983	0.725	0.301	5.36495e-05	6	Itpr1
4.17147e-09	0.264607	0.225	0.034	5.4934e-05	6	Rgs16
4.35377e-09	0.585257	0.425	0.119	5.73348e-05	6	Insr
5.95417e-09	0.2824	0.175	0.021	7.84105e-05	6	Igf1
6.06951e-09	0.614702	0.925	0.509	7.99294e-05	6	Bmpr2
6.09103e-09	0.446069	0.675	0.251	8.02127e-05	6	Flna
7.15039e-09	0.958676	0.725	0.355	9.41634e-05	6	Lifr
8.41944e-09	0.81704	0.2	0.029	0.000110876	6	Ccn2
8.52608e-09	0.259832	0.25	0.043	0.00011228	6	Gramd4
1.00469e-08	0.315851	0.125	0.01	0.000132307	6	Gdf15
1.16348e-08	0.596772	0.75	0.345	0.000153218	6	Lima1
1.4622e-08	0.540635	0.575	0.216	0.000192557	6	Esyt2
1.6247e-08	0.548879	0.45	0.14	0.000213957	6	Il4ra
1.66264e-08	0.312257	0.3	0.062	0.000218953	6	L1cam
1.73331e-08	0.288913	0.15	0.016	0.00022826	6	Abi3bp
2.1213e-08	0.704341	0.475	0.161	0.000279354	6	Ptpn14
2.69277e-08	0.434488	0.35	0.087	0.00035461	6	Cpne2
2.74641e-08	0.462389	0.475	0.15	0.000361674	6	Unc13b
3.25809e-08	0.519563	0.175	0.023	0.000429058	6	Stc1
3.45672e-08	0.312866	0.325	0.074	0.000455215	6	6720427I07Rik
3.55592e-08	0.28114	0.1	0.007	0.000468279	6	Vcan
4.35771e-08	0.26795	0.15	0.017	0.000573867	6	Cdon
4.63195e-08	0.598468	0.6	0.242	0.000609982	6	Grina
4.67348e-08	0.407016	0.475	0.148	0.000615451	6	Pqlc1
5.87972e-08	0.792956	0.825	0.472	0.000774301	6	Plk2
6.47384e-08	0.762136	0.875	0.612	0.00085254	6	Fmo1
6.68273e-08	0.474117	0.65	0.249	0.000880049	6	Slfn2
7.83284e-08	0.531439	1	0.946	0.00103151	6	Pecam1
8.38236e-08	0.6541	0.5	0.168	0.00110387	6	Odc1
9.2961e-08	0.747706	0.975	0.943	0.0012242	6	Ahnak
1.07097e-07	0.655506	1	0.931	0.00141036	6	Ptprb
1.63339e-07	0.687795	1	0.854	0.00215101	6	Vim
1.69451e-07	0.340875	0.325	0.082	0.0022315	6	Lyst
1.84849e-07	0.423428	0.525	0.186	0.00243427	6	Itga5
1.8893e-07	1.08317	0.925	0.738	0.00248802	6	Apoe
1.92892e-07	0.427154	0.425	0.135	0.0025402	6	Nmt2
2.07137e-07	0.574978	0.75	0.356	0.00272779	6	Filip1l
2.12735e-07	0.695589	0.6	0.266	0.00280151	6	Kcnb1
2.27287e-07	0.500933	0.95	0.544	0.00299314	6	Adam15
2.43822e-07	0.59274	0.725	0.385	0.00321089	6	Tasor
2.98502e-07	0.5234	0.55	0.212	0.00393097	6	Sntb2
2.98718e-07	0.665868	0.775	0.475	0.00393381	6	Mfge8
3.02948e-07	0.382129	0.45	0.149	0.00398953	6	Spns2
3.14083e-07	0.32483	0.25	0.053	0.00413616	6	Gm48617
3.20333e-07	0.33766	0.25	0.052	0.00421847	6	Lfng
3.20584e-07	0.657255	0.375	0.108	0.00422178	6	Igfbp4
3.27039e-07	0.251857	0.225	0.043	0.00430678	6	Mras
3.99737e-07	0.389976	0.45	0.148	0.00526414	6	Slco2b1
4.96631e-07	0.536096	0.6	0.26	0.00654013	6	Elmo1
5.44524e-07	0.250008	0.175	0.028	0.00717083	6	Gm42981
5.47189e-07	0.679397	0.775	0.473	0.00720594	6	Nrp2
5.50733e-07	0.375509	0.425	0.135	0.0072526	6	Stard13
5.67712e-07	0.399203	0.55	0.213	0.00747619	6	Atl3
6.34346e-07	0.724168	0.7	0.378	0.0083537	6	Plec
6.46978e-07	0.267757	0.25	0.054	0.00852005	6	Il13ra1
6.52949e-07	0.263034	0.3	0.074	0.00859868	6	Tiparp
7.02723e-07	0.763605	0.9	0.672	0.00925416	6	Bcam
7.27067e-07	0.577097	0.7	0.387	0.00957475	6	Zmiz1
7.59356e-07	0.97419	0.875	0.677	0.00999997	6	Myh9
8.26283e-07	0.351464	0.35	0.1	0.0108813	6	Sema3f
8.52629e-07	0.501346	0.675	0.301	0.0112283	6	Phip
9.26872e-07	0.915733	0.95	0.736	0.012206	6	Ltbp4
9.94623e-07	0.251857	0.225	0.046	0.0130982	6	Adk
9.995e-07	0.393095	0.325	0.093	0.0131624	6	Casp4
1.11658e-06	0.3592	0.3	0.08	0.0147042	6	Marveld1
1.13866e-06	0.662371	0.6	0.288	0.0149951	6	Mrtfb
1.18709e-06	0.252285	0.3	0.076	0.0156328	6	Zfp462
1.20366e-06	0.371183	0.425	0.141	0.0158511	6	Slc29a1
1.33331e-06	0.487723	0.825	0.443	0.0175584	6	Zfp36l2
1.35239e-06	0.331922	0.325	0.09	0.0178096	6	Scd2
1.35707e-06	0.73021	0.875	0.546	0.0178712	6	Gas6
1.40055e-06	0.33441	0.5	0.183	0.0184439	6	Col4a3bp
1.42405e-06	0.662571	0.65	0.332	0.0187534	6	Slc3a2
1.78225e-06	0.806925	0.55	0.23	0.0234705	6	Ier3
1.86601e-06	0.41976	0.475	0.178	0.0245734	6	Mylk
1.90388e-06	0.284776	0.25	0.058	0.0250721	6	Sned1
2.1841e-06	0.566475	0.35	0.108	0.0287624	6	Vegfc
2.38898e-06	0.996489	0.85	0.598	0.0314605	6	Ebf1
2.56136e-06	0.533211	0.6	0.299	0.0337306	6	Cd59a
2.75194e-06	0.613845	0.725	0.405	0.0362403	6	Ephb4
2.94079e-06	0.3044	0.4	0.131	0.0387273	6	Thsd1
3.0156e-06	0.62935	1	0.939	0.0397125	6	Aplp2
3.14672e-06	0.390868	0.275	0.072	0.0414392	6	Cd55
3.62234e-06	0.567086	0.65	0.331	0.0477026	6	Atp2b4
3.66666e-06	0.658006	0.775	0.532	0.0482862	6	Cpd
3.78758e-06	0.32187	0.375	0.122	0.0498786	6	Ptbp2
4.71079e-06	0.419929	0.375	0.128	0.0620364	6	Pfkfb3
4.84865e-06	0.670079	0.725	0.524	0.0638519	6	Ctsd
4.8668e-06	0.374066	0.375	0.123	0.0640909	6	Meox1
4.97666e-06	0.32676	0.275	0.075	0.0655377	6	Isyna1
5.01416e-06	0.315942	0.275	0.074	0.0660314	6	Tspan5
5.27648e-06	0.424455	0.625	0.293	0.069486	6	Arhgap17
5.57275e-06	0.320568	0.275	0.075	0.0733875	6	Mpp7
5.57617e-06	0.539244	0.35	0.116	0.0734325	6	Csf1
5.58246e-06	0.335112	0.325	0.097	0.0735154	6	AU021092
5.63817e-06	0.337802	0.275	0.075	0.0742491	6	Gm43508
6.7397e-06	0.445695	0.4	0.149	0.0887551	6	Tef
6.75188e-06	0.446087	0.525	0.229	0.0889155	6	Cmip
7.01983e-06	0.642882	0.975	0.831	0.0924442	6	Eng
7.05561e-06	0.561814	0.575	0.265	0.0929153	6	Etnk1
7.6023e-06	0.656773	0.85	0.506	0.100115	6	Pltp
7.9362e-06	0.454408	0.55	0.247	0.104512	6	Hyal2
8.17198e-06	0.364644	0.35	0.116	0.107617	6	Tbc1d17
8.20596e-06	0.526659	1	0.763	0.108064	6	Selenop
8.82955e-06	0.253816	0.3	0.087	0.116276	6	Pisd
9.07408e-06	0.503251	0.725	0.412	0.119497	6	Adcy4
9.48203e-06	0.41349	0.5	0.208	0.124869	6	Emp1
9.91359e-06	0.59489	1	0.854	0.130552	6	Emcn
9.94303e-06	0.369456	0.675	0.329	0.13094	6	Zmynd11
1.2532e-05	0.264607	0.175	0.035	0.165033	6	Prelp
1.37571e-05	0.3102	0.375	0.13	0.181167	6	Qsox1
1.41858e-05	0.580064	0.675	0.4	0.186812	6	Lamb2
1.52655e-05	0.393718	0.525	0.228	0.201031	6	Tmem255b
1.54975e-05	0.319024	0.225	0.056	0.204086	6	Adamts5
1.58615e-05	0.491995	0.9	0.529	0.20888	6	Atp2b1
1.65676e-05	0.33563	0.425	0.163	0.218178	6	Cop1
1.81683e-05	0.407635	0.325	0.11	0.239258	6	Ecm1
1.88056e-05	0.352831	0.325	0.108	0.247651	6	Enpp3
1.91949e-05	0.524867	0.575	0.271	0.252778	6	Stox2
1.94326e-05	0.60627	0.6	0.322	0.255908	6	Capg
1.95561e-05	0.415037	0.45	0.189	0.257535	6	Pkd1
2.30137e-05	0.307429	0.3	0.094	0.303067	6	Tes
2.30358e-05	0.415612	0.375	0.144	0.303358	6	Fnbp4
2.32731e-05	0.295456	0.3	0.093	0.306484	6	Nfkbiz
2.3316e-05	0.260069	0.35	0.118	0.307048	6	Fam13b
2.34572e-05	0.480093	0.475	0.209	0.308908	6	Zfp280d
2.91127e-05	0.27474	0.35	0.12	0.383385	6	Zkscan1
3.05743e-05	0.350982	0.45	0.184	0.402633	6	Camsap2
3.19968e-05	0.269213	0.25	0.071	0.421365	6	Nbas
3.20867e-05	0.574393	0.925	0.772	0.42255	6	Eef1b2
3.29868e-05	0.613532	0.675	0.422	0.434403	6	Ndrg1
3.33551e-05	0.296694	0.25	0.072	0.439253	6	Trappc12
3.52079e-05	0.312866	0.275	0.086	0.463653	6	Cul7
3.76461e-05	0.278865	0.375	0.137	0.495761	6	Ehbp1l1
3.82781e-05	0.27474	0.35	0.123	0.504085	6	Sik3
3.90526e-05	0.474843	0.625	0.343	0.514283	6	Nfat5
4.02961e-05	0.261523	0.3	0.096	0.530659	6	Sipa1l1
4.13047e-05	0.34126	0.4	0.157	0.543942	6	Pdlim7
4.16153e-05	0.307429	0.3	0.098	0.548032	6	Atp8b1
4.24695e-05	0.283582	0.325	0.11	0.559281	6	Il1r1
4.47867e-05	0.327872	0.55	0.249	0.589796	6	Nr1d2
4.69501e-05	0.612079	0.55	0.309	0.618286	6	Mylip
4.99307e-05	0.312787	0.4	0.156	0.657538	6	Lrch1
5.12979e-05	0.447858	0.55	0.265	0.675542	6	Dock6
5.35616e-05	0.322875	0.575	0.274	0.705353	6	Tmed3
5.87329e-05	0.305774	0.425	0.172	0.773454	6	Pigt
5.96971e-05	0.349301	0.5	0.23	0.786151	6	Atp2a2
6.42013e-05	0.479311	0.65	0.375	0.845467	6	Ralb
6.78341e-05	0.290001	0.375	0.142	0.893307	6	Setd7
6.79048e-05	0.295744	0.375	0.145	0.894239	6	Npepps
6.96832e-05	0.255896	0.375	0.14	0.917659	6	Dnajc13
7.54543e-05	0.410279	0.55	0.271	0.993658	6	Ogt
7.63605e-05	0.290001	0.175	0.042	1	6	Sord
7.72355e-05	0.490319	0.675	0.429	1	6	Fzd4
8.03569e-05	0.421847	0.8	0.495	1	6	Ppp1r12a
8.11889e-05	0.335791	0.425	0.175	1	6	Slc12a7
8.47033e-05	0.302205	0.325	0.117	1	6	G2e3
9.52497e-05	0.464967	0.725	0.434	1	6	Mycbp2
9.60311e-05	0.282104	0.325	0.117	1	6	Ints3
9.98866e-05	0.466225	0.625	0.325	1	6	Pkp4
0.000100001	0.446069	0.55	0.281	1	6	Ttc14
0.000108124	0.280628	0.325	0.118	1	6	Cyb561
0.000114259	0.310563	0.425	0.182	1	6	Plod3
0.000117334	0.555144	0.825	0.637	1	6	Gas5
0.000123236	0.254156	0.325	0.117	1	6	Akap8l
0.000130423	0.427959	0.5	0.249	1	6	Man2a1
0.000134437	0.331613	0.65	0.341	1	6	St3gal6
0.000138978	0.257217	0.35	0.132	1	6	Ncoa2
0.000144915	0.291947	0.325	0.12	1	6	Agtpbp1
0.000146083	0.398639	0.925	0.711	1	6	Nedd4
0.000148738	0.267578	0.275	0.093	1	6	Sidt2
0.000149078	0.446281	0.75	0.49	1	6	Heg1
0.000151252	0.301832	0.575	0.286	1	6	Tspan9
0.000158497	0.558753	0.825	0.597	1	6	Iqgap1
0.000158788	0.322664	0.375	0.155	1	6	Peli1
0.000166008	0.334537	0.175	0.044	1	6	Cd24a
0.000178212	0.365892	0.775	0.466	1	6	Fgd5
0.000181617	0.417266	0.55	0.293	1	6	Pam
0.000185188	0.41783	0.65	0.387	1	6	Atp1a1
0.000188798	0.428913	0.725	0.454	1	6	Hdac7
0.000189585	0.300187	0.4	0.17	1	6	Creb3l2
0.000208595	0.370519	0.425	0.183	1	6	Epha4
0.000218364	0.285472	0.275	0.095	1	6	Camta2
0.000219689	0.28165	0.175	0.045	1	6	Exoc3l2
0.000229116	0.270475	0.3	0.11	1	6	Gpr108
0.000230236	0.267186	0.425	0.185	1	6	Rere
0.000233451	0.313452	0.275	0.097	1	6	1110038B12Rik
0.000233629	0.439807	0.375	0.164	1	6	Net1
0.000234699	0.306177	0.5	0.235	1	6	Ldb2
0.000249912	0.266181	0.2	0.057	1	6	Tbc1d13
0.000255374	0.483585	0.625	0.4	1	6	Oat
0.000268624	0.279454	0.275	0.096	1	6	Acer2
0.000271227	0.35545	0.65	0.372	1	6	Eid1
0.000272156	0.277954	0.275	0.097	1	6	Arrdc3
0.000280626	0.34126	0.375	0.162	1	6	B4galt1
0.000290785	0.318744	0.5	0.243	1	6	Prpf39
0.000291198	0.294285	0.6	0.314	1	6	Ubxn4
0.000295083	0.371848	0.75	0.45	1	6	Fry
0.000303139	0.4123	0.6	0.365	1	6	Tcn2
0.000312685	0.251062	0.475	0.218	1	6	Fam171a1
0.000325597	0.319397	0.35	0.146	1	6	Kdm3a
0.000336485	0.374202	0.95	0.918	1	6	Rack1
0.000384376	0.617042	0.6	0.4	1	6	Atp1b3
0.000388402	0.275183	0.25	0.087	1	6	Fam189a2
0.000395023	0.265801	0.4	0.175	1	6	Hmbox1
0.000415498	0.314194	0.375	0.16	1	6	Csgalnact1
0.000415963	0.293895	0.475	0.229	1	6	Gpr146
0.000417427	0.313108	0.325	0.132	1	6	Cand1
0.000417597	0.297043	0.45	0.209	1	6	Smarca4
0.000423505	0.267666	0.225	0.073	1	6	Med11
0.000448768	0.43662	0.525	0.287	1	6	Vsir
0.000479875	0.357116	0.475	0.241	1	6	Zc3h7a
0.000483169	0.272495	0.175	0.049	1	6	N4bp2
0.000490023	0.404078	0.45	0.225	1	6	Arl4a
0.000490937	0.252285	0.25	0.088	1	6	Slc30a7
0.000522608	0.31223	0.35	0.15	1	6	Sft2d2
0.00054139	0.447459	0.75	0.479	1	6	Adgrl2
0.000557408	0.410336	0.675	0.427	1	6	Gls
0.000560243	0.365311	0.5	0.271	1	6	Foxo1
0.000562005	0.341461	0.425	0.207	1	6	Usp47
0.00058582	0.377532	0.575	0.33	1	6	Eif4b
0.00058916	0.291185	0.575	0.308	1	6	Dag1
0.000608301	0.252487	0.275	0.102	1	6	Shc1
0.000619702	0.302092	0.175	0.052	1	6	Acer3
0.000626099	0.313704	0.5	0.259	1	6	Ubr5
0.000640902	0.359752	1	0.98	1	6	CT010467.1
0.000665437	0.435968	0.7	0.431	1	6	Flnb
0.000688208	0.306338	0.425	0.203	1	6	Pbx1
0.000691338	0.71372	0.875	0.656	1	6	Ctla2a
0.000705615	0.281943	0.5	0.25	1	6	Oga
0.000719324	0.388565	0.55	0.338	1	6	Zfp638
0.000737488	0.429451	0.55	0.331	1	6	Tns2
0.000743097	0.265581	0.5	0.247	1	6	Keap1
0.000751818	0.438273	0.4	0.189	1	6	Abca1
0.000782609	0.326559	1	1	1	6	Eef1a1
0.000800771	0.252869	0.325	0.135	1	6	Mapk14
0.000801804	0.349496	0.7	0.428	1	6	Phf20l1
0.000812503	0.28571	0.35	0.156	1	6	Maged1
0.000843973	0.318203	0.675	0.402	1	6	Rn7sk
0.000866211	0.272911	0.35	0.154	1	6	Usp8
0.000876639	0.330813	0.525	0.291	1	6	Arhgef7
0.000903587	0.317961	0.275	0.106	1	6	Fxyd6
0.00095929	0.295173	0.35	0.159	1	6	Esyt1
0.00101548	0.274958	0.25	0.095	1	6	Lrrc32
0.00101706	0.275973	0.325	0.141	1	6	Otud7b
0.00101722	0.311944	0.5	0.26	1	6	Sra1
0.00103025	0.267827	0.55	0.296	1	6	Snrnp48
0.00103901	0.369207	0.7	0.432	1	6	Tnfrsf1a
0.00104052	0.368617	0.575	0.323	1	6	Matr3
0.00104756	0.251257	0.475	0.234	1	6	Ubr1
0.00108907	0.268771	0.6	0.338	1	6	Skap2
0.00109191	0.332222	0.525	0.292	1	6	Tulp4
0.00109456	0.408831	0.325	0.144	1	6	Bhlhe40
0.00109979	0.297507	0.95	0.744	1	6	Bsg
0.00110544	0.424442	0.7	0.486	1	6	Dync1h1
0.0012125	0.268479	0.4	0.193	1	6	Hmgn3
0.00122596	0.281858	0.4	0.189	1	6	Surf4
0.00127296	0.265801	0.375	0.176	1	6	Ltbr
0.00131288	0.326044	0.45	0.237	1	6	Zmym5
0.00133472	0.25163	0.35	0.159	1	6	Sec24b
0.00135466	0.324738	0.525	0.282	1	6	Arhgef3
0.00136302	0.285316	0.35	0.162	1	6	Zfx
0.00138583	0.282179	0.375	0.182	1	6	Il17rd
0.0013961	0.386719	0.5	0.271	1	6	Enpp4
0.00139661	0.263034	0.275	0.112	1	6	Dennd4c
0.00142401	0.335691	0.5	0.265	1	6	Trip11
0.00143869	0.360119	0.5	0.289	1	6	Ankrd17
0.00145248	0.268215	0.475	0.251	1	6	Trpc4ap
0.00145901	0.612369	0.525	0.314	1	6	Gm26917
0.00151313	0.331833	0.5	0.285	1	6	Trpm7
0.00151478	0.288023	0.275	0.113	1	6	Mical3
0.00152443	0.257065	0.55	0.303	1	6	Lrrfip1
0.00163048	0.256371	0.425	0.208	1	6	Thoc1
0.001687	0.3906	0.625	0.438	1	6	Btbd7
0.00169251	0.455433	0.625	0.431	1	6	Rapgef5
0.00174799	0.348032	0.45	0.247	1	6	Apobec3
0.00179908	0.342106	0.575	0.341	1	6	Gbp9
0.00184516	0.253496	0.525	0.288	1	6	Kmt2c
0.0018513	0.31521	0.35	0.164	1	6	Smc4
0.00193271	0.347856	0.775	0.584	1	6	Tek
0.00196778	0.298835	0.525	0.293	1	6	Adipor2
0.00198006	0.314497	0.45	0.244	1	6	Chd8
0.00199359	0.325498	0.325	0.148	1	6	Per3
0.00200213	0.333537	0.85	0.541	1	6	Abcb1a
0.00204309	0.28716	0.525	0.303	1	6	Hadha
0.00204361	0.299244	0.475	0.253	1	6	Lmo2
0.00212083	0.299729	0.6	0.355	1	6	Eif4g1
0.00212487	0.330149	0.45	0.238	1	6	Nemf
0.00218328	0.258822	0.35	0.166	1	6	Luc7l
0.00225666	0.36687	0.675	0.453	1	6	Gpx1
0.00226236	0.330938	0.3	0.137	1	6	Cyld
0.00230196	0.286938	0.575	0.346	1	6	Tnfsf12
0.00230658	0.325371	0.45	0.249	1	6	Osmr
0.00233359	0.299419	0.325	0.149	1	6	Jmy
0.00234046	0.282179	0.375	0.189	1	6	Mrrf
0.00235977	0.414457	0.625	0.439	1	6	Chd4
0.00236916	0.46833	0.525	0.347	1	6	Piezo1
0.00255063	0.284861	0.575	0.353	1	6	Acin1
0.00258877	0.340513	0.425	0.219	1	6	Tgfbr3
0.00261467	0.440709	0.725	0.509	1	6	Ppp3ca
0.00262375	0.288913	0.625	0.398	1	6	Ybx3
0.0026536	0.376245	0.725	0.559	1	6	Rock2
0.00293297	0.28579	0.55	0.329	1	6	Lnpep
0.00294117	0.281112	0.35	0.171	1	6	Bcar1
0.00295226	0.263034	0.3	0.134	1	6	Tacc2
0.002983	0.293685	0.6	0.362	1	6	Pum2
0.00309235	0.307297	0.275	0.123	1	6	Wls
0.00310799	0.429154	0.425	0.226	1	6	Resf1
0.00319635	0.322114	0.55	0.328	1	6	Cwf19l2
0.00324714	0.251423	0.3	0.138	1	6	Chm
0.00333301	0.284282	0.3	0.141	1	6	Gm42892
0.00343552	0.315983	0.575	0.363	1	6	Huwe1
0.0034388	0.29384	0.5	0.309	1	6	Ccnl1
0.00347771	0.259161	0.425	0.226	1	6	Lgals8
0.00381143	0.251829	0.35	0.175	1	6	Inpp5k
0.00401877	0.291435	0.3	0.142	1	6	Erich1
0.00405658	0.371663	0.475	0.277	1	6	2410006H16Rik
0.00440676	0.27274	0.35	0.182	1	6	Ganab
0.00453155	0.451107	0.525	0.325	1	6	Raph1
0.0047521	0.402814	0.45	0.273	1	6	Socs2
0.0049278	0.32217	0.675	0.454	1	6	Cnn3
0.00501025	0.284342	0.575	0.367	1	6	Cds2
0.00509057	0.29409	0.375	0.199	1	6	Mindy1
0.0051598	0.3416	0.675	0.471	1	6	Setd5
0.00516254	0.334927	0.6	0.4	1	6	Plekho1
0.00518362	0.2829	0.45	0.253	1	6	4932438A13Rik
0.00543633	0.300509	0.45	0.266	1	6	Chd1
0.00555782	0.2659	0.3	0.142	1	6	Tcaf1
0.00589083	0.290001	0.75	0.575	1	6	Plxnd1
0.00594518	0.265665	0.4	0.212	1	6	Rell1
0.00621222	0.265849	0.325	0.164	1	6	Ireb2
0.00653758	0.328193	0.625	0.389	1	6	Hdlbp
0.00663106	0.413901	0.65	0.488	1	6	Clk1
0.00678144	0.316722	0.55	0.353	1	6	Srsf10
0.00678373	0.256687	0.425	0.237	1	6	Klk8
0.00678685	0.317482	0.35	0.182	1	6	Cebpd
0.00734372	0.283499	0.525	0.325	1	6	Clec1a
0.00866408	0.343173	0.5	0.337	1	6	Aopep
0.00872738	0.341095	0.525	0.348	1	6	Igf2r
0.00890596	0.311094	0.575	0.399	1	6	Tcf12
0.00908714	0.274697	0.5	0.324	1	6	Luc7l3
0.00945294	0.279359	0.625	0.426	1	6	Tra2b
0.00947162	0.253203	0.475	0.274	1	6	Nap1l1
0.00970624	0.260225	0.325	0.168	1	6	Arrdc4
0.00977348	0.253636	0.525	0.321	1	6	Ccm2l
0.00980657	0.314018	0.525	0.33	1	6	Xbp1
0.00993982	0.293718	0.45	0.275	1	6	Taok2
0.00995207	0.259604	0.525	0.333	1	6	2022-03-07
1.05263e-133	1.33906	0.889	0.006	1.38621e-129	7	Col13a1
9.32879e-127	1.8832	0.778	0.003	1.22851e-122	7	Esm1
2.31029e-103	1.43343	0.722	0.006	3.04242e-99	7	Efhd1
9.43983e-85	2.15065	0.944	0.024	1.24313e-80	7	Fam167b
2.16941e-77	0.63743	0.389	0	2.8569e-73	7	Gas7
1.57684e-74	2.91921	0.889	0.026	2.07654e-70	7	Itm2a
7.24849e-63	2.04567	0.833	0.028	9.54553e-59	7	Tnfaip2
4.70383e-60	0.470678	0.389	0.002	6.19447e-56	7	Akr1c19
4.10537e-57	1.62583	0.833	0.032	5.40637e-53	7	Gm13889
1.11761e-55	0.530515	0.278	0	1.47178e-51	7	Gm5
4.17294e-54	1.41023	0.833	0.035	5.49535e-50	7	Exoc3l2
5.1268e-50	2.20186	0.333	0.002	6.75148e-46	7	Penk
7.78414e-50	0.527262	0.333	0.002	1.02509e-45	7	Ces2e
9.68588e-47	0.939949	0.5	0.011	1.27553e-42	7	Piezo2
2.09116e-46	4.13047	1	0.073	2.75384e-42	7	Plvap
9.70106e-43	1.35555	0.833	0.046	1.27753e-38	7	Itih5
2.84623e-37	1.48315	0.667	0.033	3.74821e-33	7	Lrg1
1.42327e-36	1.1177	0.722	0.042	1.8743e-32	7	Scn1b
1.9991e-36	0.821956	0.333	0.006	2.63261e-32	7	Tmem35a
6.51657e-36	0.287879	0.222	0.001	8.58167e-32	7	Emid1
9.49729e-35	0.34876	0.278	0.003	1.2507e-30	7	Gm15270
5.16071e-30	0.411785	0.222	0.002	6.79615e-26	7	Apol7c
9.27775e-28	0.345518	0.278	0.006	1.22179e-23	7	Elovl7
1.1806e-24	0.592542	0.5	0.029	1.55473e-20	7	Nav2
2.70812e-23	0.535347	0.444	0.024	3.56633e-19	7	Syt15
3.57e-23	0.819957	0.667	0.061	4.70133e-19	7	St3gal5
1.7486e-22	0.283008	0.222	0.005	2.30273e-18	7	P2ry6
2.33162e-22	0.578406	0.5	0.033	3.07051e-18	7	Nostrin
2.77379e-22	2.92553	1	0.211	3.6528e-18	7	Ehd4
4.1101e-22	0.501499	0.389	0.019	5.41259e-18	7	Exoc3l4
2.87617e-21	0.397236	0.278	0.009	3.78763e-17	7	Plekha7
1.28519e-20	0.286254	0.167	0.002	1.69247e-16	7	Il4i1
7.85297e-20	0.45935	0.278	0.01	1.03416e-15	7	Slc7a5
1.03168e-19	0.451313	0.333	0.016	1.35861e-15	7	Stambpl1
1.21204e-19	0.708155	0.556	0.05	1.59614e-15	7	Slc16a1
1.3655e-19	1.59496	0.944	0.191	1.79822e-15	7	Ncoa7
3.47521e-19	2.61125	0.944	0.21	4.57651e-15	7	Tmem176a
8.0122e-19	0.779936	0.5	0.041	1.05513e-14	7	Cd24a
2.44188e-18	0.334228	0.278	0.011	3.21572e-14	7	Sort1
6.3461e-18	1.05747	0.5	0.044	8.35718e-14	7	Slco2a1
3.31371e-17	0.281388	0.167	0.003	4.36382e-13	7	Pla1a
2.02608e-16	0.342283	0.222	0.008	2.66814e-12	7	Chst2
3.2921e-16	0.384426	0.333	0.02	4.33536e-12	7	Mlf1
1.3461e-15	0.430623	0.333	0.021	1.77268e-11	7	Gpx8
1.49397e-15	2.0418	0.667	0.098	1.96741e-11	7	Clu
1.67727e-15	2.23336	0.944	0.3	2.20879e-11	7	Tmem176b
4.33003e-15	0.400457	0.222	0.009	5.70221e-11	7	Inhbb
6.88609e-15	0.347138	0.167	0.005	9.06829e-11	7	Rhbdl2
1.27845e-14	0.59887	0.333	0.024	1.68359e-10	7	Nr5a2
1.528e-14	0.5197	0.444	0.043	2.01222e-10	7	Klhdc8b
2.32048e-14	1.10009	0.833	0.163	3.05584e-10	7	Col15a1
4.08528e-14	0.513488	0.444	0.044	5.3799e-10	7	Iqcc
5.78301e-13	0.968961	0.667	0.113	7.61565e-09	7	Plscr2
1.47297e-12	2.40976	1	0.965	1.93976e-08	7	Igfbp7
1.62554e-12	0.386021	0.278	0.019	2.14068e-08	7	Pcsk6
3.4618e-12	1.7395	1	0.414	4.55885e-08	7	Fxyd5
1.50662e-11	0.881206	0.944	0.244	1.98406e-07	7	Pcp4l1
1.88934e-11	2.07746	1	0.833	2.48807e-07	7	Plpp3
2.47599e-11	0.595295	0.667	0.122	3.26063e-07	7	Rai14
6.8915e-11	0.365422	0.333	0.033	9.07542e-07	7	Sp3os
9.90935e-11	1.54086	1	0.658	1.30496e-06	7	Tinagl1
1.01877e-10	1.60724	0.889	0.29	1.34162e-06	7	Rbp7
1.43515e-10	0.268492	0.222	0.015	1.88995e-06	7	Ssh3
1.44867e-10	0.455944	0.389	0.046	1.90776e-06	7	Fam117a
1.72326e-10	1.3329	0.833	0.307	2.26936e-06	7	Ccdc28b
1.918e-10	0.825067	0.611	0.116	2.52582e-06	7	Crispld1
2.0314e-10	0.471491	0.333	0.035	2.67515e-06	7	Cpq
4.64109e-10	1.04312	0.667	0.146	6.11185e-06	7	Ivns1abp
6.17663e-10	0.262087	0.222	0.016	8.134e-06	7	Bhlhe41
7.38934e-10	1.78736	0.944	0.687	9.73102e-06	7	Mef2c
7.57767e-10	0.53985	0.444	0.067	9.97904e-06	7	Slc39a14
1.03266e-09	2.02601	0.778	0.295	1.35991e-05	7	Pam
1.64185e-09	1.18961	0.556	0.111	2.16215e-05	7	Emp3
1.98984e-09	0.263686	0.222	0.017	2.62042e-05	7	Myo5a
2.08255e-09	0.262087	0.222	0.017	2.74251e-05	7	Mcub
3.56166e-09	0.352891	0.333	0.04	4.69035e-05	7	Deup1
3.59815e-09	0.948211	0.778	0.221	4.73841e-05	7	Ace
3.80239e-09	0.484342	0.389	0.054	5.00737e-05	7	Lfng
3.97613e-09	0.524711	0.389	0.054	5.23617e-05	7	Alox12
5.24542e-09	0.324621	0.222	0.018	6.90769e-05	7	Gm10036
5.46369e-09	1.85901	1	0.9	7.19513e-05	7	Cxcl12
7.05854e-09	0.861609	0.833	0.254	9.29538e-05	7	Sema7a
7.69025e-09	0.410286	0.444	0.07	0.000101273	7	Synpo
9.27667e-09	0.366997	0.278	0.029	0.000122164	7	Hlf
1.22267e-08	1.24526	0.944	0.622	0.000161014	7	Rdx
1.79964e-08	0.760333	0.5	0.103	0.000236994	7	Sema3f
1.89625e-08	0.252533	0.222	0.019	0.000249717	7	Ubash3b
2.08066e-08	0.628528	0.5	0.098	0.000274003	7	Fut8
2.31938e-08	1.41218	0.944	0.549	0.000305439	7	Plpp1
3.73538e-08	0.392419	0.167	0.011	0.000491912	7	Ntn4
4.15208e-08	0.323557	0.278	0.032	0.000546787	7	Ccn2
4.23912e-08	0.858552	0.722	0.217	0.000558249	7	Sntb2
4.60925e-08	0.715722	0.611	0.151	0.000606992	7	Ramp3
7.40521e-08	0.523206	0.389	0.064	0.000975192	7	Ar
8.16671e-08	0.293051	0.278	0.033	0.00107547	7	Nexn
8.75314e-08	0.258896	0.222	0.021	0.0011527	7	Zkscan5
9.28951e-08	0.365422	0.278	0.034	0.00122334	7	Bpgm
1.1271e-07	1.31972	0.889	0.534	0.00148428	7	Crim1
1.27136e-07	1.1219	0.611	0.17	0.00167425	7	Mgst3
1.39942e-07	0.271705	0.167	0.012	0.00184289	7	Metrn
1.87105e-07	0.257302	0.222	0.023	0.00246399	7	2610507I01Rik
1.92593e-07	0.39835	0.444	0.084	0.00253626	7	Hmgn5
2.00335e-07	1.23499	0.833	0.362	0.00263821	7	Lifr
2.00936e-07	0.254121	0.222	0.023	0.00264612	7	Hoxd9
2.02427e-07	0.300879	0.278	0.035	0.00266576	7	Ehd3
2.71696e-07	1.19845	0.722	0.275	0.00357796	7	Vwa1
2.89905e-07	0.875667	1	0.998	0.00381776	7	Itm2b
3.28126e-07	1.00697	1	0.492	0.0043211	7	Scarb1
4.03825e-07	1.21785	0.833	0.436	0.00531797	7	Vamp5
4.20709e-07	0.423832	0.389	0.07	0.00554032	7	Nceh1
4.34661e-07	0.491955	0.444	0.09	0.00572405	7	4930581F22Rik
6.54079e-07	0.356014	0.278	0.038	0.00861357	7	Slc27a3
7.42606e-07	0.252533	0.222	0.025	0.00977937	7	Gm43009
7.42606e-07	0.252533	0.222	0.025	0.00977937	7	Ano8
7.42606e-07	0.252533	0.222	0.025	0.00977937	7	Pex12
7.42606e-07	0.252533	0.222	0.025	0.00977937	7	Dock8
7.67302e-07	0.250947	0.222	0.025	0.0101046	7	Gm15417
7.73914e-07	0.442094	0.333	0.055	0.0101917	7	Tbxa2r
8.3577e-07	1.11011	0.889	0.518	0.0110063	7	Thrsp
1.16685e-06	0.329683	0.333	0.055	0.0153663	7	Tnk2
1.23701e-06	0.294613	0.278	0.04	0.0162901	7	Tmem170
1.2396e-06	0.889586	0.778	0.337	0.0163242	7	Slc3a2
1.27824e-06	0.293051	0.278	0.04	0.0168331	7	Heph
1.36276e-06	1.01334	0.889	0.519	0.0179461	7	Ctsz
1.53643e-06	0.508538	0.556	0.142	0.0202333	7	Fkbp7
1.73627e-06	0.954263	0.778	0.291	0.0228649	7	Ednrb
2.45466e-06	0.545759	0.611	0.181	0.0323254	7	Itgb5
2.63318e-06	0.430682	0.444	0.099	0.0346763	7	Snai2
2.76771e-06	0.477308	0.444	0.102	0.036448	7	Akr1c14
2.91823e-06	0.359707	0.389	0.078	0.0384302	7	Isyna1
3.09571e-06	0.31898	0.333	0.059	0.0407674	7	Csf2rb
3.26714e-06	0.374771	0.444	0.098	0.0430249	7	Endod1
3.47571e-06	0.643339	0.722	0.269	0.0457716	7	Camk1
4.02327e-06	0.448453	0.5	0.126	0.0529825	7	Sptlc1
4.77029e-06	0.801059	0.889	0.393	0.0628199	7	Calcrl
5.82784e-06	0.63508	0.667	0.228	0.0767468	7	Tmem47
6.02786e-06	0.325086	0.333	0.062	0.0793809	7	Zfp809
6.79174e-06	0.399837	0.389	0.084	0.0894404	7	Dusp23
7.08238e-06	0.516901	0.778	0.28	0.0932678	7	B4galt4
8.86189e-06	0.827618	0.778	0.314	0.116702	7	Pcdh17
8.9415e-06	0.699992	0.722	0.287	0.117751	7	Cstb
9.00902e-06	1.05906	1	0.87	0.11864	7	Tm4sf1
9.48844e-06	0.76998	0.944	0.782	0.124953	7	Txn1
9.69028e-06	0.953624	0.778	0.353	0.127611	7	Jam3
1.08675e-05	0.486469	0.5	0.132	0.143113	7	Sorbs2
1.17899e-05	0.791682	1	0.626	0.155261	7	Cavin3
1.2395e-05	0.320504	0.333	0.065	0.16323	7	Phyh
1.36799e-05	0.70034	0.722	0.272	0.18015	7	Socs2
1.36894e-05	0.285265	0.278	0.047	0.180276	7	P3h4
1.39262e-05	0.486646	0.611	0.198	0.183394	7	Gde1
1.40721e-05	0.283713	0.278	0.047	0.185316	7	6430548M08Rik
1.55641e-05	0.37331	0.333	0.068	0.204964	7	Gcsh
1.6391e-05	0.357925	0.444	0.107	0.215853	7	Ptgs1
1.78358e-05	0.653441	1	0.993	0.234879	7	Gnas
1.93994e-05	0.89858	0.778	0.456	0.255471	7	Gpx1
1.95365e-05	0.386462	0.611	0.186	0.257276	7	Chst15
2.43375e-05	0.347263	0.444	0.112	0.3205	7	Senp1
2.54876e-05	0.340282	0.389	0.09	0.335647	7	Kdelc2
2.64717e-05	0.435654	0.5	0.146	0.348605	7	Mrpl40
2.64843e-05	0.739818	1	0.858	0.348772	7	Emcn
2.74099e-05	0.308355	0.333	0.069	0.360961	7	Ankrd29
2.7627e-05	0.337259	0.444	0.111	0.36382	7	Enpp3
2.79303e-05	0.335836	0.278	0.051	0.367814	7	Ube2o
2.8823e-05	0.368762	0.333	0.071	0.37957	7	Layn
2.92026e-05	0.364227	0.333	0.071	0.384569	7	Tdrp
3.16147e-05	0.280614	0.278	0.051	0.416334	7	Lpcat4
3.32838e-05	0.277521	0.278	0.051	0.438315	7	Asrgl1
3.44366e-05	0.558162	1	0.871	0.453495	7	Ndufa4
3.55253e-05	0.276538	0.111	0.009	0.467832	7	Ch25h
3.58787e-05	0.312899	0.333	0.071	0.472487	7	Zdhhc12
3.98814e-05	0.260491	0.167	0.02	0.525198	7	Tmem14a
4.30017e-05	0.274435	0.278	0.052	0.566289	7	Robo2
4.52114e-05	0.271356	0.278	0.052	0.595389	7	Wdr5
4.98663e-05	0.41789	0.722	0.271	0.656689	7	Prdx6
5.18158e-05	0.952859	0.778	0.381	0.682362	7	Oaz2
5.23612e-05	0.476404	0.444	0.125	0.689545	7	Serpinb1a
5.23716e-05	0.277521	0.278	0.053	0.689681	7	Gart
5.30828e-05	0.376025	0.556	0.173	0.699047	7	Ptov1
5.70967e-05	0.772674	0.833	0.481	0.751907	7	Arl6ip5
6.26746e-05	0.349215	0.333	0.074	0.825362	7	Plscr1
6.41887e-05	0.424841	0.389	0.1	0.8453	7	Tril
6.48835e-05	0.384375	0.722	0.258	0.85445	7	Rbm18
6.65548e-05	0.686127	0.889	0.498	0.87646	7	Dlc1
6.80808e-05	0.274435	0.278	0.054	0.896556	7	A930004J17Rik
6.85738e-05	0.326985	0.389	0.097	0.903049	7	Slc23a2
6.92082e-05	0.390113	0.278	0.056	0.911403	7	Kank2
7.85822e-05	0.538776	0.611	0.234	1	7	Tmem255b
8.12997e-05	0.382098	0.389	0.102	1	7	Ncln
8.21978e-05	0.331403	0.389	0.099	1	7	Zbtb8os
8.34144e-05	0.318188	0.389	0.098	1	7	Endou
8.45534e-05	0.803352	0.944	0.677	1	7	Bcam
8.72195e-05	0.451313	0.667	0.243	1	7	Vat1
9.32373e-05	0.335836	0.444	0.123	1	7	Insig1
9.88281e-05	0.522504	0.444	0.134	1	7	Abhd17b
0.000107955	0.480408	0.611	0.23	1	7	Tecr
0.000109225	0.269818	0.278	0.056	1	7	Gm15530
0.000117031	0.257579	0.278	0.056	1	7	Tctex1d2
0.000122107	0.390283	0.444	0.131	1	7	Phpt1
0.000124904	0.439725	0.611	0.222	1	7	Commd6
0.000126184	0.290321	0.333	0.078	1	7	Bex3
0.000126866	0.325515	0.389	0.103	1	7	Eef1akmt2
0.000129226	0.374771	0.389	0.105	1	7	Zfp322a
0.000131427	0.328739	0.444	0.126	1	7	Sos1
0.000138498	0.490743	0.667	0.275	1	7	Ogt
0.000139971	0.996393	0.722	0.363	1	7	Clec14a
0.000142478	0.792718	0.833	0.53	1	7	Selenom
0.000144014	0.381639	0.722	0.271	1	7	Lrp10
0.000144417	0.485461	1	0.887	1	7	Cox8a
0.000149116	0.471491	0.389	0.109	1	7	Fchsd2
0.000149295	0.565955	0.5	0.178	1	7	Txlna
0.000149385	0.604119	1	0.993	1	7	Ppia
0.000150422	0.353758	0.5	0.157	1	7	Ube3c
0.000157782	0.391799	0.667	0.251	1	7	Pafah1b2
0.000158589	0.269818	0.278	0.059	1	7	Tmem192
0.000163444	0.574417	0.667	0.284	1	7	Rnh1
0.000163447	0.963867	0.833	0.608	1	7	Gngt2
0.000165798	0.265217	0.278	0.059	1	7	2210408F21Rik
0.00016597	0.319841	0.167	0.024	1	7	Pnpo
0.000168339	0.31965	0.389	0.105	1	7	Golga2
0.000168569	0.36385	0.556	0.188	1	7	Mrpl55
0.000169684	0.817516	1	0.861	1	7	Timp3
0.000175071	0.56867	0.944	0.55	1	7	Prdx2
0.000175154	0.664717	1	0.905	1	7	Cd200
0.000176681	0.296307	0.333	0.081	1	7	Gm17018
0.000178126	0.306541	0.278	0.059	1	7	Prss23
0.000181106	0.257579	0.278	0.059	1	7	Golm1
0.000201423	0.390017	0.722	0.293	1	7	Idnk
0.000205656	0.367481	0.389	0.109	1	7	Pld3
0.000205763	0.451313	0.333	0.086	1	7	Abcg1
0.000206088	0.463148	0.722	0.299	1	7	Mrpl14
0.00021125	0.616005	0.833	0.423	1	7	Hcfc1r1
0.000217688	0.404426	0.889	0.383	1	7	Timm10b
0.0002188	0.61575	0.722	0.367	1	7	Eno1
0.000228512	0.507222	0.778	0.381	1	7	Fbxw2
0.000229441	0.500725	0.611	0.254	1	7	Slc44a2
0.000237109	0.9628	0.778	0.543	1	7	2022-03-02
0.000244054	0.290321	0.333	0.084	1	7	Nrros
0.000249279	0.689004	1	0.746	1	7	Gapdh
0.000260811	0.256057	0.278	0.061	1	7	Trps1
0.000269273	0.633816	0.556	0.21	1	7	Sncg
0.000269987	0.755319	0.778	0.411	1	7	Lmna
0.000280354	0.47658	0.611	0.244	1	7	Fnta
0.00028169	0.273986	0.333	0.082	1	7	Ercc6l2
0.000285657	0.537741	1	0.69	1	7	Btg1
0.000287911	0.422581	0.5	0.174	1	7	Creb3l2
0.00028903	0.930624	0.889	0.698	1	7	Smco4
0.000294694	0.287337	0.333	0.085	1	7	Mta1
0.000297167	0.799641	0.889	0.737	1	7	Pdgfb
0.000313418	0.257579	0.278	0.062	1	7	Gm20300
0.000314289	0.553883	0.556	0.226	1	7	Svil
0.000335997	0.276942	0.333	0.085	1	7	Marveld1
0.000351683	0.549088	0.722	0.343	1	7	Wars
0.000355577	0.426033	0.667	0.278	1	7	Prpf38b
0.000356983	0.401711	0.389	0.116	1	7	Camk2n1
0.000365397	0.688427	0.889	0.564	1	7	Pomp
0.000376602	0.383822	0.556	0.205	1	7	Rnaset2b
0.000387431	0.320504	0.278	0.065	1	7	Timm29
0.000416325	0.37331	0.444	0.146	1	7	Jdp2
0.00041706	0.287337	0.333	0.088	1	7	Ubxn8
0.000435858	0.254536	0.278	0.064	1	7	Ctsf
0.00047443	0.315936	0.278	0.067	1	7	Zfp507
0.000475861	0.260629	0.278	0.065	1	7	Gm49066
0.00048488	0.572686	0.944	0.693	1	7	Cox5a
0.00049921	0.305092	0.389	0.115	1	7	Aktip
0.000501065	0.408788	0.278	0.068	1	7	Gadd45b
0.000502766	0.527915	1	0.936	1	7	Hspb1
0.000517013	0.279904	0.333	0.089	1	7	Rnaseh1
0.000546385	0.469645	0.611	0.256	1	7	Lmo2
0.000551019	0.353758	0.444	0.147	1	7	Arl5a
0.000588182	0.351572	0.389	0.12	1	7	Atxn10
0.000591639	0.605296	0.778	0.422	1	7	Rtl8a
0.000610544	0.430682	0.333	0.095	1	7	Bace2
0.000610815	0.458008	0.5	0.186	1	7	Spata13
0.000612731	0.494185	0.722	0.345	1	7	Tspan4
0.000622527	0.337316	0.333	0.094	1	7	Gaa
0.000641444	0.297868	0.389	0.117	1	7	Taf9b
0.000658336	0.313249	0.444	0.147	1	7	Mrpl46
0.00066181	0.678518	0.833	0.536	1	7	Abcg2
0.000671985	0.309868	0.278	0.069	1	7	1700021F05Rik
0.000681876	0.254536	0.278	0.068	1	7	Tmem106a
0.000686271	0.477043	0.611	0.266	1	7	Lta4h
0.000717456	0.34583	0.389	0.122	1	7	Cyb561
0.000721245	0.278422	0.333	0.093	1	7	Mrps35
0.000723495	0.365477	0.556	0.213	1	7	Mrps12
0.000759493	0.567161	0.556	0.238	1	7	Mgst1
0.000769809	0.362504	0.5	0.184	1	7	Cisd1
0.000786253	1.02253	0.722	0.517	1	7	Pltp
0.000793734	0.436504	0.722	0.335	1	7	Lsm6
0.000793822	0.390283	0.389	0.126	1	7	Bud23
0.000799644	0.289246	0.389	0.12	1	7	Terf2ip
0.000814132	0.485322	0.5	0.188	1	7	Sema6d
0.000814394	0.676379	1	0.723	1	7	Ndufa7
0.000823918	0.493069	0.722	0.357	1	7	Dysf
0.000837387	0.562344	0.944	0.948	1	7	Pecam1
0.000837693	0.398845	0.556	0.226	1	7	Sdf2
0.00084167	0.315024	0.667	0.27	1	7	Cetn2
0.000851008	0.385224	0.667	0.291	1	7	Tmem223
0.000878023	0.279904	0.333	0.095	1	7	Lrrc8d
0.000892505	0.346838	0.444	0.153	1	7	Jak2
0.000892713	0.291815	0.278	0.07	1	7	Vaultrc5
0.000894121	0.381772	0.389	0.128	1	7	Insr
0.000904526	0.253016	0.278	0.07	1	7	Csad
0.000904526	0.251498	0.278	0.07	1	7	Sp2
0.000920108	0.547394	0.889	0.731	1	7	Tspo
0.00099391	0.485906	0.611	0.269	1	7	Midn
0.00100606	0.268091	0.333	0.095	1	7	Ptpn9
0.00100911	0.477891	0.667	0.312	1	7	Bola2
0.00102904	0.35579	0.5	0.188	1	7	Mrpl58
0.00103298	0.305334	0.278	0.072	1	7	Rilpl2
0.00103569	0.567445	0.889	0.53	1	7	Lrrc8c
0.00106342	0.271035	0.333	0.096	1	7	Qars
0.00108304	0.401757	0.556	0.226	1	7	Rapgef4
0.00113971	0.707048	0.722	0.4	1	7	Dynlt3
0.00114988	0.271527	0.389	0.122	1	7	Socs3
0.00117547	0.483824	1	0.853	1	7	Atox1
0.00120221	0.351225	0.556	0.221	1	7	Paip1
0.0012271	0.289246	0.389	0.125	1	7	Tmem60
0.00130343	0.277521	0.222	0.051	1	7	N6amt1
0.00133045	0.274435	0.222	0.051	1	7	C2cd5
0.00134032	0.321376	0.5	0.185	1	7	Map4k5
0.00136802	0.269562	0.333	0.099	1	7	Mad2l2
0.00137056	0.480037	0.5	0.21	1	7	Bad
0.00137917	0.411235	1	0.791	1	7	Pfn1
0.00144691	0.743494	0.556	0.252	1	7	Tgfbr2
0.00147551	0.371905	0.389	0.133	1	7	Acyp2
0.00148786	0.44831	1	0.851	1	7	Uqcrb
0.00150639	0.302319	0.278	0.076	1	7	Coasy
0.00153565	0.348648	0.556	0.228	1	7	Dguok
0.00153686	0.345113	0.5	0.194	1	7	Dtd1
0.00154282	0.464733	0.444	0.179	1	7	Hmbox1
0.00155578	0.397236	0.556	0.234	1	7	Mphosph8
0.00157824	0.519484	0.944	0.703	1	7	Atp5k
0.00162715	0.323994	0.5	0.192	1	7	Acox1
0.00163738	0.42937	0.444	0.168	1	7	Cpt1a
0.00169129	0.491955	0.611	0.31	1	7	Kdelr2
0.00170974	0.27499	0.389	0.128	1	7	Relch
0.00171487	0.269562	0.333	0.102	1	7	Nudt16l1
0.00171722	0.536998	0.944	0.921	1	7	Ramp2
0.00173815	0.282101	0.389	0.13	1	7	Ric8a
0.00177799	0.26222	0.333	0.102	1	7	Wdr36
0.0018167	0.31624	0.611	0.26	1	7	Ubxn2a
0.00182045	0.334515	0.5	0.194	1	7	Parva
0.00199114	0.365477	0.5	0.202	1	7	Tm9sf4
0.00204303	0.376125	0.389	0.14	1	7	Rilpl1
0.00208163	0.421227	0.444	0.179	1	7	Arl3
0.00221023	0.272156	0.389	0.132	1	7	Mpdu1
0.00221456	0.420584	0.833	0.436	1	7	Mcf2l
0.00225391	0.291815	0.278	0.079	1	7	Snx12
0.00228431	0.256374	0.333	0.104	1	7	Fbxo7
0.0023572	0.522352	0.611	0.306	1	7	Smarca2
0.00237819	0.45935	0.611	0.304	1	7	Trim47
0.00243792	0.404492	0.611	0.286	1	7	Tsen34
0.00243797	0.346616	0.611	0.273	1	7	Dctn1
0.00247113	0.294808	0.278	0.08	1	7	Tmem199
0.00247113	0.294808	0.278	0.08	1	7	Cdc42ep4
0.00248396	0.283935	0.556	0.226	1	7	Sucla2
0.00251283	0.254916	0.333	0.105	1	7	Ccnq
0.00251542	0.326617	0.222	0.056	1	7	Zfp503
0.00252657	0.413085	0.5	0.219	1	7	Hint3
0.00268514	0.293311	0.278	0.081	1	7	Lemd3
0.00272692	0.456142	1	0.995	1	7	Calm1
0.00275722	0.454112	0.778	0.51	1	7	Tmem14c
0.00277038	0.329001	0.444	0.173	1	7	Selenoh
0.00277645	0.351433	0.611	0.282	1	7	Arpc5l
0.00277677	0.518354	0.778	0.599	1	7	Serpinb6a
0.00284292	0.644652	0.389	0.158	1	7	Pqlc1
0.00285325	0.341767	0.278	0.081	1	7	D10Wsu102e
0.00287919	0.430849	0.556	0.265	1	7	Lamb1
0.00288456	0.288663	0.5	0.2	1	7	Ahcyl1
0.00297288	0.256374	0.333	0.107	1	7	Khk
0.00300789	0.263686	0.389	0.135	1	7	Prkrip1
0.00300966	0.324916	0.444	0.174	1	7	Rbm17
0.00302218	0.428945	0.556	0.257	1	7	Mdh1
0.00302252	0.333287	0.556	0.245	1	7	Cers5
0.00305326	0.432012	0.611	0.307	1	7	Lamtor4
0.00308225	0.417645	0.778	0.471	1	7	Sap18
0.00314807	0.293976	0.5	0.204	1	7	Smim12
0.0031542	0.343253	0.278	0.085	1	7	St3gal4
0.00316792	0.282873	0.278	0.082	1	7	Zfp462
0.00324808	0.516019	0.889	0.613	1	7	Rrbp1
0.00329537	0.275918	0.444	0.17	1	7	Mcee
0.00330381	0.369248	0.444	0.174	1	7	Tnks
0.00339038	0.423649	0.611	0.302	1	7	Ddost
0.00340731	0.494834	0.611	0.293	1	7	Btnl9
0.00348339	0.36385	0.444	0.175	1	7	Ufl1
0.00354955	0.535408	0.833	0.551	1	7	Cd2ap
0.00356728	0.259103	0.222	0.058	1	7	Gm26825
0.00356885	0.263686	0.389	0.139	1	7	Kdm4c
0.00366488	0.311849	0.389	0.143	1	7	Pck2
0.00368155	0.355098	0.5	0.217	1	7	Mrpl21
0.00369112	0.491566	0.944	0.875	1	7	Nfib
0.0037064	0.397772	0.722	0.392	1	7	Nenf
0.00373667	0.374667	0.444	0.178	1	7	Zfp862-ps
0.00374915	0.254916	0.333	0.111	1	7	Tmem203
0.00377165	0.265094	0.389	0.14	1	7	Hsd17b4
0.00381959	0.444393	0.889	0.604	1	7	Dbi
0.00382408	0.273986	0.278	0.084	1	7	Hbegf
0.00382685	0.341767	0.278	0.087	1	7	4931406C07Rik
0.00384817	0.341767	0.278	0.085	1	7	Magohb
0.00390605	0.280275	0.722	0.345	1	7	Timm8b
0.00396615	0.351433	0.611	0.296	1	7	Spag7
0.00405188	0.260874	0.389	0.141	1	7	Cmtm3
0.00408976	0.360228	0.333	0.115	1	7	Fbxl17
0.00411248	0.252899	0.444	0.17	1	7	Thap12
0.00412761	0.356535	0.389	0.144	1	7	Nlk
0.0041505	0.570347	0.722	0.475	1	7	Atpif1
0.00416524	0.72642	0.944	0.66	1	7	Ctla2a
0.00418784	0.527424	0.556	0.295	1	7	Ccnd1
0.00418911	0.330432	0.667	0.349	1	7	Il6st
0.00422255	0.464988	0.889	0.639	1	7	Slc25a4
0.00423943	0.349775	0.889	0.514	1	7	Saraf
0.00428913	0.40962	1	0.956	1	7	Flt1
0.00436025	0.389768	0.944	0.958	1	7	Chchd2
0.00443014	0.266504	0.389	0.143	1	7	Mageh1
0.00443363	0.982483	1	0.993	1	7	Cst3
0.0044744	0.279904	0.278	0.086	1	7	Mettl5
0.00456585	0.303323	0.444	0.177	1	7	Lpcat1
0.00456764	0.314417	0.222	0.061	1	7	Prdm1
0.00463786	0.38398	0.222	0.062	1	7	Tgif1
0.00471611	0.495949	0.944	0.904	1	7	Atp5e
0.00473309	0.499293	0.944	0.918	1	7	Cox6c
0.00482682	0.25947	0.389	0.144	1	7	8030462N17Rik
0.00493326	0.576103	0.833	0.574	1	7	Tshz2
0.00494677	0.300753	0.333	0.117	1	7	Flot2
0.00500482	0.35579	0.444	0.19	1	7	Yipf1
0.00513948	0.475714	0.778	0.613	1	7	H2afz
0.00520821	0.32801	0.667	0.34	1	7	Ddah2
0.00522263	0.338013	0.667	0.328	1	7	C130074G19Rik
0.00523698	0.348648	0.5	0.225	1	7	Cdk2ap1
0.00541244	0.353805	0.5	0.219	1	7	Gna13
0.00542858	0.255265	0.389	0.146	1	7	Diablo
0.00545992	0.332879	0.222	0.063	1	7	Aebp1
0.00547861	0.329881	0.611	0.297	1	7	Fam3c
0.00553021	0.284359	0.278	0.089	1	7	Gnptg
0.00555299	0.308042	0.556	0.254	1	7	Rpp21
0.00561495	0.262157	0.222	0.062	1	7	Abhd13
0.00570076	0.340776	0.556	0.265	1	7	Sra1
0.00570221	0.399716	1	0.824	1	7	Cox6b1
0.00586921	0.338684	0.333	0.123	1	7	Ankle2
0.00606148	0.383336	0.778	0.433	1	7	Anp32b
0.00611922	0.349901	0.778	0.429	1	7	Hnrnpa1
0.00620919	0.288663	0.444	0.183	1	7	Ier5l
0.00624857	0.341259	0.889	0.516	1	7	Npc2
0.00631761	0.465462	0.667	0.367	1	7	Pitpna
0.00635339	0.302921	0.611	0.298	1	7	Lsm4
0.00641978	0.335836	0.5	0.228	1	7	Slc35b1
0.00642371	0.284954	0.333	0.12	1	7	Ilf3
0.00648816	0.415229	0.611	0.335	1	7	Rnaset2a
0.00653079	0.341815	0.556	0.273	1	7	Etnk1
0.00653731	0.502989	0.889	0.646	1	7	Aldh2
0.00669128	0.502518	0.778	0.468	1	7	Thbd
0.00688803	0.346757	0.667	0.367	1	7	Cops6
0.00700475	0.301888	0.5	0.226	1	7	Mvp
0.00704416	0.395967	1	0.728	1	7	Clec2d
0.00709467	0.325926	1	0.918	1	7	Rack1
0.00709666	0.328202	0.5	0.229	1	7	Gtpbp2
0.00732085	0.336957	0.667	0.358	1	7	Cnpy2
0.0073697	0.313339	0.611	0.306	1	7	Aamp
0.00739202	0.339805	0.444	0.198	1	7	Hmgn3
0.00749351	0.253016	0.222	0.064	1	7	Wdr73
0.00776814	0.290679	0.333	0.124	1	7	Rce1
0.00786111	0.29931	0.444	0.192	1	7	Sqor
0.00786111	0.296641	0.444	0.192	1	7	Lysmd2
0.00791968	0.40962	0.667	0.375	1	7	Grcc10
0.00834985	0.279904	0.278	0.095	1	7	Hat1
0.00841036	0.382378	0.833	0.511	1	7	Ypel3
0.00848379	0.42222	0.444	0.208	1	7	Appbp2
0.00849161	0.494974	0.667	0.396	1	7	Grrp1
0.00858919	0.443818	0.444	0.207	1	7	Ckb
0.00869243	0.275463	0.278	0.095	1	7	Mpnd
0.00869652	0.289632	0.389	0.159	1	7	Ap3s1
0.00869834	0.42222	0.444	0.21	1	7	Polr2l
0.00883262	0.30896	0.556	0.271	1	7	Cox20
0.00886805	0.323994	0.444	0.198	1	7	Setx
0.00893352	0.362642	0.778	0.501	1	7	Pebp1
0.00893441	0.379163	0.889	0.65	1	7	Npm1
0.00895448	0.261082	0.5	0.225	1	7	Mien1
0.00912149	0.287337	0.611	0.304	1	7	Polr2g
0.00920739	0.505761	0.5	0.255	1	7	Golga7
0.00935949	0.382544	0.556	0.288	1	7	Acly
0.00976056	0.621238	0.889	0.72	1	7	Ywhaq
0.00976263	0.37331	0.556	0.298	1	7	Prdx4
0.00983708	0.268091	0.278	0.096	1	7	Rev1
0.00983708	0.268091	0.278	0.096	1	7	Mbd5
0.00991337	0.286013	0.444	0.195	1	7	Hexa
0.00991473	0.425365	0.889	0.834	1	7	Tomm7
0.0099678	0.448583	0.722	0.537	1	7	Spcs2
0.00997603	0.286879	0.389	0.161	1	7	Mlx
4.25809e-171	1.77599	0.929	0.001	5.60748e-167	8	Lrp1
5.20702e-164	2.50972	1	0.003	6.85713e-160	8	Pdgfrb
4.68157e-160	2.81715	0.929	0.002	6.16516e-156	8	Aspn
6.39946e-160	1.83326	0.929	0.002	8.42745e-156	8	C1s1
8.94254e-157	2.3561	0.857	0.001	1.17764e-152	8	Meg3
9.25089e-156	1.51457	0.786	0	1.21825e-151	8	Ednra
9.27082e-156	3.18133	0.786	0	1.22087e-151	8	Postn
3.04903e-150	2.94268	0.929	0.003	4.01527e-146	8	Col6a2
3.76017e-146	2.51133	0.857	0.002	4.95176e-142	8	Vtn
3.76061e-146	3.07205	0.857	0.002	4.95235e-142	8	Col6a1
4.25778e-146	3.2338	0.857	0.002	5.60708e-142	8	Col1a1
4.25778e-146	2.88985	0.857	0.002	5.60708e-142	8	Col6a3
7.10073e-143	1.47643	0.786	0.001	9.35095e-139	8	Sdc2
7.57591e-143	1.23542	0.786	0.001	9.97672e-139	8	Snhg18
9.17842e-143	1.04901	0.786	0.001	1.20871e-138	8	Foxs1
1.18099e-141	4.63416	0.929	0.004	1.55525e-137	8	Col3a1
1.25901e-141	1.4021	0.714	0	1.65799e-137	8	Col5a1
1.26242e-141	2.71621	0.714	0	1.66248e-137	8	Ccl11
3.18943e-141	1.5081	0.929	0.004	4.20016e-137	8	Serpine2
2.695e-133	4.49624	1	0.008	3.54905e-129	8	Igfbp5
5.686e-132	1.43733	0.786	0.002	7.4879e-128	8	Prrx1
1.13743e-127	2.80588	1	0.009	1.49788e-123	8	Rarres2
1.60474e-127	1	0.643	0	2.11329e-123	8	Twist1
7.60997e-123	2.11853	0.786	0.003	1.00216e-118	8	Notch3
7.61336e-123	3.1303	0.786	0.003	1.0026e-118	8	Col1a2
6.16146e-122	2.19889	1	0.01	8.11402e-118	8	Serping1
2.13223e-120	1.64238	0.857	0.006	2.80794e-116	8	Gucy1b1
3.8424e-118	1.88985	0.714	0.002	5.06006e-114	8	Col5a3
5.48155e-118	0.996762	0.714	0.002	7.21866e-114	8	Angpt1
2.3166e-117	2.69369	1	0.011	3.05073e-113	8	Zeb2
7.73469e-115	1.19102	0.643	0.001	1.01858e-110	8	Ebf2
8.24647e-115	1.14522	0.643	0.001	1.08598e-110	8	Itga7
8.78809e-115	1.23542	0.643	0.001	1.1573e-110	8	Enpep
8.78866e-115	1.51295	0.643	0.001	1.15738e-110	8	Fst
1.6024e-114	1.3561	0.786	0.004	2.1102e-110	8	Lhfp
1.60268e-114	1.74076	0.786	0.004	2.11056e-110	8	Cygb
1.91242e-113	0.947533	0.571	0	2.51847e-109	8	Srpx
1.9147e-113	1.05063	0.571	0	2.52146e-109	8	Carmn
1.91606e-113	1.23704	0.571	0	2.52326e-109	8	Gpc6
6.28229e-108	1.73272	0.857	0.008	8.27314e-104	8	Fxyd1
3.09664e-107	1.35127	0.786	0.006	4.07797e-103	8	Aoc3
2.07936e-104	0.996762	0.643	0.002	2.7383e-100	8	Rian
2.33657e-104	0.889846	0.643	0.002	3.07703e-100	8	Arhgef17
2.94685e-104	0.889846	0.643	0.002	3.88071e-100	8	Rem1
3.50038e-101	1.27203	0.714	0.004	4.60965e-97	8	Pde3a
3.5646e-101	1.50488	0.786	0.007	4.69423e-97	8	Angptl2
8.32933e-101	0.714587	0.571	0.001	1.09689e-96	8	Mrvi1
2.1368e-99	0.584963	0.5	0	2.81395e-95	8	Chpf
2.14035e-99	0.716207	0.5	0	2.81863e-95	8	Mrc2
2.14458e-99	1.05063	0.5	0	2.8242e-95	8	Abca8a
1.8518e-97	1.13233	0.857	0.01	2.43864e-93	8	C1ra
5.63033e-95	5.94685	1	0.018	7.41458e-91	8	Gsn
1.59961e-94	1.60922	0.714	0.006	2.10653e-90	8	Heyl
3.98669e-93	2.13628	0.857	0.011	5.25007e-89	8	Gucy1a1
9.67218e-91	0.774369	0.571	0.002	1.27373e-86	8	Ctsk
3.05932e-90	0.643994	0.571	0.002	4.02882e-86	8	Rgma
5.11578e-90	1.03611	0.786	0.009	6.73697e-86	8	Ddr2
6.56399e-89	1.85377	0.714	0.007	8.64412e-85	8	Abcc9
4.10312e-87	2.09792	0.5	0.001	5.4034e-83	8	Dpt
4.65264e-87	0.99838	0.5	0.001	6.12706e-83	8	Egfr
5.27427e-87	1.14522	0.5	0.001	6.94569e-83	8	Plxdc2
5.61193e-87	0.714587	0.5	0.001	7.39035e-83	8	Pdgfrl
5.61193e-87	0.714587	0.5	0.001	7.39035e-83	8	Cdh2
5.9697e-87	0.714587	0.5	0.001	7.8615e-83	8	Rasl12
5.9697e-87	0.650457	0.5	0.001	7.8615e-83	8	Vstm4
8.20398e-87	0.995145	0.5	0.001	1.08038e-82	8	Trarg1
7.61667e-86	1.50006	0.786	0.01	1.00304e-81	8	Oaf
2.25342e-85	0.514573	0.429	0	2.96753e-81	8	Sema5a
2.25609e-85	0.652077	0.429	0	2.97105e-81	8	Ggt5
2.25609e-85	0.584963	0.429	0	2.97105e-81	8	Ngf
2.25787e-85	0.836501	0.429	0	2.97339e-81	8	Tmem119
2.25787e-85	0.716207	0.429	0	2.97339e-81	8	Spon1
2.25876e-85	0.777608	0.429	0	2.97456e-81	8	Olfml2b
2.25876e-85	0.777608	0.429	0	2.97456e-81	8	Loxl1
2.25894e-85	0.893085	0.429	0	2.9748e-81	8	Slc11a1
3.10338e-84	2.18134	0.714	0.008	4.08685e-80	8	Steap4
1.49227e-82	4.17813	0.643	0.006	1.96516e-78	8	Acta2
1.84371e-77	1.58172	0.5	0.002	2.42798e-73	8	Lmod1
2.06126e-77	0.944294	0.5	0.002	2.71447e-73	8	Il34
2.57452e-77	0.712969	0.5	0.002	3.39038e-73	8	G0s2
2.53389e-76	0.883391	0.643	0.007	3.33688e-72	8	Loxl2
9.18688e-76	0.993531	0.571	0.004	1.20982e-71	8	Prkg1
2.51017e-75	0.706514	0.571	0.004	3.30565e-71	8	Nnmt
2.89267e-75	0.643994	0.571	0.004	3.80935e-71	8	Dock10
2.77228e-73	2.21339	0.429	0.001	3.65081e-69	8	Clec3b
2.94803e-73	1.27849	0.429	0.001	3.88226e-69	8	Crispld2
3.13397e-73	0.891465	0.429	0.001	4.12713e-69	8	Ccl19
3.13397e-73	0.714587	0.429	0.001	4.12713e-69	8	Synpo2
3.54106e-73	0.650457	0.429	0.001	4.66322e-69	8	Galnt16
3.54106e-73	0.650457	0.429	0.001	4.66322e-69	8	Cap2
5.12935e-73	0.581724	0.429	0.001	6.75484e-69	8	Antxr1
1.30526e-72	2.21293	0.786	0.015	1.71889e-68	8	Ndufa4l2
2.24314e-71	0.440573	0.357	0	2.95399e-67	8	Pla2r1
2.24314e-71	0.440573	0.357	0	2.95399e-67	8	Pde1a
2.24314e-71	0.440573	0.357	0	2.95399e-67	8	Ank2
2.24314e-71	0.440573	0.357	0	2.95399e-67	8	Ptpn13
2.24314e-71	0.440573	0.357	0	2.95399e-67	8	Gm13861
2.24314e-71	0.440573	0.357	0	2.95399e-67	8	Rnf150
2.24314e-71	0.440573	0.357	0	2.95399e-67	8	Wnt5a
2.24314e-71	0.440573	0.357	0	2.95399e-67	8	Hoxc4
2.24491e-71	0.652077	0.357	0	2.95632e-67	8	F3
2.24491e-71	0.652077	0.357	0	2.95632e-67	8	Ntrk2
2.24491e-71	0.514573	0.357	0	2.95632e-67	8	Pcdh18
2.24491e-71	0.514573	0.357	0	2.95632e-67	8	Hspb2
2.24491e-71	0.514573	0.357	0	2.95632e-67	8	Mamdc2
2.24597e-71	0.893085	0.357	0	2.95772e-67	8	Agtr1a
2.24597e-71	0.836501	0.357	0	2.95772e-67	8	Sod3
2.24597e-71	0.716207	0.357	0	2.95772e-67	8	Lamc3
2.24632e-71	0.893085	0.357	0	2.95818e-67	8	Entpd2
2.2465e-71	1.36257	0.357	0	2.95842e-67	8	Ogn
2.2465e-71	1.28011	0.357	0	2.95842e-67	8	Colec11
2.24668e-71	1.5502	0.357	0	2.95865e-67	8	Dpep1
4.23749e-71	1.51181	0.929	0.024	5.58035e-67	8	Rcn3
9.02413e-70	0.93945	0.571	0.006	1.18839e-65	8	Fap
9.02413e-70	0.885002	0.571	0.006	1.18839e-65	8	Tent5a
1.02768e-69	0.995145	0.5	0.003	1.35335e-65	8	Parm1
1.19464e-69	1.74238	0.5	0.003	1.57322e-65	8	Kcnj8
2.79801e-67	0.764697	0.643	0.009	3.6847e-63	8	Dapk1
3.9531e-67	2.62841	0.929	0.027	5.20583e-63	8	Ppp1r14a
5.46483e-65	0.937839	0.571	0.007	7.19663e-61	8	Rbms3
2.20731e-64	2.18295	0.643	0.01	2.90681e-60	8	Gpx3
4.04401e-64	0.889846	0.429	0.002	5.32556e-60	8	Rgs4
4.50143e-64	0.774369	0.429	0.002	5.92794e-60	8	Ano1
4.50143e-64	0.648838	0.429	0.002	5.92794e-60	8	Bmpr1a
5.00951e-64	0.648838	0.429	0.002	6.59702e-60	8	Adap2os
5.57275e-64	0.511335	0.429	0.002	7.33875e-60	8	Plce1
2.30789e-61	1.89486	0.714	0.015	3.03926e-57	8	Mt1
2.81902e-61	3.41333	0.643	0.011	3.71237e-57	8	Myh11
7.2427e-60	1.67299	0.857	0.025	9.53791e-56	8	Col5a2
1.45399e-59	2.04901	0.357	0.001	1.91476e-55	8	Lum
1.54325e-59	0.583342	0.357	0.001	2.03231e-55	8	Adap2
1.54334e-59	0.650457	0.357	0.001	2.03242e-55	8	Ifi205
1.63771e-59	0.583342	0.357	0.001	2.1567e-55	8	Plac9b
1.63771e-59	0.512953	0.357	0.001	2.1567e-55	8	Col27a1
1.63771e-59	0.512953	0.357	0.001	2.1567e-55	8	Svopl
1.63771e-59	0.512953	0.357	0.001	2.1567e-55	8	Col4a5
1.73736e-59	0.438952	0.357	0.001	2.28792e-55	8	Ccdc141
1.73736e-59	0.438952	0.357	0.001	2.28792e-55	8	Shox2
1.73736e-59	0.438952	0.357	0.001	2.28792e-55	8	Clip3
1.73736e-59	0.438952	0.357	0.001	2.28792e-55	8	Islr
1.73736e-59	0.438952	0.357	0.001	2.28792e-55	8	Alkal2
2.08216e-59	0.581724	0.357	0.001	2.742e-55	8	Gpm6b
7.6165e-57	0.509718	0.429	0.003	1.00302e-52	8	Kirrel
1.178e-56	0.764697	0.571	0.009	1.55131e-52	8	Naalad2
1.13043e-54	0.980678	0.643	0.013	1.48866e-50	8	Atp1b2
2.26951e-54	1.77213	0.786	0.024	2.98872e-50	8	Tnxb
5.54578e-54	1.32892	0.786	0.024	7.30323e-50	8	Ndrg2
1.62166e-53	0.706514	0.5	0.007	2.13556e-49	8	Adamts2
2.90166e-53	1.02651	0.571	0.01	3.8212e-49	8	Des
2.90621e-51	0.769525	0.429	0.004	3.82719e-47	8	Kdelr3
3.62866e-51	0.889846	0.357	0.002	4.77858e-47	8	Higd1b
4.93085e-51	0.581724	0.357	0.002	6.49343e-47	8	Arhgap42
4.93085e-51	0.511335	0.357	0.002	6.49343e-47	8	Adamts15
5.45863e-51	0.437334	0.357	0.002	7.18846e-47	8	Src
5.45863e-51	0.437334	0.357	0.002	7.18846e-47	8	Irs2
1.14584e-50	1.0329	0.571	0.011	1.50896e-46	8	Cryab
1.42053e-49	0.75509	0.643	0.016	1.87069e-45	8	Rab34
2.13497e-48	1.49685	0.571	0.012	2.81154e-44	8	Cox4i2
2.14438e-48	3.06823	1	0.054	2.82393e-44	8	Cd63
1.41277e-46	0.988697	0.429	0.006	1.86048e-42	8	Rasl11a
1.84958e-46	0.506491	0.429	0.006	2.43571e-42	8	2010204K13Rik
2.27437e-46	0.703297	0.5	0.009	2.99512e-42	8	Adamts12
3.18609e-46	0.876965	0.5	0.009	4.19577e-42	8	Cystm1
3.87123e-46	0.572052	0.5	0.009	5.09802e-42	8	Slit3
4.28364e-46	1.52449	0.643	0.018	5.64113e-42	8	Gas1
4.46299e-46	0.714587	0.286	0.001	5.87731e-42	8	Cspg4
4.72685e-46	0.583342	0.286	0.001	6.22479e-42	8	Sytl2
4.73054e-46	0.493653	0.429	0.006	6.22965e-42	8	Thy1
5.30124e-46	0.438952	0.286	0.001	6.98121e-42	8	Ephx3
5.61186e-46	0.36095	0.286	0.001	7.39026e-42	8	Olfr1033
5.61186e-46	0.36095	0.286	0.001	7.39026e-42	8	Meis2
5.61186e-46	0.36095	0.286	0.001	7.39026e-42	8	Gpsm2
5.61186e-46	0.36095	0.286	0.001	7.39026e-42	8	Fhl5
5.61186e-46	0.36095	0.286	0.001	7.39026e-42	8	Mmp23
5.61186e-46	0.36095	0.286	0.001	7.39026e-42	8	Slc2a4
5.61186e-46	0.36095	0.286	0.001	7.39026e-42	8	Enox1
1.17552e-45	1.11954	0.643	0.018	1.54804e-41	8	Gpx8
5.12034e-45	0.692095	0.571	0.013	6.74298e-41	8	P3h3
8.69685e-45	1.67964	0.357	0.003	1.14529e-40	8	Mmp2
[truncated: 954 more rows]
