# Supplementary material for: PAX3-FOXO1 dictates myogenic reprogramming and rhabdomyosarcoma identity in endothelial progenitors
Source: Nat Commun. 2023 Nov 15;14:7291. doi: 10.1038/s41467-023-43044-1 (PMC10651858; doi:10.1038/s41467-023-43044-1)
Supplement: Supplementary file 5 — Dataset 4 [file 41467_2023_43044_MOESM5_ESM.xlsx]

## Sheet: Sheet1
Supplementary Data 4 – Tek-Cre;R26-tdTom Tom+ and Tom- RNAseq. Signficance determined by moderated t-tests using a combination of limma::lmFit and limma::eBayes functions. The false discovery rate (FDR) was estimated using the Benjamini-Hochberg method
geneID	geneSymbol	log2FC	AveExpr	P.Value	FDR	Tek_SCM_tomatoPos.AveExpr	Tek_SCM_tomatoNeg.AveExpr	2064727_MEH264	2064731_MEH268	2064735_MEH272	2064739_MEH276	2064729_MEH266	2064733_MEH270	2064737_MEH274	2064741_MEH278
ENSMUSG00000038119.15	Cdon	-3.53	7.18	2.036e-10	7.561e-07	5.42	8.95	5.28	5.39	5.31	5.65	9.1	8.9	8.78	9
ENSMUSG00000062515.3	Fabp4	4.98	8.47	2.3645e-10	7.561e-07	10.96	5.98	11.34	11.25	10.68	10.57	6.15	5.77	5.54	6.45
ENSMUSG00000041134.15	Cyyr1	6.22	6.87	1.996e-10	7.561e-07	9.98	3.77	10.32	10.21	9.73	9.68	3.65	3.07	4.11	4.17
ENSMUSG00000029661.16	Col1a2	-3.95	10.7	3.5934e-10	7.561e-07	8.73	12.68	8.77	8.78	9.01	8.35	12.79	12.45	12.38	13.09
ENSMUSG00000031871.9	Cdh5	5.24	8.77	4.4383e-10	7.561e-07	11.39	6.14	11.69	11.61	11.22	11.05	6.34	5.52	5.81	6.88
ENSMUSG00000062960.10	Kdr	6.75	7.42	3.2871e-10	7.561e-07	10.79	4.05	11.1	11.14	10.56	10.36	4.75	3.12	4.49	3.8
ENSMUSG00000038463.8	Olfml2b	-4.61	6.3	3.0705e-10	7.561e-07	3.99	8.62	4.4	3.43	4.15	3.92	8.74	8.63	8.47	8.65
ENSMUSG00000002944.15	Cd36	4.74	9.02	4.7868e-10	7.561e-07	11.39	6.66	11.83	11.52	11.15	11.07	7.26	6.44	6.14	6.76
ENSMUSG00000029648.13	Flt1	5.22	7.89	4.9707e-10	7.561e-07	10.51	5.28	10.9	10.71	10.26	10.15	5.9	4.67	4.97	5.54
ENSMUSG00000020154.10	Ptprb	5.17	9.13	6.9027e-10	7.8314e-07	11.71	6.54	12.15	11.92	11.57	11.21	7.04	5.76	6.84	6.54
ENSMUSG00000019899.16	Lama2	-3.95	8.16	7.1013e-10	7.8314e-07	6.18	10.13	6.31	6.27	6.13	6.03	10.3	10.17	9.54	10.5
ENSMUSG00000039167.12	Adgrl4	5.8	7.17	5.9536e-10	7.8314e-07	10.07	4.28	10.62	10.2	9.72	9.75	4.83	3.61	4.44	4.19
ENSMUSG00000001506.10	Col1a1	-4.14	10.68	8.3948e-10	7.8314e-07	8.61	12.75	8.73	8.91	8.88	7.92	12.95	12.71	12.45	12.88
ENSMUSG00000027435.8	Cd93	4.93	8.93	8.7221e-10	7.8314e-07	11.39	6.47	11.87	11.75	11.16	10.79	7.1	6.25	6.28	6.22
ENSMUSG00000004655.5	Aqp1	4.46	8.74	1.0026e-09	7.8314e-07	10.98	6.51	11.57	10.81	10.55	10.98	7.01	6.27	6.11	6.64
ENSMUSG00000020717.19	Pecam1	5.1	8	9.7832e-10	7.8314e-07	10.55	5.45	10.9	10.77	10.41	10.13	5.12	4.74	6.12	5.82
ENSMUSG00000056492.6	Adgrf5	5.26	8.7	1.0297e-09	7.8314e-07	11.34	6.07	11.88	11.64	11.06	10.77	6.6	5.4	5.91	6.36
ENSMUSG00000070047.14	Fat1	-4.12	7.22	1.0154e-09	7.8314e-07	5.18	9.27	5.31	5.47	5.21	4.71	9.44	9.53	8.82	9.29
ENSMUSG00000039952.15	Dag1	-3.43	9.65	1.2504e-09	8.5902e-07	7.94	11.37	8.34	8.06	7.8	7.54	11.64	11.32	11.11	11.41
ENSMUSG00000026043.18	Col3a1	-3.43	11.13	1.6459e-09	1.0242e-06	9.41	12.84	9.54	9.68	9.55	8.88	12.86	13.05	12.54	12.92
ENSMUSG00000026208.9	Des	-4.69	6.22	1.255e-09	8.5902e-07	3.9	8.56	3.51	4	4.35	3.68	8.75	8.43	8.24	8.8
ENSMUSG00000025608.9	Podxl	5.29	8.21	1.8458e-09	1.0986e-06	10.86	5.56	11.44	10.99	10.54	10.48	6.22	4.65	5.58	5.8
ENSMUSG00000032744.4	Heyl	-5.09	6.2	1.4755e-09	9.619e-07	3.68	8.73	3.62	3.93	3.81	3.3	8.93	8.59	8.32	9.07
ENSMUSG00000038855.10	Itpkb	2.92	7.96	2.7636e-09	1.3433e-06	9.43	6.5	9.79	9.46	9.44	9.02	6.5	6.48	6.47	6.57
ENSMUSG00000045092.8	S1pr1	5.45	6.13	2.0951e-09	1.1951e-06	8.87	3.42	9.37	8.85	8.51	8.73	3.66	2.79	3.49	3.66
ENSMUSG00000020577.17	Tspan13	5.55	7.71	2.8456e-09	1.3433e-06	10.48	4.95	11.03	10.55	10.15	10.2	4.36	4.27	6.04	5.11
ENSMUSG00000030074.9	Gxylt2	-3.97	5.6	2.2818e-09	1.2495e-06	3.62	7.6	3.51	3.51	3.28	4.11	7.6	7.53	7.65	7.62
ENSMUSG00000047867.11	Gimap6	4.51	6.08	2.7225e-09	1.3433e-06	8.33	3.84	8.51	8.42	8.05	8.34	3.75	3.1	4.56	3.89
ENSMUSG00000068036.15	Afdn	3.88	8.3	4.1145e-09	1.8776e-06	10.25	6.35	10.8	10.41	10.08	9.68	6.37	6.22	6.04	6.78
ENSMUSG00000031740.8	Mmp2	-3.85	7.67	4.6802e-09	2.0537e-06	5.76	9.59	5.58	6.1	5.51	5.82	9.81	9.47	9	10.07
ENSMUSG00000054435.16	Gimap4	5.6	5.39	2.6892e-09	1.3433e-06	8.18	2.63	8.47	8.26	8.01	7.97	2.83	2.88	2.77	1.92
ENSMUSG00000042436.12	Mfap4	-5.7	6.83	4.8005e-09	2.0537e-06	4.01	9.67	3.76	4.13	4.57	3.52	10.08	9.49	9	10.11
ENSMUSG00000039349.5	C130074G19Rik	3.57	6.11	5.4217e-09	2.2492e-06	7.9	4.33	8.04	8.04	7.75	7.79	4.75	3.91	3.96	4.63
ENSMUSG00000069601.14	Ank3	-4.22	6.37	5.6161e-09	2.2613e-06	4.3	8.44	4.25	4.91	4.6	3.41	8.62	8.51	8.41	8.22
ENSMUSG00000078606.8	Gm4070	5.25	7.06	6.0529e-09	2.3676e-06	9.7	4.43	10	9.75	9.6	9.47	5.11	3.11	4.3	5.14
ENSMUSG00000033420.12	Antxr1	-3.33	7.39	6.5619e-09	2.4142e-06	5.73	9.06	5.75	5.54	6.05	5.56	9.13	8.97	8.62	9.52
ENSMUSG00000046618.7	Olfml2a	-3.85	6.77	6.8265e-09	2.4142e-06	4.84	8.7	4.99	4.37	5.44	4.53	8.81	8.94	8.27	8.8
ENSMUSG00000022665.15	Ccdc80	-3.1	6.75	7.214e-09	2.469e-06	5.21	8.31	5.35	5.05	5.42	5	8.21	8.16	8.13	8.72
ENSMUSG00000027684.16	Mecom	3.89	5.89	6.8775e-09	2.4142e-06	7.84	3.97	8.18	8.01	7.71	7.44	3.78	4.03	4.11	3.88
ENSMUSG00000022272.17	Myo10	2.71	8.06	7.8806e-09	2.5687e-06	9.42	6.71	9.81	9.54	9.32	9.01	6.67	6.76	6.62	6.76
ENSMUSG00000026222.16	Sp100	2.75	6.83	8.3699e-09	2.6042e-06	8.21	5.45	8.45	8.04	8.13	8.22	5.48	5.15	5.35	5.8
ENSMUSG00000031565.18	Fgfr1	-3.13	6.9	8.8236e-09	2.6843e-06	5.34	8.47	5.86	5.03	5.24	5.19	8.35	8.61	8.22	8.72
ENSMUSG00000013921.15	Clip3	-4.58	5.46	6.8403e-09	2.4142e-06	3.19	7.75	2.75	3.39	2.67	3.84	7.87	7.91	7.57	7.66
ENSMUSG00000025255.18	Zfhx4	-4.73	6.05	8.2221e-09	2.6042e-06	3.75	8.38	3.88	4.41	3.97	2.66	8.57	8.28	8.13	8.53
ENSMUSG00000045103.17	Dmd	-3.26	8.04	9.47e-09	2.7584e-06	6.42	9.67	6.72	6.43	6.59	5.93	9.79	9.99	9.19	9.7
ENSMUSG00000048285.9	Frmd6	-2.77	6.43	9.9051e-09	2.825e-06	5.06	7.81	4.96	5.22	4.91	5.13	7.96	7.9	7.49	7.89
ENSMUSG00000026185.8	Igfbp5	-2.9	9.53	1.0121e-08	2.8278e-06	8.08	10.98	7.95	8.18	8.2	7.99	10.94	10.97	10.52	11.51
ENSMUSG00000009687.14	Fxyd5	2.53	6.51	1.0676e-08	2.9223e-06	7.78	5.25	7.56	7.9	7.76	7.89	5.25	5.17	5.06	5.47
ENSMUSG00000026872.18	Zeb2	-2.85	8.91	1.1161e-08	2.9223e-06	7.48	10.33	7.89	7.41	7.41	7.21	10.51	10.42	9.89	10.51
ENSMUSG00000004317.14	Clcn5	-3.02	6.36	1.1487e-08	2.9223e-06	4.86	7.88	4.77	4.75	4.9	4.98	8.09	8.12	7.76	7.53
ENSMUSG00000036334.12	Igsf10	-4.13	6.62	1.1361e-08	2.9223e-06	4.57	8.68	4.87	4.6	4.84	3.92	8.66	8.57	8.27	9.2
ENSMUSG00000057315.14	Arhgap24	-4.67	5.35	9.3143e-09	2.7584e-06	3.05	7.68	2.52	3.21	3.58	2.79	7.87	7.6	7.38	7.85
ENSMUSG00000027111.15	Itga6	2.72	8.67	1.2781e-08	3.1812e-06	10.03	7.31	10.28	10.28	9.93	9.63	7.55	7.44	7.02	7.23
ENSMUSG00000022895.16	Ets2	2.66	8.41	1.3395e-08	3.2746e-06	9.75	7.08	9.93	9.93	9.67	9.46	7.26	6.84	7.42	6.82
ENSMUSG00000030317.8	Timp4	5.06	5.77	1.1527e-08	2.9223e-06	8.29	3.27	8.67	8.47	7.77	8.26	2.83	3.99	3.08	3.11
ENSMUSG00000001946.14	Esam	3.4	6.51	1.4011e-08	3.2948e-06	8.21	4.83	8.57	8.29	7.98	7.99	5.13	5.12	4.77	4.25
ENSMUSG00000054720.12	Lrrc8c	2.59	8.41	1.4267e-08	3.2948e-06	9.71	7.12	10.12	9.85	9.49	9.37	7.22	7.02	7.18	7.03
ENSMUSG00000015222.17	Map2	-4.86	4.89	7.5768e-09	2.5299e-06	2.48	7.34	2.69	2.07	2.38	2.62	7.49	7.35	7.11	7.4
ENSMUSG00000039883.5	Lrrc17	-3.29	5.46	1.3817e-08	3.2948e-06	3.84	7.1	3.63	4.01	3.69	3.95	7.17	7.26	6.83	7.13
ENSMUSG00000068699.12	Flnc	-3.54	6.32	1.5278e-08	3.397e-06	4.57	8.06	4.89	4.99	4.35	4.03	8.18	8.26	7.66	8.16
ENSMUSG00000036782.13	Klhl13	-3.07	6.01	1.5385e-08	3.397e-06	4.49	7.54	4.66	4.63	4.35	4.29	7.57	7.51	7.24	7.85
ENSMUSG00000074272.10	Ceacam1	4.68	6.03	1.444e-08	3.2948e-06	8.38	3.7	8.91	8.56	8.11	7.91	4.12	3.32	3.69	3.62
ENSMUSG00000026042.16	Col5a2	-3.35	7.24	1.6321e-08	3.5085e-06	5.57	8.91	5.72	5.64	5.46	5.43	9.1	9.05	8.23	9.24
ENSMUSG00000039607.15	Rbms3	-3.64	6.66	1.6402e-08	3.5085e-06	4.87	8.46	5.06	5.09	5.13	4.15	8.54	8.65	8	8.66
ENSMUSG00000018217.12	Pmp22	-4.17	8.76	1.7369e-08	3.5889e-06	6.68	10.84	6.98	7.1	6.56	6.08	11.09	11.5	10.11	10.63
ENSMUSG00000055632.18	Hmcn2	-4.76	7.28	1.79e-08	3.6038e-06	4.93	9.63	5.57	5.41	4.84	3.88	9.98	9.66	9.02	9.86
ENSMUSG00000031375.17	Bgn	-3.63	9.52	1.7564e-08	3.5889e-06	7.71	11.34	8.05	7.66	7.77	7.36	11.35	11.35	10.62	12.03
ENSMUSG00000008398.15	Elk3	2.85	7.8	1.859e-08	3.6883e-06	9.22	6.37	9.56	9.53	9.03	8.78	6.63	6.29	6.17	6.39
ENSMUSG00000032060.10	Cryab	-4.52	5.79	1.8994e-08	3.7147e-06	3.59	8.01	3.44	4.27	3.82	2.76	8.2	8.34	7.69	7.81
ENSMUSG00000090272.8	Mndal	2.98	6.8	2.2184e-08	4.1726e-06	8.29	5.31	8.54	8.13	8.33	8.15	5.72	4.74	5.6	5.15
ENSMUSG00000020620.14	Abca8b	-4.48	6.6	2.2438e-08	4.1726e-06	4.38	8.84	4.45	4.43	4.29	4.29	9.07	8.65	8.16	9.49
ENSMUSG00000022836.11	Mylk	-2.79	8.2	2.2555e-08	4.1726e-06	6.8	9.59	6.98	6.79	7.13	6.31	9.53	9.97	9.36	9.5
ENSMUSG00000025351.14	Cd63	-3.64	6.44	2.3603e-08	4.1964e-06	4.62	8.27	3.96	4.56	4.58	5.32	8.53	8.2	7.95	8.4
ENSMUSG00000031785.16	Adgrg1	4.53	5.6	2.2493e-08	4.1726e-06	7.88	3.34	8.38	7.82	7.59	7.71	3.71	2.69	3.09	3.78
ENSMUSG00000035279.8	Ssc5d	-4.77	6.39	2.5021e-08	4.3359e-06	4.04	8.76	3.95	4.31	4.31	3.53	9.04	8.46	8.18	9.34
ENSMUSG00000030616.15	Sytl2	-3.65	6.42	2.6248e-08	4.4917e-06	4.6	8.25	4.07	4.69	4.36	5.25	8.54	8.34	8.3	7.82
ENSMUSG00000055980.2	Irs1	-4.41	5.63	2.4684e-08	4.3324e-06	3.46	7.81	3.8	3.84	2.99	3.14	7.9	8.18	7.33	7.85
ENSMUSG00000060487.7	Samd5	3.2	6.2	2.7763e-08	4.5893e-06	7.81	4.6	8.22	7.84	7.81	7.35	4.77	4.38	4.43	4.79
ENSMUSG00000001119.7	Col6a1	-3.43	7.81	2.7523e-08	4.5893e-06	6.11	9.51	6.16	6.46	5.96	5.83	9.79	9.65	8.74	9.85
ENSMUSG00000025151.16	Maged1	-2.2	7.63	2.7824e-08	4.5893e-06	6.53	8.73	6.52	6.65	6.5	6.46	8.84	8.91	8.37	8.79
ENSMUSG00000052957.8	Gas1	-4.53	5.38	2.3575e-08	4.1964e-06	3.14	7.65	2.52	3.26	3.32	3.38	8	7.44	7.31	7.81
ENSMUSG00000039982.8	Dtx4	-5.16	5.41	2.3044e-08	4.1964e-06	2.86	7.99	3.38	2.57	2.94	2.44	8.41	7.74	7.64	8.18
ENSMUSG00000020122.16	Egfr	-3.58	7.3	3.089e-08	4.9751e-06	5.49	9.12	5.64	4.9	5.42	6	9.22	8.89	8.67	9.69
ENSMUSG00000041828.15	Abca8a	-4.22	7.16	3.1262e-08	4.9764e-06	5.05	9.27	5.27	5.15	4.52	5.24	9.39	9.2	8.52	9.96
ENSMUSG00000041992.9	Rapgef5	3.9	5.95	3.1625e-08	4.9764e-06	7.89	4.02	8.44	7.66	7.95	7.52	4.19	4.36	3.93	3.54
ENSMUSG00000044338.9	Aplnr	6.18	6.98	3.2473e-08	4.995e-06	10.06	3.91	10.69	10.27	10.07	9.21	4.93	2.99	4.55	3.09
ENSMUSG00000002504.15	Slc9a3r2	3.98	6.93	3.3969e-08	5.1103e-06	8.94	4.94	9.43	9.15	8.55	8.63	5.31	4.49	4.32	5.58
ENSMUSG00000000794.9	Kcnn3	-3.24	5.34	3.3683e-08	5.1103e-06	3.75	6.95	3.41	3.96	4.16	3.39	7.13	6.83	7.01	6.83
ENSMUSG00000044921.5	Rassf9	5.13	5.45	2.9862e-08	4.8667e-06	8.03	2.89	8.57	7.9	7.72	7.92	2.99	2.88	2.05	3.52
ENSMUSG00000039542.16	Ncam1	-6.46	5.23	1.7018e-08	3.5843e-06	2.04	8.47	2.93	1.52	1.67	1.82	8.58	8.5	8.03	8.78
ENSMUSG00000019966.18	Kitl	3.12	7.62	3.6385e-08	5.3561e-06	9.19	6.06	9.63	9.5	8.9	8.72	6.11	6.08	5.64	6.39
ENSMUSG00000045868.12	Gvin1	5.23	7.24	3.9149e-08	5.6416e-06	9.88	4.61	10.21	10.06	9.65	9.59	5.74	3.09	4.33	5.22
ENSMUSG00000000223.13	Drp2	-5.32	5.85	3.5632e-08	5.3021e-06	3.25	8.46	2.93	4.2	3.05	2.74	8.88	8.84	7.97	8.15
ENSMUSG00000031596.15	Slc7a2	-3.66	5.12	3.7418e-08	5.4495e-06	3.33	6.95	2.97	3.5	3.76	3	7.11	6.87	6.68	7.12
ENSMUSG00000025810.9	Nrp1	2.98	8.07	4.0824e-08	5.7617e-06	9.57	6.58	10.04	9.81	9.37	9.05	6.75	6.21	6.5	6.88
ENSMUSG00000025085.16	Ablim1	2.3	8.61	4.0735e-08	5.7617e-06	9.75	7.46	9.94	9.78	9.68	9.62	7.19	7.2	7.62	7.83
ENSMUSG00000046470.5	Sox18	5.04	5.11	3.218e-08	4.995e-06	7.65	2.61	8	7.8	7.54	7.27	2.71	2.06	2.24	3.28
ENSMUSG00000020053.18	Igf1	-2.9	7.61	4.2987e-08	5.8849e-06	6.18	9.05	6.18	6.64	6.31	5.56	9.07	9.28	8.67	9.17
ENSMUSG00000071042.12	Rasgrp3	5.64	6.21	4.2856e-08	5.8849e-06	9.05	3.38	9.72	9.22	8.82	8.44	4.17	2.73	2.73	3.83
ENSMUSG00000023224.12	Serping1	-3.54	8.14	4.4786e-08	6.0705e-06	6.36	9.92	6.18	6.05	6.48	6.73	9.99	9.57	9.39	10.71
ENSMUSG00000038146.8	Notch3	-3.18	7.09	4.6011e-08	6.1154e-06	5.52	8.66	5.68	5.96	5.58	4.85	8.91	8.7	8.18	8.85
ENSMUSG00000027750.16	Postn	-3.81	8.69	4.5358e-08	6.0878e-06	6.79	10.59	6.58	7.19	7.21	6.17	10.89	10.73	9.76	10.96
ENSMUSG00000000957.11	Mmp14	-2.64	6.37	5.0967e-08	6.663e-06	5.06	7.68	5.03	5.27	4.83	5.08	7.86	7.81	7.24	7.81
ENSMUSG00000029298.15	Gbp9	4.29	6.81	5.2731e-08	6.8102e-06	8.96	4.66	9.31	9.19	8.99	8.36	4.71	3.54	5.36	5.01
ENSMUSG00000024395.9	Lims2	2.54	7.2	5.6259e-08	7.0485e-06	8.47	5.92	8.77	8.72	8.16	8.22	5.84	5.98	5.63	6.23
ENSMUSG00000041445.9	Mmrn2	5.02	5.43	5.1104e-08	6.663e-06	7.95	2.94	8.54	7.99	7.64	7.62	3.1	2.16	3.25	3.12
ENSMUSG00000022324.15	Matn2	-4.73	5.66	5.5956e-08	7.0485e-06	3.34	8	3.59	3.56	3.64	2.48	8.34	8.14	7.39	8.13
ENSMUSG00000061353.11	Cxcl12	3.26	8.97	5.7415e-08	7.0485e-06	10.59	7.34	10.98	10.87	10.45	10.08	7.37	7.15	6.83	8
ENSMUSG00000053062.16	Jam2	3.5	8.68	5.7665e-08	7.0485e-06	10.44	6.93	10.97	10.41	10.17	10.19	7.18	6.57	6.3	7.65
ENSMUSG00000001930.17	Vwf	2.87	5.81	6.1187e-08	7.227e-06	7.25	4.38	7.53	7.3	7.36	6.82	4.56	4.16	4.31	4.44
ENSMUSG00000030921.17	Trim30a	3.23	5.49	6.1505e-08	7.227e-06	7.12	3.88	7.46	7.05	7.01	6.94	3.69	4.06	3.35	4.37
ENSMUSG00000016087.13	Fli1	4	6.31	6.282e-08	7.227e-06	8.31	4.32	8.3	8.36	8.26	8.31	4.82	3.09	5.26	4.06
ENSMUSG00000022799.4	Arhgap31	2.95	8.02	5.9766e-08	7.1772e-06	9.49	6.54	10.03	9.7	9.27	8.97	6.5	6.31	6.39	6.95
ENSMUSG00000102918.1	Pcdhgc3	-2.72	7.51	6.1878e-08	7.227e-06	6.16	8.87	6.05	6.59	5.95	6.06	9.05	8.95	8.3	9.15
ENSMUSG00000040118.15	Cacna2d1	-3.77	5.47	6.3714e-08	7.2687e-06	3.62	7.34	3.89	3.79	3.69	3.04	7.44	7.43	6.85	7.62
ENSMUSG00000046916.9	Myct1	5.19	5.3	5.7095e-08	7.0485e-06	7.92	2.71	8.31	8.15	7.65	7.55	3.35	1.78	2.43	3.17
ENSMUSG00000026674.9	Ddr2	-2.87	7	6.789e-08	7.494e-06	5.58	8.43	5.45	5.85	5.26	5.75	8.51	8.59	7.85	8.77
ENSMUSG00000035258.15	Abi3bp	-3.82	7.28	6.8675e-08	7.494e-06	5.39	9.18	5.74	5.64	5.14	5.02	9.24	9.01	8.5	9.95
ENSMUSG00000018339.11	Gpx3	-4.59	6.78	7.1112e-08	7.494e-06	4.48	9.09	4.37	4.2	4.47	4.86	9.32	8.68	8.43	9.94
ENSMUSG00000024440.13	Pcdh12	5.57	4.76	4.1466e-08	5.7926e-06	7.56	2	7.88	7.69	7.42	7.25	2.35	1.47	1.39	2.59
ENSMUSG00000021796.15	Bmpr1a	-4.27	5.93	7.0896e-08	7.494e-06	3.83	8.05	3.4	4.3	3.69	3.87	8.26	8.32	7.31	8.33
ENSMUSG00000032289.15	Thsd4	-3.99	5.06	6.4654e-08	7.315e-06	3.1	7.04	2.69	3.39	3.14	3.09	7.33	7.28	6.71	6.84
ENSMUSG00000040732.20	Erg	3.97	5.83	7.2857e-08	7.5488e-06	7.83	3.85	8.28	8.06	7.72	7.24	4.07	3.3	3.78	4.19
ENSMUSG00000026837.15	Col5a1	-3.26	8.01	7.0025e-08	7.494e-06	6.39	9.63	6.72	6.89	5.79	6.15	9.86	9.9	9.01	9.74
ENSMUSG00000026094.14	Stk17b	2.55	6.35	7.3337e-08	7.5488e-06	7.62	5.09	7.5	7.58	7.6	7.8	4.95	4.86	5.72	4.83
ENSMUSG00000030096.8	Slc6a6	2.49	8.74	7.0637e-08	7.494e-06	9.99	7.5	10.36	10.12	9.76	9.72	7.69	7.18	7.27	7.85
ENSMUSG00000074825.4	Itpripl1	2.74	5.46	7.6124e-08	7.7252e-06	6.83	4.09	7.05	6.83	6.67	6.77	3.87	4.19	3.77	4.5
ENSMUSG00000019929.16	Dcn	-3.8	10.12	7.171e-08	7.494e-06	8.22	12.02	8.32	8.12	7.82	8.6	11.94	11.9	11.22	13.02
ENSMUSG00000010175.13	Prox1	-4.21	5.78	7.6179e-08	7.7252e-06	3.73	7.85	4.52	4.32	3.03	2.98	7.96	8.13	7.86	7.46
ENSMUSG00000004105.8	Angptl2	-3.04	6.84	7.6972e-08	7.7482e-06	5.33	8.37	5.22	5.41	5.04	5.62	8.5	8.41	7.75	8.8
ENSMUSG00000018800.14	Abca5	-3.05	5.61	7.9119e-08	7.7924e-06	4.11	7.13	3.94	4.27	3.91	4.26	7.4	7.09	6.71	7.32
ENSMUSG00000028556.15	Dock7	-2.69	6.48	7.9702e-08	7.7938e-06	5.16	7.82	5.52	5.33	4.82	4.91	7.82	8.08	7.43	7.93
ENSMUSG00000022883.11	Robo1	-4.01	4.99	7.1332e-08	7.494e-06	3.01	6.99	3.85	2.94	2.45	2.71	6.88	7.11	6.77	7.21
ENSMUSG00000031803.8	B3gnt3	4.27	4.49	5.9087e-08	7.1584e-06	6.64	2.38	6.9	6.66	6.57	6.44	2.31	1.86	2.32	2.88
ENSMUSG00000020241.13	Col6a2	-3.38	8.41	7.7595e-08	7.7538e-06	6.72	10.09	6.95	6.87	6.87	6.19	10.27	10.27	9.25	10.59
ENSMUSG00000025780.7	Itih5	-3.05	8.72	7.8965e-08	7.7924e-06	7.2	10.25	7.25	7.32	7.33	6.9	10.33	10.38	9.46	10.82
ENSMUSG00000021388.14	Aspn	-2.5	6.96	8.3007e-08	8.0593e-06	5.72	8.21	5.78	5.95	5.63	5.52	8.36	8.22	7.72	8.52
ENSMUSG00000050919.9	Zfp366	5.02	5.9	8.5219e-08	8.2158e-06	8.43	3.4	8.97	8.72	8.1	7.91	4.01	2.3	3.58	3.63
ENSMUSG00000032085.5	Tagln	-3.72	6.67	9.0533e-08	8.6069e-06	4.83	8.52	5.04	4.85	5.53	3.86	8.46	8.91	8.11	8.59
ENSMUSG00000026676.7	Ccdc3	-3.63	5.86	9.4067e-08	8.7249e-06	4.06	7.66	5	3.92	4.16	3.13	7.51	7.79	7.63	7.73
ENSMUSG00000022261.6	Sdc2	-3.45	6.5	9.3738e-08	8.7249e-06	4.79	8.22	4.69	4.95	4.8	4.71	8.14	8.33	7.57	8.83
ENSMUSG00000027962.14	Vcam1	-2.23	6.77	9.4647e-08	8.7249e-06	5.65	7.89	5.73	5.36	5.63	5.88	8.09	7.57	7.86	8.05
ENSMUSG00000027533.10	Fabp5	3.08	5.16	9.7156e-08	8.8084e-06	6.71	3.64	6.93	6.72	6.84	6.33	3.77	3.34	3.87	3.49
ENSMUSG00000026104.14	Stat1	1.83	8.06	9.1401e-08	8.6295e-06	8.97	7.14	9.1	8.75	9.05	8.99	7.12	6.94	7.16	7.34
ENSMUSG00000038264.8	Sema7a	4.49	5.02	8.7861e-08	8.4113e-06	7.24	2.83	7.57	7.33	6.87	7.2	2.74	3.35	3.29	1.83
ENSMUSG00000032827.15	Ppp1r9a	-3.65	5.33	9.6788e-08	8.8084e-06	3.52	7.16	3.17	3.5	3.89	3.47	7.16	7.65	6.97	6.86
ENSMUSG00000021285.15	Ppp1r13b	2.39	5.74	1.0099e-07	8.9754e-06	6.94	4.55	7.05	7.08	6.7	6.91	4.49	4.23	4.83	4.63
ENSMUSG00000048126.16	Col6a3	-3.52	8.72	9.4961e-08	8.7249e-06	6.97	10.48	7.42	7.39	6.82	6.23	10.54	10.77	9.75	10.84
ENSMUSG00000053799.7	Exoc6	2.64	6.08	1.0162e-07	8.9754e-06	7.42	4.76	7.64	7.54	7.32	7.16	5.27	4.46	4.44	4.84
ENSMUSG00000007097.14	Atp1a2	-4.58	6.38	1.0325e-07	9.0034e-06	4.13	8.64	5.22	4.19	4.36	2.69	8.88	8.52	8.36	8.82
ENSMUSG00000033174.17	Mgll	2.66	7.15	1.0071e-07	8.9754e-06	8.48	5.82	9	8.61	8.18	8.15	5.97	5.64	5.57	6.08
ENSMUSG00000066705.7	Fxyd6	-3.52	5.12	1.0229e-07	8.9764e-06	3.38	6.87	3.76	3.5	2.99	3.22	7.17	6.78	6.51	7.01
ENSMUSG00000040253.15	Gbp7	2.33	7.37	1.0065e-07	8.9754e-06	8.54	6.2	8.8	8.7	8.39	8.28	6.25	5.89	6.04	6.63
ENSMUSG00000032816.15	Igdcc4	-3.82	5	1.0555e-07	9.1453e-06	3.12	6.89	2.65	3.51	2.94	3.3	7.07	6.94	6.45	7.11
ENSMUSG00000071347.3	C1qtnf9	6.15	4.75	6.2756e-08	7.227e-06	7.84	1.73	8.32	7.84	7.44	7.74	1.92	1.08	1.72	1.95
ENSMUSG00000017009.3	Sdc4	-3.9	5.68	1.1751e-07	9.9917e-06	3.7	7.67	3.58	2.81	4.25	4.13	7.96	7.64	7.18	7.92
ENSMUSG00000033278.10	Ptprm	2.92	7.45	1.1261e-07	9.6954e-06	8.91	5.99	9.3	9.18	8.94	8.22	6.02	6.02	5.6	6.3
ENSMUSG00000022860.15	Chodl	-6.34	5.01	6.69e-08	7.494e-06	1.88	8.2	1.66	1.59	1.68	2.38	8.67	8.03	7.74	8.35
ENSMUSG00000024899.7	Papss2	3.02	6.7	1.2001e-07	1.0142e-05	8.22	5.19	8.65	8.3	7.84	8.08	5.16	5.34	4.52	5.71
ENSMUSG00000079018.10	Ly6c1	3.75	7.53	1.2459e-07	1.04e-05	9.42	5.65	9.92	9.38	9.14	9.23	5.81	5.58	4.63	6.56
ENSMUSG00000002799.6	Jag2	3.86	4.72	1.1721e-07	9.9917e-06	6.65	2.82	7	6.74	6.28	6.57	2.86	2.46	3.14	2.7
ENSMUSG00000038521.17	C1s1	-3.48	6.89	1.2911e-07	1.0712e-05	5.15	8.64	5.11	4.91	5.06	5.48	8.78	8.54	7.93	9.33
ENSMUSG00000024548.11	Setbp1	-2.53	5.84	1.3235e-07	1.0853e-05	4.6	7.09	4.66	4.89	4.74	4.07	7.19	7.09	6.84	7.23
ENSMUSG00000023959.9	Clic5	5.66	6.44	1.3503e-07	1.0916e-05	9.31	3.6	9.99	9.6	8.74	8.89	4.35	2.73	2.58	4.67
ENSMUSG00000056569.10	Mpz	-5.83	6.52	1.3555e-07	1.0916e-05	3.68	9.38	3.32	4.65	4.14	2.52	9.74	10.16	8.78	8.84
ENSMUSG00000054690.17	Emcn	5.45	5.91	1.3338e-07	1.0869e-05	8.66	3.18	9.29	8.87	8.37	8.12	3.1	2.33	2.71	4.47
ENSMUSG00000098188.1	Sowahc	-2.76	5.4	1.397e-07	1.1119e-05	4.05	6.77	4.29	4.16	4.33	3.37	6.69	6.82	6.7	6.85
ENSMUSG00000021904.6	Sema3g	2.97	5.25	1.4233e-07	1.125e-05	6.74	3.79	7.19	6.53	6.7	6.53	3.9	3.83	3.56	3.79
ENSMUSG00000041741.10	Pde3a	-3.52	7.27	1.3674e-07	1.0947e-05	5.53	9.01	5.53	5.82	6.24	4.53	9.23	9.25	8.59	8.98
ENSMUSG00000024593.15	Megf10	-7.47	4.89	5.4989e-08	7.0355e-06	1.31	8.59	1.85	1.71	1.98	-0.75	8.86	8.74	8.31	8.45
ENSMUSG00000029084.5	Cd38	5.64	5.42	1.324e-07	1.0853e-05	8.26	2.61	8.88	8.41	8.04	7.72	2.55	1.82	2.46	3.48
ENSMUSG00000026814.16	Eng	2.93	7.66	1.4489e-07	1.1334e-05	9.13	6.19	9.54	9.37	8.73	8.89	6.47	5.8	5.75	6.72
ENSMUSG00000020272.8	Stk10	2.15	6.18	1.5248e-07	1.1593e-05	7.25	5.11	7.46	7.25	7.06	7.23	5.05	5.1	5.46	4.83
ENSMUSG00000020846.6	Rflnb	3.46	7.23	1.4996e-07	1.154e-05	8.98	5.5	9.6	9.09	8.77	8.45	5.91	4.9	5.12	6.03
ENSMUSG00000049775.16	Tmsb4x	1.94	10.09	1.4299e-07	1.125e-05	11.06	9.12	11.19	11.1	10.75	11.19	9.15	9.23	8.79	9.29
ENSMUSG00000053835.17	H2-T24	3.37	4.66	1.5005e-07	1.154e-05	6.34	3.01	6.65	6.07	6.45	6.17	2.93	3.18	3.14	2.7
ENSMUSG00000021895.10	Arhgef3	2.55	6.73	1.5328e-07	1.1593e-05	8.01	5.46	8.37	8.04	7.76	7.87	5.3	5.88	4.95	5.69
ENSMUSG00000040249.15	Lrp1	-2.95	8.7	1.4673e-07	1.1414e-05	7.22	10.18	7.22	6.99	7.35	7.32	10.38	10.05	9.43	10.86
ENSMUSG00000027878.11	Notch2	-2.02	7.52	1.5195e-07	1.1593e-05	6.51	8.54	6.4	6.47	6.44	6.72	8.77	8.62	8.13	8.62
ENSMUSG00000001300.16	Efnb2	3.26	6.46	1.6312e-07	1.2203e-05	8.1	4.83	8.71	8.18	7.9	7.61	5.01	4.93	4.22	5.13
ENSMUSG00000056427.10	Slit3	-2.84	6.34	1.6972e-07	1.2559e-05	4.93	7.75	4.91	5.03	4.79	4.96	7.79	7.68	7.24	8.3
ENSMUSG00000032332.17	Col12a1	-3.17	7.75	1.61e-07	1.2111e-05	6.17	9.33	6.32	6.37	6.11	5.88	9.7	8.97	8.67	9.99
ENSMUSG00000051367.8	Six1	-5.29	3.86	6.9056e-08	7.494e-06	1.32	6.48	1.48	1.77	1.15	0.55	6.54	6.54	6.33	6.49
ENSMUSG00000017309.11	Cd300lg	6.76	5.29	1.2078e-07	1.0144e-05	8.69	1.96	9.23	8.89	8.28	8.36	2.21	0.34	2.43	2.59
ENSMUSG00000038894.7	Irs2	-2.58	5.59	1.8029e-07	1.3129e-05	4.31	6.89	4.09	4.21	4.37	4.52	6.94	7.17	6.53	6.91
ENSMUSG00000068270.15	Shroom4	3.54	6.65	1.7666e-07	1.2933e-05	8.42	4.89	8.82	8.66	8.19	8.01	5.66	5.31	4.28	4.29
ENSMUSG00000029231.15	Pdgfra	-3.12	7.2	1.7329e-07	1.2755e-05	5.64	8.76	5.46	5.7	5.58	5.81	8.74	8.88	8	9.4
ENSMUSG00000042035.11	Igsf3	-3.19	5.16	2.0157e-07	1.4151e-05	3.58	6.75	2.75	3.8	3.65	4.07	6.79	6.55	6.7	6.97
ENSMUSG00000022512.3	Cldn1	-3.44	5.84	2.0932e-07	1.4439e-05	4.12	7.58	3.77	3.86	4.33	4.49	7.83	7.44	7.01	8.02
ENSMUSG00000028967.10	Errfi1	-2.26	7.69	1.9158e-07	1.3606e-05	6.58	8.82	6.22	6.82	6.94	6.3	8.89	8.69	8.57	9.12
ENSMUSG00000024098.6	Twsg1	-2.13	7.67	1.9182e-07	1.3606e-05	6.61	8.74	6.68	6.73	6.27	6.77	8.83	8.59	8.43	9.11
ENSMUSG00000022220.14	Adcy4	4.42	4.88	1.9111e-07	1.3606e-05	7.11	2.68	7.44	7.37	6.97	6.63	3.28	2.43	2.09	2.8
ENSMUSG00000012428.9	Steap4	-3.31	6.07	2.1551e-07	1.4751e-05	4.45	7.7	4.33	4.91	4.64	3.89	7.85	7.45	7.26	8.24
ENSMUSG00000034205.16	Loxl2	-2.9	7.32	2.0421e-07	1.4263e-05	5.87	8.76	6.01	6.08	5.34	6.06	8.9	8.91	8.07	9.17
ENSMUSG00000021108.18	Prkch	5.32	5.4	2.0585e-07	1.4305e-05	8.05	2.8	8.36	8.07	7.89	7.87	1.03	2.38	4.38	3.25
ENSMUSG00000058056.16	Palld	-2.37	6.87	2.0988e-07	1.4439e-05	5.69	8.04	5.96	5.61	5.91	5.26	8.36	8.17	7.68	7.97
ENSMUSG00000021253.7	Tgfb3	-3.75	5.22	2.3789e-07	1.5733e-05	3.36	7.09	3.64	3.01	4.02	2.69	7.24	7.17	6.61	7.33
ENSMUSG00000041261.9	Car8	4.45	5.11	2.2929e-07	1.5443e-05	7.36	2.89	7.82	7.32	6.94	7.36	2.9	2.85	1.88	3.83
ENSMUSG00000056313.5	Tcim	2.07	5.94	2.3623e-07	1.5699e-05	6.99	4.91	7.12	7.16	6.94	6.71	5.01	4.83	4.72	5.05
ENSMUSG00000017144.8	Rnd3	-2.82	6.12	2.401e-07	1.5802e-05	4.7	7.54	5.27	4.39	4.36	4.77	7.66	7.83	7.06	7.61
ENSMUSG00000002265.16	Peg3	-4.75	7.98	2.2944e-07	1.5443e-05	5.65	10.32	6.34	6.55	5.7	4	10.6	10.6	10.32	9.75
ENSMUSG00000032766.9	Gng11	2.27	6.8	2.3013e-07	1.5443e-05	7.94	5.66	8.19	8.14	7.61	7.82	5.76	5.65	5.22	5.99
ENSMUSG00000033060.15	Lmo7	2.89	5.83	2.457e-07	1.5942e-05	7.28	4.38	7.7	7.44	7.07	6.9	4.18	3.96	4.59	4.77
ENSMUSG00000071984.10	Fndc1	-2.59	8.61	2.3225e-07	1.551e-05	7.31	9.9	7.2	7.38	7.04	7.62	9.94	9.91	9.27	10.49
ENSMUSG00000036545.8	Adamts2	-3.05	6.08	2.591e-07	1.6653e-05	4.57	7.6	4.99	4.58	4.23	4.43	7.53	7.81	7.04	8.04
ENSMUSG00000066113.16	Adamtsl1	-3.33	4.52	2.4466e-07	1.5942e-05	2.89	6.19	3.28	2.78	2.88	2.5	6.43	6.24	5.94	6.12
ENSMUSG00000038668.14	Lpar1	-3.57	5.66	2.6586e-07	1.685e-05	3.9	7.44	3.89	4.04	4.05	3.58	7.65	7.44	6.77	7.89
ENSMUSG00000031616.7	Ednra	-3.59	5.39	2.7416e-07	1.7217e-05	3.64	7.16	3.53	4.15	3.97	2.86	7.45	7.08	6.67	7.42
ENSMUSG00000058587.9	Tmod3	1.79	8.59	2.4365e-07	1.5942e-05	9.48	7.7	9.85	9.46	9.24	9.39	7.75	7.65	7.58	7.82
ENSMUSG00000044456.16	Rin3	3.56	5.52	2.7776e-07	1.7284e-05	7.31	3.75	7.85	7.34	7.23	6.84	4.41	3.24	3.49	3.78
ENSMUSG00000027931.12	Npr1	2.76	5.55	2.7713e-07	1.7284e-05	6.94	4.18	7.32	7.12	6.62	6.71	4.51	3.9	4.31	3.96
ENSMUSG00000026921.18	Egfl7	5.71	5.32	2.4795e-07	1.6012e-05	8.19	2.48	8.65	8.47	8.16	7.46	3.57	2.19	1.8	2.24
ENSMUSG00000057614.6	Gnai1	-2.89	5.12	2.8474e-07	1.7638e-05	3.68	6.58	3.53	3.37	4.03	3.73	6.75	6.68	6.17	6.73
ENSMUSG00000024451.9	Arap3	6.24	4.76	1.8242e-07	1.3144e-05	7.9	1.7	8.22	8.13	7.87	7.36	2.59	0.34	1.84	1.73
ENSMUSG00000067818.6	Myl9	-4.06	7.91	2.6329e-07	1.6765e-05	5.92	9.92	5.88	6.44	6.73	4.6	9.9	10.4	9.46	9.91
ENSMUSG00000020019.4	Ntn4	-2.75	5.7	2.8612e-07	1.7644e-05	4.34	7.08	4.91	4.22	3.97	4.2	7.23	7.16	6.65	7.26
ENSMUSG00000026768.10	Itga8	-4.91	6.24	2.9533e-07	1.789e-05	3.82	8.67	4.26	3.95	4.36	2.66	8.88	9.16	7.75	8.89
ENSMUSG00000033446.7	Lpar6	2.39	5.87	2.8745e-07	1.7647e-05	7.06	4.7	7.3	7.07	6.88	6.98	4.61	4.83	5.15	4.17
ENSMUSG00000000753.15	Serpinf1	-3.81	7.91	2.7123e-07	1.7111e-05	5.99	9.84	5.65	5.45	6.24	6.61	10.01	9.34	9.22	10.77
ENSMUSG00000017132.17	Cyth1	2.53	5.06	2.9861e-07	1.8009e-05	6.32	3.81	6.45	6.26	6.43	6.15	4.18	3.5	4.01	3.5
ENSMUSG00000040584.8	Abcb1a	4.09	5.96	3.02e-07	1.8054e-05	8.03	3.9	8.55	8.05	7.73	7.8	3.8	3.06	3.49	5.22
ENSMUSG00000032125.20	Robo4	5.46	5.06	2.6176e-07	1.6745e-05	7.81	2.36	8.47	7.89	7.44	7.44	2.4	1.52	2.35	2.98
ENSMUSG00000020388.12	Pdlim4	-2.87	5.47	3.1422e-07	1.8556e-05	4.04	6.91	4.5	3.8	4.06	3.77	7.27	6.81	6.52	7.03
ENSMUSG00000066026.14	Dhrs3	1.79	6.41	2.9224e-07	1.7781e-05	7.31	5.52	7.48	7.36	7.15	7.24	5.54	5.33	5.48	5.72
ENSMUSG00000037892.13	Pcdh18	-3.5	5.36	3.1516e-07	1.8556e-05	3.65	7.09	3.17	4.09	3.85	3.41	7.4	7.11	6.5	7.33
ENSMUSG00000055653.13	Gpc3	-3.71	5.62	3.1581e-07	1.8556e-05	3.82	7.45	4.11	4.42	3.28	3.39	7.54	7.51	6.83	7.9
ENSMUSG00000028464.16	Tpm2	-3.78	7.94	2.8906e-07	1.7666e-05	6.08	9.81	6.45	6.39	6.66	4.79	9.78	10.17	9.33	9.98
ENSMUSG00000032596.14	Uba7	2.83	4.91	3.2608e-07	1.9077e-05	6.34	3.51	6.54	6.55	6.33	5.92	3.43	3.57	3.47	3.49
ENSMUSG00000073557.12	Ppp1r12b	-2.26	6.93	3.0162e-07	1.8054e-05	5.8	8.06	5.87	5.63	6.02	5.66	8.22	8.49	7.65	7.89
ENSMUSG00000032340.8	Neo1	-2.39	6.89	3.0657e-07	1.8247e-05	5.71	8.08	6.05	5.85	5.7	5.21	8.15	8.07	7.67	8.43
ENSMUSG00000022579.10	Gpihbp1	6.52	4.65	1.9675e-07	1.3884e-05	7.92	1.46	8.48	8.08	7.55	7.56	1.34	1.2	1.34	1.66
ENSMUSG00000024940.11	Ltbp3	-3.6	5.43	3.5383e-07	2.0183e-05	3.66	7.21	3.75	3.85	3.43	3.52	7.34	7.23	6.57	7.7
ENSMUSG00000058656.13	Samd12	4.16	4.44	3.2898e-07	1.9083e-05	6.55	2.38	6.74	6.51	6.66	6.25	2.21	1.42	2.4	3.31
ENSMUSG00000020015.10	Cdk17	1.77	6.77	3.4582e-07	1.9892e-05	7.65	5.89	7.77	7.69	7.7	7.44	5.97	5.74	6.15	5.68
ENSMUSG00000028427.13	Aqp7	7.21	4.92	2.2642e-07	1.5421e-05	8.55	1.38	9.09	8.75	8.37	7.98	1.75	0.23	1.04	2.16
ENSMUSG00000030409.15	Dmpk	-3.64	5.05	3.9279e-07	2.1948e-05	3.28	6.84	3.8	3.48	3.65	2.11	6.94	7.09	6.58	6.76
ENSMUSG00000021754.17	Map3k1	1.85	7.21	3.5282e-07	2.0183e-05	8.13	6.29	8.2	8.25	8.15	7.93	6.56	6.24	6.43	5.91
ENSMUSG00000041444.14	Arhgap32	-2.32	5.55	4.0023e-07	2.2183e-05	4.42	6.69	4.05	4.93	4.23	4.43	6.78	6.71	6.44	6.83
ENSMUSG00000028988.13	Ctnnbip1	2.61	5.43	4.0378e-07	2.223e-05	6.74	4.12	6.75	7.18	6.7	6.34	4.33	3.97	4.17	3.99
ENSMUSG00000068747.14	Sort1	-3.07	5.99	4.0433e-07	2.223e-05	4.44	7.55	5.34	3.84	3.76	4.78	7.64	7.63	7.29	7.66
ENSMUSG00000032735.15	Ablim3	5.97	5.1	3.4387e-07	1.9863e-05	8.09	2.17	8.57	8.55	7.8	7.43	2.4	1.93	2.32	1.83
ENSMUSG00000026586.16	Prrx1	-3.15	6.9	3.8569e-07	2.1678e-05	5.34	8.46	6.06	5.5	4.82	4.95	8.7	8.4	7.85	8.9
ENSMUSG00000020647.10	Ncoa1	-1.56	7.28	3.656e-07	2.0768e-05	6.5	8.06	6.52	6.57	6.53	6.37	8.09	8.21	7.87	8.06
ENSMUSG00000001911.16	Nfix	-2.42	7.85	3.6972e-07	2.0915e-05	6.64	9.06	7.04	6.67	6.16	6.7	9.18	9.05	8.54	9.47
ENSMUSG00000019539.11	Rcn3	-3.22	5.81	4.1932e-07	2.2817e-05	4.21	7.42	4.37	4.15	4.27	4.04	7.62	7.33	6.78	7.95
ENSMUSG00000068220.6	Lgals1	-2.62	7.02	3.8637e-07	2.1678e-05	5.71	8.33	4.99	5.77	5.78	6.28	8.16	8.67	8.07	8.41
ENSMUSG00000091243.2	Vgll3	-4.75	4.41	3.2771e-07	1.9083e-05	2.06	6.81	1.66	1.59	2.41	2.42	7.25	6.84	6.47	6.67
ENSMUSG00000028214.13	Gem	-2.81	5.25	4.2844e-07	2.3183e-05	3.87	6.66	3.44	4.18	3.31	4.48	6.72	6.83	6.54	6.53
ENSMUSG00000046280.9	She	5.13	5.33	4.1706e-07	2.2817e-05	7.92	2.78	8.41	8.16	7.64	7.46	3.12	1.08	3.22	3.55
ENSMUSG00000001870.16	Ltbp1	-2.31	6.98	3.9767e-07	2.213e-05	5.83	8.13	6.19	5.84	5.66	5.62	8.43	8.33	7.59	8.16
ENSMUSG00000037754.13	Ppp1r16b	3.97	5.87	4.445e-07	2.3864e-05	7.83	3.93	8.03	7.85	7.73	7.69	3.44	3.68	5.59	2.93
ENSMUSG00000033207.7	Mamdc2	-3.4	4.94	4.4399e-07	2.3864e-05	3.24	6.67	3.46	2.6	3.48	3.34	6.82	6.64	6.2	7
ENSMUSG00000074793.10	Hspa12b	3.41	5.82	4.4734e-07	2.3922e-05	7.54	4.11	7.98	7.72	7.49	6.97	4.43	3.92	3.32	4.72
ENSMUSG00000037936.15	Scarb1	3.7	5.43	4.7137e-07	2.4946e-05	7.28	3.6	7.71	7.56	6.94	6.9	4.29	2.94	4.02	3.08
ENSMUSG00000041559.7	Fmod	-6.95	7.2	4.7196e-07	2.4946e-05	3.76	10.66	3.63	4.01	4.21	3.14	11.06	9.53	9.96	12.09
ENSMUSG00000021614.16	Vcan	-2.71	7.98	4.2e-07	2.2817e-05	6.63	9.33	6.93	6.73	6.53	6.32	9.53	9.62	8.49	9.68
ENSMUSG00000042228.14	Lyn	3.79	5.37	4.9691e-07	2.5425e-05	7.28	3.49	7.85	7.39	7.12	6.73	4.18	3.47	2.91	3.31
ENSMUSG00000022018.7	Rgcc	2.8	5.42	5.1357e-07	2.6137e-05	6.82	4.04	7.1	6.95	6.38	6.82	3.92	3.65	4.7	3.83
ENSMUSG00000047497.10	Adamts12	-2.78	6.49	4.9644e-07	2.5425e-05	5.13	7.86	5.27	5.64	5.12	4.46	7.89	8.19	7.3	8.06
ENSMUSG00000058254.12	Tspan7	2.9	6.75	4.8993e-07	2.5425e-05	8.21	5.29	8.91	8.31	7.9	7.69	5.52	5.02	5	5.61
ENSMUSG00000022816.11	Fstl1	-2.16	9.78	4.5902e-07	2.4451e-05	8.71	10.86	8.86	8.8	8.46	8.69	10.89	11.06	10.24	11.25
ENSMUSG00000029338.13	Antxr2	-2.41	6.94	4.9774e-07	2.5425e-05	5.74	8.15	5.98	5.86	5.33	5.79	8.24	8.1	7.62	8.63
ENSMUSG00000018340.13	Anxa6	-1.43	7.77	4.8288e-07	2.5328e-05	7.06	8.48	7	7.21	6.94	7.07	8.55	8.48	8.45	8.45
ENSMUSG00000022371.16	Col14a1	-2.62	7.97	4.928e-07	2.5425e-05	6.66	9.28	6.36	6.74	6.44	7.09	9.21	9.62	8.59	9.71
ENSMUSG00000038604.9	Ripor1	1.97	7.49	4.9708e-07	2.5425e-05	8.47	6.5	8.76	8.53	8.23	8.38	6.25	6.49	6.29	6.96
ENSMUSG00000041075.8	Fzd7	-2.92	5.07	5.8006e-07	2.8462e-05	3.62	6.54	3.05	3.46	4.14	3.77	6.58	6.59	6.17	6.82
ENSMUSG00000054404.13	Slfn5	2.83	8.62	4.9364e-07	2.5425e-05	10.04	7.2	10.4	10.14	9.96	9.65	7.36	7	6.47	7.96
ENSMUSG00000027868.11	Tbx15	-3.39	4.17	5.2367e-07	2.6531e-05	2.5	5.88	2.92	1.98	2.83	2.14	5.93	6.05	5.7	5.83
ENSMUSG00000033910.13	Gucy1a1	-3.22	7.2	5.3014e-07	2.6663e-05	5.61	8.8	6.13	5.61	6.13	4.54	9.01	8.97	8.3	8.93
ENSMUSG00000067586.4	S1pr3	-4.38	5	5.6853e-07	2.8303e-05	2.88	7.16	3.67	2.92	3.68	1.12	7.22	7.27	7.06	7.08
ENSMUSG00000053965.10	Pde5a	-2.67	5.94	5.7872e-07	2.8462e-05	4.6	7.29	4.31	4.19	5.33	4.52	7.33	7.66	6.93	7.24
ENSMUSG00000063060.6	Sox7	6.08	5.21	5.317e-07	2.6663e-05	8.26	2.22	8.72	8.57	8	7.72	3.84	0.8	2.48	1.51
ENSMUSG00000040852.6	Plekhh2	-3.71	4.07	5.252e-07	2.6531e-05	2.29	5.89	2.73	2.7	2.19	1.36	5.87	5.91	5.75	6.01
ENSMUSG00000037071.3	Scd1	-2.77	6.42	5.7881e-07	2.8462e-05	5.04	7.82	4.96	4.97	4.86	5.33	7.95	7.97	7.08	8.24
ENSMUSG00000074221.12	Zfp568	-2.35	6.34	5.7431e-07	2.8462e-05	5.18	7.5	5.13	5.45	5.49	4.64	7.89	7.49	7.45	7.18
ENSMUSG00000030255.13	Sspn	-3.14	5.29	6.2687e-07	3.0218e-05	3.71	6.89	4.12	3.13	3.65	3.9	7.2	6.48	6.64	7.24
ENSMUSG00000032035.15	Ets1	3.29	7.89	5.4202e-07	2.7081e-05	9.53	6.25	9.58	9.56	9.55	9.42	5.95	5.58	7.56	5.89
ENSMUSG00000029096.15	Htra3	-3.87	6.05	6.3758e-07	3.0307e-05	4.11	8	4.52	3.83	3.62	4.43	8.19	8.08	7.13	8.6
ENSMUSG00000037206.15	Islr	-3.5	6.49	6.1612e-07	2.9918e-05	4.75	8.24	5.24	4.78	4.19	4.77	8.22	8.38	7.43	8.93
ENSMUSG00000021182.16	Ccdc88c	3.35	6.28	6.3533e-07	3.0306e-05	7.95	4.62	8.43	7.87	7.82	7.66	4.07	4.04	5.86	4.49
ENSMUSG00000038305.15	Spats2l	-2.46	6.24	6.3352e-07	3.0306e-05	5.02	7.47	5.7	4.69	5.03	4.61	7.57	7.68	7.11	7.53
ENSMUSG00000001029.15	Icam2	4.66	4.58	6.1629e-07	2.9918e-05	6.88	2.32	7.04	7.01	6.93	6.54	2.01	1.93	4.01	1.15
ENSMUSG00000052921.13	Arhgef15	8.18	4.1	1.6933e-07	1.2559e-05	8.2	0.23	8.52	8.32	7.76	8.2	-1.13	-0.71	0.56	1.3
ENSMUSG00000069892.9	9930111J21Rik2	4.74	5.62	6.8841e-07	3.2165e-05	8.03	3.24	8.62	7.97	7.91	7.62	4.1	2.28	2.02	4.43
ENSMUSG00000072568.4	Fam84b	3.39	5.67	6.7879e-07	3.1824e-05	7.36	3.99	7.92	7.52	7.12	6.86	4.16	3.4	4.72	3.64
ENSMUSG00000017754.13	Pltp	3.98	5.18	6.9393e-07	3.2168e-05	7.2	3.19	7.31	7.22	6.87	7.37	3.03	1.77	3.41	4.45
ENSMUSG00000030711.16	Sult1a1	2.68	5.12	6.9551e-07	3.2168e-05	6.47	3.78	6.74	6.6	6.13	6.4	4	4.12	3.11	3.85
ENSMUSG00000040260.8	Daam2	-3.21	5.15	7.0128e-07	3.2325e-05	3.59	6.72	3.66	4.01	3.55	3.06	7.01	6.73	6.16	7
ENSMUSG00000040430.18	Pitpnc1	1.89	6.66	6.2036e-07	3.001e-05	7.61	5.71	7.99	7.68	7.49	7.27	5.83	5.56	5.66	5.78
ENSMUSG00000028843.8	Sh3bgrl3	1.77	7.7	5.9286e-07	2.8987e-05	8.59	6.82	8.54	8.42	8.46	8.92	6.53	6.85	7.12	6.78
ENSMUSG00000059013.12	Sh2d3c	4.34	5.21	7.3143e-07	3.3266e-05	7.39	3.05	7.94	7.58	6.92	7.12	2.15	2.69	3.14	4.12
ENSMUSG00000029710.15	Ephb4	2.55	5.76	7.1147e-07	3.2685e-05	7.05	4.49	7.37	7.13	6.78	6.92	5.09	4.31	3.86	4.65
ENSMUSG00000027230.9	Creb3l1	-2.77	5.71	7.3656e-07	3.3286e-05	4.35	7.1	4.54	4.43	3.97	4.39	7.37	6.99	6.53	7.48
ENSMUSG00000031239.5	Itm2a	-2.8	6.87	6.9098e-07	3.2168e-05	5.46	8.29	4.77	5.29	5.44	6.31	8.28	8.65	7.92	8.29
ENSMUSG00000028382.15	Ptbp3	1.59	8.18	6.5229e-07	3.0899e-05	8.98	7.39	8.92	9.19	8.93	8.89	7.36	7.29	7.71	7.18
ENSMUSG00000055254.15	Ntrk2	-3.52	6.04	7.7596e-07	3.4476e-05	4.26	7.83	4.48	3.5	4.46	4.55	7.81	7.75	7.18	8.57
ENSMUSG00000044258.10	Ctla2a	5.35	3.79	4.7815e-07	2.5177e-05	6.49	1.21	6.65	6.48	6.26	6.53	1.34	-0.6	1.59	2.06
ENSMUSG00000028041.17	Adam15	2.63	6.56	7.2336e-07	3.312e-05	7.89	5.25	8.35	8.17	7.57	7.47	5.44	5.19	4.67	5.64
ENSMUSG00000027583.13	Zbtb46	3.07	5.45	7.9596e-07	3.4785e-05	6.99	3.92	7.61	7.03	6.81	6.52	4.25	3.53	4.08	3.79
ENSMUSG00000004098.7	Col5a3	-3.34	6.29	7.7085e-07	3.4389e-05	4.64	7.94	5.09	4.97	4.04	4.43	8.38	8.2	7.11	8.07
ENSMUSG00000039601.16	Rcan2	-3.95	4.92	8.3054e-07	3.5693e-05	3.01	6.87	3.24	3.29	3.67	1.72	6.7	7.25	6.52	6.98
ENSMUSG00000028736.13	Pax7	-8.1	4	1.818e-07	1.3144e-05	0.13	8.08	-0.75	-0.73	-0.22	1.36	8.49	7.93	7.82	8.08
ENSMUSG00000036446.5	Lum	-3.76	7.2	7.6507e-07	3.434e-05	5.34	9.08	5.64	5.55	4.75	5.39	8.96	9.41	8.03	9.91
ENSMUSG00000036570.14	Fxyd1	-3.46	4.67	8.3791e-07	3.5693e-05	2.96	6.41	3.05	2.57	3.37	2.74	6.58	6.53	5.87	6.66
ENSMUSG00000027087.11	Itgav	-2.1	7.16	7.3671e-07	3.3286e-05	6.11	8.21	6.29	6.14	5.67	6.33	8.46	8.31	7.72	8.35
ENSMUSG00000024998.17	Plce1	-2.89	5.77	8.2599e-07	3.5693e-05	4.36	7.2	3.97	4.66	5.09	3.67	7.53	7.18	6.83	7.23
ENSMUSG00000034037.14	Fgd5	3.8	5.93	8.3625e-07	3.5693e-05	7.85	4.01	8.34	8.15	7.47	7.44	4.46	3.48	3.06	4.99
ENSMUSG00000047409.13	Ctdspl	-2.6	5.49	8.4213e-07	3.5693e-05	4.22	6.76	4.52	4.55	4.44	3.34	6.68	6.9	6.58	6.88
ENSMUSG00000070509.15	Rgma	-3.64	5.21	8.7594e-07	3.6654e-05	3.39	7.05	4.14	2.7	3.26	3.37	6.98	7.37	6.46	7.4
ENSMUSG00000022548.14	Apod	-5.85	6.5	8.7819e-07	3.6654e-05	3.56	9.47	4.45	2.36	4.15	3.21	9.77	9.02	8.54	10.54
ENSMUSG00000029761.16	Cald1	-2.1	9.5	7.2935e-07	3.3266e-05	8.45	10.55	8.74	8.58	8.52	7.96	10.54	10.73	10.07	10.85
ENSMUSG00000004151.17	Etv1	-4.12	4.71	8.5284e-07	3.5924e-05	2.71	6.74	2.84	3.31	1.98	2.58	6.98	6.58	6.22	7.16
ENSMUSG00000041112.17	Elmo1	1.76	7.14	7.5594e-07	3.4042e-05	8.02	6.26	8.36	7.99	8.09	7.63	6.26	6.24	6.39	6.15
ENSMUSG00000039735.15	Fnbp1l	2.42	6.77	7.8351e-07	3.4601e-05	7.98	5.57	8.47	8.23	7.78	7.44	5.86	5.63	5.57	5.22
ENSMUSG00000055320.17	Tead1	-2.34	7.37	7.7119e-07	3.4389e-05	6.21	8.53	6.6	6.61	6.01	5.61	8.78	8.77	8.25	8.3
ENSMUSG00000028063.15	Lmna	-1.8	7.03	7.9448e-07	3.4785e-05	6.14	7.92	6.13	6.4	6.03	6	7.9	8.28	7.59	7.92
ENSMUSG00000045312.12	Lhfpl2	-2.43	6.2	8.567e-07	3.5976e-05	5.02	7.39	5.15	5.5	5.03	4.37	7.53	7.39	6.98	7.68
ENSMUSG00000012819.15	Cdh23	4.74	4.45	8.4152e-07	3.5693e-05	6.8	2.16	7.14	6.95	6.79	6.34	2.38	3.09	2.21	0.74
ENSMUSG00000021708.17	Rasgrf2	5.48	4.65	8.0314e-07	3.4905e-05	7.4	1.97	7.93	7.55	7.28	6.84	2.38	0.63	2.69	1.92
ENSMUSG00000054072.12	Iigp1	3.32	6.37	8.8617e-07	3.6706e-05	8.05	4.7	8.41	8.16	7.9	7.75	4.97	3.99	3.95	5.85
ENSMUSG00000024948.15	Map4k2	2.74	5.58	9.3402e-07	3.8056e-05	6.94	4.24	7.21	6.96	6.95	6.62	4.14	4.12	5.1	3.54
ENSMUSG00000070423.6	Olfr558	-3.4	6.64	9.0096e-07	3.6929e-05	4.96	8.32	5.3	4.87	5.87	3.76	8.54	8.61	8.23	7.91
ENSMUSG00000032324.11	Tspan3	-2.26	5.33	9.562e-07	3.8729e-05	4.22	6.45	3.87	4.41	4.35	4.2	6.51	6.31	6.18	6.78
ENSMUSG00000036661.14	Dennd3	3.56	4.57	9.7444e-07	3.912e-05	6.36	2.82	6.88	6.19	6.44	5.9	2.74	2.53	2.87	3.01
ENSMUSG00000016496.7	Cd274	4.27	4.82	9.705e-07	3.912e-05	6.96	2.7	7.58	7.13	6.55	6.58	2.51	2.06	3.1	3.03
ENSMUSG00000033377.14	Palmd	2.07	7.75	8.2904e-07	3.5693e-05	8.79	6.72	9.1	9.08	8.78	8.19	6.84	6.5	6.65	6.89
ENSMUSG00000021365.15	Nedd9	1.91	7.19	8.4644e-07	3.5765e-05	8.14	6.24	8.4	8.5	8	7.67	6.25	6.19	6.25	6.24
ENSMUSG00000021573.15	Tppp	2.38	5.44	9.7383e-07	3.912e-05	6.63	4.25	7.07	6.7	6.39	6.38	4.27	4.24	3.91	4.54
ENSMUSG00000024066.9	Xdh	2.57	6.75	8.9016e-07	3.6706e-05	8.04	5.46	8.56	7.9	7.8	7.92	5.23	5.46	4.95	6.21
ENSMUSG00000035778.17	Ggta1	1.56	7.75	8.4166e-07	3.5693e-05	8.53	6.97	8.66	8.48	8.35	8.61	7.09	6.66	7.16	6.96
ENSMUSG00000027536.6	Chmp4c	-2.14	4.76	1.0361e-06	4.0296e-05	3.72	5.83	3.74	3.94	3.48	3.65	5.85	5.93	5.71	5.79
ENSMUSG00000029108.14	Pcdh7	-4.09	5.88	1.0297e-06	4.0296e-05	3.87	7.91	4.21	4.25	3.36	3.61	8.1	8.4	6.91	8.22
ENSMUSG00000038886.10	Man2a2	-1.6	7.36	8.8287e-07	3.6706e-05	6.56	8.16	6.29	6.59	6.83	6.53	8.39	8.02	8.11	8.13
ENSMUSG00000036611.5	Eepd1	4.48	3.36	6.7061e-07	3.1549e-05	5.6	1.22	5.72	5.6	5.72	5.32	0.97	1.52	1.49	0.53
ENSMUSG00000041329.13	Atp1b2	-3.06	6.34	9.9175e-07	3.9354e-05	4.84	7.84	4.78	5.22	5.54	3.79	7.95	7.93	7.38	8.12
ENSMUSG00000032849.14	Abcc4	2.66	4.91	1.0717e-06	4.0982e-05	6.26	3.58	6.32	6.35	6.3	6.03	3.41	2.87	3.71	4.26
ENSMUSG00000019256.17	Ahr	2.97	5.82	1.034e-06	4.0296e-05	7.32	4.32	7.78	7.59	6.94	6.96	4.46	3.75	4.03	5
ENSMUSG00000004085.14	Map3k20	-1.99	8.7	8.9874e-07	3.6929e-05	7.71	9.69	8.03	7.93	7.81	7.07	9.74	9.85	9.58	9.6
ENSMUSG00000068735.14	Trp53i11	2.3	7.76	9.1324e-07	3.732e-05	8.9	6.61	9.26	9.04	8.88	8.43	6.64	6.95	6.88	5.97
ENSMUSG00000031748.16	Gnao1	-3.05	4.9	1.1053e-06	4.1684e-05	3.42	6.4	3.89	3.51	3.64	2.54	6.5	6.56	5.99	6.55
ENSMUSG00000032194.9	Kank2	-1.87	6.83	9.5588e-07	3.8729e-05	5.89	7.77	6.25	5.63	5.69	5.99	8.09	7.78	7.49	7.71
ENSMUSG00000027254.13	Map1a	-2.99	5.55	1.1051e-06	4.1684e-05	4.07	7.05	3.78	4.01	4.15	4.29	7.1	7.18	6.39	7.55
ENSMUSG00000014329.14	Bicc1	-3.33	5.49	1.1212e-06	4.2167e-05	3.86	7.15	4.38	3.95	3.39	3.64	7.41	7.14	6.46	7.59
ENSMUSG00000061119.7	Prcp	2.27	6.2	1.0356e-06	4.0296e-05	7.34	5.06	7.72	7.54	7.1	7	5.41	4.92	4.62	5.27
ENSMUSG00000059588.13	Calcrl	1.97	6.92	9.8049e-07	3.9134e-05	7.91	5.94	8.21	8.14	7.77	7.52	5.85	6.18	5.6	6.12
ENSMUSG00000020101.14	Vsir	2.25	5.86	1.0695e-06	4.0982e-05	7	4.74	7.37	7.03	6.69	6.9	4.94	4.57	4.27	5.13
ENSMUSG00000021294.7	Kif26a	3.7	4.13	1.0764e-06	4.1047e-05	6	2.31	6.43	6.1	5.64	5.82	2.49	2.1	2.02	2.48
ENSMUSG00000031442.21	Mcf2l	5.48	4.87	1.066e-06	4.0982e-05	7.62	2.17	8.24	7.92	7.05	7.29	2.42	1.02	2.46	2.58
ENSMUSG00000035493.10	Tgfbi	-2.05	6.6	1.0265e-06	4.0296e-05	5.58	7.63	5.53	5.52	5.29	5.93	7.56	7.53	7.34	8.1
ENSMUSG00000040710.10	St8sia4	5.77	5.35	1.1346e-06	4.244e-05	8.22	2.54	8.66	8.24	8.03	7.93	2.72	0.45	5.03	1.73
ENSMUSG00000068748.7	Ptprz1	-5.72	4.15	7.7817e-07	3.4476e-05	1.34	7.04	1.1	0.34	2.52	1.07	7.51	6.87	6.68	7.07
ENSMUSG00000040181.14	Fmo1	2.87	6.96	1.0203e-06	4.0252e-05	8.4	5.53	9.09	8.47	8.14	7.91	6.09	5.69	4.81	5.5
ENSMUSG00000033453.8	Adamts15	-4.01	4.06	1.0202e-06	4.0252e-05	2.11	6.05	2.58	2.03	2.04	1.61	6.37	5.94	5.67	6.24
ENSMUSG00000110195.1	Pde2a	3.95	5.93	1.1479e-06	4.2703e-05	7.9	3.98	8.29	8.1	7.59	7.62	2.34	5	4.05	4.48
ENSMUSG00000027524.9	Edn3	-6.41	4.15	6.643e-07	3.136e-05	1.03	7.41	1.38	-1.1	2.81	0.47	7.58	7.08	7.6	7.36
ENSMUSG00000028456.18	Unc13b	3.2	5.99	1.1336e-06	4.244e-05	7.6	4.39	8.2	7.72	7.51	6.99	4.73	4.44	3.52	4.84
ENSMUSG00000032366.15	Tpm1	-2.31	9.14	9.7851e-07	3.9134e-05	7.98	10.29	8.26	8.17	8.27	7.24	10.39	10.63	9.93	10.22
ENSMUSG00000051359.15	Ncald	-2.8	4.83	1.2087e-06	4.401e-05	3.44	6.23	3.55	3.23	3.6	3.31	6.51	6.34	5.72	6.34
ENSMUSG00000043336.14	Filip1l	-2.06	8.98	9.8457e-07	3.9182e-05	7.95	10.02	8.3	7.88	8.12	7.51	10.17	9.87	9.61	10.41
ENSMUSG00000000275.16	Trim25	1.57	6.36	1.0696e-06	4.0982e-05	7.14	5.57	7.32	7.18	7.1	6.98	5.63	5.54	5.37	5.74
ENSMUSG00000021589.13	Rhobtb3	-2.68	4.85	1.2365e-06	4.4664e-05	3.54	6.17	3.7	3.88	3.14	3.37	6.18	6.41	5.74	6.36
ENSMUSG00000039997.16	Ifi203	2.91	7.52	1.0392e-06	4.0302e-05	8.98	6.06	9.71	9.18	8.82	8.23	6.09	5.7	5.79	6.65
ENSMUSG00000031328.15	Flna	-1.69	9.91	1.0445e-06	4.0394e-05	9.07	10.76	9.08	9.16	9.26	8.77	10.86	11.06	10.42	10.68
ENSMUSG00000044749.13	Abca6	-3.54	5.28	1.3005e-06	4.6364e-05	3.52	7.04	3.72	3.43	3.35	3.53	7.15	7.02	6.35	7.66
ENSMUSG00000035783.9	Acta2	-4.06	9.23	1.0824e-06	4.116e-05	7.21	11.25	7.5	7.63	8.07	5.6	11.33	11.76	10.85	11.07
ENSMUSG00000059810.18	Rgs3	2.73	5.5	1.2742e-06	4.5665e-05	6.88	4.13	7.43	6.9	6.57	6.61	4.37	3.63	3.91	4.56
ENSMUSG00000025357.8	Dgka	2.32	6.26	1.1841e-06	4.3576e-05	7.41	5.11	7.18	7.28	7.58	7.59	4.85	4.6	5.91	5.05
ENSMUSG00000030748.9	Il4ra	1.84	5.83	1.2163e-06	4.405e-05	6.76	4.91	6.93	6.79	6.57	6.74	4.94	4.85	4.55	5.27
ENSMUSG00000001270.9	Ckb	-2.24	6.31	1.1967e-06	4.3734e-05	5.2	7.43	5.69	5.16	5.12	4.8	7.49	7.64	6.94	7.63
ENSMUSG00000078922.9	Tgtp1	4.67	4.89	1.3076e-06	4.6375e-05	7.27	2.55	7.74	7.04	7.11	7.17	3.12	0.95	1.99	3.99
ENSMUSG00000027199.14	Gatm	-4.48	5.07	1.3294e-06	4.6907e-05	2.84	7.33	3.78	2.5	2.01	2.96	7.72	7.76	7.11	6.71
ENSMUSG00000056144.14	Trim34a	2.58	4.73	1.3483e-06	4.7035e-05	6.02	3.45	6.26	6.01	5.83	5.98	4.11	3.15	3.49	2.99
ENSMUSG00000027500.10	Stmn2	3.21	4.51	1.3602e-06	4.7035e-05	6.14	2.92	6.59	6.24	5.92	5.79	2.76	2.87	2.53	3.4
ENSMUSG00000034422.14	Parp14	2.25	7.38	1.1469e-06	4.2703e-05	8.52	6.25	8.89	8.61	8.35	8.21	6.41	6.06	5.7	6.83
ENSMUSG00000027784.10	Ppm1l	-2.92	5.52	1.3482e-06	4.7035e-05	4.08	6.96	4.96	4.11	4.11	3.1	7.17	7.08	6.69	6.91
ENSMUSG00000033737.14	Fndc3c1	-5.23	3.54	7.9784e-07	3.4785e-05	1.01	6.18	0.19	0.62	0.82	1.97	6.48	6.21	5.89	6.12
ENSMUSG00000039844.19	Rapgef1	1.49	7.17	1.1928e-06	4.3734e-05	7.92	6.42	8.07	8.05	7.93	7.6	6.35	6.51	6.46	6.38
ENSMUSG00000021745.14	Ptprg	2.02	8.58	1.165e-06	4.3103e-05	9.59	7.57	10	9.73	9.41	9.2	7.82	7.44	7.16	7.86
ENSMUSG00000021373.16	Cap2	-4.7	4.64	1.3829e-06	4.7568e-05	2.42	6.92	2.42	3.96	2.16	0.96	7.2	7.11	6.93	6.41
ENSMUSG00000032349.13	Elovl5	1.36	7.73	1.1836e-06	4.3576e-05	8.41	7.05	8.6	8.45	8.37	8.23	7.02	7	7.03	7.15
ENSMUSG00000041890.17	Git2	1.71	7.38	1.198e-06	4.3734e-05	8.24	6.54	8.46	8.31	8.25	7.92	6.5	6.48	6.9	6.26
ENSMUSG00000025092.7	Hspa12a	-5.27	4.9	1.3801e-06	4.7568e-05	2.38	7.46	2.03	3.9	1.51	1.88	7.97	7.82	6.87	7.2
ENSMUSG00000057137.9	Tmem140	2.28	5.95	1.3531e-06	4.7035e-05	7.09	4.81	7.53	6.97	6.73	7.14	5.05	4.54	4.43	5.18
ENSMUSG00000021702.7	Thbs4	-5.19	7.05	1.3994e-06	4.7861e-05	4.47	9.64	4.67	4.33	4.93	3.92	10.03	8.74	8.8	11.01
ENSMUSG00000046718.8	Bst2	2.23	4.84	1.4815e-06	5.0078e-05	5.96	3.74	6.25	5.84	5.89	5.85	3.65	4.01	3.33	3.9
ENSMUSG00000071713.6	Csf2rb	3.71	3.9	1.3598e-06	4.7035e-05	5.76	2.1	6.1	5.62	5.88	5.44	1.71	1.61	2.46	2.42
ENSMUSG00000021217.7	Tshz3	-2.43	5.85	1.4019e-06	4.7861e-05	4.63	7.07	5.34	4.35	4.29	4.53	7.4	6.99	6.69	7.19
ENSMUSG00000020077.14	Srgn	4.1	5.5	1.5171e-06	5.103e-05	7.56	3.46	7.88	7.47	7.22	7.68	3.73	1.47	4.45	4.06
ENSMUSG00000033327.17	Tnxb	-2.61	7.94	1.2478e-06	4.4835e-05	6.63	9.25	6.72	6.54	6.41	6.85	9.26	9.45	8.37	9.91
ENSMUSG00000022231.10	Sema5a	-4.1	5.92	1.4934e-06	5.0357e-05	3.93	7.93	4.43	4.49	4.15	2.58	8.15	8.43	7.1	8.03
ENSMUSG00000021147.17	Wdr37	1.45	6.53	1.3039e-06	4.6364e-05	7.26	5.81	7.21	7.35	7.31	7.15	5.71	5.88	5.99	5.65
ENSMUSG00000018830.10	Myh11	-3.91	9.48	1.2446e-06	4.4835e-05	7.53	11.44	7.87	7.72	8.53	5.99	11.41	11.84	11.1	11.4
ENSMUSG00000021390.6	Ogn	-3.46	7.49	1.3129e-06	4.6445e-05	5.75	9.22	5.51	5.72	5.32	6.45	9.39	9.15	8.25	10.11
ENSMUSG00000052698.15	Tln2	-2.16	7.2	1.2932e-06	4.6224e-05	6.13	8.27	6.69	6.44	5.84	5.55	8.47	8.24	8.08	8.27
ENSMUSG00000027215.13	Cd82	-3.11	4.53	1.5612e-06	5.2e-05	3.01	6.09	2.69	3.21	2.5	3.52	6.37	6.25	5.67	6.05
ENSMUSG00000046546.3	Fam43a	3.54	6.17	1.4707e-06	4.9836e-05	7.95	4.39	8.67	8.09	7.9	7.14	4.46	3.65	4.31	5.11
ENSMUSG00000020589.17	Fam49a	-2.19	6.47	1.3891e-06	4.7663e-05	5.37	7.57	5.85	5.11	4.99	5.5	7.96	7.34	7.26	7.72
ENSMUSG00000029659.16	Medag	-2.86	6.38	1.4358e-06	4.8894e-05	4.96	7.8	4.95	4.97	5.07	4.8	7.91	7.83	7	8.48
ENSMUSG00000023886.10	Smoc2	-4.78	6.3	1.5732e-06	5.2275e-05	3.91	8.7	4.33	3.69	2.94	4.62	8.87	8.55	7.72	9.68
ENSMUSG00000032878.16	Ccdc85a	2.97	5.27	1.5881e-06	5.2641e-05	6.75	3.81	7.34	6.92	6.54	6.22	3.92	3.83	3.98	3.43
ENSMUSG00000073599.10	Ecscr	2.68	5.04	1.6024e-06	5.2986e-05	6.39	3.71	6.77	6.46	6.41	5.93	4.14	3.9	3.22	3.53
ENSMUSG00000028369.15	Svep1	-4.55	5.3	1.6612e-06	5.4276e-05	3.06	7.56	2.71	3.5	2.45	3.5	7.87	7.25	6.86	8.27
ENSMUSG00000041378.2	Cldn5	6.59	3.33	6.3164e-07	3.0306e-05	6.63	0.23	6.9	6.87	6.32	6.4	0.97	-0.5	0.25	-0.59
ENSMUSG00000045954.7	Cavin2	1.61	9.47	1.3382e-06	4.7035e-05	10.28	8.67	10.58	10.48	10.03	10.01	8.73	8.52	8.59	8.83
ENSMUSG00000032826.18	Ank2	-4.01	5.52	1.687e-06	5.4726e-05	3.58	7.48	4.25	4.1	3.84	2.06	7.61	7.94	6.88	7.49
ENSMUSG00000006386.15	Tek	2.08	8.15	1.3605e-06	4.7035e-05	9.19	7.11	9.53	9.33	8.88	9.01	6.96	7.54	6.58	7.37
ENSMUSG00000028698.13	Pik3r3	2.26	5.98	1.535e-06	5.1505e-05	7.1	4.87	7.56	7.03	6.9	6.89	4.74	4.91	5.4	4.39
ENSMUSG00000034714.9	Ttyh2	-2.38	4.82	1.6961e-06	5.4894e-05	3.66	6	3.75	3.93	3.36	3.53	6.28	6.17	5.76	5.8
ENSMUSG00000041187.16	Prkd2	2.92	5.65	1.6437e-06	5.3963e-05	7.11	4.21	7.1	7.11	7.05	7.17	3.92	3.14	5.38	4.34
ENSMUSG00000044674.6	Fzd1	-3.77	4.68	1.7515e-06	5.6155e-05	2.81	6.58	2.93	2.47	2.81	2.9	6.59	6.5	6.03	7.18
ENSMUSG00000034675.17	Dbn1	-2.89	4.39	1.7829e-06	5.7029e-05	2.96	5.84	2.84	3.06	2.38	3.47	5.82	6.18	5.63	5.73
ENSMUSG00000001435.15	Col18a1	-3.15	5.91	1.727e-06	5.5762e-05	4.37	7.45	4.56	4.9	4.47	3.52	7.55	7.8	6.7	7.74
ENSMUSG00000039109.16	F13a1	4.28	4.77	1.8609e-06	5.9246e-05	6.88	2.71	7.27	6.67	6.56	7	1.43	2.73	4.38	2.14
ENSMUSG00000032875.8	Arhgef17	-3.55	5.1	1.8718e-06	5.9454e-05	3.38	6.85	3.22	3.72	4.17	2.33	6.85	7.22	6.29	7.02
ENSMUSG00000036606.17	Plxnb2	-2.14	6.29	1.6548e-06	5.4197e-05	5.23	7.36	5.55	5.21	5.1	5.03	7.42	7.31	6.88	7.83
ENSMUSG00000024772.9	Ehd1	1.89	6.26	1.6387e-06	5.3929e-05	7.22	5.32	7.44	7.28	6.78	7.35	5.59	5.31	4.98	5.37
ENSMUSG00000003617.16	Cp	-2.68	6.51	1.6823e-06	5.4704e-05	5.17	7.85	5.48	4.92	5.44	4.83	8.06	7.38	7.44	8.52
ENSMUSG00000040711.7	Sh3pxd2b	-2.22	5.96	1.7327e-06	5.5814e-05	4.87	7.06	5.26	4.87	5.09	4.21	7.31	7.16	6.73	7.02
ENSMUSG00000026712.3	Mrc1	5.11	4.25	1.6759e-06	5.4626e-05	6.79	1.77	7.46	6.37	6.46	6.87	1.29	2.19	1.88	1.47
ENSMUSG00000070327.14	Rnf213	2.01	8.19	1.5398e-06	5.154e-05	9.19	7.18	9.67	9.34	9.25	8.51	7.18	7.08	7.24	7.23
ENSMUSG00000026249.10	Serpine2	-4.01	5.32	1.9452e-06	6.1078e-05	3.37	7.3	3.82	3.77	3	2.79	7.26	7.6	6.48	7.85
ENSMUSG00000078921.3	Tgtp2	4.56	4.7	1.9022e-06	6.014e-05	7.02	2.44	7.4	6.85	6.74	7.08	3.21	0.45	2.32	3.55
ENSMUSG00000036103.9	Colec12	-3.12	5.68	1.9209e-06	6.0591e-05	4.13	7.25	4.79	3.87	3.75	4.05	7.52	7.05	6.62	7.8
ENSMUSG00000000489.7	Pdgfb	3.86	4.83	2.0339e-06	6.3282e-05	6.77	2.92	7.22	7.27	6.27	6.32	3.28	2.97	2.73	2.59
ENSMUSG00000028005.13	Gucy1b1	-2.94	5.08	2.0204e-06	6.3028e-05	3.64	6.54	4.14	3.7	3.5	3.17	6.52	6.95	5.97	6.71
ENSMUSG00000024534.15	Sncaip	2.49	5.22	2.0211e-06	6.3028e-05	6.47	3.97	6.66	6.96	6.22	6.05	4.16	4.02	3.72	3.94
ENSMUSG00000021903.11	Galnt15	2.98	6.26	1.899e-06	6.014e-05	7.77	4.76	8.06	7.92	7.61	7.48	4.48	4.41	4.09	6.02
ENSMUSG00000024620.11	Pdgfrb	-3.04	6.89	1.8242e-06	5.8213e-05	5.41	8.38	5.48	6.03	5.74	4.36	8.48	8.34	7.77	8.92
ENSMUSG00000027499.12	Pkia	-3.06	4.94	2.1294e-06	6.5216e-05	3.44	6.46	4.14	3.33	3.63	2.6	6.6	6.83	6.06	6.36
ENSMUSG00000019997.11	Ccn2	-3.75	5.82	2.1269e-06	6.5216e-05	3.98	7.69	4.08	4.12	4.1	3.54	7.67	8.18	6.69	8.19
ENSMUSG00000044229.9	Nxpe4	4.64	5.18	2.2203e-06	6.7397e-05	7.51	2.89	8.22	7.83	7.25	6.73	3.71	2.73	2.69	2.31
ENSMUSG00000031700.11	Gpt2	-3.93	3.38	1.7503e-06	5.6155e-05	1.48	5.36	1.57	1.22	1.26	1.57	5.62	5.43	5.05	5.31
ENSMUSG00000026181.13	Ppm1f	2.3	5.31	2.2114e-06	6.7275e-05	6.47	4.17	6.98	6.45	6.18	6.27	4.32	4.31	3.77	4.23
ENSMUSG00000022103.10	Gfra2	-3.06	5.06	2.3311e-06	6.9983e-05	3.56	6.58	4.25	3.6	3.17	3.14	6.78	6.44	6.06	7
ENSMUSG00000035686.8	Thrsp	4.03	3.83	2.1022e-06	6.4963e-05	5.87	1.87	6.07	6.09	5.43	5.85	2.33	2.46	0.82	1.62
ENSMUSG00000010461.15	Eya4	-4.85	3.23	1.4665e-06	4.9818e-05	0.95	5.63	0.5	1.71	0.74	0.39	5.67	5.98	5.39	5.45
ENSMUSG00000049313.8	Sorl1	-1.46	5.89	2.1246e-06	6.5216e-05	5.16	6.62	5.32	5.2	5.05	5.06	6.6	6.64	6.6	6.63
ENSMUSG00000044548.11	Dact1	-2.81	4.55	2.4763e-06	7.3377e-05	3.17	5.95	3.24	3.06	3.44	2.84	5.7	5.87	5.76	6.44
ENSMUSG00000033960.6	Jcad	2.26	8.84	1.9273e-06	6.0655e-05	9.97	7.7	10.35	10.27	9.79	9.47	7.94	7.55	7.14	8.19
ENSMUSG00000034910.5	Pygo1	-4.16	3.65	2.0852e-06	6.4713e-05	1.68	5.7	2.15	2.12	1.94	0.2	5.82	5.85	5.52	5.57
ENSMUSG00000050315.14	Synpo2	-3.93	7.16	2.1864e-06	6.6663e-05	5.24	9.09	5.57	5.78	6.15	3.44	9.14	9.32	8.59	9.31
ENSMUSG00000024529.14	Lox	-3.58	6.36	2.3117e-06	6.9553e-05	4.6	8.14	5.33	4.58	4.9	3.55	8.42	8.14	7.28	8.71
ENSMUSG00000025647.16	Shisa5	1.74	7.28	2.0893e-06	6.4713e-05	8.16	6.41	8.39	8.05	7.93	8.26	6.74	6.19	6.02	6.68
ENSMUSG00000035245.12	Eogt	1.8	6.79	2.1712e-06	6.6348e-05	7.7	5.89	8.13	7.82	7.49	7.34	6.02	5.71	5.74	6.07
ENSMUSG00000069893.10	9930111J21Rik1	4.78	4.58	2.597e-06	7.5645e-05	7	2.22	7.56	6.88	7.07	6.51	2.71	2.16	0.56	3.22
ENSMUSG00000022053.13	Ebf2	-2.82	5.77	2.5756e-06	7.5341e-05	4.37	7.19	4.16	4.22	4.54	4.51	7.11	7.42	6.45	7.76
ENSMUSG00000067276.5	Capn6	-5.05	4.71	2.6442e-06	7.6531e-05	2.19	7.28	1.57	1.59	1.91	3.5	7.57	7.65	7.36	6.55
ENSMUSG00000019975.12	Ikbip	-2.16	5.54	2.6037e-06	7.5679e-05	4.47	6.61	4.92	4.65	4.23	4.08	6.69	6.62	6.22	6.9
ENSMUSG00000025812.17	Pard3	-3.51	4.47	2.8284e-06	7.9621e-05	2.77	6.21	2.61	3.23	2.1	2.99	6.64	6.31	5.63	6.24
ENSMUSG00000047250.13	Ptgs1	2.16	5.24	2.6814e-06	7.7119e-05	6.33	4.17	6.7	6.41	5.9	6.3	4.44	4.08	3.94	4.17
ENSMUSG00000023008.18	Fmnl3	2.24	5.69	2.588e-06	7.5542e-05	6.81	4.57	7.3	6.92	6.3	6.72	4.67	4.56	4.29	4.73
ENSMUSG00000039316.14	Rftn1	2.09	6.26	2.4452e-06	7.293e-05	7.32	5.21	7.35	7.71	7.17	7.05	5.27	4.55	5.44	5.58
ENSMUSG00000054580.14	Pla2r1	-2.78	4.23	2.8998e-06	8.0688e-05	2.89	5.6	3.32	3.13	2.67	2.31	5.73	5.84	5.36	5.46
ENSMUSG00000020422.13	Tns3	-2.32	6.11	2.5452e-06	7.4611e-05	4.96	7.26	4.45	5.3	4.93	5.14	7.67	7.19	6.7	7.47
ENSMUSG00000019577.6	Pdk4	-2.88	4.08	2.8755e-06	8.0339e-05	2.67	5.52	2.83	2.57	2.63	2.54	5.93	5.47	5.34	5.33
ENSMUSG00000033032.15	Afap1l1	3.48	5.36	2.8576e-06	8.0001e-05	7.1	3.64	7.8	7.39	6.65	6.54	3.78	4.04	3.71	2.97
ENSMUSG00000026675.12	Hsd17b7	-2.12	5.04	2.8339e-06	7.9621e-05	3.98	6.12	3.95	3.86	3.8	4.29	6.24	6.44	5.87	5.92
ENSMUSG00000040724.5	Kcna2	-3.82	6	2.7815e-06	7.9002e-05	4.1	7.91	3.03	4.23	4.38	4.69	8.33	8.37	6.94	7.99
ENSMUSG00000024140.10	Epas1	2.04	9.94	2.2663e-06	6.8489e-05	10.96	8.92	11.42	11.19	10.69	10.52	9.08	8.97	8.41	9.21
ENSMUSG00000021835.15	Bmp4	-2.25	6.36	2.5274e-06	7.4396e-05	5.26	7.46	5.56	5.67	5.36	4.44	7.6	7.22	7.28	7.75
ENSMUSG00000029718.14	Pcolce	-2.76	6.9	2.4683e-06	7.3377e-05	5.54	8.27	6.19	5.69	5.18	5.08	8.44	8.37	7.48	8.8
ENSMUSG00000040152.8	Thbs1	-3.34	6.35	2.6683e-06	7.6904e-05	4.71	8.01	4.91	4.88	4.98	4.03	8.14	7.67	7.29	8.92
ENSMUSG00000052331.14	Ankrd44	1.76	6.7	2.4417e-06	7.293e-05	7.58	5.83	7.58	7.62	7.52	7.59	5.56	5.44	6.42	5.85
ENSMUSG00000020758.15	Itgb4	-2.24	5.43	2.8039e-06	7.9473e-05	4.33	6.55	3.85	4.41	4.58	4.42	6.72	6.49	6.1	6.88
ENSMUSG00000029802.13	Abcg2	2.25	5.87	2.6899e-06	7.7178e-05	7	4.75	7.5	6.84	6.99	6.69	4.9	4.59	4.24	5.24
ENSMUSG00000032024.10	Clmp	-3.55	5.24	3.022e-06	8.3535e-05	3.51	6.99	3.2	3.92	3.9	2.95	6.86	7.33	6.24	7.52
ENSMUSG00000034390.16	Cmip	1.64	6.66	2.4892e-06	7.3443e-05	7.48	5.85	7.84	7.27	7.3	7.51	5.77	5.57	6.06	5.98
ENSMUSG00000003418.11	St8sia6	4.29	4.01	2.8295e-06	7.9621e-05	6.19	1.91	6.73	6.16	5.97	5.88	2.35	1.52	0.9	2.61
ENSMUSG00000057880.12	Abat	-3.85	3.54	2.6594e-06	7.6808e-05	1.66	5.49	1.74	1.05	1.76	1.85	5.79	5.32	5.17	5.65
ENSMUSG00000022353.10	Mtss1	1.7	7	2.5324e-06	7.4396e-05	7.85	6.15	8.28	7.86	7.55	7.7	6.26	5.88	6.39	6.06
ENSMUSG00000022469.17	Rapgef3	3.53	4.16	3.1627e-06	8.5737e-05	5.92	2.45	6.16	6.07	5.91	5.51	2.9	2.88	2.65	1.2
ENSMUSG00000028399.18	Ptprd	-5.77	4.68	2.9328e-06	8.144e-05	1.98	7.5	3.51	2.29	2.85	-1.2	7.63	7.45	7.39	7.54
ENSMUSG00000021367.8	Edn1	2.47	4.4	3.3469e-06	8.9666e-05	5.66	3.17	5.53	5.96	5.41	5.72	3.57	2.75	2.85	3.43
ENSMUSG00000002603.15	Tgfb1	2.13	5.27	3.1125e-06	8.512e-05	6.33	4.22	6.37	6.28	6.12	6.52	3.59	4.08	4.78	4.38
ENSMUSG00000024978.11	Gpam	-2.05	5.64	3.0265e-06	8.3535e-05	4.62	6.66	4.61	4.51	5.12	4.22	6.78	6.73	6.27	6.84
ENSMUSG00000041734.15	Kirrel	-3.96	5.56	3.2874e-06	8.8592e-05	3.6	7.54	3.96	3.96	1.84	4.57	7.74	7.59	6.94	7.88
ENSMUSG00000031543.18	Ank1	-6.95	3.57	1.6101e-06	5.3113e-05	0.37	7	-1.28	1.59	1.19	-0.91	7.31	7.17	6.52	7
ENSMUSG00000004347.16	Pde1c	-5.84	3.72	2.2743e-06	6.8581e-05	0.99	6.62	-1.64	1.77	1.09	2.03	6.76	6.3	6.66	6.77
ENSMUSG00000020866.17	Cacna1g	-4.55	3.48	2.6363e-06	7.6465e-05	1.3	5.75	2.06	1.05	1.37	0.39	5.92	5.83	5.28	5.95
ENSMUSG00000016918.15	Sulf1	-2.02	7.2	2.7344e-06	7.8076e-05	6.19	8.21	6.19	6.09	6.17	6.29	8.4	8.18	7.55	8.72
ENSMUSG00000043252.8	Tmem64	-1.33	6.89	2.7432e-06	7.8076e-05	6.24	7.55	6.22	6.43	6.22	6.08	7.7	7.52	7.41	7.58
ENSMUSG00000066621.12	Tecpr1	1.85	6.11	2.9428e-06	8.1553e-05	7.04	5.18	7.3	7.07	6.92	6.86	5.57	4.73	4.94	5.45
ENSMUSG00000055044.12	Pdlim1	1.32	7.3	2.6947e-06	7.7178e-05	7.97	6.64	8.05	8.02	7.82	7.96	6.62	6.44	6.64	6.88
ENSMUSG00000029156.11	Sgcb	-1.59	5.56	3.1134e-06	8.512e-05	4.77	6.36	4.77	4.81	4.72	4.79	6.44	6.38	6.1	6.5
ENSMUSG00000003123.15	Lipe	3.03	5.26	3.37e-06	8.9932e-05	6.8	3.74	7.34	6.84	6.58	6.45	4.18	2.71	3.59	4.42
ENSMUSG00000022114.5	Spry2	-3.06	4.85	3.527e-06	9.2193e-05	3.34	6.38	3.68	3.15	3.14	3.29	6.46	6.72	5.69	6.66
ENSMUSG00000034810.7	Scn7a	-4.2	5.76	3.4713e-06	9.1244e-05	3.66	7.88	3.45	3.26	3.58	4.27	8.25	7.66	6.92	8.7
ENSMUSG00000027219.13	Slc28a2	6.57	4.77	3.1416e-06	8.5504e-05	8.04	1.61	8.65	8.09	7.96	7.46	2.07	-0.32	3.99	0.27
ENSMUSG00000067780.3	Pi15	-3.01	5.38	3.4423e-06	9.0882e-05	3.9	6.88	4.12	4.07	3.35	3.98	7.1	7.44	6.18	6.78
ENSMUSG00000020061.18	Mybpc1	-6.24	2.64	1.0992e-06	4.1684e-05	-0.18	5.75	-2.13	0	0.49	-0.27	5.79	5.57	5.83	5.81
ENSMUSG00000039942.15	Ptger4	1.84	5.25	3.4175e-06	9.0629e-05	6.18	4.34	6.42	6.2	6	6.08	4.11	4.06	4.63	4.53
ENSMUSG00000086596.2	Susd5	-4.53	4.37	3.5937e-06	9.3353e-05	2.17	6.62	2.29	1.77	3.5	0.9	6.55	6.99	6.1	6.84
ENSMUSG00000062184.11	Hs6st2	-4.34	3.22	2.7413e-06	7.8076e-05	1.13	5.43	1.57	0.49	-0.07	2.11	5.31	5.41	5.51	5.47
ENSMUSG00000061778.10	Mospd2	1.85	6.19	3.1604e-06	8.5737e-05	7.12	5.27	7.53	7.17	6.9	6.88	5.57	5.47	4.98	5.05
ENSMUSG00000046668.9	Cxxc5	-1.95	5.27	3.5288e-06	9.2193e-05	4.32	6.23	4.01	4.57	4.48	4.15	6.3	6.35	5.85	6.41
ENSMUSG00000037553.14	Zdhhc18	2.03	5.94	3.3035e-06	8.8851e-05	6.97	4.92	7.15	6.93	6.73	7.06	5.36	4.42	4.51	5.36
ENSMUSG00000024924.14	Vldlr	-3.19	5.73	3.5646e-06	9.2775e-05	4.17	7.3	3.96	4.45	4.67	3.55	7.44	7.46	6.46	7.84
ENSMUSG00000037926.15	Ssh2	1.54	8.71	2.895e-06	8.0688e-05	9.48	7.94	9.89	9.48	9.46	9.09	8.09	7.82	8.01	7.82
ENSMUSG00000042363.14	Lgalsl	-1.97	5.63	3.4454e-06	9.0882e-05	4.66	6.6	4.54	4.92	4.64	4.52	6.59	6.63	6.18	7
ENSMUSG00000058571.11	Gpc6	-3.38	5.44	3.7632e-06	9.6909e-05	3.79	7.11	4.39	4.07	3.57	3.06	7.51	6.9	6.39	7.62
ENSMUSG00000016552.13	Foxred2	-3.3	4.14	3.9141e-06	9.8785e-05	2.49	5.83	1.7	1.77	3.62	2.73	5.86	6	5.82	5.6
ENSMUSG00000042613.9	Pbxip1	-1.32	7.34	3.0902e-06	8.5102e-05	6.68	8.01	6.62	6.61	6.9	6.58	8.15	8.05	7.78	8.03
ENSMUSG00000037731.5	Themis2	6.03	3.11	2.1154e-06	6.5216e-05	6.13	0.28	6.5	6	5.66	6.34	0.06	0.87	-0.48	-0.04
ENSMUSG00000064262.7	Gimap8	5.7	4.05	3.323e-06	8.9201e-05	6.92	1.34	7.07	6.87	6.96	6.78	0.7	-1.6	2.62	2.98
ENSMUSG00000020810.5	Cygb	-3.89	4.45	4.08e-06	0.00010193	2.57	6.37	2.46	2.99	2.36	2.33	6.21	6.16	5.98	7.12
ENSMUSG00000025854.15	Fam20c	-3.03	3.69	3.9254e-06	9.8785e-05	2.22	5.21	2.32	2.03	2.5	1.85	5.47	4.96	5.09	5.28
ENSMUSG00000017466.9	Timp2	-2.21	8.44	3.0958e-06	8.5102e-05	7.33	9.55	7.34	6.97	7.43	7.57	9.59	9.36	8.93	10.31
ENSMUSG00000000440.12	Pparg	3.55	4.2	4.1214e-06	0.00010229	5.96	2.47	6.45	5.86	5.59	5.94	2.26	3.61	1.8	2.06
ENSMUSG00000032064.17	Dixdc1	-4.35	3.35	3.2185e-06	8.7078e-05	1.26	5.54	1.33	1.05	0.29	2	5.67	5.34	5.27	5.84
ENSMUSG00000028207.18	Asph	-1.86	6.51	3.3937e-06	9.0389e-05	5.6	7.43	5.81	5.78	5.58	5.2	7.56	7.35	7.01	7.81
ENSMUSG00000025076.10	Casp7	2.28	4.81	4.0213e-06	0.00010064	5.93	3.69	6.17	5.77	5.99	5.8	3.63	3.36	4.45	3.28
ENSMUSG00000002602.16	Axl	-2.41	7.67	3.2439e-06	8.7591e-05	6.47	8.88	6.61	6.55	6.01	6.72	8.92	8.97	8.08	9.56
ENSMUSG00000053646.13	Plxnb1	-3.77	3.55	3.7497e-06	9.6857e-05	1.71	5.45	2.47	0.95	2.1	1.07	5.52	5.73	5.22	5.31
ENSMUSG00000021130.8	Galnt16	-2.7	5.13	4.1311e-06	0.00010229	3.78	6.49	4	3.41	3.84	3.82	6.52	6.45	5.92	7.07
ENSMUSG00000034459.8	Ifit1	2.62	4.8	4.2427e-06	0.00010428	6.12	3.5	6.45	5.78	5.96	6.29	3.6	3.02	3.03	4.29
ENSMUSG00000021719.9	Rgs7bp	-3.28	4.41	4.3882e-06	0.00010633	2.83	6.03	3.38	2.78	3.53	1.49	5.83	6.25	5.89	6.15
ENSMUSG00000051375.15	Pcdh1	1.91	7.04	3.4085e-06	9.0606e-05	8	6.08	8.49	8.18	7.77	7.53	6.27	6.11	5.73	6.2
ENSMUSG00000023885.9	Thbs2	-4.09	5.75	4.191e-06	0.00010338	3.75	7.76	4.39	4.25	3.23	3.06	7.84	7.94	6.75	8.52
ENSMUSG00000038949.8	Cnst	1.64	6.22	3.6194e-06	9.3845e-05	7.04	5.4	7.08	7.28	7.14	6.65	5.45	5.43	5.59	5.12
ENSMUSG00000048096.7	Lmod1	-4.09	5.02	4.4242e-06	0.00010689	3.05	7.03	2.52	3.53	4.19	1.85	7	7.31	6.34	7.45
ENSMUSG00000049336.16	Tenm2	-6.04	3.31	2.482e-06	7.3389e-05	0.48	6.31	1.1	0.74	0.18	-0.75	6.21	6.46	5.84	6.71
ENSMUSG00000020638.8	Cmpk2	2.02	5.21	4.0966e-06	0.00010215	6.23	4.2	6.5	6.42	6.1	5.9	4	4.18	3.95	4.6
ENSMUSG00000019326.14	Aoc3	-3.7	6.74	3.8834e-06	9.8634e-05	4.94	8.55	5.69	5.35	5.56	3.09	8.69	8.72	8.07	8.73
ENSMUSG00000112148.1	Lilrb4a	5.99	3.11	2.4746e-06	7.3377e-05	6.12	0.36	6.4	5.93	6.18	5.98	1.79	-2.09	0.54	0.18
ENSMUSG00000029467.15	Atp2a2	-1.41	8.66	3.4226e-06	9.0629e-05	7.96	9.37	7.97	7.85	8.14	7.88	9.69	9.48	9.15	9.15
ENSMUSG00000007655.16	Cav1	1.84	10.43	3.5158e-06	9.2193e-05	11.35	9.51	11.79	11.62	11.06	10.94	9.64	9.54	9.11	9.75
ENSMUSG00000019768.16	Esr1	-3.63	4.81	4.7393e-06	0.0001111	2.96	6.69	2.26	1.93	3.37	4.15	6.91	7.07	6.53	6.25
ENSMUSG00000006205.13	Htra1	-2.93	5.38	4.4843e-06	0.00010757	3.92	6.86	3.95	3.82	3.93	3.96	7.05	7.03	6.01	7.32
ENSMUSG00000028766.10	Alpl	2.51	5.92	4.1321e-06	0.00010229	7.19	4.66	7.46	7.22	7.06	7.02	5.49	4.64	3.59	4.89
ENSMUSG00000021798.14	Ldb3	-4.54	3.43	3.8112e-06	9.7524e-05	1.28	5.68	0.76	2.29	0.39	1.32	5.65	6.15	5.51	5.39
ENSMUSG00000038235.4	F11r	4.51	4.4	4.6851e-06	0.00011046	6.67	2.19	7.1	7.01	6.22	6.36	0.77	2.13	2.21	3.43
ENSMUSG00000013236.17	Ptprs	-1.84	6.83	3.7883e-06	9.712e-05	5.91	7.76	5.26	5.91	6.14	6.32	7.93	7.88	7.58	7.65
ENSMUSG00000000058.6	Cav2	2.5	6.86	3.8365e-06	9.7805e-05	8.12	5.6	8.79	8.33	7.65	7.7	5.86	5.54	4.94	6.03
ENSMUSG00000042254.14	Cilp	-4.95	6.01	4.6719e-06	0.00011046	3.54	8.49	3.94	3.29	3.32	3.55	8.75	8.02	7.49	9.7
ENSMUSG00000034485.10	Uaca	2.03	7.87	3.6395e-06	9.4187e-05	8.89	6.86	9.24	9.19	8.76	8.36	7.18	6.76	6.32	7.15
ENSMUSG00000037211.12	Spry1	-2.11	5.41	4.4442e-06	0.00010693	4.38	6.46	4.5	4.61	4.11	4.28	6.55	6.26	6.09	6.92
ENSMUSG00000028641.16	P3h1	-2.37	4.6	4.857e-06	0.00011347	3.43	5.79	4.27	3.29	2.97	3.13	5.85	5.87	5.61	5.82
ENSMUSG00000035929.11	H2-Q4	1.94	5.77	4.258e-06	0.00010428	6.75	4.8	6.95	6.55	6.78	6.7	5.1	4.04	4.98	5.05
ENSMUSG00000038872.10	Zfhx3	-2.27	6.99	3.9124e-06	9.8785e-05	5.86	8.13	6.17	5.78	6.04	5.43	8.12	8.71	7.42	8.26
ENSMUSG00000038583.13	Pln	-2.8	5.69	4.4869e-06	0.00010757	4.34	7.05	4.76	4.84	4.73	2.98	7.02	7.33	6.89	6.96
ENSMUSG00000024349.10	Tmem173	2.31	4.5	4.9124e-06	0.00011398	5.66	3.36	6.05	5.53	5.71	5.37	3.34	3.01	3.36	3.66
ENSMUSG00000001123.15	Lgals9	2.16	6.87	3.9236e-06	9.8785e-05	7.95	5.8	7.98	7.98	7.71	8.11	5.45	5.14	6.61	5.97
ENSMUSG00000025795.8	Rassf3	1.76	6.68	3.934e-06	9.8819e-05	7.56	5.81	7.99	7.67	7.23	7.36	5.94	6.11	5.63	5.53
ENSMUSG00000026879.14	Gsn	-3.32	9.54	3.773e-06	9.6909e-05	7.88	11.21	8.18	7.64	7.2	8.52	11.04	11.03	10.31	12.45
ENSMUSG00000032475.15	Nck1	1.94	6.78	3.987e-06	9.9967e-05	7.76	5.81	8.28	8.04	7.41	7.3	5.67	5.84	5.89	5.84
ENSMUSG00000030029.14	Lrig1	-2.33	5.62	4.5513e-06	0.00010893	4.45	6.81	3.69	4.03	5.05	4.97	7.06	6.83	6.68	6.65
ENSMUSG00000024168.8	Tmem204	2.65	5.42	4.6942e-06	0.00011046	6.78	4.08	6.95	7.15	6.32	6.66	4.33	3.78	3.26	4.88
ENSMUSG00000020695.14	Mrc2	-3.92	5.03	5.1474e-06	0.00011686	3.05	7.03	2.44	2.2	3.99	3.47	7.28	6.91	6.32	7.59
ENSMUSG00000030110.13	Ret	-3.06	5.35	4.9646e-06	0.00011442	3.84	6.87	5.13	3.79	3.24	3.16	7.01	7.02	6.36	7.09
ENSMUSG00000021990.15	Spata13	1.79	6.66	4.131e-06	0.00010229	7.56	5.77	7.53	7.5	7.7	7.5	5.61	5.21	6.38	5.85
ENSMUSG00000035305.5	Ror1	-4.77	4.14	4.8781e-06	0.00011358	1.86	6.5	3	1.65	2.61	-0.13	6.69	6.69	6.03	6.59
ENSMUSG00000029417.9	Cxcl9	3.79	3.84	5.0514e-06	0.00011545	5.74	2	6.2	5.56	5.3	5.89	2.81	1.37	2.02	1.59
ENSMUSG00000034573.14	Ptpn13	-3.47	5	5.2501e-06	0.00011841	3.26	6.76	3.69	2.44	3.86	2.98	7.12	6.78	6.01	7.14
ENSMUSG00000068079.5	Tcf15	3.37	4.36	5.3579e-06	0.00012025	6.06	2.69	6.5	6.43	5.74	5.55	3.15	2.36	2.73	2.42
ENSMUSG00000028583.14	Pdpn	-3.79	4.55	5.3947e-06	0.00012067	2.67	6.48	3.49	2.24	1.51	3.29	6.61	6.35	5.98	6.95
ENSMUSG00000050271.12	Prag1	2.98	5.2	5.0853e-06	0.00011603	6.7	3.73	7.2	7.15	6.12	6.3	3.68	4.26	3.49	3.41
ENSMUSG00000002319.16	Ipo4	-2.25	4.61	5.3583e-06	0.00012025	3.5	5.75	3.33	3.6	3.19	3.84	6.08	5.83	5.59	5.47
ENSMUSG00000025856.15	Pdgfa	-3.4	5.67	5.1034e-06	0.00011608	4.01	7.34	4.91	4.25	4.27	2.58	7.48	7.22	6.81	7.84
ENSMUSG00000026574.5	Dpt	-2.93	7.75	4.2045e-06	0.00010353	6.29	9.22	5.98	6.32	6.29	6.55	9.14	9.13	8.27	10.33
ENSMUSG00000025498.15	Irf7	2.69	4.28	5.5159e-06	0.00012297	5.63	2.96	5.89	5.46	5.76	5.4	3.32	2.03	3.49	2.9
ENSMUSG00000040747.9	Cd53	5.58	3.66	4.3237e-06	0.00010514	6.42	1.01	6.27	5.95	6.38	7.08	0.06	1.78	1.39	0.36
ENSMUSG00000071856.10	Mcc	1.73	7.42	4.1471e-06	0.00010248	8.29	6.55	8.5	8.61	8.16	7.87	6.8	6.5	6.13	6.75
ENSMUSG00000027639.16	Samhd1	2.03	6.96	4.2846e-06	0.00010437	7.98	5.94	8.5	7.79	7.98	7.66	6.03	5.87	5.39	6.46
ENSMUSG00000026748.13	Plxdc2	-2.5	7.62	4.2793e-06	0.00010437	6.36	8.88	6.21	6.08	6.29	6.87	8.97	8.98	7.99	9.57
ENSMUSG00000036585.16	Fgf1	-4.15	5.33	5.5533e-06	0.00012322	3.34	7.36	4.61	3.66	3.69	1.27	7.34	7.57	6.87	7.64
ENSMUSG00000020427.11	Igfbp3	2.38	6.98	4.4269e-06	0.00010689	8.17	5.8	8.69	8.35	8.02	7.63	6.02	6.49	5.34	5.34
ENSMUSG00000040447.15	Spns2	4.06	4.13	5.616e-06	0.00012441	6.19	2.12	6.72	6.46	5.84	5.7	2.35	1.27	2.27	2.42
ENSMUSG00000034040.16	Galnt17	-4.6	3.38	4.5989e-06	0.00010969	1.2	5.66	0.84	1.22	2.36	-0.01	5.54	5.39	5.65	6.07
ENSMUSG00000031075.18	Ano1	-3.08	5.17	5.5449e-06	0.00012322	3.69	6.67	4.04	4.21	4.17	2.28	6.87	6.78	6.2	6.81
ENSMUSG00000039234.11	Sec24d	-2.03	5.94	4.9323e-06	0.00011406	4.96	6.94	4.91	5.28	5.1	4.51	7.16	7.09	6.38	7.13
ENSMUSG00000042099.16	Kank3	4.24	4.8	5.9563e-06	0.00012984	6.93	2.69	7.65	7.18	6.75	6.14	2.78	1.96	2.81	3.09
ENSMUSG00000031425.15	Plp1	-5.82	4.12	4.9937e-06	0.00011464	1.32	7	1.85	1.88	0.58	0.63	7.57	7.26	6.3	6.87
ENSMUSG00000015932.8	Dstn	-1.78	8.7	4.3642e-06	0.00010593	7.81	9.59	8.19	7.95	7.62	7.46	9.65	9.92	9.06	9.71
ENSMUSG00000029070.9	Mxra8	-2.64	6.41	4.9991e-06	0.00011464	5.11	7.72	5.53	5.15	5.56	4.17	8.02	7.53	7.17	8.16
ENSMUSG00000036528.15	Ppfibp2	-3.03	3.91	6.0552e-06	0.00013096	2.43	5.43	2.44	2.24	2.55	2.33	5.86	5.33	5.02	5.49
ENSMUSG00000079363.7	Gbp4	4.76	5.84	5.8404e-06	0.00012813	8.22	3.49	8.68	8.2	8.41	7.61	3.25	1.14	5.61	3.84
ENSMUSG00000044345.9	Marveld1	-1.62	6.38	4.8785e-06	0.00011358	5.58	7.19	5.84	5.75	5.45	5.27	7.33	7.41	6.83	7.17
ENSMUSG00000022894.6	Adamts5	-2	7.42	4.6193e-06	0.00010998	6.43	8.42	6.52	6.6	6.38	6.22	8.47	8.62	7.68	8.91
ENSMUSG00000023092.16	Fhl1	-1.95	7.82	4.5982e-06	0.00010969	6.85	8.79	7.31	6.98	6.49	6.6	8.82	8.9	8.23	9.22
ENSMUSG00000025597.13	Klhl4	5.35	3.39	4.6764e-06	0.00011046	6.08	0.82	6.61	6.18	5.97	5.57	1.14	-0.02	0.25	1.38
ENSMUSG00000033191.14	Tie1	5.36	5.22	6.3878e-06	0.00013474	7.95	2.57	8.53	7.89	7.75	7.64	3.58	-0.5	2.73	4.16
ENSMUSG00000058914.12	C1qtnf3	-6.77	3.64	3.9137e-06	9.8785e-05	0.53	6.97	0.98	2.2	-1.66	-0.27	7.23	7.38	6.7	6.55
ENSMUSG00000020642.13	Rnf144a	1.81	6.59	4.9758e-06	0.00011448	7.49	5.69	7.94	7.61	7.52	6.9	5.71	5.7	5.69	5.62
ENSMUSG00000027580.17	Helz2	2.07	6.41	5.1044e-06	0.00011608	7.46	5.38	7.65	7.83	7.47	6.88	5.11	4.99	5.57	5.82
ENSMUSG00000001333.9	Sync	-4.66	2.62	3.7721e-06	9.6909e-05	0.45	4.96	-0.02	0.1	1.21	-0.11	4.99	4.66	5	5.15
ENSMUSG00000022747.17	St3gal6	2.51	4.87	6.1229e-06	0.00013159	6.15	3.62	6.32	6.59	5.93	5.74	3.06	3.39	3.8	4.15
ENSMUSG00000034471.12	Caskin2	1.9	6.01	5.3189e-06	0.00011976	6.96	5.07	7.51	6.94	6.7	6.7	5.26	5.26	4.83	4.9
ENSMUSG00000028487.18	Bnc2	-4.86	4.63	6.3777e-06	0.00013474	2.27	7.04	2.18	3.01	0.66	3.02	7.59	6.98	6.32	7.28
ENSMUSG00000031561.16	Tenm3	-5.53	4.67	6.248e-06	0.00013316	2.07	7.36	2.52	2.97	3	-0.57	7.79	7.03	6.9	7.71
ENSMUSG00000041607.17	Mbp	-2.53	7.37	4.948e-06	0.00011423	6.1	8.65	5.71	5.84	6.35	6.48	9.03	9.36	8.23	7.96
ENSMUSG00000036437.6	Npy1r	-4.23	3.87	6.0995e-06	0.00013129	1.82	5.97	2.47	1.52	2.3	0.77	6.11	5.99	5.41	6.37
ENSMUSG00000066571.13	4931406P16Rik	1.87	7.65	4.8427e-06	0.00011333	8.58	6.71	9.06	8.82	8.43	8.02	6.74	7.06	6.58	6.47
ENSMUSG00000026029.14	Casp8	2.54	6.06	5.5241e-06	0.00012297	7.34	4.8	7.49	7.59	7.14	7.11	5.43	3.81	5.53	4.38
ENSMUSG00000032186.15	Tmod2	-3.45	6.07	5.9229e-06	0.00012953	4.41	7.74	4.03	5.58	4.26	3.72	7.85	7.98	6.77	8.36
ENSMUSG00000022584.14	Ly6c2	3.91	3.64	6.2989e-06	0.0001339	5.62	1.73	6.16	5.4	5.53	5.36	1.6	1.37	1.04	2.67
ENSMUSG00000001349.5	Cnn1	-3.56	4.89	6.6984e-06	0.00014022	3.15	6.65	3.47	3.28	3.47	2.28	6.72	7.36	5.99	6.52
ENSMUSG00000040283.14	Btnl9	6.1	4.34	5.9754e-06	0.00013005	7.42	1.38	7.84	7.86	7.1	6.86	2.83	-0.95	1.17	1.98
ENSMUSG00000050248.11	Evc2	-4.39	2.94	4.9e-06	0.00011389	0.85	5.15	0.41	0.62	0.82	1.12	5.23	5.47	4.7	5.17
ENSMUSG00000027204.13	Fbn1	-1.81	10.44	4.9294e-06	0.00011406	9.53	11.35	9.77	9.61	9.48	9.27	11.42	11.59	10.66	11.71
ENSMUSG00000022594.14	Lynx1	-2.5	5.67	6.0236e-06	0.00013069	4.39	6.95	4.88	3.53	4.4	4.73	7.26	6.88	6.38	7.28
ENSMUSG00000020961.15	Ston2	-2.1	5.54	6.091e-06	0.00013129	4.51	6.58	4.29	4.61	4.96	4.14	6.95	6.73	6.12	6.52
ENSMUSG00000033697.15	Arhgap39	-2.69	4.48	6.917e-06	0.00014348	3.14	5.85	3.72	2.44	3.47	2.83	6.08	6.1	5.42	5.78
ENSMUSG00000050052.12	Tdrp	6.04	2.81	3.5546e-06	9.2691e-05	5.82	0.03	6.06	5.22	5.86	6.13	-0.68	0.23	-0.69	0.36
ENSMUSG00000030516.14	Tjp1	1.76	9.47	5.0292e-06	0.00011513	10.35	8.6	10.79	10.53	10.15	9.94	8.72	8.56	8.18	8.92
ENSMUSG00000048332.13	Lhfp	-4.59	4.08	6.6304e-06	0.00013922	1.86	6.36	1.62	1.98	2.04	1.57	6.55	6.33	5.65	6.92
ENSMUSG00000051910.13	Sox6	-4.22	4.07	6.8336e-06	0.00014239	2.08	6.12	2.92	3.06	1.47	0.63	6.22	6.52	5.64	6.09
ENSMUSG00000028364.15	Tnc	-2.98	5.71	6.3456e-06	0.00013443	4.23	7.2	3.79	4.16	5.04	3.89	7.66	6.62	6.78	7.71
ENSMUSG00000028270.12	Gbp2	2.62	5.71	6.1799e-06	0.00013198	7.05	4.39	7.3	7.02	6.8	7.07	4.83	4.15	3.25	5.29
ENSMUSG00000028420.13	Tmem38b	-1.69	5.08	6.4543e-06	0.00013594	4.25	5.93	4.44	4.09	4.4	4.01	5.79	6.1	6.02	5.82
ENSMUSG00000025558.18	Dock9	2.13	8.21	5.1641e-06	0.00011705	9.28	7.14	9.86	9.65	9.07	8.53	7.25	7.33	6.83	7.17
ENSMUSG00000020473.13	Aebp1	-2.8	6.34	5.9504e-06	0.00012984	4.92	7.75	4.55	4.57	5.01	5.53	7.8	7.39	7.2	8.62
ENSMUSG00000044807.13	Zfp354c	-2.04	4.96	6.6669e-06	0.00013977	3.96	5.97	3.94	4.1	4.17	3.6	6.36	5.85	5.66	6
ENSMUSG00000039116.7	Adgrg6	-3.34	5.18	6.9985e-06	0.00014466	3.55	6.83	4.09	3.55	4.24	2.24	7.14	7.27	6.36	6.55
ENSMUSG00000037358.6	Dipk2b	6.2	4.02	6.0166e-06	0.00013069	7.13	1.02	7.76	7.27	7.09	6.4	1.85	-0.32	1.23	0.87
ENSMUSG00000017756.9	Slc12a7	2.66	4.87	7.0975e-06	0.00014586	6.21	3.55	6.39	6.43	6.32	5.67	2.59	3.67	4.02	3.85
ENSMUSG00000031480.15	Thsd1	3.54	4.35	7.4914e-06	0.00015104	6.16	2.59	6.5	6.48	5.98	5.65	2.86	1.26	2.75	3.32
ENSMUSG00000020183.11	Cpm	-3.36	5.46	7.0059e-06	0.00014466	3.82	7.12	3.89	4.37	3.24	3.72	7.61	7.18	6.15	7.52
ENSMUSG00000018398.18	2022-09-08	-2.01	6.93	5.7586e-06	0.00012695	5.95	7.92	6.47	6.19	5.86	5.24	8.1	8.06	7.5	8.04
ENSMUSG00000020640.10	Itsn2	1.16	7.83	5.509e-06	0.00012297	8.41	7.25	8.52	8.43	8.53	8.17	7.26	7.25	7.25	7.22
ENSMUSG00000039994.15	Timeless	2.53	5.12	7.1468e-06	0.00014625	6.37	3.88	5.89	6.36	6.57	6.64	3.32	3.89	4.82	3.43
ENSMUSG00000030701.17	Plekhb1	-3.27	5.72	6.998e-06	0.00014466	4.13	7.32	4.4	4.74	3.89	3.44	7.83	7.64	6.34	7.46
ENSMUSG00000034911.8	Ushbp1	6.39	4.88	7.391e-06	0.00014933	8.12	1.73	8.86	8.26	8.05	7.31	2.42	-0.16	0.74	3.54
ENSMUSG00000048078.16	Tenm4	-5.53	3.55	6.0391e-06	0.00013082	0.97	6.27	1.89	2.07	-0.22	-0.41	6.73	6.28	6.27	5.78
ENSMUSG00000044562.12	Rasip1	6.7	3	3.8824e-06	9.8634e-05	6.34	-0.02	6.78	6.44	6.03	6.09	0.4	-0.23	0.86	-2.36
ENSMUSG00000027858.13	Tspan2	1.84	7.36	5.8262e-06	0.00012803	8.28	6.44	8.72	8.49	8.24	7.66	6.59	6.69	6.15	6.33
ENSMUSG00000039031.16	Arhgap18	2.05	6.93	6.0924e-06	0.00013129	7.96	5.89	8.24	8.31	7.72	7.58	6.12	5.85	5.21	6.38
ENSMUSG00000031274.16	Col4a5	-4.44	3.69	7.3102e-06	0.00014804	1.51	5.95	2.29	0.34	1.26	1.85	6.34	6.21	5.43	5.81
ENSMUSG00000060961.15	Slc4a4	-3.1	3.58	7.9384e-06	0.00015773	2.07	5.13	1.53	2.03	2.45	2.08	4.85	5.51	5.15	5.01
ENSMUSG00000031633.4	Slc25a4	-1.35	6.84	6.1609e-06	0.00013198	6.17	7.51	6.23	6.22	5.95	6.26	7.62	7.62	7.18	7.61
ENSMUSG00000096145.2	Vkorc1	-1.59	5.14	7.3957e-06	0.00014933	4.37	5.93	4.29	4.55	4.2	4.38	5.88	5.88	5.79	6.14
ENSMUSG00000024143.15	Rhoq	-2.52	5.75	7.1995e-06	0.00014667	4.51	7.01	4.53	4.83	3.85	4.8	7.21	6.71	6.47	7.6
ENSMUSG00000039501.14	Znfx1	1.62	6.81	6.2545e-06	0.00013316	7.62	6	8.03	7.59	7.65	7.23	6.07	5.93	5.7	6.28
ENSMUSG00000043719.14	Col6a6	-4.07	5.17	8.1652e-06	0.00016111	3.23	7.14	3.78	4	3.54	1.49	7.36	7.73	6.43	7.06
ENSMUSG00000017376.15	Nlk	1.28	6.71	6.313e-06	0.00013399	7.35	6.08	7.38	7.24	7.51	7.28	6.11	5.89	6.34	5.95
ENSMUSG00000072941.5	Sod3	-3.23	6.34	7.1184e-06	0.00014588	4.7	7.98	4.87	4.03	4.89	5	8.3	8.04	6.87	8.7
ENSMUSG00000033544.6	Angptl1	-3.87	5.67	7.9645e-06	0.00015802	3.75	7.61	4.32	3.86	2.8	3.96	7.5	8.07	6.58	8.27
ENSMUSG00000005320.9	Fgfr4	-7.38	3.36	3.8205e-06	9.7579e-05	0.04	7.14	2.29	-3.9	-0.07	-0.01	7.38	7.22	6.92	7.04
ENSMUSG00000041220.10	Elovl6	-2.26	5.41	7.6176e-06	0.00015314	4.29	6.55	3.77	4.39	4.4	4.55	6.47	7.15	6.41	6.16
ENSMUSG00000036580.15	Spg20	-1.69	5.82	7.1697e-06	0.00014628	4.98	6.67	5.39	4.85	4.63	5.02	6.71	6.71	6.34	6.89
ENSMUSG00000026193.15	Fn1	-1.55	10.47	6.1795e-06	0.00013198	9.7	11.25	9.74	9.63	9.63	9.79	11.4	11.13	10.76	11.72
ENSMUSG00000017707.9	Serinc3	1.48	9.33	6.1449e-06	0.00013186	10.07	8.59	10.47	10.07	9.76	9.97	8.61	8.37	8.44	8.91
ENSMUSG00000018166.8	Erbb3	-4.18	4.46	8.7225e-06	0.0001691	2.41	6.55	1.22	2.44	2.95	2.86	6.87	6.83	5.76	6.76
ENSMUSG00000042286.13	Stab1	5.73	3.68	7.07e-06	0.00014577	6.57	0.93	7.14	6.62	6.27	6.27	1.41	-1.22	0.58	2.33
ENSMUSG00000031342.17	Gpm6b	-5.23	4.97	8.7946e-06	0.00016934	2.36	7.62	2.9	1.38	2.57	2.42	8.03	7.91	6.51	8
ENSMUSG00000030218.2	Mgp	-2.82	7	6.793e-06	0.00014198	5.61	8.39	5.47	5.94	6.06	4.97	8.93	8.19	7.48	8.98
ENSMUSG00000034220.7	Gpc1	-4.92	3.65	7.5682e-06	0.00015236	1.25	6.16	0.41	-0.41	2.69	1.85	6.24	6.17	5.71	6.52
ENSMUSG00000032076.19	Cadm1	-2.46	4.29	8.8363e-06	0.00016943	3.08	5.53	3	2.86	2.94	3.42	5.77	5.43	5.1	5.82
ENSMUSG00000057280.15	Musk	-8.89	1.58	8.8869e-07	3.6706e-05	-1.75	6.03	-2.13	-3.9	-4.46	-0.96	6.27	6.09	5.9	5.84
ENSMUSG00000024044.18	Epb41l3	-3.29	4.21	9.0464e-06	0.00017195	2.63	5.83	3.52	3.01	1.76	2.08	5.48	6.2	5.57	6.08
ENSMUSG00000038007.14	Acer2	3.81	3.4	8.3313e-06	0.00016364	5.34	1.55	5.39	5.67	5.48	4.79	1.98	1.52	0.74	1.66
ENSMUSG00000034255.17	Arhgap27	4.98	4.41	8.8922e-06	0.00017026	6.91	1.98	7.48	6.89	6.61	6.65	0.62	0.23	3.19	3.56
ENSMUSG00000015085.8	Entpd2	-4.39	4.5	9.0435e-06	0.00017195	2.31	6.74	1.7	1.45	2.67	3.23	7.09	6.53	6.07	7.28
ENSMUSG00000009376.15	Met	-3.29	4.28	9.1061e-06	0.00017218	2.6	6	2.26	1.45	2.59	3.98	6.27	5.72	6.09	5.9
ENSMUSG00000049641.14	Vgll2	-8.01	-0.36	7.9272e-07	3.4785e-05	-2.46	3.66	-4.45	-3.9	-4.46	-4.66	3.63	4.03	3.57	3.37
ENSMUSG00000047976.4	Kcna1	-6.72	4.42	7.8693e-06	0.00015704	1.24	7.73	-0.75	3.04	0.66	1.49	8.1	8.22	6.88	7.7
ENSMUSG00000033788.15	Dysf	3.23	5.43	8.4401e-06	0.00016554	7.04	3.83	7.73	7.25	6.91	6.26	4.22	4.5	3.47	3.08
ENSMUSG00000037999.13	Arap2	1.53	6.2	7.2956e-06	0.00014797	6.96	5.44	6.85	6.78	6.9	7.33	5.46	5.69	5.1	5.5
ENSMUSG00000049502.17	Dtx3l	1.44	6.5	7.1033e-06	0.00014586	7.23	5.78	7.41	7.16	7.2	7.14	5.63	5.67	5.57	6.24
ENSMUSG00000052384.14	Nrros	5.02	3.89	8.7528e-06	0.0001691	6.36	1.54	6.39	6.33	6.29	6.4	-0.2	1.26	4.45	0.18
ENSMUSG00000002266.17	Zim1	-6.04	4.29	8.4678e-06	0.0001656	1.41	7.27	1.93	2.4	0.39	0.55	7.48	7.82	7.39	6.39
ENSMUSG00000039385.5	Cdh6	-5.17	3.83	8.4583e-06	0.0001656	1.48	6.33	1.78	3.01	2.01	-1.49	6.23	6.63	6.23	6.22
ENSMUSG00000070802.5	Pnmal2	-5.3	3.01	6.4925e-06	0.00013653	0.55	5.68	0.19	0.62	-1.66	2.24	5.77	5.44	5.81	5.66
ENSMUSG00000027900.15	Dram2	1.76	5.83	7.892e-06	0.00015727	6.71	4.95	7.12	6.69	6.39	6.66	4.94	4.61	4.85	5.36
ENSMUSG00000022587.14	Ly6e	2.7	9.28	6.8246e-06	0.00014239	10.62	7.92	10.63	10.51	10.59	10.77	7.39	7.14	9.15	8.02
ENSMUSG00000039405.7	Prss23	-2.23	6.22	7.8234e-06	0.00015635	5.1	7.35	5.29	4.81	4.69	5.59	7.24	7.66	6.73	7.77
ENSMUSG00000024533.17	Spire1	-2.63	5.04	9.0853e-06	0.00017203	3.77	6.32	3.9	4.62	3	3.49	6.59	6.7	6.14	5.85
ENSMUSG00000038623.9	Tm6sf1	3.52	4.54	9.7773e-06	0.00018239	6.27	2.86	6.58	6.35	6.25	5.89	2.62	3.13	4.27	1.26
ENSMUSG00000030249.15	Abcc9	-2.99	6.79	7.7383e-06	0.00015511	5.33	8.25	4.72	6.43	5.11	5.04	8.4	8.25	7.36	8.99
ENSMUSG00000050014.8	Apol10b	5.8	2.78	5.7959e-06	0.00012757	5.68	0.11	6.19	5.73	5.24	5.52	-1.13	0.72	0.13	-0.16
ENSMUSG00000038543.13	BC028528	2.67	4.4	9.7921e-06	0.00018239	5.75	3.08	5.84	6.3	5.67	5.19	3.09	3.35	3.09	2.68
ENSMUSG00000025083.18	Afap1l2	-3.39	4.68	9.8389e-06	0.00018276	3.06	6.33	3.11	3.51	3.85	1.65	6.58	6.63	5.75	6.37
ENSMUSG00000019990.15	Pde7b	-3.24	5.79	8.8087e-06	0.00016937	4.22	7.37	5.51	4.68	3.86	2.78	7.81	7.19	7.14	7.35
ENSMUSG00000031962.6	Cdh15	-7.82	2.54	2.3633e-06	7.0795e-05	-0.61	6.4	0.41	-0.45	-0.56	-4.66	6.39	6.43	6.38	6.37
ENSMUSG00000034981.9	Parm1	-3.07	5.53	9.0683e-06	0.00017195	4.03	7.04	3.65	4.18	5.23	2.99	7.41	6.89	6.52	7.33
ENSMUSG00000011382.8	Dhdh	-2.51	3.91	1.0167e-05	0.00018809	2.69	5.16	3.02	2.75	2.1	2.76	5.1	5.07	4.98	5.48
ENSMUSG00000039103.12	Nexn	-3.32	4.79	9.9248e-06	0.00018411	3.19	6.41	3.91	3.41	3.54	1.79	6.41	6.64	5.83	6.76
ENSMUSG00000059408.3	Mrgprh	-4.2	2.86	7.9347e-06	0.00015773	0.89	4.95	0.76	1.14	1.03	0.2	5.15	5.3	4.7	4.64
ENSMUSG00000028082.14	Sh3d19	-2.35	7.18	7.7075e-06	0.00015472	6.03	8.34	6.65	6.45	5.89	5.1	8.6	8.37	7.83	8.54
ENSMUSG00000031825.16	Crispld2	-5.32	4.62	1.0278e-05	0.0001891	1.99	7.3	1.99	1.65	1.21	2.89	7.54	6.77	6.77	8.14
ENSMUSG00000090084.7	Srpx	-3.92	3.85	1.0234e-05	0.00018908	1.98	5.79	1.48	2.24	2.94	1.01	5.37	5.77	5.67	6.33
ENSMUSG00000024725.13	Ostf1	1.73	6.35	8.1492e-06	0.00016111	7.22	5.48	7.58	7.23	6.94	7.13	5.26	5.51	5.13	6.03
ENSMUSG00000029093.14	Sorcs2	-4.49	3.21	8.9534e-06	0.00017103	1.09	5.45	2.58	0.62	1.09	-0.41	5.79	5.35	5.2	5.44
ENSMUSG00000017493.12	Igfbp4	-1.74	6.86	8.0395e-06	0.00015928	5.99	7.74	6.11	5.74	6.11	6	7.71	7.79	7.2	8.26
ENSMUSG00000037370.13	Enpp1	-4.05	4.65	1.0864e-05	0.0001967	2.62	6.7	2.77	1.93	2.57	3.09	7.04	6.64	5.86	7.27
ENSMUSG00000028047.11	Thbs3	-2.96	4.78	1.0487e-05	0.00019187	3.33	6.24	3.67	3.56	2.73	3.28	6.52	6.38	5.47	6.6
ENSMUSG00000035948.13	Acss3	-4.93	2.25	5.7535e-06	0.00012695	0.05	4.7	-0.54	0.74	-1.55	0.55	4.71	4.72	4.61	4.73
ENSMUSG00000001520.12	Nrip2	-2.55	4.79	1.0498e-05	0.00019187	3.54	6.07	3.87	3.55	3.88	2.81	6.15	6.24	6.37	5.5
ENSMUSG00000030401.16	Rtn2	-4.22	2.92	8.769e-06	0.0001691	0.91	5.04	1.48	0.49	0.39	0.83	5.49	5.03	4.92	4.71
ENSMUSG00000026626.11	Ppp2r5a	1.34	7.92	7.7788e-06	0.00015569	8.59	7.25	8.81	8.56	8.47	8.5	6.93	7.23	7.61	7.21
ENSMUSG00000001865.2	Cpa3	7.83	-0.22	1.1635e-06	4.3103e-05	3.7	-2.33	3.61	3.35	4.05	3.73	-4.59	-4.41	-4.39	-3.1
ENSMUSG00000018566.14	Slc2a4	-5.01	2.42	6.353e-06	0.00013443	0.12	4.94	-0.36	-0.45	1.03	-0.57	4.84	5.33	4.71	4.87
ENSMUSG00000039304.11	Tnfsf10	5.25	4.74	1.1331e-05	0.00020225	7.35	2.2	8.13	7.35	7.1	6.83	3.61	0.87	3.51	0.53
ENSMUSG00000049044.16	Rapgef4	2.4	3.85	1.1363e-05	0.00020256	5.05	2.7	5.04	4.76	5.29	5.09	3.21	2.69	2.4	2.35
ENSMUSG00000010830.8	Kdelr3	-3.77	2.91	9.5626e-06	0.00017958	1.14	4.79	1.16	1.59	0.49	0.96	4.53	5.03	4.53	5.03
ENSMUSG00000030209.14	Grin2b	-8.01	-0.36	1.2151e-06	4.405e-05	-2.46	3.67	-4.45	-3.9	-4.46	-4.66	3.95	3.82	3.67	3.16
ENSMUSG00000005973.6	Rcn1	-1.93	5.81	9.3965e-06	0.0001767	4.86	6.77	5.4	4.74	4.99	4.28	6.75	6.86	6.4	7.06
ENSMUSG00000003500.13	Impdh1	2.55	4.62	1.0962e-05	0.00019771	5.9	3.36	6.19	6.01	5.65	5.72	3.25	2.41	4.34	3.36
ENSMUSG00000056724.15	Nbeal2	3.03	4.94	1.0886e-05	0.0001967	6.43	3.47	6.32	6.19	6.39	6.8	2.94	2.81	5.15	2.88
ENSMUSG00000040759.9	Cmtm5	-8.15	0.29	1.3522e-06	4.7035e-05	-2.13	4.37	-4.45	-1.58	-4.46	-4.66	4.36	4.58	4.09	4.42
ENSMUSG00000015468.14	Notch4	5.34	3.98	1.0873e-05	0.0001967	6.67	1.38	7.31	6.9	6.56	5.89	1.98	1.08	0.74	1.38
ENSMUSG00000019970.15	Sgk1	1.75	6.68	8.7448e-06	0.0001691	7.55	5.82	8.06	7.67	7.33	7.15	5.89	5.85	6.07	5.44
ENSMUSG00000021760.5	Gpx8	-3.47	4.76	1.1597e-05	0.00020564	3.1	6.46	3.34	3.43	3.67	1.85	6.51	6.61	5.75	6.96
ENSMUSG00000060227.15	Casc4	-2.03	6.41	9.1622e-06	0.00017301	5.39	7.43	4.52	5.42	5.67	5.93	7.54	7.63	7.1	7.45
ENSMUSG00000016262.14	Sertad4	-3.3	4.1	1.1881e-05	0.00020826	2.46	5.79	1.1	1.98	3.08	3.51	5.9	5.72	5.54	6
ENSMUSG00000030729.17	Pgm2l1	1.57	6.55	8.822e-06	0.00016939	7.34	5.78	7.28	7.41	7.4	7.25	5.39	5.52	6.38	5.8
ENSMUSG00000044037.15	Als2cl	4.43	3.84	1.1512e-05	0.00020463	6.04	1.7	6.56	5.82	6.39	5.39	1.07	1.66	2.48	1.34
ENSMUSG00000023964.15	Calcr	-9.35	1.83	1.5466e-06	5.1641e-05	-1.58	6.51	0.07	-2.32	-4.46	-4.66	6.78	6.24	6.54	6.47
ENSMUSG00000041577.5	Prelp	-3.16	8.36	8.4914e-06	0.0001656	6.79	9.94	6.97	6.81	6.5	6.85	10.1	9.54	8.82	11.31
ENSMUSG00000025813.14	Homer2	-4.35	2.61	8.5039e-06	0.0001656	0.55	4.8	0.59	-0.45	1.21	0.3	5.14	4.67	4.54	4.85
ENSMUSG00000040105.3	Plpp6	2.37	4.56	1.1678e-05	0.00020627	5.76	3.38	6.23	5.65	5.49	5.64	3.45	2.62	3.54	3.85
ENSMUSG00000019932.8	Kera	-6.72	5.52	1.2299e-05	0.00021312	2.26	8.84	3.23	2.2	3.26	0.1	9.34	7.88	8.34	9.8
ENSMUSG00000024030.7	Abcg1	2.92	4.79	1.1713e-05	0.00020637	6.23	3.36	5.79	6.23	6.44	6.46	3.16	2.43	4.78	2.98
ENSMUSG00000032688.9	Malt1	1.65	5.99	9.6988e-06	0.00018189	6.82	5.17	6.95	6.97	6.87	6.47	4.98	4.73	5.59	5.33
ENSMUSG00000031207.16	Msn	1.1	9.74	8.5036e-06	0.0001656	10.29	9.19	10.24	10.41	10.2	10.31	9.18	9.36	9.02	9.21
ENSMUSG00000040170.13	Fmo2	1.61	6.9	8.9577e-06	0.00017103	7.71	6.09	7.79	7.82	7.72	7.53	6.13	5.72	5.8	6.71
ENSMUSG00000045377.5	Tmem88	6.66	4.46	1.1223e-05	0.00020086	7.83	1.26	8.26	8.32	7.36	7.35	3.71	-1.56	0.79	1.42
ENSMUSG00000026385.16	Dbi	-1.32	6.65	9.1871e-06	0.00017324	5.99	7.31	5.73	6.11	5.88	6.24	7.46	7.34	7.08	7.34
ENSMUSG00000038530.11	Rgs4	-3.93	5.15	1.2139e-05	0.00021116	3.27	7.07	4.56	3.76	3.46	1.18	7.37	7.41	6.73	6.75
ENSMUSG00000057143.15	Trim12c	1.75	5.46	1.0556e-05	0.00019216	6.34	4.59	6.65	6.23	6.05	6.42	4.54	4.16	4.61	5.02
ENSMUSG00000027954.9	Efna1	4.62	3.11	1.0541e-05	0.00019214	5.47	0.9	5.41	5.84	5.56	5.03	1.75	0.72	-0.93	1.51
ENSMUSG00000050730.17	Arhgap42	-3.44	5.29	1.1952e-05	0.00020844	3.62	6.98	3.97	4.3	2.87	3.28	7.16	7.23	6	7.52
ENSMUSG00000035407.8	Kank4	-4.36	4.5	1.2927e-05	0.00022066	2.37	6.66	2.29	2.81	1.6	2.64	7.07	6.84	5.71	7.01
ENSMUSG00000022297.15	Fzd6	3.87	4.13	1.2926e-05	0.00022066	6.09	2.23	6.83	6.13	5.73	5.65	2.57	2.36	1.28	2.52
ENSMUSG00000066258.13	Trim12a	1.98	5.46	1.0891e-05	0.0001967	6.45	4.48	6.17	6.63	6.72	6.27	3.77	5	4.41	4.68
ENSMUSG00000009585.18	Apobec3	2.16	5.92	1.0468e-05	0.00019185	7	4.85	7.17	6.9	7.03	6.89	4.49	4.04	5.81	5.02
ENSMUSG00000032334.10	Loxl1	-3.15	5.41	1.1932e-05	0.00020835	3.86	6.97	3.35	4.28	3.94	3.83	7.33	6.92	6.03	7.59
ENSMUSG00000038481.13	Cdk19	1.28	7.27	9.3088e-06	0.00017529	7.91	6.63	7.95	7.9	8	7.8	6.26	6.71	6.94	6.61
ENSMUSG00000030428.16	Ttyh1	-4.67	3.35	1.1419e-05	0.00020328	1.1	5.7	2.03	0.62	0.49	0.9	6.36	5.47	5.45	5.5
ENSMUSG00000028128.13	F3	-3.63	4.06	1.3293e-05	0.00022523	2.31	5.86	2.29	2.32	3.1	1.36	5.75	5.39	5.8	6.48
ENSMUSG00000042594.16	Sh2b3	1.59	6.63	9.7833e-06	0.00018239	7.44	5.84	7.7	7.69	7.23	7.12	6.08	5.93	5.38	5.94
ENSMUSG00000030786.18	Itgam	5.53	2.61	8.1674e-06	0.00016111	5.37	0.09	5.87	4.92	5.24	5.43	0.37	-1.6	0.56	0.07
ENSMUSG00000020357.3	Flt4	4.8	4.58	1.3383e-05	0.00022597	7	2.22	7.69	7.03	6.61	6.68	1.71	3.58	0	3.3
ENSMUSG00000067158.9	Col4a4	-3.47	3.26	1.2626e-05	0.00021661	1.56	5.04	2.15	0.18	2.16	1.45	4.86	4.89	5.11	5.27
ENSMUSG00000052920.15	Prkg1	-3.5	4.93	1.308e-05	0.00022216	3.25	6.63	3.65	3.66	4.23	1.36	6.87	6.87	6.2	6.57
ENSMUSG00000024302.16	Dtna	-4.71	3.64	1.2526e-05	0.00021542	1.43	5.97	1.82	1.3	2.9	-0.75	6.16	6.15	5.51	6.07
ENSMUSG00000057596.13	Trim30d	2.28	3.99	1.3549e-05	0.00022759	5.14	2.88	5	4.88	5.49	5.16	2.79	2.77	2.55	3.3
ENSMUSG00000031548.7	Sfrp1	-4.78	4.45	1.3613e-05	0.00022811	2.11	6.84	2.26	2.29	0.89	2.79	6.87	6.83	6.07	7.58
ENSMUSG00000037490.5	Slc2a12	-4.44	2.38	9.065e-06	0.00017195	0.36	4.58	0.59	0.95	-0.46	-0.33	4.64	4.83	4.24	4.57
ENSMUSG00000055639.16	Dach1	5.48	4.27	1.3352e-05	0.00022594	7.02	1.59	7.68	7.49	6.7	6.22	0.9	1.32	1.99	1.89
ENSMUSG00000026483.13	Fam129a	-1.62	7.65	9.7347e-06	0.00018206	6.84	8.47	7.05	6.74	6.99	6.59	8.44	8.72	7.89	8.81
ENSMUSG00000063415.12	Cyp26b1	3.49	6	1.193e-05	0.00020835	7.77	4.25	8.72	7.6	7.35	7.42	3.92	4.39	3.06	5.57
ENSMUSG00000020021.4	Fgd6	3.23	4.23	1.4099e-05	0.00023396	5.85	2.64	6.21	6.33	5.52	5.3	2.71	2.83	3.08	1.83
ENSMUSG00000032925.16	Itgbl1	-4.84	4.97	1.4187e-05	0.00023435	2.58	7.39	2.15	2.36	2.99	2.67	7.77	6.88	6.61	8.31
ENSMUSG00000001552.14	Jup	1.42	8.23	9.717e-06	0.00018198	8.94	7.52	9.29	8.98	8.87	8.61	7.62	7.28	7.34	7.83
ENSMUSG00000006369.14	Fbln1	-3.69	4.6	1.4208e-05	0.00023435	2.74	6.5	2.77	1.77	2.71	3.6	6.41	6.12	6.16	7.31
ENSMUSG00000047735.14	Samd9l	2.06	7.42	1.0053e-05	0.00018623	8.45	6.38	8.53	8.5	8.39	8.38	6.23	6.36	5.64	7.3
ENSMUSG00000025278.9	Flnb	1.62	8.37	9.8263e-06	0.00018276	9.18	7.56	9.53	9.38	9.04	8.77	7.52	7.78	7.09	7.83
ENSMUSG00000022840.9	Adcy5	-2.96	4.41	1.4223e-05	0.00023435	2.96	5.88	3.3	2.78	3.35	2.31	6.2	6.32	5.3	5.7
ENSMUSG00000020260.9	Pofut2	-1.52	6.17	1.1055e-05	0.00019888	5.42	6.92	5.28	5.66	5.59	5.14	7.05	6.95	6.53	7.15
ENSMUSG00000027848.12	Olfml3	-4.38	5.12	1.4259e-05	0.00023435	2.93	7.34	1.48	2.72	3	4.37	7.43	6.86	6.86	8.19
ENSMUSG00000025268.15	Maged2	-3.08	4.81	1.3951e-05	0.00023235	3.33	6.31	4.22	3.73	3.05	2.21	6.44	6.66	5.67	6.47
ENSMUSG00000070738.10	Dgkd	1.71	6.85	1.0515e-05	0.00019193	7.7	6	7.33	7.54	7.75	8.17	5.77	6.01	6.49	5.71
ENSMUSG00000020978.10	Klhdc2	-1.45	5.59	1.1898e-05	0.00020829	4.87	6.32	5.06	4.69	4.91	4.81	6.53	6.27	6.06	6.41
ENSMUSG00000031673.6	Cdh11	-4.41	4.13	1.4561e-05	0.00023816	2	6.31	2.88	2.07	1.76	1.07	6.37	5.9	5.89	7.07
ENSMUSG00000036461.16	Elf1	1.88	7.59	1.0253e-05	0.0001891	8.53	6.65	8.46	8.32	8.53	8.78	6.3	6.27	7.51	6.52
ENSMUSG00000035104.14	Eva1a	7.71	0.14	2.0159e-06	6.3028e-05	4.02	-2.17	4.23	4.26	3.62	3.92	-3	-4.41	-2.8	-4.68
ENSMUSG00000004360.9	9330159F19Rik	-8.68	1.13	2.2562e-06	6.8334e-05	-1.75	5.46	0.19	-3.9	-4.46	-4.66	5.45	5.26	5.48	5.67
ENSMUSG00000027792.11	Bche	-6.97	4.53	1.3387e-05	0.00022597	1.17	8	2.52	1.3	-0.22	0.63	8.21	7.98	7.03	8.76
ENSMUSG00000027520.15	Zdbf2	-5.82	3.24	1.1056e-05	0.00019888	0.51	6.13	-0.36	0.85	1.32	-0.41	6.19	6.72	6.08	5.55
ENSMUSG00000060802.8	B2m	1.8	10.34	1.0276e-05	0.0001891	11.24	9.44	11.57	11.11	11.01	11.28	9.75	9.01	9	9.99
ENSMUSG00000020173.17	Cobl	-4.25	3.68	1.4464e-05	0.00023715	1.64	5.8	3.13	0.95	2.04	0.1	5.65	6.24	5.46	5.82
ENSMUSG00000024130.16	Abca3	1.7	5.61	1.2322e-05	0.00021325	6.46	4.76	6.83	6.4	6.58	6.03	4.93	4.67	4.5	4.9
ENSMUSG00000057914.15	Cacnb2	-2.99	3.49	1.5042e-05	0.00024442	2.05	5	2.84	1.68	1.64	1.82	5.28	5.09	4.66	4.93
ENSMUSG00000059555.6	Tor4a	2.6	3.36	1.514e-05	0.00024533	4.68	2.09	4.72	4.61	4.61	4.75	2.35	1.7	1.59	2.54
ENSMUSG00000057123.14	Gja5	3.26	3.89	1.5312e-05	0.00024749	5.56	2.27	5.63	5.72	5.42	5.47	3.02	2.38	0.47	3.01
ENSMUSG00000021838.17	Samd4	-2.57	5.28	1.3501e-05	0.00022755	4.03	6.54	3.76	4.46	4.16	3.69	6.98	6.85	5.74	6.57
ENSMUSG00000024197.10	Plin3	-1.8	4.74	1.4238e-05	0.00023435	3.86	5.64	4.35	3.9	3.6	3.56	5.82	5.63	5.46	5.62
ENSMUSG00000004558.15	Ndrg2	-3.56	4.67	1.5461e-05	0.00024901	2.95	6.42	2.98	2.94	4.14	1.61	6.62	6.44	5.76	6.84
ENSMUSG00000040037.13	Negr1	-4.12	3.18	1.4055e-05	0.00023361	1.22	5.23	0.91	1.45	0.58	1.57	5.45	5.39	4.58	5.49
ENSMUSG00000024981.6	Acsl5	1.37	6.04	1.2063e-05	0.00021011	6.73	5.37	6.81	6.84	6.56	6.69	5.15	5.18	5.76	5.36
ENSMUSG00000042804.13	Gpr153	-3.66	3.76	1.5728e-05	0.00025095	1.98	5.59	1.53	1.88	2.3	2.03	5.53	5.79	4.93	6.08
ENSMUSG00000028195.4	Ccn1	-1.84	6.83	1.1524e-05	0.00020463	5.94	7.73	5.98	6.64	5.92	5.2	7.82	7.85	7.46	7.79
ENSMUSG00000038058.14	Nod1	1.91	5.27	1.3513e-05	0.00022755	6.24	4.32	6.56	6.11	6.43	5.85	4.17	4.24	3.98	4.86
ENSMUSG00000041324.14	Inhba	-3.76	5.05	1.5411e-05	0.00024849	3.16	6.96	3.98	2.12	3.55	2.89	7.04	6.8	6.21	7.8
ENSMUSG00000030732.13	Chrdl2	-7.32	3.24	8.6648e-06	0.0001685	-0.14	6.94	1.66	-2.32	-0.22	-0.96	7.21	7.15	6.28	7.11
ENSMUSG00000073940.3	Hbb-bt	-4.74	9.56	1.1238e-05	0.00020086	7.19	11.93	7.99	7.47	6.67	6.61	13.57	10.29	10.78	13.07
ENSMUSG00000048960.13	Prex2	2.33	8.59	1.1086e-05	0.00019917	9.76	7.43	10.33	9.9	9.59	9.22	7.69	7.33	6.58	8.12
ENSMUSG00000028111.4	Ctsk	-3.49	3.77	1.6354e-05	0.00025793	2.1	5.5	2.69	2.16	2.07	1.27	5.39	5.39	5.08	6.11
ENSMUSG00000027993.16	Trim2	-1.75	6.29	1.2429e-05	0.00021402	5.44	7.15	5.8	5.77	5.41	4.77	7.24	7.31	6.81	7.24
ENSMUSG00000022186.14	Oxct1	-1.47	6.89	1.1762e-05	0.00020697	6.16	7.62	5.89	6.2	5.96	6.56	7.58	7.59	7.36	7.96
ENSMUSG00000026478.14	Lamc1	-1.92	10.22	1.1225e-05	0.00020086	9.26	11.18	9.74	9.62	9.11	8.56	11.33	11.35	10.7	11.34
ENSMUSG00000015053.14	Gata2	5.15	3.74	1.5643e-05	0.00025061	6.31	1.26	7.05	6.46	6.11	5.63	0.84	1.26	1.84	0.74
ENSMUSG00000026833.18	Olfm1	-2.11	4.53	1.5868e-05	0.00025232	3.5	5.58	4.1	3.5	3.05	3.3	5.61	5.59	5.24	5.86
ENSMUSG00000040797.16	Iqsec3	-5.75	2.98	1.1861e-05	0.00020817	0.42	5.78	0.3	2.32	-0.07	-1.85	5.75	6.01	6.06	5.29
ENSMUSG00000027800.14	Tm4sf1	2.03	7.57	1.165e-05	0.00020627	8.59	6.56	9.07	8.93	8.17	8.2	6.65	6.63	5.89	7.04
ENSMUSG00000005124.10	Ccn4	-3.61	4.29	1.6992e-05	0.00026393	2.54	6.09	3.68	2.16	2.92	1.22	6.7	5.79	5.92	5.91
ENSMUSG00000024049.15	Myom1	-3.94	5.64	1.5371e-05	0.00024815	3.74	7.56	4.27	4.25	4.6	1.75	7.69	8.27	7.42	6.87
ENSMUSG00000024986.12	Hhex	4.34	3.86	1.6731e-05	0.00026117	6.06	1.73	6.22	6.24	6.43	5.35	2.35	0.11	1.8	2.35
ENSMUSG00000066000.12	Zfp979	5.53	2.98	1.2604e-05	0.0002165	5.78	0.36	6.37	5.93	5.53	5.27	0.46	-0.32	-0.48	1.1
ENSMUSG00000033107.6	Rnf125	3.14	4.35	1.6821e-05	0.00026175	5.92	2.83	6.48	6.04	5.53	5.59	3.54	2.88	3.09	1.66
ENSMUSG00000031636.7	Pdlim3	-2.32	6.03	1.3544e-05	0.00022759	4.9	7.17	5.51	5.15	5.01	3.9	7.13	7.61	6.73	7.21
ENSMUSG00000057969.15	Sema3b	-4.92	3.31	1.4561e-05	0.00023816	0.92	5.81	0.5	0	0.66	2.06	6	6.32	5.23	5.68
ENSMUSG00000054640.15	Slc8a1	-2.6	5.64	1.4434e-05	0.00023694	4.39	6.91	4.69	4.92	4.43	3.47	7.49	7.16	6.35	6.65
ENSMUSG00000024621.16	Csf1r	5.01	3.62	1.6211e-05	0.00025656	6.11	1.23	6.97	5.64	5.8	6.01	0.46	1.31	1.73	1.05
ENSMUSG00000040624.17	Plekhg1	1.97	6.54	1.286e-05	0.00022034	7.53	5.56	8.06	7.66	7.52	6.87	5.8	5.83	5.09	5.51
ENSMUSG00000025610.7	Map3k7cl	-3.91	4.72	1.7334e-05	0.00026844	2.82	6.67	3.51	2.32	4.28	1.01	6.67	7.21	6.32	6.47
ENSMUSG00000025089.15	Gfra1	-3.56	4.3	1.7643e-05	0.00027261	2.57	6.08	0.5	2.84	3.4	3.33	6.19	5.77	6.03	6.33
ENSMUSG00000054385.14	Ceacam2	4.48	4.14	1.7779e-05	0.00027378	6.38	1.96	7.11	6.42	6.3	5.71	0.77	1.47	2.92	2.44
ENSMUSG00000043456.16	Zfp536	-4.91	2.96	1.4061e-05	0.00023361	0.68	5.41	2.12	0.18	0.74	-0.96	5.51	5.77	4.94	5.4
ENSMUSG00000090019.5	Gimap1	4.7	4.21	1.789e-05	0.00027426	6.55	1.96	6.52	6.27	6.5	6.89	0.37	-0.02	4.41	2.71
ENSMUSG00000031808.7	Slc27a1	-2.56	4.61	1.7066e-05	0.0002646	3.35	5.88	2.06	3.7	3.53	4.03	6.06	5.62	5.99	5.86
ENSMUSG00000025321.14	Itgb8	-5.48	3.81	1.6438e-05	0.00025836	1.25	6.5	1.57	2.12	1.56	-0.75	6.98	6.9	5.85	6.26
ENSMUSG00000004032.10	Gstm5	-3.53	3.05	1.6649e-05	0.00026092	1.37	4.81	1.33	1.22	1.91	0.7	4.87	5.05	4.31	4.98
ENSMUSG00000104713.4	Gbp6	1.92	5.62	1.4597e-05	0.00023847	6.57	4.67	6.52	6.09	6.97	6.71	4.71	4.04	5.06	4.82
ENSMUSG00000036905.8	C1qb	6.5	2.99	1.1686e-05	0.00020627	6.22	0	6.86	5.64	5.97	6.42	-0.34	0.87	-0.69	-0.77
ENSMUSG00000047747.10	Rnf150	-2.58	5.21	1.6096e-05	0.00025504	3.94	6.51	4.61	3.67	3.48	3.91	6.63	6.61	5.78	7
ENSMUSG00000042515.13	Pwwp3b	-7.75	-0.1	2.8382e-06	7.9621e-05	-2.26	3.78	-4.45	-2.32	-4.46	-4.66	4.29	3.53	3.65	3.61
ENSMUSG00000022225.7	Cma1	7.84	-0.04	2.8372e-06	7.9621e-05	3.87	-2.24	4.01	3.26	3.9	4.24	-4.59	-4.41	-4.39	-2.36
ENSMUSG00000022475.19	Hdac7	2.09	7.06	1.2889e-05	0.00022057	8.1	6.02	8.01	8.18	8.04	8.15	5.26	5.82	7.05	5.93
ENSMUSG00000063406.11	Tmed5	1.2	6.77	1.307e-05	0.00022216	7.37	6.17	7.54	7.28	7.27	7.39	6.18	5.94	6.46	6.1
ENSMUSG00000040687.16	Madd	2.75	4.26	1.8247e-05	0.00027787	5.64	2.91	5.62	5.52	5.65	5.76	2.61	1.52	3.85	3.53
ENSMUSG00000006342.15	Susd2	-3.73	4.15	1.875e-05	0.00028395	2.34	6.01	3.11	1.82	3.23	1.01	5.69	6.19	5.63	6.52
ENSMUSG00000031661.12	Nkd1	-4.17	3.01	1.6295e-05	0.00025759	1.05	5.08	1.57	0.85	1.72	-0.41	4.9	5.54	4.79	5.08
ENSMUSG00000036459.15	Wtip	-2.74	3.58	1.8731e-05	0.00028395	2.25	4.96	1.38	2.29	2.36	2.78	4.9	5.18	4.68	5.06
ENSMUSG00000030156.5	Cd69	4.83	3.76	1.798e-05	0.00027464	6.15	1.48	6.25	6.11	6.47	5.76	0.27	0.11	4.27	0.81
ENSMUSG00000032932.15	Hspa13	-1.47	5.33	1.5641e-05	0.00025061	4.6	6.06	4.16	4.65	4.84	4.72	6.17	6.04	6	6.05
ENSMUSG00000034463.4	Scara3	-2.68	4.72	1.7854e-05	0.00027409	3.37	6.09	3.65	2.78	2.97	4	6.17	6.13	5.47	6.57
ENSMUSG00000020889.11	Nr1d1	-1.61	6.58	1.3755e-05	0.00022993	5.79	7.38	5.29	6.08	5.9	5.86	7.27	7.42	7.02	7.78
ENSMUSG00000021536.7	Adcy2	-8.23	1.11	3.3539e-06	8.9678e-05	-1.86	5.22	-2.87	-2.32	-2.14	-4.66	5.51	4.88	4.93	5.53
ENSMUSG00000027223.15	Mapk8ip1	-3.74	3.14	1.7809e-05	0.00027394	1.36	5	1.38	1.45	1.21	1.07	5	5.39	4.39	5.21
ENSMUSG00000018986.10	Slfn3	4.32	3.37	1.8162e-05	0.00027687	5.52	1.34	5.98	5.49	5.37	5.24	-0.34	0.72	3.11	1.43
ENSMUSG00000025930.6	Msc	-8.04	0.97	3.4725e-06	9.1244e-05	-1.76	5	-0.75	-2.32	-4.46	-4.66	5.11	5.27	4.78	4.81
ENSMUSG00000025964.15	Adam23	-4.16	4.45	1.9675e-05	0.00029452	2.43	6.52	1.85	2.6	3.03	2.06	7.01	6.81	5.55	6.7
ENSMUSG00000024907.7	Gal	-7.34	-0.31	3.1295e-06	8.5343e-05	-2.31	3.37	-4.45	-3.9	-2.88	-4.66	3.32	3.01	3.26	3.81
ENSMUSG00000047786.12	Lix1	-6.38	1.43	4.6801e-06	0.00011046	-1.14	4.6	-1.28	-0.45	-2.88	-2.34	4.46	4.64	4.59	4.69
ENSMUSG00000037605.16	Adgrl3	-6.84	1.8	5.3928e-06	0.00012067	-1.05	5.21	-0.94	-1.1	-1.3	-3.07	5.21	5.59	4.98	5.01
ENSMUSG00000020716.16	Nf1	-1.42	7.73	1.3703e-05	0.00022934	7.03	8.44	7.16	7.37	6.91	6.66	8.67	8.66	8.14	8.29
ENSMUSG00000000435.1	Myf5	-7.67	3.39	1.1828e-05	0.00020786	-0.02	7.21	-1.28	1.22	-2.88	1.27	7.42	7.02	6.66	7.72
ENSMUSG00000022464.14	Slc38a4	-3.75	3.36	1.9614e-05	0.0002941	1.58	5.22	2.52	1.71	1.51	0.3	5.65	5.15	5.26	4.81
ENSMUSG00000050947.9	Amigo1	-2.64	4.3	1.9975e-05	0.00029724	3.06	5.57	3.68	3.66	3.03	1.75	5.66	5.49	5.38	5.73
ENSMUSG00000030231.11	Plekha5	-1.68	5.89	1.5906e-05	0.00025262	5.04	6.74	4.68	4.92	5.39	5.17	6.83	6.95	6.24	6.91
ENSMUSG00000053199.13	Arhgap20	-2.46	5.66	1.7004e-05	0.00026393	4.46	6.88	4.15	4.79	4.46	4.39	6.98	7.23	5.98	7.32
ENSMUSG00000007476.18	Lrrc8a	1.53	7.24	1.4177e-05	0.00023435	8.01	6.47	8.38	8.11	7.74	7.8	6.48	6.36	6.11	6.94
ENSMUSG00000042155.3	Klhl23	-2.4	4.47	1.9742e-05	0.0002949	3.32	5.64	2.97	3.82	3.23	3.19	6.1	5.66	5.06	5.75
ENSMUSG00000026077.15	Npas2	-3.46	4.31	2.0688e-05	0.00030585	2.68	5.99	3.02	3.35	3.3	0.9	6.29	6.03	5.45	6.14
ENSMUSG00000090291.3	Lrrc10b	-7.01	-0.86	3.115e-06	8.512e-05	-2.46	2.68	-4.45	-3.9	-4.46	-4.66	2.85	2.9	2.6	2.26
ENSMUSG00000027523.20	Gnas	-1.05	10.47	1.4171e-05	0.00023435	9.94	11	9.94	10.14	9.74	9.94	11.05	10.93	10.96	11.04
ENSMUSG00000028024.14	Enpep	-3.12	4.22	2.134e-05	0.00031324	2.74	5.73	3	3.17	3.16	1.49	5.78	5.47	5.37	6.3
ENSMUSG00000030527.15	Crtc3	-1.35	6.4	1.5568e-05	0.00025025	5.72	7.08	6.1	5.64	5.76	5.39	7.21	7.14	6.85	7.08
ENSMUSG00000026436.15	Elk4	1.21	8.5	1.4248e-05	0.00023435	9.1	7.89	9.06	9.28	9.19	8.88	8.17	7.8	7.98	7.62
ENSMUSG00000040940.18	Arhgef1	1.57	7.17	1.4822e-05	0.00024156	7.95	6.39	7.65	7.83	8.15	8.17	6.06	6.31	6.99	6.2
ENSMUSG00000048027.9	Rgmb	-1.66	7.17	1.5022e-05	0.00024442	6.35	7.99	6.63	6.63	6.53	5.59	8.13	7.95	7.76	8.11
ENSMUSG00000067279.3	Ppp1r3c	-3.44	3.6	2.1857e-05	0.00031935	1.99	5.29	1.93	2.44	2.95	0.39	4.97	5.35	5.26	5.54
ENSMUSG00000056966.7	Gjc3	-6.76	4.18	1.9401e-05	0.00029187	0.97	7.53	1.96	1.65	-1.01	0.7	8.03	8.19	6.87	7.03
ENSMUSG00000032238.17	Rora	-1.57	7.3	1.5202e-05	0.00024599	6.52	8.09	6.92	6.49	6.56	6.11	8.22	8.36	7.59	8.18
ENSMUSG00000029406.15	Pitpnm2	1.63	6.28	1.6327e-05	0.00025781	7.1	5.46	7.51	7.15	7.14	6.58	5.56	5.1	5.58	5.59
ENSMUSG00000031070.15	Mrgprf	-3.87	3.29	2.1348e-05	0.00031324	1.46	5.21	1.89	1.77	1.26	0.63	5.3	5.53	4.53	5.45
ENSMUSG00000000805.18	Car4	7.07	3.53	1.6423e-05	0.00025836	7.1	0.23	7.72	7.43	6.69	6.53	0.9	-2.09	0.13	0.93
ENSMUSG00000018381.15	Abi3	3.75	3.81	2.2671e-05	0.00032734	5.68	2.01	6.11	5.62	5.4	5.57	1.76	0.27	3.75	1.97
ENSMUSG00000027188.8	Pamr1	-2.29	4.49	2.1323e-05	0.00031324	3.39	5.62	3.3	3.66	3.55	2.96	5.47	5.99	5.1	5.92
ENSMUSG00000022419.16	Deptor	-1.67	7.03	1.5694e-05	0.0002507	6.2	7.86	6.76	6.3	5.66	6.06	8.21	7.92	7.69	7.61
ENSMUSG00000031189.12	Aff2	-4.53	2.88	1.8813e-05	0.00028458	0.77	5.14	2.63	0	0.39	-0.57	5.19	5.16	4.79	5.43
ENSMUSG00000000631.20	Myo18a	1.48	6.76	1.5869e-05	0.00025232	7.5	6.03	7.87	7.5	7.28	7.33	5.7	5.84	6.47	6.07
ENSMUSG00000030787.4	Lyve1	4.59	3.74	2.2278e-05	0.00032376	6.04	1.53	6.77	5.85	5.45	6.08	2.31	2.13	0.13	1.2
ENSMUSG00000000530.16	Acvrl1	2.32	5.5	1.8933e-05	0.00028609	6.67	4.34	6.86	6.54	6.23	7.03	4.23	4.89	3.29	4.91
ENSMUSG00000029436.9	Mmp17	-2.05	4.1	2.2471e-05	0.0003257	3.1	5.13	3	3.04	3.23	3.05	5.27	4.95	4.83	5.43
ENSMUSG00000067212.8	H2-T23	2.19	5.13	1.9895e-05	0.00029669	6.23	4.03	6.52	6.03	6.31	6.08	4.1	3.04	4.09	4.85
ENSMUSG00000004837.2	Grap	3.75	3.81	2.3351e-05	0.00033161	5.65	2.03	5.71	5.74	5.11	6.02	1.64	1.89	3.66	0.68
ENSMUSG00000038991.17	Txndc5	-1.63	6.49	1.6823e-05	0.00026175	5.67	7.32	5.93	5.3	5.68	5.77	7.49	7.3	6.79	7.71
ENSMUSG00000038502.17	Ptov1	-1.6	5.11	1.9949e-05	0.00029718	4.34	5.9	4.23	4.76	4.06	4.26	5.82	6.22	5.73	5.82
ENSMUSG00000023232.17	Serinc2	-7.97	0.2	4.6304e-06	0.00011005	-2.21	4.2	-2.13	-3.9	-4.46	-4.66	4.71	4.31	4.02	3.7
ENSMUSG00000057530.14	Ece1	1.47	9.59	1.5574e-05	0.00025025	10.33	8.86	10.42	10.51	10.19	10.2	9.15	8.63	8.39	9.27
ENSMUSG00000063268.12	Parp10	2.09	4.06	2.3238e-05	0.00033139	5.12	3.02	5	5.5	4.86	5.12	3.25	2.49	3.21	3.02
ENSMUSG00000027217.13	Tspan18	2.63	6.61	1.7688e-05	0.00027274	7.93	5.29	8.74	8.28	7.78	6.93	5.71	5.16	4.84	5.44
ENSMUSG00000037813.13	D630003M21Rik	-7.55	0.19	4.696e-06	0.00011046	-2.06	3.98	-4.45	-3.9	-1.3	-4.66	3.7	3.96	3.82	4.37
ENSMUSG00000070867.4	Trabd2b	-4.06	3.82	2.4149e-05	0.00034012	1.85	5.86	2.26	1.45	2.01	1.45	6.02	5.9	5.06	6.42
ENSMUSG00000040280.10	Ndufa4l2	-3.81	3.22	2.3232e-05	0.00033139	1.46	5.08	1.62	2.7	0.89	0.3	5.24	5.43	4.57	5.03
ENSMUSG00000001508.15	Sgca	-6.8	-0.17	4.4374e-06	0.00010693	-2.17	3.26	-2.87	-3.9	-2.88	-4.66	3.25	3.1	3.54	3.05
ENSMUSG00000020256.14	Aldh1l2	-3.47	3.27	2.3815e-05	0.0003375	1.63	4.99	0.98	2.12	2.17	0.96	5.15	5.43	4.73	4.62
ENSMUSG00000027861.13	Casq2	-3.86	4.99	2.3321e-05	0.00033161	3.16	6.85	3.4	3.88	4.33	0.9	7.22	7.16	6.46	6.56
ENSMUSG00000032946.16	Rasgrp2	2.2	5.2	2.0785e-05	0.00030662	6.31	4.11	6.76	6.47	6.4	5.58	4.02	4.41	4.13	3.84
ENSMUSG00000045095.16	Magi1	1.84	5.54	1.9685e-05	0.00029452	6.47	4.62	7.05	6.43	6.28	6.11	5.02	4.57	4.4	4.48
ENSMUSG00000007682.6	Dio2	-4.42	4.7	2.469e-05	0.00034562	2.53	6.91	2.75	2.2	2.95	2.06	7.43	6.3	6.23	7.68
ENSMUSG00000041189.9	Chrnb1	-1.8	5.36	2.0307e-05	0.00030152	4.5	6.24	4.98	4.91	4.29	3.76	6.38	6.11	6.22	6.24
ENSMUSG00000032368.14	Zic1	-7.88	0.85	5.1867e-06	0.00011724	-1.91	4.8	-2.13	-3.9	-4.46	-1.85	4.76	5.24	4.31	4.85
ENSMUSG00000070733.13	Fryl	1.51	8.37	1.6418e-05	0.00025836	9.12	7.62	9.32	9.38	9.14	8.65	7.74	7.88	7.71	7.14
ENSMUSG00000014592.20	Camta1	-1.53	5.24	2.0758e-05	0.00030656	4.49	6	4.83	4.46	4.35	4.27	6.17	6.09	5.7	6.02
ENSMUSG00000022438.6	Parvb	5.94	3.33	2.0659e-05	0.00030575	6.33	0.62	6.66	6.6	5.8	6.25	1.85	-2.83	1.28	0.99
ENSMUSG00000013419.7	Zfp651	-3.2	4.01	2.5292e-05	0.00035197	2.52	5.56	2.63	3.23	3.13	0.9	5.95	5.63	5.34	5.31
ENSMUSG00000046312.4	Myorg	-4	2.91	2.2663e-05	0.00032734	1.05	4.89	2.12	1.38	-0.38	0.63	5.06	4.63	4.62	5.21
ENSMUSG00000030313.15	Dennd5b	2.28	5.94	1.9557e-05	0.00029357	7.09	4.8	7.78	7.34	6.86	6.38	4.68	5.17	4.4	4.94
ENSMUSG00000001576.15	Ergic1	-1.45	6.17	1.8675e-05	0.00028375	5.46	6.88	5.63	5.62	5.2	5.37	6.95	6.91	6.48	7.2
ENSMUSG00000037944.8	Ccr7	7.1	0.74	5.1897e-06	0.00011724	4.29	-1.68	4.42	4.02	4.36	4.33	-3	-4.41	-0.69	-3.1
ENSMUSG00000025153.9	Fasn	-2	6.32	1.9049e-05	0.00028721	5.34	7.32	4.32	5.73	5.34	5.92	7.5	7.25	7.11	7.43
ENSMUSG00000035547.14	Capn5	-1.58	5.12	2.1737e-05	0.00031793	4.34	5.92	4.68	4.26	4.09	4.31	5.96	5.97	5.59	6.14
ENSMUSG00000028268.14	Gbp3	2.15	5.11	2.2245e-05	0.00032362	6.21	4.03	6.61	6.23	6.05	5.94	3.97	3.79	3.37	4.93
ENSMUSG00000063632.6	Sox11	-4.19	3.48	2.5299e-05	0.00035197	1.48	5.57	0.19	1.98	2.36	1.07	5.42	5.7	6.13	5.02
ENSMUSG00000060548.13	Tnfrsf19	-3.92	3.65	2.6173e-05	0.00035948	1.76	5.6	1.96	1.52	2.04	1.27	5.73	5.12	5.23	6.3
ENSMUSG00000021266.16	Wars	1.84	6.13	1.9555e-05	0.00029357	7.06	5.2	7.53	7.21	6.72	6.76	5.33	4.85	4.84	5.75
ENSMUSG00000021676.10	Iqgap2	-1.75	6.73	1.8723e-05	0.00028395	5.84	7.62	5.27	5.6	5.92	6.57	7.46	7.47	7.65	7.88
ENSMUSG00000051504.18	Siglech	6.99	-1.05	4.2805e-06	0.00010437	2.45	-2.46	2.29	1.88	2.63	2.87	-4.59	-4.41	-4.39	-4.68
ENSMUSG00000035934.16	Pknox2	-7.78	1.1	5.8771e-06	0.00012873	-1.72	4.99	-1.28	-2.32	-2.88	-4.66	5.16	5.11	4.47	5.2
ENSMUSG00000000317.11	Bcl6b	6.22	3.88	2.4293e-05	0.00034145	7.01	0.9	7.36	7.45	7.14	6.1	2.67	0.63	-0.93	0.6
ENSMUSG00000048022.11	Tmem229a	-4.12	2.54	2.2098e-05	0.00032218	0.63	4.59	-0.2	1.14	-0.22	1.22	4.54	5	4.2	4.6
ENSMUSG00000028037.13	Ifi44	6.06	3.46	2.2983e-05	0.0003305	6.53	0.7	7	6.46	6.6	6.05	2.53	-2.83	0.74	1.15
ENSMUSG00000020458.16	Rtn4	-1.05	8.34	1.7691e-05	0.00027274	7.82	8.87	7.74	7.8	7.9	7.84	8.9	9.11	8.69	8.78
ENSMUSG00000028919.11	Arhgef19	-6.93	-0.91	4.724e-06	0.00011093	-2.46	2.59	-4.45	-3.9	-4.46	-4.66	2.07	2.67	2.48	3
ENSMUSG00000041120.6	Nbl1	-2.97	5.14	2.4551e-05	0.00034401	3.67	6.62	3.16	3.73	4.09	3.67	6.61	6.28	6.03	7.55
ENSMUSG00000064109.8	Hcst	6.7	-1.18	4.2525e-06	0.00010428	2.21	-2.46	2.06	1.98	2.25	2.38	-4.59	-4.41	-4.39	-4.68
ENSMUSG00000026425.15	Srgap2	1.38	7.24	1.8438e-05	0.00028046	7.93	6.55	8.23	8.03	7.98	7.47	6.68	6.77	6.48	6.27
ENSMUSG00000038811.13	Gngt2	3.23	4.19	2.7433e-05	0.00037295	5.81	2.61	5.91	6	5.03	6.27	1.79	2.28	3.23	3.01
ENSMUSG00000114432.1	Gm49391	7.76	-0.16	5.7281e-06	0.00012669	3.72	-2.25	4.44	3.21	3.66	3.52	-4.59	-2.43	-4.39	-4.68
ENSMUSG00000063455.16	D630045J12Rik	-2.99	4.21	2.764e-05	0.00037465	2.76	5.69	3.79	2.44	3.23	1.45	6.1	5.63	5.42	5.58
ENSMUSG00000036854.14	Hspb6	-2.17	5.62	2.2482e-05	0.0003257	4.56	6.69	4.75	4.87	4.59	4.01	6.73	7.19	5.97	6.83
ENSMUSG00000029101.16	Rgs12	1.46	5.33	2.2597e-05	0.00032701	6.05	4.62	6.12	5.9	5.85	6.3	4.51	4.71	4.88	4.34
ENSMUSG00000027966.20	Col11a1	-6.95	4.26	2.5939e-05	0.00035725	1.13	7.64	2.47	2.84	0.58	-2.34	8.17	7.15	7.09	8.14
ENSMUSG00000002059.18	Rab34	-3.16	3.08	2.7566e-05	0.00037401	1.58	4.66	2.61	1.59	0.66	1.18	4.6	4.94	4.6	4.51
ENSMUSG00000039007.10	Cpq	-2.57	4.53	2.6808e-05	0.00036663	3.29	5.79	3.38	3.67	2.92	3.1	5.92	5.82	5.08	6.32
ENSMUSG00000054252.18	Fgfr3	3.57	2.92	2.6977e-05	0.00036836	4.7	1.23	5.04	4.62	4.12	4.99	0.84	0.87	1.54	1.3
ENSMUSG00000035954.10	Dock4	2.49	5.83	2.2364e-05	0.00032467	7.09	4.59	7.76	7.34	7.12	6.12	4.83	4.58	4.38	4.53
ENSMUSG00000025902.13	Sox17	4.26	4.39	2.8751e-05	0.00038538	6.55	2.28	7.08	6.88	6.53	5.71	2.28	0.54	2.84	3.23
ENSMUSG00000032719.4	Sbspon	-3.7	2.27	2.307e-05	0.00033103	0.57	4.12	0.41	0.83	-0.25	0.73	4.24	3.95	3.9	4.33
ENSMUSG00000023000.5	Dhh	-3	4.27	2.8426e-05	0.00038361	2.83	5.75	2.32	3.15	3.71	2.01	5.9	6.32	5.39	5.37
ENSMUSG00000027358.6	Bmp2	-3.34	3.47	2.9027e-05	0.00038694	1.88	5.13	1.82	2.36	0.96	2.14	5.22	5.45	4.48	5.33
ENSMUSG00000009281.6	Rarres2	-3.01	5.24	2.5727e-05	0.00035595	3.77	6.72	3.26	4.38	3.45	3.93	6.77	6.54	5.95	7.61
ENSMUSG00000047714.14	Ppp1r2	1.58	7.81	1.9124e-05	0.00028802	8.6	7.02	8.95	8.83	8.34	8.29	6.97	6.98	6.59	7.53
ENSMUSG00000024598.9	Fbn2	-4.42	3.71	2.9024e-05	0.00038694	1.6	5.9	1.74	2.07	1.47	0.83	6.72	5.93	5.48	5.46
ENSMUSG00000029798.11	Herc6	1.92	5.61	2.3105e-05	0.00033103	6.57	4.66	6.95	6.41	6.71	6.21	4.84	3.96	5.29	4.51
ENSMUSG00000021877.12	Arf4	-1.03	7.25	1.9753e-05	0.0002949	6.73	7.76	6.78	6.72	6.69	6.74	7.92	7.81	7.55	7.77
ENSMUSG00000000915.15	Hip1r	3.12	4.47	2.8595e-05	0.00038455	6.04	2.94	6.42	6.45	5.85	5.41	3.41	3.88	2.53	1.83
ENSMUSG00000039646.5	Vasn	-2.29	4.99	2.6105e-05	0.00035917	3.86	6.15	4.11	3.51	3.79	3.96	6	6.1	5.64	6.85
ENSMUSG00000025348.9	Itga7	-4.68	4.37	3.0037e-05	0.00039336	2.23	6.61	2.42	3.55	3.5	-0.96	6.84	6.85	6.38	6.36
ENSMUSG00000033208.7	S100b	-7.96	0.64	6.8989e-06	0.00014332	-1.88	4.63	-0.36	-3.9	-4.46	-4.66	4.65	5.07	4.43	4.34
ENSMUSG00000032911.6	Cspg4	-4.03	5.57	2.6509e-05	0.00036326	3.66	7.5	4.13	4.74	4.59	1.07	7.54	7.96	6.94	7.57
ENSMUSG00000037972.7	Snn	1.75	4.92	2.5496e-05	0.00035363	5.8	4.05	6.09	5.87	5.77	5.45	4.25	4.32	4.07	3.53
ENSMUSG00000052316.9	Lrrc15	-3.09	3.5	3.026e-05	0.00039476	2.01	5.05	2.56	1.59	2.33	1.36	4.84	5.28	4.62	5.45
ENSMUSG00000028599.10	Tnfrsf1b	2.72	4.3	2.909e-05	0.00038694	5.66	2.98	6.31	5.05	5.54	5.73	3.03	2.19	3.14	3.43
ENSMUSG00000022623.17	Shank3	4.82	4.93	2.995e-05	0.00039336	7.36	2.56	8.28	7.56	7.31	6.28	3.39	3.17	1.17	2.33
ENSMUSG00000000682.7	Cd52	4.66	3.28	2.877e-05	0.00038538	5.6	1.08	5.37	5.04	5.72	6.26	0.17	-0.16	1.72	2.14
ENSMUSG00000032997.16	Chpf	-3.74	3.49	3.0278e-05	0.00039476	1.67	5.38	1.22	0.95	2.65	1.61	5.53	5.54	4.68	5.75
ENSMUSG00000019779.15	Frk	-3.07	3.32	3.0557e-05	0.00039688	1.85	4.86	2.67	1.52	1.47	1.49	5.22	4.85	4.4	4.94
ENSMUSG00000035354.9	Uvrag	1.18	6.06	2.2135e-05	0.00032238	6.66	5.48	6.76	6.64	6.48	6.74	5.52	5.24	5.47	5.65
ENSMUSG00000074505.5	Fat3	-4.2	3.39	2.972e-05	0.00039235	1.44	5.46	1.7	1.59	2.79	-0.75	5.9	5.28	5.29	5.33
ENSMUSG00000053580.16	Tanc2	-1.76	7.97	2.005e-05	0.00029803	7.1	8.85	7.43	7.38	7.29	6.28	9.12	8.99	8.79	8.5
ENSMUSG00000053460.8	Ggcx	-1.26	5.78	2.3334e-05	0.00033161	5.16	6.41	5.06	5.16	5.26	5.12	6.53	6.44	6.12	6.53
ENSMUSG00000019817.18	Plagl1	-4.02	3.95	3.1267e-05	0.0004042	2.02	5.93	2.47	2.67	1.51	1.22	5.95	6.7	5.76	5.29
ENSMUSG00000042104.18	Uggt2	-1.93	4.81	2.7284e-05	0.00037129	3.89	5.74	3.5	4.61	3.91	3.5	6.12	5.67	5.46	5.7
ENSMUSG00000038400.15	Pmepa1	-2.2	6.29	2.3021e-05	0.00033071	5.19	7.4	4.99	5.01	5.16	5.57	7.66	7.11	6.69	8.13
ENSMUSG00000087006.3	Gm13889	-2.63	3.37	3.1427e-05	0.0004055	2.1	4.68	1.43	2.4	2.16	2.24	4.78	4.95	4.62	4.35
ENSMUSG00000032462.14	Pik3cb	3.64	4.74	2.9851e-05	0.00039333	6.55	2.96	7.21	6.71	6.52	5.74	1.39	3.71	3.51	3.11
ENSMUSG00000044951.15	Mylk4	-6.76	2.53	1.6696e-05	0.00026092	-0.5	5.91	-0.06	-0.45	-2.14	-0.75	6.1	6.38	5.83	5.29
ENSMUSG00000038074.16	Fkbp14	-2.58	4.37	3.0328e-05	0.00039504	3.12	5.64	3.56	3.13	3.37	2.33	5.98	5.5	5.07	5.99
ENSMUSG00000028949.13	Smarcd3	-4.11	2.85	2.8498e-05	0.00038361	0.94	4.9	-0.67	1.46	1.77	0.69	5.2	5.16	4.71	4.49
ENSMUSG00000112023.1	Lilr4b	5.4	3.35	2.8649e-05	0.00038488	6.07	0.8	6.78	5.85	6.1	5.54	0.37	-1.24	1.63	1.79
ENSMUSG00000030605.15	Mfge8	-1.32	7.02	2.1384e-05	0.00031344	6.37	7.67	6.39	6.49	6.49	6.1	7.56	7.88	7.3	7.96
ENSMUSG00000021318.15	Gli3	-3.7	4.16	3.2033e-05	0.00041023	2.41	5.95	2.09	3.35	2.9	1.12	6.07	6.46	5.16	6.08
ENSMUSG00000027107.3	Chrna1	-8.76	2.36	8.7699e-06	0.0001691	-0.88	6.71	-4.45	0.85	0.29	-4.66	6.98	6.8	6.64	6.42
ENSMUSG00000079084.10	Ccdc82	1.14	6.7	2.1692e-05	0.00031761	7.27	6.13	7.45	7.31	7.15	7.16	6.24	6.05	6.34	5.89
ENSMUSG00000045930.3	Clec14a	1.83	6.38	2.2836e-05	0.00032873	7.3	5.46	7.84	7.17	7.06	7.15	5.71	5.33	4.78	5.97
ENSMUSG00000006457.4	Actn3	-5.05	3.3	2.9393e-05	0.00038878	1.02	5.77	2.81	1.88	0.18	-1.49	5.97	5.25	5.85	5.99
ENSMUSG00000055053.18	Nfic	-1.62	8.21	2.0895e-05	0.00030791	7.4	9.02	7.9	7.59	6.93	7.19	9.13	9.2	8.52	9.2
ENSMUSG00000021097.15	Clmn	-2.65	5.97	2.5194e-05	0.00035122	4.69	7.27	5.85	4.97	4.52	3.35	7.6	7.19	6.94	7.35
ENSMUSG00000078853.8	Igtp	1.92	5.13	2.6988e-05	0.00036836	6.11	4.17	5.99	6.01	5.97	6.45	4.19	3.34	4.33	4.8
ENSMUSG00000038990.14	Cables2	2.18	5.76	2.5103e-05	0.00035068	6.85	4.68	7.52	7.11	6.61	6.16	4.9	4.85	4.55	4.38
ENSMUSG00000022790.14	Igsf11	-6.51	2.24	1.5691e-05	0.0002507	-0.63	5.53	-2.13	-2.32	0.66	-0.41	5.77	5.72	4.96	5.65
ENSMUSG00000033763.14	Mtss1l	-2.25	5.46	2.6717e-05	0.00036576	4.38	6.55	4.76	4.97	4.36	3.4	6.83	6.5	6.01	6.84
ENSMUSG00000022629.17	Kif21a	-4.68	3.4	3.1319e-05	0.00040449	1.22	5.69	0.76	2.67	0.06	0.96	5.93	6.05	4.87	5.87
ENSMUSG00000022032.14	Scara5	-2.38	5.87	2.5748e-05	0.00035595	4.67	7.08	4.54	4.39	4.2	5.51	7.11	6.85	6.54	7.8
ENSMUSG00000029307.7	Dmp1	-6.71	-0.61	6.8459e-06	0.00014243	-2.31	2.79	-2.87	-3.9	-4.46	-4.66	2.38	3.01	3.06	2.58
ENSMUSG00000030123.15	Plxnd1	1.23	8.34	2.1276e-05	0.0003132	8.96	7.72	9.29	9.06	8.75	8.73	7.88	7.55	7.56	7.91
ENSMUSG00000049420.9	Tmem200a	-7.31	-0.73	7.1065e-06	0.00014586	-2.46	2.94	-4.45	-3.9	-4.46	-4.66	3.06	3.04	2.05	3.48
ENSMUSG00000059182.7	Skap2	1.67	6.18	2.4063e-05	0.00033978	7.02	5.34	7.5	6.86	7.05	6.68	5.81	5.13	4.92	5.5
ENSMUSG00000047419.5	Cmya5	-1.84	4.51	3.0495e-05	0.00039646	3.61	5.42	3.8	3.57	3.38	3.62	5.52	5.33	5.06	5.78
ENSMUSG00000018169.12	Mfng	3.84	2.63	3.0069e-05	0.00039336	4.57	0.84	4.67	4.69	4.29	4.59	-0.2	-0.5	1.63	1.86
ENSMUSG00000033825.10	Tpsb2	7.24	-0.52	7.2454e-06	0.00014716	3.1	-2.33	2.54	2.7	3.68	3.39	-4.59	-4.41	-4.39	-3.1
ENSMUSG00000029122.11	Evc	-3.78	2.62	3.0236e-05	0.00039476	0.88	4.48	-0.2	1.65	1.21	0.39	4.71	4.64	3.99	4.54
ENSMUSG00000034641.2	Cd300ld	8.32	0	8.2699e-06	0.00016266	4.14	-2.33	4.85	3.19	4.12	4.36	-4.59	-4.41	-4.39	-3.1
ENSMUSG00000028497.12	Hacd4	2.68	4.59	3.1536e-05	0.00040574	5.92	3.29	6.69	5.59	5.79	5.57	3.68	3.28	3.64	2.45
ENSMUSG00000036594.15	H2-Aa	4.27	5.55	3.0585e-05	0.00039688	7.67	3.46	8	6.74	7.27	8.69	1.68	3.48	4.18	4.38
ENSMUSG00000038168.5	P3h2	-2.35	5.17	2.9151e-05	0.00038694	4.06	6.3	4.45	4.92	3.62	3.19	6.4	6.01	5.99	6.78
ENSMUSG00000050288.6	Fzd2	-4	3.09	3.2805e-05	0.00041622	1.2	5.08	1.99	1.14	0.39	0.9	5.09	5.29	4.41	5.52
ENSMUSG00000055567.18	Unc80	-9.3	0.27	9.008e-06	0.00017175	-2.46	4.92	-4.45	-3.9	-4.46	-4.66	5.45	5.08	3.94	5.19
ENSMUSG00000046447.3	Camk2n1	-2.17	5.26	2.91e-05	0.00038694	4.19	6.34	4.56	4.2	3.48	4.46	6.31	6.41	5.77	6.87
ENSMUSG00000031365.13	Zfp275	-1.12	6.23	2.4872e-05	0.0003478	5.67	6.8	5.66	5.63	5.61	5.77	6.78	6.97	6.59	6.84
ENSMUSG00000028414.17	Fktn	-1.72	5.91	2.6322e-05	0.00036107	5.07	6.76	5.23	5.09	5.56	4.36	6.79	7.02	6.44	6.79
ENSMUSG00000047420.8	Fam180a	-6.72	-1	7.2355e-06	0.00014716	-2.46	2.42	-4.45	-3.9	-4.46	-4.66	2.31	2.64	2.77	1.79
ENSMUSG00000023495.13	Pcbp4	-3.2	3.67	3.6207e-05	0.00044375	2.1	5.29	1.7	1.71	2.9	1.88	5.3	5.9	5.11	4.82
ENSMUSG00000032387.15	Rbpms2	-3.45	3.84	3.6318e-05	0.0004443	2.19	5.56	3.3	1.77	2.69	0.77	5.93	5.81	5.1	5.39
ENSMUSG00000031834.15	Pik3r2	-2.26	4.11	3.4912e-05	0.00043292	3.01	5.25	2.73	2.86	2.83	3.5	5.54	5.19	4.77	5.5
ENSMUSG00000040033.16	Stat2	1.5	6.4	2.517e-05	0.00035122	7.16	5.64	7.51	7.25	7.07	6.8	5.93	5.3	5.37	5.96
ENSMUSG00000031652.11	N4bp1	1.36	6.89	2.4099e-05	0.00033978	7.58	6.21	7.97	7.65	7.49	7.2	6.43	6.37	5.97	6.07
ENSMUSG00000063428.8	Ddo	-6.72	-0.42	8.1794e-06	0.00016112	-2.21	2.97	-4.45	-3.9	-2.14	-4.66	2.76	2.69	3.37	2.94
ENSMUSG00000048376.6	F2r	-1.72	7.18	2.4048e-05	0.00033978	6.34	8.03	6.48	6.7	6.51	5.65	8.15	7.86	7.64	8.47
ENSMUSG00000028121.8	Bcar3	-3.2	4.27	3.5648e-05	0.00043965	2.77	5.81	3.95	3.39	2.61	0.96	6.04	5.75	5.48	5.94
ENSMUSG00000035248.9	Tut7	0.99	8.16	2.3138e-05	0.00033103	8.65	7.67	8.82	8.62	8.65	8.53	7.52	7.68	7.75	7.73
ENSMUSG00000043943.14	Naalad2	-3.05	5.26	3.1588e-05	0.00040574	3.78	6.77	4.87	3.72	3.82	2.64	7.06	6.59	6.06	7.35
ENSMUSG00000035168.16	Tanc1	1.5	7.02	2.41e-05	0.00033978	7.77	6.26	8.14	8.07	7.59	7.28	6.37	6.33	5.92	6.42
ENSMUSG00000053279.8	Aldh1a1	-4.17	4.87	3.5856e-05	0.00044064	2.77	7.01	2.86	2.07	1.98	4.06	7.43	6.08	6.8	7.7
ENSMUSG00000024376.7	Epb41l4a	2.17	4.8	3.2277e-05	0.00041296	5.91	3.71	6.3	6.05	5.68	5.61	3.99	2.81	3.64	4.35
ENSMUSG00000033715.15	Akr1c14	3.51	4.03	3.7337e-05	0.00045394	5.83	2.28	6.42	6.11	5.5	5.25	2.33	2.33	1.1	3.18
ENSMUSG00000046532.8	Ar	-1.54	5.52	2.8913e-05	0.00038693	4.76	6.29	4.98	4.74	4.31	4.97	6.28	6.25	6	6.64
ENSMUSG00000034842.16	Art3	-2.11	5.6	2.9371e-05	0.00038878	4.57	6.64	5	4.73	4.42	4.09	6.99	6.94	5.89	6.73
ENSMUSG00000041216.15	Clvs1	-6.41	-1.17	7.1637e-06	0.00014628	-2.46	2.08	-4.45	-3.9	-4.46	-4.66	2.02	1.77	2.07	2.26
ENSMUSG00000000693.10	Loxl3	-2.71	4.46	3.546e-05	0.00043853	3.15	5.81	3.28	3.19	2.78	3.23	6	5.76	5.06	6.41
ENSMUSG00000024713.16	Pcsk5	-2.33	4.75	3.3646e-05	0.00042342	3.62	5.89	3.63	4.03	3.19	3.59	6.01	5.5	5.5	6.55
ENSMUSG00000052942.13	Glis3	-3.24	4.13	3.7543e-05	0.00045484	2.58	5.72	3.99	2.57	2.19	1.41	5.68	5.62	5.32	6.26
ENSMUSG00000030306.14	Tmtc1	1.72	6.78	2.5767e-05	0.00035595	7.65	5.92	8.15	7.68	7.29	7.47	5.59	5.98	5.55	6.53
ENSMUSG00000018927.3	Ccl6	8.8	0.65	1.0388e-05	0.00019063	5.04	-2.05	5.61	4.42	4.7	5.38	-4.59	-4.41	-1.22	-4.68
ENSMUSG00000041440.18	Gk5	-1.83	4.49	3.4798e-05	0.00043229	3.58	5.42	3.17	3.44	3.75	3.92	5.8	5.33	5.28	5.27
ENSMUSG00000038781.7	Stap2	5.81	2.89	3.0485e-05	0.00039646	5.8	0.22	6.33	5.9	5.84	5.13	-0.68	-1.6	1.91	0.27
ENSMUSG00000069806.5	Cacng7	-3.25	2.95	3.749e-05	0.00045464	1.44	4.56	1.04	1.71	2.28	0.39	4.68	4.83	4.22	4.49
ENSMUSG00000023828.3	Slc22a3	-3.32	2.75	3.6604e-05	0.00044662	1.19	4.42	1.78	1.05	0.96	0.63	4.87	4.15	4.21	4.39
ENSMUSG00000005672.12	Kit	2.57	3.49	3.9041e-05	0.00046801	4.81	2.23	4.97	4.91	4.85	4.49	2.53	1.26	2.09	2.85
ENSMUSG00000029992.14	Gfpt1	-1.24	6.67	2.618e-05	0.00035948	6.05	7.29	5.89	6.03	6.31	5.97	7.48	7.26	6.95	7.47
ENSMUSG00000022443.17	Myh9	1.03	9.1	2.4418e-05	0.00034251	9.62	8.59	9.66	9.72	9.52	9.56	8.5	8.5	8.47	8.87
ENSMUSG00000031558.15	Slit2	-3.88	2.74	3.5501e-05	0.00043863	0.96	4.65	1.66	1.45	0.39	-0.13	4.59	4.91	4.12	4.96
ENSMUSG00000031647.10	Mfap3l	-3.12	4.78	3.6026e-05	0.00044193	3.29	6.29	4.15	3.67	3.4	1.82	6.5	6.64	5.55	6.48
ENSMUSG00000036452.18	Arhgap26	1.44	5.87	2.8496e-05	0.00038361	6.59	5.15	6.83	6.63	6.65	6.25	5.35	5.49	4.83	4.91
ENSMUSG00000036553.16	Sh3tc1	8.39	1.18	1.0845e-05	0.0001967	5.39	-1.84	5.98	5.44	5.27	4.83	-4.59	-1.6	-2.8	-3.1
ENSMUSG00000028226.15	Mmp16	-5	2.69	3.1968e-05	0.00040978	0.45	5.16	-1.28	1.88	-1.3	1.57	5.06	4.95	4.98	5.63
ENSMUSG00000044017.16	Adgrd1	-2.14	6.4	2.8083e-05	0.0003796	5.34	7.47	5.6	5.5	4.51	5.73	7.21	7.66	6.93	8.09
ENSMUSG00000047686.9	Rtl3	-4.73	2.91	3.4534e-05	0.00042941	0.68	5.3	1.89	0.18	-0.56	0.63	5.7	5.71	4.88	4.88
ENSMUSG00000031519.3	Asb5	-7.55	1.96	1.3605e-05	0.00022811	-0.89	5.69	1.16	-0.73	-2.88	-4.66	5.74	5.69	5.4	5.93
ENSMUSG00000030551.14	Nr2f2	-2.29	5.37	3.2376e-05	0.00041384	4.27	6.49	4.57	4.65	4.65	3.16	6.68	6.69	5.91	6.66
ENSMUSG00000039168.15	Dap	-1.39	6.36	2.7754e-05	0.00037582	5.68	7.05	5.31	5.98	5.72	5.69	7	7.26	6.66	7.27
ENSMUSG00000059108.4	Ifitm6	7.11	-0.99	8.7221e-06	0.0001691	2.57	-2.46	2.93	2.12	1.87	3.22	-4.59	-4.41	-4.39	-4.68
ENSMUSG00000029781.7	Fkbp9	-1.37	7.53	2.5742e-05	0.00035595	6.85	8.21	6.89	6.94	6.79	6.76	8.34	8.09	7.73	8.69
ENSMUSG00000043505.8	Gimap5	5.28	3.18	3.6349e-05	0.0004443	5.8	0.83	5.78	5.88	6.04	5.48	2.67	-0.32	2.24	-2.36
ENSMUSG00000029086.15	Prom1	3.34	3.52	4.1038e-05	0.00048642	5.18	1.92	5.67	5.52	4.88	4.66	1.43	2.46	2.43	1.1
ENSMUSG00000014303.13	Glis2	-1.95	5.24	3.3389e-05	0.00042128	4.28	6.21	4.67	4.31	4.15	3.96	6.51	6.21	5.56	6.52
ENSMUSG00000016356.18	Col20a1	-6.67	3.48	3.3655e-05	0.00042342	0.36	6.78	1.1	0.49	0.29	-1.2	7.18	6.9	5.84	7.21
ENSMUSG00000035615.12	Frmpd1	-7.46	-0.62	1.0291e-05	0.0001891	-2.46	3.16	-4.45	-3.9	-4.46	-4.66	2.78	3.66	3.73	2.37
ENSMUSG00000039934.12	Gsap	-1.74	5.13	3.3818e-05	0.00042396	4.27	6.02	4.29	4.29	3.56	4.88	6.17	6.08	5.95	5.85
ENSMUSG00000066892.14	Fbxl12	2.01	5.08	3.4103e-05	0.00042579	6.06	4.11	6.2	5.8	5.99	6.23	4.12	3.83	5.08	3.35
ENSMUSG00000027474.13	Ccm2l	6.04	3.04	3.3388e-05	0.00042128	6.08	0.21	6.45	6.32	6.33	5.24	1.43	-0.32	-1.22	0.07
ENSMUSG00000024063.13	Lbh	-1.23	6.8	2.7553e-05	0.00037401	6.17	7.43	6.2	5.84	6.07	6.59	7.55	7.53	7.33	7.31
ENSMUSG00000037321.17	Tap1	2.29	5.29	3.3705e-05	0.00042342	6.43	4.17	6.67	5.99	6.59	6.45	4.11	3.14	5.33	4.06
ENSMUSG00000028996.9	Rbp7	4.16	2.21	3.3713e-05	0.00042342	4.31	0.29	4.34	4.84	4.25	3.79	-0.34	0.11	0.82	-0.16
ENSMUSG00000048264.16	Dip2c	-1.4	6.02	3.0027e-05	0.00039336	5.33	6.72	5.52	5.38	5.37	5.04	6.9	7.04	6.54	6.4
ENSMUSG00000024610.15	Cd74	4.28	5.47	3.7333e-05	0.00045394	7.62	3.36	8.07	6.69	7.23	8.48	1.85	2.48	4.13	4.84
ENSMUSG00000019850.11	Tnfaip3	2.6	6.37	3.0074e-05	0.00039336	7.66	5.09	7.65	7.85	7.78	7.35	5.3	4.37	6.56	4.1
ENSMUSG00000105504.4	Gbp5	4.1	4.2	4.2155e-05	0.00049452	6.3	2.17	6.96	6.2	6.11	5.93	3.86	0.8	0.65	3.09
ENSMUSG00000024079.4	Eif2ak2	1.24	6.58	2.8466e-05	0.00038361	7.2	5.96	7.5	7.29	7.09	6.93	6.07	5.82	5.75	6.18
ENSMUSG00000021587.5	Pcsk1	-3	3.73	4.2921e-05	0.0004978	2.25	5.25	2.79	1.59	2.87	1.61	5.13	5.85	4.87	5.09
ENSMUSG00000020658.10	Efr3b	3.28	5.11	3.7591e-05	0.00045489	6.77	3.46	7.35	7.39	6.52	5.82	4.24	3.51	2.67	3.36
ENSMUSG00000030077.11	Chl1	-4.19	4.51	4.2782e-05	0.0004978	2.5	6.56	2.4	3.37	1.84	2.24	7.06	6.3	5.62	7.26
ENSMUSG00000031910.14	Has3	2.94	4.34	4.1222e-05	0.00048775	5.83	2.88	6.16	6.17	6.07	4.92	2.78	2.87	2.55	3.18
ENSMUSG00000027314.6	Dll4	6.7	3.06	3.2565e-05	0.00041548	6.42	0.05	6.88	6.83	6.2	5.77	0.46	-2.56	1.8	-0.87
ENSMUSG00000048458.8	Inka2	-1.28	5.87	3.1512e-05	0.00040574	5.22	6.52	5.54	4.85	5.37	5.13	6.61	6.5	6.63	6.35
ENSMUSG00000060586.11	H2-Eb1	3.99	4.42	4.287e-05	0.0004978	6.41	2.47	6.26	5.78	6.23	7.37	1.29	2.6	2.18	3.64
ENSMUSG00000025969.15	Nrp2	2.01	7.2	2.8676e-05	0.00038488	8.21	6.2	8.76	8.53	8.22	7.35	6.5	6.11	5.69	6.48
ENSMUSG00000032374.14	Plod2	-1.83	5.62	3.381e-05	0.00042396	4.71	6.54	4.51	4.52	5.15	4.63	6.59	6.98	5.91	6.66
ENSMUSG00000029373.7	Pf4	6	2.01	2.5418e-05	0.00035327	5	-0.57	5.58	5.06	4.78	4.58	-1.42	0.95	-1.58	-1.87
ENSMUSG00000092035.8	Peg10	-3.04	3.96	4.4175e-05	0.00050778	2.54	5.41	1.57	3.92	2.77	1.75	5.59	5.66	4.81	5.56
ENSMUSG00000027864.9	Ptgfrn	-2.3	7.23	2.9494e-05	0.00038974	6.08	8.38	7.02	6.09	5.11	6.08	8.46	8.41	7.78	8.85
ENSMUSG00000003279.17	Dlgap1	-7.74	-0.11	1.2391e-05	0.00021391	-2.31	3.77	-2.87	-3.9	-4.46	-4.66	3.91	4.46	2.89	3.77
ENSMUSG00000075590.4	Nrbp2	-3.1	5.54	3.6978e-05	0.00045078	4.06	7.04	5.18	4.69	4.05	2.24	7.53	7.14	6.65	6.84
ENSMUSG00000029207.16	Apbb2	1.48	8.23	2.8089e-05	0.0003796	8.97	7.49	9.42	9.26	8.75	8.44	7.56	7.35	7.32	7.72
ENSMUSG00000028476.13	Reck	-2.22	5.3	3.6526e-05	0.00044606	4.21	6.41	4.3	4.39	3.63	4.48	6.35	6.37	5.8	7.1
ENSMUSG00000052336.7	Cx3cr1	6.98	-0.28	1.1692e-05	0.00020627	3.19	-2.18	3.3	2.47	3.1	3.82	-4.59	-2.83	-4.39	-3.1
ENSMUSG00000062444.15	Ap3b2	-7.26	-0.17	1.2245e-05	0.00021246	-2.21	3.47	-2.13	-3.9	-4.46	-4.66	4.04	3.44	2.73	3.59
ENSMUSG00000060470.7	Adgrg3	7.3	-0.16	1.2158e-05	0.00021122	3.52	-2.12	3	3.63	4.12	3.27	-4.59	-4.41	-1.58	-4.68
ENSMUSG00000002732.14	Fkbp7	-1.96	3.93	4.3522e-05	0.00050238	2.99	4.89	2.95	3.26	2.85	2.81	5.02	4.94	4.5	5.08
ENSMUSG00000020935.8	Dcakd	-1.58	5.29	3.5749e-05	0.00044012	4.5	6.09	4.15	4.39	4.42	5	6.44	6	5.96	5.94
ENSMUSG00000040690.15	Col16a1	-3.73	3.41	4.5319e-05	0.00051917	1.6	5.29	3.39	0.49	0.89	1.32	5.57	4.98	4.98	5.62
ENSMUSG00000036995.7	Asap3	-3.65	2.71	4.2402e-05	0.00049614	1	4.54	0.41	0.85	1.32	1.01	4.9	4.15	4.17	4.91
ENSMUSG00000041696.14	Rasl12	-3.62	4.35	4.4885e-05	0.00051463	2.67	6.08	3.94	3.6	2.38	0.55	6.11	6.27	5.57	6.36
ENSMUSG00000071757.10	Zhx2	-1.48	5.69	3.427e-05	0.00042728	4.97	6.42	5.01	5.11	4.89	4.84	6.75	6.59	5.94	6.41
ENSMUSG00000033777.4	Tlr13	7.36	0.17	1.2976e-05	0.00022122	3.85	-1.92	4.31	3.33	3.96	3.73	-4.59	-4.41	-4.39	-0.59
ENSMUSG00000034612.7	Chst11	2.13	4.41	4.2015e-05	0.00049452	5.49	3.36	5.83	5.73	5.23	5.15	2.65	3.79	3.14	3.76
ENSMUSG00000020399.14	Havcr2	7.37	0.08	1.3012e-05	0.00022157	3.76	-1.95	4.31	3.33	3.63	3.72	-4.59	-4.41	-0.69	-4.68
ENSMUSG00000014602.15	Kif1a	-5.9	3.69	4.3416e-05	0.00050162	0.91	6.6	0.91	2.07	0.29	-0.13	6.99	7.34	6.12	5.92
ENSMUSG00000049866.12	Arl4c	1.79	5.42	3.5993e-05	0.00044192	6.3	4.56	5.94	6.09	6.6	6.58	4.71	4.47	5.06	3.94
ENSMUSG00000030966.13	Trim21	1.2	5.39	3.5566e-05	0.00043905	6	4.8	5.91	5.98	6.11	5.97	4.61	4.79	4.83	4.95
ENSMUSG00000029469.14	Ift81	-3.05	3.71	4.7129e-05	0.00053543	2.21	5.26	1.66	1.52	3.45	2.03	5.31	5.68	4.72	5.32
ENSMUSG00000021998.16	Lcp1	4.72	5.96	3.975e-05	0.00047444	8.29	3.68	8.14	7.86	8.11	9.03	1.24	3.02	6.78	3.53
ENSMUSG00000038418.7	Egr1	-1.64	9.81	2.9169e-05	0.00038694	8.99	10.63	9.12	9.31	9.04	8.51	11.33	10.45	10.38	10.37
ENSMUSG00000032216.15	Nedd4	-1.18	10.4	2.933e-05	0.0003887	9.81	10.99	10.07	9.93	9.77	9.47	11.12	11.04	10.69	11.13
ENSMUSG00000074677.11	Sirpb1c	6.77	-1.17	1.0593e-05	0.00019258	2.21	-2.46	2.63	1.3	2.04	2.71	-4.59	-4.41	-4.39	-4.68
ENSMUSG00000021876.15	Rnase4	-2.35	6.73	3.2469e-05	0.00041465	5.56	7.91	5.97	5.55	5.21	5.52	7.81	7.85	7.06	8.9
ENSMUSG00000026288.14	Inpp5d	5.29	3	4.2141e-05	0.00049452	5.62	0.64	5.68	5.24	5.48	6.05	-1.78	-0.95	3.26	0.99
ENSMUSG00000055421.8	Pcdh9	-5.11	3.06	4.2703e-05	0.0004978	0.68	5.59	0.41	0.95	1.37	-0.57	6.03	5.72	4.73	5.85
ENSMUSG00000000567.5	Sox9	-7.73	1.71	1.5051e-05	0.00024442	-1.21	5.58	-4.45	0.62	-1.66	-3.07	5.6	5.49	5.21	5.98
ENSMUSG00000027253.15	Lrp4	-4.06	3.81	4.8139e-05	0.0005442	1.9	5.78	1.85	2.94	1.87	0.7	6.24	5.52	5.05	6.3
ENSMUSG00000020676.2	Ccl11	-3.54	5.5	4.0953e-05	0.00048583	3.72	7.3	3.99	3.19	3.51	4.15	7.34	7.4	6.14	8.3
ENSMUSG00000049047.11	Armcx3	-1.4	5.68	3.5424e-05	0.00043848	5.01	6.37	4.71	5.5	4.82	4.98	6.35	6.37	6.12	6.61
ENSMUSG00000058818.13	Pirb	3.17	3.33	4.8382e-05	0.00054604	4.91	1.82	5.29	4.44	4.73	5.14	2.4	0.45	2.48	1.69
ENSMUSG00000007989.7	Fzd3	-3.07	4.45	4.6182e-05	0.00052686	2.89	6.04	2.32	2.32	2.61	4.2	6.41	6.5	5.55	5.66
ENSMUSG00000027765.6	P2ry1	-5.06	3.12	4.2944e-05	0.0004978	0.73	5.75	1.57	-2.32	-0.22	2.9	5.86	5.61	5.49	6.02
ENSMUSG00000021027.17	Ralgapa1	1.25	8.3	3.0005e-05	0.00039336	8.93	7.67	9.38	8.86	8.93	8.53	7.74	7.64	7.8	7.52
ENSMUSG00000032373.15	Car12	-4.72	2.85	4.2906e-05	0.0004978	0.63	5.3	0.76	-2.32	1.47	1.72	5.58	5.28	4.87	5.45
ENSMUSG00000053158.10	Fes	3.07	3.6	4.9513e-05	0.00055243	5.16	2.1	5.79	5.3	4.67	4.84	1.48	2.43	1.8	2.52
ENSMUSG00000073411.11	H2-D1	2	8.47	3.0703e-05	0.00039803	9.47	7.48	9.82	9.36	9.26	9.45	8.05	6.9	6.8	8.14
ENSMUSG00000032702.16	Kank1	-2.73	5.48	4.0121e-05	0.00047803	4.15	6.83	4.71	4.11	4.98	2.74	6.99	7.26	6.23	6.81
ENSMUSG00000030257.16	Srgap3	-2.36	3.61	4.9661e-05	0.00055318	2.44	4.82	3.13	1.71	2.01	2.76	4.97	4.58	4.78	4.93
ENSMUSG00000038388.14	Mpp6	-1.4	5.52	3.7626e-05	0.00045489	4.82	6.23	4.52	4.73	4.91	5.12	5.92	6.41	6.39	6.21
ENSMUSG00000078153.3	Psme2b	2.46	4.1	4.8019e-05	0.00054329	5.35	2.88	5.99	5.28	4.9	5.2	2.76	2.53	2.62	3.5
ENSMUSG00000000278.10	Scpep1	-2.27	5.87	3.7724e-05	0.00045502	4.74	7.02	4.95	4.55	4.33	5.09	7.13	6.94	6.22	7.76
ENSMUSG00000022146.12	Osmr	1.99	7.08	3.2678e-05	0.00041615	8.08	6.08	8.64	8.34	7.78	7.56	6.17	6.08	5.35	6.71
ENSMUSG00000000276.11	Dgke	2.5	6.77	3.4103e-05	0.00042579	8	5.54	7.98	8.08	7.96	7.99	4.7	5.09	7.14	5.19
ENSMUSG00000029465.14	Arpc3	1.6	4.97	4.1198e-05	0.00048775	5.77	4.19	5.38	5.72	5.84	6.1	4.4	4.18	4.3	3.85
ENSMUSG00000027852.14	Nras	1.27	7.78	3.1593e-05	0.00040574	8.42	7.15	8.54	8.51	8.35	8.27	7.33	7.21	7.44	6.61
ENSMUSG00000026398.14	Nr5a2	8.38	-0.28	1.5143e-05	0.00024533	3.97	-2.46	4.23	4.99	3.44	3.17	-4.59	-4.41	-4.39	-4.68
ENSMUSG00000026365.15	Cfh	-2.38	6.75	3.4833e-05	0.00043233	5.56	7.96	6.14	5.32	4.89	5.87	8.03	7.51	7.38	8.89
ENSMUSG00000065999.13	Zfp985	6.43	-0.9	1.2421e-05	0.00021402	2.36	-2.33	2.83	2.4	1.87	2.19	-3	-4.41	-4.39	-4.68
ENSMUSG00000039286.12	Fndc3b	-1.5	7.35	3.2599e-05	0.00041553	6.61	8.1	7.04	6.83	6.23	6.34	8.3	8.21	7.61	8.27
ENSMUSG00000031714.9	Gab1	-1.47	7.3	3.2786e-05	0.00041622	6.57	8.03	6.88	6.69	6.58	6.13	8.51	8.02	7.62	7.98
ENSMUSG00000030772.6	Dkk3	-5.31	3.53	4.9271e-05	0.00055063	1.03	6.13	1.62	1.77	0.18	0.1	6.29	6.12	5.28	6.85
ENSMUSG00000049969.3	Plekhf2	1.23	5.56	3.8061e-05	0.00045786	6.17	4.96	5.99	6.16	6.14	6.41	4.78	4.91	4.97	5.13
ENSMUSG00000001986.16	Gria3	-3.48	3.89	5.186e-05	0.00056979	2.19	5.63	2.26	1.77	2.85	1.72	5.8	5.98	4.75	6.01
ENSMUSG00000041801.5	Phlda3	-2.84	2.94	5.1309e-05	0.00056647	1.6	4.36	1.74	1.38	1.94	1.07	4.27	4.15	4.21	4.78
ENSMUSG00000021583.7	Erap1	1.32	6.49	3.4353e-05	0.00042792	7.16	5.84	7.4	7.15	6.88	7.19	6.15	5.36	5.88	5.93
ENSMUSG00000028020.16	Glrb	-6.67	-0.62	1.3904e-05	0.00023185	-2.33	2.76	-4.45	-3.9	-4.46	-3.07	2.59	2.69	3.47	2.16
ENSMUSG00000058420.8	Syt17	-7.12	0.41	1.5814e-05	0.00025203	-1.75	3.99	-4.45	-3.9	-4.46	0.2	4.18	4.01	4.04	3.67
ENSMUSG00000031283.16	Chrdl1	-4.25	4.24	5.2093e-05	0.00057126	2.24	6.29	2.63	3.41	2.01	0.7	6.21	6.51	5.43	6.99
ENSMUSG00000071379.2	Hpcal1	1.93	4.9	4.3348e-05	0.00050162	5.87	3.95	6.12	6.04	5.52	5.78	3.17	3.74	4.6	4.23
ENSMUSG00000025586.17	Cpeb1	-2.71	3.54	5.2564e-05	0.00057568	2.21	4.93	2.54	1.59	2.63	1.91	5.26	5.19	4.77	4.45
ENSMUSG00000075478.3	Slitrk1	-7.58	1.13	1.6682e-05	0.00026092	-1.59	4.92	-0.75	-3.9	-4.46	-1.49	5.11	4.93	4.33	5.26
ENSMUSG00000102418.1	Sh2d1b1	6.26	-1.39	1.1239e-05	0.00020086	1.79	-2.46	1.62	1.65	1.51	2.14	-4.59	-4.41	-4.39	-4.68
ENSMUSG00000044949.4	Ubtd2	-1.81	4.82	4.4474e-05	0.00051035	3.94	5.73	3.16	4.1	4.25	4.18	6.07	5.56	5.55	5.72
ENSMUSG00000042453.14	Reln	-2.17	6.17	3.769e-05	0.000455	5.1	7.24	5.39	5.34	5	4.65	7.72	7.85	6.74	6.64
ENSMUSG00000027624.19	Epb41l1	-3.16	4.46	5.0213e-05	0.00055752	3	5.96	3.84	4.2	2.73	1.07	6.04	6.1	5.52	6.14
ENSMUSG00000030525.8	Chrna7	-6.27	-1.24	1.2349e-05	0.00021345	-2.46	1.94	-4.45	-3.9	-4.46	-4.66	2.07	1.93	1.34	2.19
ENSMUSG00000027377.2	Mall	4.42	4.17	5.3563e-05	0.00058527	6.4	2	7.1	6.52	6.55	5.45	1.03	2.22	1.39	3.13
ENSMUSG00000021943.7	Gdf10	-5.32	2.97	4.6609e-05	0.00053088	0.58	5.61	-2.13	1.05	2.25	0.2	5.44	5.21	5.57	6.21
ENSMUSG00000001175.15	Calm1	1.02	9.79	3.2715e-05	0.00041622	10.29	9.28	10.41	10.39	10.07	10.3	9.35	9.33	9.04	9.39
ENSMUSG00000022987.12	Zfp641	-6.34	-0.4	1.4779e-05	0.00024115	-2.13	2.8	-4.45	-2.32	-4.46	-3.07	2.28	2.99	2.92	2.88
ENSMUSG00000033024.16	Klra9	6.63	-1.16	1.3102e-05	0.00022226	2.23	-2.46	2.34	3.01	1.87	1.53	-4.59	-4.41	-4.39	-4.68
ENSMUSG00000059173.19	Pde1a	-5.24	3.25	5.0565e-05	0.00056006	0.94	5.79	1.82	1.98	1.37	-2.34	5.9	5.8	5.23	6.22
ENSMUSG00000005611.15	Mrvi1	-4.02	5.7	4.5581e-05	0.00052131	3.82	7.61	4.51	5.27	4.47	0.9	7.82	7.93	7.28	7.4
ENSMUSG00000026470.14	Stx6	1.57	5.5	4.0683e-05	0.00048346	6.28	4.73	6.46	6.23	6.28	6.12	4.43	5.05	5.26	4.17
ENSMUSG00000027408.7	Cpxm1	-3.03	3.35	5.5082e-05	0.00059752	1.87	4.89	1.04	1.38	2.33	2.5	4.85	4.36	5.19	5.15
ENSMUSG00000026896.14	Ifih1	1.5	6.76	3.5741e-05	0.00044012	7.51	6.01	7.93	7.47	7.28	7.38	5.97	5.93	5.55	6.56
ENSMUSG00000026358.13	Rgs1	7.34	1.18	1.7859e-05	0.00027409	4.83	-1.49	4.81	4.26	4.92	5.31	-4.59	-2.83	-1.22	-1.22
ENSMUSG00000048304.8	Slitrk3	-7.95	0.78	1.7943e-05	0.00027445	-1.87	4.75	-4.45	-2.32	-1.3	-4.66	4.68	4.53	4.31	5.46
ENSMUSG00000041624.10	Gucy1a2	-2.9	4.09	5.3996e-05	0.00058807	2.65	5.57	2.44	2.07	2.83	3.13	5.94	5.82	4.75	5.76
ENSMUSG00000022803.12	Popdc2	-6.19	1.92	2.9962e-05	0.00039336	-0.42	4.96	-0.06	1.59	-4.46	-1.49	4.86	4.95	5.1	4.9
ENSMUSG00000024176.10	Sox8	-8.27	2.51	2.4194e-05	0.0003404	-0.83	6.61	-1.28	-1.1	0.66	-4.66	6.84	6.94	6.66	5.97
ENSMUSG00000026179.14	Pnkd	2.46	5.64	4.2485e-05	0.00049626	6.88	4.41	7.68	7.26	6.49	6.1	4.7	4.21	4.21	4.47
ENSMUSG00000052305.6	Hbb-bs	-4.67	11.12	3.4527e-05	0.00042941	8.79	13.46	9.83	8.93	8.21	8.18	15.47	11.68	12.16	14.51
ENSMUSG00000030047.14	Arhgap25	4.6	3.81	5.6176e-05	0.00060694	6.1	1.66	6.54	5.98	6.06	5.81	-0.68	0.23	4.36	2.21
ENSMUSG00000022537.18	Tmem44	3.85	4.11	5.5706e-05	0.00060382	6.07	2.21	6.66	6.39	6.07	5.13	2.07	1.26	2.46	2.85
ENSMUSG00000023249.15	Parp3	-1.72	5.28	4.3864e-05	0.0005059	4.42	6.16	4.27	4.21	4.11	5.03	6.15	6.3	5.72	6.44
ENSMUSG00000013089.15	Etv5	-2.07	5.06	4.6177e-05	0.00052686	4	6.13	4.14	3.35	3.62	4.87	6.36	6.37	5.65	6.16
ENSMUSG00000025350.15	Rdh5	-2.96	2.93	5.5899e-05	0.00060542	1.56	4.39	1.12	2.36	1.38	1.07	4.8	4.34	4.31	4.05
ENSMUSG00000035004.3	Igsf6	3.55	2.2	5.0423e-05	0.00055894	3.97	0.58	4.12	3.97	3.47	4.28	0.62	0.8	0.47	-0.16
ENSMUSG00000094628.7	Gm3252	6.97	-0.43	1.6659e-05	0.00026092	3.1	-2.2	3.43	3.28	3.31	2.28	-4.59	-4.41	-2.07	-4.68
ENSMUSG00000038456.9	Dennd2a	-3.61	3.78	5.7441e-05	0.00061717	2.08	5.54	1.43	2.97	2.36	1.36	5.75	5.56	4.73	6.12
ENSMUSG00000030144.4	Clec4d	6.53	-1.27	1.3865e-05	0.00023148	2.04	-2.46	1.57	1.93	1.64	2.79	-4.59	-4.41	-4.39	-4.68
ENSMUSG00000032014.6	Oaf	-2.61	3.97	5.6149e-05	0.00060694	2.71	5.27	2.81	2.78	2.48	2.66	5.37	5.55	4.5	5.64
ENSMUSG00000049625.6	Tifab	6.69	-0.57	1.6538e-05	0.00025965	2.82	-2.2	3.19	3.17	2.16	2.64	-4.59	-4.41	-2.07	-4.68
ENSMUSG00000044317.7	Gpr4	5.46	3.64	5.6556e-05	0.00061013	6.41	1.01	7.11	6.61	6.38	5.51	1.71	-0.71	0.82	1.69
ENSMUSG00000069763.3	Tmem100	-2.14	3.8	5.698e-05	0.00061421	2.75	4.89	2.71	2.47	2.33	3.35	4.91	4.87	4.58	5.18
ENSMUSG00000042961.13	Egflam	-3.4	3.41	5.9304e-05	0.0006318	1.79	5.09	1.16	1.93	2.38	1.45	5.63	4.68	4.6	5.44
ENSMUSG00000024076.10	Vit	-4.04	3.21	5.7995e-05	0.00062075	1.28	5.22	0.41	1.38	0.89	2.08	5.1	5.04	4.75	6
ENSMUSG00000070972.13	Dnajc25	-1.97	4.96	4.9044e-05	0.00054899	4	5.94	3.93	4.32	3.44	4.26	6.12	6.16	5.28	6.17
ENSMUSG00000033545.14	Znrf1	2.2	6.11	4.1922e-05	0.00049432	7.2	5.03	6.91	7	7.68	7.21	4.06	4.79	6.12	5.11
ENSMUSG00000038068.15	Rnf144b	3.24	3.93	5.9086e-05	0.00062997	5.56	2.35	6.06	5.93	4.9	5.34	3.42	1.96	2.46	1.38
ENSMUSG00000050199.13	Lgr4	-1.84	5.04	4.8778e-05	0.00054778	4.13	5.96	4.73	3.9	4.39	3.48	6.16	6.18	5.59	5.89
ENSMUSG00000005338.13	Cadm3	-2.08	6.06	4.2885e-05	0.0004978	5.04	7.09	4.58	5.53	4.78	5.23	6.98	7.68	6.32	7.36
ENSMUSG00000007783.10	Cpt1c	-3.49	2.7	5.7525e-05	0.00061717	1.09	4.41	1.04	2.12	0.18	0.63	4.22	4.82	3.96	4.61
ENSMUSG00000038248.8	Sobp	-4.67	2.7	5.3568e-05	0.00058527	0.6	4.99	-0.54	1.65	1.33	-0.75	5.06	5.2	4.27	5.4
ENSMUSG00000036275.13	9530068E07Rik	-1.07	7.56	3.7171e-05	0.00045273	7.03	8.09	6.9	7.09	6.83	7.27	8.23	8.13	7.84	8.17
ENSMUSG00000004952.13	Rasa4	1.99	3.78	5.8068e-05	0.00062105	4.79	2.8	4.91	4.96	4.47	4.79	2.49	3.12	2.35	3.12
ENSMUSG00000099032.2	Tcf24	-6.52	-1.11	1.5939e-05	0.00025284	-2.46	2.19	-4.45	-3.9	-4.46	-4.66	2.33	2.79	1.28	2.16
ENSMUSG00000025784.5	Clec3b	-2.1	4.48	5.4284e-05	0.00059074	3.46	5.53	3.39	3.56	3.34	3.47	5.41	5.9	4.89	5.87
ENSMUSG00000045502.6	Hcar2	6.57	0.04	1.9034e-05	0.00028721	3.34	-1.88	3.38	3.23	2.92	3.73	-2.27	-4.41	-1.58	-4.68
ENSMUSG00000001240.13	Ramp2	1.77	6.16	4.2125e-05	0.00049452	7.05	5.27	7.58	7.36	6.74	6.53	5.61	5.12	4.88	5.44
ENSMUSG00000025915.14	Sgk3	1.65	5.08	4.8488e-05	0.00054665	5.91	4.27	6.17	5.57	5.82	6.06	3.82	4.36	4.04	4.83
ENSMUSG00000032883.15	Acsl3	-1.66	5.97	4.342e-05	0.00050162	5.14	6.8	4.46	5.24	5.63	5.23	7.02	7.03	6.36	6.78
ENSMUSG00000005994.14	Tyrp1	-6.89	-0.95	1.7443e-05	0.00026983	-2.46	2.51	-4.45	-3.9	-4.46	-4.66	3.28	1.86	1.84	2.93
ENSMUSG00000027574.15	Nkain4	-6.25	-0.86	1.6825e-05	0.00026175	-2.33	2.3	-4.45	-3.9	-4.46	-3.07	2.07	2.6	1.72	2.65
ENSMUSG00000034088.15	Hdlbp	-0.97	8.9	3.7477e-05	0.00045464	8.42	9.39	8.48	8.33	8.35	8.53	9.46	9.34	9.18	9.57
ENSMUSG00000052040.10	Klf13	1.18	7.07	3.9269e-05	0.00046951	7.66	6.49	8.09	7.64	7.53	7.39	6.63	6.34	6.53	6.41
ENSMUSG00000032006.15	Pdgfd	1.95	5	5.1053e-05	0.0005641	6	4.01	6.18	6.26	5.93	5.61	4.23	4.39	2.99	4.38
ENSMUSG00000028565.18	Nfia	-1.46	8.56	3.8255e-05	0.00045899	7.83	9.28	8.13	8.14	7.62	7.43	9.51	9.52	8.75	9.34
ENSMUSG00000034109.15	Golim4	-1.41	7.6	3.9076e-05	0.00046802	6.9	8.3	6.87	7.12	7.04	6.55	8.41	8.34	7.75	8.71
ENSMUSG00000079278.1	Tmem233	-6.05	-1.34	1.5652e-05	0.00025061	-2.46	1.75	-4.45	-3.9	-4.46	-4.66	1.64	2	1.8	1.34
ENSMUSG00000038642.10	Ctss	5.38	3.01	5.7841e-05	0.00062008	5.66	0.52	6.09	4.76	5.49	6.29	0.17	-0.32	1.63	-0.04
ENSMUSG00000070501.14	Ifi214	6.61	-0.83	1.7995e-05	0.00027464	2.5	-2.31	2.34	2.03	3.32	2.16	-4.59	-4.41	-2.8	-4.68
ENSMUSG00000042671.12	Rgs8	-6.08	-0.74	1.7931e-05	0.00027445	-2.23	2.34	-4.45	-3.9	-4.46	-2.34	2.51	2.46	2.24	2
ENSMUSG00000024330.17	Col11a2	-4.9	3.28	6.1337e-05	0.00064992	0.94	5.74	-0.06	0.95	0.49	1.94	6.08	5.43	5.03	6.39
ENSMUSG00000035828.11	Pim3	1.79	5.01	5.1644e-05	0.00056878	5.92	4.12	6.19	6.11	5.87	5.49	4.52	3.48	4.51	3.91
ENSMUSG00000034460.9	Six4	-6.31	1.86	3.3668e-05	0.00042342	-0.72	5.03	-2.87	-0.2	-2.88	0.77	4.62	5.37	5.26	4.84
ENSMUSG00000062232.14	Rapgef2	1.32	7.53	3.9683e-05	0.00047405	8.19	6.87	8.54	8.44	8.08	7.69	6.98	6.98	6.63	6.88
ENSMUSG00000038239.11	Hrc	-3.94	2.7	6.1839e-05	0.00065323	0.88	4.67	2.29	0.18	1.42	-0.96	4.65	5.01	4.36	4.64
ENSMUSG00000027674.16	Pex5l	-6.65	1.62	2.9138e-05	0.00038694	-0.89	4.91	0.07	-0.73	-1.3	-4.66	5.21	4.82	4.51	5.05
ENSMUSG00000027875.12	Hmgcs2	-3.72	2.97	6.4631e-05	0.00067285	1.18	4.88	0.5	0.34	0.39	3.04	5.29	4.82	4.63	4.76
ENSMUSG00000021036.10	Sptlc2	1.13	6.88	4.2126e-05	0.00049452	7.44	6.31	7.83	7.4	7.3	7.24	6.37	6.39	6.14	6.33
ENSMUSG00000016495.12	Plgrkt	1.36	5.52	4.8894e-05	0.00054821	6.2	4.86	6.41	6.21	6.01	6.16	5.11	4.86	5.06	4.37
ENSMUSG00000094634.8	Gm3468	6.7	-0.66	2.0474e-05	0.00030334	2.77	-2.29	2.97	3.53	2.4	2.03	-2.75	-4.41	-4.39	-4.68
ENSMUSG00000022969.13	Il10rb	1.64	4.6	5.7186e-05	0.00061499	5.43	3.8	5.89	5.32	5.22	5.28	3.76	3.74	3.56	4.06
ENSMUSG00000055148.7	Klf2	2.61	4.3	6.2687e-05	0.00065913	5.64	3	6.22	5.9	5.53	4.89	2.76	2.73	2.89	3.51
ENSMUSG00000105096.1	Gbp10	2.07	4.2	6.1814e-05	0.00065323	5.24	3.2	5.49	4.65	5.53	5.26	3.13	2.54	3.41	3.62
ENSMUSG00000041669.15	Prima1	-6.77	0.2	2.3141e-05	0.00033103	-1.92	3.6	-1.28	-3.9	-2.88	-4.66	3.92	4.02	3.03	3.37
ENSMUSG00000051177.16	Plcb1	2.5	5.97	4.9616e-05	0.00055312	7.23	4.72	7.94	7.54	7.17	6.26	5.17	5.1	3.99	4.58
ENSMUSG00000028803.18	Nipal3	2.18	3.93	6.5478e-05	0.00067857	5.04	2.86	5.19	5.3	5.1	4.55	3.46	2.43	3.04	2.37
ENSMUSG00000038156.16	Spon1	-3.74	4.47	6.6558e-05	0.0006851	2.66	6.33	3.89	2.29	2.9	1.41	6.65	6.47	5.36	6.81
ENSMUSG00000033585.5	Ndn	-3.64	3.75	6.9641e-05	0.00070989	2.02	5.55	2.26	2.54	1.03	2.03	5.53	5.65	4.75	6.24
ENSMUSG00000055489.8	Ano5	-7.48	1.48	2.5444e-05	0.00035327	-1.35	5.22	-4.45	-1.1	-2.88	-0.57	5.52	4.96	4.76	5.63
ENSMUSG00000044676.10	Zfp612	-5.43	1.58	3.9888e-05	0.00047567	-0.58	4.27	0.68	0.18	-2.88	-2.34	4.44	4.16	4.43	3.99
ENSMUSG00000025804.5	Ccr1	7.01	-0.61	2.2098e-05	0.00032218	2.94	-2.31	3.65	3.11	1.94	2.92	-4.59	-2.83	-4.39	-4.68
ENSMUSG00000090698.2	Apold1	2.41	4.27	6.3994e-05	0.00066825	5.52	3.06	5.93	5.87	5.34	4.93	3.09	2.73	2.51	3.81
ENSMUSG00000069792.5	Wfdc17	6.58	-0.15	2.2691e-05	0.00032734	3.14	-1.98	3.23	2.81	2.73	3.7	-3	-4.41	-1.58	-4.68
ENSMUSG00000036667.14	Tcaf1	-1.69	6.38	4.6612e-05	0.00053088	5.56	7.21	6.14	5.76	5.51	4.79	7.42	7.32	6.82	7.29
ENSMUSG00000031996.17	Aplp2	1.37	8.57	4.1839e-05	0.00049377	9.25	7.88	9.55	9.54	9.19	8.72	7.92	8.09	7.5	8.02
ENSMUSG00000030411.16	Nova2	6.26	2.9	5.7027e-05	0.00061424	6.07	0	6.68	6.34	5.99	5.25	0.97	-1.6	-0.75	0.35
ENSMUSG00000026864.13	Hspa5	-1.22	10.01	4.1965e-05	0.00049441	9.4	10.62	9.13	9.45	9.43	9.59	10.89	10.52	10.19	10.88
ENSMUSG00000004054.9	Map3k11	1.91	6.31	4.7391e-05	0.00053751	7.27	5.36	8.01	7.28	6.96	6.82	5.77	5.72	5.04	4.9
ENSMUSG00000023411.12	Nfatc4	-2.91	3.14	7.1117e-05	0.00072011	1.78	4.57	2.03	2.4	1.15	1.32	4.99	4.57	4.03	4.65
ENSMUSG00000063889.16	Crem	1.48	4.53	6.0159e-05	0.00063942	5.29	3.79	5.41	5.49	5.19	5.04	3.57	3.86	3.72	3.96
ENSMUSG00000028600.15	Podn	-4.07	5.28	6.3464e-05	0.00066373	3.25	7.33	2.49	2.84	4.18	3.41	6.87	7.13	6.64	8.69
ENSMUSG00000052581.13	Lrrtm4	-6.38	-1.2	2.0398e-05	0.00030255	-2.46	2.03	-4.45	-3.9	-4.46	-4.66	2.33	2.14	1.03	2.41
ENSMUSG00000047443.14	Erfe	-6.48	3.92	6.8515e-05	0.00070102	0.83	7.18	2.2	-0.69	1.89	-0.75	8.07	7.42	6.77	6.45
ENSMUSG00000040666.19	Sh3bgr	-4.84	2.58	6.2384e-05	0.00065695	0.4	5.01	1.33	-0.73	1.87	-1.85	5.22	5.39	4.82	4.59
ENSMUSG00000030579.10	Tyrobp	6.78	2.49	4.9044e-05	0.00054899	5.88	-0.29	6.2	5.31	5.72	6.3	1.34	-4.41	-0.14	-0.43
ENSMUSG00000057672.16	Pkn1	1.3	6.53	4.6742e-05	0.00053149	7.17	5.89	7.28	7.19	6.97	7.24	5.75	6.23	6.18	5.39
ENSMUSG00000029090.12	Adgra3	-1.89	5	5.8876e-05	0.00062871	4.1	5.92	4.34	4.76	3.53	3.71	6.07	6.17	5.38	6.04
ENSMUSG00000026678.10	Rgs5	-2.19	10.46	4.4105e-05	0.00050739	9.37	11.56	9.63	10.04	9.39	8.41	11.79	11.46	10.84	12.14
ENSMUSG00000041926.15	Rnpep	1.54	4.45	6.3402e-05	0.00066359	5.22	3.7	5.42	5.22	5.33	4.91	3.63	3.81	3.86	3.44
ENSMUSG00000024990.13	Rbp4	-7.21	-0.78	2.4322e-05	0.00034151	-2.46	2.83	-4.45	-3.9	-4.46	-4.66	2.59	3.1	1.76	3.75
ENSMUSG00000026579.8	F5	3.3	2.84	7.3914e-05	0.00074072	4.48	1.3	5.07	3.8	4.61	4.4	0.7	0.95	1.8	1.43
ENSMUSG00000028278.14	Rragd	-2.09	4.24	6.828e-05	0.00069942	3.18	5.34	2.88	2.57	3.21	3.96	5.48	5.54	5.41	4.9
ENSMUSG00000039157.12	Fam102a	1.67	5.66	5.3614e-05	0.00058531	6.51	4.82	6.85	6.75	6.4	6.04	4.84	4.93	4.21	5.26
ENSMUSG00000029344.14	Tpst2	2.05	4.17	6.8034e-05	0.00069819	5.18	3.19	5.52	4.81	4.87	5.5	2.97	3.78	2.75	3.14
ENSMUSG00000030730.12	Atp2a1	-2.81	3.81	7.3769e-05	0.00074019	2.5	5.17	2.47	3.94	1.32	2.11	5.15	5.4	5.41	4.67
ENSMUSG00000037606.18	Osbpl5	-2.25	3.95	7.1844e-05	0.00072426	2.83	5.09	2.77	2.16	3.6	2.69	5.04	5.06	4.73	5.54
ENSMUSG00000033214.10	Slitrk5	-6.85	0.23	2.7084e-05	0.0003693	-1.77	3.66	-4.45	-3.9	-4.46	0.1	3.92	3.63	3.22	3.83
ENSMUSG00000066319.6	Rtp3	5.53	3.32	7.159e-05	0.00072223	6.13	0.68	6.85	6.42	5.74	5.47	0.2	-0.26	-0.47	2.57
ENSMUSG00000034648.9	Lrrn1	-2.13	6.39	5.1406e-05	0.00056709	5.36	7.42	5.99	5.81	5.51	4.1	7.56	7.24	7.18	7.71
ENSMUSG00000005142.10	Man2b1	1.26	6.67	4.8188e-05	0.0005443	7.3	6.04	7.34	7.05	7.16	7.64	5.67	6.17	5.98	6.35
ENSMUSG00000026737.12	Pip4k2a	1.34	6.79	4.7922e-05	0.00054264	7.46	6.13	7.22	7.18	7.4	8.03	6.02	6.25	6.29	5.94
ENSMUSG00000031304.18	Il2rg	4.08	5.64	6.279e-05	0.0006592	7.65	3.66	6.93	7.51	7.83	8.34	1.71	2.97	6.32	3.54
ENSMUSG00000030189.15	Ybx3	-1.12	8.78	4.5387e-05	0.00051952	8.23	9.34	8.2	8.22	8.09	8.39	9.47	9.24	8.98	9.68
ENSMUSG00000030433.15	Sbk2	-6.5	-1.14	2.2828e-05	0.00032873	-2.46	2.13	-4.45	-3.9	-4.46	-4.66	2.18	1.42	1.72	3.03
ENSMUSG00000063873.10	Slc24a3	-3.69	2.94	7.5304e-05	0.00075017	1.19	4.79	0.59	0.95	1.47	1.36	4.68	4.85	4.15	5.46
ENSMUSG00000005148.8	Klf5	-3.51	3.83	7.7332e-05	0.00076428	2.1	5.62	2.9	0.74	2.81	1.75	6.01	5.24	5.06	6.15
ENSMUSG00000037440.8	Vnn1	-6.45	-1.13	2.3327e-05	0.00033161	-2.46	2.15	-4.45	-3.9	-4.46	-4.66	1.34	3.04	1.99	2.03
ENSMUSG00000041889.7	Shisa4	-6.47	1.36	3.3266e-05	0.00042051	-1.06	4.58	-1.28	0.18	-4.46	-1.85	4.48	4.97	4.19	4.66
ENSMUSG00000022357.2	Klhl38	-6.39	-1.11	2.351e-05	0.00033352	-2.45	2.16	-4.26	-3.9	-4.46	-4.66	1.34	2.71	2.64	1.74
ENSMUSG00000040441.11	Slc26a10	6.47	3.91	7.6193e-05	0.00075656	7.14	0.82	7.82	7.73	6.95	6.05	0.82	0.15	1.93	-0.16
ENSMUSG00000035916.8	Ptprq	-6.41	-0.59	2.5875e-05	0.00035709	-2.13	2.63	-4.45	-1.58	-4.46	-4.66	2.47	2.77	2.09	3.08
ENSMUSG00000066677.12	Ifi208	6.63	1.4	3.4119e-05	0.00042579	4.71	-1.08	4.41	4.64	4.59	5.17	-2.27	-4.41	0.56	-1.51
ENSMUSG00000042807.15	Hecw2	1.89	5.6	5.7485e-05	0.00061717	6.55	4.65	7.16	6.69	6.29	6.08	5.21	4.66	4.1	4.59
ENSMUSG00000040296.15	Ddx58	1.32	6.59	5.0314e-05	0.00055818	7.25	5.92	7.69	7.37	7.18	6.77	5.94	5.86	5.8	6.09
ENSMUSG00000021994.15	Wnt5a	-3.28	4.05	7.7659e-05	0.00076596	2.47	5.66	2.26	2.84	2.5	2.14	5.99	5.95	4.65	6.05
ENSMUSG00000015944.9	Castor2	-1.57	5.1	6.2184e-05	0.00065585	4.32	5.89	4.09	4.12	4.67	4.36	6.26	6.07	5.67	5.57
ENSMUSG00000039264.9	Gimap3	7.4	0.34	2.9755e-05	0.00039243	4.02	-1.92	3.54	3.41	4.48	4.59	-4.59	-4.41	-1.22	-3.1
ENSMUSG00000071317.4	Bves	-7.21	0.43	3.0083e-05	0.00039336	-1.87	4.06	-4.45	-2.32	-1.3	-4.66	3.36	3.99	4.66	4.17
ENSMUSG00000071714.7	Csf2rb2	2.33	3.52	7.9297e-05	0.00077819	4.68	2.4	4.83	4.48	4.81	4.57	2.44	1.37	3.29	2.33
ENSMUSG00000022449.14	Adamts20	-7.69	1.56	3.1517e-05	0.00040574	-1.47	5.42	-0.54	-3.9	-2.88	-1.85	5.41	6.06	5.31	4.87
ENSMUSG00000059486.11	Kbtbd2	1.09	6.58	5.0945e-05	0.00056336	7.13	6.04	7.24	7.36	7.14	6.79	6.16	5.96	6.06	5.95
ENSMUSG00000029570.5	Lfng	2.63	3.03	8.1967e-05	0.0007981	4.33	1.8	4.24	4.02	4.15	4.89	1.82	1.61	2.05	1.47
ENSMUSG00000031147.8	Magix	6.73	1.07	3.1241e-05	0.0004042	4.46	-1.43	4.78	4.63	4.52	3.85	-2.27	-1.6	-4.39	-0.98
ENSMUSG00000068373.15	D430041D05Rik	-4.58	2.74	7.5345e-05	0.00075017	0.62	5.03	-0.75	1.14	1.01	0.46	5.41	5.59	4.65	4.42
ENSMUSG00000053963.7	Stum	-3.19	3.27	8.2706e-05	0.00080472	1.8	4.82	2.42	2.57	2.04	-0.13	4.81	4.98	4.96	4.5
ENSMUSG00000061232.16	H2-K1	1.81	7.81	4.9134e-05	0.00054955	8.72	6.91	9.11	8.58	8.61	8.6	7.55	6.18	6.48	7.41
ENSMUSG00000016933.17	Plcg1	1.49	7.15	5.0204e-05	0.00055752	7.89	6.41	8.09	8.03	7.9	7.54	6.7	5.78	6.88	6.24
ENSMUSG00000051950.10	B3glct	-1.67	5.01	6.5319e-05	0.00067744	4.17	5.87	4.14	3.83	4.08	4.6	5.87	6.26	5.39	5.95
ENSMUSG00000090691.3	Gm3667	7.01	-0.98	2.721e-05	0.00037065	2.6	-2.46	2.9	2.89	3.16	1.32	-4.59	-4.41	-4.39	-4.68
ENSMUSG00000034275.18	Igsf9b	-4.86	2.96	7.7433e-05	0.00076428	0.67	5.39	1.1	0.49	0.82	-0.27	5.8	6.04	4.95	4.75
ENSMUSG00000019235.9	Rps6kl1	4.45	1.73	6.2766e-05	0.0006592	3.96	-0.2	4.46	3.64	3.55	4.13	0.77	-1.24	-0.48	-0.98
ENSMUSG00000071847.13	Apcdd1	-3.29	3.48	8.3472e-05	0.00080987	1.87	5.16	2.24	0.74	2.36	1.91	4.83	4.77	5.14	5.88
ENSMUSG00000023046.6	Igfbp6	-3.01	5.51	6.5642e-05	0.00067976	4.02	7.02	4.01	4.06	3.55	4.41	7	7.02	5.98	8.07
ENSMUSG00000033569.17	Adgrb3	-6.05	-0.95	2.5903e-05	0.00035711	-2.31	2.12	-2.87	-3.9	-4.46	-4.66	2.28	2.58	1.49	1.95
ENSMUSG00000030739.18	Myh14	-7.26	1.09	3.2745e-05	0.00041622	-1.56	4.71	-0.99	-2.32	-2.14	-4.66	4.98	4.65	4.04	5.17
ENSMUSG00000031644.19	Nek1	-1.27	5.47	6.111e-05	0.00064802	4.84	6.11	5.01	4.85	4.72	4.77	6.14	6.39	5.79	6.08
ENSMUSG00000027375.14	Mal	-4.84	4.07	8.5128e-05	0.00082012	1.74	6.46	1.22	2.47	1.84	1.18	6.91	7.32	5.63	5.98
ENSMUSG00000035566.7	Pcdh17	5.36	4.49	8.5058e-05	0.00082003	7.19	1.87	7.73	7.87	7.09	6.06	1.75	-0.32	3.14	2.58
ENSMUSG00000051906.15	Cd209f	6.19	-1.43	2.4009e-05	0.00033978	1.72	-2.46	1.7	1.71	0.89	2.31	-4.59	-4.41	-4.39	-4.68
ENSMUSG00000056498.13	Tmem154	3.06	3	8.5828e-05	0.00082498	4.54	1.55	4.5	4.24	5.13	4.26	1.03	0.63	2.12	2.11
ENSMUSG00000028978.12	Nos3	5.61	3.1	7.8583e-05	0.00077229	5.95	0.46	6.52	6.28	5.89	5.12	1.03	-0.16	-1.58	1.73
ENSMUSG00000042109.8	Csdc2	-6.4	1.3	3.7647e-05	0.00045489	-1.07	4.47	-1.28	-0.73	-0.76	-4.66	4.91	4.32	4.47	4.17
ENSMUSG00000030319.8	Cand2	-2.47	3.63	8.4482e-05	0.00081736	2.42	4.88	1.43	2.32	2.87	2.9	4.7	4.91	4.57	5.29
ENSMUSG00000061603.8	Akap6	-2.22	5.5	6.4898e-05	0.00067461	4.42	6.6	4.75	4.76	4.16	3.98	6.96	7.21	5.8	6.41
ENSMUSG00000022378.14	Fam49b	1.73	5.74	6.0736e-05	0.00064456	6.59	4.9	6.18	6.46	6.7	7.02	4.78	4.8	5.64	4.36
ENSMUSG00000044583.13	Tlr7	6.01	1.53	4.8564e-05	0.00054665	4.51	-0.7	4.91	4.39	4.27	4.44	-0.68	-0.5	0.13	-4.68
ENSMUSG00000091617.8	Gm3752	5.86	-1.58	2.3174e-05	0.00033116	1.44	-2.46	1.16	1.77	1.26	1.27	-4.59	-4.41	-4.39	-4.68
ENSMUSG00000026110.15	Mgat4a	1.63	6.74	5.4582e-05	0.0005935	7.55	5.93	7.88	7.73	7.63	6.97	5.32	5.91	6.44	6.04
ENSMUSG00000022863.15	Btg3	2.01	4.05	8.0014e-05	0.00078354	5.07	3.06	5.47	5.28	4.72	4.79	3.58	2.94	2.91	2.7
ENSMUSG00000018774.13	Cd68	2.46	4.07	8.1528e-05	0.00079439	5.29	2.89	5.81	4.97	4.68	5.67	2.47	2.73	3.44	2.82
ENSMUSG00000028522.16	Mier1	1.26	7.81	5.2118e-05	0.00057126	8.44	7.19	8.15	8.42	8.48	8.7	6.87	7.07	7.7	7.11
ENSMUSG00000068923.14	Syt11	-2.16	4.7	7.4689e-05	0.00074634	3.64	5.77	3.58	3.66	3.51	3.76	5.89	5.9	4.99	6.31
ENSMUSG00000041117.8	Ccdc8	-4.59	2.06	7.1441e-05	0.00072179	0.06	4.33	-1.28	0.74	1.21	-1.49	4.7	3.97	4.6	4
ENSMUSG00000026421.14	Csrp1	-1.32	8.51	5.2037e-05	0.00057126	7.85	9.17	8.06	7.71	7.5	8.11	9.19	9.5	8.67	9.32
ENSMUSG00000029287.14	Tgfbr3	-1.67	8.11	5.2646e-05	0.00057612	7.28	8.94	7.38	7.49	7.14	7.11	9.15	8.87	8.15	9.6
ENSMUSG00000064115.13	Cadm2	-6.94	-0.53	3.2836e-05	0.00041622	-2.33	2.95	-4.45	-3.9	-4.46	-3.07	2.91	2.16	2.62	3.97
ENSMUSG00000032193.9	Ldlr	-2.45	5.28	7.0687e-05	0.00071735	4.11	6.47	4.2	4.81	4.08	3.29	6.6	7.04	5.57	6.65
ENSMUSG00000047797.14	Gjb1	-6.4	-1.17	2.9137e-05	0.00038694	-2.46	2.08	-4.45	-3.9	-4.46	-4.66	2.21	2.9	1.04	1.95
ENSMUSG00000029372.7	Ppbp	6.26	0.1	3.3968e-05	0.00042514	3.25	-1.75	2.84	3.17	3.58	3.3	-1.42	-1.6	-4.39	-4.68
ENSMUSG00000048387.8	Osr1	-3.11	4.54	8.3125e-05	0.00080708	3.04	6.07	3.13	3.35	3.21	2.38	5.88	6.39	5.16	6.84
ENSMUSG00000040552.8	C3ar1	4.07	3.14	9.1156e-05	0.00086181	5.19	1.2	5.9	4.57	4.94	5.31	1.14	0.45	0	2.77
ENSMUSG00000050666.14	Vstm4	-5.07	2.46	7.792e-05	0.00076775	0.2	4.97	0.3	0	1.37	-1.85	5.08	5.25	4.19	5.35
ENSMUSG00000049037.8	Clec4a1	6.57	-1.22	2.9168e-05	0.00038694	2.12	-2.46	3.05	1.88	2.25	1.12	-4.59	-4.41	-4.39	-4.68
ENSMUSG00000022265.7	Ank	-1.7	5.09	7.1517e-05	0.00072202	4.24	5.96	4.77	3.72	4.25	4.18	6.03	5.98	5.48	6.35
ENSMUSG00000048402.14	Gli2	-6.37	2.91	7.6697e-05	0.0007603	0.07	6.03	-1.28	1.77	0.18	-1.49	6.32	6.44	5.07	6.29
ENSMUSG00000031805.17	Jak3	5.67	2.2	7.0828e-05	0.00071824	5.03	-0.26	5.8	4.96	4.72	4.6	0.23	-1.24	0.9	-2.36
ENSMUSG00000046207.14	Pik3r6	5.1	2.01	7.2078e-05	0.00072555	4.56	-0.19	5.08	4.75	4.42	3.96	0.06	-0.71	0.9	-2.36
ENSMUSG00000053198.13	Prx	-5.26	4.4	9.3208e-05	0.00087459	1.95	6.96	2.54	3.06	2.55	-0.75	7.27	7.86	6.43	6.26
ENSMUSG00000053414.8	Hunk	-4.93	1.3	5.4777e-05	0.00059515	-0.72	3.79	0.5	-2.32	-0.56	-2.34	3.74	4	3.54	3.85
ENSMUSG00000004730.15	Adgre1	6.78	0.83	3.7837e-05	0.00045557	4.23	-1.54	4.91	4.04	4.01	3.9	-1.13	-2.83	-1.58	-4.68
ENSMUSG00000041540.16	Sox5	-3.85	3.17	9.4227e-05	0.00088052	1.39	5.06	0.49	2.16	2.65	-0.13	5.6	5.27	4.69	4.66
ENSMUSG00000038732.15	Mboat1	-3.74	2.98	9.354e-05	0.0008771	1.24	4.83	-0.2	1.65	2.87	0.2	4.94	5.29	4.45	4.62
ENSMUSG00000027827.16	Kcnab1	-3.5	3.73	9.4628e-05	0.00088268	2.13	5.41	2.42	3.06	2.88	-0.13	5.65	5.58	4.84	5.55
ENSMUSG00000063558.4	Aox1	-2.42	3.89	9.116e-05	0.00086181	2.73	5.08	3.07	2.92	2.38	2.44	5.78	4.71	4.79	5.04
ENSMUSG00000062488.9	Ifit3b	2.37	2.84	9.6272e-05	0.00089342	4.04	1.71	4.32	3.93	3.94	3.92	1.52	1.37	1.68	2.03
ENSMUSG00000095609.2	Gm21188	6.11	-0.03	3.5786e-05	0.00044018	3.04	-1.75	3.3	2.86	2.93	2.98	-4.59	-1.45	-1.58	-4.68
ENSMUSG00000022708.16	Zbtb20	-1.59	10.79	5.6189e-05	0.00060694	9.99	11.59	10.59	10.18	9.9	9.3	11.73	11.74	11.17	11.71
ENSMUSG00000025229.15	Pitx3	-6.35	-1.18	3.1633e-05	0.00040586	-2.46	2.06	-4.45	-3.9	-4.46	-4.66	2.69	2.51	1.72	1.1
ENSMUSG00000060733.13	Ipmk	1.16	5.92	6.4262e-05	0.00067054	6.5	5.34	6.55	6.55	6.31	6.57	4.99	5.33	5.37	5.66
ENSMUSG00000079071.2	Gm14085	6.79	2.33	6.5969e-05	0.00068211	5.7	-0.22	5.99	5.54	5.69	5.56	0.06	-4.41	3.28	-3.1
ENSMUSG00000004771.12	Rab11a	1.17	5.94	6.4379e-05	0.00067108	6.53	5.35	6.69	6.67	6.23	6.51	5.34	5.61	5.07	5.36
ENSMUSG00000025163.6	Cd7	5.93	-0.57	3.3974e-05	0.00042514	2.44	-2.08	2.18	2.7	1.98	2.74	-4.59	-4.41	-2.8	-2.36
ENSMUSG00000051596.13	Otop1	-6.24	0.02	3.7776e-05	0.00045524	-1.86	3.17	-0.99	-3.9	-2.88	-4.66	3.62	3.24	3.03	2.68
ENSMUSG00000062949.13	Atp11c	1.03	6.27	6.2257e-05	0.00065612	6.79	5.76	6.93	6.91	6.66	6.64	5.84	5.81	5.84	5.55
ENSMUSG00000000094.12	Tbx4	-7.19	0.07	3.9228e-05	0.00046943	-1.9	3.66	-4.45	-0.45	-4.46	-4.66	3.85	3.09	3.33	4.33
ENSMUSG00000010064.15	Slc38a3	-6.5	-0.25	3.7494e-05	0.00045464	-1.9	3.02	-4.45	-0.45	-4.46	-4.66	3.24	2.55	3.33	2.87
ENSMUSG00000059049.14	Frem1	-6.32	2.5	7.4018e-05	0.00074072	-0.22	5.63	-0.06	0.18	0.49	-3.07	6.1	5.89	5.66	4.85
ENSMUSG00000079364.3	Gm3558	6.37	-0.56	3.5387e-05	0.00043842	2.64	-2.05	2.37	2.16	3.2	2.69	-4.59	-4.41	-1.22	-4.68
ENSMUSG00000063142.15	Kcnma1	-6.17	3.3	9.1072e-05	0.00086181	0.91	6.28	1.62	2.03	2.3	-4.66	6.45	6.42	6.03	6.19
ENSMUSG00000006932.17	Ctnnb1	1.04	9.71	5.7101e-05	0.00061455	10.22	9.19	10.54	10.36	10.03	9.96	9.24	9.11	9.12	9.3
ENSMUSG00000027833.16	Shox2	-2.78	3.44	9.9138e-05	0.00091332	2.11	4.83	1.85	2.32	2.01	2.06	4.93	5.32	4.07	4.96
ENSMUSG00000042485.7	Mustn1	-1.93	5.76	7.004e-05	0.0007129	4.82	6.7	5.4	5.11	4.68	4.05	6.76	7.09	6.06	6.88
ENSMUSG00000037225.13	Fgf2	-2.28	5.12	7.8345e-05	0.00077106	4.04	6.22	4.67	4.8	3.49	3.13	6.44	6.23	5.59	6.58
ENSMUSG00000032562.13	Gnai2	1.31	8.57	5.796e-05	0.00062075	9.23	7.91	9.56	9.31	8.84	9.22	7.73	7.95	7.57	8.4
ENSMUSG00000026573.7	Xcl1	6.25	-1.43	3.0945e-05	0.00040079	1.73	-2.46	1.66	0.62	2.52	1.85	-4.59	-4.41	-4.39	-4.68
ENSMUSG00000027210.20	Meis2	-3.3	3.24	0.00010129	0.00092939	1.7	4.87	2.21	2.44	-0.07	1.88	5.24	5.17	4.4	4.66
ENSMUSG00000074874.10	Ctla2b	7.11	0.45	4.15e-05	0.00049062	4.05	-1.77	3.95	4.8	3.98	3.42	-3	-4.41	-0.48	-4.68
ENSMUSG00000009545.14	Kcnq1	6.31	-1.32	3.2922e-05	0.00041693	1.94	-2.46	2.17	2.91	1.23	1.22	-4.59	-4.41	-4.39	-4.68
ENSMUSG00000037709.13	Fam13a	-2.91	3.27	0.00010269	0.00093856	1.88	4.71	2.24	1.98	1.94	1.12	5.02	5.22	4.34	4.26
ENSMUSG00000029167.13	Ppargc1a	-3.21	2.84	0.00010189	0.00093361	1.32	4.46	2.79	1.05	0.18	0.9	4.7	4.65	4.31	4.14
ENSMUSG00000042686.5	Jph1	-5.87	1.18	4.9833e-05	0.00055464	-1.02	4.14	-4.45	-1.58	-1.01	-0.01	4.14	3.8	4.18	4.39
ENSMUSG00000021763.17	BC067074	-6.24	1.93	6.6127e-05	0.00068271	-0.4	4.96	0.3	0.95	-1.01	-4.66	4.99	4.94	4.53	5.35
ENSMUSG00000020151.16	Ptprr	5.69	1.37	5.9038e-05	0.00062995	4.22	-0.78	4.27	3.8	4.18	4.58	-0.2	-4.41	-0.3	-0.98
ENSMUSG00000007888.15	Crlf1	-6.64	-0.28	4.0639e-05	0.00048336	-2.06	3.04	-4.45	-3.9	-1.3	-4.66	3.38	2.75	2.32	3.63
ENSMUSG00000057182.15	Scn3a	-2.41	4.14	9.5508e-05	0.00088765	3.01	5.3	3.58	3.46	3.32	1.57	5.64	5.31	5.1	5.14
ENSMUSG00000025658.16	Cnksr2	-7.5	0.56	4.4062e-05	0.00050739	-1.73	4.3	-4.45	-3.9	0.29	-4.66	4.34	4.12	3.74	4.97
ENSMUSG00000038147.13	Cd84	4.72	3.99	0.00010466	0.00095012	6.3	1.79	6.15	5.93	6.22	6.91	-0.68	0.63	5.06	1.66
ENSMUSG00000052727.6	Map1b	-2.01	8.75	6.0307e-05	0.0006405	7.75	9.75	8.32	8.03	8.03	6.62	9.93	10.01	9.28	9.8
ENSMUSG00000026241.5	Nppc	-7.19	1.56	4.7467e-05	0.00053794	-1.18	5.14	-1.64	-0.45	-1.3	-4.66	5.49	5.47	5.07	4.52
ENSMUSG00000040809.10	Chil3	6.81	-0.36	4.0539e-05	0.00048259	3.02	-2.1	3.59	2.2	2.59	3.61	-4.59	-4.41	-4.39	-1.51
ENSMUSG00000027678.17	Ncoa3	1.18	7.26	6.2148e-05	0.00065585	7.85	6.68	8.15	7.91	7.6	7.74	6.33	6.58	6.77	7.02
ENSMUSG00000047180.8	Neurl3	5.59	2.64	9.2337e-05	0.00086912	5.42	0.24	5.93	5	5.76	4.95	-3	-0.16	2.05	0.6
ENSMUSG00000054641.10	Mmrn1	8.2	2.03	4.8592e-05	0.00054665	6.13	-1.14	6.57	6.51	5.5	5.95	-4.59	-2.83	0.65	-1.51
ENSMUSG00000060429.12	Sntb1	-1.91	5.57	7.6069e-05	0.00075627	4.63	6.53	5.26	4.61	4.53	4.07	6.66	7.07	6.44	5.92
ENSMUSG00000041923.15	Nol4	-6.65	-1.06	3.8094e-05	0.00045786	-2.46	2.3	-4.45	-3.9	-4.46	-4.66	3.16	1.02	2.46	2.37
ENSMUSG00000040785.19	Ttc3	-0.93	8.61	6.1397e-05	0.00065006	8.15	9.08	7.95	8.1	8.21	8.33	9.15	9.22	8.99	8.95
ENSMUSG00000020216.13	Jsrp1	-7.22	-0.17	4.41e-05	0.00050739	-2.13	3.47	-4.45	-1.58	-4.46	-4.66	4.1	3.5	3.72	2.48
ENSMUSG00000051855.15	Mest	-3.17	6.69	7.1233e-05	0.00072075	5.17	8.22	6	6.25	5.27	3.13	8.44	8.63	8.31	7.49
ENSMUSG00000039458.15	Mtmr12	1.02	6.56	6.6108e-05	0.00068271	7.08	6.06	6.89	7.27	7.04	7.1	6.11	6.24	6.08	5.79
ENSMUSG00000022019.16	Tdrd3	-1.26	5.87	7.2263e-05	0.00072688	5.25	6.5	5.35	5.16	5.09	5.37	6.82	6.39	6.13	6.67
ENSMUSG00000051980.13	Casr	-5.77	-1.09	3.6241e-05	0.00044378	-2.31	1.85	-2.87	-3.9	-4.46	-4.66	2.13	2.06	1.28	1.69
ENSMUSG00000030499.9	Kctd15	-5.43	1.43	6.5001e-05	0.00067516	-0.8	4.12	-0.99	0	-2.14	-1.85	4.44	4.39	3.37	4.21
ENSMUSG00000045871.5	Slitrk6	-7.29	-0.76	4.2443e-05	0.0004962	-2.46	2.89	-4.45	-3.9	-4.46	-4.66	3.26	2.06	2.09	4.02
ENSMUSG00000024371.14	C2	-4.53	2.22	9.3081e-05	0.00087399	0.22	4.49	-2.13	-0.2	1.84	0.3	4.37	4.35	4.21	4.99
ENSMUSG00000018899.16	Irf1	1.55	5.38	7.7952e-05	0.00076775	6.16	4.61	6.29	6.41	6.24	5.69	4.92	4.27	4.98	4.21
ENSMUSG00000018411.17	Mapt	-3.47	3.31	0.00010918	0.00097433	1.66	5.07	-0.75	1.77	2.04	3.17	5.2	5.05	4.9	5.11
ENSMUSG00000032434.9	Cmtm6	1.17	6.28	6.862e-05	0.00070157	6.85	5.7	7.08	6.85	6.88	6.6	5.47	6.08	5.74	5.5
ENSMUSG00000046491.10	C1qtnf2	-4.66	2.6	0.00010078	0.00092593	0.54	4.88	0.5	0.95	1.68	-1.85	4.92	5.05	4.18	5.35
ENSMUSG00000004609.11	Cd33	6.42	1.37	5.5033e-05	0.00059746	4.58	-0.96	4.99	4.31	4.3	4.68	-0.68	0.87	-4.39	-3.1
ENSMUSG00000026667.14	Uhmk1	1.01	7.77	6.3345e-05	0.00066349	8.28	7.26	8.57	8.26	8.33	7.95	7.25	7.35	7.29	7.16
ENSMUSG00000020251.13	Glt8d2	-2.25	3.81	0.00010446	0.00095012	2.72	4.93	2.16	2.73	3.2	2.68	5.13	4.42	4.78	5.36
ENSMUSG00000041354.16	Rgl2	1.5	4.51	9.1134e-05	0.00086181	5.28	3.77	5.54	5.34	4.96	5.24	3.82	3.8	3.4	4
ENSMUSG00000052544.9	St6galnac3	6.02	3.5	0.00010643	0.00096114	6.55	0.97	6.76	6.89	6.3	6.24	3.16	-4.41	1.99	1.05
ENSMUSG00000022651.6	Retnlg	6.53	-0.2	4.4235e-05	0.00050803	3.08	-1.87	3.66	2.81	2.9	2.86	-0.34	-4.41	-4.39	-4.68
ENSMUSG00000017446.14	C1qtnf1	-1.79	5.04	8.5872e-05	0.00082498	4.15	5.94	4.42	3.84	4.31	3.99	5.99	6.07	5.29	6.4
ENSMUSG00000056091.12	St3gal5	-2.04	3.63	0.00010716	0.00096315	2.62	4.67	2.44	2.32	2.73	2.87	4.97	4.84	4.25	4.58
ENSMUSG00000061068.7	Mcpt4	7.88	0.55	4.8596e-05	0.00054665	4.46	-1.8	4.9	3.46	4.93	4.52	-4.59	-4.41	-4.39	-0.04
ENSMUSG00000041633.14	Kctd12b	2.14	6.16	7.401e-05	0.00074072	7.24	5.08	7.75	7.73	7.22	6.26	5.34	5.31	4.48	5.17
ENSMUSG00000049409.9	Prokr1	-4.78	2.32	9.7336e-05	0.00089975	0.19	4.69	1.04	0.49	-1.66	-0.01	4.82	4.55	4.03	5.33
ENSMUSG00000020354.15	Sgcd	-3.95	3.43	0.00011293	0.00099336	1.53	5.39	1.62	1.65	1.15	1.45	5.67	5.86	4.35	5.67
ENSMUSG00000050232.6	Cxcr3	5.73	-1.66	3.3122e-05	0.00041908	1.28	-2.46	1.04	0.95	1.68	1.12	-4.59	-4.41	-4.39	-4.68
ENSMUSG00000035725.13	Prkx	1.56	6.11	7.3057e-05	0.00073433	6.91	5.33	7.31	7.17	6.29	6.85	5.43	4.97	5.23	5.67
ENSMUSG00000030168.13	Adipor2	1.17	5.99	7.3251e-05	0.00073573	6.57	5.41	6.73	6.59	6.38	6.58	5.25	5.09	5.8	5.47
ENSMUSG00000026271.15	Gpr35	4.95	1.52	7.9599e-05	0.00078059	3.98	-0.58	4.55	3.15	4.18	4	0.06	-1.6	-1.22	-0.98
ENSMUSG00000031486.15	Adgra2	-2.38	5.01	9.0413e-05	0.00085777	3.87	6.17	4.57	4.1	4.19	2.54	6.28	6.26	5.56	6.54
ENSMUSG00000015437.5	Gzmb	6.44	-1.35	3.8208e-05	0.00045883	1.87	-2.46	2.42	0.49	1.76	2.58	-4.59	-4.41	-4.39	-4.68
ENSMUSG00000029767.16	Calu	-1.16	8.65	6.4779e-05	0.00067388	8.07	9.23	8.16	8.24	7.92	7.97	9.35	9.29	8.73	9.54
ENSMUSG00000040151.9	Hs2st1	-1.16	6.83	6.8985e-05	0.00070478	6.25	7.41	6.27	6.38	6.4	5.96	7.75	7.53	7.09	7.27
ENSMUSG00000000392.17	Fap	-3.27	4.92	9.7781e-05	0.00090324	3.36	6.5	3.4	4.25	2.81	2.87	6.49	6.89	5.37	7.26
ENSMUSG00000064179.13	Tnnt1	-3.23	1.89	0.00010275	0.00093856	0.44	3.52	0.5	0.74	-0.07	-0.01	3.65	3.61	3.56	3.17
ENSMUSG00000019848.14	Popdc3	-6.29	-1.21	4.0832e-05	0.00048481	-2.46	2.02	-4.45	-3.9	-4.46	-4.66	2.07	2.94	1.84	0.99
ENSMUSG00000024013.15	Fgd2	6.34	-0.81	4.2401e-05	0.00049614	2.35	-2.21	2.32	1.38	2.48	3.06	-4.59	-2.09	-4.39	-4.68
ENSMUSG00000048489.12	Depp1	2.59	3.35	0.00011486	0.00100666	4.67	2.09	4.76	5.27	4.4	4.23	2.61	2.28	1.88	1.38
ENSMUSG00000056174.8	Col8a2	-7.81	-0.5	4.8808e-05	0.00054778	-2.46	3.4	-4.45	-3.9	-4.46	-4.66	3.68	2.67	2.55	4.6
ENSMUSG00000072596.4	Ear2	4.68	1.87	9.4152e-05	0.00088052	4.2	-0.14	4.56	3.43	4.16	4.59	-1.78	0.72	-1.22	0.53
ENSMUSG00000079197.10	Psme2	1.3	5.2	8.4687e-05	0.00081792	5.86	4.55	5.73	6.04	5.63	6.05	4.57	4.31	4.39	4.89
ENSMUSG00000021822.3	Plau	-2.46	4.82	9.6325e-05	0.00089342	3.63	6.03	4.11	3.93	3.08	3.31	5.73	6.13	5.39	6.84
ENSMUSG00000072812.4	Ahnak2	-2.19	5.92	8.0292e-05	0.00078484	4.87	6.98	4.72	5.77	4.27	4.68	6.79	7.05	6.31	7.78
ENSMUSG00000004415.15	Col26a1	-7.57	1.62	5.3783e-05	0.00058622	-1.43	5.42	-1.28	-3.9	-1.66	-1.85	5.84	5.56	5.61	4.62
ENSMUSG00000025555.14	Farp1	-1.4	5.32	8.472e-05	0.00081792	4.65	6	4.97	5.1	4.31	4.19	6.04	5.9	5.88	6.16
ENSMUSG00000021009.15	Ptpn21	-2.08	5.33	8.7631e-05	0.00083717	4.3	6.37	5.16	3.93	4.57	3.51	6.67	6.28	5.81	6.71
ENSMUSG00000042364.11	Snx18	-1.34	6.78	7.1345e-05	0.00072135	6.1	7.45	6.31	5.84	6.08	6.18	7.41	7.74	6.89	7.77
ENSMUSG00000034912.17	Mdga2	-5.85	-0.87	4.2846e-05	0.0004978	-2.23	2.09	-4.45	-3.9	-4.46	-2.34	2.49	2	1.39	2.28
ENSMUSG00000027797.15	Dclk1	-2.85	4.51	0.0001046	0.00095012	3.13	5.92	3.97	3.35	2.19	2.89	5.73	6.29	5.11	6.52
ENSMUSG00000069920.10	B3gnt9	-2.53	4.32	0.00010581	0.00095744	3.1	5.57	2.39	3.21	3.94	2.77	5.91	5.24	5.01	6.13
ENSMUSG00000000197.8	Nalcn	-7.16	-0.42	4.9399e-05	0.00055161	-2.31	3.16	-2.87	-3.9	-4.46	-4.66	3.36	2.22	2.75	4.21
ENSMUSG00000020570.15	Sypl	1.18	7.17	6.9569e-05	0.00070968	7.76	6.58	8.2	7.89	7.61	7.34	6.62	6.55	6.49	6.66
ENSMUSG00000051335.6	Gfod1	1.77	4.99	9.0946e-05	0.00086181	5.9	4.11	6.38	6.21	5.59	5.39	4.35	4.28	3.84	3.91
ENSMUSG00000074364.6	Ehd2	1.6	9.95	6.7578e-05	0.00069507	10.75	9.15	11.37	10.93	10.52	10.18	9.24	9.32	8.6	9.44
ENSMUSG00000055546.6	Timd4	6.59	-0.55	4.7261e-05	0.00053649	2.75	-2.12	3.4	2.2	2.04	3.21	-4.59	-1.6	-4.39	-4.68
ENSMUSG00000032854.12	Ugt8a	-4.54	3.43	0.00011932	0.00103717	1.25	5.72	0.68	1.38	-0.07	2.6	5.91	6.52	4.98	5.45
ENSMUSG00000028064.17	Sema4a	4.25	2.19	0.00010833	0.00096933	4.32	0.34	4.34	4.03	4.1	4.77	1.79	-2.09	0.9	-0.29
ENSMUSG00000032198.9	Dock6	1.98	6.43	7.6011e-05	0.00075624	7.42	5.45	7.98	7.68	7.62	6.42	5.54	5.8	5.28	5.14
ENSMUSG00000008845.9	Cd163	6.42	1.83	7.6264e-05	0.00075656	5.04	-0.85	5.88	4.93	4.61	4.7	-3	-1.24	0	-1.22
ENSMUSG00000046841.5	Ckap4	-1.69	6.02	7.9713e-05	0.00078115	5.19	6.85	5.66	5.17	5.42	4.48	7.23	6.61	6.44	7.12
ENSMUSG00000030084.11	Plxna1	-1.24	6.39	7.5159e-05	0.0007494	5.78	7.02	6.04	5.79	5.6	5.67	6.86	7.46	6.7	7.04
ENSMUSG00000024242.15	Map4k3	1.66	6.97	7.1954e-05	0.00072484	7.8	6.14	8.14	8.22	7.76	7.1	6.62	6.22	5.64	6.06
ENSMUSG00000074971.4	Fibin	-6.71	2.62	9.1577e-05	0.00086342	-0.41	5.96	-1.64	-0.45	0.18	-0.96	6.21	5.81	5.12	6.68
ENSMUSG00000030187.15	Klra2	5.93	-1.18	4.1711e-05	0.00049269	1.83	-2.31	1.93	1.45	1.26	2.44	-4.59	-2.83	-4.39	-4.68
ENSMUSG00000048330.14	Ric3	3.31	3.03	0.00012182	0.00104824	4.66	1.51	4.87	4.13	5.05	4.56	2.27	0.96	2.57	-0.16
ENSMUSG00000031488.14	Rab11fip1	3.12	2.78	0.00012136	0.00104588	4.33	1.34	4.41	4.45	4.07	4.33	0.17	1.32	3.02	0.45
ENSMUSG00000024381.16	Bin1	-1.8	5.03	9.2873e-05	0.00087263	4.17	5.91	4.49	4.77	3.73	3.67	5.7	6.23	5.47	6.2
ENSMUSG00000029120.10	Ppp2r2c	-6.22	-1.26	4.3361e-05	0.00050162	-2.46	1.9	-4.45	-3.9	-4.46	-4.66	1.03	2.6	1.28	2.46
ENSMUSG00000040855.15	Reps2	-2.4	4.7	0.00010149	0.00093061	3.54	5.89	3.45	3.6	3.82	3.22	5.71	5.9	5.2	6.73
ENSMUSG00000056216.9	Cebpg	0.95	7.44	7.0104e-05	0.00071302	7.91	6.97	7.94	8.12	7.63	7.96	6.97	7.02	6.86	7.01
ENSMUSG00000028970.9	Abcb1b	1.96	5.18	9.1247e-05	0.00086181	6.19	4.2	6.7	6.08	6.04	5.91	4.26	3.3	4.12	5.07
ENSMUSG00000047205.12	Dusp18	-2.93	2.51	0.0001206	0.00104096	1.15	3.97	1.53	1.22	1.09	0.39	4.2	4.27	3.54	3.81
ENSMUSG00000030557.17	Mef2a	0.81	8.54	6.931e-05	0.00070757	8.95	8.13	8.98	8.96	8.99	8.85	8.16	8.11	8.13	8.13
ENSMUSG00000035580.10	Kcnh8	-6.02	-1.35	4.2779e-05	0.0004978	-2.46	1.73	-4.45	-3.9	-4.46	-4.66	1.98	2.48	1.34	0.87
ENSMUSG00000058163.14	Gm5431	5.79	1.59	7.8438e-05	0.00077142	4.52	-0.65	4.94	4.03	4.47	4.58	-0.89	-0.95	-4.39	0.93
ENSMUSG00000070034.13	Sp110	2.94	4.22	0.00011248	0.00099149	5.69	2.81	5.53	5.57	5.62	6.02	2.51	0.95	4.7	2.91
ENSMUSG00000068245.14	Phf11d	2.41	5.31	9.2438e-05	0.00086915	6.54	4.09	7.08	6.93	6.31	5.83	3.52	3.51	4.15	5.14
ENSMUSG00000051515.9	Fam181b	2.41	3.72	0.00011777	0.0010269	4.94	2.54	5.35	5.16	4.5	4.73	3.36	2.84	1.8	2
ENSMUSG00000000318.16	Clec10a	6.88	-0.34	5.1515e-05	0.00056783	3.06	-2.18	3.73	1.65	3.46	3.31	-4.59	-4.41	-2.8	-3.1
ENSMUSG00000039470.15	Zdhhc2	1.77	3.8	0.00011376	0.00099903	4.7	2.94	5	4.5	4.48	4.76	2.74	2.68	2.92	3.32
ENSMUSG00000038393.14	Txnip	1.14	9.43	6.9773e-05	0.00071071	10	8.87	10.37	10	9.84	9.79	9.01	8.68	8.6	9.17
ENSMUSG00000022519.14	Srl	-2.86	3.83	0.00012049	0.00104089	2.39	5.31	1.57	1.82	2.55	3.46	5.25	5.78	5.53	4.68
ENSMUSG00000031434.15	Morc4	-2.36	4.43	0.00010759	0.00096454	3.32	5.57	3.54	3.96	3.41	2.28	5.55	5.95	4.87	5.87
ENSMUSG00000058715.11	Fcer1g	4.96	2.63	0.00011588	0.00101371	5.12	0.38	5.85	4.47	4.76	5.35	-0.5	-1.6	0.97	1.76
ENSMUSG00000029552.19	Tes	2.05	4.29	0.00010884	0.00097193	5.35	3.26	5	5.73	5.41	5.24	2.85	3.25	2.62	4.25
ENSMUSG00000032262.13	Elovl4	-6.14	-0.34	5.1734e-05	0.00056933	-2.04	2.74	-4.45	-2.32	-4.46	-2.34	2.85	2	2.6	3.39
ENSMUSG00000000901.17	Mmp11	-2.29	4.21	0.00011284	0.00099336	3.1	5.36	3.52	2.7	3.47	2.6	5.59	5.04	4.86	5.93
ENSMUSG00000072674.10	Plac9b	-2.26	4.63	0.00010601	0.00095795	3.51	5.77	3.67	3.11	3.48	3.7	6.02	5.99	4.88	6.19
ENSMUSG00000015340.10	Cybb	4.75	3.16	0.00012562	0.0010735	5.53	0.92	6.01	4.47	5.63	6	1.03	0.45	-0.69	2.35
ENSMUSG00000017969.13	Ptgis	-4.52	2.87	0.00012322	0.00105698	0.8	5.07	0.76	1.82	0.49	-0.41	5.12	5.25	4.17	5.74
ENSMUSG00000026424.8	Gpr37l1	-5.36	2.77	0.00011732	0.00102363	0.43	5.35	-1.28	2.72	0.49	-1.2	5.93	5.01	4.7	5.76
ENSMUSG00000044708.5	Kcnj10	-4.13	2.34	0.00011823	0.00103023	0.48	4.39	-0.06	1.22	-1.3	1.32	4.01	4.44	4.08	5
ENSMUSG00000057286.6	St6galnac2	1.42	5.72	8.6129e-05	0.00082628	6.44	5.01	6.93	6.52	6.34	5.96	5	5.06	4.77	5.17
ENSMUSG00000026938.10	Fcna	5.64	-0.91	4.6743e-05	0.00053149	1.96	-2.17	2.32	1.82	1.51	1.97	-3	-2.83	-4.39	-4.68
ENSMUSG00000020120.15	Plek	2.89	3.99	0.00012122	0.00104568	5.46	2.56	6.1	5.27	5.04	5.4	1.68	2.19	2.11	4.11
ENSMUSG00000026207.16	Speg	-3.75	2.92	0.00012809	0.00108614	1.19	4.77	1.16	2.24	0.82	0.1	4.81	5.45	4.73	4.06
ENSMUSG00000033082.10	Clec1a	2.57	5.36	9.6558e-05	0.00089477	6.68	4.06	7.08	7.12	6.69	5.83	4.06	3.63	3.23	5.27
ENSMUSG00000040483.15	Xaf1	1.73	5.36	9.2372e-05	0.00086912	6.24	4.49	6.71	6.38	5.99	5.87	4.1	4.7	4.03	5.11
ENSMUSG00000000120.6	Ngfr	-7.23	1.57	6.2658e-05	0.00065913	-1.09	5.2	-4.45	-3.9	0.89	-0.75	5.76	4.87	4.94	5.21
ENSMUSG00000046402.10	Rbp1	-2.77	3.49	0.0001287	0.00108959	2.17	4.85	2.09	2.72	1.76	1.94	4.42	4.84	4.52	5.58
ENSMUSG00000055805.15	Fmnl1	3.47	4.33	0.00012051	0.00104089	6.04	2.66	6.27	5.24	6.08	6.56	1.79	0.95	4.46	3.27
ENSMUSG00000095304.9	Plac9a	-2.63	4.77	0.00010971	0.00097654	3.48	6.08	3.69	3.46	3.36	3.33	6.08	6.21	5.12	6.87
ENSMUSG00000024397.14	Aif1	6.61	-0.88	5.1788e-05	0.00056946	2.4	-2.33	2.92	0.85	2.63	3.02	-4.59	-4.41	-4.39	-3.1
ENSMUSG00000032179.7	Bmp5	-4.31	2.8	0.00012733	0.00108136	0.81	4.95	1.96	-0.2	1.8	-0.96	5.32	4.72	4.34	5.41
ENSMUSG00000037580.10	Gch1	4.96	2.59	0.00012219	0.00105011	5.04	0.46	5.43	5.04	5.17	4.46	-0.89	1.2	2.64	-2.36
ENSMUSG00000047749.2	Zc3hav1l	-1.68	4.56	0.00010799	0.00096751	3.77	5.37	3.57	4.5	3.8	3.18	5.57	5.55	5.11	5.23
ENSMUSG00000030651.5	Art2b	5.7	-1.68	4.2313e-05	0.00049594	1.25	-2.46	0.91	1.14	0.82	1.79	-4.59	-4.41	-4.39	-4.68
ENSMUSG00000051682.15	Treml4	6.06	-1.47	4.6139e-05	0.00052686	1.64	-2.46	2.29	1.52	1.91	0.55	-4.59	-4.41	-4.39	-4.68
ENSMUSG00000038170.15	Pde4dip	-1.07	6.28	8.2835e-05	0.00080541	5.74	6.82	5.49	5.73	5.92	5.83	6.74	7.07	6.59	6.87
ENSMUSG00000048482.14	Bdnf	-6.13	-1.32	4.8816e-05	0.00054778	-2.46	1.79	-4.45	-3.9	-4.46	-4.66	1.48	1.61	0.97	2.85
ENSMUSG00000004473.10	Clec11a	-4.69	2.38	0.00012027	0.00104076	0.34	4.68	-2.13	1.52	1.09	-0.13	4.82	4.04	4.62	5.21
ENSMUSG00000045392.8	Olfr1033	-4.27	1.78	0.00011024	0.00097996	-0.01	3.87	0.19	1.05	-0.56	-1.85	3.7	3.96	3.42	4.35
ENSMUSG00000017615.12	Tnfaip1	1.22	7.14	7.7426e-05	0.00076428	7.75	6.53	7.72	8.04	7.76	7.48	6.9	6.5	6.04	6.65
ENSMUSG00000020728.17	Cep112	-2.41	4.81	0.00010875	0.00097181	3.67	5.98	4.8	4.27	2.88	2.66	6.01	6	5.52	6.37
ENSMUSG00000051527.11	Usp29	-6.17	0.95	6.2966e-05	0.00066054	-1.28	4.06	0.07	-2.32	-4.46	-1.85	4.07	3.89	4.55	3.67
ENSMUSG00000024887.10	Asah2	1.76	5.78	9.0227e-05	0.0008566	6.68	4.89	6.95	6.86	6.76	6.13	4.75	4.72	4.33	5.73
ENSMUSG00000044550.11	Tceal3	-6.14	0.15	5.9388e-05	0.00063221	-1.71	3.24	-4.45	-3.9	-0.22	-3.07	3.59	2.67	3.23	3.38
ENSMUSG00000031015.8	Swap70	1.45	6.41	8.2957e-05	0.00080602	7.14	5.68	7.52	7.24	6.87	6.92	5.89	5.53	5.1	6.17
ENSMUSG00000039062.15	Anpep	-1.98	6.52	8.4697e-05	0.00081792	5.52	7.52	5.71	5.16	5.27	5.92	7.2	7.46	6.95	8.48
ENSMUSG00000026950.18	Neb	-2.35	5.61	9.6818e-05	0.00089557	4.46	6.76	3.82	5.27	4.27	4.45	6.91	7.46	6.85	5.83
ENSMUSG00000043931.10	Gimap7	6.37	-1.33	4.9942e-05	0.00055541	1.91	-2.46	1.43	1.52	3.21	1.22	-4.59	-4.41	-4.39	-4.68
ENSMUSG00000068587.10	Mgam	-2.23	3.33	0.00013388	0.00112235	2.27	4.43	2.32	2.47	2.07	2.06	4.51	4.8	3.91	4.49
ENSMUSG00000015745.9	Plekho1	1.59	4.76	0.00010594	0.0009579	5.56	3.99	6.04	5.19	5.46	5.53	3.73	4.08	3.69	4.39
ENSMUSG00000042529.14	Kcnj12	-6.59	-0.49	5.8469e-05	0.00062485	-2.21	2.84	-2.13	-3.9	-4.46	-4.66	3.46	3.47	2.32	2
ENSMUSG00000078307.3	AI593442	-3.45	2.86	0.00013607	0.00113586	1.32	4.52	2.32	2.47	0.58	-0.57	4.74	4.44	4.13	4.74
ENSMUSG00000021338.17	Carmil1	-2.14	3.66	0.00013027	0.00109946	2.61	4.76	2.61	1.93	3.34	2.42	5.11	4.78	4.36	4.76
ENSMUSG00000073889.10	Il11ra1	-2.46	4.27	0.00012181	0.00104824	3.06	5.51	3.28	2.78	2.99	3.1	5.73	5.27	4.79	6.22
ENSMUSG00000024812.11	Tjp2	1.51	5.5	9.4352e-05	0.00088109	6.27	4.73	6.66	6.55	5.86	5.99	4.68	4.72	4.39	5.12
ENSMUSG00000022514.14	Il1rap	-1.9	4.76	0.00010963	0.0009765	3.84	5.7	4.44	3.8	4.01	3.08	5.97	5.76	5.15	5.92
ENSMUSG00000046318.16	Ccbe1	-8.32	-0.23	6.3773e-05	0.00066645	-2.46	3.91	-4.45	-3.9	-4.46	-4.66	4.02	2.83	3.6	5.14
ENSMUSG00000099398.1	Ms4a14	6.52	-0.83	5.6216e-05	0.00060694	2.5	-2.31	3.16	2.75	2.65	1.27	-4.59	-2.83	-4.39	-4.68
ENSMUSG00000004661.15	Arid3b	2.28	4.04	0.00012449	0.00106516	5.17	2.94	4.57	4.95	5.43	5.72	2.74	2.37	3.5	3.04
ENSMUSG00000019124.10	Scrn1	-3.87	2.98	0.00013821	0.00114809	1.27	4.84	1.18	2.78	1.53	-0.96	4.73	4.62	4.5	5.48
ENSMUSG00000070003.7	Ssbp4	1.64	3.73	0.0001271	0.00108076	4.56	2.94	4.73	4.55	4.49	4.44	2.96	3.23	2.83	2.65
ENSMUSG00000001663.10	Gstt1	-2.72	3.54	0.00013622	0.00113595	2.22	4.92	2.44	1.65	2.16	2.44	5.32	4.64	4.29	5.4
ENSMUSG00000034731.11	Dgkh	1.94	6.88	8.3895e-05	0.00081225	7.85	5.9	8.52	8.25	7.77	6.87	6.05	5.83	5.54	6.16
ENSMUSG00000045827.10	Serpinb9	1.67	5.68	9.4927e-05	0.00088344	6.54	4.84	6.9	6.79	6.17	6.28	4.62	4.9	4.26	5.54
ENSMUSG00000070637.2	Srarp	5.7	-1.26	5.0653e-05	0.00056058	1.66	-2.31	2.15	1.71	1.37	1.18	-4.59	-2.83	-4.39	-4.68
ENSMUSG00000069670.8	Nkain2	-6.97	0.51	6.6301e-05	0.00068348	-1.53	3.99	-4.45	-3.9	1.15	-4.66	3.98	3.95	3.54	4.47
ENSMUSG00000031595.9	Pdgfrl	-6.95	2.01	8.7499e-05	0.0008365	-0.69	5.46	0.91	-1.58	-0.38	-4.66	5.44	5	5.25	6.1
ENSMUSG00000036169.6	Sostdc1	-7.19	0.85	6.8307e-05	0.00069942	-1.54	4.45	-0.75	-1.1	-4.46	-4.66	4.94	4.86	3.77	4.22
ENSMUSG00000044367.7	Slc16a13	3.26	2.64	0.0001427	0.0011747	4.27	1.14	4.84	3.9	4.46	3.83	1.34	1.96	0.74	0.07
ENSMUSG00000079019.2	Insl3	6.5	-0.16	6.4412e-05	0.00067108	3.1	-1.83	3.57	2.97	2.47	3.3	-0.15	-4.41	-4.39	-4.68
ENSMUSG00000097789.2	Gm2115	-7.63	1.33	7.1008e-05	0.00071954	-1.53	5.14	-0.75	-2.32	-4.46	-2.34	5.43	5.07	4.32	5.72
ENSMUSG00000001985.9	Grik3	-7.98	-0.38	6.7873e-05	0.00069758	-2.46	3.62	-4.45	-3.9	-4.46	-4.66	4.95	3.73	2.85	2.88
ENSMUSG00000055172.10	C1ra	-3.13	4.3	0.00013371	0.00112158	2.78	5.85	2.97	3.01	1.98	3.04	5.86	5.7	5.05	6.79
ENSMUSG00000035448.9	Ccr3	5.81	-1.23	5.3682e-05	0.00058558	1.71	-2.33	2.54	1.05	1.42	1.61	-4.59	-4.41	-4.39	-3.1
ENSMUSG00000029563.16	Foxp2	-4.24	2.64	0.0001407	0.00116411	0.73	4.75	1.28	0.18	2.19	-1.49	5	4.91	4.06	4.99
ENSMUSG00000041488.16	Stx3	2.22	4.48	0.00012334	0.0010573	5.62	3.36	5.99	5.83	5.68	4.98	3.56	3.32	2.35	4.11
ENSMUSG00000074676.2	Foxs1	-5.32	1.71	0.00010691	0.00096286	-0.54	4.34	-1.64	-0.2	0.06	-1.85	4.71	4.31	3.52	4.8
ENSMUSG00000037405.8	Icam1	2.86	3.98	0.00013787	0.00114601	5.45	2.57	5.46	5.19	5.65	5.47	3.41	0.45	2.48	3.72
ENSMUSG00000020486.18	2022-09-04	1.85	5.21	0.0001075	0.00096444	6.16	4.28	6.77	6.33	5.73	5.78	4.17	3.98	4.03	4.9
ENSMUSG00000023963.10	Cyp39a1	-1.87	4.57	0.0001214	0.00104588	3.64	5.52	3.36	3.63	3.13	4.4	5.74	5.82	5.06	5.44
ENSMUSG00000041423.16	Paqr6	-6.04	-0.97	6.0022e-05	0.00063846	-2.31	2.1	-2.87	-3.9	-4.46	-4.66	2.4	2.43	0.9	2.44
ENSMUSG00000034028.16	Cd226	6.49	0.71	7.0562e-05	0.00071693	3.94	-1.51	3.8	3.15	4.28	4.46	-1.78	-4.41	-0.69	-3.1
ENSMUSG00000029334.14	Prkg2	-2.75	3.33	0.00014799	0.00120807	2.04	4.67	2.42	2.94	1.37	1.22	4.32	5.26	4.72	4.38
ENSMUSG00000024109.18	Nrxn1	-8.73	0.96	7.3803e-05	0.00074019	-2.09	5.31	-2.87	-3.9	-4.46	-2.34	5.31	5.41	4.33	6.17
ENSMUSG00000011171.11	Vipr2	-5.96	1.33	8.6648e-05	0.00082951	-1.03	4.28	-0.75	-0.45	-2.88	-2.34	4.72	4.04	3.6	4.7
ENSMUSG00000027288.16	Zfp106	-0.93	8.41	8.3599e-05	0.00081053	7.95	8.88	7.77	7.8	7.98	8.24	8.79	8.98	8.94	8.82
ENSMUSG00000035372.2	1810055G02Rik	-2.59	4.67	0.00012603	0.00107502	3.42	5.96	3.52	3.82	2.5	3.75	6.06	6.43	5	6.33
ENSMUSG00000032547.12	Ryk	-1.42	5.91	9.8147e-05	0.00090541	5.21	6.62	5.68	5.22	4.98	4.94	6.74	6.79	6.09	6.85
ENSMUSG00000033685.13	Ucp2	1.7	7.94	8.4943e-05	0.0008195	8.79	7.09	8.58	8.6	8.81	9.17	7.56	6.25	7.69	6.87
ENSMUSG00000021701.8	Plk2	1.91	7.62	8.6124e-05	0.00082628	8.57	6.66	8.92	9.24	8.65	7.46	6.57	6.45	6.81	6.81
ENSMUSG00000033491.13	Prss35	-6.07	-0.54	6.5931e-05	0.00068211	-2.12	2.54	-2.87	-2.32	-4.46	-4.66	2.76	3.31	1.76	2.16
ENSMUSG00000031883.13	Car7	5.39	0.94	8.3821e-05	0.00081211	3.66	-1.1	3.76	4.01	3.68	3.13	-3	-2.83	0.25	-1.51
ENSMUSG00000044033.16	Ccdc141	-2.31	4.41	0.00013092	0.00110161	3.3	5.55	1.85	3.83	4.35	3.08	5.29	5.78	5.58	5.53
ENSMUSG00000029228.15	Lnx1	2.76	3.07	0.00015336	0.00123815	4.51	1.72	4.6	5.11	4.28	4.01	1.88	1.26	1.03	2.42
ENSMUSG00000058396.7	Gpr182	2.83	2.79	0.00015397	0.00124134	4.22	1.45	4.47	4.2	4.02	4.15	0.37	1.86	0.65	2.58
ENSMUSG00000037514.17	Pank2	1.15	5.43	0.00010461	0.00095012	6.01	4.86	5.81	6.18	6.11	5.91	4.73	4.91	5.14	4.64
ENSMUSG00000038132.6	Rbm24	-4.41	3.86	0.00015323	0.00123815	1.79	6.01	2.75	2.72	1.6	-0.27	6.02	6.61	6.36	5.05
ENSMUSG00000053007.9	Creb5	-2.24	6.36	9.7846e-05	0.00090324	5.28	7.46	6.07	5.81	4.97	4.24	7.76	7.76	6.65	7.65
ENSMUSG00000028527.18	Ak4	-4.06	1.29	0.00011524	0.0010094	-0.38	3.31	-1.28	0	0.29	-1.85	3.17	3.51	3.06	3.42
ENSMUSG00000018822.7	Sfrp5	-6.08	2.69	0.00013212	0.00110961	-0.1	5.72	-1.28	0	-0.07	-0.01	6.6	5.81	4.89	5.57
ENSMUSG00000001555.10	Fkbp10	-3.04	4.04	0.0001444	0.00118662	2.63	5.5	2.67	3.66	2.77	1.27	5.63	5.81	4.61	5.92
ENSMUSG00000027381.16	Bcl2l11	1.31	5.35	0.00010705	0.00096286	6	4.7	5.67	6.29	6.02	6.02	4.58	4.98	4.9	4.31
ENSMUSG00000029838.11	Ptn	-5.61	3.83	0.00015479	0.00124444	1.14	6.67	2.42	0.18	-1.3	2.62	6.77	6.67	5.76	7.49
ENSMUSG00000059149.17	Mfsd4a	1.13	7.52	8.7497e-05	0.0008365	8.09	6.96	8.22	8.41	8.1	7.63	7.15	6.79	7.07	6.81
ENSMUSG00000021379.2	Id4	-3.26	3.62	0.00015348	0.00123815	2.12	5.19	2.42	2.97	2.28	0.55	5.31	4.67	4.83	5.9
ENSMUSG00000018593.13	Sparc	-1.53	12.26	8.7983e-05	0.00083878	11.5	13.03	11.86	11.84	11.46	10.82	13.15	12.8	12.65	13.5
ENSMUSG00000028581.17	Laptm5	4.59	5.21	0.00013535	0.0011319	7.48	2.99	6.94	7.24	7.28	8.47	0.46	1.66	5.76	3.87
ENSMUSG00000043639.15	Rbm20	-5.91	2.46	0.00013127	0.00110318	0.1	5.39	0.59	0.85	-4.46	1.12	5.9	5.2	4.92	5.53
ENSMUSG00000031827.13	Cotl1	2.19	3.61	0.00014939	0.00121587	4.71	2.55	4.64	4.65	4.35	5.18	2.21	1.82	2.94	3.08
ENSMUSG00000049872.8	Calhm5	-4.26	2.2	0.0001447	0.00118699	0.32	4.29	-0.36	1.22	0.39	-0.75	4.04	4.29	3.72	5.07
ENSMUSG00000031216.13	Stard8	1.83	6.16	9.998e-05	0.00091984	7.09	5.24	7.77	7.27	6.77	6.55	5.35	4.87	4.83	5.87
ENSMUSG00000079227.10	Ccr5	7.38	0.33	7.7065e-05	0.00076307	4.01	-1.9	5.05	3.29	3.55	4.1	-4.59	-2.83	-1.22	-4.68
ENSMUSG00000056529.7	Ptafr	7.52	0.87	7.8674e-05	0.00077263	4.62	-1.36	5.14	4.15	4.36	4.8	-4.59	-4.41	-4.39	1.89
ENSMUSG00000017817.11	Jph2	-4.5	2.34	0.00014582	0.00119326	0.48	4.55	2.09	0.49	1.03	-3.07	4.62	4.49	4.52	4.53
ENSMUSG00000029826.14	Zc3hav1	0.94	7.25	8.9866e-05	0.00085399	7.71	6.78	7.72	7.7	7.87	7.56	6.75	6.51	6.95	6.9
ENSMUSG00000034656.18	Cacna1a	-3.72	2.53	0.00015606	0.00124915	0.85	4.36	1.43	1.45	0.39	-0.41	4.01	4.62	3.8	4.96
ENSMUSG00000042826.13	Fgf11	-1.63	4.48	0.0001306	0.00109959	3.69	5.28	4.23	3.63	3.75	3.09	5.34	5.14	5.07	5.57
ENSMUSG00000035829.13	Ppp1r26	-6.56	-0.13	7.5084e-05	0.0007492	-1.96	3.16	-4.45	-3.9	-4.46	-0.75	3.77	3.25	2.21	3.32
ENSMUSG00000028713.17	Cyp4b1	1.91	5.09	0.0001183	0.00103023	6.06	4.12	6.59	5.88	5.97	5.8	4.19	3.64	3.55	5.08
ENSMUSG00000043487.4	Acot6	-3.26	2.38	0.00015547	0.00124801	0.82	4.07	0.5	-0.45	0.89	1.82	4.23	4.4	3.98	3.63
ENSMUSG00000002808.7	Epdr1	-4.15	3.31	0.00016055	0.00127346	1.3	5.43	1.85	0.18	-0.22	2.93	5.48	5.81	4.61	5.8
ENSMUSG00000020598.16	Nrcam	-4.14	1.97	0.00014195	0.00116993	0.17	4.05	0.07	-0.73	2.1	-1.85	3.98	4.36	3.83	3.97
ENSMUSG00000029185.14	Fam114a1	-1.66	6.4	9.9242e-05	0.00091367	5.58	7.23	5.74	5.6	5.54	5.41	7.34	7.38	6.4	7.81
ENSMUSG00000022215.6	Fitm1	-5.6	0.74	8.0318e-05	0.00078484	-1.21	3.54	-1.64	-1.1	-0.76	-4.66	3.57	3.83	3.47	3.23
ENSMUSG00000027463.14	Slc52a3	4.54	0.92	0.00010445	0.00095012	3.2	-0.87	3.67	2.94	3.24	2.87	-0.68	-1.6	-0.69	-2.36
ENSMUSG00000010751.15	Tnfrsf22	2.38	4.35	0.00013983	0.00115807	5.57	3.17	6.11	5.92	5.45	4.76	3.73	3.25	2.92	2.68
ENSMUSG00000021880.7	Rnase6	6.26	-1.44	6.3267e-05	0.00066319	1.71	-2.46	2.49	0.34	1.26	2.46	-4.59	-4.41	-4.39	-4.68
ENSMUSG00000038145.17	Snrk	1.35	7.6	9.1398e-05	0.00086232	8.28	6.92	8.72	8.55	8.13	7.72	7.04	6.85	6.6	7.2
ENSMUSG00000062593.17	Gm49339	6.12	-0.73	7.0594e-05	0.00071693	2.38	-2.1	3.16	2.18	2.28	1.71	-4.59	-4.41	-1.49	-4.68
ENSMUSG00000051212.8	Gpr183	3.68	2.1	0.00015442	0.00124357	3.95	0.46	3.75	3.5	4.36	4.15	0.46	1.08	-1.58	1.1
ENSMUSG00000096003.7	Gm3500	5.93	-1.53	6.1687e-05	0.00065262	1.54	-2.46	2.24	1.82	1.42	0.39	-4.59	-4.41	-4.39	-4.68
ENSMUSG00000095028.6	Sirpb1b	6.4	-1.37	6.5199e-05	0.0006767	1.84	-2.46	2.86	0.18	2.01	2.06	-4.59	-4.41	-4.39	-4.68
ENSMUSG00000020902.12	Ntn1	-2.05	5.8	0.000111	0.00098482	4.78	6.83	4.29	4.88	4.4	5.5	6.73	6.85	6.14	7.55
ENSMUSG00000027386.9	Fbln7	-5.72	3.4	0.0001609	0.00127543	0.71	6.22	0.84	1.14	0.74	-0.41	6.46	5.5	5.69	7.23
ENSMUSG00000009569.14	Mrtfb	1.29	7.97	9.128e-05	0.00086181	8.62	7.32	9	8.71	8.64	8.11	7.52	6.91	7.24	7.62
ENSMUSG00000040699.13	Limd2	2.58	4.91	0.00012956	0.00109423	6.17	3.67	5.76	5.73	6.12	7.05	3.29	3.32	4.98	3.01
ENSMUSG00000019851.8	Perp	-3.96	2.1	0.00015079	0.0012237	0.28	4.11	-0.2	-0.73	1.03	0.3	3.49	4.33	3.91	4.66
ENSMUSG00000021262.15	Evl	1.87	4.23	0.00014073	0.00116411	5.18	3.31	5.57	5.49	4.57	5.08	3.17	2.99	3.61	3.4
ENSMUSG00000018008.8	Cyth4	6.38	1.86	0.00011586	0.00101371	5.02	-0.56	5.73	4.67	4.75	4.91	-4.59	-0.95	1.59	-1.22
ENSMUSG00000021322.8	Aoah	6.53	-1.28	6.8251e-05	0.00069942	2.01	-2.46	3.53	1.14	1.32	1.85	-4.59	-4.41	-4.39	-4.68
ENSMUSG00000004383.18	Large1	-1.64	5.19	0.00012004	0.00104009	4.41	6	4.7	4.77	4.11	4.01	6.08	6.34	5.39	6.15
ENSMUSG00000073481.9	2022-03-02	1.04	5.76	0.00010704	0.00096286	6.28	5.25	6.54	6.17	6.16	6.25	5.36	5.26	5.29	5.08
ENSMUSG00000051331.15	Cacna1c	-3.97	4.49	0.0001549	0.00124444	2.64	6.42	3.97	2.57	4.12	-0.41	6.69	6.77	6	6.24
ENSMUSG00000038936.13	Sccpdh	-2.32	4.44	0.00014154	0.001168	3.36	5.55	3.41	4.25	3.27	2.4	5.84	6.08	4.92	5.37
ENSMUSG00000078497.9	Zfp978	6.08	-0.34	7.6243e-05	0.00075656	2.75	-1.83	2.88	2.97	2.25	2.76	-4.59	-4.41	-4.39	-0.16
ENSMUSG00000032402.12	Smad3	-1.48	5.51	0.00011441	0.00100335	4.78	6.26	4.04	4.74	5.22	5.08	6.34	6.38	5.94	6.36
ENSMUSG00000074925.4	Ptar1	-1.02	7.27	9.4822e-05	0.00088307	6.77	7.78	6.55	7.21	6.73	6.58	7.92	7.73	7.72	7.75
ENSMUSG00000074896.3	Ifit3	1.98	5.13	0.0001236	0.00105885	6.15	4.12	6.58	6.11	6.17	5.72	4.61	3.8	3.14	4.9
ENSMUSG00000007279.14	Scube2	-6.91	1.59	9.4716e-05	0.00088269	-0.87	5.04	0.59	-3.9	0.58	-4.66	5.45	4.82	4.6	5.25
ENSMUSG00000044770.14	Scml4	-1.52	4.45	0.00013841	0.00114905	3.68	5.23	3.2	3.39	3.88	4.2	5.33	5.06	5.28	5.24
ENSMUSG00000039156.19	Stim2	1.36	6.32	0.00010277	0.00093856	7	5.65	7.42	6.98	6.77	6.82	6.01	5.74	5.77	5.06
ENSMUSG00000003273.14	Car11	-6.28	-0.08	8.0978e-05	0.00078959	-1.96	3.06	-2.13	-3.9	-2.14	-4.66	3.47	3.38	1.99	3.32
ENSMUSG00000036887.5	C1qa	7.22	1.71	9.6601e-05	0.00089477	5.32	-1.02	5.98	4.76	5.03	5.49	-4.59	-2.09	-2.07	1.15
ENSMUSG00000041360.8	Pum3	-1.07	5.74	0.00011056	0.00098224	5.22	6.28	5.13	5.44	4.94	5.35	6.42	6.23	6.12	6.31
ENSMUSG00000025203.6	Scd2	-1.7	8.57	9.39e-05	0.00087952	7.72	9.42	6.74	7.84	8.21	8.09	9.42	9.71	9.06	9.47
ENSMUSG00000034732.4	Pabpc5	-5.92	-1.41	6.7943e-05	0.00069778	-2.46	1.62	-4.45	-3.9	-4.46	-4.66	1.75	2.53	0.47	1.43
ENSMUSG00000006800.14	Sulf2	-2.04	6.24	0.00010869	0.00097181	5.22	7.27	5.65	5.01	4.95	5.26	7.36	7	6.51	8.21
ENSMUSG00000031538.6	Plat	-1.49	5.85	0.00011146	0.00098766	5.11	6.58	4.99	5.33	5.03	5.09	6.25	6.78	6.15	7.15
ENSMUSG00000036395.15	Glb1l2	-5.95	0.74	8.6338e-05	0.00082771	-1.34	3.71	-2.13	-1.1	-1.01	-4.66	3.48	3.61	3.4	4.31
ENSMUSG00000016520.7	Lnx2	1.66	6.01	0.00010935	0.00097464	6.84	5.19	7.58	6.84	6.27	6.67	5.21	4.99	5.57	4.97
ENSMUSG00000020592.14	Sdc1	-2.51	4.38	0.00014948	0.00121593	3.17	5.62	2.86	3.77	2.19	3.76	5.7	5.05	5.35	6.33
ENSMUSG00000051041.7	Olfml1	-2.8	3.43	0.00017124	0.00133155	2.05	4.88	2.18	1.22	1.56	3.04	5.19	4.57	4.37	5.33
ENSMUSG00000040479.11	Dgkz	1.66	5.42	0.00011966	0.00103812	6.24	4.61	6.3	6.29	6.2	6.15	4.36	4.19	5.7	4.13
ENSMUSG00000030862.13	Cpxm2	-5.31	4.54	0.00017184	0.0013336	1.94	7.2	1.57	1.38	3.35	1.22	7.76	6.27	6.51	8.24
ENSMUSG00000008730.17	Hipk1	0.87	8.82	9.5084e-05	0.00088431	9.26	8.38	9.25	9.3	9.35	9.13	8.4	8.43	8.56	8.15
ENSMUSG00000049122.17	Frmd3	-7.35	0.12	8.7759e-05	0.00083779	-1.96	3.83	-4.45	-0.73	-4.46	-4.66	3.52	4.74	4.01	2.97
ENSMUSG00000068105.11	Tnfrsf13c	6.26	-1.04	7.4358e-05	0.00074358	2.08	-2.33	2.93	0.85	1.6	2.74	-4.59	-4.41	-4.39	-3.1
ENSMUSG00000096775.1	Gm5796	5.73	-0.25	8.0511e-05	0.00078616	2.67	-1.95	3.23	2.94	2.55	1.85	-3	-4.41	-2.8	-2.36
ENSMUSG00000006931.15	P3h4	-2.37	3.68	0.00016662	0.00130791	2.54	4.86	3.38	2.36	1.91	2.38	5.11	4.76	4.29	5.27
ENSMUSG00000030116.14	Mfap5	-1.84	6.74	0.00010473	0.00095012	5.82	7.66	5.84	5.88	5.36	6.2	7.8	8.08	6.7	8.05
ENSMUSG00000027940.18	Tpm3	1.06	8.31	9.6297e-05	0.00089342	8.83	7.78	8.64	8.82	8.82	9.05	7.48	7.57	7.96	8.1
ENSMUSG00000068115.13	Ninl	-4.31	1.46	0.00013762	0.00114464	-0.38	3.62	-2.13	-0.45	0.06	-0.27	3.8	3.99	2.98	3.66
ENSMUSG00000029521.7	Chek2	2.12	3.71	0.0001637	0.0012924	4.78	2.68	4.74	5.29	4.79	4.29	2.28	3.07	3.14	2.11
ENSMUSG00000073910.10	Mob3b	-1.69	3.99	0.00015612	0.00124915	3.16	4.86	3.1	2.78	3.52	3.14	5.09	5.08	4.51	4.73
ENSMUSG00000095788.6	Sirpb1a	5.84	-1.63	6.6261e-05	0.00068348	1.34	-2.46	1.38	0.49	0.82	2.31	-4.59	-4.41	-4.39	-4.68
ENSMUSG00000053101.3	Gpr141	5.82	-1.63	6.6411e-05	0.0006841	1.34	-2.46	2.12	0.34	1.72	0.83	-4.59	-4.41	-4.39	-4.68
ENSMUSG00000036095.11	Dgkb	-4.71	4.06	0.00017561	0.00136052	2.02	6.32	3.23	3.08	3.26	-2.34	6.41	6.56	6.26	6.03
ENSMUSG00000022299.9	Slc25a32	0.95	5.77	0.00011298	0.00099336	6.24	5.3	6.26	6.13	6.31	6.26	5.2	5.39	5.33	5.29
ENSMUSG00000032452.12	Clstn2	-5.44	1.57	0.00012696	0.00108076	-0.39	4.24	-4.45	1.22	0.74	-1.85	4.23	4.04	4.2	4.44
ENSMUSG00000028246.13	Faxc	-4.42	1.91	0.00015311	0.00123811	0.01	4.12	-1.64	1.05	-1.66	1.07	3.82	4.68	4.15	3.79
ENSMUSG00000037921.15	Ddx60	2.55	4.73	0.00014358	0.00118125	6.03	3.45	6.8	6.15	5.98	5.19	3	3.42	3.01	4.29
ENSMUSG00000039081.10	Zfp503	-3.08	3.91	0.00016885	0.00132161	2.48	5.39	3.22	3.61	0.89	2	5.6	5.51	4.61	5.81
ENSMUSG00000020099.8	Unc5b	2.54	4.91	0.00014085	0.00116436	6.21	3.64	7	6.58	5.82	5.44	4.41	3.39	3.11	3.58
ENSMUSG00000026211.17	Obsl1	-3.47	3.03	0.00018135	0.00139553	1.4	4.76	2.24	1.59	0.06	1.36	5.26	5.05	3.95	4.73
ENSMUSG00000089942.9	Pira2	6.63	-1.27	7.7088e-05	0.00076307	2.04	-2.46	3.03	0.18	2.1	2.58	-4.59	-4.41	-4.39	-4.68
ENSMUSG00000032691.14	Nlrp3	6.74	-1.16	8.0098e-05	0.00078381	2.26	-2.46	2.75	2.44	0.58	3.06	-4.59	-4.41	-4.39	-4.68
ENSMUSG00000017344.4	Vtn	-3.59	4.58	0.00016124	0.0012767	2.9	6.31	3.36	3.6	3.57	0.9	6.41	5.97	5.61	7.24
ENSMUSG00000041797.7	Abca9	-2.27	6.46	0.00011297	0.00099336	5.33	7.6	6.23	5.21	4.67	5.2	7.62	7.59	6.72	8.47
ENSMUSG00000074457.10	S100a16	1.14	6.26	0.00010935	0.00097464	6.84	5.69	7.01	7.17	6.65	6.52	5.69	5.95	5.49	5.63
ENSMUSG00000043384.15	Gprasp1	-0.94	7.01	0.0001031	0.00094031	6.54	7.49	6.41	6.36	6.76	6.62	7.57	7.39	7.33	7.65
ENSMUSG00000020142.12	Slc1a4	-3.63	2.08	0.00017067	0.00132981	0.42	3.9	0.5	0	0.29	0.3	4.4	3.86	3.14	4.16
ENSMUSG00000043613.8	Mmp3	-6.2	0.44	9.1791e-05	0.00086484	-1.46	3.54	-4.45	-0.2	-1.3	-4.66	3.34	3.3	3.37	4.1
ENSMUSG00000026932.14	Nacc2	-1.55	5.77	0.00011929	0.00103717	5.01	6.54	5.53	5.16	4.41	4.92	6.63	6.66	6	6.85
ENSMUSG00000030494.13	Rhpn2	3.15	2.78	0.00018366	0.00140779	4.38	1.28	4.51	4.79	4.45	3.75	1.79	0.11	2.3	0.54
ENSMUSG00000035799.6	Twist1	-6.25	0.83	9.4651e-05	0.00088268	-1.41	3.96	-0.75	-1.58	-4.46	-2.34	4.2	4.13	3.14	4.3
ENSMUSG00000036617.16	Etl4	1.8	7.62	0.00010212	0.00093512	8.52	6.72	9.17	8.95	8.25	7.71	7.02	6.8	6.14	6.89
ENSMUSG00000044252.18	Osbpl1a	-1.49	5.2	0.00013055	0.00109959	4.49	5.93	4.58	4.84	4.37	4.13	5.93	6.15	5.39	6.24
ENSMUSG00000034041.5	Lyl1	5.62	0.95	0.00010358	0.00094409	3.8	-1.11	4.16	4	3.75	3.26	-0.63	-0.71	-4.39	-1.81
ENSMUSG00000078945.10	Naip2	4.5	1.45	0.00014538	0.00119033	3.71	-0.37	3.98	4.01	3.51	3.3	0.37	-0.16	-0.3	-3.1
ENSMUSG00000056481.7	Cd248	-1.95	6.62	0.0001109	0.00098461	5.65	7.6	5.49	5.74	5.5	5.85	7.65	7.99	6.53	8.21
ENSMUSG00000027716.13	Trpc3	-2.67	3.11	0.00018469	0.00141413	1.86	4.43	1.62	2.5	1.76	1.32	4.59	5.02	4.09	3.99
ENSMUSG00000078763.2	Slfn1	6.98	-0.69	8.7818e-05	0.00083779	2.77	-2.33	2.18	1.45	3.98	3.34	-4.59	-4.41	-4.39	-3.1
ENSMUSG00000022857.13	Tmprss15	-5.76	-1.48	7.4806e-05	0.00074697	-2.46	1.5	-4.45	-3.9	-4.46	-4.66	0.84	1.08	2.6	1.15
ENSMUSG00000020986.13	Sec23a	-1.16	6.3	0.00011192	0.00098948	5.74	6.87	5.64	6.02	5.86	5.4	7.15	6.96	6.52	6.84
ENSMUSG00000022788.16	Fgd4	-1.64	5.53	0.00012597	0.00107502	4.73	6.34	5.25	4.81	4.66	4.2	6.43	6.54	5.72	6.66
ENSMUSG00000033998.9	Kcnk1	-6.45	0.17	9.4184e-05	0.00088052	-1.84	3.41	-4.45	-3.9	-0.78	-3.07	3.54	4.04	2.43	3.54
ENSMUSG00000039519.6	Cyp7b1	-4.04	1.19	0.00014126	0.00116635	-0.45	3.2	-0.99	0.62	-1.3	-1.49	3.22	3.56	2.92	2.98
ENSMUSG00000028541.14	B4galt2	-3.5	2.79	0.00018832	0.00143387	1.17	4.53	1.82	1.59	-0.76	1.57	4.72	4.91	3.83	4.62
ENSMUSG00000037661.14	Gpr160	3.37	2.4	0.00018611	0.0014202	4.08	0.86	4.51	4.15	4.18	3.46	0.84	0.87	1.76	-0.59
ENSMUSG00000024803.9	Ankrd1	-7.17	1.19	0.00010042	0.00092329	-1.57	4.76	-1.64	-3.9	-2.14	-1.85	4.7	4.26	4.38	5.68
ENSMUSG00000004562.16	Arhgef40	-1.5	5.94	0.00012015	0.00104037	5.22	6.67	5.49	5.81	5.13	4.44	6.94	6.63	6.4	6.68
ENSMUSG00000036242.15	Armh4	-5.76	2.16	0.00015593	0.00124915	-0.25	4.98	-0.54	1.38	-2.88	-0.57	5.24	4.75	4.25	5.68
ENSMUSG00000079022.10	Col22a1	-3.54	3.32	0.00019065	0.00144758	1.6	5.13	3.1	-0.2	1.94	1.22	5.43	4.72	4.67	5.69
ENSMUSG00000025375.15	Aatk	-5.47	3.27	0.00018723	0.00142636	0.79	5.96	1.16	1.22	1.8	-1.85	6.49	6.6	5.14	5.59
ENSMUSG00000000982.5	Ccl3	6.01	-0.56	8.8667e-05	0.00084354	2.52	-2	2.83	2.94	2.43	1.72	-4.59	-4.41	-4.39	-0.98
ENSMUSG00000033565.18	Rbfox2	-1.4	6.6	0.00011203	0.00098948	5.92	7.29	6.42	6.31	5.67	5.27	7.43	7.44	7.22	7.08
ENSMUSG00000031626.17	Sorbs2	-1.97	7.53	0.00010734	0.00096361	6.55	8.5	7.13	6.76	6.84	5.46	8.51	9.16	8.26	8.09
ENSMUSG00000002104.11	Rapsn	-4.53	1.17	0.00013452	0.00112638	-0.74	3.48	-0.99	-2.32	-0.76	-0.41	3.47	3.48	2.91	3.97
ENSMUSG00000038594.9	Cep85l	1.3	7.27	0.00010683	0.00096286	7.92	6.62	8.4	8	7.86	7.43	7.02	6.62	6.32	6.51
ENSMUSG00000038679.16	Trps1	-1.11	6.71	0.0001112	0.000986	6.15	7.27	6.05	5.77	6.41	6.35	7.44	7.33	6.94	7.38
ENSMUSG00000049988.5	Lrrc25	5.82	-0.83	8.5437e-05	0.00082253	2.11	-2.05	2.37	1.45	2.5	1.91	-4.59	-4.41	-1.22	-4.68
ENSMUSG00000032419.8	Tbx18	-3.41	2.8	0.00019339	0.0014627	1.23	4.47	1.16	2.07	0.18	1.12	4.76	4.47	3.65	4.98
ENSMUSG00000059901.12	Adamts14	-4.11	3.28	0.00019407	0.00146475	1.32	5.34	2.29	0.49	2.36	-0.27	5.96	5.76	4.88	4.73
ENSMUSG00000025017.10	Pik3ap1	6.53	0.23	9.8835e-05	0.00091115	3.5	-1.72	4.35	3.13	2.87	3.57	-4.59	-1.24	-1.58	-4.68
ENSMUSG00000027901.12	Dennd2d	2.48	2.93	0.00019377	0.00146395	4.16	1.78	3.74	4.19	4.25	4.43	1.48	2.36	2.23	0.81
ENSMUSG00000038602.7	Slc35f1	-2.45	4.74	0.00015561	0.00124801	3.58	5.91	3.92	4.41	3.13	2.81	6.47	5.85	5.06	6.25
ENSMUSG00000008136.14	Fhl2	-3.41	1.51	0.00016819	0.0013172	0.02	3.23	0.19	-0.45	-0.07	-0.41	3.45	2.94	2.96	3.5
ENSMUSG00000030067.17	Foxp1	0.95	7.43	0.00010722	0.00096315	7.9	6.95	8.23	7.88	7.82	7.68	7.09	6.92	6.82	6.97
ENSMUSG00000034724.18	Cnot6l	1.06	7.64	0.00010676	0.00096286	8.17	7.11	8.2	7.96	8.23	8.28	6.97	7.2	7.52	6.75
ENSMUSG00000046480.6	Scn4b	-2.57	3.37	0.00019185	0.00145349	2.09	4.71	3.2	0.49	2.61	1.85	4.69	5	4.55	4.58
ENSMUSG00000022098.10	Bmp1	-2.05	5.85	0.00012847	0.00108837	4.85	6.86	5.78	4.92	5.12	3.56	7.06	6.88	6.51	6.99
ENSMUSG00000040136.10	Abcc8	-5.8	-1.48	8.0608e-05	0.00078655	-2.46	1.5	-4.45	-3.9	-4.46	-4.66	2.65	0.87	1.1	1.05
ENSMUSG00000034872.6	Gipc3	7.29	0.94	0.00010448	0.00095012	4.61	-1.68	5.53	4.61	4.33	3.91	-1.78	-1.6	-4.39	-3.1
ENSMUSG00000022074.6	Tnfrsf10b	2.5	3.86	0.00018018	0.00138967	5.13	2.63	5.34	5.82	4.98	4.36	2.4	2.77	3.11	2.11
ENSMUSG00000042817.15	Flt3	6.57	-1.28	8.6642e-05	0.00082951	2.02	-2.46	1.53	1.45	1.26	3.62	-4.59	-4.41	-4.39	-4.68
ENSMUSG00000026620.11	Mark1	-4.16	3.48	0.00019859	0.00148729	1.64	5.5	2.81	1.98	2.94	-1.85	5.89	5.49	5.24	5.37
ENSMUSG00000025494.8	Sigirr	6.82	0.94	0.00010576	0.00095744	4.38	-1.25	4.5	4.94	3.91	4.17	-2.27	-4.41	1.39	-4.68
ENSMUSG00000020190.13	Mknk2	1.17	5.87	0.00012425	0.00106379	6.46	5.28	6.45	6.51	6.22	6.66	5.07	5.02	5.29	5.74
ENSMUSG00000015090.13	Ptgds	-5.68	-0.95	8.8657e-05	0.00084354	-2.21	1.95	-2.13	-3.9	-4.46	-4.66	1.48	1.37	2.73	2
ENSMUSG00000034487.4	Kdelc2	-1.32	6.1	0.00012279	0.00105388	5.45	6.75	5.63	5.54	5.02	5.58	6.87	6.67	6.31	7.16
ENSMUSG00000056073.16	Grik2	-5.6	1.61	0.00013898	0.00115243	-0.61	4.51	-2.87	-3.9	0.18	1.49	4.6	4.84	4.16	4.4
ENSMUSG00000053113.3	Socs3	-1.79	5.49	0.00013637	0.00113628	4.62	6.37	4.78	5.06	4.25	4.34	6.98	6.64	6.04	5.81
ENSMUSG00000030353.15	Tead4	2.44	3.16	0.0001967	0.00147629	4.38	2.01	4.84	4.39	3.89	4.35	2.26	2.46	2.05	1.05
ENSMUSG00000040254.11	Sema3d	-2.93	4.33	0.00017784	0.00137242	2.89	5.79	1.96	3.11	2.45	3.92	5.78	5.84	4.98	6.55
ENSMUSG00000033006.10	Sox10	-6.24	3.44	0.00019505	0.00146877	0.75	6.47	0.5	2.16	2.04	-3.07	6.74	6.95	5.44	6.73
ENSMUSG00000052504.7	Epha3	-3.91	3.34	0.00020107	0.00150091	1.47	5.3	2.18	0.49	2.59	0.3	5.58	5	4.58	6.03
ENSMUSG00000046805.10	Mpeg1	2.63	4.85	0.00015708	0.00125534	6.14	3.58	6.43	5.36	5.83	6.91	4.5	3.83	3.45	2.48
ENSMUSG00000020189.14	Osbpl8	1.19	7.56	0.00011019	0.00097996	8.15	6.96	7.66	8.1	8.31	8.54	6.86	6.83	7.31	6.84
ENSMUSG00000022971.18	Ifnar2	1.07	5.92	0.00012471	0.00106641	6.46	5.38	6.51	6.45	6.3	6.56	5.56	5.11	5.17	5.68
ENSMUSG00000056116.18	H2-T22	1.53	4.65	0.00015457	0.00124401	5.41	3.91	5.8	5.01	5.2	5.6	3.94	4.31	3.56	3.77
ENSMUSG00000059430.14	Actg2	-3.72	3.37	0.00020185	0.00150509	1.66	5.18	1.96	2.5	2.22	-0.41	5.42	5.88	4.56	4.86
ENSMUSG00000056071.12	S100a9	6.76	2.25	0.00015442	0.00124357	5.65	-0.59	6	5.22	5.02	6.34	1.48	-2.83	-2.8	-0.43
ENSMUSG00000034730.17	Adgrb1	-5.7	-1.14	8.829e-05	0.00084112	-2.33	1.76	-4.45	-3.9	-4.46	-3.07	1.85	1.47	0.82	2.61
ENSMUSG00000021025.8	Nfkbia	1.46	5.04	0.000145	0.00118793	5.76	4.34	5.84	5.56	6.05	5.57	4.09	4.5	4.9	3.81
ENSMUSG00000047216.8	Cdh19	-8.06	1.77	0.00011212	0.00098963	-1.38	5.8	-0.36	-2.32	-4.46	-1.85	5.91	5.9	4.93	6.44
ENSMUSG00000069378.14	Prdm6	-6.3	-0.83	9.6791e-05	0.00089557	-2.31	2.35	-2.87	-3.9	-4.46	-4.66	2.1	3.27	1.04	2.82
ENSMUSG00000061080.11	Lsamp	-6.62	1.44	0.00012045	0.00104089	-1.01	4.73	-4.45	0.49	-2.88	-0.57	4.58	4.51	4.36	5.46
ENSMUSG00000091472.2	Gm3739	6.18	-0.29	0.00010115	0.00092877	2.88	-1.97	2.69	3.55	3.24	1.91	-4.59	-1.6	-2.8	-4.68
ENSMUSG00000027016.17	Zfp385b	-5.69	0.06	0.00010294	0.00093952	-1.6	2.93	-4.45	-3.9	0.29	-3.07	3.13	2.94	2.77	2.77
ENSMUSG00000069919.7	Hba-a1	-4.33	8.88	0.00011391	0.00099964	6.72	11.05	8.36	6.8	5.84	5.88	12.93	9.59	9.67	12
ENSMUSG00000001761.7	Smo	-1.44	6.09	0.00012689	0.00108076	5.37	6.82	4.9	5.22	5.15	6.17	7.06	6.7	6.74	6.79
ENSMUSG00000066643.12	Wdr35	-2.77	3.17	0.00020495	0.00151825	1.83	4.58	1.48	1.22	2.16	2.21	4.83	3.8	4.73	4.94
ENSMUSG00000053063.11	Clec12a	5.82	0.79	0.000112	0.00098948	3.68	-1.12	3.69	3.29	3.86	3.81	-1.78	-2.83	0.97	-4.68
ENSMUSG00000033196.17	Myh2	-4	2.24	0.00019702	0.00147792	0.54	4.2	1.1	0.74	1.64	-2.34	4.5	4	3.95	4.3
ENSMUSG00000022351.14	Sqle	-1.62	5.28	0.0001449	0.00118785	4.49	6.07	3.96	4.96	4.77	4.25	5.98	6.61	5.62	6.06
ENSMUSG00000034613.12	Ppm1h	2.54	5.61	0.00014242	0.00117312	6.86	4.38	6.6	6.48	6.97	7.39	3.8	3.48	6.24	3.95
ENSMUSG00000040896.16	Kcnd3	-6.29	-0.05	0.000107	0.00096286	-1.94	3.12	-4.45	-3.9	-1.3	-3.07	3.05	3.75	2.05	3.5
ENSMUSG00000040428.19	Plekha4	-4.66	2.4	0.00019539	0.00146943	0.35	4.72	1.28	1.05	-2.14	0.2	4.41	5.57	4.29	4.58
ENSMUSG00000034792.8	Gna15	5.35	-1.85	7.7391e-05	0.00076428	0.93	-2.46	1.38	0.62	0.58	0.7	-4.59	-4.41	-4.39	-4.68
ENSMUSG00000003484.4	Cyp4f18	6.08	-1.12	9.3927e-05	0.00087952	1.94	-2.33	3.1	0.74	1.56	2.11	-3	-4.41	-4.39	-4.68
ENSMUSG00000028184.12	Adgrl2	1.73	7.32	0.0001172	0.0010233	8.19	6.45	8.72	8.56	8.18	7.29	6.59	6.29	6.03	6.89
ENSMUSG00000027953.13	Slc50a1	1.21	4.77	0.00015683	0.00125412	5.38	4.17	5.27	5.39	5.24	5.59	3.93	4.15	4.29	4.29
ENSMUSG00000039084.8	Chad	-5.61	5.62	0.00018563	0.00141733	2.89	8.39	3.92	2.63	4.36	0.47	8.75	7.24	7.61	9.94
ENSMUSG00000041827.15	Oasl1	4.65	0.97	0.00014471	0.00118699	3.33	-0.85	3.46	3.33	2.85	3.59	0.37	-2.09	-2.8	-0.98
ENSMUSG00000034903.18	Cobll1	-1.61	6.36	0.0001277	0.00108386	5.58	7.15	6.15	5.92	5.25	4.94	7.55	7.37	6.71	6.96
ENSMUSG00000078302.5	Foxd1	-5.31	-1.71	8.569e-05	0.00082438	-2.46	1.06	-4.45	-3.9	-4.46	-4.66	0.54	1.57	1.04	0.68
ENSMUSG00000064325.4	Hhip	-5.59	1.55	0.00015819	0.00126057	-0.38	4.26	0.68	1.52	-2.14	-4.66	4.16	4.45	4.35	4.04
ENSMUSG00000031343.13	Gabra3	-6.68	0.23	0.0001165	0.00101842	-1.84	3.58	-4.45	-2.32	-4.46	-1.2	2.71	3.54	3.56	4.44
ENSMUSG00000043587.15	Pxylp1	-3.12	3.03	0.00021908	0.00159395	1.53	4.64	-0.36	0.74	2.38	2.95	4.5	4.68	4.54	4.82
ENSMUSG00000040003.18	Magi2	-3.56	3.16	0.00021936	0.00159395	1.44	4.96	0.76	0.85	2.3	1.53	5.29	5.63	4.12	4.75
ENSMUSG00000020333.17	Acsl6	-5.44	-1.64	8.9891e-05	0.00085399	-2.46	1.19	-4.45	-3.9	-4.46	-4.66	1.14	0.63	1.99	0.6
ENSMUSG00000062901.3	Klhl24	1.03	8.74	0.00011701	0.00102229	9.26	8.23	9.6	9.31	9.21	8.9	8.42	7.99	8.31	8.19
ENSMUSG00000003153.10	Slc2a3	1.91	4.8	0.00016586	0.00130499	5.73	3.88	5.32	5.51	6.18	5.91	3.17	3.59	4.87	3.81
ENSMUSG00000028023.16	Pitx2	-7.31	0.86	0.00012216	0.00105011	-1.79	4.54	-4.45	-2.32	-2.14	-2.34	4.15	5.19	5.1	3.69
ENSMUSG00000044172.7	Ptx4	-4.27	3.07	0.00022083	0.00160379	1.08	5.19	1.66	0.62	1.98	-0.41	5.7	4.8	4.41	5.82
ENSMUSG00000031604.10	Msmo1	-1.4	5.46	0.00014749	0.0012047	4.77	6.16	4.33	4.98	4.65	5.08	6.21	6.56	5.72	6.13
ENSMUSG00000021427.10	Ssr1	-0.98	7.85	0.00011903	0.00103591	7.36	8.34	7.25	7.69	7.32	7.18	8.44	8.34	8.05	8.52
ENSMUSG00000031994.13	Adamts8	-5.96	1.03	0.00012908	0.00109219	-1.04	4.06	-4.45	-3.9	-0.22	0.63	3.7	4.09	4.34	4.05
ENSMUSG00000052751.16	Repin1	-1.99	3.84	0.00020244	0.00150657	2.87	4.85	3.52	2.54	2.55	2.76	5.31	4.52	5	4.55
ENSMUSG00000060216.15	Arrb2	1.64	3.76	0.0002004	0.00149755	4.59	2.97	4.5	4.81	4.44	4.58	2.49	3.48	2.94	2.85
ENSMUSG00000025407.7	Gli1	-4.69	2.1	0.00020437	0.0015156	0.15	4.42	-0.54	1.71	-2.88	0.9	4.64	4.89	3.83	4.28
ENSMUSG00000001467.5	Cyp51	-1.89	5.21	0.00016105	0.00127595	4.28	6.15	3.1	4.58	4.78	4.6	6.1	6.53	5.71	6.25
ENSMUSG00000031790.8	Mmp15	1.89	5.8	0.00014593	0.00119338	6.76	4.85	7.34	7.13	6.49	6.08	5.26	5.21	4.11	4.81
ENSMUSG00000046844.6	Vat1l	-5.55	0.18	0.00011957	0.00103798	-1.54	2.98	-4.45	-3.9	-0.22	-1.85	3.05	3.3	2.85	2.63
ENSMUSG00000031250.8	Tnmd	-7.83	3.6	0.00020769	0.00153039	0.36	7.47	1.43	-0.45	2.59	-4.66	7.88	6.77	6.97	8.25
ENSMUSG00000042340.6	Ctf1	-6.29	-1.22	0.00010833	0.00096933	-2.46	1.99	-4.45	-3.9	-4.46	-4.66	2.13	0.72	3.39	1.51
ENSMUSG00000058755.3	Osm	5.55	-0.43	0.00011224	0.00099001	2.38	-1.85	1.82	2.36	2.52	2.66	-4.59	-4.41	-2.8	-0.98
ENSMUSG00000041439.15	Mfsd6	1.01	6.96	0.00012708	0.00108076	7.47	6.46	7.79	7.56	7.28	7.25	6.61	6.41	6.22	6.58
ENSMUSG00000073421.6	H2-Ab1	4.16	5.05	0.00019311	0.00146138	7.11	3.03	7.39	6.22	6.56	8.29	0.84	2.9	4.1	4.13
ENSMUSG00000044768.16	D1Ertd622e	1.33	5.15	0.00015988	0.00127148	5.8	4.5	5.7	5.56	6.27	5.69	4.64	4.5	4.71	4.13
ENSMUSG00000025575.14	Cant1	0.96	5.64	0.00014675	0.00119939	6.12	5.16	6.23	6.22	6.05	5.98	5.1	5.23	5.09	5.19
ENSMUSG00000053931.11	Cnn3	-1.13	7.42	0.00012639	0.00107739	6.86	7.98	7.15	7.04	6.86	6.37	8.15	8.03	7.66	8.08
ENSMUSG00000027173.7	Depdc7	-3.71	1.74	0.00020976	0.00154137	0.08	3.63	-0.06	-0.73	1.03	-0.75	3.45	4.29	3.36	3.37
ENSMUSG00000052551.16	Adarb2	-5.68	-0.84	0.00011173	0.0009894	-2.04	2.04	-4.45	-1.1	-4.46	-4.66	2.61	1.57	1.76	2.03
ENSMUSG00000042050.8	Wdr60	-2.71	3.96	0.00021352	0.00156482	2.64	5.33	2.65	1.71	4.31	1.72	5.75	5.12	4.9	5.55
ENSMUSG00000063275.15	Hacd1	-2.48	3.05	0.0002313	0.00165266	1.9	4.27	2.54	2.12	2.13	0.55	4.3	4.49	3.93	4.31
ENSMUSG00000049100.15	Pcdh10	-5.73	-1.51	0.00010244	0.00093744	-2.46	1.44	-4.45	-3.9	-4.46	-4.66	1.29	2.48	0.25	1.38
ENSMUSG00000058470.10	Gm8369	4.07	1.36	0.0001943	0.00146553	3.41	-0.35	3.69	2.72	3.74	3.4	-0.2	-1.6	-1.58	0.68
ENSMUSG00000042759.12	Apobr	2.98	2.66	0.00023549	0.00167735	4.12	1.3	4.52	3.27	4.02	4.6	0.7	1.93	1.23	0.99
ENSMUSG00000047963.7	Stbd1	-4.09	2.12	0.00022098	0.00160401	0.32	4.12	-1.28	1.22	0.66	-0.13	4.34	3.95	3.4	4.77
ENSMUSG00000053475.5	Tnfaip6	-3.38	3.58	0.00023007	0.00164731	1.98	5.25	1.16	2.47	2.55	1.53	5.53	5.51	4.18	5.74
ENSMUSG00000039976.4	Tbc1d16	-2.76	2.79	0.00023598	0.00167995	1.5	4.17	2.29	1.3	1.26	0.83	4	4.1	3.76	4.76
ENSMUSG00000027692.16	Tnik	-1.47	6.68	0.00013503	0.00112993	5.94	7.42	5.22	5.83	6.58	6.12	7.35	7.66	7.61	7.07
ENSMUSG00000042599.8	Kdm7a	0.89	6.9	0.00013054	0.00109959	7.34	6.46	7.57	7.39	7.26	7.15	6.49	6.32	6.5	6.5
ENSMUSG00000051669.6	AU021092	6.51	0.29	0.00012939	0.0010934	3.56	-1.72	4.37	3.15	3.82	2.83	-0.68	-4.41	-4.39	-2.36
ENSMUSG00000034868.9	Myl12b	1.1	7.15	0.00012936	0.0010934	7.7	6.6	7.45	7.74	7.61	7.99	6.81	6.74	6.13	6.71
ENSMUSG00000026141.13	Col19a1	-5.36	1.5	0.000177	0.00136827	-0.69	4.15	-2.13	0.74	-1.3	-1.85	4.62	4.63	3.92	3.39
ENSMUSG00000029683.7	Lmod2	-5.52	1.45	0.00016811	0.0013172	-0.76	4.27	0.98	-3.9	-1.01	-1.49	4.19	4.3	3.7	4.85
ENSMUSG00000036469.16	2022-03-01	5.74	1.04	0.00014906	0.00121401	3.91	-1.06	4.1	3.15	3.88	4.46	-1.13	-1.6	-4.39	-0.16
ENSMUSG00000013707.3	Tnfaip8l2	5.92	0.15	0.00012813	0.00108614	3.12	-1.56	3.05	2.6	3.78	2.95	-0.5	-4.41	-1.58	-4.68
ENSMUSG00000024664.5	Fads3	-2.92	4.18	0.00021428	0.00156875	2.81	5.58	4.31	3.26	2.45	1.07	5.8	5.6	4.97	5.94
ENSMUSG00000045294.11	Insig1	-1.11	6.69	0.00013601	0.00113586	6.14	7.24	6.31	6.2	6.12	5.91	7.35	7.23	6.8	7.56
ENSMUSG00000006127.9	Inpp5k	1.44	5.54	0.00015597	0.00124915	6.25	4.84	6.76	5.89	6.35	6.01	5.06	4.57	5.22	4.49
ENSMUSG00000074170.5	Plekhf1	-2.16	3.46	0.00022925	0.00164401	2.46	4.51	2.49	2.97	2.77	1.45	4.25	4.33	4.51	4.91
ENSMUSG00000070427.4	Il18bp	1.58	4.33	0.00019409	0.00146475	5.12	3.56	5.11	5.03	5.52	4.79	3.08	3.61	4	3.51
ENSMUSG00000020315.18	Sptbn1	1.11	12.14	0.00013108	0.00110223	12.7	11.59	12.85	12.95	12.55	12.45	11.67	11.53	11.19	11.97
ENSMUSG00000049130.6	C5ar1	7.11	0.29	0.00013551	0.00113256	3.86	-1.72	4.86	3.67	3.23	3.62	-4.59	-4.41	-4.39	0.36
ENSMUSG00000052681.8	Rap1b	0.91	7.44	0.00013052	0.00109959	7.9	6.99	7.77	7.85	7.88	8.09	6.88	6.94	6.84	7.29
ENSMUSG00000003378.9	Grik5	-2.74	2.62	0.0002446	0.00172339	1.36	3.99	2.52	1.38	0.96	0.2	4.14	4.18	3.82	3.77
ENSMUSG00000002105.15	Slc39a13	-1.56	5.21	0.00016914	0.00132315	4.46	5.96	4.35	5.11	4.01	4.35	6.01	6.46	5.51	5.88
ENSMUSG00000019874.11	Fabp7	-5.96	1.31	0.00015746	0.00125694	-0.96	4.31	-4.45	-1.58	-1.01	0.3	4.16	4.49	3.68	4.86
ENSMUSG00000041096.13	Tspyl2	-1.24	4.87	0.00017701	0.00136827	4.28	5.49	4.05	4.57	4	4.45	5.7	5.5	5.32	5.42
ENSMUSG00000029478.16	Ncor2	-1.19	7.13	0.00013449	0.00112638	6.54	7.73	6.85	6.44	6.52	6.31	7.87	8	7.17	7.86
ENSMUSG00000031145.15	Prickle3	2.11	4.11	0.0002095	0.00154033	5.19	3.05	5.71	5.5	5.02	4.53	2.87	3.43	2.46	3.35
ENSMUSG00000027208.14	Fgf7	-4.04	2.45	0.00023968	0.00169661	0.56	4.51	1.04	-1.1	1.47	0.2	4.43	4.56	3.78	5.23
ENSMUSG00000027996.13	Sfrp2	-2.5	4.76	0.00019518	0.00146896	3.52	6.01	2.69	3.7	3	4.61	5.77	5.46	6.01	6.81
ENSMUSG00000034990.15	Otoa	-5.7	1.24	0.00016281	0.00128762	-0.89	4.09	-0.06	-1.1	-4.46	-0.75	3.96	4.33	3.46	4.56
ENSMUSG00000029833.17	Trim24	1.19	6.86	0.00013695	0.0011404	7.46	6.27	7.77	7.53	7.66	6.88	6.25	6.05	6.47	6.29
ENSMUSG00000027335.9	Adra1d	-5.44	-1.24	0.00011377	0.00099903	-2.31	1.57	-4.45	-3.9	-2.88	-4.66	1.48	2.28	1.54	0.68
ENSMUSG00000037174.18	Elf2	0.88	7.54	0.0001326	0.00111299	7.98	7.11	8.04	7.92	8.01	7.97	7.12	7	7.4	6.9
ENSMUSG00000040276.15	Pacsin1	6.93	-1.06	0.00012601	0.00107502	2.44	-2.46	0.59	2.47	3.28	3.21	-4.59	-4.41	-4.39	-4.68
ENSMUSG00000032012.8	Nectin1	-4.66	2.04	0.00022361	0.001618	-0.05	4.37	-0.75	0	-0.56	0.2	4.44	4.79	3.33	4.86
ENSMUSG00000026692.12	Fmo4	6.35	-1.29	0.00011974	0.00103812	2.01	-2.46	2.47	2.92	2.1	0.3	-4.59	-4.41	-4.39	-4.68
ENSMUSG00000056328.14	Myh1	-2.34	3.25	0.00024281	0.00171518	2.12	4.42	1.96	2.24	2.01	2.1	4.71	4.91	3.85	4.17
ENSMUSG00000085957.4	Syna	-6.19	-1.3	0.00011943	0.00103742	-2.46	1.84	-4.45	-3.9	-4.46	-4.66	2.97	1.42	0.38	2.31
ENSMUSG00000022505.9	Emp2	-1.56	6.04	0.00015296	0.00123757	5.28	6.82	5.62	5.33	5.17	4.97	7.18	7.03	6.04	7.02
ENSMUSG00000030149.15	Klrk1	5.54	-1.35	0.00011189	0.00098948	1.49	-2.33	0.59	1.71	1.09	2.26	-4.59	-4.41	-4.39	-3.1
ENSMUSG00000036944.6	Tmem71	2.3	3.61	0.00023177	0.00165512	4.75	2.53	4.79	4.44	4.96	4.75	1.08	2.48	3.54	2.83
ENSMUSG00000021319.7	Sfrp4	-2.19	5.11	0.00018203	0.00139766	4.05	6.18	4.03	4.6	3.69	3.85	5.84	7.14	5.54	6.22
ENSMUSG00000017652.16	Cd40	6.43	-0.22	0.00013625	0.00113595	3.05	-1.89	2.54	3.82	2.22	3.51	-4.59	-4.41	-4.39	-0.43
ENSMUSG00000037852.8	Cpe	-2.98	6.1	0.00016556	0.00130349	4.62	7.58	4.05	4.71	5.34	4.36	7.74	8.15	6.06	8.36
ENSMUSG00000024781.16	Lipa	1.24	6.84	0.00013972	0.00115788	7.46	6.22	7.48	7.29	7.32	7.75	5.97	5.76	6.41	6.74
ENSMUSG00000035849.14	Krt222	4.18	2.3	0.00024373	0.00171903	4.43	0.43	4.38	5.09	4.28	3.95	-1.78	1.47	-0.93	1.92
ENSMUSG00000015709.9	Arnt2	-5	2.18	0.00022899	0.00164401	-0.03	4.65	-0.75	1.05	-1.3	-0.13	5.24	5.1	3.66	4.57
ENSMUSG00000043008.9	Klhl6	4.74	3.89	0.00025192	0.00176139	6.23	1.68	5.6	5.96	6.43	6.9	-0.2	-0.32	5.21	1.51
ENSMUSG00000044197.8	Gpr146	2.22	4.82	0.0001944	0.00146553	5.96	3.7	6.49	6.09	5.81	5.45	4.34	2.38	3.59	4.41
ENSMUSG00000019906.15	Lin7a	-4.09	2.53	0.00025342	0.00176833	0.73	4.51	0.91	2.03	0.29	-0.96	4.67	4.52	3.65	5.17
ENSMUSG00000022208.12	Jph4	-5.96	-0.33	0.00013712	0.00114117	-1.88	2.68	-4.45	-3.9	-4.46	-0.41	2.4	3.47	2.02	2.72
ENSMUSG00000019102.10	Aldh3a1	-5.07	-1.83	0.00010574	0.00095744	-2.46	0.82	-4.45	-3.9	-4.46	-4.66	0.7	0.87	0.56	0.68
ENSMUSG00000024300.17	Myo1f	5.84	1.52	0.00019153	0.00145184	4.42	-0.63	4.65	3.75	4.31	4.95	-1.78	-4.41	1.72	-0.98
ENSMUSG00000028883.17	Sema3a	-2.95	4.34	0.0002245	0.00162234	2.97	5.75	3.77	3.96	2.3	1.72	5.97	5.53	4.97	6.49
ENSMUSG00000030114.8	Klrg1	5.32	-1.87	0.0001057	0.00095744	0.88	-2.46	0.5	0.18	1.56	0.83	-4.59	-4.41	-4.39	-4.68
ENSMUSG00000030352.15	Tspan9	1.38	6.45	0.00014989	0.00121778	7.15	5.75	7.51	7.48	7.04	6.56	5.75	5.67	5.43	6.16
ENSMUSG00000029816.10	Gpnmb	-2.88	4.09	0.0002362	0.00168067	2.73	5.5	0.5	3.53	4.27	2.44	5.43	5.4	5.39	5.76
ENSMUSG00000039546.9	Ajap1	-7.4	1.61	0.00015878	0.00126453	-1.38	5.29	-0.75	-2.32	-2.14	-3.07	5.35	5.45	4.35	6
ENSMUSG00000052749.9	Trim30b	6.15	-0.52	0.00013889	0.00115241	2.54	-1.9	2.92	1.45	2.52	3.13	-4.59	-4.41	-0.48	-4.68
ENSMUSG00000026051.8	1500015O10Rik	-6.06	1.76	0.00019767	0.00148118	-0.61	4.78	-4.45	-0.73	0.29	-0.13	5.02	4.23	4.41	5.43
ENSMUSG00000003228.9	Grk5	1.24	6.46	0.0001511	0.0012248	7.08	5.84	7.46	6.97	6.98	6.9	5.72	6.04	5.32	6.25
ENSMUSG00000020774.9	Aspa	-4.14	3.31	0.00026618	0.00183761	1.37	5.35	0.84	1.71	2.28	0.3	5.63	5.74	4.2	5.81
ENSMUSG00000035696.15	Rnf38	1.23	7.48	0.00014186	0.00116993	8.09	6.87	8.08	8.21	8.24	7.81	6.73	6.88	7.46	6.38
ENSMUSG00000024679.10	Ms4a6d	6.33	-1.43	0.0001272	0.00108094	1.74	-2.46	1.74	0	1.76	3.16	-4.59	-4.41	-4.39	-4.68
ENSMUSG00000029168.14	Dpysl5	-5.75	0.75	0.00015559	0.00124801	-1.15	3.64	-4.45	-3.9	0.82	-0.96	3.59	3.47	3.47	3.97
ENSMUSG00000025789.9	St8sia2	-2.82	3.52	0.00025737	0.00179032	2.21	4.89	3.49	2.4	2.1	0.63	4.92	4.82	4.41	5.39
ENSMUSG00000032175.11	Tyk2	1.4	4.68	0.00019958	0.0014922	5.38	3.99	5.63	5.03	5.64	5.21	3.85	3.63	4.12	4.32
ENSMUSG00000053716.9	Dusp7	1.5	5.51	0.00017455	0.00135384	6.27	4.75	6.84	6.45	5.9	5.87	5.11	4.74	4.7	4.46
ENSMUSG00000024247.14	Pkdcc	-4.37	1.8	0.00024213	0.00171129	0.07	3.93	0.3	1.45	0.06	-3.07	3.92	4.39	3.79	3.56
ENSMUSG00000019978.16	Epb41l2	-0.92	8.85	0.00014094	0.00116442	8.39	9.31	8.54	8.5	8.28	8.23	9.3	9.48	8.99	9.47
ENSMUSG00000022483.17	Col2a1	-6.45	1.97	0.00020431	0.0015156	-0.58	5.2	-4.45	-1.1	0.96	-0.41	5.92	4.82	4.64	5.39
ENSMUSG00000048138.10	Dmrt2	-5.22	1.34	0.00019651	0.00147569	-0.7	4	0.3	-3.9	0.66	-2.34	4.47	3.54	3.99	3.97
ENSMUSG00000032437.10	Stt3b	-1.04	6.94	0.00014853	0.00121105	6.42	7.47	6.1	6.42	6.52	6.64	7.6	7.13	7.41	7.72
ENSMUSG00000032500.10	Dclk3	-5.47	1.15	0.00018108	0.00139437	-0.98	3.94	-0.99	-3.9	0.29	-1.85	4.33	4.16	3.17	4.04
ENSMUSG00000022096.14	Hr	-4.39	3.13	0.00027315	0.0018745	1.05	5.39	2.56	-0.73	-1.3	2.96	5.59	5.16	4.88	5.92
ENSMUSG00000050556.9	Kcnb1	1.31	6.18	0.00016041	0.00127305	6.84	5.52	7.38	6.78	6.79	6.41	5.52	5.54	5.16	5.84
ENSMUSG00000044469.8	Tnfaip8l1	1.73	4.01	0.00023094	0.00165096	4.87	3.18	4.51	4.82	5.08	5.05	3.41	3.81	2.75	2.65
ENSMUSG00000060402.7	Chst8	-5.43	-1.67	0.00012262	0.00105316	-2.46	1.12	-4.45	-3.9	-4.46	-4.66	1.34	0.11	0.74	1.89
ENSMUSG00000035735.10	Dagla	-4.4	2.52	0.00026743	0.00184346	0.48	4.77	2.29	-1.58	-0.38	0.77	5.21	4.96	3.91	4.99
ENSMUSG00000072620.3	Slfn2	5.4	2.62	0.00026332	0.00182204	5.32	0.48	5.42	4.75	5.24	5.84	0.62	-4.41	2.48	0.99
ENSMUSG00000068522.4	Aard	-6.08	-0.91	0.00014369	0.00118142	-2.31	2.21	-2.87	-3.9	-4.46	-4.66	2.55	2.96	2.38	0.74
ENSMUSG00000000359.3	Rem1	-4.13	2.39	0.00026843	0.00184852	0.48	4.48	1.74	-0.73	0.29	-0.01	4.84	4.1	3.78	5.15
ENSMUSG00000023277.13	Twf2	2.22	3.99	0.00023857	0.00169137	5.07	2.94	5.26	4.35	4.96	5.69	2.04	3.4	3.03	3.18
ENSMUSG00000043924.16	Ncmap	-7.23	2.17	0.00020363	0.00151423	-0.65	5.73	-4.45	0.62	0.58	-2.34	5.92	6.52	5.07	5.4
ENSMUSG00000040631.8	Dok4	4.3	3.39	0.00027856	0.0018982	5.59	1.34	6.42	5.52	5.38	5.05	1.29	-1.12	0.99	3.62
ENSMUSG00000034235.17	Usp54	-1.56	5.66	0.0001776	0.00137132	4.9	6.42	5.17	5.06	5.29	4.09	6.52	6.25	6.08	6.84
ENSMUSG00000041538.16	H2-Ob	5.88	0.95	0.00017062	0.00132981	3.91	-1.13	4.63	3.67	3.74	3.56	-3	-4.41	-0.3	-0.29
ENSMUSG00000024810.16	Il33	-2.16	4.71	0.00021704	0.00158129	3.63	5.8	3.68	3.11	3.63	4.03	5.81	5.55	5.19	6.66
ENSMUSG00000022723.16	Crybg3	1.28	7.48	0.00014907	0.00121401	8.12	6.84	8.61	8.3	8.11	7.46	7.02	6.79	6.64	6.89
ENSMUSG00000042680.8	Garem1	-3.1	4.22	0.00024809	0.00174353	2.81	5.68	2.84	3.88	3.94	0.39	5.88	5.9	5.16	5.78
ENSMUSG00000034066.13	Farp2	-1.73	3.83	0.00024695	0.00173659	3	4.68	3.52	3.05	2.93	2.41	5.03	4.53	4.51	4.63
ENSMUSG00000074030.3	Exoc8	1.29	4.81	0.00020216	0.00150657	5.46	4.17	5.37	5.52	5.46	5.5	4.72	3.74	4.18	4.01
ENSMUSG00000069516.8	Lyz2	2.74	7.18	0.00015764	0.00125761	8.57	5.8	9.03	8	8.04	9.22	5.81	5.1	4.78	7.48
ENSMUSG00000052160.7	Pld4	4.09	1.94	0.00026654	0.00183825	3.97	0.16	4.58	3.11	4.07	4.09	-1.42	-0.95	0.56	1.47
ENSMUSG00000021892.14	Sh3bp5	1.55	6.02	0.00017005	0.001328	6.81	5.23	7.24	7.01	6.71	6.27	5.74	5.18	4.56	5.44
ENSMUSG00000031963.8	Bmper	-6.56	1.08	0.00017088	0.00133029	-1.25	4.36	0.41	-1.58	-4.46	-3.07	4.65	4.21	3.58	4.93
ENSMUSG00000030307.8	Slc6a11	-6.22	-0.69	0.0001534	0.00123815	-2.21	2.44	-4.45	-3.9	-2.14	-4.66	3.76	1.47	2.15	2.21
ENSMUSG00000050931.7	Sgms2	-2.02	4.66	0.00021927	0.00159395	3.7	5.65	3.61	4.24	3.07	3.81	5.78	5.52	4.95	6.31
ENSMUSG00000069874.7	Irgm2	1.36	6.2	0.00016619	0.00130609	6.88	5.52	7.33	6.61	6.88	6.7	5.72	5.43	4.92	5.97
ENSMUSG00000074417.9	Gm14548	5.51	-0.42	0.00015111	0.0012248	2.35	-1.81	2.65	1.59	2.36	2.64	-4.59	-4.41	-2.8	-0.77
ENSMUSG00000036502.14	Tmem255a	-2.51	3.9	0.0002569	0.00178795	2.74	5.09	3.5	3.63	2.16	1.53	5.31	4.49	5.01	5.53
ENSMUSG00000031520.6	Vegfc	1.97	4.4	0.00022758	0.00163985	5.4	3.44	5.87	5.48	5.36	4.87	4.12	3.9	2.73	2.91
ENSMUSG00000048186.14	Bend7	3.01	2.84	0.0002868	0.00194273	4.39	1.4	4.85	4.73	3.76	4.19	1.14	0.11	1.54	2.44
ENSMUSG00000026832.12	Cytip	6.09	3.49	0.00028616	0.0019394	6.49	1.08	6.54	5.83	6.61	6.95	-4.59	0.8	4.24	1.55
ENSMUSG00000023951.17	Vegfa	-1.36	4.85	0.0002071	0.00152923	4.17	5.53	4.48	3.97	4.47	3.74	5.6	5.78	5.49	5.24
ENSMUSG00000039787.13	Cercam	-2.81	4.56	0.00023713	0.00168552	3.18	5.97	4.04	2.67	3.11	2.81	5.84	6.28	4.99	6.77
ENSMUSG00000031385.14	Plxnb3	-7.27	1.61	0.0001811	0.00139437	-1.11	5.22	-1.64	0.49	-2.14	-4.66	5.54	5.75	4.3	5.25
ENSMUSG00000027239.14	Mdk	-5.31	0.92	0.00018525	0.00141601	-1.1	3.62	-2.13	-3.9	-0.76	-0.27	4.26	3.12	3.54	3.51
ENSMUSG00000075602.10	Ly6a	1.71	8.45	0.00014975	0.00121736	9.3	7.59	9.44	9.51	8.97	9.3	7.57	7.79	6.61	8.4
ENSMUSG00000020023.18	Tmcc3	1.44	6.48	0.00016328	0.00128982	7.2	5.75	7.56	7.24	7.2	6.81	6.06	6.1	4.93	5.9
ENSMUSG00000037922.13	Bank1	7.27	0.48	0.00017093	0.00133029	4.11	-1.82	5.36	3.51	3.79	3.73	-3	-4.41	-4.39	-0.77
ENSMUSG00000021057.15	Akap5	2.49	5.12	0.00020809	0.00153239	6.37	3.88	6.99	6.64	6.59	5.24	4.37	3.95	4.02	3.13
ENSMUSG00000096727.3	Psmb9	2.33	4.89	0.00021451	0.00156956	6.05	3.74	5.7	5.97	6.08	6.45	3.37	2.22	5.1	4.2
ENSMUSG00000022425.16	Enpp2	-2.82	5.84	0.0001935	0.00146277	4.41	7.28	4.98	3.56	4.17	4.87	7.41	7.04	6.2	8.47
ENSMUSG00000062661.6	Ncs1	-3.19	2.7	0.00029016	0.0019587	1.28	4.25	1.82	1.88	1.91	-0.96	4.14	4.44	3.86	4.53
ENSMUSG00000042265.13	Trem1	5.48	-0.92	0.0001447	0.00118699	1.87	-2.05	1.22	1.77	2.28	2	-4.59	-4.41	-4.39	-1.22
ENSMUSG00000022698.17	Naa50	-1.05	6.95	0.00015725	0.00125597	6.42	7.48	6.13	6.27	6.61	6.67	7.42	7.8	7.51	7.2
ENSMUSG00000018849.6	Wwc1	-6.1	-0.77	0.00015483	0.00124444	-2.23	2.3	-4.45	-3.9	-4.46	-2.34	3.15	1.86	1.04	2.97
ENSMUSG00000026107.11	Nabp1	2.28	6.67	0.000166	0.00130534	7.8	5.55	7.08	7.69	8.32	8.1	4.98	5.02	7.04	5.14
ENSMUSG00000022793.17	B4galt4	2.36	4.33	0.00023942	0.00169564	5.53	3.15	6.18	5.87	4.61	5.45	3.6	3.07	2.64	3.19
ENSMUSG00000072501.5	Phf20l1	0.96	7.74	0.00015229	0.00123293	8.22	7.26	8.4	8.09	8.36	8.01	7.18	7.27	7.58	7
ENSMUSG00000022311.15	Csmd3	-6.2	-0.16	0.00016528	0.00130266	-1.78	2.95	0.07	-3.9	-4.46	-4.66	2.91	2.99	2.12	3.67
ENSMUSG00000052430.15	Bmpr1b	-5.62	-0.31	0.00016017	0.00127185	-1.76	2.53	-2.87	-0.45	-4.46	-4.66	1.98	2.36	2.6	3.05
ENSMUSG00000051747.14	Ttn	-2.21	6.33	0.00017484	0.00135534	5.26	7.42	5.16	6.03	5.02	4.8	7.41	8.35	7.51	6.39
ENSMUSG00000020220.16	Vps13d	1.11	8.12	0.00015216	0.00123261	8.68	7.56	8.99	8.78	8.7	8.23	7.71	7.86	7.42	7.26
ENSMUSG00000006576.16	Slc4a3	-3.82	3.11	0.00029468	0.00197947	1.28	5.04	2.26	0.18	2.16	0.1	4.78	6.02	4.65	4.72
ENSMUSG00000036856.4	Wnt4	-4.45	1.09	0.00022157	0.00160625	-0.69	3.36	1.04	-2.32	-1.01	-2.34	3.22	3.77	3.19	3.16
ENSMUSG00000093938.2	Evi2b	3.25	4.69	0.0002403	0.00169921	6.31	3.11	6.56	5.69	6.21	6.77	2.51	0.82	5.17	3.8
ENSMUSG00000042797.9	Aqp11	3.08	5.79	0.00019722	0.00147864	7.31	4.28	6.36	7.31	7.73	7.83	3.24	3.25	6.44	4.12
ENSMUSG00000031376.15	Atp2b3	-6.02	-1.35	0.0001484	0.00121076	-2.46	1.74	-4.45	-3.9	-4.46	-4.66	2.61	0.63	2.67	0.74
ENSMUSG00000039476.13	Prrx2	-5.71	0.03	0.00016768	0.00131478	-1.74	2.9	-2.13	-1.58	-2.88	-4.66	2.18	2.85	2.73	3.75
ENSMUSG00000054843.9	Atrnl1	-1.2	6.63	0.00016558	0.00130349	6.03	7.23	6.31	5.97	5.97	5.87	7.48	6.86	6.92	7.64
ENSMUSG00000028488.15	Sh3gl2	-5.78	-0.7	0.00015948	0.00126937	-1.96	2.23	-4.45	-0.73	-4.46	-4.66	1.79	1.93	1.95	3.05
ENSMUSG00000032089.16	Il10ra	4.83	1.52	0.00025205	0.0017614	3.92	-0.36	3.75	3.39	4.43	4.06	1.6	-2.09	0.13	-3.1
ENSMUSG00000020032.14	Nuak1	1.76	5.17	0.00020512	0.00151872	6.06	4.29	6.46	5.91	6.09	5.8	4.37	3.27	4.33	5.13
ENSMUSG00000027656.7	Ccn5	-5.95	-0.69	0.00016297	0.00128812	-2.13	2.34	-1.64	-3.9	-4.46	-4.66	1.08	2.36	2.89	2.85
ENSMUSG00000016481.15	Cr1l	1.06	7.45	0.00015795	0.0012594	7.99	6.93	8.25	7.99	7.91	7.79	6.69	7.08	6.63	7.31
ENSMUSG00000062151.13	Unc13c	-5.6	-0.08	0.0001695	0.00132521	-1.67	2.73	-4.45	-1.58	-4.46	-0.96	3.16	2.6	2.02	3.04
ENSMUSG00000059887.7	Olfr1507	-6.2	-0.7	0.00016504	0.00130148	-2.21	2.43	-4.45	-3.9	-2.14	-4.66	3.63	1.32	2.64	1.98
ENSMUSG00000026442.14	Nfasc	-6.44	1.56	0.0002076	0.00153039	-0.85	4.77	-0.36	-2.32	0.74	-4.66	4.96	5.46	4.33	4.3
ENSMUSG00000010311.15	Optc	-6.41	0.24	0.00017718	0.00136884	-1.73	3.45	-0.36	-3.9	-2.88	-4.66	3.88	3.61	2.32	3.9
ENSMUSG00000063297.7	Luzp2	-6.47	0	0.00017578	0.00136109	-1.98	3.24	-2.13	-3.9	-4.46	-2.34	3.47	3.12	2.05	4.2
ENSMUSG00000027022.13	Xirp2	-3.62	3.1	0.00030376	0.00202751	1.43	4.87	1.53	2.07	1.76	-0.01	4.28	5.39	4.27	5.52
ENSMUSG00000044199.6	S1pr4	4.88	1.35	0.00024321	0.00171711	3.81	-0.44	4.01	3.87	3.5	3.83	-0.89	-4.41	1.49	-0.59
ENSMUSG00000026875.14	Traf1	3.32	2.98	0.00030344	0.00202735	4.61	1.47	4.46	3.97	5.02	4.93	-0.68	1.32	2.91	1.89
ENSMUSG00000042302.14	Ehbp1	-1.48	5.21	0.00020593	0.00152225	4.5	5.94	4.76	4.84	4.02	4.33	6.08	6.06	5.35	6.23
ENSMUSG00000026773.19	Pfkfb3	1.29	5.07	0.0002077	0.00153039	5.73	4.42	5.94	6.01	5.43	5.53	4.11	4.25	4.53	4.77
ENSMUSG00000049721.14	Gal3st1	-5.71	-0.32	0.00017038	0.00132981	-1.95	2.58	-2.87	-3.9	-4.46	-1.49	3.24	3.12	1.91	1.89
ENSMUSG00000020009.13	Ifngr1	1.28	7.58	0.00015993	0.00127148	8.22	6.94	8.01	8.16	8.08	8.63	6.56	6.54	7.24	7.41
ENSMUSG00000039474.13	Wfs1	-1.56	4.17	0.00024926	0.00174727	3.43	4.92	2.98	3.97	3.5	3.21	5.23	4.73	4.66	5.05
ENSMUSG00000032224.15	Fam81a	-5.25	1.29	0.00022955	0.00164448	-0.57	3.87	-0.2	0	-0.22	-4.66	3.98	4.31	3.37	3.77
ENSMUSG00000003948.17	Mmd	1.49	4.6	0.00022839	0.00164303	5.32	3.89	5.31	5.01	5.54	5.43	3.3	4.47	4.12	3.6
ENSMUSG00000026255.15	Efhd1	-1.74	5.5	0.00020071	0.00149905	4.64	6.37	4.63	4.87	3.97	5.05	6.44	7.01	5.74	6.29
ENSMUSG00000026887.9	Mrrf	1.3	5.17	0.0002059	0.00152225	5.83	4.52	6.09	5.8	5.53	5.88	5.07	4.22	4.25	4.51
ENSMUSG00000029163.9	Emilin1	-1.82	4.64	0.00023332	0.00166362	3.78	5.51	4.42	4.17	3.64	2.83	5.59	5.46	5.1	5.88
ENSMUSG00000027360.5	Hdc	5.02	2.08	0.00028366	0.00192623	4.6	-0.07	5.58	4.03	4.5	4.25	-0.07	-2.83	0.82	0.36
ENSMUSG00000043531.16	Sorcs1	-6.92	1.72	0.0002148	0.00156999	-0.88	5.12	-1.64	0.62	-1.01	-4.66	5.66	5.61	4.31	4.89
ENSMUSG00000026836.15	Acvr1	-1.12	5.33	0.00020249	0.00150657	4.77	5.91	4.97	4.38	5.02	4.69	6	5.88	5.7	6.04
ENSMUSG00000023830.14	Igf2r	-0.88	8.34	0.00016005	0.00127166	7.9	8.79	8.04	7.96	7.72	7.9	8.98	8.86	8.48	8.82
ENSMUSG00000024286.8	Ccny	1.27	7	0.00016701	0.00131025	7.64	6.36	7.89	7.77	7.66	7.24	6.83	6.27	5.8	6.55
ENSMUSG00000030310.10	Slc6a1	-7.04	-0.46	0.00018174	0.00139625	-2.31	3.08	-2.87	-3.9	-4.46	-4.66	3.22	4.12	1.39	3.43
ENSMUSG00000038764.14	Ptpn3	-3.61	2.46	0.00031159	0.00206867	0.84	4.24	-0.54	2.12	0.39	0.83	3.52	4.16	4.3	4.92
ENSMUSG00000073491.11	Ifi213	6.34	0.91	0.00019063	0.00144758	4.09	-1.14	4.25	3.79	4.69	3.6	-4.59	-4.41	0.13	-0.16
ENSMUSG00000030142.10	Clec4e	6.56	-0.58	0.00017694	0.00136827	2.69	-2.12	3.24	2.07	1.56	3.76	-4.59	-1.6	-4.39	-4.68
ENSMUSG00000020105.9	Lrig3	-2.09	3.91	0.00027557	0.00188724	2.89	4.95	2.98	2.72	3.02	2.74	4.94	5.13	4.2	5.5
ENSMUSG00000026730.12	Pter	-2.72	3.5	0.00030018	0.00201053	2.2	4.85	1.93	2.16	2.75	1.79	5.15	4.83	3.95	5.41
ENSMUSG00000042734.6	Ttc9	-4.45	1.99	0.0002927	0.00197037	0.1	4.18	0.91	0.62	0.06	-2.34	3.76	4.95	3.65	4.33
ENSMUSG00000003644.17	Rps6ka1	2.53	3.2	0.00030511	0.00203261	4.44	2.03	4.31	4.27	4.77	4.36	0.46	2.75	2.99	1.66
ENSMUSG00000024855.10	Pacs1	1.23	5.82	0.0001902	0.00144579	6.46	5.2	6.65	6.57	6.46	6.13	5.15	5.3	4.68	5.66
ENSMUSG00000019278.5	Dpep1	-3.73	4.12	0.00029771	0.00199786	2.26	6.03	1.78	1.65	1.64	3.79	5.6	5.93	5.44	7.13
ENSMUSG00000028108.15	Ecm1	-1.63	6.32	0.00018442	0.00141281	5.51	7.14	5.95	5.25	5.41	5.42	6.99	6.97	6.62	7.99
ENSMUSG00000047394.8	Odf3b	5.18	-0.93	0.00016239	0.00128505	1.75	-2.07	1.89	2.12	1.72	1.01	-4.59	-4.41	-2.07	-3.1
ENSMUSG00000061171.15	Slc38a11	-4.01	2.58	0.0003174	0.00210118	0.88	4.53	1.7	1.71	1.47	-2.34	4.43	5.08	4.35	4.21
ENSMUSG00000026527.13	Rgs7	-5.34	-1.69	0.00015054	0.00122238	-2.46	1.1	-4.45	-3.9	-4.46	-4.66	0.27	2.16	0.74	0.81
ENSMUSG00000028780.13	Sema3c	-1.49	6.22	0.00018657	0.00142216	5.48	6.96	5.61	5.58	5.05	5.66	7.01	7.3	6.21	7.32
ENSMUSG00000004451.14	Ralb	1.29	5.85	0.00019238	0.00145666	6.5	5.2	6.97	6.53	6.34	6.15	5.31	5.27	4.74	5.48
ENSMUSG00000042271.13	Nxt2	-1.24	4.63	0.00023704	0.00168552	4.01	5.26	3.58	4.04	4.09	4.31	5.31	5.15	5.21	5.34
ENSMUSG00000040848.11	Sft2d2	0.89	6.95	0.00017164	0.00133285	7.39	6.5	7.33	7.48	7.61	7.15	6.41	6.56	6.38	6.64
ENSMUSG00000001131.11	Timp1	-3.58	1.66	0.0002992	0.00200493	0.12	3.42	-0.36	0.95	-0.38	-0.57	3.85	3.65	2.64	3.47
ENSMUSG00000022003.7	Slc25a30	1.04	5.72	0.00019548	0.00146943	6.25	5.2	6.05	6.5	6.02	6.4	5.08	5.2	5.41	5.1
ENSMUSG00000060703.12	Cd302	-1.87	4.48	0.00025238	0.00176277	3.58	5.4	3.02	3.86	4.05	3.33	5.05	5.41	5.06	6.06
ENSMUSG00000030287.15	Itpr2	1.27	8.28	0.00016651	0.00130779	8.91	7.65	8.75	8.69	9.06	9.16	7.65	7.14	8.29	7.51
ENSMUSG00000030789.9	Itgax	6.12	0.56	0.00019557	0.00146943	3.62	-1.28	3.26	3.29	3.62	4.23	-4.59	-4.41	0.97	-1.87
ENSMUSG00000001739.14	Cldn15	3.36	1.58	0.00030375	0.00202751	3.3	0.1	3.65	3.19	3.14	3.13	-0.34	-0.32	-1.22	1.38
ENSMUSG00000017830.15	Dhx58	2.85	2.25	0.00032663	0.00214431	3.69	0.95	3.45	3.9	3.19	4.17	0.97	0.23	1.66	0.47
ENSMUSG00000031987.6	Egln1	0.93	7.26	0.00017141	0.0013318	7.72	6.79	8.09	7.74	7.45	7.61	6.78	6.87	6.69	6.82
ENSMUSG00000007659.18	Bcl2l1	1.28	5.09	0.00022157	0.00160625	5.73	4.46	6.19	5.65	5.33	5.74	4.25	4.52	4.46	4.57
ENSMUSG00000038213.7	Tapbpl	1.72	3.94	0.00027726	0.00189503	4.78	3.12	4.7	4.83	4.45	5.12	3.03	3.21	3.7	2.44
ENSMUSG00000021457.14	Syk	1.73	3.94	0.00027815	0.0018973	4.83	3.09	5.23	4.65	4.78	4.63	3.43	2.25	3.17	3.42
ENSMUSG00000005958.15	Ephb3	-5.69	0.78	0.00020625	0.00152381	-1.18	3.6	-0.75	-2.32	-0.38	-4.66	4.07	3.04	3.28	3.97
ENSMUSG00000048747.14	E130114P18Rik	-5.36	-0.04	0.00019088	0.00144836	-1.63	2.66	-2.87	-0.45	-4.46	-3.07	2.31	2.43	2.43	3.34
ENSMUSG00000046561.9	Arsj	-6.21	1.02	0.00020848	0.00153447	-1.2	4.11	-0.99	-0.45	-2.14	-4.66	4.98	3.82	3.63	3.94
ENSMUSG00000056121.16	Fez2	1.04	6.49	0.00018275	0.00140163	7.01	5.96	7.26	7.27	6.88	6.64	5.98	5.91	5.81	6.13
ENSMUSG00000032028.15	Nxpe2	5.64	2.89	0.0003236	0.0021278	5.72	0.3	6.78	5.7	5.45	4.94	2.04	0.63	-1.22	-1.22
ENSMUSG00000020612.16	Prkar1a	-0.75	8.34	0.00016973	0.00132628	7.96	8.71	7.95	8	7.9	7.99	8.66	8.85	8.67	8.67
ENSMUSG00000032172.8	Olfm2	-5.22	-1.37	0.00016456	0.00129845	-2.26	1.32	-4.45	-2.32	-4.46	-4.66	1.98	0.87	0.82	1.25
ENSMUSG00000091649.3	Phf11b	3.9	1.25	0.00028583	0.00193808	3.22	-0.4	3.76	2.78	3.56	2.69	-0.5	-1.6	-0.69	-0.04
ENSMUSG00000032249.14	Anp32a	1.3	8.24	0.00017056	0.00132981	8.89	7.59	8.84	8.77	8.79	9.18	7.38	7.06	8.29	7.63
ENSMUSG00000050503.9	Fbxl22	-1.37	5.05	0.00022909	0.00164401	4.37	5.74	4.04	4.32	4.9	4.19	5.42	6.06	5.57	5.88
ENSMUSG00000002325.15	Irf9	1.44	5.29	0.00021862	0.00159197	6.04	4.56	6.39	6.07	6.07	5.59	4.91	4.2	4.12	4.99
ENSMUSG00000050965.14	Prkca	-1.42	5.43	0.00021684	0.0015807	4.73	6.12	4.26	5.01	5.1	4.54	5.97	6.46	5.66	6.4
ENSMUSG00000026697.10	Myoc	-3.8	5.34	0.00025874	0.00179624	3.46	7.24	3.9	3.66	1.98	4.22	7.27	7.23	5.93	8.53
ENSMUSG00000019913.4	Sim1	-6.03	0.34	0.00020408	0.00151511	-1.37	3.37	-4.45	1.3	-4.46	-3.07	3.1	3.43	2.99	3.85
ENSMUSG00000049103.14	Ccr2	5.69	3.15	0.000335	0.002187	5.96	0.55	6.71	5.07	5.41	6.66	-0.34	-1.6	2.46	0.81
ENSMUSG00000024277.14	Mapre2	-0.99	6.93	0.00018093	0.00139437	6.44	7.43	6.76	6.46	6.17	6.35	7.56	7.45	7.12	7.57
ENSMUSG00000031253.15	Srpx2	-3.94	2.97	0.00034074	0.00221499	1.14	4.91	1.33	1.82	0.39	0.63	4.63	5.15	4.02	5.81
ENSMUSG00000026109.14	Tmeff2	-1.98	4.46	0.00026813	0.00184732	3.47	5.46	3.23	3.04	3.47	4.05	5.39	5.69	4.75	6.02
ENSMUSG00000110008.4	Olfr560	-5.48	1.6	0.00027353	0.00187607	-0.42	4.31	0.88	-0.64	0	-4.66	4.3	4.81	4.37	3.72
ENSMUSG00000016995.17	Matn4	-5.57	0.93	0.00022775	0.00163985	-1.01	3.7	-1.64	-1.58	0.58	-4.66	4.23	3.2	3.86	3.46
ENSMUSG00000030256.11	Bhlhe41	-3.47	2.97	0.00034308	0.00222596	1.33	4.71	2.88	0.85	-0.22	1.41	5.43	4.38	4.16	4.85
ENSMUSG00000041362.17	Shtn1	1.55	4.09	0.0002779	0.0018973	4.86	3.35	5.37	4.53	4.79	4.72	3.21	3.66	3.29	3.16
ENSMUSG00000029561.17	Oasl2	2.07	6.13	0.0002039	0.00151462	7.19	5.08	7.95	7.03	7.19	6.57	5.53	4.64	4.18	5.96
ENSMUSG00000024006.17	Stk38	0.84	6.96	0.00018151	0.001396	7.38	6.54	7.39	7.31	7.54	7.28	6.34	6.59	6.7	6.55
ENSMUSG00000020325.10	Fstl3	-3.04	3.49	0.00033265	0.00217606	1.98	5.06	1.07	1.07	2.33	3.21	4.72	5.66	4.43	5.41
ENSMUSG00000053470.13	Kdm3a	0.96	6.93	0.00018263	0.00140148	7.41	6.45	7.33	7.12	7.6	7.57	6.38	6.18	6.54	6.68
ENSMUSG00000049001.5	Ndnf	-2.72	2.93	0.0003447	0.00223133	1.61	4.33	0.76	0.95	1.32	3.1	4.36	4.05	4.11	4.75
ENSMUSG00000030107.10	Usp18	1.97	3.36	0.00032274	0.00212313	4.37	2.4	4.47	4.32	4.41	4.25	2.9	1.21	2.75	2.59
ENSMUSG00000026447.16	Pik3c2b	1.39	6.7	0.00018875	0.00143638	7.4	6.01	7.86	7.59	7.52	6.62	5.89	6.24	6.04	5.86
ENSMUSG00000042523.12	Dnal1	-1.43	4.92	0.00024349	0.00171823	4.25	5.6	3.96	5.18	4.04	3.78	5.61	5.69	5.39	5.68
ENSMUSG00000027030.15	Stk39	-1.62	4.7	0.00025771	0.00179179	3.93	5.5	4.5	4.18	3.31	3.66	5.55	5.82	4.99	5.63
ENSMUSG00000005952.15	Trpv1	-5.24	0.08	0.00020739	0.00153039	-1.55	2.73	-0.36	-2.32	-4.46	-3.07	2.96	3.09	2.64	2.14
ENSMUSG00000078920.3	Ifi47	3.23	4.09	0.00031443	0.00208554	5.75	2.5	6.12	5.54	5.15	6.19	3.42	0.11	2.3	3.93
ENSMUSG00000027859.10	Ngf	-5.35	1.19	0.00025852	0.00179563	-0.71	3.83	-0.99	-1.1	0.96	-4.66	4.01	4.08	3.23	3.94
ENSMUSG00000025815.13	Dhtkd1	-5.77	0.42	0.00021581	0.00157567	-1.29	3.33	-2.87	-3.9	1.56	-4.66	3.36	3.3	3.52	3.07
ENSMUSG00000094825.8	Gm3194	5.91	-0.93	0.00019461	0.00146623	2.13	-2.21	2.61	2.99	1.94	0.77	-4.59	-2.09	-4.39	-4.68
ENSMUSG00000040537.17	Adam22	-1.21	5.26	0.00023052	0.00164879	4.68	5.84	4.59	5.07	4.54	4.49	5.91	5.79	5.5	6.16
ENSMUSG00000048120.16	Entpd1	1.31	7.11	0.00018621	0.0014202	7.77	6.45	8.26	7.98	7.66	7.17	6.72	6.51	6.04	6.52
ENSMUSG00000012017.4	Scarf2	-3.5	2.51	0.00035418	0.00227211	0.86	4.29	0.98	-0.2	0.06	2.08	4.58	4.29	3.47	4.78
ENSMUSG00000032690.16	Oas2	3.74	3.62	0.00034298	0.00222596	5.5	1.81	6.56	5.34	5.48	4.63	2.59	2.3	0.74	1.34
ENSMUSG00000023026.16	Dip2b	1.02	7.21	0.00018491	0.00141481	7.71	6.7	8.01	7.9	7.54	7.41	6.68	6.95	6.73	6.42
ENSMUSG00000041144.11	Dnah7b	-4.61	2.07	0.00033345	0.00217893	0.16	4.36	0.98	-0.45	1.68	-3.07	4.68	4.8	4.08	3.85
ENSMUSG00000035504.16	Reep6	-5.93	-0.32	0.00021047	0.00154497	-1.9	2.67	-4.45	-1.1	-2.88	-4.66	2.1	3.31	1.8	3.35
ENSMUSG00000046006.6	Gapt	6.83	-1.19	0.00019889	0.00148866	2.19	-2.46	2.32	0.62	1.56	4.06	-4.59	-4.41	-4.39	-4.68
ENSMUSG00000041757.16	Plekha6	-4.17	3.24	0.00035734	0.00228814	1.23	5.34	1.7	0.62	0.82	1.45	5.52	5.11	4.37	6.3
ENSMUSG00000032470.17	Mras	-2.26	4.29	0.00029279	0.00197037	3.21	5.4	4.2	3.11	3.17	2.26	5.56	5.19	4.82	6
ENSMUSG00000074151.13	Nlrc5	4.31	2.79	0.00035851	0.00229348	5	0.89	5.44	5.18	4.59	4.75	2.97	-2.83	0.9	1.34
ENSMUSG00000039713.16	Plekhg5	2.29	4.25	0.00029289	0.00197037	5.4	3.13	5.86	5.45	5.52	4.74	3.71	4.09	2.27	2.33
ENSMUSG00000029622.16	Arpc1b	1	7.41	0.00018561	0.00141733	7.91	6.92	8.18	7.85	7.64	7.98	7.05	7.19	6.85	6.57
ENSMUSG00000057134.5	Ado	-1.35	4.95	0.00024885	0.00174584	4.3	5.62	4.56	4.73	3.75	4.14	5.45	5.93	5.39	5.69
ENSMUSG00000022906.15	Parp9	1.19	5.46	0.00022554	0.00162768	6.07	4.87	6.37	6.04	5.79	6.05	5.13	4.86	4.39	5.08
ENSMUSG00000061576.15	Dpp6	-5.96	-0.31	0.00021418	0.00156875	-1.84	2.72	-4.45	-3.9	-0.22	-4.66	3.28	2.79	2.94	1.73
ENSMUSG00000026785.14	Pkn3	3.81	3.75	0.00034684	0.00224288	5.68	1.88	6.22	6.5	5.41	4.57	0.97	2.06	2.31	1.92
ENSMUSG00000046417.14	Lrrc75a	-2.88	2.37	0.00036315	0.00231556	1.08	3.78	0.76	2.2	-0.22	1.12	3.84	3.28	3.76	4.19
ENSMUSG00000001642.18	Akr1b3	-1.35	6.37	0.00020474	0.00151752	5.68	7.06	5.16	5.4	5.69	6.45	6.88	6.98	7.32	7.06
ENSMUSG00000021200.14	Asb2	-3.49	2.48	0.0003634	0.00231611	0.83	4.28	2.21	-0.45	0.49	0.55	4.37	5.01	3.95	3.73
ENSMUSG00000060002.14	Chpt1	-1.49	5.27	0.00023992	0.00169745	4.54	6.02	4.59	4.66	4.08	4.8	6.22	6.11	5.36	6.36
ENSMUSG00000066058.11	Cldn19	-5.47	3.45	0.00036549	0.00232723	0.89	6.14	-0.36	1.88	1.76	-0.27	6.96	6.82	5.38	5.4
ENSMUSG00000033579.16	Fa2h	-6.46	2.46	0.00032267	0.00212313	-0.27	5.66	-2.13	1.45	-2.88	0.63	6.2	6.34	4.95	5.1
ENSMUSG00000021782.14	Dlg5	-1.36	5.05	0.00024893	0.00174584	4.39	5.72	4.57	4.45	4.31	4.18	5.82	5.96	5.14	5.95
ENSMUSG00000036863.12	Syde2	-2.68	3.39	0.00035228	0.00226708	2.08	4.76	0.5	1.45	3.46	2.66	5.16	4.64	4.48	4.75
ENSMUSG00000049871.14	Nlrc3	3.45	3.74	0.00034533	0.00223423	5.42	2.12	4.72	5.45	5.46	6.03	1.52	1.37	4.66	0.68
ENSMUSG00000040522.5	Tlr8	6.45	-0.1	0.00022469	0.00162234	3.15	-1.94	4.21	3.19	1.94	3.17	-1.42	-2.83	-4.39	-4.68
ENSMUSG00000009471.4	Myod1	-7.2	1.1	0.00023764	0.0016865	-1.33	4.73	-1.28	0.34	-4.46	-4.66	4.52	5.22	5.28	3.87
ENSMUSG00000046167.5	Gldn	-6.32	2.67	0.00034235	0.00222436	-0.02	5.76	0.19	1.59	-0.38	-3.07	6.2	6.58	5.3	4.96
ENSMUSG00000039347.7	Atp6v0e2	-3.23	2.58	0.00037125	0.00235408	1.08	4.19	1.22	1.14	0.89	0.7	4.34	4.32	3.23	4.81
ENSMUSG00000027676.11	Ccdc39	-4.17	0.92	0.00028814	0.00194864	-0.71	2.99	-0.08	-0.6	-1.59	-2.22	3.31	2.43	2.76	3.36
ENSMUSG00000022893.14	Adamts1	-1.42	7.6	0.00019096	0.00144836	6.9	8.3	7.02	7.59	6.83	6.15	8.17	8.31	8.06	8.67
ENSMUSG00000069917.7	Hba-a2	-4.44	7.44	0.0002162	0.00157687	5.24	9.64	6.79	5.4	4.35	4.38	11.45	7.99	8.37	10.75
ENSMUSG00000020186.7	Csrp2	-2.48	4.09	0.00031899	0.00210644	2.9	5.33	2.69	3.29	2.55	2.95	5.02	6.11	4.49	5.65
ENSMUSG00000000290.13	Itgb2	5.47	3.43	0.00037411	0.00236195	6.15	1.02	5.73	5.57	6.29	6.98	-0.2	-2.83	4.09	1.76
ENSMUSG00000044667.12	Plppr4	-6.01	0.03	0.00022916	0.00164401	-1.72	3.04	-4.45	-2.32	-4.46	-0.57	3.44	2.77	2.09	3.75
ENSMUSG00000042401.8	Crtac1	-4.86	-1.94	0.00017128	0.00133155	-2.46	0.62	-4.45	-3.9	-4.46	-4.66	0.46	0.34	0.47	0.68
ENSMUSG00000037849.8	Ifi206	5.5	1.61	0.00031119	0.00206705	4.37	-0.43	4.03	4.26	5.04	4.1	-0.89	-4.41	2.3	-1.51
ENSMUSG00000090066.2	1110002E22Rik	-7.55	1.57	0.00024579	0.00173004	-1.04	5.35	-4.45	1.59	-1.3	-4.66	5.93	5.38	5.53	4.54
ENSMUSG00000038034.15	Igsf8	-1.96	3.46	0.00034472	0.00223133	2.54	4.42	2.12	2.89	2.81	2.21	4.41	4.35	3.98	4.9
ENSMUSG00000052911.9	Lamb2	-1.15	8.35	0.00018955	0.0014416	7.77	8.92	7.97	7.89	7.83	7.4	9.05	8.86	8.42	9.35
ENSMUSG00000037411.10	Serpine1	-3.08	3.31	0.00036517	0.00232627	1.92	4.79	1.7	3.11	2.67	-0.13	4.25	5.23	4.57	5.06
ENSMUSG00000002831.14	Plin4	-4.1	2.97	0.00037725	0.00237468	1.12	4.98	0.41	1.59	3.03	-1.2	4.84	5.76	4.31	4.97
ENSMUSG00000050106.17	Tmc8	4.94	2.72	0.00037291	0.00235803	5.18	0.63	5.67	4.74	4.86	5.42	-1.42	-2.83	3.62	1.66
ENSMUSG00000031662.8	Snx20	5.6	0.95	0.00026052	0.00180502	3.74	-1.02	3.36	3.08	4.35	4.11	-2.27	-4.41	0.37	-0.98
ENSMUSG00000028717.12	Tal1	6.15	1.39	0.00027597	0.00188903	4.48	-0.82	5.09	4.64	4.33	3.84	-3	-4.41	1.88	-1.22
ENSMUSG00000031659.13	Adcy7	-1.5	5.8	0.00022887	0.00164401	5.04	6.58	4.74	4.33	5.48	5.57	6.71	6.12	6.57	6.91
ENSMUSG00000020641.16	Rsad2	2.41	5.97	0.00023191	0.00165532	7.2	4.75	7.83	7.36	6.73	6.87	6.27	3.92	3.7	5.05
ENSMUSG00000026357.3	Rgs18	5.39	-1.85	0.00018175	0.00139625	0.94	-2.46	1.93	0	0.06	1.27	-4.59	-4.41	-4.39	-4.68
ENSMUSG00000027834.15	Serpini1	-3.01	3.2	0.00037328	0.00235931	1.76	4.73	0.76	0.95	4.08	0.96	4.86	5.01	4.45	4.56
ENSMUSG00000026977.17	2022-03-07	0.94	6.62	0.00020378	0.00151455	7.09	6.16	7.35	6.98	7.22	6.8	6.22	6.13	6.28	5.99
ENSMUSG00000056900.13	Usp13	-4.71	1.18	0.00030487	0.00203225	-0.61	3.51	-2.13	-0.2	0.89	-3.07	3.08	3.94	3.14	3.82
ENSMUSG00000063065.13	Mapk3	1.01	7.08	0.000199	0.00148866	7.59	6.58	7.87	7.7	7.36	7.43	6.53	6.77	6.21	6.79
ENSMUSG00000049690.15	Nckap5	-2.69	3.35	0.00036646	0.0023308	2.11	4.67	2.47	2.32	3.11	0.3	4.59	4.83	4.21	5
ENSMUSG00000001281.10	Itgb7	3.61	2.63	0.00038473	0.00240982	4.39	1	4.01	3.46	5.12	4.91	0.27	1.47	1.72	0.07
ENSMUSG00000036298.10	Slc2a13	-1.93	3.54	0.0003485	0.00224942	2.6	4.53	2.75	2.2	2.65	2.67	5.09	4.31	4.11	4.58
ENSMUSG00000031353.13	Rbbp7	-1.04	6.72	0.00020562	0.00152156	6.2	7.25	5.89	6.03	6.37	6.5	6.94	7.2	7.35	7.48
[truncated: 11,692 more rows]
