# Supplementary material for: PAX3-FOXO1 dictates myogenic reprogramming and rhabdomyosarcoma identity in endothelial progenitors
Source: Nat Commun. 2023 Nov 15;14:7291. doi: 10.1038/s41467-023-43044-1 (PMC10651858; doi:10.1038/s41467-023-43044-1)
Supplement: Supplementary file 6 — Dataset 5 [file 41467_2023_43044_MOESM6_ESM.xlsx]

## Sheet: Sheet1
Supplementary Data 5 - Tek-Cre;R26-tdTom Tom+ and Tom- GSEA. GSEA uses a weighted Kolmogorov-Smirnov test and reports both multiple testing-corrected and uncorrected values
NAME	SIZE	ES	NES	NOM p-val	FDR q-val	FWER p-val	RANK AT MAX	LEADING EDGE
BOQUEST_STEM_CELL_DN	186	0.784962	3.30671	0	0	0	1650	tags=63%, list=9%, signal=69%
HALLMARK_INTERFERON_ALPHA_RESPONSE	84	0.792815	3.0332	0	0	0	1746	tags=70%, list=10%, signal=78%
GSE19888_ADENOSINE_A3R_INH_PRETREAT_AND_ACT_BY_A3R_VS_TCELL_MEMBRANES_ACT_MAST_CELL_UP	173	0.722375	2.991	0	0	0	1545	tags=60%, list=9%, signal=65%
GSE19888_ADENOSINE_A3R_INH_VS_ACT_WITH_INHIBITOR_PRETREATMENT_IN_MAST_CELL_UP	169	0.694664	2.89705	0	0	0	1554	tags=50%, list=9%, signal=54%
GO_RESPONSE_TO_TYPE_I_INTERFERON	54	0.814867	2.8423	0	0	0	1760	tags=57%, list=10%, signal=64%
HALLMARK_INTERFERON_GAMMA_RESPONSE	180	0.679237	2.83069	0	0	0	1910	tags=58%, list=11%, signal=64%
GNF2_CASP1	97	0.728587	2.82842	0	0	0	2410	tags=64%, list=14%, signal=74%
GSE19888_ADENOSINE_A3R_INH_VS_TCELL_MEMBRANES_ACT_MAST_CELL_UP	170	0.670217	2.80618	0	0	0	2092	tags=53%, list=12%, signal=60%
GNF2_ITGB2	49	0.804461	2.78779	0	0	0	1829	tags=73%, list=10%, signal=82%
GNF2_STAT6	65	0.758733	2.78378	0	0	0	3196	tags=78%, list=18%, signal=96%
GNF2_HCK	85	0.723944	2.77769	0	0	0	2359	tags=66%, list=13%, signal=76%
GNF2_MYD88	54	0.776938	2.75983	0	0	0	2176	tags=70%, list=12%, signal=80%
GSE34006_A2AR_KO_VS_A2AR_AGONIST_TREATED_TREG_UP	176	0.656464	2.74631	0	0	0	1889	tags=45%, list=11%, signal=50%
ICHIBA_GRAFT_VERSUS_HOST_DISEASE_D7_UP	91	0.713196	2.74523	0	0	0	2018	tags=57%, list=12%, signal=64%
GO_DEFENSE_RESPONSE_TO_VIRUS	137	0.673279	2.74365	0	0	0	2349	tags=49%, list=13%, signal=56%
BROWNE_INTERFERON_RESPONSIVE_GENES	54	0.786741	2.73416	0	0	0	1746	tags=65%, list=10%, signal=72%
GNF2_CD53	49	0.787027	2.72082	0	0	0	2605	tags=80%, list=15%, signal=93%
GSE37533_PPARG1_FOXP3_VS_FOXP3_TRANSDUCED_CD4_TCELL_DN	158	0.647012	2.71808	0	0	0	2238	tags=51%, list=13%, signal=58%
GSE2770_TGFB_AND_IL4_ACT_VS_ACT_CD4_TCELL_2H_DN	165	0.651653	2.69165	0	0	0	2621	tags=52%, list=15%, signal=60%
GSE26890_CXCR1_NEG_VS_POS_EFFECTOR_CD8_TCELL_UP	172	0.637899	2.68289	0	0	0	1377	tags=42%, list=8%, signal=45%
GO_IMMUNE_EFFECTOR_PROCESS	394	0.584049	2.68081	0	0	0	3102	tags=50%, list=18%, signal=59%
GSE33424_CD161_INT_VS_NEG_CD8_TCELL_UP	175	0.634004	2.67238	0	0	0	1377	tags=44%, list=8%, signal=47%
GSE36527_CD69_NEG_VS_POS_TREG_CD62L_LOS_KLRG1_NEG_UP	178	0.627782	2.67206	0	0	0	1893	tags=46%, list=11%, signal=51%
GSE43863_DAY6_EFF_VS_DAY150_MEM_LY6C_INT_CXCR5POS_CD4_TCELL_DN	178	0.635296	2.66579	0	0	0	2634	tags=56%, list=15%, signal=65%
GNF2_TNFRSF1B	59	0.753036	2.65975	0	0	0	1898	tags=63%, list=11%, signal=70%
GSE18791_CTRL_VS_NEWCASTLE_VIRUS_DC_10H_DN	157	0.631417	2.64502	0	0	0	2174	tags=48%, list=12%, signal=54%
GSE7509_UNSTIM_VS_IFNA_STIM_IMMATURE_DC_DN	160	0.62664	2.63898	0	0	0	2383	tags=53%, list=14%, signal=61%
GSE42021_CD24HI_VS_CD24INT_TREG_THYMUS_DN	159	0.640104	2.62787	0	0	0	2106	tags=52%, list=12%, signal=59%
REACTOME_INTERFERON_ALPHA_BETA_SIGNALING	52	0.766878	2.61686	0	0	0	1545	tags=52%, list=9%, signal=57%
GSE7219_UNSTIM_VS_LPS_AND_ANTI_CD40_STIM_NIK_NFKB2_KO_DC_UP	156	0.627814	2.61404	0	0	0	2439	tags=47%, list=14%, signal=55%
DER_IFN_ALPHA_RESPONSE_UP	62	0.705475	2.61143	0	0	0	1746	tags=53%, list=10%, signal=59%
GSE21546_WT_VS_SAP1A_KO_DP_THYMOCYTES_UP	151	0.635446	2.61142	0	0	0	1801	tags=48%, list=10%, signal=53%
GSE13485_CTRL_VS_DAY7_YF17D_VACCINE_PBMC_DN	171	0.625321	2.60749	0	0	0	1761	tags=49%, list=10%, signal=53%
GNF2_S100A4	43	0.782718	2.59763	0	0	0	1739	tags=67%, list=10%, signal=75%
GSE19888_CTRL_VS_TCELL_MEMBRANES_ACT_MAST_CELL_PRETREAT_A3R_INH_DN	182	0.621602	2.59383	0	0	0	2507	tags=55%, list=14%, signal=63%
GO_LEUKOCYTE_CHEMOTAXIS	97	0.660172	2.58763	0	0	0	1890	tags=54%, list=11%, signal=60%
BASSO_CD40_SIGNALING_UP	87	0.68529	2.58239	0	0	0	2164	tags=57%, list=12%, signal=65%
MOSERLE_IFNA_RESPONSE	24	0.885786	2.58127	0	0	0	1158	tags=79%, list=7%, signal=85%
GNF2_ITGAL	45	0.764337	2.57426	0	0	0	2432	tags=69%, list=14%, signal=80%
GSE7509_UNSTIM_VS_FCGRIIB_STIM_DC_DN	159	0.610887	2.57414	0	0	0	3655	tags=65%, list=21%, signal=81%
GSE22886_DAY0_VS_DAY7_MONOCYTE_IN_CULTURE_UP	169	0.609232	2.56627	0	0	0	3302	tags=62%, list=19%, signal=76%
GNF2_PTPRC	51	0.760179	2.56549	0	0	0	2707	tags=78%, list=15%, signal=93%
GSE42021_TREG_PLN_VS_CD24INT_TREG_THYMUS_DN	164	0.61736	2.55902	0	0	0	2106	tags=48%, list=12%, signal=54%
GSE18791_CTRL_VS_NEWCASTLE_VIRUS_DC_6H_DN	161	0.601519	2.54938	0	0	0	1871	tags=42%, list=11%, signal=46%
GSE42724_NAIVE_BCELL_VS_PLASMABLAST_UP	163	0.612666	2.54708	0	0	0	1542	tags=47%, list=9%, signal=51%
GO_INNATE_IMMUNE_RESPONSE	473	0.552066	2.54363	0	0	0	2349	tags=40%, list=13%, signal=45%
GSE5589_LPS_AND_IL10_VS_LPS_AND_IL6_STIM_IL6_KO_MACROPHAGE_45MIN_UP	175	0.603562	2.5387	0	0	0	2467	tags=51%, list=14%, signal=59%
GSE18791_CTRL_VS_NEWCASTLE_VIRUS_DC_4H_DN	144	0.622166	2.5366	0	0	0	2067	tags=47%, list=12%, signal=52%
GO_RESPONSE_TO_INTERFERON_GAMMA	110	0.643233	2.5344	0	0	0	1455	tags=47%, list=8%, signal=51%
GSE13485_DAY1_VS_DAY7_YF17D_VACCINE_PBMC_DN	160	0.616587	2.53109	0	0	0	1761	tags=43%, list=10%, signal=47%
GSE21546_ELK1_KO_VS_SAP1A_KO_AND_ELK1_KO_DP_THYMOCYTES_UP	137	0.61268	2.52916	0	0	0	2497	tags=47%, list=14%, signal=54%
FLECHNER_BIOPSY_KIDNEY_TRANSPLANT_REJECTED_VS_OK_UP	79	0.667381	2.52871	0	0	0	3296	tags=70%, list=19%, signal=85%
GSE34156_UNTREATED_VS_6H_NOD2_AND_TLR1_TLR2_LIGAND_TREATED_MONOCYTE_DN	130	0.622851	2.52667	0	0	0	2642	tags=55%, list=15%, signal=65%
GSE18791_CTRL_VS_NEWCASTLE_VIRUS_DC_12H_DN	149	0.606126	2.52092	0	0	0	2317	tags=46%, list=13%, signal=53%
GSE18281_SUBCAPSULAR_VS_CENTRAL_CORTICAL_REGION_OF_THYMUS_DN	182	0.595314	2.5138	0	0	0	1931	tags=43%, list=11%, signal=48%
GNF2_MCL1	49	0.733291	2.51267	0	0	0	2243	tags=63%, list=13%, signal=72%
GSE26030_TH1_VS_TH17_DAY5_POST_POLARIZATION_UP	174	0.59302	2.51192	0	0	0	2298	tags=47%, list=13%, signal=54%
GO_IMMUNE_RESPONSE_REGULATING_CELL_SURFACE_RECEPTOR_SIGNALING_PATHWAY	261	0.57127	2.50928	0	0	0	3113	tags=48%, list=18%, signal=58%
GO_ADAPTIVE_IMMUNE_RESPONSE	225	0.589027	2.50605	0	0	0	2582	tags=46%, list=15%, signal=54%
GSE21546_UNSTIM_VS_ANTI_CD3_STIM_ELK1_KO_DP_THYMOCYTES_UP	140	0.616912	2.50586	0	0	0	1542	tags=44%, list=9%, signal=47%
GO_CELLULAR_RESPONSE_TO_INTERFERON_GAMMA	89	0.659512	2.50455	0	0	0	1455	tags=51%, list=8%, signal=55%
GSE43863_NAIVE_VS_MEMORY_TFH_CD4_TCELL_D150_LCMV_UP	177	0.591329	2.50328	0	0	0	2690	tags=46%, list=15%, signal=54%
QI_PLASMACYTOMA_UP	246	0.573426	2.50239	0	0	0	3113	tags=56%, list=18%, signal=67%
GSE22601_IMMATURE_CD4_SINGLE_POSITIVE_VS_CD8_SINGLE_POSITIVE_THYMOCYTE_UP	183	0.591706	2.50046	0	0	0	2996	tags=52%, list=17%, signal=62%
GNF2_FGR	29	0.801463	2.4987	0	0	0	1770	tags=76%, list=10%, signal=84%
GSE22886_CTRL_VS_LPS_24H_DC_DN	158	0.600376	2.49742	0	0	0	2507	tags=49%, list=14%, signal=57%
GSE38681_WT_VS_LYL1_KO_LYMPHOID_PRIMED_MULTIPOTENT_PROGENITOR_DN	179	0.590471	2.49678	0	0	0	2361	tags=49%, list=14%, signal=56%
GO_LEUKOCYTE_ACTIVATION	378	0.546781	2.4966	0	0	0	3512	tags=53%, list=20%, signal=65%
GSE21670_UNTREATED_VS_IL6_TREATED_CD4_TCELL_DN	175	0.586992	2.49467	0	0	0	3613	tags=58%, list=21%, signal=73%
ICHIBA_GRAFT_VERSUS_HOST_DISEASE_35D_UP	111	0.626621	2.49344	0	0	0	2152	tags=52%, list=12%, signal=59%
GSE42021_TREG_PLN_VS_TREG_PRECURSORS_THYMUS_DN	168	0.588035	2.48087	0	0	0	2067	tags=46%, list=12%, signal=51%
HALLMARK_ALLOGRAFT_REJECTION	180	0.595625	2.4804	0	0	0	3113	tags=56%, list=18%, signal=67%
GO_CELL_ACTIVATION_INVOLVED_IN_IMMUNE_RESPONSE	127	0.618483	2.4803	0	0	0	3512	tags=55%, list=20%, signal=68%
LEE_DIFFERENTIATING_T_LYMPHOCYTE	166	0.597857	2.47901	0	0	0	3202	tags=59%, list=18%, signal=72%
BOSCO_INTERFERON_INDUCED_ANTIVIRAL_MODULE	63	0.690776	2.47894	0	0	0	2218	tags=60%, list=13%, signal=69%
GSE43863_TH1_VS_TFH_MEMORY_CD4_TCELL_DN	178	0.581673	2.47466	0	0	0	2640	tags=49%, list=15%, signal=57%
GSE18791_UNSTIM_VS_NEWCATSLE_VIRUS_DC_6H_DN	152	0.612528	2.4723	0	0	0	1871	tags=44%, list=11%, signal=49%
GSE13485_PRE_VS_POST_YF17D_VACCINATION_PBMC_DN	167	0.58433	2.46705	0	0	0	1858	tags=43%, list=11%, signal=48%
WIELAND_UP_BY_HBV_INFECTION	80	0.656206	2.46617	0	0	0	2744	tags=55%, list=16%, signal=65%
WUNDER_INFLAMMATORY_RESPONSE_AND_CHOLESTEROL_UP	50	0.722236	2.46576	0	0	0	2173	tags=52%, list=12%, signal=59%
GO_RESPONSE_TO_VIRUS	215	0.571193	2.46491	0	0	0	2434	tags=43%, list=14%, signal=50%
GO_MYELOID_LEUKOCYTE_MIGRATION	84	0.650958	2.46467	0	0	0	1832	tags=51%, list=10%, signal=57%
GO_REGULATION_OF_INNATE_IMMUNE_RESPONSE	325	0.544591	2.46383	0	0	0	2640	tags=39%, list=15%, signal=45%
GSE41867_NAIVE_VS_DAY6_LCMV_EFFECTOR_CD8_TCELL_UP	170	0.591154	2.46141	0	0	0	2810	tags=48%, list=16%, signal=56%
GSE18791_CTRL_VS_NEWCASTLE_VIRUS_DC_8H_DN	151	0.602098	2.46124	0	0	0	1951	tags=48%, list=11%, signal=54%
GNF2_PTPN6	35	0.771023	2.45889	0	0	0	2603	tags=77%, list=15%, signal=90%
DER_IFN_GAMMA_RESPONSE_UP	62	0.679144	2.45584	0	0	0	1545	tags=48%, list=9%, signal=53%
GSE14000_UNSTIM_VS_4H_LPS_DC_DN	160	0.587156	2.45444	0	0	0	1931	tags=47%, list=11%, signal=52%
GNF2_ICAM3	31	0.784679	2.45285	0	0	0	2584	tags=81%, list=15%, signal=94%
GNF2_CD97	31	0.798179	2.45263	0	0	0	1829	tags=77%, list=10%, signal=86%
GO_POSITIVE_REGULATION_OF_IMMUNE_RESPONSE	469	0.528806	2.44664	0	0	0	3527	tags=48%, list=20%, signal=59%
WILENSKY_RESPONSE_TO_DARAPLADIB	27	0.810407	2.44634	0	0	0	2298	tags=78%, list=13%, signal=89%
GO_ACTIVATION_OF_IMMUNE_RESPONSE	351	0.53917	2.44223	0	0	0	3113	tags=47%, list=18%, signal=56%
GO_REGULATION_OF_LEUKOCYTE_MEDIATED_IMMUNITY	140	0.597587	2.43763	0	0	0	3512	tags=55%, list=20%, signal=68%
GO_POSITIVE_REGULATION_OF_DEFENSE_RESPONSE	328	0.540298	2.43527	0	0	0	3512	tags=47%, list=20%, signal=57%
GSE3039_NKT_CELL_VS_ALPHAALPHA_CD8_TCELL_DN	175	0.582585	2.43313	0	0	0	3220	tags=57%, list=18%, signal=69%
GO_CHEMOKINE_MEDIATED_SIGNALING_PATHWAY	51	0.708711	2.42791	0	0	0	2521	tags=65%, list=14%, signal=75%
REACTOME_IMMUNOREGULATORY_INTERACTIONS_BETWEEN_A_LYMPHOID_AND_A_NON_LYMPHOID_CELL	49	0.697884	2.42785	0	0	0	3096	tags=71%, list=18%, signal=87%
HECKER_IFNB1_TARGETS	77	0.64281	2.42676	0	0	0	1654	tags=57%, list=9%, signal=63%
GSE2405_0H_VS_12H_A_PHAGOCYTOPHILUM_STIM_NEUTROPHIL_UP	183	0.57584	2.42635	0	0	0	2433	tags=50%, list=14%, signal=58%
GSE42021_TREG_VS_TCONV_PLN_UP	161	0.585139	2.42165	0	0	0	2067	tags=47%, list=12%, signal=52%
KUROZUMI_RESPONSE_TO_ONCOCYTIC_VIRUS	42	0.725974	2.42139	0	0	0	2249	tags=62%, list=13%, signal=71%
GNF2_SELL	37	0.747279	2.41889	0	0	0	3196	tags=76%, list=18%, signal=92%
GSE37533_PPARG1_FOXP3_VS_PPARG2_FOXP3_TRANSDUCED_CD4_TCELL_PIOGLITAZONE_TREATED_DN	165	0.58111	2.41763	0	0	0	2069	tags=48%, list=12%, signal=54%
REACTOME_CHEMOKINE_RECEPTORS_BIND_CHEMOKINES	40	0.739502	2.4112	0	0	0	2521	tags=68%, list=14%, signal=79%
GNF2_HLA_C	36	0.758745	2.41018	0	0	0	2605	tags=78%, list=15%, signal=91%
GO_ACTIVATION_OF_INNATE_IMMUNE_RESPONSE	186	0.5665	2.4078	0	0	0	3418	tags=46%, list=20%, signal=57%
GNF2_JAK1	22	0.84504	2.4074	0	0	0	1589	tags=73%, list=9%, signal=80%
GNF2_TNFSF10	25	0.819414	2.40449	0	0	0	1282	tags=72%, list=7%, signal=78%
GNF2_PECAM1	53	0.695038	2.40347	0	0	0	2359	tags=60%, list=13%, signal=70%
GO_LYMPHOCYTE_ACTIVATION	315	0.542111	2.40129	0	0	0	3594	tags=54%, list=21%, signal=67%
GNF2_CD48	27	0.78912	2.40074	0	0	0	3196	tags=93%, list=18%, signal=113%
GSE34006_WT_VS_A2AR_KO_TREG_DN	173	0.565128	2.39914	0	0	0	2291	tags=45%, list=13%, signal=51%
REACTOME_INTERFERON_SIGNALING	128	0.603476	2.39751	0	0	0	1545	tags=34%, list=9%, signal=37%
GSE25123_CTRL_VS_ROSIGLITAZONE_STIM_PPARG_KO_MACROPHAGE_UP	166	0.580462	2.39532	0	0	0	2033	tags=41%, list=12%, signal=46%
GNF2_VAV1	31	0.784809	2.39396	0	0	0	3196	tags=90%, list=18%, signal=110%
GNF2_SNRK	23	0.821652	2.39338	0	0	0	2432	tags=83%, list=14%, signal=96%
KEGG_NATURAL_KILLER_CELL_MEDIATED_CYTOTOXICITY	111	0.619594	2.39263	0	0	0	3356	tags=56%, list=19%, signal=69%
GSE10325_CD4_TCELL_VS_LUPUS_CD4_TCELL_DN	156	0.5747	2.39029	0	0	0	2540	tags=49%, list=15%, signal=57%
GSE24210_CTRL_VS_IL35_TREATED_TCONV_CD4_TCELL_UP	180	0.563275	2.37809	0	0	0	3430	tags=51%, list=20%, signal=62%
EINAV_INTERFERON_SIGNATURE_IN_CANCER	19	0.863263	2.37802	0	0	0	1542	tags=74%, list=9%, signal=81%
GO_T_CELL_ACTIVATION_INVOLVED_IN_IMMUNE_RESPONSE	55	0.674689	2.37616	0	0	0	4042	tags=55%, list=23%, signal=71%
GO_POSITIVE_REGULATION_OF_INNATE_IMMUNE_RESPONSE	223	0.541971	2.37573	0	0	0	3559	tags=47%, list=20%, signal=58%
HALLMARK_IL6_JAK_STAT3_SIGNALING	81	0.633291	2.37453	0	0	0	1847	tags=43%, list=11%, signal=48%
GO_DEFENSE_RESPONSE_TO_OTHER_ORGANISM	396	0.519885	2.37358	0	0	0	2349	tags=33%, list=13%, signal=37%
GSE18281_CORTICAL_VS_MEDULLARY_THYMOCYTE_UP	176	0.56308	2.3726	0	0	0	2310	tags=44%, list=13%, signal=50%
GSE7219_WT_VS_NIK_NFKB2_KO_DC_DN	151	0.580208	2.37224	0	0	0	2813	tags=48%, list=16%, signal=56%
ZHENG_BOUND_BY_FOXP3	432	0.518068	2.37136	0	0	0	3198	tags=47%, list=18%, signal=56%
GO_LEUKOCYTE_CELL_CELL_ADHESION	239	0.546139	2.37091	0	0	0	3210	tags=50%, list=18%, signal=60%
GNF2_INPP5D	36	0.74822	2.37006	0	0	0	3158	tags=75%, list=18%, signal=91%
GSE22886_DC_VS_MONOCYTE_DN	168	0.567143	2.36763	0	0	0	2253	tags=46%, list=13%, signal=52%
FARMER_BREAST_CANCER_CLUSTER_1	35	0.742905	2.3595	0	0	0	3995	tags=89%, list=23%, signal=115%
GSE37533_PPARG1_FOXP3_VS_FOXP3_TRANSDUCED_CD4_TCELL_PIOGLITAZONE_TREATED_UP	171	0.556428	2.35855	0	0	0	1907	tags=42%, list=11%, signal=46%
GSE8835_CD4_VS_CD8_TCELL_CLL_PATIENT_UP	182	0.553061	2.35771	0	0	0	1648	tags=41%, list=9%, signal=45%
GSE24634_IL4_VS_CTRL_TREATED_NAIVE_CD4_TCELL_DAY3_DN	169	0.561311	2.35746	0	0	0	2291	tags=43%, list=13%, signal=49%
GSE18791_UNSTIM_VS_NEWCATSLE_VIRUS_DC_10H_DN	151	0.575717	2.35602	0	0	0	2067	tags=44%, list=12%, signal=49%
WALLACE_PROSTATE_CANCER_RACE_UP	237	0.545674	2.35392	0	0	0	1962	tags=48%, list=11%, signal=53%
GSE43863_TFH_VS_LY6C_LOW_CXCR5NEG_EFFECTOR_CD4_TCELL_UP	178	0.55976	2.35278	0	0	0	2002	tags=39%, list=11%, signal=44%
GSE6259_DEC205_POS_DC_VS_BCELL_DN	154	0.568285	2.35147	0	0	0	1823	tags=38%, list=10%, signal=42%
GSE37533_PPARG2_FOXP3_VS_FOXP3_TRANSDUCED_CD4_TCELL_DN	156	0.571698	2.35121	0	0	0	2156	tags=49%, list=12%, signal=56%
NEMETH_INFLAMMATORY_RESPONSE_LPS_UP	83	0.632382	2.35109	0	0	0	2507	tags=48%, list=14%, signal=56%
REACTOME_NUCLEOTIDE_BINDING_DOMAIN_LEUCINE_RICH_REPEAT_CONTAINING_RECEPTOR_NLR_SIGNALING_PATHWAYS	43	0.688848	2.35031	0	0	0	3798	tags=70%, list=22%, signal=89%
KEGG_CYTOSOLIC_DNA_SENSING_PATHWAY	52	0.679556	2.34359	0	0	0	2791	tags=38%, list=16%, signal=46%
GO_LYMPHOCYTE_MIGRATION	40	0.703485	2.33686	0	0	0	2024	tags=65%, list=12%, signal=73%
GSE37534_UNTREATED_VS_PIOGLITAZONE_TREATED_CD4_TCELL_PPARG1_AND_FOXP3_TRASDUCED_DN	172	0.555626	2.33673	0	0	0	1901	tags=40%, list=11%, signal=45%
PID_CD8_TCR_PATHWAY	51	0.672262	2.33509	0	0	0	3835	tags=80%, list=22%, signal=103%
GSE13485_CTRL_VS_DAY3_YF17D_VACCINE_PBMC_DN	167	0.560868	2.33345	0	0	0	1858	tags=41%, list=11%, signal=46%
GSE25677_MPL_VS_R848_STIM_BCELL_DN	162	0.554323	2.3329	0	0	0	3835	tags=61%, list=22%, signal=78%
GSE40685_TREG_VS_FOXP3_KO_TREG_PRECURSOR_UP	158	0.558118	2.33282	0	0	0	2067	tags=41%, list=12%, signal=46%
GSE6259_FLT3L_INDUCED_DEC205_POS_DC_VS_CD8_TCELL_DN	155	0.559889	2.33199	0	0	0	1847	tags=41%, list=11%, signal=46%
GSE5589_LPS_VS_LPS_AND_IL10_STIM_IL10_KO_MACROPHAGE_45MIN_DN	182	0.550658	2.3317	0	0	0	3356	tags=50%, list=19%, signal=61%
GO_CHEMOKINE_ACTIVITY	33	0.729799	2.32869	0	0	0	967	tags=52%, list=6%, signal=54%
KEGG_CHEMOKINE_SIGNALING_PATHWAY	162	0.5597	2.3283	0	0	0	3086	tags=57%, list=18%, signal=68%
GSE5679_PPARG_LIGAND_ROSIGLITAZONE_VS_RARA_AGONIST_AM580_TREATED_DC_DN	172	0.557382	2.32479	0	0	0	2410	tags=46%, list=14%, signal=53%
GSE3337_CTRL_VS_4H_IFNG_IN_CD8POS_DC_DN	177	0.55046	2.32309	0	0	0	2039	tags=36%, list=12%, signal=40%
GSE21360_NAIVE_VS_QUATERNARY_MEMORY_CD8_TCELL_DN	169	0.554908	2.31587	0	1.06e-05	0.001	3570	tags=49%, list=20%, signal=60%
GNF2_CARD15	61	0.645412	2.3135	0	1.05e-05	0.001	2359	tags=57%, list=13%, signal=66%
ALTEMEIER_RESPONSE_TO_LPS_WITH_MECHANICAL_VENTILATION	114	0.586298	2.31317	0	1.05e-05	0.001	2584	tags=55%, list=15%, signal=64%
GO_FC_RECEPTOR_SIGNALING_PATHWAY	176	0.542412	2.31249	0	1.04e-05	0.001	3559	tags=45%, list=20%, signal=57%
MARSHALL_VIRAL_INFECTION_RESPONSE_DN	27	0.747431	2.30879	0	1.03e-05	0.001	1254	tags=56%, list=7%, signal=60%
GO_REGULATION_OF_ADAPTIVE_IMMUNE_RESPONSE	110	0.583454	2.30718	0	1.03e-05	0.001	3512	tags=54%, list=20%, signal=67%
GSE13485_DAY3_VS_DAY7_YF17D_VACCINE_PBMC_DN	156	0.554932	2.3069	0	1.02e-05	0.001	1761	tags=42%, list=10%, signal=46%
LIAN_LIPA_TARGETS_3M	54	0.661188	2.30672	0	1.01e-05	0.001	2199	tags=57%, list=13%, signal=65%
GSE21670_TGFB_VS_IL6_TREATED_STAT3_KO_CD4_TCELL_DN	177	0.54497	2.30592	0	1.01e-05	0.001	2888	tags=49%, list=17%, signal=58%
GSE21927_SPLEEN_C57BL6_VS_4T1_TUMOR_BALBC_MONOCYTES_DN	158	0.559911	2.30397	0	1e-05	0.001	2528	tags=47%, list=14%, signal=54%
GO_B_CELL_RECEPTOR_SIGNALING_PATHWAY	32	0.736565	2.30321	0	9.95e-06	0.001	3477	tags=81%, list=20%, signal=101%
GSE9988_ANTI_TREM1_VS_VEHICLE_TREATED_MONOCYTES_DN	173	0.551723	2.29974	0	9.89e-06	0.001	3204	tags=50%, list=18%, signal=61%
GSE7218_UNSTIM_VS_ANTIGEN_STIM_THROUGH_IGG_BCELL_DN	149	0.564728	2.29887	0	9.83e-06	0.001	2890	tags=56%, list=17%, signal=66%
DER_IFN_BETA_RESPONSE_UP	87	0.601719	2.29845	0	1.99e-05	0.002	1907	tags=41%, list=11%, signal=46%
GO_LEUKOCYTE_MIGRATION	230	0.536693	2.29722	0	1.98e-05	0.002	2223	tags=45%, list=13%, signal=51%
GSE7548_NAIVE_VS_DAY7_PCC_IMMUNIZATION_CD4_TCELL_DN	169	0.547134	2.29508	0	1.97e-05	0.002	2067	tags=38%, list=12%, signal=43%
GSE27241_CTRL_VS_DIGOXIN_TREATED_CD4_TCELL_IN_TH17_POLARIZING_CONDITIONS_UP	144	0.560741	2.2945	0	1.95e-05	0.002	3621	tags=51%, list=21%, signal=64%
KIM_LRRC3B_TARGETS	20	0.835423	2.29447	0	1.94e-05	0.002	1370	tags=60%, list=8%, signal=65%
GSE37533_PPARG1_FOXP3_VS_PPARG2_FOXP3_TRANSDUCED_CD4_TCELL_DN	167	0.543368	2.28978	0	2.89e-05	0.003	2715	tags=43%, list=16%, signal=51%
GO_REGULATION_OF_LYMPHOCYTE_MEDIATED_IMMUNITY	100	0.597161	2.28896	0	2.88e-05	0.003	4349	tags=64%, list=25%, signal=85%
GSE29618_BCELL_VS_PDC_UP	160	0.552493	2.28751	0	2.86e-05	0.003	2591	tags=48%, list=15%, signal=55%
ZHANG_INTERFERON_RESPONSE	19	0.843651	2.28738	0	2.84e-05	0.003	1163	tags=68%, list=7%, signal=73%
GSE12366_PLASMA_CELL_VS_NAIVE_BCELL_DN	160	0.550625	2.28627	0	2.83e-05	0.003	3844	tags=51%, list=22%, signal=65%
GSE21360_NAIVE_VS_QUATERNARY_MEMORY_CD8_TCELL_UP	177	0.53966	2.28486	0	2.81e-05	0.003	2546	tags=41%, list=15%, signal=47%
GO_INTERFERON_GAMMA_MEDIATED_SIGNALING_PATHWAY	50	0.664067	2.28484	0	2.8e-05	0.003	1455	tags=52%, list=8%, signal=57%
BOSCO_TH1_CYTOTOXIC_MODULE	102	0.584959	2.28199	0	2.78e-05	0.003	2477	tags=46%, list=14%, signal=53%
GSE40274_CTRL_VS_FOXP3_TRANSDUCED_ACTIVATED_CD4_TCELL_DN	174	0.539768	2.28124	0	2.77e-05	0.003	2997	tags=50%, list=17%, signal=60%
DAUER_STAT3_TARGETS_DN	41	0.685056	2.27995	0	2.75e-05	0.003	1746	tags=61%, list=10%, signal=68%
GSE2770_TGFB_AND_IL4_VS_IL12_TREATED_ACT_CD4_TCELL_6H_UP	184	0.532737	2.27988	0	2.74e-05	0.003	3377	tags=50%, list=19%, signal=61%
SANA_RESPONSE_TO_IFNG_UP	57	0.653132	2.27786	0	2.72e-05	0.003	2364	tags=60%, list=14%, signal=69%
GO_MYELOID_LEUKOCYTE_ACTIVATION	87	0.594817	2.27389	0	4.54e-05	0.005	2514	tags=51%, list=14%, signal=59%
GO_CHEMOKINE_RECEPTOR_BINDING	41	0.694166	2.2715	0	4.51e-05	0.005	1318	tags=49%, list=8%, signal=53%
GSE41867_DAY6_EFFECTOR_VS_DAY30_EXHAUSTED_CD8_TCELL_LCMV_CLONE13_UP	167	0.53303	2.2704	0	4.49e-05	0.005	2544	tags=47%, list=15%, signal=54%
PID_TCR_PATHWAY	62	0.640457	2.26721	0	4.46e-05	0.005	3406	tags=73%, list=19%, signal=90%
GSE13484_UNSTIM_VS_YF17D_VACCINE_STIM_PBMC_DN	167	0.548146	2.26402	0	4.44e-05	0.005	2069	tags=47%, list=12%, signal=53%
GSE7768_OVA_ALONE_VS_OVA_WITH_MPL_IMMUNIZED_MOUSE_WHOLE_SPLEEN_6H_DN	149	0.543486	2.26051	0	4.42e-05	0.005	2951	tags=46%, list=17%, signal=54%
REACTOME_CYTOKINE_SIGNALING_IN_IMMUNE_SYSTEM	234	0.521592	2.25925	0	4.39e-05	0.005	2605	tags=38%, list=15%, signal=44%
GSE24210_RESTING_TREG_VS_TCONV_UP	176	0.5391	2.25892	0	4.37e-05	0.005	2584	tags=42%, list=15%, signal=49%
GO_MYELOID_CELL_ACTIVATION_INVOLVED_IN_IMMUNE_RESPONSE	37	0.688936	2.2553	0	5.21e-05	0.006	2806	tags=65%, list=16%, signal=77%
REACTOME_INNATE_IMMUNE_SYSTEM	238	0.519922	2.25405	0	5.18e-05	0.006	3847	tags=43%, list=22%, signal=55%
GO_CELL_CHEMOTAXIS	135	0.550767	2.25336	0	5.15e-05	0.006	2154	tags=46%, list=12%, signal=52%
GO_T_CELL_DIFFERENTIATION	117	0.557798	2.25253	0	5.13e-05	0.006	4351	tags=68%, list=25%, signal=89%
GSE21670_UNTREATED_VS_TGFB_IL6_TREATED_STAT3_KO_CD4_TCELL_DN	173	0.530865	2.2524	0	5.1e-05	0.006	3707	tags=53%, list=21%, signal=67%
DIRMEIER_LMP1_RESPONSE_EARLY	60	0.627072	2.25072	0	5.08e-05	0.006	2328	tags=52%, list=13%, signal=59%
PASQUALUCCI_LYMPHOMA_BY_GC_STAGE_DN	145	0.547633	2.25049	0	5.05e-05	0.006	3431	tags=52%, list=20%, signal=65%
GSE20715_0H_VS_24H_OZONE_LUNG_UP	173	0.534166	2.25042	0	5.03e-05	0.006	2632	tags=46%, list=15%, signal=54%
GSE22432_PDC_VS_TGFB1_TREATEDCOMMON_DC_PROGENITOR_DN	179	0.540578	2.25012	0	5e-05	0.006	2360	tags=44%, list=14%, signal=51%
GO_GRANULOCYTE_MIGRATION	61	0.633322	2.24869	0	4.98e-05	0.006	1455	tags=49%, list=8%, signal=53%
KEGG_RIG_I_LIKE_RECEPTOR_SIGNALING_PATHWAY	65	0.612237	2.24846	0	4.95e-05	0.006	3768	tags=46%, list=22%, signal=59%
REACTOME_TRAF6_MEDIATED_IRF7_ACTIVATION	29	0.733968	2.24733	0	5.78e-05	0.007	2312	tags=34%, list=13%, signal=40%
GSE22886_DAY1_VS_DAY7_MONOCYTE_IN_CULTURE_UP	177	0.531869	2.24673	0	5.75e-05	0.007	3785	tags=51%, list=22%, signal=64%
GSE9988_ANTI_TREM1_VS_CTRL_TREATED_MONOCYTES_DN	177	0.5331	2.24522	0	5.72e-05	0.007	3497	tags=46%, list=20%, signal=57%
GSE43863_NAIVE_VS_MEMORY_LY6C_INT_CXCR5POS_CD4_TCELL_D150_LCMV_UP	176	0.539555	2.2433	0	5.69e-05	0.007	2623	tags=44%, list=15%, signal=51%
ZHENG_FOXP3_TARGETS_IN_THYMUS_UP	172	0.532305	2.24032	0	5.67e-05	0.007	2927	tags=42%, list=17%, signal=50%
GSE42021_CD24HI_VS_CD24LOW_TCONV_THYMUS_DN	163	0.533431	2.24	0	5.64e-05	0.007	2156	tags=43%, list=12%, signal=49%
GNF2_RAB7L1	23	0.794255	2.23986	0	5.61e-05	0.007	1589	tags=65%, list=9%, signal=72%
LEE_EARLY_T_LYMPHOCYTE_DN	45	0.680887	2.23953	0	5.59e-05	0.007	1568	tags=51%, list=9%, signal=56%
RADAEVA_RESPONSE_TO_IFNA1_UP	42	0.677359	2.23784	0	5.56e-05	0.007	1848	tags=50%, list=11%, signal=56%
GSE7218_IGM_VS_IGG_SIGNAL_THGOUGH_ANTIGEN_BCELL_DN	154	0.534368	2.23737	0	5.53e-05	0.007	3222	tags=60%, list=18%, signal=73%
GAURNIER_PSMD4_TARGETS	52	0.646922	2.23517	0	5.51e-05	0.007	3027	tags=56%, list=17%, signal=67%
GO_FC_GAMMA_RECEPTOR_SIGNALING_PATHWAY	70	0.60811	2.23284	0	5.48e-05	0.007	3102	tags=60%, list=18%, signal=73%
GSE32533_MIR17_KO_VS_MIR17_OVEREXPRESS_ACT_CD4_TCELL_UP	183	0.526125	2.23155	0	5.46e-05	0.007	3835	tags=55%, list=22%, signal=69%
LIAN_LIPA_TARGETS_6M	67	0.617687	2.23051	0	5.43e-05	0.007	2199	tags=54%, list=13%, signal=61%
GSE5455_EX_VIVO_VS_POST_24H_INCUBATION_MONOCYTES_FROM_TUMOR_BEARING_MOUSE_DN	174	0.535493	2.22827	0	5.41e-05	0.007	2410	tags=44%, list=14%, signal=50%
GO_ANTIGEN_RECEPTOR_MEDIATED_SIGNALING_PATHWAY	156	0.541506	2.22728	0	5.38e-05	0.007	3559	tags=49%, list=20%, signal=61%
GSE32901_TH1_VS_TH17_ENRICHED_CD4_TCELL_UP	159	0.532026	2.22628	0	5.36e-05	0.007	3121	tags=44%, list=18%, signal=53%
GSE42088_UNINF_VS_LEISHMANIA_INF_DC_24H_UP	176	0.533498	2.22587	0	5.33e-05	0.007	2950	tags=43%, list=17%, signal=51%
ZHAN_MULTIPLE_MYELOMA_LB_DN	32	0.718977	2.22447	0	5.31e-05	0.007	2447	tags=59%, list=14%, signal=69%
PAPASPYRIDONOS_UNSTABLE_ATEROSCLEROTIC_PLAQUE_UP	46	0.659175	2.22381	0	5.29e-05	0.007	1164	tags=37%, list=7%, signal=39%
GO_ESTABLISHMENT_OF_ENDOTHELIAL_BARRIER	26	0.739702	2.22187	0	5.26e-05	0.007	991	tags=50%, list=6%, signal=53%
GNF2_PAK2	25	0.766218	2.22162	0	5.24e-05	0.007	3138	tags=80%, list=18%, signal=97%
GSE34156_UNTREATED_VS_6H_NOD2_LIGAND_TREATED_MONOCYTE_DN	152	0.541421	2.22077	0	5.97e-05	0.008	1823	tags=38%, list=10%, signal=42%
GO_LEUKOCYTE_PROLIFERATION	81	0.592346	2.21772	0	5.95e-05	0.008	4315	tags=53%, list=25%, signal=70%
GSE12366_PLASMA_CELL_VS_MEMORY_BCELL_DN	153	0.542947	2.21732	0	5.92e-05	0.008	3895	tags=49%, list=22%, signal=63%
BENNETT_SYSTEMIC_LUPUS_ERYTHEMATOSUS	28	0.734894	2.21722	0	5.89e-05	0.008	1542	tags=71%, list=9%, signal=78%
GO_RESPONSE_TO_INTERFERON_BETA	20	0.800975	2.21711	0	5.87e-05	0.008	2095	tags=65%, list=12%, signal=74%
GO_LYMPHOCYTE_CHEMOTAXIS	29	0.728794	2.21678	0	5.84e-05	0.008	1137	tags=59%, list=7%, signal=63%
GSE2706_UNSTIM_VS_2H_LPS_AND_R848_DC_DN	151	0.539337	2.21552	0	5.82e-05	0.008	2508	tags=48%, list=14%, signal=56%
GO_PATTERN_RECOGNITION_RECEPTOR_SIGNALING_PATHWAY	99	0.568799	2.21358	0	7.24e-05	0.01	3905	tags=58%, list=22%, signal=74%
ELF1_Q6	214	0.508718	2.21298	0	7.21e-05	0.01	2605	tags=42%, list=15%, signal=49%
MCLACHLAN_DENTAL_CARIES_UP	206	0.506716	2.21215	0	7.18e-05	0.01	2606	tags=51%, list=15%, signal=59%
MODULE_75	344	0.492527	2.21093	0	7.14e-05	0.01	2336	tags=42%, list=13%, signal=48%
GO_CYTOKINE_MEDIATED_SIGNALING_PATHWAY	389	0.48946	2.21028	0	7.11e-05	0.01	2430	tags=36%, list=14%, signal=41%
MARKEY_RB1_ACUTE_LOF_DN	192	0.504832	2.2085	0	7.79e-05	0.011	2605	tags=48%, list=15%, signal=56%
MODULE_46	341	0.486521	2.20677	0	7.76e-05	0.011	2336	tags=42%, list=13%, signal=47%
GSE7852_TREG_VS_TCONV_DN	172	0.533024	2.20664	0	7.73e-05	0.011	3256	tags=53%, list=19%, signal=64%
GNF2_SPI1	26	0.724981	2.20492	0	7.7e-05	0.011	1805	tags=62%, list=10%, signal=69%
GO_POSITIVE_REGULATION_OF_INFLAMMATORY_RESPONSE	101	0.561181	2.20449	0	7.67e-05	0.011	1882	tags=41%, list=11%, signal=45%
GSE25146_UNSTIM_VS_HELIOBACTER_PYLORI_LPS_STIM_AGS_CELL_DN	141	0.539782	2.20182	0	7.63e-05	0.011	3931	tags=49%, list=22%, signal=63%
GO_MONOCYTE_CHEMOTAXIS	33	0.687379	2.19993	0	7.6e-05	0.011	2024	tags=61%, list=12%, signal=68%
GO_LYMPHOCYTE_ACTIVATION_INVOLVED_IN_IMMUNE_RESPONSE	90	0.580209	2.19743	0	8.26e-05	0.012	4330	tags=58%, list=25%, signal=76%
GSE22886_NAIVE_BCELL_VS_NEUTROPHIL_DN	163	0.524708	2.19691	0	8.22e-05	0.012	2644	tags=44%, list=15%, signal=52%
MODULE_345	97	0.562226	2.19653	0	8.19e-05	0.012	3431	tags=59%, list=20%, signal=73%
GNF2_TYK2	31	0.688223	2.19581	0	8.16e-05	0.012	2622	tags=65%, list=15%, signal=76%
GSE11961_FOLLICULAR_BCELL_VS_GERMINAL_CENTER_BCELL_DAY40_DN	173	0.52515	2.19493	0	8.13e-05	0.012	2233	tags=37%, list=13%, signal=42%
GO_CCR_CHEMOKINE_RECEPTOR_BINDING	28	0.718014	2.19278	0	8.09e-05	0.012	1318	tags=57%, list=8%, signal=62%
GSE16450_IMMATURE_VS_MATURE_NEURON_CELL_LINE_12H_IFNA_STIM_UP	181	0.523481	2.19208	0	8.06e-05	0.012	3707	tags=56%, list=21%, signal=70%
GSE41978_ID2_KO_VS_BIM_KO_KLRG1_LOW_EFFECTOR_CD8_TCELL_UP	163	0.525398	2.19164	0	8.69e-05	0.013	2067	tags=41%, list=12%, signal=46%
GO_REGULATION_OF_INTERLEUKIN_10_PRODUCTION	41	0.660975	2.19128	0	8.66e-05	0.013	4475	tags=73%, list=26%, signal=98%
MODULE_108	46	0.642938	2.18874	0	8.63e-05	0.013	1335	tags=48%, list=8%, signal=52%
GO_POSITIVE_REGULATION_OF_IMMUNE_EFFECTOR_PROCESS	140	0.531768	2.18814	0	9.26e-05	0.014	3512	tags=50%, list=20%, signal=62%
GO_T_CELL_SELECTION	35	0.688491	2.18751	0	9.22e-05	0.014	3096	tags=69%, list=18%, signal=83%
GO_LYMPHOCYTE_DIFFERENTIATION	196	0.50671	2.18727	0	9.19e-05	0.014	3565	tags=51%, list=20%, signal=63%
LINDSTEDT_DENDRITIC_CELL_MATURATION_A	60	0.613818	2.1869	0	9.15e-05	0.014	1891	tags=47%, list=11%, signal=52%
GO_REGULATION_OF_CELLULAR_EXTRAVASATION	21	0.757158	2.1865	0	9.11e-05	0.014	1551	tags=62%, list=9%, signal=68%
GSE31082_DN_VS_CD8_SP_THYMOCYTE_DN	181	0.506736	2.18365	0	9.74e-05	0.015	2644	tags=46%, list=15%, signal=54%
GO_POSITIVE_REGULATION_OF_CYTOKINE_PRODUCTION	332	0.48501	2.18283	0	0.00011	0.017	2455	tags=39%, list=14%, signal=45%
GSE17186_MEMORY_VS_CD21HIGH_TRANSITIONAL_BCELL_DN	180	0.519078	2.18217	0	0.00011	0.017	3192	tags=47%, list=18%, signal=57%
GNF2_CASP8	21	0.781732	2.18143	0	0.000109	0.017	2707	tags=76%, list=15%, signal=90%
GNF2_CD7	32	0.701178	2.18039	0	0.000109	0.017	1895	tags=53%, list=11%, signal=59%
GSE29618_BCELL_VS_PDC_DAY7_FLU_VACCINE_UP	154	0.530626	2.17918	0	0.000115	0.018	3082	tags=50%, list=18%, signal=60%
GO_NEGATIVE_REGULATION_OF_VIRAL_GENOME_REPLICATION	39	0.654828	2.17776	0	0.000114	0.018	2328	tags=62%, list=13%, signal=71%
VILIMAS_NOTCH1_TARGETS_UP	49	0.638709	2.17755	0	0.000114	0.018	3565	tags=78%, list=20%, signal=97%
GSE15271_CXCR4_POS_VS_NEG_GC_BCELL_DN	151	0.524191	2.17709	0	0.00012	0.019	2532	tags=40%, list=14%, signal=47%
GSE13522_CTRL_VS_T_CRUZI_Y_STRAIN_INF_SKIN_IFNAR_KO_UP	175	0.517339	2.17417	0	0.000132	0.021	3235	tags=50%, list=19%, signal=60%
GSE18791_CTRL_VS_NEWCASTLE_VIRUS_DC_16H_DN	150	0.53052	2.17397	0	0.000131	0.021	1649	tags=39%, list=9%, signal=42%
GO_NEGATIVE_REGULATION_OF_VIRAL_PROCESS	76	0.585524	2.17278	0	0.000131	0.021	2142	tags=45%, list=12%, signal=51%
GSE22886_NAIVE_CD8_TCELL_VS_MONOCYTE_DN	178	0.509445	2.17179	0	0.000131	0.021	2614	tags=42%, list=15%, signal=49%
HUANG_GATA2_TARGETS_UP	138	0.531273	2.17089	0	0.000142	0.023	3429	tags=51%, list=20%, signal=64%
TARTE_PLASMA_CELL_VS_B_LYMPHOCYTE_DN	33	0.690476	2.1708	0	0.000142	0.023	2866	tags=73%, list=16%, signal=87%
NAKAJIMA_EOSINOPHIL	26	0.739276	2.16972	0	0.000141	0.023	2372	tags=65%, list=14%, signal=76%
GSE7568_IL4_TGFB_DEXAMETHASONE_VS_IL4_TGFB_TREATED_MACROPHAGE_DN	159	0.518315	2.16922	0	0.000141	0.023	2842	tags=43%, list=16%, signal=51%
GSE26343_UNSTIM_VS_LPS_STIM_NFAT5_KO_MACROPHAGE_DN	182	0.518266	2.16781	0	0.000146	0.024	3111	tags=48%, list=18%, signal=58%
MODULE_177	92	0.561293	2.16663	0	0.000146	0.024	2694	tags=48%, list=15%, signal=56%
GSE1432_CTRL_VS_IFNG_6H_MICROGLIA_DN	171	0.516234	2.16649	0	0.000145	0.024	2067	tags=37%, list=12%, signal=42%
JAATINEN_HEMATOPOIETIC_STEM_CELL_DN	191	0.507183	2.16544	0	0.000145	0.024	2627	tags=47%, list=15%, signal=54%
GO_CYTOKINE_PRODUCTION	104	0.546134	2.16524	0	0.000144	0.024	2579	tags=48%, list=15%, signal=56%
GSE3039_ALPHABETA_CD8_TCELL_VS_B2_BCELL_UP	178	0.522336	2.16481	0	0.000144	0.024	3934	tags=52%, list=23%, signal=66%
GO_LEUKOCYTE_MEDIATED_IMMUNITY	138	0.529188	2.1641	0	0.000143	0.024	3093	tags=48%, list=18%, signal=58%
KEGG_TOLL_LIKE_RECEPTOR_SIGNALING_PATHWAY	97	0.562432	2.16297	0	0.000143	0.024	3092	tags=47%, list=18%, signal=57%
GNF2_CD33	47	0.63112	2.16268	0	0.000142	0.024	2359	tags=57%, list=13%, signal=66%
GO_NATURAL_KILLER_CELL_ACTIVATION	48	0.626624	2.16221	0	0.000142	0.024	4232	tags=52%, list=24%, signal=69%
GO_TYPE_I_INTERFERON_RECEPTOR_BINDING	16	0.799187	2.16156	0	0.000141	0.024	3506	tags=6%, list=20%, signal=8%
PID_BCR_5PATHWAY	64	0.610973	2.15569	0	0.000141	0.024	3431	tags=64%, list=20%, signal=79%
GSE22601_CD4_SINGLE_POSITIVE_VS_CD8_SINGLE_POSITIVE_THYMOCYTE_DN	176	0.511121	2.15479	0	0.00014	0.024	4119	tags=51%, list=24%, signal=66%
GSE6269_FLU_VS_STREP_PNEUMO_INF_PBMC_UP	143	0.523212	2.15442	0	0.00014	0.024	2883	tags=41%, list=16%, signal=49%
GO_POSITIVE_REGULATION_OF_CYTOKINE_BIOSYNTHETIC_PROCESS	56	0.608107	2.15434	0	0.000139	0.024	2303	tags=52%, list=13%, signal=59%
GO_NEGATIVE_REGULATION_OF_LEUKOCYTE_MEDIATED_IMMUNITY	40	0.64542	2.15385	0	0.000145	0.025	2193	tags=50%, list=13%, signal=57%
REACTOME_RIG_I_MDA5_MEDIATED_INDUCTION_OF_IFN_ALPHA_BETA_PATHWAYS	65	0.596194	2.1531	0	0.000144	0.025	2464	tags=35%, list=14%, signal=41%
GSE19825_CD24LOW_VS_IL2RA_HIGH_DAY3_EFF_CD8_TCELL_UP	170	0.511045	2.15083	0	0.00015	0.026	3507	tags=48%, list=20%, signal=60%
MODULE_119	119	0.541385	2.14998	0	0.000149	0.026	2854	tags=48%, list=16%, signal=57%
GNF2_ATM	25	0.729732	2.1498	0	0.000149	0.026	2205	tags=56%, list=13%, signal=64%
GNF2_CD1D	41	0.653476	2.14911	0	0.00016	0.028	2593	tags=61%, list=15%, signal=71%
MODULE_292	107	0.548171	2.14884	0	0.000159	0.028	3162	tags=55%, list=18%, signal=67%
GSE22601_DOUBLE_POSITIVE_VS_CD8_SINGLE_POSITIVE_THYMOCYTE_UP	177	0.513159	2.14826	0	0.000164	0.029	2644	tags=45%, list=15%, signal=52%
GSE40274_CTRL_VS_EOS_TRANSDUCED_ACTIVATED_CD4_TCELL_DN	127	0.536666	2.14517	0	0.000163	0.029	2164	tags=39%, list=12%, signal=44%
GSE9988_LOW_LPS_VS_ANTI_TREM1_AND_LPS_MONOCYTE_UP	169	0.512954	2.14453	0	0.000163	0.029	3111	tags=46%, list=18%, signal=55%
GSE26488_CTRL_VS_PEPTIDE_INJECTION_OT2_THYMOCYTE_DN	165	0.509378	2.14439	0	0.000162	0.029	2794	tags=45%, list=16%, signal=54%
KEGG_NOD_LIKE_RECEPTOR_SIGNALING_PATHWAY	51	0.616961	2.1442	0	0.000162	0.029	3378	tags=57%, list=19%, signal=70%
GSE1432_CTRL_VS_IFNG_24H_MICROGLIA_DN	167	0.512215	2.14205	0	0.000167	0.03	2156	tags=43%, list=12%, signal=48%
MODULE_484	39	0.660143	2.14204	0	0.000166	0.03	2690	tags=46%, list=15%, signal=54%
GSE23568_CTRL_TRANSDUCED_VS_WT_CD8_TCELL_DN	181	0.505654	2.14157	0	0.000171	0.031	3256	tags=48%, list=19%, signal=58%
GNF2_RAP1B	27	0.710444	2.14143	0	0.000171	0.031	2432	tags=70%, list=14%, signal=82%
GSE37416_12H_VS_24H_F_TULARENSIS_LVS_NEUTROPHIL_UP	168	0.5104	2.14083	0	0.00017	0.031	2508	tags=40%, list=14%, signal=47%
GSE34156_NOD2_LIGAND_VS_TLR1_TLR2_LIGAND_6H_TREATED_MONOCYTE_UP	182	0.510697	2.13896	0	0.000175	0.032	3290	tags=49%, list=19%, signal=60%
GNF2_IL2RB	35	0.677219	2.13893	0	0.000175	0.032	1589	tags=43%, list=9%, signal=47%
GSE18791_UNSTIM_VS_NEWCATSLE_VIRUS_DC_18H_DN	143	0.522263	2.13693	0	0.000185	0.034	1931	tags=35%, list=11%, signal=39%
MODULE_263	35	0.678239	2.13661	0	0.000184	0.034	2494	tags=63%, list=14%, signal=73%
GO_INFLAMMATORY_RESPONSE	391	0.466997	2.13635	0	0.000184	0.034	2521	tags=39%, list=14%, signal=45%
GO_CELLULAR_DEFENSE_RESPONSE	49	0.616106	2.13583	0	0.000183	0.034	4099	tags=67%, list=23%, signal=88%
GO_REGULATION_OF_VIRAL_GENOME_REPLICATION	63	0.589448	2.13531	0	0.000183	0.034	2652	tags=51%, list=15%, signal=60%
GO_MYELOID_LEUKOCYTE_MEDIATED_IMMUNITY	38	0.64989	2.1343	0	0.000182	0.034	3263	tags=55%, list=19%, signal=68%
GO_POSITIVE_REGULATION_OF_LEUKOCYTE_MEDIATED_IMMUNITY	75	0.583668	2.13395	0	0.000192	0.035	4349	tags=65%, list=25%, signal=87%
GSE10239_NAIVE_VS_KLRG1INT_EFF_CD8_TCELL_UP	172	0.514603	2.1335	0	0.000192	0.035	3558	tags=45%, list=20%, signal=56%
GSE9988_ANTI_TREM1_AND_LPS_VS_CTRL_TREATED_MONOCYTES_DN	177	0.501951	2.13313	0	0.000191	0.035	3976	tags=46%, list=23%, signal=59%
MODULE_84	476	0.457455	2.13186	0	0.00019	0.035	2447	tags=43%, list=14%, signal=48%
GSE21063_WT_VS_NFATC1_KO_3H_ANTI_IGM_STIM_BCELL_DN	173	0.503782	2.13154	0	0.00019	0.035	2090	tags=39%, list=12%, signal=44%
MORI_IMMATURE_B_LYMPHOCYTE_UP	43	0.644938	2.13046	0	0.000189	0.035	2623	tags=65%, list=15%, signal=76%
GSE1460_INTRATHYMIC_T_PROGENITOR_VS_CD4_THYMOCYTE_DN	173	0.507094	2.12934	0	0.000189	0.035	2762	tags=47%, list=16%, signal=55%
UROSEVIC_RESPONSE_TO_IMIQUIMOD	18	0.78935	2.12751	0	0.000193	0.036	1542	tags=61%, list=9%, signal=67%
SHIN_B_CELL_LYMPHOMA_CLUSTER_8	35	0.655842	2.12608	0	0.000203	0.038	2272	tags=51%, list=13%, signal=59%
GO_POSITIVE_REGULATION_OF_LYMPHOCYTE_MEDIATED_IMMUNITY	61	0.600237	2.12589	0	0.000208	0.039	4475	tags=70%, list=26%, signal=94%
GNF2_CASP4	20	0.782965	2.12417	0	0.000207	0.039	3023	tags=80%, list=17%, signal=97%
GSE14415_NATURAL_TREG_VS_TCONV_UP	135	0.521686	2.12356	0	0.000207	0.039	2888	tags=51%, list=17%, signal=61%
GO_B_CELL_PROLIFERATION	34	0.669915	2.12303	0	0.000206	0.039	3894	tags=41%, list=22%, signal=53%
GSE36527_CD62L_HIGH_VS_CD62L_LOW_TREG_CD69_NEG_KLRG1_NEG_UP	182	0.502516	2.12218	0	0.000211	0.04	1856	tags=35%, list=11%, signal=38%
GSE14000_UNSTIM_VS_4H_LPS_DC_TRANSLATED_RNA_DN	155	0.512437	2.12193	0	0.00021	0.04	1649	tags=39%, list=9%, signal=42%
GO_NEGATIVE_REGULATION_OF_TYPE_I_INTERFERON_PRODUCTION	36	0.662705	2.12171	0	0.000209	0.04	1627	tags=39%, list=9%, signal=43%
GSE2405_0H_VS_1.5H_A_PHAGOCYTOPHILUM_STIM_NEUTROPHIL_DN	183	0.498301	2.12163	0	0.000209	0.04	4239	tags=48%, list=24%, signal=62%
KEGG_B_CELL_RECEPTOR_SIGNALING_PATHWAY	73	0.579696	2.12134	0	0.000208	0.04	3463	tags=66%, list=20%, signal=82%
MORI_PRE_BI_LYMPHOCYTE_DN	69	0.585115	2.12132	0	0.000208	0.04	2890	tags=51%, list=17%, signal=61%
GO_DEFENSE_RESPONSE_TO_BACTERIUM	174	0.511279	2.12068	0	0.000212	0.041	2239	tags=29%, list=13%, signal=33%
GSE17186_BLOOD_VS_CORD_BLOOD_CD21HIGH_TRANSITIONAL_BCELL_DN	173	0.498637	2.11809	0	0.000226	0.044	2993	tags=43%, list=17%, signal=51%
GNF2_LYN	24	0.724578	2.11771	0	0.000231	0.045	2999	tags=71%, list=17%, signal=85%
GSE41867_DAY6_EFFECTOR_VS_DAY30_MEMORY_CD8_TCELL_LCMV_ARMSTRONG_DN	177	0.503603	2.11512	0	0.000235	0.046	3474	tags=49%, list=20%, signal=60%
PID_GMCSF_PATHWAY	36	0.654134	2.11486	0	0.000234	0.046	2586	tags=53%, list=15%, signal=62%
GNF2_MATK	21	0.746992	2.11405	0	0.000238	0.047	2879	tags=67%, list=16%, signal=80%
GSE45365_NK_CELL_VS_CD11B_DC_DN	182	0.501897	2.11397	0	0.000243	0.048	2603	tags=46%, list=15%, signal=53%
GO_T_CELL_RECEPTOR_SIGNALING_PATHWAY	129	0.521099	2.11363	0	0.000242	0.048	3406	tags=44%, list=19%, signal=54%
GO_RESPONSE_TO_SALT_STRESS	18	0.790806	2.11187	0	0.000256	0.051	1756	tags=44%, list=10%, signal=49%
REACTOME_SIGNALING_BY_THE_B_CELL_RECEPTOR_BCR	119	0.53274	2.11155	0	0.00026	0.052	3431	tags=39%, list=20%, signal=49%
GSE7509_DC_VS_MONOCYTE_WITH_FCGRIIB_STIM_DN	170	0.50453	2.10988	0	0.000264	0.053	3496	tags=50%, list=20%, signal=62%
GO_INNATE_IMMUNE_RESPONSE_ACTIVATING_CELL_SURFACE_RECEPTOR_SIGNALING_PATHWAY	101	0.540142	2.10905	0	0.000283	0.057	3406	tags=38%, list=19%, signal=46%
MODULE_436	104	0.542834	2.10893	0	0.000282	0.057	3469	tags=60%, list=20%, signal=74%
KEGG_T_CELL_RECEPTOR_SIGNALING_PATHWAY	106	0.538255	2.10772	0	0.000282	0.057	3096	tags=57%, list=18%, signal=68%
GO_POSITIVE_T_CELL_SELECTION	20	0.742022	2.10533	0	0.000295	0.059	3096	tags=65%, list=18%, signal=79%
GSE2706_UNSTIM_VS_2H_LPS_DC_DN	158	0.511813	2.1046	0	0.000294	0.059	2033	tags=41%, list=12%, signal=46%
GO_REGULATION_OF_LEUKOCYTE_APOPTOTIC_PROCESS	74	0.572624	2.10398	0	0.000303	0.06	2779	tags=53%, list=16%, signal=62%
THEILGAARD_NEUTROPHIL_AT_SKIN_WOUND_DN	212	0.485072	2.10392	0	0.000302	0.06	3508	tags=43%, list=20%, signal=53%
GO_LEUKOCYTE_DIFFERENTIATION	272	0.477974	2.1034	0	0.000316	0.063	3512	tags=48%, list=20%, signal=59%
REACTOME_NOD1_2_SIGNALING_PATHWAY	28	0.696039	2.10337	0	0.00032	0.064	3768	tags=71%, list=22%, signal=91%
GSE23502_BM_VS_COLON_TUMOR_MYELOID_DERIVED_SUPPRESSOR_CELL_DN	171	0.505006	2.10315	0	0.000324	0.065	3638	tags=49%, list=21%, signal=61%
GO_PRODUCTION_OF_MOLECULAR_MEDIATOR_OF_IMMUNE_RESPONSE	55	0.600625	2.10264	0	0.000323	0.065	4502	tags=67%, list=26%, signal=90%
GSE3039_ALPHAALPHA_VS_ALPHABETA_CD8_TCELL_DN	170	0.50599	2.10162	0	0.000332	0.067	2890	tags=44%, list=17%, signal=52%
GSE369_SOCS3_KO_VS_WT_LIVER_POST_IL6_INJECTION_DN	175	0.501444	2.10081	0	0.000335	0.068	4071	tags=52%, list=23%, signal=67%
GSE44649_WT_VS_MIR155_KO_ACTIVATED_CD8_TCELL_UP	181	0.4928	2.10037	0	0.000339	0.069	3222	tags=46%, list=18%, signal=56%
REACTOME_REGULATION_OF_IFNA_SIGNALING	24	0.722362	2.1	0	0.000343	0.07	2349	tags=33%, list=13%, signal=38%
GO_IMMUNOGLOBULIN_BINDING	20	0.761995	2.09861	0	0.000351	0.072	2135	tags=55%, list=12%, signal=63%
KEGG_GRAFT_VERSUS_HOST_DISEASE	23	0.732403	2.09836	0	0.00035	0.072	2272	tags=61%, list=13%, signal=70%
GSE6092_UNSTIM_VS_IFNG_STIM_ENDOTHELIAL_CELL_DN	166	0.509919	2.09724	0	0.000354	0.073	4506	tags=55%, list=26%, signal=74%
GO_I_KAPPAB_KINASE_NF_KAPPAB_SIGNALING	66	0.587002	2.09699	0	0.000353	0.073	3130	tags=56%, list=18%, signal=68%
GSE6269_FLU_VS_E_COLI_INF_PBMC_UP	136	0.510083	2.09602	0	0.000366	0.076	3239	tags=42%, list=19%, signal=51%
GO_REGULATION_OF_T_CELL_CYTOKINE_PRODUCTION	19	0.764287	2.09429	0	0.000365	0.076	2356	tags=58%, list=13%, signal=67%
GEORGANTAS_HSC_MARKERS	46	0.611508	2.09375	0	0.000364	0.076	2173	tags=43%, list=12%, signal=50%
ST_TUMOR_NECROSIS_FACTOR_PATHWAY	29	0.674579	2.09303	0	0.000363	0.076	3190	tags=62%, list=18%, signal=76%
PID_IL12_2PATHWAY	60	0.588573	2.09255	0	0.000362	0.076	3919	tags=63%, list=22%, signal=81%
GO_B_CELL_ACTIVATION	123	0.520552	2.09206	0	0.000366	0.077	3580	tags=49%, list=20%, signal=61%
GO_LIPOPOLYSACCHARIDE_MEDIATED_SIGNALING_PATHWAY	30	0.683066	2.09168	0	0.000365	0.077	1157	tags=47%, list=7%, signal=50%
PID_IL27_PATHWAY	26	0.714051	2.09166	0	0.000364	0.077	2278	tags=62%, list=13%, signal=71%
DUNNE_TARGETS_OF_AML1_MTG8_FUSION_UP	43	0.630532	2.0889	0	0.000399	0.085	3267	tags=60%, list=19%, signal=74%
MODULE_171	110	0.540507	2.08863	0	0.000398	0.085	2614	tags=47%, list=15%, signal=55%
GSE7768_OVA_ALONE_VS_OVA_WITH_LPS_IMMUNIZED_MOUSE_WHOLE_SPLEEN_6H_DN	150	0.504139	2.08763	0	0.000406	0.087	3141	tags=47%, list=18%, signal=56%
GSE7764_IL15_NK_CELL_24H_VS_SPLENOCYTE_DN	161	0.4962	2.08626	0	0.000414	0.089	2833	tags=46%, list=16%, signal=54%
GSE3982_NEUTROPHIL_VS_EFF_MEMORY_CD4_TCELL_UP	168	0.496279	2.0844	0	0.000445	0.096	2644	tags=40%, list=15%, signal=47%
GO_REGULATION_OF_TYPE_I_INTERFERON_MEDIATED_SIGNALING_PATHWAY	38	0.640305	2.08223	0	0.000448	0.097	2540	tags=34%, list=15%, signal=40%
GSE36392_EOSINOPHIL_VS_NEUTROPHIL_IL25_TREATED_LUNG_UP	178	0.489649	2.08209	0	0.000447	0.097	2340	tags=36%, list=13%, signal=41%
GSE13411_PLASMA_CELL_VS_MEMORY_BCELL_DN	168	0.502387	2.08183	0	0.000446	0.097	2707	tags=39%, list=15%, signal=45%
GSE32901_NAIVE_VS_TH17_ENRICHED_CD4_TCELL_UP	136	0.513389	2.08097	0	0.000449	0.098	2141	tags=38%, list=12%, signal=42%
GSE21546_UNSTIM_VS_ANTI_CD3_STIM_SAP1A_KO_AND_ELK1_KO_DP_THYMOCYTES_UP	132	0.508732	2.08	0	0.000452	0.099	1811	tags=39%, list=10%, signal=44%
GSE6259_FLT3L_INDUCED_VS_WT_SPLENIC_DC_33D1_POS_UP	150	0.508601	2.07985	0	0.000451	0.099	1980	tags=38%, list=11%, signal=42%
KEGG_HEMATOPOIETIC_CELL_LINEAGE	76	0.55591	2.0786	0	0.000459	0.099	3096	tags=51%, list=18%, signal=62%
GNF2_CCNA2	65	0.570454	2.0767	0	0.000466	0.1	6968	tags=91%, list=40%, signal=150%
GO_G_PROTEIN_COUPLED_CHEMOATTRACTANT_RECEPTOR_ACTIVITY	20	0.757201	2.07631	0	0.000465	0.1	3580	tags=85%, list=20%, signal=107%
ZHANG_RESPONSE_TO_IKK_INHIBITOR_AND_TNF_UP	191	0.486146	2.07614	0	0.000468	0.1	3092	tags=46%, list=18%, signal=55%
GO_REGULATION_OF_INTERFERON_ALPHA_PRODUCTION	17	0.785184	2.07604	0	0.000467	0.1	2159	tags=71%, list=12%, signal=80%
REACTOME_GENERATION_OF_SECOND_MESSENGER_MOLECULES	21	0.729177	2.07594	0	0.000466	0.1	3096	tags=81%, list=18%, signal=98%
GSE36891_UNSTIM_VS_POLYIC_TLR3_STIM_PERITONEAL_MACROPHAGE_DN	172	0.490725	2.0759	0	0.000465	0.1	3655	tags=47%, list=21%, signal=59%
GSE30083_SP1_VS_SP3_THYMOCYTE_DN	175	0.497545	2.07587	0	0.000463	0.1	1965	tags=33%, list=11%, signal=37%
GSE22140_GERMFREE_VS_SPF_MOUSE_CD4_TCELL_UP	173	0.501261	2.07429	0	0.000471	0.102	2960	tags=46%, list=17%, signal=54%
GSE24634_IL4_VS_CTRL_TREATED_NAIVE_CD4_TCELL_DAY5_DN	167	0.494409	2.07421	0	0.00047	0.102	2450	tags=40%, list=14%, signal=46%
GNF2_PTPN4	40	0.640156	2.0724	0	0.00049	0.106	2879	tags=58%, list=16%, signal=69%
GSE32255_WT_UNSTIM_VS_JMJD2D_KNOCKDOWN_4H_LPS_STIM_DC_UP	159	0.495834	2.07233	0	0.000489	0.106	3838	tags=51%, list=22%, signal=65%
MODULE_430	52	0.609885	2.07206	0	0.000488	0.106	2690	tags=44%, list=15%, signal=52%
GO_EMBRYONIC_HEMOPOIESIS	18	0.781162	2.07193	0	0.000486	0.106	2197	tags=50%, list=13%, signal=57%
GSE42088_2H_VS_24H_LEISHMANIA_INF_DC_UP	170	0.497478	2.0705	0	0.000494	0.108	2377	tags=37%, list=14%, signal=42%
GO_REGULATION_OF_ANTIGEN_PROCESSING_AND_PRESENTATION	22	0.723311	2.06903	0	0.000501	0.11	2104	tags=64%, list=12%, signal=72%
PID_IFNG_PATHWAY	38	0.632597	2.06875	0	0.0005	0.11	2586	tags=50%, list=15%, signal=59%
GSE40274_FOXP3_VS_FOXP3_AND_XBP1_TRANSDUCED_ACTIVATED_CD4_TCELL_DN	141	0.506765	2.06875	0	0.000498	0.11	3965	tags=50%, list=23%, signal=65%
GO_TOLL_LIKE_RECEPTOR_SIGNALING_PATHWAY	78	0.549397	2.06795	0	0.000497	0.11	3418	tags=54%, list=20%, signal=67%
GO_DENDRITIC_CELL_MIGRATION	19	0.762921	2.06774	0	0.000496	0.11	1788	tags=68%, list=10%, signal=76%
DUTTA_APOPTOSIS_VIA_NFKB	30	0.672709	2.06757	0	0.000495	0.11	3775	tags=67%, list=22%, signal=85%
GSE41867_MEMORY_VS_EXHAUSTED_CD8_TCELL_DAY30_LCMV_UP	177	0.494657	2.06737	0	0.000494	0.11	2535	tags=46%, list=15%, signal=53%
GO_REGULATION_OF_CYTOKINE_BIOSYNTHETIC_PROCESS	91	0.534215	2.06693	0	0.000492	0.11	3512	tags=57%, list=20%, signal=71%
GO_REGULATION_OF_TYPE_I_INTERFERON_PRODUCTION	100	0.529017	2.06691	0	0.000491	0.11	3308	tags=44%, list=19%, signal=54%
GSE21033_CTRL_VS_POLYIC_STIM_DC_12H_UP	137	0.513361	2.06645	0	0.00049	0.11	3158	tags=46%, list=18%, signal=56%
GO_REGULATION_OF_T_CELL_MEDIATED_IMMUNITY	42	0.621359	2.06609	0	0.000489	0.11	4475	tags=67%, list=26%, signal=89%
GSE30083_SP1_VS_SP4_THYMOCYTE_DN	176	0.487211	2.06576	0	0.000492	0.111	2538	tags=38%, list=15%, signal=44%
GO_NATURAL_KILLER_CELL_ACTIVATION_INVOLVED_IN_IMMUNE_RESPONSE	22	0.727501	2.06553	0	0.000491	0.111	3512	tags=27%, list=20%, signal=34%
GO_REGULATION_OF_INTERLEUKIN_12_PRODUCTION	44	0.618647	2.06521	0	0.000489	0.111	3512	tags=64%, list=20%, signal=79%
GSE40274_CTRL_VS_FOXP3_AND_HELIOS_TRANSDUCED_ACTIVATED_CD4_TCELL_UP	179	0.494739	2.06435	0	0.000505	0.115	3150	tags=42%, list=18%, signal=51%
PID_PI3KCI_PATHWAY	48	0.60932	2.06269	0	0.000524	0.12	2866	tags=63%, list=16%, signal=75%
GSE7219_UNSTIM_VS_LPS_AND_ANTI_CD40_STIM_DC_UP	153	0.499803	2.0621	0	0.000531	0.121	2554	tags=41%, list=15%, signal=47%
GSE35825_UNTREATED_VS_IFNA_STIM_MACROPHAGE_DN	151	0.500937	2.05952	0	0.000554	0.127	2670	tags=40%, list=15%, signal=46%
GSE9988_ANTI_TREM1_AND_LPS_VS_VEHICLE_TREATED_MONOCYTES_DN	175	0.490324	2.05934	0	0.000553	0.127	3605	tags=47%, list=21%, signal=58%
GSE42088_UNINF_VS_LEISHMANIA_INF_DC_4H_DN	167	0.498976	2.05854	0	0.000555	0.128	3095	tags=35%, list=18%, signal=42%
MORI_LARGE_PRE_BII_LYMPHOCYTE_DN	51	0.592709	2.05763	0	0.000558	0.129	2623	tags=67%, list=15%, signal=78%
DIRMEIER_LMP1_RESPONSE_LATE_UP	50	0.601685	2.0569	0	0.000557	0.129	2507	tags=46%, list=14%, signal=54%
GSE22432_UNTREATED_VS_TGFB1_TREATED_COMMON_DC_PROGENITOR_DN	171	0.489231	2.0548	0	0.000584	0.135	3357	tags=47%, list=19%, signal=58%
GO_RAB_GUANYL_NUCLEOTIDE_EXCHANGE_FACTOR_ACTIVITY	25	0.680789	2.04989	0	0.00061	0.142	3570	tags=68%, list=20%, signal=85%
GSE9988_LOW_LPS_VS_VEHICLE_TREATED_MONOCYTE_DN	172	0.494608	2.04862	0	0.000629	0.147	2404	tags=34%, list=14%, signal=39%
GO_LEUKOCYTE_DEGRANULATION	26	0.696492	2.04836	0.00259067	0.000635	0.149	2806	tags=65%, list=16%, signal=78%
BIOCARTA_IL10_PATHWAY	17	0.754747	2.04772	0	0.000638	0.149	2779	tags=71%, list=16%, signal=84%
GO_LYMPHOCYTE_HOMEOSTASIS	48	0.596643	2.0474	0	0.000637	0.149	4626	tags=63%, list=26%, signal=85%
GSE32986_CURDLAN_HIGHDOSE_VS_GMCSF_AND_CURDLAN_HIGHDOSE_STIM_DC_DN	182	0.484218	2.04633	0	0.000639	0.15	2872	tags=45%, list=16%, signal=53%
GSE37301_MULTIPOTENT_PROGENITOR_VS_COMMON_LYMPHOID_PROGENITOR_UP	153	0.49888	2.04489	0	0.000645	0.152	4058	tags=53%, list=23%, signal=68%
GSE41867_DAY15_EFFECTOR_VS_DAY30_EXHAUSTED_CD8_TCELL_LCMV_CLONE13_UP	176	0.488993	2.04404	0	0.000644	0.152	1735	tags=36%, list=10%, signal=39%
REACTOME_SIGNALING_BY_ILS	102	0.525912	2.04387	0	0.000642	0.152	3393	tags=50%, list=19%, signal=62%
GSE9988_LPS_VS_VEHICLE_TREATED_MONOCYTE_UP	155	0.4855	2.04371	0	0.000645	0.153	2520	tags=40%, list=14%, signal=46%
GO_POSITIVE_REGULATION_OF_RESPONSE_TO_BIOTIC_STIMULUS	36	0.649514	2.04304	0	0.000659	0.156	1454	tags=42%, list=8%, signal=45%
GSE2706_UNSTIM_VS_8H_R848_DC_DN	163	0.488857	2.04276	0	0.000657	0.156	1962	tags=40%, list=11%, signal=45%
ONO_AML1_TARGETS_DN	37	0.640514	2.04157	0	0.000679	0.161	3120	tags=62%, list=18%, signal=76%
GO_NEGATIVE_REGULATION_OF_IMMUNE_RESPONSE	107	0.523329	2.04102	0	0.000685	0.163	1662	tags=35%, list=10%, signal=38%
GSE34205_RSV_VS_FLU_INF_INFANT_PBMC_DN	154	0.48927	2.04022	0	0.000687	0.164	2458	tags=42%, list=14%, signal=49%
GSE35685_CD34POS_CD38NEG_VS_CD34POS_CD10POS_BONE_MARROW_DN	178	0.491403	2.04007	0	0.000694	0.166	3496	tags=48%, list=20%, signal=60%
GSE22886_NAIVE_TCELL_VS_DC_UP	158	0.492351	2.03991	0	0.000696	0.167	3469	tags=41%, list=20%, signal=51%
LIAN_NEUTROPHIL_GRANULE_CONSTITUENTS	24	0.705515	2.03926	0	0.000702	0.169	3334	tags=54%, list=19%, signal=67%
MORI_MATURE_B_LYMPHOCYTE_UP	78	0.549486	2.03911	0	0.000701	0.169	2543	tags=53%, list=15%, signal=61%
GSE16697_CD4_TCELL_VS_TFH_CD4_TCELL_DN	176	0.492383	2.0391	0	0.000699	0.169	3965	tags=51%, list=23%, signal=65%
GO_REGULATION_OF_CELL_KILLING	54	0.583029	2.03856	0	0.000705	0.17	4349	tags=67%, list=25%, signal=88%
GSE13484_3H_UNSTIM_VS_YF17D_VACCINE_STIM_PBMC_DN	168	0.489574	2.03846	0	0.000704	0.17	3137	tags=46%, list=18%, signal=55%
MODULE_76	73	0.554005	2.03783	0	0.000706	0.171	1335	tags=41%, list=8%, signal=44%
GSE3039_ALPHABETA_CD8_TCELL_VS_B1_BCELL_UP	173	0.484538	2.03693	0	0.000719	0.173	3718	tags=46%, list=21%, signal=58%
GO_POSITIVE_REGULATION_OF_LEUKOCYTE_MIGRATION	94	0.536671	2.03684	0	0.000718	0.173	1971	tags=44%, list=11%, signal=49%
REACTOME_INTERFERON_GAMMA_SIGNALING	44	0.616049	2.0366	0	0.000716	0.173	2193	tags=55%, list=13%, signal=62%
GSE15624_CTRL_VS_3H_HALOFUGINONE_TREATED_CD4_TCELL_UP	141	0.503486	2.03562	0	0.000726	0.176	3492	tags=45%, list=20%, signal=55%
GSE10325_BCELL_VS_LUPUS_BCELL_DN	173	0.483664	2.03507	0	0.000736	0.179	2247	tags=34%, list=13%, signal=39%
GSE7219_WT_VS_NIK_NFKB2_KO_DC_UP	168	0.492098	2.03483	0	0.000738	0.18	1320	tags=30%, list=8%, signal=32%
GO_POSITIVE_REGULATION_OF_ACUTE_INFLAMMATORY_RESPONSE	28	0.661348	2.0344	0	0.000744	0.181	1788	tags=39%, list=10%, signal=44%
CROONQUIST_NRAS_SIGNALING_UP	35	0.640218	2.03365	0	0.000761	0.186	1220	tags=57%, list=7%, signal=61%
GNF2_MSN	23	0.725161	2.03136	0	0.0008	0.194	3023	tags=74%, list=17%, signal=89%
GSE22601_IMMATURE_CD4_SINGLE_POSITIVE_VS_CD8_SINGLE_POSITIVE_THYMOCYTE_DN	180	0.486879	2.03028	0	0.000802	0.195	2030	tags=37%, list=12%, signal=42%
GSE6674_ANTI_IGM_VS_ANTI_IGM_AND_CPG_STIM_BCELL_UP	171	0.483712	2.02924	0	0.000815	0.199	4097	tags=51%, list=23%, signal=66%
GSE3565_CTRL_VS_LPS_INJECTED_SPLENOCYTES_DN	153	0.49077	2.02769	0	0.000832	0.203	2358	tags=37%, list=13%, signal=42%
GSE30083_SP2_VS_SP4_THYMOCYTE_DN	174	0.479059	2.02762	0	0.000834	0.204	2019	tags=37%, list=12%, signal=41%
GSE40273_GATA1_KO_VS_WT_TREG_DN	173	0.482664	2.02629	0	0.000869	0.211	3787	tags=47%, list=22%, signal=60%
MODULE_208	98	0.524686	2.02574	0	0.000875	0.213	3431	tags=54%, list=20%, signal=67%
GO_NEGATIVE_REGULATION_OF_ADAPTIVE_IMMUNE_RESPONSE	33	0.641663	2.02509	0	0.000884	0.216	2193	tags=48%, list=13%, signal=55%
GO_POSITIVE_REGULATION_OF_ANTIGEN_PROCESSING_AND_PRESENTATION	15	0.787176	2.02463	0	0.000885	0.216	2059	tags=67%, list=12%, signal=76%
GO_IMMUNOGLOBULIN_PRODUCTION	38	0.62421	2.02461	0	0.000883	0.216	4502	tags=68%, list=26%, signal=92%
GO_REGULATION_OF_INTERFERON_GAMMA_PRODUCTION	85	0.543991	2.02359	0	0.000896	0.22	2890	tags=51%, list=17%, signal=60%
GNF2_ZAP70	23	0.687794	2.02303	0	0.000902	0.221	1962	tags=52%, list=11%, signal=59%
GSE14769_UNSTIM_VS_80MIN_LPS_BMDM_DN	181	0.477957	2.02295	0	0.000907	0.223	2353	tags=37%, list=13%, signal=42%
GO_POSITIVE_REGULATION_OF_INTERFERON_GAMMA_PRODUCTION	56	0.563938	2.02295	0	0.000905	0.223	2890	tags=54%, list=17%, signal=64%
GSE27786_LIN_NEG_VS_BCELL_DN	168	0.477594	2.02169	0	0.000932	0.229	3301	tags=40%, list=19%, signal=49%
GSE32901_NAIVE_VS_TH17_ENRICHED_CD4_TCELL_DN	161	0.481159	2.02061	0	0.000945	0.23	3509	tags=38%, list=20%, signal=47%
GO_REGULATION_OF_ANTIGEN_RECEPTOR_MEDIATED_SIGNALING_PATHWAY	33	0.650205	2.02058	0	0.000946	0.231	3469	tags=70%, list=20%, signal=87%
GO_POSITIVE_REGULATION_OF_RESPONSE_TO_EXTERNAL_STIMULUS	267	0.46166	2.01991	0	0.000952	0.232	1971	tags=33%, list=11%, signal=37%
GO_GRANULOCYTE_ACTIVATION	18	0.734775	2.01853	0	0.000953	0.233	1895	tags=50%, list=11%, signal=56%
GSE42021_TREG_PLN_VS_CD24LO_TREG_THYMUS_DN	155	0.488378	2.01793	0	0.000965	0.234	1859	tags=34%, list=11%, signal=38%
REACTOME_NEGATIVE_REGULATORS_OF_RIG_I_MDA5_SIGNALING	28	0.650783	2.01765	0	0.000963	0.234	1627	tags=39%, list=9%, signal=43%
HALLMARK_INFLAMMATORY_RESPONSE	186	0.47449	2.01735	0	0.000965	0.235	2521	tags=45%, list=14%, signal=52%
TENEDINI_MEGAKARYOCYTE_MARKERS	58	0.562265	2.01692	0	0.000977	0.238	2404	tags=43%, list=14%, signal=50%
GSE10325_MYELOID_VS_LUPUS_MYELOID_DN	164	0.484339	2.01543	0	0.000989	0.241	1870	tags=33%, list=11%, signal=37%
KEGG_LEUKOCYTE_TRANSENDOTHELIAL_MIGRATION	111	0.509231	2.01526	0	0.000987	0.241	1959	tags=41%, list=11%, signal=46%
GO_MYD88_DEPENDENT_TOLL_LIKE_RECEPTOR_SIGNALING_PATHWAY	28	0.659179	2.01416	0	0.00101004	0.246	3378	tags=54%, list=19%, signal=66%
GSE3982_NEUTROPHIL_VS_NKCELL_UP	175	0.482865	2.01407	0	0.00101152	0.247	2683	tags=39%, list=15%, signal=46%
GSE4984_GALECTIN1_VS_LPS_STIM_DC_UP	140	0.487145	2.01401	0	0.001013	0.248	3280	tags=44%, list=19%, signal=53%
GO_REGULATION_OF_ALPHA_BETA_T_CELL_ACTIVATION	62	0.568253	2.01387	0	0.00101806	0.25	2467	tags=50%, list=14%, signal=58%
GSE22919_RESTING_VS_IL2_IL12_IL15_STIM_NK_CELL_DN	177	0.478644	2.01352	0	0.00102286	0.252	3120	tags=37%, list=18%, signal=44%
GSE5503_LIVER_DC_VS_MLN_DC_ACTIVATED_ALLOGENIC_TCELL_DN	177	0.485209	2.01319	0	0.00102784	0.254	4431	tags=49%, list=25%, signal=65%
GSE5679_RARA_AGONIST_AM580_VS_AM580_AND_ROSIGLITAZONE_TREATED_DC_DN	174	0.475825	2.0131	0	0.00102573	0.254	2910	tags=48%, list=17%, signal=57%
GSE3982_CTRL_VS_LPS_4H_MAC_DN	179	0.474118	2.01174	0	0.00104456	0.258	2758	tags=44%, list=16%, signal=51%
GSE40274_CTRL_VS_XBP1_TRANSDUCED_ACTIVATED_CD4_TCELL_UP	143	0.492127	2.01134	0	0.00104242	0.258	2181	tags=42%, list=12%, signal=48%
GSE3039_CD4_TCELL_VS_NKT_CELL_UP	176	0.478072	2.01117	0	0.00104029	0.258	3296	tags=44%, list=19%, signal=54%
GO_B_CELL_HOMEOSTASIS	20	0.717934	2.01107	0	0.00103817	0.258	2235	tags=55%, list=13%, signal=63%
GSE31082_DN_VS_DP_THYMOCYTE_DN	181	0.481219	2.01105	0	0.00103605	0.258	3584	tags=45%, list=21%, signal=56%
GNF2_PCNA	64	0.558471	2.00936	0	0.00104437	0.26	7385	tags=94%, list=42%, signal=162%
GO_REGULATION_OF_LEUKOCYTE_MEDIATED_CYTOTOXICITY	44	0.598178	2.00923	0	0.00104577	0.261	4349	tags=68%, list=25%, signal=91%
GSE12366_GC_VS_NAIVE_BCELL_DN	151	0.486454	2.00876	0	0.00104365	0.261	1950	tags=38%, list=11%, signal=42%
GSE41867_NAIVE_VS_DAY15_LCMV_ARMSTRONG_EFFECTOR_CD8_TCELL_DN	173	0.482117	2.00697	0	0.00106544	0.266	2644	tags=36%, list=15%, signal=42%
GO_REGULATION_OF_INTERLEUKIN_1_SECRETION	24	0.682421	2.00677	0	0.00106329	0.266	2349	tags=67%, list=13%, signal=77%
GSE22432_CDC_VS_COMMON_DC_PROGENITOR_UP	178	0.479682	2.00593	0	0.00107487	0.27	3580	tags=48%, list=20%, signal=60%
TAKEDA_TARGETS_OF_NUP98_HOXA9_FUSION_3D_UP	144	0.496336	2.00537	0	0.00107952	0.271	1291	tags=34%, list=7%, signal=36%
GO_ALPHA_BETA_T_CELL_ACTIVATION	47	0.585959	2.00327	0	0.00110125	0.275	4475	tags=70%, list=26%, signal=94%
GSE40666_WT_VS_STAT1_KO_CD8_TCELL_UP	179	0.466116	2.00297	0	0.00110925	0.278	3192	tags=44%, list=18%, signal=53%
GSE40274_CTRL_VS_FOXP3_AND_XBP1_TRANSDUCED_ACTIVATED_CD4_TCELL_DN	137	0.498304	2.00294	0	0.00110703	0.278	2328	tags=41%, list=13%, signal=47%
GSE1432_1H_VS_24H_IFNG_MICROGLIA_DN	165	0.481173	1.99879	0	0.00118966	0.295	2212	tags=35%, list=13%, signal=40%
GSE10325_LUPUS_CD4_TCELL_VS_LUPUS_MYELOID_DN	174	0.472863	1.99865	0	0.0011907	0.296	2614	tags=42%, list=15%, signal=49%
GSE7460_CD8_TCELL_VS_CD4_TCELL_ACT_UP	173	0.476712	1.99862	0	0.00119179	0.296	2780	tags=39%, list=16%, signal=46%
VILIMAS_NOTCH1_TARGETS_DN	20	0.712264	1.99824	0	0.00118943	0.296	4709	tags=90%, list=27%, signal=123%
MODULE_424	15	0.796803	1.99803	0	0.00119388	0.297	1857	tags=67%, list=11%, signal=75%
GSE46606_DAY1_VS_DAY3_CD40L_IL2_IL5_STIMULATED_IRF4HIGH_BCELL_DN	174	0.47373	1.9961	0	0.00123511	0.306	2791	tags=37%, list=16%, signal=43%
GSE16522_ANTI_CD3CD28_STIM_VS_UNSTIM_MEMORY_CD8_TCELL_DN	164	0.480903	1.99587	0	0.00123599	0.307	4312	tags=48%, list=25%, signal=63%
GSE36888_UNTREATED_VS_IL2_TREATED_TCELL_6H_UP	159	0.48645	1.99565	0	0.00123693	0.308	1931	tags=37%, list=11%, signal=41%
KEGG_CYTOKINE_CYTOKINE_RECEPTOR_INTERACTION	232	0.456722	1.9946	0	0.00125137	0.313	2404	tags=34%, list=14%, signal=39%
GO_LAMELLIPODIUM_ASSEMBLY	25	0.677224	1.99375	0	0.00125891	0.316	2055	tags=52%, list=12%, signal=59%
GSE21033_3H_VS_24H_POLYIC_STIM_DC_UP	140	0.480574	1.99264	0	0.00126303	0.317	2632	tags=39%, list=15%, signal=46%
LI_INDUCED_T_TO_NATURAL_KILLER_UP	266	0.453346	1.9919	0	0.00126732	0.318	2520	tags=41%, list=14%, signal=47%
GO_LEUKOCYTE_HOMEOSTASIS	57	0.568502	1.99029	0	0.00130123	0.326	2603	tags=40%, list=15%, signal=47%
GO_REGULATION_OF_LEUKOCYTE_MIGRATION	129	0.491188	1.98995	0	0.00130534	0.328	1971	tags=39%, list=11%, signal=43%
GSE15930_STIM_VS_STIM_AND_TRICHOSTATINA_48H_CD8_T_CELL_DN	178	0.468595	1.9894	0	0.00130616	0.329	1977	tags=32%, list=11%, signal=36%
PICCALUGA_ANGIOIMMUNOBLASTIC_LYMPHOMA_DN	118	0.489782	1.98904	0	0.00131024	0.329	3825	tags=51%, list=22%, signal=65%
GENTLES_LEUKEMIC_STEM_CELL_DN	16	0.757602	1.98862	0	0.00131106	0.329	1605	tags=38%, list=9%, signal=41%
GSE3720_UNSTIM_VS_LPS_STIM_VD2_GAMMADELTA_TCELL_UP	135	0.482426	1.98809	0	0.00131832	0.332	3484	tags=36%, list=20%, signal=45%
GO_ALPHA_BETA_T_CELL_DIFFERENTIATION	40	0.602666	1.98762	0	0.00133213	0.335	3919	tags=68%, list=22%, signal=87%
KEGG_FC_EPSILON_RI_SIGNALING_PATHWAY	77	0.531267	1.98619	0	0.00136578	0.342	3463	tags=51%, list=20%, signal=63%
GSE36392_MAC_VS_NEUTROPHIL_IL25_TREATED_LUNG_UP	159	0.478264	1.98499	0	0.0013992	0.349	2576	tags=37%, list=15%, signal=43%
GO_POSITIVE_REGULATION_OF_CELL_ACTIVATION	257	0.452271	1.98486	0	0.00139653	0.349	2985	tags=45%, list=17%, signal=53%
GSE18791_CTRL_VS_NEWCASTLE_VIRUS_DC_18H_DN	149	0.485037	1.98469	0	0.00139712	0.35	2729	tags=40%, list=16%, signal=47%
GSE10325_LUPUS_BCELL_VS_LUPUS_MYELOID_DN	185	0.474975	1.98433	0	0.00139764	0.351	2811	tags=43%, list=16%, signal=50%
REACTOME_TOLL_RECEPTOR_CASCADES	103	0.503488	1.98428	0	0.00139499	0.351	3832	tags=52%, list=22%, signal=67%
GSE7852_TREG_VS_TCONV_FAT_DN	180	0.469705	1.98395	0	0.00139881	0.353	3555	tags=42%, list=20%, signal=52%
GSE22886_NAIVE_BCELL_VS_MONOCYTE_DN	178	0.467456	1.98307	0	0.00141218	0.355	2811	tags=39%, list=16%, signal=46%
GSE37301_HEMATOPOIETIC_STEM_CELL_VS_CD4_TCELL_UP	159	0.480711	1.98304	0	0.00141271	0.355	1933	tags=36%, list=11%, signal=40%
GNF2_DDX5	56	0.559539	1.98264	0	0.00141978	0.356	3825	tags=59%, list=22%, signal=75%
GSE29618_PDC_VS_MDC_DN	170	0.474026	1.9822	0	0.00143654	0.36	2302	tags=38%, list=13%, signal=44%
KEGG_LEISHMANIA_INFECTION	63	0.554541	1.98187	0	0.00143384	0.36	3512	tags=62%, list=20%, signal=77%
GSE18791_CTRL_VS_NEWCASTLE_VIRUS_DC_14H_DN	147	0.48469	1.9816	0	0.00143747	0.361	1906	tags=37%, list=11%, signal=41%
GSE16385_UNTREATED_VS_12H_ROSIGLITAZONE_IL4_TREATED_MACROPHAGE_UP	174	0.474821	1.9812	0	0.00143801	0.361	2692	tags=32%, list=15%, signal=37%
MARSON_FOXP3_TARGETS_DN	47	0.586449	1.98097	0	0.00143846	0.362	3552	tags=60%, list=20%, signal=75%
GO_NEGATIVE_REGULATION_OF_LYMPHOCYTE_MEDIATED_IMMUNITY	29	0.651305	1.98054	0	0.00143578	0.362	2193	tags=48%, list=13%, signal=55%
GSE22886_NAIVE_CD8_TCELL_VS_DC_UP	166	0.473991	1.9801	0	0.00145854	0.368	2890	tags=37%, list=17%, signal=44%
MORI_PLASMA_CELL_DN	26	0.657514	1.98008	0	0.00145583	0.368	1574	tags=54%, list=9%, signal=59%
KEGG_INTESTINAL_IMMUNE_NETWORK_FOR_IGA_PRODUCTION	39	0.610855	1.97954	0	0.00146577	0.371	2779	tags=46%, list=16%, signal=55%
GSE2706_UNSTIM_VS_2H_R848_DC_DN	160	0.47859	1.97942	0	0.00146617	0.372	3095	tags=48%, list=18%, signal=58%
GNF2_CENPF	58	0.561554	1.97937	0	0.00146346	0.372	6630	tags=86%, list=38%, signal=138%
GO_REGULATION_OF_B_CELL_ACTIVATION	95	0.51	1.97934	0	0.00146076	0.372	3565	tags=54%, list=20%, signal=67%
REACTOME_IL_2_SIGNALING	40	0.596501	1.9792	0	0.00145807	0.372	3097	tags=58%, list=18%, signal=70%
PID_RAC1_PATHWAY	54	0.560463	1.97901	0	0.0014616	0.373	3456	tags=57%, list=20%, signal=71%
GSE15735_CTRL_VS_HDAC_INHIBITOR_TREATED_CD4_TCELL_12H_DN	170	0.472144	1.97851	0	0.0014652	0.374	2946	tags=39%, list=17%, signal=46%
GSE12392_WT_VS_IFNAR_KO_CD8A_NEG_SPLEEN_DC_UP	174	0.46663	1.9783	0	0.00146561	0.375	2479	tags=39%, list=14%, signal=45%
GSE22886_NAIVE_TCELL_VS_MONOCYTE_DN	176	0.469444	1.97791	0	0.00146293	0.375	3706	tags=48%, list=21%, signal=61%
KEGG_PRIMARY_IMMUNODEFICIENCY	33	0.628007	1.97786	0.00253165	0.00146026	0.375	3594	tags=76%, list=21%, signal=95%
GO_POSITIVE_REGULATION_OF_ADAPTIVE_IMMUNE_RESPONSE	66	0.545719	1.97778	0	0.0014576	0.375	4475	tags=64%, list=26%, signal=85%
GSE1432_1H_VS_6H_IFNG_MICROGLIA_DN	169	0.467309	1.97743	0	0.00147042	0.377	3186	tags=44%, list=18%, signal=54%
GO_POSITIVE_REGULATION_OF_CELL_CELL_ADHESION	212	0.459553	1.97718	0	0.00146775	0.377	2954	tags=46%, list=17%, signal=54%
HESS_TARGETS_OF_HOXA9_AND_MEIS1_DN	68	0.539532	1.9771	0	0.00146818	0.378	2173	tags=47%, list=12%, signal=54%
GSE20484_MCSG_VS_CXCL4_MONOCYTE_DERIVED_MACROPHAGE_DN	169	0.466093	1.97594	0	0.00151782	0.387	3656	tags=49%, list=21%, signal=61%
GSE28726_ACT_CD4_TCELL_VS_ACT_NKTCELL_DN	161	0.469686	1.97573	0	0.00151816	0.388	2829	tags=34%, list=16%, signal=40%
PID_CD8_TCR_DOWNSTREAM_PATHWAY	63	0.54967	1.97571	0	0.00151543	0.388	3821	tags=54%, list=22%, signal=69%
PID_FCER1_PATHWAY	58	0.561741	1.97554	0	0.0015127	0.388	3102	tags=53%, list=18%, signal=65%
GO_MHC_PROTEIN_BINDING	20	0.700156	1.97469	0	0.00153162	0.393	4100	tags=80%, list=23%, signal=104%
PID_TNF_PATHWAY	45	0.595647	1.97467	0	0.00152888	0.393	3092	tags=53%, list=18%, signal=65%
GO_T_CELL_DIFFERENTIATION_INVOLVED_IN_IMMUNE_RESPONSE	26	0.669011	1.97466	0	0.00152614	0.393	3919	tags=81%, list=22%, signal=104%
GSE40274_FOXP3_VS_FOXP3_AND_SATB1_TRANSDUCED_ACTIVATED_CD4_TCELL_DN	156	0.484138	1.97456	0	0.00152642	0.394	2197	tags=30%, list=13%, signal=34%
GSE22140_GERMFREE_VS_SPF_ARTHRITIC_MOUSE_CD4_TCELL_DN	170	0.470323	1.97427	0	0.00153599	0.398	2450	tags=35%, list=14%, signal=40%
GSE3720_UNSTIM_VS_PMA_STIM_VD2_GAMMADELTA_TCELL_UP	144	0.485006	1.974	0	0.00153635	0.399	2164	tags=26%, list=12%, signal=30%
GO_POSITIVE_REGULATION_OF_NF_KAPPAB_TRANSCRIPTION_FACTOR_ACTIVITY	123	0.495674	1.97331	0	0.0015397	0.4	3559	tags=44%, list=20%, signal=55%
GO_REGULATION_OF_LEUKOCYTE_DIFFERENTIATION	211	0.447607	1.97277	0	0.00154597	0.401	2950	tags=43%, list=17%, signal=51%
GSE10239_NAIVE_VS_DAY4.5_EFF_CD8_TCELL_UP	173	0.467847	1.97226	0	0.00156441	0.403	3255	tags=40%, list=19%, signal=49%
PID_HIV_NEF_PATHWAY	34	0.609708	1.97217	0	0.00156164	0.403	3724	tags=56%, list=21%, signal=71%
GSE40443_INDUCED_VS_TOTAL_TREG_DN	169	0.466876	1.97166	0	0.00157099	0.406	1835	tags=37%, list=11%, signal=41%
FULCHER_INFLAMMATORY_RESPONSE_LECTIN_VS_LPS_DN	379	0.428804	1.96995	0	0.00161926	0.415	2177	tags=34%, list=12%, signal=38%
GSE40685_TREG_VS_FOXP3_KO_TREG_PRECURSOR_DN	172	0.456983	1.96953	0	0.00162239	0.417	2499	tags=41%, list=14%, signal=48%
GSE2706_UNSTIM_VS_8H_LPS_AND_R848_DC_DN	162	0.469803	1.96936	0	0.00162549	0.418	2033	tags=35%, list=12%, signal=39%
GSE339_CD4POS_VS_CD8POS_DC_UP	187	0.464452	1.96936	0	0.00162264	0.418	2640	tags=38%, list=15%, signal=44%
GSE43863_DAY6_EFF_VS_DAY150_MEM_TH1_CD4_TCELL_DN	178	0.467586	1.96933	0	0.0016198	0.418	3666	tags=46%, list=21%, signal=57%
GSE557_CIITA_KO_VS_I_AB_KO_DC_UP	172	0.470991	1.96884	0	0.00162292	0.419	2410	tags=37%, list=14%, signal=42%
GSE22886_NAIVE_CD4_TCELL_VS_MONOCYTE_DN	174	0.471793	1.96845	0	0.0016289	0.42	3302	tags=44%, list=19%, signal=54%
MODULE_456	98	0.512145	1.96835	0	0.00162897	0.421	2632	tags=42%, list=15%, signal=49%
MODULE_165	70	0.538894	1.96829	0	0.00162614	0.421	4158	tags=56%, list=24%, signal=73%
GSE42724_MEMORY_BCELL_VS_PLASMABLAST_UP	184	0.466548	1.96707	0	0.00165005	0.427	3041	tags=36%, list=17%, signal=44%
GSE10325_BCELL_VS_MYELOID_DN	173	0.469186	1.9665	0	0.00166789	0.429	2093	tags=35%, list=12%, signal=39%
GO_REGULATION_OF_PRODUCTION_OF_MOLECULAR_MEDIATOR_OF_IMMUNE_RESPONSE	95	0.517593	1.96649	0	0.00166501	0.429	2356	tags=39%, list=13%, signal=45%
GO_NEGATIVE_REGULATION_OF_INNATE_IMMUNE_RESPONSE	32	0.637819	1.9663	0	0.00166797	0.43	829	tags=38%, list=5%, signal=39%
GSE3982_NEUTROPHIL_VS_CENT_MEMORY_CD4_TCELL_UP	173	0.469505	1.96558	0	0.00169725	0.436	2823	tags=42%, list=16%, signal=49%
GO_FC_EPSILON_RECEPTOR_SIGNALING_PATHWAY	120	0.488708	1.96552	0	0.00169727	0.436	3406	tags=38%, list=19%, signal=46%
LEE_AGING_CEREBELLUM_UP	74	0.516946	1.9654	0	0.00169732	0.436	1829	tags=38%, list=10%, signal=42%
REACTOME_DEFENSINS	38	0.604464	1.96407	0	0.00172661	0.444	4366	tags=21%, list=25%, signal=28%
PUJANA_XPRSS_INT_NETWORK	154	0.474358	1.96405	0	0.00172365	0.444	6285	tags=67%, list=36%, signal=104%
SU_THYMUS	16	0.743512	1.96283	0.00242131	0.00174703	0.448	3356	tags=88%, list=19%, signal=108%
GSE27859_MACROPHAGE_VS_CD11C_INT_F480_HI_MACROPHAGE_UP	156	0.469262	1.96201	0	0.00176149	0.452	2968	tags=37%, list=17%, signal=44%
GO_REGULATION_OF_CYTOKINE_PRODUCTION_INVOLVED_IN_IMMUNE_RESPONSE	54	0.567051	1.9616	0	0.00177016	0.454	2356	tags=48%, list=13%, signal=55%
LIANG_SILENCED_BY_METHYLATION_2	40	0.608401	1.96066	0	0.00178431	0.458	1127	tags=38%, list=6%, signal=40%
GSE17186_BLOOD_VS_CORD_BLOOD_CD21LOW_TRANSITIONAL_BCELL_UP	174	0.464507	1.96033	0	0.00178418	0.459	3279	tags=45%, list=19%, signal=55%
GSE3565_DUSP1_VS_WT_SPLENOCYTES_DN	162	0.468439	1.95991	0	0.00178977	0.461	2509	tags=36%, list=14%, signal=41%
GSE9988_LPS_VS_CTRL_TREATED_MONOCYTE_DN	177	0.460776	1.95988	0	0.00178675	0.461	3890	tags=44%, list=22%, signal=55%
GINESTIER_BREAST_CANCER_20Q13_AMPLIFICATION_DN	141	0.475393	1.95928	0	0.00180099	0.463	3994	tags=37%, list=23%, signal=47%
GSE9988_LOW_LPS_VS_CTRL_TREATED_MONOCYTE_DN	175	0.467433	1.95908	0	0.00180648	0.466	4143	tags=45%, list=24%, signal=59%
GSE3720_UNSTIM_VS_LPS_STIM_VD1_GAMMADELTA_TCELL_UP	162	0.473803	1.95881	0	0.00180633	0.466	3484	tags=47%, list=20%, signal=58%
VERHAAK_AML_WITH_NPM1_MUTATED_UP	157	0.470038	1.95831	0	0.00182901	0.471	1929	tags=37%, list=11%, signal=41%
GSE14000_UNSTIM_VS_16H_LPS_DC_DN	171	0.463264	1.95788	0	0.00184324	0.475	1955	tags=39%, list=11%, signal=43%
GSE369_IFNG_KO_VS_WT_LIVER_UP	174	0.46205	1.95751	0	0.00184879	0.477	3611	tags=45%, list=21%, signal=57%
GO_POSITIVE_REGULATION_OF_CYTOKINE_PRODUCTION_INVOLVED_IN_IMMUNE_RESPONSE	29	0.638031	1.95743	0	0.0018457	0.477	2356	tags=52%, list=13%, signal=60%
GO_POSITIVE_REGULATION_OF_INTERLEUKIN_12_PRODUCTION	29	0.640831	1.95717	0	0.00184833	0.478	2159	tags=48%, list=12%, signal=55%
GO_CYTOPLASMIC_PATTERN_RECOGNITION_RECEPTOR_SIGNALING_PATHWAY	31	0.629849	1.95638	0	0.0018681	0.48	3768	tags=52%, list=22%, signal=66%
GSE10325_CD4_TCELL_VS_MYELOID_DN	167	0.465118	1.95604	0	0.00187342	0.481	2385	tags=41%, list=14%, signal=47%
GALINDO_IMMUNE_RESPONSE_TO_ENTEROTOXIN	77	0.526473	1.95529	0	0.0018929	0.483	1168	tags=35%, list=7%, signal=37%
GSE9988_LPS_VS_LPS_AND_ANTI_TREM1_MONOCYTE_UP	173	0.470396	1.95463	0	0.00192361	0.488	3111	tags=45%, list=18%, signal=54%
LU_IL4_SIGNALING	84	0.516335	1.95445	0	0.00192327	0.489	2973	tags=50%, list=17%, signal=60%
BIOCARTA_IL22BP_PATHWAY	16	0.745903	1.9539	0.00238095	0.001937	0.494	1874	tags=56%, list=11%, signal=63%
GSE5503_PLN_DC_VS_SPLEEN_DC_ACTIVATED_ALLOGENIC_TCELL_DN	181	0.462124	1.95351	0	0.00193943	0.496	3222	tags=40%, list=18%, signal=48%
GSE36392_TYPE_2_MYELOID_VS_EOSINOPHIL_IL25_TREATED_LUNG_DN	165	0.464607	1.9531	0	0.00195308	0.501	2342	tags=32%, list=13%, signal=37%
GO_GRANULOCYTE_DIFFERENTIATION	15	0.76241	1.95236	0.00244499	0.00196105	0.503	2141	tags=53%, list=12%, signal=61%
GSE14350_TREG_VS_TEFF_UP	174	0.461925	1.95222	0	0.00196901	0.507	3739	tags=43%, list=21%, signal=54%
GSE21546_WT_VS_SAP1A_KO_AND_ELK1_KO_DP_THYMOCYTES_UP	177	0.465563	1.95164	0	0.00198531	0.512	2157	tags=34%, list=12%, signal=38%
GSE7852_LN_VS_FAT_TREG_UP	180	0.463813	1.94997	0	0.00201832	0.518	3584	tags=38%, list=21%, signal=47%
ODONNELL_TARGETS_OF_MYC_AND_TFRC_UP	65	0.539697	1.94897	0	0.00204286	0.524	2018	tags=46%, list=12%, signal=52%
GO_REGULATION_OF_CYTOKINE_SECRETION	126	0.478876	1.94858	0	0.00204506	0.525	2349	tags=44%, list=13%, signal=51%
MARTENS_BOUND_BY_PML_RARA_FUSION	387	0.427287	1.94841	0	0.0020472	0.526	2460	tags=31%, list=14%, signal=35%
GO_REGULATION_OF_MAST_CELL_ACTIVATION	36	0.613413	1.94827	0	0.00205494	0.529	3623	tags=64%, list=21%, signal=80%
GSE29618_PDC_VS_MDC_DAY7_FLU_VACCINE_DN	167	0.466638	1.94821	0	0.00205434	0.529	2410	tags=43%, list=14%, signal=49%
GSE45365_NK_CELL_VS_BCELL_MCMV_INFECTION_DN	167	0.468131	1.94802	0	0.00205379	0.529	2725	tags=40%, list=16%, signal=46%
GSE34515_CD16_POS_MONOCYTE_VS_DC_DN	175	0.462367	1.94793	0	0.00205047	0.529	2775	tags=41%, list=16%, signal=48%
MODULE_300	32	0.623481	1.9465	0	0.00208858	0.533	3724	tags=63%, list=21%, signal=79%
GSE12366_GC_BCELL_VS_PLASMA_CELL_UP	169	0.458355	1.94646	0	0.00208522	0.533	4272	tags=45%, list=24%, signal=59%
GSE40274_GATA1_VS_FOXP3_AND_GATA1_TRANSDUCED_ACTIVATED_CD4_TCELL_UP	171	0.468353	1.94507	0	0.00213902	0.543	2838	tags=43%, list=16%, signal=50%
GO_REGULATION_OF_IMMUNE_EFFECTOR_PROCESS	370	0.428892	1.94497	0	0.00213835	0.544	2356	tags=31%, list=13%, signal=35%
GO_POSITIVE_REGULATION_OF_TYPE_I_INTERFERON_PRODUCTION	62	0.547692	1.94446	0	0.00213768	0.544	2790	tags=42%, list=16%, signal=50%
GSE29618_MONOCYTE_VS_PDC_UP	170	0.465179	1.94435	0	0.00213975	0.544	2584	tags=42%, list=15%, signal=49%
REACTOME_TCR_SIGNALING	44	0.591359	1.94386	0	0.00215545	0.548	3559	tags=68%, list=20%, signal=85%
STAMBOLSKY_TARGETS_OF_MUTATED_TP53_DN	39	0.603232	1.94374	0	0.00215469	0.549	1542	tags=46%, list=9%, signal=51%
GO_POSITIVE_REGULATION_OF_INTERLEUKIN_10_PRODUCTION	26	0.652216	1.94234	0	0.00220002	0.556	3512	tags=65%, list=20%, signal=82%
GNF2_CDC20	53	0.554526	1.9422	0	0.00220731	0.557	7443	tags=96%, list=43%, signal=167%
GSE9988_LPS_VS_CTRL_TREATED_MONOCYTE_UP	158	0.46806	1.94113	0	0.00222814	0.564	3572	tags=49%, list=20%, signal=61%
GSE7509_DC_VS_MONOCYTE_DN	179	0.464143	1.93942	0	0.0022865	0.571	2807	tags=37%, list=16%, signal=43%
GSE2706_R848_VS_R848_AND_LPS_2H_STIM_DC_DN	148	0.47119	1.93881	0	0.00230978	0.574	2106	tags=39%, list=12%, signal=43%
GSE15930_STIM_VS_STIM_AND_IL12_48H_CD8_T_CELL_UP	178	0.466043	1.93845	0	0.0023115	0.576	2528	tags=38%, list=14%, signal=44%
HAHTOLA_CTCL_PATHOGENESIS	15	0.758594	1.93838	0.00255102	0.00231052	0.576	1558	tags=67%, list=9%, signal=73%
GSE14769_UNSTIM_VS_60MIN_LPS_BMDM_DN	176	0.458505	1.93725	0	0.00234959	0.584	2630	tags=40%, list=15%, signal=46%
YU_MYC_TARGETS_DN	46	0.581669	1.93702	0	0.00235656	0.587	2890	tags=65%, list=17%, signal=78%
GSE11057_PBMC_VS_MEM_CD4_TCELL_UP	169	0.462862	1.9368	0	0.00236615	0.589	1982	tags=38%, list=11%, signal=42%
GSE40274_FOXP3_VS_FOXP3_AND_PBX1_TRANSDUCED_ACTIVATED_CD4_TCELL_UP	177	0.463575	1.93672	0	0.00236512	0.589	3158	tags=44%, list=18%, signal=53%
GSE6269_HEALTHY_VS_STAPH_AUREUS_INF_PBMC_UP	147	0.470187	1.9365	0	0.00236943	0.59	2682	tags=35%, list=15%, signal=41%
GSE10273_HIGH_VS_LOW_IL7_TREATED_IRF4_8_NULL_PRE_BCELL_DN	171	0.458839	1.93576	0	0.00240045	0.597	3158	tags=39%, list=18%, signal=47%
GO_REGULATION_OF_MAST_CELL_ACTIVATION_INVOLVED_IN_IMMUNE_RESPONSE	29	0.626178	1.93505	0	0.00241806	0.6	1959	tags=48%, list=11%, signal=54%
GSE9988_ANTI_TREM1_VS_ANTI_TREM1_AND_LPS_MONOCYTE_DN	156	0.467004	1.9348	0	0.0024276	0.602	2069	tags=37%, list=12%, signal=42%
GSE40274_CTRL_VS_FOXP3_AND_EOS_TRANSDUCED_ACTIVATED_CD4_TCELL_UP	139	0.477454	1.93436	0	0.00244243	0.605	2612	tags=43%, list=15%, signal=50%
GSE34515_CD16_NEG_MONOCYTE_VS_DC_UP	175	0.461786	1.93409	0	0.00243864	0.605	3150	tags=40%, list=18%, signal=48%
GSE9960_GRAM_NEG_VS_GRAM_POS_SEPSIS_PBMC_UP	166	0.455701	1.93348	0	0.00245587	0.607	1811	tags=33%, list=10%, signal=37%
GO_REGULATION_OF_T_CELL_DIFFERENTIATION	96	0.497163	1.93332	0	0.00245998	0.608	3035	tags=46%, list=17%, signal=55%
GNF2_CDC2	59	0.557501	1.93221	0	0.00250107	0.613	6968	tags=88%, list=40%, signal=146%
GSE40666_UNTREATED_VS_IFNA_STIM_STAT1_KO_CD8_TCELL_90MIN_UP	143	0.471606	1.93213	0	0.00250248	0.613	3010	tags=41%, list=17%, signal=49%
GO_POSITIVE_REGULATION_OF_PRODUCTION_OF_MOLECULAR_MEDIATOR_OF_IMMUNE_RESPONSE	60	0.542514	1.93156	0	0.00253545	0.618	2356	tags=38%, list=13%, signal=44%
GSE37301_MULTIPOTENT_PROGENITOR_VS_GRAN_MONO_PROGENITOR_DN	181	0.456141	1.92975	0	0.00259185	0.626	1852	tags=33%, list=11%, signal=36%
GSE411_100MIN_VS_400MIN_IL6_STIM_SOCS3_KO_MACROPHAGE_DN	171	0.457118	1.92916	0	0.00259834	0.628	3134	tags=40%, list=18%, signal=48%
GO_IMMUNOGLOBULIN_PRODUCTION_INVOLVED_IN_IMMUNOGLOBULIN_MEDIATED_IMMUNE_RESPONSE	21	0.686027	1.92773	0	0.00264116	0.636	5119	tags=90%, list=29%, signal=128%
GSE13485_DAY1_VS_DAY3_YF17D_VACCINE_PBMC_DN	157	0.466596	1.92723	0	0.00265807	0.639	2795	tags=37%, list=16%, signal=44%
GO_POSITIVE_REGULATION_OF_CYTOKINE_SECRETION	83	0.515053	1.92688	0	0.00266189	0.641	3391	tags=61%, list=19%, signal=76%
ZHENG_FOXP3_TARGETS_UP	23	0.669984	1.92656	0.00242131	0.00266562	0.642	1955	tags=52%, list=11%, signal=59%
GSE16385_MONOCYTE_VS_12H_IL4_TREATED_MACROPHAGE_DN	182	0.457431	1.92652	0	0.00266422	0.642	3329	tags=39%, list=19%, signal=48%
REACTOME_ACTIVATION_OF_THE_PRE_REPLICATIVE_COMPLEX	29	0.624287	1.92632	0	0.00266782	0.643	5842	tags=76%, list=33%, signal=114%
PID_IL8_CXCR2_PATHWAY	32	0.6118	1.92619	0	0.00266636	0.643	1959	tags=53%, list=11%, signal=60%
PARK_HSC_MARKERS	44	0.576198	1.92613	0	0.00266488	0.643	3652	tags=48%, list=21%, signal=60%
GSE27859_CD11C_INT_F480_HI_MACROPHAGE_VS_CD11C_ING_F480_INT_DC_DN	181	0.44999	1.9258	0	0.00267375	0.646	3272	tags=39%, list=19%, signal=48%
GSE21927_C26GM_VS_4T1_TUMOR_MONOCYTE_BALBC_DN	159	0.457237	1.92554	0	0.00268271	0.648	4040	tags=45%, list=23%, signal=58%
ISHIDA_E2F_TARGETS	50	0.57183	1.9251	0	0.00270694	0.649	6514	tags=82%, list=37%, signal=130%
GSE31082_DN_VS_CD4_SP_THYMOCYTE_DN	179	0.452815	1.92449	0	0.00273624	0.653	4002	tags=52%, list=23%, signal=67%
GO_REGULATION_OF_LEUKOCYTE_DEGRANULATION	38	0.591524	1.92362	0	0.00276026	0.656	1959	tags=42%, list=11%, signal=47%
GSE16755_CTRL_VS_IFNA_TREATED_MAC_DN	171	0.459321	1.92343	0	0.00276384	0.657	2670	tags=42%, list=15%, signal=49%
GSE24671_CTRL_VS_BAKIMULC_INFECTED_MOUSE_SPLENOCYTES_UP	175	0.465155	1.92313	0	0.00277754	0.657	3020	tags=39%, list=17%, signal=47%
GO_T_CELL_HOMEOSTASIS	32	0.614397	1.92205	0	0.00280378	0.661	4626	tags=66%, list=26%, signal=89%
GO_POSITIVE_REGULATION_OF_LEUKOCYTE_APOPTOTIC_PROCESS	25	0.647151	1.92184	0	0.00280717	0.661	953	tags=44%, list=5%, signal=46%
REACTOME_ANTIVIRAL_MECHANISM_BY_IFN_STIMULATED_GENES	57	0.546096	1.92078	0	0.00283368	0.664	3853	tags=37%, list=22%, signal=47%
GSE17974_IL4_AND_ANTI_IL12_VS_UNTREATED_72H_ACT_CD4_TCELL_DN	154	0.457418	1.9197	0	0.00286787	0.672	2473	tags=38%, list=14%, signal=44%
GSE25085_FETAL_BM_VS_ADULT_BM_SP4_THYMIC_IMPLANT_UP	173	0.45788	1.91966	0	0.00286605	0.672	1874	tags=33%, list=11%, signal=37%
BIOCARTA_MAPK_PATHWAY	84	0.511728	1.91965	0	0.00286425	0.673	3731	tags=49%, list=21%, signal=62%
DAVIES_MULTIPLE_MYELOMA_VS_MGUS_DN	27	0.628339	1.91945	0	0.002865	0.673	1375	tags=33%, list=8%, signal=36%
GSE18893_TCONV_VS_TREG_24H_CULTURE_DN	181	0.458517	1.91901	0	0.0028684	0.674	2164	tags=34%, list=12%, signal=39%
RUAN_RESPONSE_TO_TROGLITAZONE_UP	24	0.647549	1.91895	0.00257069	0.00286672	0.674	329	tags=25%, list=2%, signal=25%
GSE14699_NAIVE_VS_DELETIONAL_TOLERANCE_CD8_TCELL_DN	179	0.456231	1.91833	0	0.00288517	0.676	2887	tags=48%, list=17%, signal=57%
GSE33374_CD8_ALPHAALPHA_VS_ALPHABETA_CD161_HIGH_TCELL_DN	182	0.454354	1.91806	0	0.00288844	0.676	3250	tags=43%, list=19%, signal=52%
GO_EXTERNAL_SIDE_OF_PLASMA_MEMBRANE	200	0.442027	1.91751	0	0.00292697	0.679	2358	tags=40%, list=13%, signal=46%
GO_LYMPHOCYTE_MEDIATED_IMMUNITY	100	0.498928	1.91712	0	0.00295263	0.683	3093	tags=47%, list=18%, signal=57%
GSE3565_CTRL_VS_LPS_INJECTED_DUSP1_KO_SPLENOCYTES_DN	157	0.465154	1.91674	0	0.00295825	0.685	2358	tags=39%, list=13%, signal=45%
GSE1460_DP_VS_CD4_THYMOCYTE_DN	173	0.456492	1.91669	0	0.0029539	0.685	1558	tags=32%, list=9%, signal=35%
GO_NEGATIVE_REGULATION_OF_NF_KAPPAB_TRANSCRIPTION_FACTOR_ACTIVITY	58	0.531848	1.91657	0	0.00295461	0.686	3823	tags=55%, list=22%, signal=70%
OZEN_MIR125B1_TARGETS	24	0.66181	1.91569	0.002457	0.00299271	0.692	3000	tags=50%, list=17%, signal=60%
BAELDE_DIABETIC_NEPHROPATHY_UP	70	0.519525	1.91496	0	0.00300573	0.695	1124	tags=30%, list=6%, signal=32%
GO_ADAPTIVE_IMMUNE_RESPONSE_BASED_ON_SOMATIC_RECOMBINATION_OF_IMMUNE_RECEPTORS_BUILT_FROM_IMMUNOGLOBULIN_SUPERFAMILY_DOMAINS	112	0.484788	1.91418	0	0.00304096	0.701	3093	tags=46%, list=18%, signal=55%
GO_MYELOID_CELL_DIFFERENTIATION	173	0.458904	1.91417	0	0.00303653	0.701	2540	tags=37%, list=15%, signal=43%
GSE9988_LPS_VS_VEHICLE_TREATED_MONOCYTE_DN	170	0.458703	1.91362	0	0.00306453	0.701	2646	tags=35%, list=15%, signal=41%
REACTOME_NUCLEAR_EVENTS_KINASE_AND_TRANSCRIPTION_FACTOR_ACTIVATION	23	0.66912	1.91352	0	0.00306509	0.702	3832	tags=65%, list=22%, signal=83%
GSE32533_WT_VS_MIR17_KO_ACT_CD4_TCELL_DN	169	0.461302	1.91341	0	0.00307058	0.704	3909	tags=41%, list=22%, signal=52%
GSE3982_MEMORY_CD4_TCELL_VS_BCELL_DN	165	0.454376	1.91308	0	0.00307114	0.704	2591	tags=37%, list=15%, signal=43%
GNF2_CCNB2	54	0.541959	1.91262	0	0.003084	0.707	6968	tags=83%, list=40%, signal=138%
GSE5589_UNSTIM_VS_180MIN_LPS_STIM_MACROPHAGE_DN	171	0.451097	1.91211	0	0.00310406	0.71	3879	tags=48%, list=22%, signal=61%
GSE10240_IL22_VS_IL22_AND_IL17_STIM_PRIMARY_BRONCHIAL_EPITHELIAL_CELLS_UP	181	0.455495	1.91205	0	0.00310951	0.711	3785	tags=45%, list=22%, signal=57%
GSE41867_NAIVE_VS_DAY30_LCMV_CLONE13_EXHAUSTED_CD8_TCELL_UP	162	0.458825	1.91178	0	0.00311491	0.711	2525	tags=42%, list=14%, signal=49%
GO_RESPONSE_TO_BACTERIUM	435	0.413503	1.91108	0	0.00313506	0.714	2380	tags=30%, list=14%, signal=34%
ZHAN_EARLY_DIFFERENTIATION_GENES_DN	37	0.588844	1.91078	0.00291545	0.00315972	0.716	2866	tags=46%, list=16%, signal=55%
DEURIG_T_CELL_PROLYMPHOCYTIC_LEUKEMIA_DN	256	0.433367	1.91075	0	0.00315518	0.716	4123	tags=50%, list=24%, signal=64%
GARGALOVIC_RESPONSE_TO_OXIDIZED_PHOSPHOLIPIDS_RED_DN	23	0.652181	1.91038	0	0.00316043	0.717	3834	tags=70%, list=22%, signal=89%
STTTCRNTTT_IRF_Q6	169	0.447811	1.90979	0	0.0031803	0.72	2473	tags=41%, list=14%, signal=47%
GSE18893_TCONV_VS_TREG_2H_CULTURE_DN	182	0.448583	1.90978	0	0.00317575	0.72	2011	tags=30%, list=12%, signal=33%
GSE37532_TREG_VS_TCONV_PPARG_KO_CD4_TCELL_FROM_VISCERAL_ADIPOSE_TISSUE_DN	176	0.450149	1.90918	0	0.00320526	0.724	4130	tags=51%, list=24%, signal=66%
GSE24634_TREG_VS_TCONV_POST_DAY3_IL4_CONVERSION_DN	174	0.449127	1.90912	0	0.00320069	0.724	2683	tags=37%, list=15%, signal=44%
STEARMAN_LUNG_CANCER_EARLY_VS_LATE_DN	52	0.556886	1.90775	0	0.00327634	0.728	3219	tags=52%, list=18%, signal=63%
GSE7348_UNSTIM_VS_LPS_STIM_MACROPHAGE_DN	149	0.462659	1.90695	0	0.00332986	0.733	2069	tags=36%, list=12%, signal=41%
BROWN_MYELOID_CELL_DEVELOPMENT_UP	144	0.461805	1.90673	0	0.00333477	0.734	2106	tags=38%, list=12%, signal=42%
GSE17186_NAIVE_VS_CD21LOW_TRANSITIONAL_BCELL_DN	172	0.451219	1.90669	0	0.00333005	0.734	3157	tags=42%, list=18%, signal=51%
GSE6259_FLT3L_INDUCED_33D1_POS_DC_VS_BCELL_DN	177	0.450729	1.90648	0	0.00333499	0.734	4084	tags=49%, list=23%, signal=63%
TAKEDA_TARGETS_OF_NUP98_HOXA9_FUSION_3D_DN	25	0.649788	1.90615	0	0.00334713	0.734	1413	tags=44%, list=8%, signal=48%
ST_T_CELL_SIGNAL_TRANSDUCTION	44	0.571811	1.90593	0	0.00335673	0.734	3096	tags=61%, list=18%, signal=74%
GO_REGULATION_OF_CELL_ACTIVATION	415	0.413646	1.90455	0	0.00341918	0.744	2985	tags=42%, list=17%, signal=50%
GO_REGULATION_OF_HEMOPOIESIS	276	0.427127	1.90306	0	0.00348125	0.747	3035	tags=41%, list=17%, signal=48%
KEGG_AUTOIMMUNE_THYROID_DISEASE	38	0.589427	1.90272	0	0.00349314	0.751	2879	tags=39%, list=16%, signal=47%
GO_SOMATIC_DIVERSIFICATION_OF_IMMUNE_RECEPTORS	34	0.61503	1.90258	0	0.00348824	0.751	5760	tags=79%, list=33%, signal=118%
KLEIN_TARGETS_OF_BCR_ABL1_FUSION	41	0.584212	1.90223	0.00613497	0.00350004	0.753	2591	tags=51%, list=15%, signal=60%
PARK_TRETINOIN_RESPONSE_AND_RARA_PLZF_FUSION	21	0.669377	1.90134	0	0.0035405	0.757	2193	tags=57%, list=13%, signal=65%
REACTOME_G2_M_CHECKPOINTS	41	0.570614	1.90083	0	0.00354734	0.758	5834	tags=71%, list=33%, signal=106%
KEGG_FC_GAMMA_R_MEDIATED_PHAGOCYTOSIS	90	0.494555	1.9005	0	0.00355428	0.758	3102	tags=52%, list=18%, signal=63%
GSE19198_1H_VS_24H_IL21_TREATED_TCELL_DN	171	0.459162	1.90007	0	0.00356819	0.76	2090	tags=33%, list=12%, signal=37%
GSE7831_UNSTIM_VS_CPG_STIM_PDC_1H_UP	179	0.454057	1.89983	0	0.00357517	0.762	3076	tags=45%, list=18%, signal=54%
GSE26030_UNSTIM_VS_RESTIM_TH1_DAY15_POST_POLARIZATION_UP	178	0.450874	1.89933	0	0.00360569	0.766	2221	tags=34%, list=13%, signal=38%
GO_IMMUNOLOGICAL_SYNAPSE	29	0.616218	1.8991	0	0.00361022	0.769	3035	tags=62%, list=17%, signal=75%
GSE37416_CTRL_VS_12H_F_TULARENSIS_LVS_NEUTROPHIL_UP	166	0.451081	1.8987	0	0.00361939	0.769	3241	tags=40%, list=19%, signal=48%
GSE17974_IL4_AND_ANTI_IL12_VS_UNTREATED_24H_ACT_CD4_TCELL_DN	139	0.462691	1.89809	0	0.00365209	0.773	1432	tags=30%, list=8%, signal=33%
GSE5589_UNSTIM_VS_180MIN_LPS_AND_IL10_STIM_MACROPHAGE_DN	175	0.456134	1.89762	0	0.0036777	0.777	3992	tags=46%, list=23%, signal=59%
GO_POSITIVE_REGULATION_OF_INTERFERON_BETA_PRODUCTION	27	0.630759	1.89722	0	0.00368915	0.777	2349	tags=52%, list=13%, signal=60%
BOYAULT_LIVER_CANCER_SUBCLASS_G5_DN	23	0.648345	1.89689	0	0.00370516	0.778	1333	tags=52%, list=8%, signal=56%
GSE45365_WT_VS_IFNAR_KO_CD8A_DC_DN	168	0.453028	1.89664	0	0.00370944	0.779	2067	tags=33%, list=12%, signal=37%
BIOCARTA_NKT_PATHWAY	29	0.620338	1.89521	0	0.00376522	0.783	2404	tags=66%, list=14%, signal=76%
GSE21033_1H_VS_12H_POLYIC_STIM_DC_UP	159	0.457077	1.89298	0	0.00386035	0.79	3754	tags=54%, list=21%, signal=68%
GSE41087_WT_VS_FOXP3_MUT_ANTI_CD3_CD28_STIM_CD4_TCELL_UP	162	0.461604	1.89269	0	0.00387841	0.792	2622	tags=41%, list=15%, signal=47%
REACTOME_TRIF_MEDIATED_TLR3_SIGNALING	67	0.519019	1.89234	0	0.0038871	0.795	3832	tags=51%, list=22%, signal=65%
GO_REGULATION_OF_HOMOTYPIC_CELL_CELL_ADHESION	266	0.430754	1.89154	0	0.00390979	0.797	3512	tags=49%, list=20%, signal=61%
REACTOME_ACTIVATED_TLR4_SIGNALLING	83	0.510751	1.8913	0	0.00391611	0.798	3832	tags=51%, list=22%, signal=65%
GO_REGULATION_OF_LEUKOCYTE_PROLIFERATION	182	0.445939	1.89125	0	0.00391307	0.799	3035	tags=44%, list=17%, signal=53%
REACTOME_ADAPTIVE_IMMUNE_SYSTEM	469	0.405179	1.89075	0	0.00392865	0.8	3693	tags=38%, list=21%, signal=46%
REACTOME_ERK_MAPK_TARGETS	20	0.681558	1.89063	0	0.00393258	0.8	3832	tags=70%, list=22%, signal=90%
ZHENG_FOXP3_TARGETS_IN_T_LYMPHOCYTE_DN	30	0.617294	1.89002	0	0.00395264	0.802	3807	tags=70%, list=22%, signal=89%
FERRANDO_TAL1_NEIGHBORS	17	0.7119	1.88985	0	0.00394958	0.803	2890	tags=65%, list=17%, signal=77%
KUROZUMI_RESPONSE_TO_ONCOCYTIC_VIRUS_AND_CYCLIC_RGD	19	0.685018	1.88901	0	0.00399911	0.804	3234	tags=79%, list=19%, signal=97%
GSE40666_WT_VS_STAT4_KO_CD8_TCELL_WITH_IFNA_STIM_90MIN_UP	174	0.456938	1.88897	0	0.00399598	0.804	3192	tags=44%, list=18%, signal=53%
GO_MAST_CELL_ACTIVATION	19	0.707309	1.88858	0	0.0040065	0.806	2806	tags=68%, list=16%, signal=81%
GREENBAUM_E2A_TARGETS_DN	18	0.689198	1.88795	0.00225734	0.00403769	0.809	1203	tags=50%, list=7%, signal=54%
GSE3982_EOSINOPHIL_VS_NEUTROPHIL_DN	162	0.462549	1.88728	0	0.00408033	0.813	2106	tags=34%, list=12%, signal=38%
GSE30083_SP3_VS_SP4_THYMOCYTE_DN	173	0.447572	1.88725	0	0.00407945	0.814	1929	tags=35%, list=11%, signal=39%
GSE35825_IFNA_VS_IFNG_STIM_MACROPHAGE_UP	141	0.46405	1.8869	0	0.00410379	0.818	2546	tags=38%, list=15%, signal=44%
GSE43863_TH1_VS_TFH_EFFECTOR_CD4_TCELL_DN	169	0.449065	1.88687	0	0.00409828	0.818	2786	tags=35%, list=16%, signal=41%
YAO_TEMPORAL_RESPONSE_TO_PROGESTERONE_CLUSTER_9	62	0.532751	1.88584	0	0.00414093	0.822	1946	tags=35%, list=11%, signal=40%
GSE2770_IL12_AND_TGFB_VS_IL4_TREATED_ACT_CD4_TCELL_48H_UP	177	0.449752	1.88489	0	0.00422632	0.833	3104	tags=43%, list=18%, signal=52%
KEGG_ANTIGEN_PROCESSING_AND_PRESENTATION	62	0.524408	1.88462	0	0.00423884	0.834	4422	tags=45%, list=25%, signal=60%
GO_REGULATION_OF_LYMPHOCYTE_MIGRATION	34	0.608062	1.88459	0	0.00423547	0.834	1971	tags=50%, list=11%, signal=56%
GO_PROTEIN_DEALKYLATION	26	0.632705	1.88405	0	0.00425043	0.835	4803	tags=65%, list=27%, signal=90%
REACTOME_DOWNSTREAM_SIGNALING_EVENTS_OF_B_CELL_RECEPTOR_BCR	91	0.494359	1.88397	0	0.00424702	0.835	3070	tags=30%, list=18%, signal=36%
ST_INTERLEUKIN_4_PATHWAY	23	0.651254	1.88376	0	0.00425269	0.838	1874	tags=48%, list=11%, signal=54%
GSE41176_WT_VS_TAK1_KO_ANTI_IGM_STIM_BCELL_6H_DN	184	0.43809	1.88321	0	0.00426523	0.838	3436	tags=40%, list=20%, signal=49%
GO_POSITIVE_REGULATION_OF_LYMPHOCYTE_MIGRATION	24	0.645656	1.8832	0	0.00425958	0.838	1971	tags=54%, list=11%, signal=61%
GSE37416_12H_VS_48H_F_TULARENSIS_LVS_NEUTROPHIL_UP	171	0.448264	1.88305	0	0.00426743	0.839	3100	tags=39%, list=18%, signal=47%
GSE43863_TFH_VS_LY6C_INT_CXCR5POS_MEMORY_CD4_TCELL_UP	178	0.449566	1.88281	0	0.00427313	0.84	1655	tags=26%, list=9%, signal=29%
GO_REGULATION_OF_INTERFERON_BETA_PRODUCTION	40	0.573634	1.88203	0	0.00431453	0.842	3308	tags=52%, list=19%, signal=65%
GSE35685_CD34POS_CD10NEG_CD62LPOS_VS_CD34POS_CD10POS_BONE_MARROW_DN	186	0.444398	1.8818	0	0.00432459	0.846	2970	tags=38%, list=17%, signal=45%
GO_ANTIGEN_BINDING	50	0.550803	1.88154	0	0.00433691	0.846	4422	tags=62%, list=25%, signal=83%
GSE41867_NAIVE_VS_DAY6_LCMV_ARMSTRONG_EFFECTOR_CD8_TCELL_DN	177	0.453537	1.881	0	0.0043558	0.848	2780	tags=38%, list=16%, signal=45%
GO_SOMATIC_CELL_DNA_RECOMBINATION	29	0.623343	1.87914	0	0.00443705	0.855	5361	tags=79%, list=31%, signal=114%
GSE10239_NAIVE_VS_KLRG1HIGH_EFF_CD8_TCELL_UP	173	0.447921	1.8771	0	0.00456532	0.864	3235	tags=36%, list=19%, signal=44%
GSE37416_0H_VS_3H_F_TULARENSIS_LVS_NEUTROPHIL_UP	162	0.443643	1.8771	0	0.00455934	0.864	4801	tags=52%, list=27%, signal=71%
PARK_TRETINOIN_RESPONSE_AND_PML_RARA_FUSION	29	0.613622	1.87691	0	0.00457333	0.865	2841	tags=52%, list=16%, signal=62%
GSE21360_SECONDARY_VS_QUATERNARY_MEMORY_CD8_TCELL_UP	164	0.451596	1.87687	0	0.0045717	0.865	3340	tags=45%, list=19%, signal=55%
GNF2_FOS	37	0.570025	1.87666	0	0.00457461	0.865	2527	tags=57%, list=14%, signal=66%
PID_CD40_PATHWAY	29	0.603492	1.87663	0	0.00456865	0.865	4836	tags=72%, list=28%, signal=100%
REACTOME_ACTIVATED_TAK1_MEDIATES_P38_MAPK_ACTIVATION	17	0.689919	1.87663	0.00245098	0.00456493	0.865	3393	tags=65%, list=19%, signal=80%
GO_POSITIVE_REGULATION_OF_RESPONSE_TO_WOUNDING	143	0.455926	1.87659	0	0.00455901	0.865	1882	tags=34%, list=11%, signal=37%
GO_REGULATION_OF_RESPONSE_TO_CYTOKINE_STIMULUS	132	0.457656	1.87654	0	0.00455968	0.865	2811	tags=36%, list=16%, signal=43%
GO_LYMPHOCYTE_COSTIMULATION	65	0.513673	1.87653	0	0.00455377	0.865	3130	tags=58%, list=18%, signal=71%
GO_REGULATION_OF_ALPHA_BETA_T_CELL_PROLIFERATION	19	0.69391	1.87652	0.0026178	0.00454788	0.865	1960	tags=58%, list=11%, signal=65%
GO_ENDOCYTIC_RECYCLING	23	0.668666	1.87613	0	0.00457507	0.865	3241	tags=57%, list=19%, signal=69%
GSE29618_MONOCYTE_VS_PDC_DAY7_FLU_VACCINE_UP	177	0.445335	1.87513	0	0.0046286	0.868	3542	tags=47%, list=20%, signal=58%
GSE29618_MONOCYTE_VS_MDC_DAY7_FLU_VACCINE_UP	177	0.438642	1.87414	0	0.00466439	0.869	2593	tags=40%, list=15%, signal=46%
GO_REGULATION_OF_SYMBIOSIS_ENCOMPASSING_MUTUALISM_THROUGH_PARASITISM	178	0.446246	1.8741	0	0.00465838	0.869	3334	tags=40%, list=19%, signal=49%
GSE28726_ACT_CD4_TCELL_VS_ACT_VA24NEG_NKTCELL_DN	169	0.440223	1.87409	0	0.0046524	0.869	3068	tags=37%, list=18%, signal=45%
GO_PHAGOCYTIC_VESICLE	75	0.50404	1.8738	0	0.00467272	0.87	1959	tags=39%, list=11%, signal=43%
GSE22589_HEALTHY_VS_HIV_INFECTED_DC_DN	170	0.45565	1.87299	0	0.00471463	0.874	2106	tags=37%, list=12%, signal=42%
GSE23502_WT_VS_HDC_KO_MYELOID_DERIVED_SUPPRESSOR_CELL_BM_UP	171	0.445689	1.8728	0	0.00471516	0.874	3715	tags=46%, list=21%, signal=57%
PID_IL3_PATHWAY	25	0.654266	1.87267	0	0.0047179	0.874	1874	tags=36%, list=11%, signal=40%
GSE21360_PRIMARY_VS_QUATERNARY_MEMORY_CD8_TCELL_UP	160	0.443989	1.87186	0	0.0047511	0.879	1561	tags=33%, list=9%, signal=35%
GSE32901_TH17_EMRICHED_VS_TH17_NEG_CD4_TCELL_DN	154	0.447403	1.87157	0	0.004769	0.881	3430	tags=42%, list=20%, signal=52%
MODULE_537	16	0.711544	1.87154	0.00247525	0.0047651	0.881	3483	tags=69%, list=20%, signal=86%
GSE41867_NAIVE_VS_DAY6_LCMV_EFFECTOR_CD8_TCELL_DN	167	0.44661	1.87153	0	0.00475904	0.881	3089	tags=41%, list=18%, signal=50%
GSE28737_WT_VS_BCL6_HET_FOLLICULAR_BCELL_DN	168	0.439786	1.8715	0	0.00475513	0.881	2633	tags=37%, list=15%, signal=43%
GO_CYTOKINE_RECEPTOR_ACTIVITY	81	0.504016	1.87122	0	0.00476633	0.882	2619	tags=47%, list=15%, signal=55%
GSE40274_XBP1_VS_FOXP3_AND_XBP1_TRANSDUCED_ACTIVATED_CD4_TCELL_UP	179	0.443832	1.8711	0	0.00477107	0.883	2584	tags=36%, list=15%, signal=42%
GO_LEUKOTRIENE_BIOSYNTHETIC_PROCESS	20	0.671667	1.87046	0.00516796	0.00481293	0.886	2287	tags=65%, list=13%, signal=75%
GNF2_HMMR	47	0.555142	1.86992	0	0.00483907	0.887	7078	tags=89%, list=41%, signal=150%
REACTOME_TRAF6_MEDIATED_INDUCTION_OF_NFKB_AND_MAP_KINASES_UPON_TLR7_8_OR_9_ACTIVATION	69	0.505322	1.86978	0	0.00483947	0.888	3832	tags=49%, list=22%, signal=63%
GO_REGULATION_OF_ALPHA_BETA_T_CELL_DIFFERENTIATION	43	0.559395	1.86977	0	0.00483337	0.888	2467	tags=47%, list=14%, signal=54%
GSE4748_CTRL_VS_CYANOBACTERIUM_LPSLIKE_STIM_DC_3H_UP	180	0.438518	1.86963	0	0.00483156	0.888	2960	tags=40%, list=17%, signal=48%
GSE41867_NAIVE_VS_DAY15_LCMV_EFFECTOR_CD8_TCELL_DN	172	0.44526	1.86958	0	0.00482975	0.888	2614	tags=37%, list=15%, signal=43%
GO_NEGATIVE_REGULATION_OF_INTERLEUKIN_10_PRODUCTION	16	0.709585	1.86931	0	0.00483879	0.891	3671	tags=63%, list=21%, signal=79%
GSE3982_DC_VS_NEUTROPHIL_DN	167	0.446061	1.86888	0	0.00484773	0.891	2502	tags=38%, list=14%, signal=44%
GSE35825_UNTREATED_VS_IFNG_STIM_MACROPHAGE_UP	180	0.447935	1.86791	0	0.00492056	0.895	2310	tags=38%, list=13%, signal=43%
GSE9988_ANTI_TREM1_VS_LOW_LPS_MONOCYTE_DN	162	0.445272	1.86721	0	0.00495491	0.895	2328	tags=35%, list=13%, signal=40%
REACTOME_SIGNALING_BY_SCF_KIT	75	0.499405	1.8672	0	0.00494871	0.895	3097	tags=44%, list=18%, signal=53%
GSE41867_DAY6_EFFECTOR_VS_DAY30_MEMORY_CD8_TCELL_LCMV_ARMSTRONG_UP	178	0.43893	1.86664	0	0.00498714	0.896	2644	tags=38%, list=15%, signal=45%
GO_REGULATION_OF_LYMPHOCYTE_DIFFERENTIATION	121	0.465616	1.86585	0	0.00503411	0.898	3035	tags=46%, list=17%, signal=56%
SMID_BREAST_CANCER_NORMAL_LIKE_UP	401	0.408433	1.86534	0	0.0050639	0.9	1959	tags=38%, list=11%, signal=41%
GO_REGULATION_OF_INTERLEUKIN_6_PRODUCTION	91	0.480481	1.86503	0	0.005083	0.9	1832	tags=36%, list=10%, signal=40%
GO_CYTOKINE_SECRETION	28	0.612537	1.86482	0.0026178	0.00508513	0.9	2018	tags=46%, list=12%, signal=52%
GSE37301_MULTIPOTENT_PROGENITOR_VS_CD4_TCELL_UP	151	0.455541	1.86471	0	0.00508515	0.901	3838	tags=50%, list=22%, signal=63%
GSE8621_UNSTIM_VS_LPS_STIM_MACROPHAGE_DN	176	0.450164	1.86465	0	0.00508731	0.902	3126	tags=40%, list=18%, signal=48%
GSE32034_LY6C_HIGH_VS_LOW_MONOCYTE_DN	178	0.44132	1.86462	0	0.00508101	0.902	3732	tags=39%, list=21%, signal=49%
GSE20727_H2O2_VS_ROS_INHIBITOR_TREATED_DC_UP	173	0.444387	1.8643	0	0.00508945	0.902	2747	tags=37%, list=16%, signal=43%
GSE13738_RESTING_VS_BYSTANDER_ACTIVATED_CD4_TCELL_DN	177	0.441084	1.86412	0	0.00508946	0.902	2374	tags=32%, list=14%, signal=37%
GO_REGULATION_OF_INTERLEUKIN_2_PRODUCTION	46	0.559357	1.86391	0	0.00509165	0.902	3754	tags=57%, list=21%, signal=72%
REN_BOUND_BY_E2F	54	0.531764	1.86365	0	0.00509789	0.902	6514	tags=76%, list=37%, signal=121%
GSE46606_UNSTIM_VS_CD40L_IL2_IL5_3DAY_STIMULATED_IRF4MID_SORTED_BCELL_DN	183	0.439919	1.86359	0	0.00509372	0.902	2449	tags=35%, list=14%, signal=40%
KEGG_ACUTE_MYELOID_LEUKEMIA	53	0.53056	1.86247	0	0.00514803	0.905	2586	tags=43%, list=15%, signal=51%
GSE42088_UNINF_VS_LEISHMANIA_INF_DC_2H_DN	166	0.443654	1.86194	0	0.00517281	0.905	2967	tags=34%, list=17%, signal=41%
GO_REGULATION_OF_B_CELL_PROLIFERATION	52	0.536364	1.86026	0	0.00525401	0.91	3477	tags=54%, list=20%, signal=67%
KEGG_JAK_STAT_SIGNALING_PATHWAY	146	0.457772	1.86018	0	0.00525387	0.91	2351	tags=31%, list=13%, signal=35%
GSE17186_CD21LOW_VS_CD21HIGH_TRANSITIONAL_BCELL_CORD_BLOOD_DN	169	0.453208	1.86005	0	0.0052579	0.911	3917	tags=47%, list=22%, signal=60%
GO_NEUTROPHIL_MEDIATED_IMMUNITY	18	0.683933	1.85993	0	0.00525356	0.911	3802	tags=50%, list=22%, signal=64%
REACTOME_COSTIMULATION_BY_THE_CD28_FAMILY	57	0.525012	1.85962	0	0.0052682	0.912	3835	tags=63%, list=22%, signal=81%
BIOCARTA_PML_PATHWAY	16	0.703068	1.85957	0.00239808	0.00526179	0.912	3279	tags=63%, list=19%, signal=77%
GSE17186_NAIVE_VS_CD21LOW_TRANSITIONAL_BCELL_CORD_BLOOD_UP	173	0.448809	1.85948	0	0.00525745	0.912	3143	tags=41%, list=18%, signal=50%
GSE3982_EOSINOPHIL_VS_EFF_MEMORY_CD4_TCELL_UP	172	0.441735	1.85926	0	0.00526352	0.915	2584	tags=36%, list=15%, signal=42%
GO_LAMELLIPODIUM_ORGANIZATION	31	0.602315	1.85897	0	0.00527153	0.915	2055	tags=45%, list=12%, signal=51%
GO_REGULATION_OF_NATURAL_KILLER_CELL_MEDIATED_IMMUNITY	28	0.626151	1.85853	0	0.0053002	0.916	1988	tags=46%, list=11%, signal=52%
GNF2_RFC4	56	0.525395	1.85801	0	0.00531439	0.917	7078	tags=86%, list=41%, signal=144%
MODULE_399	48	0.549916	1.85766	0	0.00533266	0.917	2947	tags=50%, list=17%, signal=60%
REACTOME_IL_3_5_AND_GM_CSF_SIGNALING	40	0.559408	1.85744	0	0.00533851	0.917	2605	tags=50%, list=15%, signal=59%
GSE22886_TCELL_VS_BCELL_NAIVE_UP	172	0.442473	1.85679	0	0.00536297	0.919	3231	tags=40%, list=18%, signal=49%
GO_NEGATIVE_REGULATION_OF_MULTI_ORGANISM_PROCESS	132	0.462114	1.85585	0	0.00541382	0.925	2328	tags=36%, list=13%, signal=42%
GO_POSITIVE_REGULATION_OF_ALPHA_BETA_T_CELL_ACTIVATION	48	0.534963	1.85548	0	0.00542575	0.925	2889	tags=52%, list=17%, signal=62%
GSE19888_ADENOSINE_A3R_ACT_VS_A3R_ACT_WITH_A3R_INH_PRETREATMENT_IN_MAST_CELL_DN	175	0.442208	1.85546	0	0.00541923	0.925	3305	tags=39%, list=19%, signal=48%
GSE7831_UNSTIM_VS_CPG_STIM_PDC_4H_UP	180	0.44099	1.85533	0	0.00542503	0.926	3950	tags=47%, list=23%, signal=60%
GSE17721_CTRL_VS_POLYIC_4H_BMDC_DN	179	0.443447	1.85351	0	0.00554521	0.932	2397	tags=35%, list=14%, signal=40%
GSE14415_INDUCED_TREG_VS_TCONV_DN	136	0.451957	1.8533	0	0.00555472	0.932	3292	tags=43%, list=19%, signal=52%
GSE21360_PRIMARY_VS_QUATERNARY_MEMORY_CD8_TCELL_DN	166	0.43694	1.85299	0	0.00557252	0.932	2966	tags=36%, list=17%, signal=42%
GNF2_CENPE	38	0.562208	1.85287	0	0.00557189	0.932	7078	tags=95%, list=41%, signal=159%
GSE14769_UNSTIM_VS_240MIN_LPS_BMDM_DN	177	0.441782	1.8526	0	0.00556933	0.932	2823	tags=37%, list=16%, signal=44%
GO_POSITIVE_REGULATION_OF_INTERLEUKIN_4_PRODUCTION	20	0.652742	1.85177	0	0.00564174	0.935	3267	tags=60%, list=19%, signal=74%
GSE42021_TCONV_PLN_VS_CD24HI_TCONV_THYMUS_UP	169	0.444258	1.8514	0	0.00565928	0.938	2106	tags=36%, list=12%, signal=40%
RAMALHO_STEMNESS_DN	64	0.519412	1.85137	0	0.00565255	0.938	2700	tags=53%, list=15%, signal=63%
GO_FATTY_ACID_DERIVATIVE_BIOSYNTHETIC_PROCESS	39	0.563776	1.85131	0	0.00564781	0.938	2287	tags=51%, list=13%, signal=59%
GO_REGULATION_OF_CELL_CELL_ADHESION	331	0.413962	1.85108	0	0.00566932	0.94	2984	tags=42%, list=17%, signal=50%
GSE3982_DC_VS_BASOPHIL_DN	166	0.439851	1.85065	0	0.00569685	0.94	3922	tags=45%, list=22%, signal=57%
WORSCHECH_TUMOR_EVASION_AND_TOLEROGENICITY_UP	30	0.591503	1.85062	0.00869565	0.00569412	0.94	2997	tags=47%, list=17%, signal=56%
GSE2405_HEAT_KILLED_LYSATE_VS_LIVE_A_PHAGOCYTOPHILUM_STIM_NEUTROPHIL_9H_DN	187	0.438467	1.85026	0	0.00571345	0.94	3932	tags=44%, list=23%, signal=57%
GSE8685_IL2_STARVED_VS_IL2_ACT_IL2_STARVED_CD4_TCELL_UP	176	0.435779	1.85017	0	0.00571065	0.94	4421	tags=49%, list=25%, signal=66%
MODULE_15	321	0.409683	1.85004	0	0.00570592	0.94	3155	tags=36%, list=18%, signal=44%
GO_REGULATION_OF_TOLL_LIKE_RECEPTOR_SIGNALING_PATHWAY	44	0.542619	1.84984	0	0.00571921	0.941	1180	tags=39%, list=7%, signal=41%
KEGG_ASTHMA	22	0.640375	1.8495	0	0.00573653	0.942	4422	tags=73%, list=25%, signal=97%
GSE17301_CTRL_VS_48H_IFNA2_STIM_CD8_TCELL_UP	170	0.446503	1.84932	0	0.00573773	0.942	3835	tags=44%, list=22%, signal=55%
GO_SIGNALING_PATTERN_RECOGNITION_RECEPTOR_ACTIVITY	16	0.723462	1.84809	0.00245098	0.00582295	0.944	1603	tags=50%, list=9%, signal=55%
GSE36009_UNSTIM_VS_LPS_STIM_DC_UP	165	0.437337	1.84798	0	0.00582413	0.944	2556	tags=34%, list=15%, signal=39%
GO_MYD88_INDEPENDENT_TOLL_LIKE_RECEPTOR_SIGNALING_PATHWAY	29	0.611148	1.84755	0	0.00583516	0.945	3905	tags=62%, list=22%, signal=80%
GSE12845_PRE_GC_VS_DARKZONE_GC_TONSIL_BCELL_UP	157	0.452703	1.84748	0	0.00583232	0.945	1960	tags=33%, list=11%, signal=37%
GO_REGULATION_OF_T_CELL_PROLIFERATION	125	0.450985	1.84745	0	0.00582951	0.945	3035	tags=45%, list=17%, signal=54%
GO_EXOCYST	15	0.7178	1.84727	0	0.00583665	0.945	3937	tags=60%, list=23%, signal=77%
GUO_HEX_TARGETS_DN	57	0.523903	1.84632	0	0.00589125	0.948	1198	tags=26%, list=7%, signal=28%
RUTELLA_RESPONSE_TO_HGF_DN	203	0.426268	1.84565	0	0.00591808	0.949	2479	tags=35%, list=14%, signal=41%
REACTOME_THE_ROLE_OF_NEF_IN_HIV1_REPLICATION_AND_DISEASE_PATHOGENESIS	25	0.61615	1.84545	0.00262467	0.00592114	0.949	5697	tags=84%, list=33%, signal=124%
GNF2_RRM2	39	0.566294	1.845	0	0.00594611	0.951	6968	tags=92%, list=40%, signal=153%
GSE36826_WT_VS_IL1R_KO_SKIN_DN	167	0.443298	1.84486	0	0.00595113	0.952	3496	tags=41%, list=20%, signal=51%
GSE30962_ACUTE_VS_CHRONIC_LCMV_PRIMARY_INF_CD8_TCELL_UP	172	0.438897	1.84477	0	0.00595412	0.952	3259	tags=47%, list=19%, signal=57%
MODULE_44	286	0.417333	1.84382	0	0.00600459	0.952	2760	tags=43%, list=16%, signal=50%
GSE28737_FOLLICULAR_VS_MARGINAL_ZONE_BCELL_BCL6_HET_UP	168	0.443346	1.84328	0	0.00604882	0.954	2785	tags=34%, list=16%, signal=40%
GSE23398_WT_VS_IL2_KO_CD4_TCELL_SCURFY_MOUSE_DN	174	0.433544	1.84162	0	0.0061797	0.958	2143	tags=27%, list=12%, signal=30%
GSE14308_INDUCED_VS_NATURAL_TREG_DN	181	0.434889	1.84117	0	0.00621188	0.959	3084	tags=38%, list=18%, signal=46%
RASHI_RESPONSE_TO_IONIZING_RADIATION_6	74	0.496867	1.84026	0	0.00627519	0.959	2543	tags=41%, list=15%, signal=47%
GSE22886_DAY0_VS_DAY1_MONOCYTE_IN_CULTURE_UP	178	0.434699	1.83967	0	0.00631315	0.961	3034	tags=38%, list=17%, signal=46%
GSE22601_DOUBLE_NEGATIVE_VS_CD4_SINGLE_POSITIVE_THYMOCYTE_UP	176	0.441473	1.83954	0	0.00630785	0.961	2996	tags=36%, list=17%, signal=43%
GSE5679_CTRL_VS_PPARG_LIGAND_ROSIGLITAZONE_AND_RARA_AGONIST_AM580_TREATED_DC_UP	172	0.442729	1.83831	0	0.00639839	0.962	2403	tags=35%, list=14%, signal=41%
GO_POSITIVE_REGULATION_OF_I_KAPPAB_KINASE_NF_KAPPAB_SIGNALING	161	0.443265	1.83749	0	0.0064634	0.963	3197	tags=43%, list=18%, signal=53%
REACTOME_ACTIVATION_OF_ATR_IN_RESPONSE_TO_REPLICATION_STRESS	35	0.571236	1.83667	0	0.00652629	0.964	5834	tags=71%, list=33%, signal=107%
GO_VASCULAR_ENDOTHELIAL_GROWTH_FACTOR_RECEPTOR_SIGNALING_PATHWAY	69	0.505725	1.83649	0	0.00653051	0.964	3086	tags=54%, list=18%, signal=65%
GSE3565_CTRL_VS_LPS_INJECTED_DUSP1_KO_SPLENOCYTES_UP	163	0.437268	1.83505	0	0.00664338	0.964	1848	tags=33%, list=11%, signal=36%
WORSCHECH_TUMOR_REJECTION_UP	45	0.547379	1.83496	0	0.00663963	0.964	3698	tags=60%, list=21%, signal=76%
GO_REGULATION_OF_LYMPHOCYTE_APOPTOTIC_PROCESS	51	0.526726	1.83489	0	0.00663795	0.964	2779	tags=51%, list=16%, signal=60%
GO_REGULATION_OF_DEFENSE_RESPONSE_TO_VIRUS_BY_VIRUS	27	0.623332	1.83474	0.00277778	0.00664395	0.964	5697	tags=85%, list=33%, signal=126%
GSE34156_TLR1_TLR2_LIGAND_VS_NOD2_AND_TLR1_TLR2_LIGAND_24H_TREATED_MONOCYTE_UP	166	0.440455	1.83449	0	0.00665773	0.965	2490	tags=39%, list=14%, signal=45%
GSE7348_UNSTIM_VS_TOLERIZED_AND_LPS_STIM_MACROPHAGE_DN	140	0.449335	1.83447	0	0.00665016	0.965	2968	tags=41%, list=17%, signal=50%
GSE9988_ANTI_TREM1_VS_LPS_MONOCYTE_DN	165	0.441763	1.83428	0	0.00665415	0.965	2346	tags=36%, list=13%, signal=42%
GSE27859_MACROPHAGE_VS_DC_UP	152	0.443502	1.83347	0	0.00668902	0.966	2594	tags=40%, list=15%, signal=47%
MODULE_312	45	0.540247	1.83252	0	0.00675275	0.969	3060	tags=44%, list=18%, signal=54%
GO_NEGATIVE_REGULATION_OF_IMMUNE_SYSTEM_PROCESS	322	0.408401	1.83176	0	0.00681613	0.973	2193	tags=33%, list=13%, signal=37%
GO_T_HELPER_1_TYPE_IMMUNE_RESPONSE	17	0.671638	1.83116	0.00252525	0.00684115	0.973	4422	tags=82%, list=25%, signal=110%
LENAOUR_DENDRITIC_CELL_MATURATION_DN	114	0.460808	1.83111	0	0.00683734	0.973	2021	tags=37%, list=12%, signal=41%
GO_NUCLEOTIDE_BINDING_DOMAIN_LEUCINE_RICH_REPEAT_CONTAINING_RECEPTOR_SIGNALING_PATHWAY	26	0.613959	1.83104	0.00512821	0.00683547	0.973	3768	tags=50%, list=22%, signal=64%
REACTOME_ACTIVATION_OF_NF_KAPPAB_IN_B_CELLS	60	0.513685	1.83084	0	0.00685079	0.974	3070	tags=27%, list=18%, signal=32%
GSE29618_BCELL_VS_MONOCYTE_UP	146	0.44612	1.83067	0	0.00686432	0.974	2736	tags=37%, list=16%, signal=43%
GSE25123_WT_VS_PPARG_KO_MACROPHAGE_UP	154	0.443868	1.83063	0	0.00685852	0.974	2033	tags=34%, list=12%, signal=38%
GO_REGULATION_OF_INTERLEUKIN_4_PRODUCTION	27	0.607104	1.83031	0.00531915	0.00687379	0.974	4475	tags=70%, list=26%, signal=94%
GSE34205_HEALTHY_VS_FLU_INF_INFANT_PBMC_DN	161	0.436324	1.8302	0	0.00688899	0.975	2779	tags=35%, list=16%, signal=41%
GO_DEFENSE_RESPONSE_TO_GRAM_POSITIVE_BACTERIUM	56	0.518518	1.82989	0	0.0069117	0.975	2239	tags=34%, list=13%, signal=39%
GSE21360_PRIMARY_VS_TERTIARY_MEMORY_CD8_TCELL_DN	174	0.439133	1.8287	0	0.00698784	0.977	2244	tags=35%, list=13%, signal=40%
PUJANA_BRCA_CENTERED_NETWORK	112	0.456864	1.82642	0	0.00718782	0.979	6103	tags=63%, list=35%, signal=97%
GSE11864_CSF1_PAM3CYS_VS_CSF1_IFNG_PAM3CYS_IN_MAC_DN	156	0.443733	1.82637	0	0.0071817	0.979	2451	tags=37%, list=14%, signal=43%
GSE13485_DAY7_VS_DAY21_YF17D_VACCINE_PBMC_UP	165	0.437525	1.82624	0	0.00718131	0.979	1743	tags=33%, list=10%, signal=37%
GSE23505_UNTREATED_VS_4DAY_IL6_IL1_IL23_TREATED_CD4_TCELL_DN	174	0.431355	1.82612	0	0.00718081	0.979	2562	tags=37%, list=15%, signal=43%
GO_TELOMERE_MAINTENANCE_VIA_TELOMERE_LENGTHENING	23	0.627572	1.82598	0.00505051	0.00718239	0.979	4605	tags=48%, list=26%, signal=65%
GSE22611_NOD2_TRANSDUCED_VS_CTRL_HEK293T_STIMULATED_WITH_MDP_2H_UP	163	0.440544	1.82531	0	0.00722767	0.98	2471	tags=38%, list=14%, signal=44%
SIG_PIP3_SIGNALING_IN_B_LYMPHOCYTES	34	0.567263	1.82482	0	0.00725364	0.98	2605	tags=47%, list=15%, signal=55%
GSE22140_HEALTHY_VS_ARTHRITIC_GERMFREE_MOUSE_CD4_TCELL_UP	176	0.435831	1.82453	0	0.00727777	0.981	2152	tags=30%, list=12%, signal=34%
GSE14699_NAIVE_VS_DELETIONAL_TOLERANCE_CD8_TCELL_UP	130	0.455451	1.82453	0	0.00726972	0.981	2832	tags=41%, list=16%, signal=48%
REACTOME_MAP_KINASE_ACTIVATION_IN_TLR_CASCADE	47	0.543905	1.82451	0	0.00726548	0.981	3832	tags=51%, list=22%, signal=65%
GO_REGULATION_OF_NIK_NF_KAPPAB_SIGNALING	34	0.584781	1.8244	0	0.00726113	0.981	2095	tags=38%, list=12%, signal=43%
GSE8921_UNSTIM_VS_TLR1_2_STIM_MONOCYTE_24H_UP	166	0.432107	1.82384	0	0.00728132	0.981	3112	tags=41%, list=18%, signal=49%
FOSTER_TOLERANT_MACROPHAGE_DN	359	0.402618	1.82357	0	0.00729208	0.981	2024	tags=33%, list=12%, signal=36%
BERTUCCI_MEDULLARY_VS_DUCTAL_BREAST_CANCER_UP	168	0.438195	1.82336	0	0.00729534	0.981	3475	tags=36%, list=20%, signal=45%
GSE29164_UNTREATED_VS_CD8_TCELL_AND_IL12_TREATED_MELANOMA_DAY7_UP	169	0.432536	1.82241	0	0.0073865	0.981	3820	tags=41%, list=22%, signal=52%
GO_CD4_POSITIVE_ALPHA_BETA_T_CELL_ACTIVATION	31	0.58876	1.82222	0.00536193	0.00739332	0.981	4475	tags=71%, list=26%, signal=95%
GO_REGULATION_OF_RESPONSE_TO_INTERFERON_GAMMA	22	0.636092	1.81994	0	0.0075848	0.981	1874	tags=45%, list=11%, signal=51%
GSE3337_4H_VS_16H_IFNG_IN_CD8POS_DC_DN	177	0.438151	1.81902	0	0.00764172	0.981	2700	tags=36%, list=15%, signal=42%
REACTOME_ANTIGEN_ACTIVATES_B_CELL_RECEPTOR_LEADING_TO_GENERATION_OF_SECOND_MESSENGERS	28	0.609468	1.81828	0	0.00770794	0.981	3431	tags=68%, list=20%, signal=84%
GNF2_BNIP2	32	0.579248	1.81823	0.00280112	0.00770695	0.981	3844	tags=59%, list=22%, signal=76%
GSE27786_LSK_VS_NKCELL_DN	173	0.426182	1.81817	0	0.00771159	0.981	3308	tags=44%, list=19%, signal=54%
GSE7219_WT_VS_NIK_NFKB2_KO_LPS_AND_ANTI_CD40_STIM_DC_DN	177	0.431115	1.81792	0	0.00772915	0.981	2249	tags=39%, list=13%, signal=44%
GSE27291_0H_VS_7D_STIM_GAMMADELTA_TCELL_DN	155	0.440854	1.81703	0	0.00780074	0.981	3826	tags=49%, list=22%, signal=62%
GSE40225_WT_VS_RIP_B7X_DIABETIC_MOUSE_PANCREATIC_CD8_TCELL_UP	148	0.436524	1.81611	0	0.00787437	0.981	2623	tags=34%, list=15%, signal=39%
GO_ACUTE_PHASE_RESPONSE	39	0.550906	1.81565	0	0.00791015	0.981	2803	tags=41%, list=16%, signal=49%
GSE40274_CTRL_VS_GATA1_TRANSDUCED_ACTIVATED_CD4_TCELL_UP	114	0.461324	1.81555	0	0.00791075	0.982	2697	tags=45%, list=15%, signal=53%
GSE2706_UNSTIM_VS_8H_LPS_DC_DN	161	0.436283	1.81543	0	0.0079151	0.982	1921	tags=30%, list=11%, signal=34%
MODULE_5	382	0.399342	1.81543	0	0.00790836	0.982	1960	tags=37%, list=11%, signal=41%
RASHI_NFKB1_TARGETS	16	0.680449	1.81505	0.002457	0.00792922	0.983	2968	tags=63%, list=17%, signal=75%
GO_MYELOID_LEUKOCYTE_DIFFERENTIATION	87	0.474046	1.81505	0	0.00792064	0.983	3056	tags=45%, list=17%, signal=54%
GSE29164_UNTREATED_VS_CD8_TCELL_TREATED_MELANOMA_DAY3_DN	178	0.435053	1.81454	0	0.00795077	0.983	2479	tags=38%, list=14%, signal=43%
GO_REGULATION_OF_CD4_POSITIVE_ALPHA_BETA_T_CELL_ACTIVATION	34	0.566985	1.81408	0.00263158	0.00797707	0.983	2356	tags=47%, list=13%, signal=54%
GNF2_DEK	51	0.524376	1.81311	0	0.00803249	0.983	6426	tags=69%, list=37%, signal=108%
GNF2_CD14	31	0.591595	1.81297	0	0.00803857	0.983	2593	tags=55%, list=15%, signal=64%
GO_RESPONSE_TO_PROTOZOAN	19	0.658581	1.81287	0.00251256	0.00804464	0.983	2779	tags=68%, list=16%, signal=81%
ONO_FOXP3_TARGETS_DN	40	0.555687	1.8127	0.00295858	0.00805421	0.983	2521	tags=43%, list=14%, signal=50%
GO_MYELOID_DENDRITIC_CELL_ACTIVATION	23	0.6335	1.81255	0.00735294	0.00806743	0.983	3378	tags=65%, list=19%, signal=81%
GSE21033_1H_VS_24H_POLYIC_STIM_DC_UP	149	0.441402	1.81209	0	0.00809728	0.983	4217	tags=54%, list=24%, signal=70%
GO_T_CELL_RECEPTOR_COMPLEX	17	0.696913	1.81205	0.00520833	0.00809229	0.983	3594	tags=88%, list=21%, signal=111%
GSE14000_UNSTIM_VS_16H_LPS_DC_TRANSLATED_RNA_DN	156	0.438497	1.81204	0	0.00808363	0.983	1824	tags=33%, list=10%, signal=37%
GSE32901_NAIVE_VS_TH17_NEG_CD4_TCELL_UP	154	0.437259	1.81174	0	0.00810598	0.983	3120	tags=37%, list=18%, signal=45%
GO_REGULATION_OF_URINE_VOLUME	18	0.679684	1.81152	0.0075188	0.00812284	0.983	1187	tags=39%, list=7%, signal=42%
GO_REGULATION_OF_VASCULATURE_DEVELOPMENT	208	0.425088	1.81122	0	0.00813607	0.985	1176	tags=28%, list=7%, signal=30%
GSE17721_LPS_VS_POLYIC_24H_BMDC_DN	178	0.429725	1.81081	0	0.00818011	0.985	3620	tags=46%, list=21%, signal=58%
MARSON_FOXP3_CORE_DIRECT_TARGETS	18	0.65525	1.80957	0.00511509	0.00828985	0.986	2890	tags=72%, list=17%, signal=86%
GSE17721_0.5H_VS_8H_CPG_BMDC_DN	175	0.433032	1.80951	0	0.00828281	0.986	2561	tags=33%, list=15%, signal=38%
RAY_TARGETS_OF_P210_BCR_ABL_FUSION_DN	15	0.675417	1.80933	0.0026178	0.00829038	0.986	2967	tags=73%, list=17%, signal=88%
GSE21033_CTRL_VS_POLYIC_STIM_DC_24H_UP	138	0.448185	1.80892	0	0.00831595	0.986	3076	tags=45%, list=18%, signal=54%
GSE5589_WT_VS_IL10_KO_LPS_STIM_MACROPHAGE_180MIN_UP	135	0.450294	1.80866	0	0.00834506	0.986	2983	tags=29%, list=17%, signal=35%
GSE46242_TH1_VS_ANERGIC_TH1_CD4_TCELL_UP	163	0.435851	1.80838	0	0.00835979	0.986	2852	tags=31%, list=16%, signal=37%
GSE21927_SPLEEN_C57BL6_VS_EL4_TUMOR_BALBC_MONOCYTES_UP	165	0.430215	1.80793	0	0.00839608	0.987	4272	tags=48%, list=24%, signal=64%
REACTOME_MYD88_MAL_CASCADE_INITIATED_ON_PLASMA_MEMBRANE	74	0.490758	1.80778	0	0.00840327	0.987	3832	tags=49%, list=22%, signal=62%
GSE23568_ID3_TRANSDUCED_VS_ID3_KO_CD8_TCELL_DN	174	0.424731	1.80744	0	0.00842493	0.987	3580	tags=40%, list=20%, signal=50%
KEGG_ALLOGRAFT_REJECTION	23	0.617129	1.80729	0.00821918	0.00843228	0.987	4422	tags=87%, list=25%, signal=116%
PID_NFAT_TFPATHWAY	45	0.5301	1.8069	0.00558659	0.00847014	0.987	3663	tags=58%, list=21%, signal=73%
GO_POSITIVE_REGULATION_OF_VASCULATURE_DEVELOPMENT	122	0.458263	1.80668	0	0.00847743	0.987	1176	tags=31%, list=7%, signal=33%
GO_NUCLEAR_CHROMOSOME_TELOMERIC_REGION	89	0.473318	1.80599	0	0.00852956	0.987	5840	tags=56%, list=33%, signal=84%
GSE37532_WT_VS_PPARG_KO_VISCERAL_ADIPOSE_TISSUE_TCONV_UP	167	0.437094	1.80574	0	0.00854565	0.987	3700	tags=50%, list=21%, signal=63%
GSE21360_PRIMARY_VS_TERTIARY_MEMORY_CD8_TCELL_UP	181	0.427589	1.80562	0	0.00855107	0.987	3611	tags=35%, list=21%, signal=44%
BIOCARTA_MITOCHONDRIA_PATHWAY	20	0.626974	1.80544	0.00249377	0.00856355	0.987	3579	tags=50%, list=20%, signal=63%
GO_SISTER_CHROMATID_COHESION	98	0.463303	1.80474	0	0.00862938	0.987	7013	tags=74%, list=40%, signal=124%
GSE3565_DUSP1_VS_WT_SPLENOCYTES_UP	150	0.428431	1.80402	0	0.00869357	0.987	2390	tags=34%, list=14%, signal=39%
GSE7568_IL4_VS_IL4_AND_TGFB_TREATED_MACROPHAGE_24H_UP	153	0.441158	1.80401	0	0.00868624	0.987	3932	tags=44%, list=23%, signal=56%
GSE15735_2H_VS_12H_HDAC_INHIBITOR_TREATED_CD4_TCELL_DN	186	0.42205	1.804	0	0.00867718	0.987	2886	tags=34%, list=17%, signal=41%
GSE45365_HEALTHY_VS_MCMV_INFECTION_CD8A_DC_IFNAR_KO_DN	175	0.432804	1.80367	0	0.00869481	0.987	3232	tags=41%, list=18%, signal=50%
GO_POSITIVE_REGULATION_OF_LEUKOCYTE_PROLIFERATION	122	0.449033	1.80337	0	0.00870532	0.987	3035	tags=43%, list=17%, signal=52%
BIOCARTA_STRESS_PATHWAY	25	0.607182	1.80315	0	0.00871937	0.987	3724	tags=64%, list=21%, signal=81%
REACTOME_INFLAMMASOMES	16	0.684628	1.80314	0.00742574	0.0087103	0.987	3798	tags=69%, list=22%, signal=88%
GO_POSITIVE_REGULATION_OF_ALPHA_BETA_T_CELL_PROLIFERATION	16	0.683944	1.80289	0.00773196	0.00872778	0.987	1895	tags=56%, list=11%, signal=63%
GSE411_UNSTIM_VS_100MIN_IL6_STIM_MACROPHAGE_DN	179	0.431497	1.80259	0	0.00875043	0.988	2579	tags=33%, list=15%, signal=38%
GO_HISTONE_DEMETHYLASE_ACTIVITY	23	0.632314	1.80258	0.0049505	0.00874136	0.988	4803	tags=70%, list=27%, signal=96%
GSE45365_HEALTHY_VS_MCMV_INFECTION_CD8A_DC_DN	173	0.427893	1.80236	0	0.00875	0.988	3286	tags=39%, list=19%, signal=48%
GSE11057_NAIVE_CD4_VS_PBMC_CD4_TCELL_DN	178	0.432765	1.80228	0	0.0087427	0.988	1890	tags=31%, list=11%, signal=35%
GSE46606_IRF4HIGH_VS_WT_CD40L_IL2_IL5_DAY3_STIMULATED_BCELL_DN	177	0.425948	1.80221	0	0.008746	0.988	1962	tags=30%, list=11%, signal=33%
GO_CHROMOSOME_TELOMERIC_REGION	116	0.454417	1.80166	0	0.00879323	0.989	5840	tags=56%, list=33%, signal=84%
GSE36009_WT_VS_NLRP10_KO_DC_UP	179	0.424075	1.80121	0	0.00882804	0.989	2747	tags=38%, list=16%, signal=45%
KAECH_DAY15_EFF_VS_MEMORY_CD8_TCELL_DN	181	0.417569	1.80105	0	0.00882953	0.989	2495	tags=31%, list=14%, signal=36%
CHYLA_CBFA2T3_TARGETS_UP	336	0.401863	1.80003	0	0.00893095	0.989	2652	tags=35%, list=15%, signal=40%
GSE7768_OVA_WITH_LPS_VS_OVA_WITH_MPL_IMMUNIZED_MOUSE_WHOLE_SPLEEN_6H_DN	145	0.442152	1.79979	0	0.00894098	0.989	3319	tags=43%, list=19%, signal=53%
GSE8678_IL7R_LOW_VS_HIGH_EFF_CD8_TCELL_DN	174	0.424867	1.79977	0	0.0089318	0.989	2572	tags=32%, list=15%, signal=37%
GO_REGULATION_OF_ERYTHROCYTE_DIFFERENTIATION	34	0.561605	1.7997	0.00274725	0.0089296	0.989	1564	tags=38%, list=9%, signal=42%
GSE10325_CD4_TCELL_VS_BCELL_DN	156	0.43504	1.79952	0	0.00894475	0.989	2385	tags=44%, list=14%, signal=50%
POOLA_INVASIVE_BREAST_CANCER_UP	243	0.411964	1.79922	0	0.00896175	0.99	2321	tags=36%, list=13%, signal=41%
GO_THYMIC_T_CELL_SELECTION	18	0.676799	1.79886	0.00763359	0.00898219	0.99	3096	tags=72%, list=18%, signal=88%
MARZEC_IL2_SIGNALING_UP	103	0.449147	1.79823	0	0.00906195	0.99	2002	tags=32%, list=11%, signal=36%
GSE24671_CTRL_VS_SENDAI_VIRUS_INFECTED_MOUSE_SPLENOCYTES_DN	173	0.423649	1.7982	0	0.0090527	0.99	3542	tags=40%, list=20%, signal=50%
GSE16450_CTRL_VS_IFNA_6H_STIM_IMMATURE_NEURON_CELL_LINE_DN	152	0.434629	1.79655	0	0.00921172	0.99	2446	tags=36%, list=14%, signal=42%
CHEN_ETV5_TARGETS_SERTOLI	17	0.664199	1.79616	0.00503778	0.00924387	0.99	1282	tags=59%, list=7%, signal=63%
GO_SOMATIC_DIVERSIFICATION_OF_IMMUNOGLOBULINS	24	0.622133	1.79565	0	0.00927249	0.991	5760	tags=79%, list=33%, signal=118%
GO_PHAGOCYTOSIS	144	0.439835	1.79514	0	0.00932034	0.991	2690	tags=42%, list=15%, signal=50%
VERHAAK_GLIOBLASTOMA_MESENCHYMAL	196	0.427199	1.79477	0	0.0093714	0.991	2293	tags=45%, list=13%, signal=51%
GSE2770_TGFB_AND_IL4_ACT_VS_ACT_CD4_TCELL_6H_UP	165	0.433283	1.79383	0	0.00943614	0.993	3684	tags=41%, list=21%, signal=51%
GSE16450_IMMATURE_VS_MATURE_NEURON_CELL_LINE_UP	151	0.436587	1.79375	0	0.00943172	0.993	2750	tags=40%, list=16%, signal=48%
GSE5589_LPS_VS_LPS_AND_IL10_STIM_IL6_KO_MACROPHAGE_45MIN_DN	180	0.416046	1.79318	0	0.00949113	0.993	3882	tags=44%, list=22%, signal=57%
GSE5142_HTERT_TRANSDUCED_VS_CTRL_CD8_TCELL_LATE_PASSAGE_CLONE_DN	172	0.424225	1.79277	0	0.00952317	0.993	2949	tags=38%, list=17%, signal=45%
BIOCARTA_HIVNEF_PATHWAY	55	0.525606	1.79239	0.0030303	0.00954975	0.993	3724	tags=53%, list=21%, signal=67%
GSE3982_MAST_CELL_VS_NEUTROPHIL_DN	169	0.431685	1.7922	0	0.00956588	0.993	3513	tags=40%, list=20%, signal=49%
NIELSEN_SYNOVIAL_SARCOMA_DN	17	0.667946	1.79202	0	0.00957335	0.993	2302	tags=76%, list=13%, signal=88%
GO_REGULATION_OF_INFLAMMATORY_RESPONSE_TO_ANTIGENIC_STIMULUS	17	0.65511	1.7918	0.00966184	0.00958929	0.993	3512	tags=53%, list=20%, signal=66%
GO_HOMEOSTASIS_OF_NUMBER_OF_CELLS	162	0.434586	1.79174	0	0.00958308	0.993	2356	tags=31%, list=13%, signal=35%
GSE42021_CD24INT_VS_CD24LOW_TREG_THYMUS_DN	153	0.443432	1.79171	0	0.0095786	0.993	1823	tags=34%, list=10%, signal=38%
GO_DENDRITIC_CELL_DIFFERENTIATION	31	0.580842	1.79162	0	0.00958264	0.993	2579	tags=48%, list=15%, signal=57%
GSE22196_HEALTHY_VS_OBESE_MOUSE_SKIN_GAMMADELTA_TCELL_UP	170	0.422233	1.79144	0	0.00959362	0.993	2412	tags=31%, list=14%, signal=35%
GSE42021_CD24HI_VS_CD24LOW_TREG_THYMUS_DN	155	0.434686	1.79119	0	0.00960941	0.993	1542	tags=33%, list=9%, signal=36%
GSE15930_STIM_VS_STIM_AND_IFNAB_48H_CD8_T_CELL_DN	181	0.426324	1.79111	0	0.00960667	0.993	2758	tags=36%, list=16%, signal=43%
GO_LEUKOCYTE_MEDIATED_CYTOTOXICITY	26	0.597914	1.79102	0.00518135	0.00960559	0.993	3263	tags=58%, list=19%, signal=71%
GO_REGULATION_OF_LIPOPOLYSACCHARIDE_MEDIATED_SIGNALING_PATHWAY	16	0.686011	1.79065	0.00705882	0.00963336	0.993	1454	tags=56%, list=8%, signal=61%
GNF2_TTK	38	0.543711	1.79064	0	0.00962541	0.993	6968	tags=82%, list=40%, signal=135%
GSE25123_ROSIGLITAZONE_VS_IL4_AND_ROSIGLITAZONE_STIM_PPARG_KO_MACROPHAGE_DAY10_DN	168	0.428079	1.79008	0	0.00967695	0.993	2634	tags=34%, list=15%, signal=40%
GSE2405_S_AUREUS_VS_UNTREATED_NEUTROPHIL_DN	183	0.424356	1.78997	0	0.00967911	0.993	6248	tags=63%, list=36%, signal=97%
GSE43863_DAY6_EFF_VS_DAY150_MEM_TFH_CD4_TCELL_UP	180	0.424145	1.78988	0	0.00968486	0.993	1882	tags=30%, list=11%, signal=33%
GSE29617_CTRL_VS_DAY7_TIV_FLU_VACCINE_PBMC_2008_UP	165	0.431805	1.78939	0	0.00972268	0.994	3509	tags=36%, list=20%, signal=45%
GNF2_CBFB	27	0.600156	1.78932	0.00806452	0.00971473	0.994	5047	tags=67%, list=29%, signal=94%
REACTOME_MITOTIC_M_M_G1_PHASES	158	0.434754	1.78879	0	0.00976425	0.994	7055	tags=68%, list=40%, signal=113%
GSE2770_IL12_AND_TGFB_VS_IL4_TREATED_ACT_CD4_TCELL_48H_DN	140	0.445448	1.78871	0	0.00975795	0.994	2362	tags=30%, list=14%, signal=34%
GSE8868_SPLEEN_VS_INTESTINE_CD11B_POS_CD11C_NEG_DC_UP	167	0.426895	1.78846	0	0.00978511	0.994	3890	tags=41%, list=22%, signal=53%
GSE25088_ROSIGLITAZONE_VS_IL4_AND_ROSIGLITAZONE_STIM_STAT6_KO_MACROPHAGE_DAY10_UP	159	0.426717	1.78797	0	0.00982418	0.994	3023	tags=39%, list=17%, signal=47%
GSE3982_CTRL_VS_LPS_48H_DC_DN	169	0.427456	1.78746	0	0.00988172	0.994	1824	tags=31%, list=10%, signal=35%
GO_ANTIGEN_PROCESSING_AND_PRESENTATION_OF_EXOGENOUS_PEPTIDE_ANTIGEN_VIA_MHC_CLASS_I	57	0.504869	1.78724	0	0.00989214	0.994	1575	tags=21%, list=9%, signal=23%
GO_POSITIVE_REGULATION_OF_LEUKOCYTE_CHEMOTAXIS	68	0.492294	1.78694	0	0.00990269	0.994	1971	tags=41%, list=11%, signal=46%
GO_REGULATION_OF_INTERLEUKIN_6_BIOSYNTHETIC_PROCESS	15	0.693096	1.78692	0.00488998	0.00989293	0.994	1678	tags=47%, list=10%, signal=52%
VALK_AML_CLUSTER_5	29	0.583517	1.78668	0	0.00991509	0.994	1823	tags=52%, list=10%, signal=58%
GNF2_ESPL1	35	0.546488	1.78627	0	0.00995366	0.994	6963	tags=91%, list=40%, signal=152%
GO_REGULATION_OF_T_CELL_APOPTOTIC_PROCESS	31	0.57371	1.78553	0.00271003	0.0100191	0.994	2730	tags=58%, list=16%, signal=69%
REACTOME_BETA_DEFENSINS	29	0.591333	1.7853	0.00271003	0.0100344	0.994	1403	tags=10%, list=8%, signal=11%
GSE17721_LPS_VS_GARDIQUIMOD_12H_BMDC_UP	180	0.421372	1.78473	0	0.0100965	0.996	1532	tags=25%, list=9%, signal=27%
REACTOME_DNA_REPLICATION	178	0.427178	1.78358	0	0.0102317	0.996	7078	tags=69%, list=41%, signal=115%
GSE9960_HEALTHY_VS_GRAM_NEG_SEPSIS_PBMC_DN	171	0.425402	1.78233	0	0.0103382	0.996	3208	tags=43%, list=18%, signal=52%
GO_POSITIVE_REGULATION_OF_LYMPHOCYTE_DIFFERENTIATION	74	0.481741	1.78151	0	0.010428	0.996	2950	tags=49%, list=17%, signal=58%
GSE17721_POLYIC_VS_CPG_8H_BMDC_UP	171	0.422984	1.78134	0	0.0104444	0.996	3104	tags=36%, list=18%, signal=43%
GSE16522_ANTI_CD3CD28_STIM_VS_UNSTIM_NAIVE_CD8_TCELL_DN	174	0.421027	1.78105	0	0.0104608	0.996	3472	tags=40%, list=20%, signal=50%
GO_REGULATION_OF_I_KAPPAB_KINASE_NF_KAPPAB_SIGNALING	210	0.415416	1.7807	0	0.0104955	0.996	3559	tags=44%, list=20%, signal=55%
HALLMARK_E2F_TARGETS	190	0.423588	1.78064	0	0.0104886	0.996	6963	tags=71%, list=40%, signal=117%
GSE45382_UNTREATED_VS_TGFB_TREATED_MACROPHAGES_UP	178	0.424334	1.78041	0	0.0105082	0.996	3022	tags=40%, list=17%, signal=48%
RICKMAN_METASTASIS_DN	226	0.411612	1.78035	0	0.0105063	0.996	3107	tags=38%, list=18%, signal=46%
GSE45365_NK_CELL_VS_CD8_TCELL_MCMV_INFECTION_DN	175	0.431915	1.78027	0	0.010501	0.996	2154	tags=29%, list=12%, signal=32%
GO_ISOTYPE_SWITCHING	15	0.679393	1.77951	0.00934579	0.0105783	0.996	4442	tags=80%, list=25%, signal=107%
RPS14_DN.V1_UP	166	0.432531	1.77897	0	0.0106291	0.996	1870	tags=36%, list=11%, signal=40%
GSE22601_IMMATURE_CD4_SINGLE_POSITIVE_VS_DOUBLE_POSITIVE_THYMOCYTE_DN	173	0.42312	1.77892	0	0.0106254	0.996	3747	tags=42%, list=21%, signal=53%
REACTOME_NFKB_AND_MAP_KINASES_ACTIVATION_MEDIATED_BY_TLR4_SIGNALING_REPERTOIRE	64	0.485185	1.77873	0	0.0106465	0.996	3832	tags=48%, list=22%, signal=62%
GSE17721_POLYIC_VS_PAM3CSK4_16H_BMDC_UP	183	0.416535	1.77864	0	0.0106495	0.996	2473	tags=30%, list=14%, signal=35%
GSE19888_ADENOSINE_A3R_INH_PRETREAT_AND_ACT_BY_A3R_VS_A3R_INH_AND_TCELL_MEMBRANES_ACT_MAST_CELL_DN	177	0.421526	1.77851	0	0.0106622	0.996	3182	tags=38%, list=18%, signal=46%
GSE6674_ANTI_IGM_VS_CPG_STIM_BCELL_UP	171	0.423129	1.77817	0	0.0107078	0.996	4152	tags=44%, list=24%, signal=58%
KEGG_VEGF_SIGNALING_PATHWAY	70	0.488082	1.77707	0	0.0108156	0.996	3095	tags=50%, list=18%, signal=61%
GSE1740_MCSF_VS_MCSF_AND_IFNG_DAY2_DERIVED_MACROPHAGE_UP	141	0.432176	1.7761	0	0.0109331	0.996	2142	tags=30%, list=12%, signal=34%
GSE17721_PAM3CSK4_VS_GADIQUIMOD_12H_BMDC_DN	181	0.420885	1.77598	0	0.0109389	0.997	1665	tags=29%, list=10%, signal=31%
GO_REGULATION_OF_BLOOD_VESSEL_ENDOTHELIAL_CELL_MIGRATION	46	0.532112	1.77558	0	0.010976	0.998	3095	tags=50%, list=18%, signal=61%
ETS_Q4	220	0.412551	1.77551	0	0.0109736	0.998	2895	tags=40%, list=17%, signal=47%
GO_POSITIVE_REGULATION_OF_PROTEIN_COMPLEX_ASSEMBLY	167	0.428744	1.77543	0	0.0109712	0.998	2348	tags=32%, list=13%, signal=36%
GSE39110_UNTREATED_VS_IL2_TREATED_CD8_TCELL_DAY6_POST_IMMUNIZATION_UP	176	0.413577	1.77519	0	0.0109868	0.998	2672	tags=41%, list=15%, signal=48%
BAUS_TFF2_TARGETS_UP	29	0.58962	1.77518	0	0.0109763	0.998	2640	tags=45%, list=15%, signal=53%
GSE3565_CTRL_VS_LPS_INJECTED_SPLENOCYTES_UP	158	0.425339	1.77449	0	0.0110424	0.998	2780	tags=39%, list=16%, signal=45%
GSE339_EX_VIVO_VS_IN_CULTURE_CD4POS_DC_UP	179	0.422579	1.77396	0	0.0110999	0.998	2565	tags=30%, list=15%, signal=34%
GSE17580_TREG_VS_TEFF_DN	181	0.41843	1.7736	0	0.0111383	0.998	3565	tags=42%, list=20%, signal=52%
GSE17301_ACD3_ACD28_VS_ACD3_ACD28_AND_IFNA2_STIM_CD8_TCELL_DN	176	0.422328	1.77274	0	0.0112427	0.998	1886	tags=32%, list=11%, signal=36%
GO_INTERACTION_WITH_SYMBIONT	49	0.515775	1.77233	0.00302115	0.0112839	0.998	3334	tags=37%, list=19%, signal=45%
GO_SPLICEOSOMAL_COMPLEX	148	0.432239	1.77209	0	0.0112958	0.998	6516	tags=61%, list=37%, signal=97%
GO_NEGATIVE_REGULATION_OF_PEPTIDYL_SERINE_PHOSPHORYLATION	20	0.640282	1.7719	0.0101781	0.0113045	0.998	1699	tags=45%, list=10%, signal=50%
GSE2706_2H_VS_8H_LPS_STIM_DC_DN	147	0.431056	1.77175	0	0.0113133	0.998	1874	tags=31%, list=11%, signal=35%
GSE9960_HEALTHY_VS_GRAM_POS_SEPSIS_PBMC_DN	163	0.434679	1.77163	0	0.0113106	0.998	2014	tags=36%, list=12%, signal=40%
GNF2_CKS2	49	0.521259	1.77062	0	0.0114275	0.998	7443	tags=92%, list=43%, signal=160%
GO_DOUBLE_STRANDED_RNA_BINDING	56	0.504441	1.77015	0	0.0114667	0.999	1180	tags=25%, list=7%, signal=27%
BIOCARTA_NO2IL12_PATHWAY	16	0.68462	1.76936	0.00508906	0.0115512	1	3512	tags=94%, list=20%, signal=117%
GSE22935_WT_VS_MYD88_KO_MACROPHAGE_UP	184	0.416938	1.76832	0	0.0116735	1	2629	tags=41%, list=15%, signal=47%
GSE22432_MULTIPOTENT_VS_COMMON_DC_PROGENITOR_DN	180	0.416957	1.7681	0	0.0116901	1	2549	tags=31%, list=15%, signal=36%
GO_POSITIVE_REGULATION_OF_ERK1_AND_ERK2_CASCADE	143	0.434445	1.76749	0	0.0117597	1	1176	tags=31%, list=7%, signal=33%
PUJANA_BREAST_CANCER_WITH_BRCA1_MUTATED_UP	54	0.500534	1.7673	0.00301205	0.011776	1	6005	tags=72%, list=34%, signal=110%
GSE1791_CTRL_VS_NEUROMEDINU_IN_T_CELL_LINE_3H_UP	137	0.435399	1.76729	0	0.0117649	1	2412	tags=31%, list=14%, signal=36%
GO_REGULATION_OF_ACUTE_INFLAMMATORY_RESPONSE	68	0.48993	1.7668	0	0.0118116	1	1788	tags=28%, list=10%, signal=31%
PID_IL23_PATHWAY	35	0.569287	1.76675	0.00273224	0.0118037	1	2745	tags=43%, list=16%, signal=51%
BIOCARTA_MCM_PATHWAY	18	0.64183	1.76673	0.0105541	0.0117926	1	5680	tags=78%, list=33%, signal=115%
LENAOUR_DENDRITIC_CELL_MATURATION_UP	104	0.455537	1.76635	0	0.0118438	1	1427	tags=32%, list=8%, signal=34%
HAHTOLA_SEZARY_SYNDROM_UP	84	0.462648	1.76625	0	0.0118423	1	2607	tags=30%, list=15%, signal=35%
GSE38696_LIGHT_ZONE_VS_DARK_ZONE_BCELL_UP	157	0.430763	1.76623	0	0.0118312	1	2743	tags=32%, list=16%, signal=38%
GSE32901_NAIVE_VS_TH1_CD4_TCELL_DN	151	0.427505	1.76586	0	0.0118618	1	3637	tags=42%, list=21%, signal=53%
GO_POSITIVE_REGULATION_OF_ALPHA_BETA_T_CELL_DIFFERENTIATION	36	0.55567	1.7649	0.00282486	0.0119587	1	2467	tags=47%, list=14%, signal=55%
GSE37416_0H_VS_48H_F_TULARENSIS_LVS_NEUTROPHIL_UP	169	0.418596	1.76448	0	0.0119985	1	2794	tags=37%, list=16%, signal=43%
GO_NEGATIVE_REGULATION_OF_INTERLEUKIN_6_PRODUCTION	33	0.573505	1.76416	0	0.0120318	1	2779	tags=55%, list=16%, signal=65%
GSE42021_CD24INT_TREG_VS_CD24INT_TCONV_THYMUS_UP	177	0.424511	1.76394	0	0.0120381	1	5080	tags=48%, list=29%, signal=67%
GO_POSTREPLICATION_REPAIR	48	0.518908	1.7638	0	0.0120443	1	5834	tags=63%, list=33%, signal=94%
GO_CELLULAR_RESPONSE_TO_BIOTIC_STIMULUS	151	0.433283	1.76316	0	0.0121315	1	2059	tags=34%, list=12%, signal=38%
GSE4590_SMALL_VS_LARGE_PRE_BCELL_DN	138	0.431324	1.76302	0	0.0121376	1	2005	tags=37%, list=11%, signal=41%
GO_REGULATION_OF_RESPONSE_TO_BIOTIC_STIMULUS	198	0.411852	1.76287	0	0.0121423	1	2328	tags=29%, list=13%, signal=33%
RUTELLA_RESPONSE_TO_CSF2RB_AND_IL4_DN	269	0.401034	1.76264	0	0.0121564	1	2127	tags=32%, list=12%, signal=36%
GSE19198_CTRL_VS_IL21_TREATED_TCELL_6H_UP	169	0.418623	1.76231	0	0.0121767	1	3013	tags=37%, list=17%, signal=45%
GO_POSITIVE_REGULATION_OF_NOTCH_SIGNALING_PATHWAY	31	0.573788	1.76221	0.00274725	0.0121812	1	2530	tags=35%, list=14%, signal=41%
GSE11961_MEMORY_BCELL_DAY7_VS_GERMINAL_CENTER_BCELL_DAY7_DN	175	0.423497	1.76221	0	0.0121699	1	2259	tags=33%, list=13%, signal=38%
GSE2770_TGFB_AND_IL4_VS_IL12_TREATED_ACT_CD4_TCELL_48H_DN	178	0.415538	1.76204	0	0.012176	1	3553	tags=37%, list=20%, signal=45%
GO_POSITIVE_REGULATION_OF_T_CELL_PROLIFERATION	82	0.469436	1.76153	0	0.0122277	1	3035	tags=49%, list=17%, signal=59%
GSE22886_NAIVE_CD4_TCELL_VS_DC_UP	162	0.423221	1.76133	0	0.01224	1	3453	tags=40%, list=20%, signal=49%
GSE2770_UNTREATED_VS_TGFB_AND_IL4_TREATED_ACT_CD4_TCELL_4H_UP	173	0.415949	1.7603	0	0.0123856	1	2910	tags=37%, list=17%, signal=44%
GO_SENSORY_PERCEPTION_OF_TASTE	52	0.503465	1.76018	0	0.0123978	1	2345	tags=15%, list=13%, signal=18%
GNF2_H2AFX	29	0.580199	1.75984	0.00284091	0.0124317	1	6630	tags=93%, list=38%, signal=150%
GO_NEGATIVE_REGULATION_OF_VIRAL_ENTRY_INTO_HOST_CELL	17	0.672264	1.7598	0.00496278	0.0124281	1	1675	tags=41%, list=10%, signal=45%
GSE9316_IL6_KO_VS_IFNG_KO_INVIVO_EXPANDED_CD4_TCELL_DN	174	0.427723	1.75977	0	0.0124261	1	2467	tags=36%, list=14%, signal=41%
GSE24142_EARLY_THYMIC_PROGENITOR_VS_DN2_THYMOCYTE_FETAL_UP	181	0.418462	1.75966	0	0.0124365	1	1510	tags=31%, list=9%, signal=34%
GSE7764_NKCELL_VS_SPLENOCYTE_DN	188	0.420731	1.75932	0	0.0124642	1	3733	tags=45%, list=21%, signal=56%
GSE17301_IFNA2_VS_IFNA2_AND_ACD3_ACD28_STIM_CD8_TCELL_UP	174	0.417811	1.75912	0	0.0124747	1	2146	tags=30%, list=12%, signal=34%
GSE26343_WT_VS_NFAT5_KO_MACROPHAGE_DN	180	0.413112	1.75892	0	0.0124883	1	2540	tags=37%, list=15%, signal=43%
GO_PEPTIDYL_TYROSINE_AUTOPHOSPHORYLATION	36	0.55049	1.75875	0	0.0125098	1	4152	tags=72%, list=24%, signal=95%
GO_ENDOTHELIUM_DEVELOPMENT	83	0.469853	1.75806	0	0.0125904	1	1744	tags=35%, list=10%, signal=39%
GSE7219_UNSTIM_VS_LPS_AND_ANTI_CD40_STIM_NIK_NFKB2_KO_DC_DN	175	0.419575	1.75756	0	0.0126581	1	1318	tags=26%, list=8%, signal=28%
GSE13946_CTRL_VS_DSS_COLITIS_GD_TCELL_FROM_COLON_DN	151	0.42422	1.75686	0	0.0127273	1	2358	tags=34%, list=13%, signal=39%
GO_REGULATION_OF_TYPE_2_IMMUNE_RESPONSE	25	0.590224	1.7564	0.0141643	0.0127932	1	1846	tags=48%, list=11%, signal=54%
GSE21380_NON_TFH_VS_TFH_CD4_TCELL_DN	174	0.416308	1.75493	0	0.0129662	1	2495	tags=34%, list=14%, signal=40%
GSE369_PRE_VS_POST_IL6_INJECTION_IFNG_WT_LIVER_DN	182	0.415641	1.75491	0	0.0129544	1	2794	tags=35%, list=16%, signal=41%
GSE3982_MAST_CELL_VS_BASOPHIL_DN	164	0.420928	1.7543	0	0.0130155	1	4074	tags=46%, list=23%, signal=59%
GSE7568_IL4_VS_IL4_AND_DEXAMETHASONE_TREATED_MACROPHAGE_DN	131	0.425362	1.75369	0	0.0130874	1	4152	tags=47%, list=24%, signal=61%
REACTOME_HOST_INTERACTIONS_OF_HIV_FACTORS	111	0.444784	1.75317	0	0.0131389	1	6297	tags=53%, list=36%, signal=83%
GO_POSITIVE_REGULATION_OF_CELL_KILLING	32	0.560304	1.75313	0.00533333	0.0131316	1	4349	tags=69%, list=25%, signal=91%
GSE10273_LOW_IL7_VS_HIGH_IL7_AND_IRF4_IN_IRF4_8_NULL_PRE_BCELL_DN	168	0.419793	1.75287	0	0.0131383	1	2858	tags=31%, list=16%, signal=37%
GSE21379_WT_VS_SAP_KO_TFH_CD4_TCELL_UP	176	0.4135	1.75276	0	0.0131432	1	1857	tags=33%, list=11%, signal=37%
GO_MACROPHAGE_ACTIVATION	28	0.58636	1.75244	0.00526316	0.0131589	1	1895	tags=50%, list=11%, signal=56%
GSE41867_NAIVE_VS_DAY8_LCMV_ARMSTRONG_EFFECTOR_CD8_TCELL_DN	179	0.416304	1.75212	0	0.0131962	1	3014	tags=39%, list=17%, signal=46%
GSE31622_WT_VS_KLF3_KO_BCELL_DN	185	0.418432	1.75202	0	0.013192	1	2954	tags=34%, list=17%, signal=40%
GO_REGULATION_OF_T_CELL_RECEPTOR_SIGNALING_PATHWAY	22	0.607877	1.752	0.00255102	0.0131925	1	3242	tags=64%, list=19%, signal=78%
GSE36888_UNTREATED_VS_IL2_TREATED_STAT5_AB_KNOCKIN_TCELL_6H_UP	164	0.416505	1.75198	0	0.0131822	1	2709	tags=38%, list=16%, signal=45%
PID_TXA2PATHWAY	52	0.505612	1.75184	0.00308642	0.0131918	1	3140	tags=56%, list=18%, signal=68%
GSE15930_STIM_VS_STIM_AND_IFNAB_48H_CD8_T_CELL_UP	177	0.41331	1.75176	0	0.0131876	1	3423	tags=36%, list=20%, signal=45%
GSE10094_LCMV_VS_LISTERIA_IND_EFF_CD4_TCELL_UP	175	0.421206	1.75165	0	0.0131849	1	2988	tags=33%, list=17%, signal=40%
GO_REGULATION_OF_LIPID_KINASE_ACTIVITY	46	0.522723	1.75128	0	0.0132327	1	2285	tags=48%, list=13%, signal=55%
GSE40274_IRF4_VS_FOXP3_AND_IRF4_TRANSDUCED_ACTIVATED_CD4_TCELL_UP	159	0.426373	1.75127	0	0.0132255	1	3420	tags=36%, list=20%, signal=44%
GSE36527_CD69_NEG_VS_POS_TREG_CD62L_LOS_KLRG1_NEG_DN	177	0.420613	1.75086	0	0.0132763	1	3550	tags=37%, list=20%, signal=46%
MULLIGHAN_MLL_SIGNATURE_1_UP	330	0.386349	1.75083	0	0.0132706	1	2681	tags=33%, list=15%, signal=38%
GO_T_CELL_LINEAGE_COMMITMENT	15	0.667657	1.75055	0.00452489	0.0132845	1	4951	tags=67%, list=28%, signal=93%
XU_CREBBP_TARGETS_DN	40	0.537125	1.75024	0.00571429	0.0133092	1	3579	tags=52%, list=20%, signal=66%
GSE19198_1H_VS_6H_IL21_TREATED_TCELL_DN	179	0.412271	1.74963	0	0.01339	1	2333	tags=32%, list=13%, signal=37%
GENTILE_RESPONSE_CLUSTER_D3	58	0.484611	1.74935	0.00322581	0.0134311	1	5809	tags=67%, list=33%, signal=100%
GO_POSITIVE_REGULATION_OF_HEMOPOIESIS	150	0.418095	1.74934	0	0.0134192	1	2950	tags=41%, list=17%, signal=49%
FOSTER_TOLERANT_MACROPHAGE_UP	138	0.431173	1.74921	0	0.013424	1	3302	tags=48%, list=19%, signal=59%
GSE32164_RESTING_DIFFERENTIATED_VS_CMYC_INHIBITED_MACROPHAGE_DN	183	0.418231	1.74919	0	0.0134136	1	3256	tags=40%, list=19%, signal=49%
GSE7768_OVA_ALONE_VS_OVA_WITH_LPS_IMMUNIZED_MOUSE_WHOLE_SPLEEN_6H_UP	145	0.427446	1.74862	0	0.0134834	1	4398	tags=48%, list=25%, signal=64%
BIOCARTA_TNFR2_PATHWAY	17	0.665653	1.74786	0.00248756	0.0135757	1	3724	tags=71%, list=21%, signal=90%
GSE29617_CTRL_VS_TIV_FLU_VACCINE_PBMC_2008_UP	151	0.423169	1.7476	0	0.0135879	1	3509	tags=37%, list=20%, signal=46%
GO_CELLULAR_EXTRAVASATION	23	0.610836	1.74756	0.00534759	0.0135803	1	1829	tags=57%, list=10%, signal=63%
GO_NEGATIVE_REGULATION_OF_IMMUNE_EFFECTOR_PROCESS	91	0.456095	1.74727	0	0.0136015	1	2193	tags=34%, list=13%, signal=39%
CHR17Q12	92	0.449609	1.74726	0.00357143	0.0135895	1	704	tags=11%, list=4%, signal=11%
GSE17580_TREG_VS_TEFF_S_MANSONI_INF_DN	175	0.411897	1.74686	0	0.0136136	1	3308	tags=43%, list=19%, signal=52%
GSE3982_EOSINOPHIL_VS_CENT_MEMORY_CD4_TCELL_UP	174	0.421352	1.7468	0	0.0136062	1	1913	tags=31%, list=11%, signal=35%
GSE6269_E_COLI_VS_STREP_PNEUMO_INF_PBMC_DN	140	0.429301	1.74677	0	0.0136001	1	2142	tags=31%, list=12%, signal=36%
GSE6259_DEC205_POS_DC_VS_CD8_TCELL_UP	162	0.419108	1.74677	0	0.0135882	1	3927	tags=46%, list=22%, signal=58%
PID_CXCR4_PATHWAY	96	0.454588	1.74664	0	0.0135882	1	3096	tags=54%, list=18%, signal=65%
GSE14769_UNSTIM_VS_120MIN_LPS_BMDM_DN	186	0.40924	1.74631	0	0.0136183	1	3167	tags=47%, list=18%, signal=57%
GSE24142_EARLY_THYMIC_PROGENITOR_VS_DN2_THYMOCYTE_UP	184	0.414517	1.74583	0	0.0136737	1	1449	tags=32%, list=8%, signal=35%
GSE20715_0H_VS_48H_OZONE_LUNG_UP	183	0.414619	1.74538	0	0.0137379	1	2640	tags=39%, list=15%, signal=45%
GSE39556_UNTREATED_VS_3H_POLYIC_INJ_MOUSE_CD8A_DC_DN	176	0.414872	1.74536	0	0.0137273	1	3154	tags=42%, list=18%, signal=51%
GO_PROTEIN_KINASE_C_ACTIVITY	16	0.653595	1.74519	0.00742574	0.0137511	1	2852	tags=69%, list=16%, signal=82%
GSE12392_WT_VS_IFNB_KO_CD8A_NEG_SPLEEN_DC_DN	176	0.417286	1.74516	0	0.0137436	1	2479	tags=39%, list=14%, signal=45%
GSE14415_INDUCED_TREG_VS_FOXP3_KO_INDUCED_TREG_IL2_CULTURE_UP	146	0.426814	1.74469	0	0.0137838	1	1482	tags=30%, list=8%, signal=33%
GNF2_MCM4	52	0.50199	1.74462	0.00294118	0.0137866	1	7275	tags=87%, list=42%, signal=148%
GSE40273_EOS_KO_VS_WT_TREG_DN	170	0.412262	1.7444	0	0.0138029	1	3709	tags=41%, list=21%, signal=51%
GO_NEGATIVE_REGULATION_OF_LEUKOCYTE_APOPTOTIC_PROCESS	41	0.52783	1.74414	0	0.013819	1	2730	tags=51%, list=16%, signal=61%
GSE2935_UV_INACTIVATED_VS_LIVE_SENDAI_VIRUS_INF_MACROPHAGE_DN	159	0.421874	1.74412	0	0.0138129	1	2690	tags=36%, list=15%, signal=42%
KEGG_INOSITOL_PHOSPHATE_METABOLISM	52	0.506099	1.74399	0.0033557	0.0138202	1	1393	tags=33%, list=8%, signal=35%
GSE6269_E_COLI_VS_STAPH_AUREUS_INF_PBMC_DN	150	0.426052	1.74355	0	0.0138763	1	1823	tags=30%, list=10%, signal=33%
CROONQUIST_NRAS_VS_STROMAL_STIMULATION_UP	33	0.551677	1.74353	0.00544959	0.0138643	1	1004	tags=42%, list=6%, signal=45%
ICSBP_Q6	218	0.408436	1.74326	0	0.0138907	1	3112	tags=39%, list=18%, signal=47%
GNF2_ANP32B	31	0.572247	1.74314	0.00268817	0.0139053	1	5975	tags=68%, list=34%, signal=103%
GSE21033_1H_VS_24H_POLYIC_STIM_DC_DN	144	0.422523	1.74312	0	0.0138978	1	1542	tags=23%, list=9%, signal=25%
GSE17721_PAM3CSK4_VS_GADIQUIMOD_8H_BMDC_DN	178	0.415444	1.74294	0	0.0139152	1	4277	tags=47%, list=24%, signal=62%
GO_REGULATION_OF_INTERFERON_GAMMA_BIOSYNTHETIC_PROCESS	16	0.666448	1.74287	0.00936768	0.0139061	1	1827	tags=63%, list=10%, signal=70%
GSE17721_0.5H_VS_4H_CPG_BMDC_DN	176	0.413921	1.74281	0	0.0139014	1	3426	tags=45%, list=20%, signal=56%
GSE17721_PAM3CSK4_VS_CPG_4H_BMDC_DN	171	0.41428	1.74261	0	0.0139175	1	2310	tags=30%, list=13%, signal=34%
GO_RESPONSE_TO_EXOGENOUS_DSRNA	41	0.527359	1.74219	0.00277008	0.0139627	1	1276	tags=24%, list=7%, signal=26%
GSE26030_UNSTIM_VS_RESTIM_TH1_DAY15_POST_POLARIZATION_DN	185	0.411372	1.7418	0	0.0140214	1	3551	tags=46%, list=20%, signal=57%
GO_POSITIVE_REGULATION_OF_T_CELL_MEDIATED_IMMUNITY	26	0.582503	1.74148	0.00797872	0.0140564	1	4475	tags=69%, list=26%, signal=93%
GSE21360_NAIVE_VS_SECONDARY_MEMORY_CD8_TCELL_DN	147	0.42199	1.74044	0	0.0141924	1	1991	tags=33%, list=11%, signal=37%
GRAHAM_NORMAL_QUIESCENT_VS_NORMAL_DIVIDING_DN	81	0.472668	1.73997	0	0.0142548	1	6950	tags=77%, list=40%, signal=126%
GSE22601_DOUBLE_NEGATIVE_VS_DOUBLE_POSITIVE_THYMOCYTE_DN	186	0.422312	1.73986	0	0.014247	1	3781	tags=42%, list=22%, signal=54%
DIRMEIER_LMP1_RESPONSE_LATE_DN	28	0.564875	1.7394	0.00265957	0.0143049	1	3057	tags=50%, list=17%, signal=61%
GSE16385_IFNG_TNF_VS_UNSTIM_MACROPHAGE_ROSIGLITAZONE_TREATED_DN	176	0.416483	1.73904	0	0.0143364	1	2481	tags=32%, list=14%, signal=37%
GSE2197_IMMUNOSUPPRESSIVE_DNA_VS_UNTREATED_IN_DC_UP	178	0.415882	1.73886	0	0.0143532	1	2898	tags=34%, list=17%, signal=41%
GO_REGULATION_OF_PHOSPHATIDYLINOSITOL_3_KINASE_ACTIVITY	38	0.538792	1.73875	0.00292398	0.0143584	1	2005	tags=50%, list=11%, signal=56%
GO_INFLAMMATORY_RESPONSE_TO_ANTIGENIC_STIMULUS	24	0.602039	1.73842	0	0.0143985	1	3255	tags=54%, list=19%, signal=66%
GSE32164_RESTING_DIFFERENTIATED_VS_ALTERNATIVELY_ACT_M2_MACROPHAGE_DN	176	0.41334	1.7382	0	0.0144183	1	3156	tags=36%, list=18%, signal=43%
GO_REGULATION_OF_PHAGOCYTOSIS	62	0.48742	1.7381	0	0.0144148	1	1364	tags=32%, list=8%, signal=35%
GSE23568_ID3_KO_VS_WT_CD8_TCELL_DN	184	0.412337	1.73797	0	0.0144241	1	3904	tags=51%, list=22%, signal=64%
GO_POSITIVE_REGULATION_OF_LEUKOCYTE_DIFFERENTIATION	120	0.43292	1.7375	0	0.0144744	1	2950	tags=45%, list=17%, signal=54%
GO_REGULATION_OF_INFLAMMATORY_RESPONSE	259	0.399258	1.73678	0	0.0145636	1	1929	tags=29%, list=11%, signal=32%
KEGG_PHOSPHATIDYLINOSITOL_SIGNALING_SYSTEM	72	0.480063	1.7366	0	0.0145729	1	1840	tags=40%, list=11%, signal=45%
GSE41867_NAIVE_VS_DAY8_LCMV_EFFECTOR_CD8_TCELL_DN	169	0.417658	1.73628	0	0.0146009	1	2614	tags=36%, list=15%, signal=41%
GO_NON_MEMBRANE_SPANNING_PROTEIN_TYROSINE_KINASE_ACTIVITY	42	0.534414	1.73616	0	0.0146016	1	4183	tags=69%, list=24%, signal=91%
GSE21670_TGFB_VS_TGFB_AND_IL6_TREATED_CD4_TCELL_DN	173	0.413272	1.73609	0.00483092	0.0145979	1	2745	tags=28%, list=16%, signal=33%
GSE37534_UNTREATED_VS_ROSIGLITAZONE_TREATED_CD4_TCELL_PPARG1_AND_FOXP3_TRASDUCED_DN	168	0.417865	1.73543	0	0.0146711	1	1823	tags=29%, list=10%, signal=32%
GSE43863_LY6C_INT_CXCR5POS_VS_LY6C_LOW_CXCR5NEG_EFFECTOR_CD4_TCELL_UP	180	0.412759	1.73531	0	0.0146776	1	3684	tags=46%, list=21%, signal=58%
MODULE_73	22	0.605123	1.73513	0.0080429	0.0147043	1	2521	tags=55%, list=14%, signal=64%
GO_DNA_HELICASE_ACTIVITY	47	0.507921	1.73416	0.0030303	0.0148001	1	6914	tags=83%, list=40%, signal=137%
GSE20727_CTRL_VS_H2O2_TREATED_DC_UP	161	0.408578	1.73409	0	0.0147977	1	3553	tags=41%, list=20%, signal=51%
GSE12003_MIR223_KO_VS_WT_BM_PROGENITOR_4D_CULTURE_UP	175	0.413925	1.73382	0	0.0148255	1	4151	tags=51%, list=24%, signal=66%
GNF2_BUB1	26	0.58392	1.73252	0.00249377	0.0150086	1	7259	tags=96%, list=42%, signal=164%
GSE8921_UNSTIM_0H_VS_TLR1_2_STIM_MONOCYTE_6H_DN	172	0.408714	1.73229	0	0.0150377	1	2555	tags=31%, list=15%, signal=36%
PID_NFKAPPAB_CANONICAL_PATHWAY	22	0.61916	1.73211	0.00821918	0.0150524	1	3768	tags=68%, list=22%, signal=87%
GSE24142_DN2_VS_DN3_THYMOCYTE_DN	189	0.405145	1.73207	0	0.0150454	1	3923	tags=51%, list=22%, signal=65%
EGUCHI_CELL_CYCLE_RB1_TARGETS	23	0.607273	1.73207	0.005	0.0150327	1	6263	tags=91%, list=36%, signal=142%
REACTOME_CELL_CYCLE_CHECKPOINTS	108	0.438483	1.73158	0	0.0151017	1	6950	tags=66%, list=40%, signal=108%
GSE17721_PAM3CSK4_VS_CPG_12H_BMDC_DN	174	0.413823	1.73148	0	0.0151077	1	3220	tags=39%, list=18%, signal=47%
GSE30962_ACUTE_VS_CHRONIC_LCMV_SECONDARY_INF_CD8_TCELL_UP	164	0.410416	1.73133	0	0.0151207	1	3483	tags=42%, list=20%, signal=52%
GSE29164_UNTREATED_VS_CD8_TCELL_TREATED_MELANOMA_DAY7_UP	185	0.409653	1.73036	0	0.0152567	1	2787	tags=35%, list=16%, signal=41%
GO_DEVELOPMENTAL_PROGRAMMED_CELL_DEATH	24	0.587148	1.73029	0	0.015251	1	2272	tags=54%, list=13%, signal=62%
GSE3920_IFNA_VS_IFNG_TREATED_FIBROBLAST_UP	156	0.417847	1.73024	0	0.0152411	1	2717	tags=39%, list=16%, signal=46%
GO_DNA_RECOMBINATION	184	0.408429	1.72999	0	0.0152667	1	6934	tags=66%, list=40%, signal=109%
GO_RESPONSE_TO_INTERFERON_ALPHA	18	0.64534	1.72975	0.00941176	0.0152938	1	1646	tags=61%, list=9%, signal=67%
GNF2_RFC3	38	0.532934	1.72968	0.00923077	0.0152925	1	7078	tags=92%, list=41%, signal=154%
GSE24292_WT_VS_PPARG_KO_MACROPHAGE_DN	175	0.414955	1.72873	0	0.0154189	1	3305	tags=37%, list=19%, signal=45%
BIOCARTA_FMLP_PATHWAY	34	0.545382	1.72799	0	0.0155027	1	3456	tags=59%, list=20%, signal=73%
GSE14415_ACT_TCONV_VS_ACT_NATURAL_TREG_DN	161	0.417902	1.7279	0	0.0155054	1	3380	tags=37%, list=19%, signal=46%
GSE32533_MIR17_KO_VS_MIR17_OVEREXPRESS_ACT_CD4_TCELL_DN	171	0.414317	1.7274	0	0.0155706	1	3738	tags=39%, list=21%, signal=49%
GSE11057_CD4_EFF_MEM_VS_PBMC_DN	174	0.40978	1.72734	0	0.015569	1	2593	tags=37%, list=15%, signal=43%
GO_STEROL_HOMEOSTASIS	52	0.488748	1.72652	0.00611621	0.015668	1	1717	tags=25%, list=10%, signal=28%
GSE6269_HEALTHY_VS_FLU_INF_PBMC_DN	139	0.424268	1.72634	0	0.0156748	1	2585	tags=38%, list=15%, signal=44%
GO_SIDE_OF_MEMBRANE	366	0.383107	1.72633	0	0.0156631	1	2358	tags=34%, list=13%, signal=38%
GSE23505_UNTREATED_VS_4DAY_IL6_IL1_IL23_TREATED_CD4_TCELL_UP	172	0.41424	1.72585	0	0.0157238	1	3931	tags=47%, list=22%, signal=59%
GSE27786_LIN_NEG_VS_CD8_TCELL_DN	184	0.405902	1.72584	0	0.0157136	1	4145	tags=45%, list=24%, signal=58%
GO_POSITIVE_REGULATION_OF_B_CELL_ACTIVATION	63	0.477502	1.72582	0.00310559	0.0157034	1	3035	tags=44%, list=17%, signal=54%
GSE12392_IFNAR_KO_VS_IFNB_KO_CD8_NEG_SPLEEN_DC_UP	167	0.408069	1.72537	0	0.0157624	1	3679	tags=44%, list=21%, signal=55%
GSE11961_UNSTIM_VS_ANTI_IGM_AND_CD40_STIM_6H_FOLLICULAR_BCELL_DN	174	0.405596	1.7251	0	0.0157929	1	2404	tags=33%, list=14%, signal=38%
GSE24634_TEFF_VS_TCONV_DAY5_IN_CULTURE_DN	162	0.414231	1.7247	0	0.0158263	1	2685	tags=38%, list=15%, signal=44%
GO_NATURAL_KILLER_CELL_MEDIATED_IMMUNITY	19	0.624497	1.72421	0.00771208	0.0158906	1	2861	tags=58%, list=16%, signal=69%
DEMAGALHAES_AGING_UP	48	0.503957	1.72384	0	0.0159519	1	1422	tags=40%, list=8%, signal=43%
TORCHIA_TARGETS_OF_EWSR1_FLI1_FUSION_UP	231	0.398148	1.72369	0	0.015957	1	2188	tags=32%, list=13%, signal=36%
TSAI_RESPONSE_TO_IONIZING_RADIATION	139	0.414342	1.72361	0	0.0159565	1	2670	tags=39%, list=15%, signal=45%
GO_RESPONSE_TO_MOLECULE_OF_BACTERIAL_ORIGIN	292	0.388389	1.72335	0	0.0159884	1	2380	tags=33%, list=14%, signal=37%
GO_NEGATIVE_REGULATION_OF_PROTEIN_MODIFICATION_BY_SMALL_PROTEIN_CONJUGATION_OR_REMOVAL	128	0.420088	1.7233	0	0.0159879	1	5225	tags=41%, list=30%, signal=59%
GSE36392_TYPE_2_MYELOID_VS_NEUTROPHIL_IL25_TREATED_LUNG_UP	179	0.40987	1.72292	0	0.0160517	1	2307	tags=36%, list=13%, signal=41%
SA_MMP_CYTOKINE_CONNECTION	15	0.659937	1.72279	0.00484262	0.0160609	1	1857	tags=53%, list=11%, signal=60%
GOLDRATH_NAIVE_VS_EFF_CD8_TCELL_UP	184	0.406313	1.72268	0	0.0160617	1	3284	tags=37%, list=19%, signal=45%
GSE37301_LYMPHOID_PRIMED_MPP_VS_COMMON_LYMPHOID_PROGENITOR_DN	185	0.403153	1.72268	0	0.0160485	1	3760	tags=38%, list=22%, signal=48%
SIG_BCR_SIGNALING_PATHWAY	45	0.515528	1.72267	0.00289017	0.0160354	1	3835	tags=60%, list=22%, signal=77%
BIOCARTA_KERATINOCYTE_PATHWAY	45	0.534839	1.72257	0.0058309	0.0160474	1	3832	tags=58%, list=22%, signal=74%
GSE3337_CTRL_VS_16H_IFNG_IN_CD8POS_DC_DN	176	0.408408	1.72246	0	0.0160566	1	3579	tags=36%, list=20%, signal=45%
IIZUKA_LIVER_CANCER_PROGRESSION_L0_L1_DN	17	0.637183	1.72145	0.00724638	0.0162005	1	1753	tags=35%, list=10%, signal=39%
GSE40274_CTRL_VS_SATB1_TRANSDUCED_ACTIVATED_CD4_TCELL_UP	143	0.417683	1.72143	0	0.0161928	1	3779	tags=44%, list=22%, signal=56%
GO_CELL_KILLING	41	0.524533	1.7214	0.00274725	0.0161866	1	3334	tags=46%, list=19%, signal=57%
GSE12366_GC_VS_MEMORY_BCELL_DN	167	0.418457	1.71965	0	0.0164371	1	1904	tags=31%, list=11%, signal=34%
GSE46606_DAY1_VS_DAY3_CD40L_IL2_IL5_STIMULATED_IRF4MID_BCELL_DN	180	0.406704	1.71934	0	0.016475	1	3503	tags=38%, list=20%, signal=47%
GSE6092_IFNG_VS_IFNG_AND_B_BURGDORFERI_INF_ENDOTHELIAL_CELL_DN	155	0.413749	1.71888	0	0.016542	1	2670	tags=37%, list=15%, signal=43%
GSE8384_CTRL_VS_B_ABORTUS_4H_MAC_CELL_LINE_DN	183	0.411764	1.71887	0	0.0165313	1	3101	tags=36%, list=18%, signal=43%
GSE37301_CD4_TCELL_VS_GRANULOCYTE_MONOCYTE_PROGENITOR_UP	149	0.419664	1.71814	0	0.0166644	1	2475	tags=37%, list=14%, signal=43%
BIOCARTA_TOLL_PATHWAY	35	0.533752	1.71682	0.00581395	0.0168735	1	3393	tags=49%, list=19%, signal=60%
GSE25088_IL4_VS_IL4_AND_ROSIGLITAZONE_STIM_STAT6_KO_MACROPHAGE_DAY10_UP	167	0.413889	1.71653	0	0.0168998	1	3975	tags=46%, list=23%, signal=59%
GO_ENDOTHELIAL_CELL_DEVELOPMENT	40	0.524883	1.71618	0.00282486	0.0169467	1	1121	tags=38%, list=6%, signal=40%
GO_POSITIVE_REGULATION_OF_INTERLEUKIN_1_SECRETION	18	0.634866	1.71602	0.01	0.0169564	1	2349	tags=67%, list=13%, signal=77%
GSE24634_TEFF_VS_TCONV_DAY3_IN_CULTURE_DN	163	0.415122	1.71594	0	0.0169496	1	2485	tags=38%, list=14%, signal=44%
GO_REGULATION_OF_B_CELL_MEDIATED_IMMUNITY	38	0.535088	1.7159	0.00263852	0.0169442	1	3501	tags=50%, list=20%, signal=62%
GAL_LEUKEMIC_STEM_CELL_DN	214	0.393627	1.71534	0	0.0170297	1	1898	tags=25%, list=11%, signal=28%
GO_POSITIVE_REGULATION_OF_INTERLEUKIN_6_PRODUCTION	58	0.48197	1.71527	0.00316456	0.0170394	1	1832	tags=36%, list=10%, signal=40%
GO_ANCHORED_COMPONENT_OF_EXTERNAL_SIDE_OF_PLASMA_MEMBRANE	19	0.626386	1.7148	0.0168675	0.0171162	1	1929	tags=53%, list=11%, signal=59%
GO_CHROMOSOMAL_REGION	264	0.392883	1.71469	0	0.0171149	1	6787	tags=63%, list=39%, signal=101%
REACTOME_IL_RECEPTOR_SHC_SIGNALING	26	0.585511	1.71432	0.0078534	0.0171654	1	2564	tags=54%, list=15%, signal=63%
ROSTY_CERVICAL_CANCER_PROLIFERATION_CLUSTER	128	0.427055	1.71359	0	0.0172736	1	6968	tags=80%, list=40%, signal=133%
GSE46606_IRF4MID_VS_WT_CD40L_IL2_IL5_DAY1_STIMULATED_BCELL_DN	177	0.403414	1.71346	0	0.0172815	1	2668	tags=34%, list=15%, signal=40%
GO_REGULATION_OF_MYELOID_CELL_APOPTOTIC_PROCESS	22	0.603204	1.71308	0.0108992	0.0173277	1	1810	tags=36%, list=10%, signal=41%
GSE6259_33D1_POS_VS_DEC205_POS_FLT3L_INDUCED_SPLENIC_DC_UP	153	0.406466	1.71265	0	0.0173875	1	1933	tags=31%, list=11%, signal=35%
GSE7831_CPG_VS_INFLUENZA_STIM_PDC_1H_UP	178	0.406903	1.71256	0	0.0173942	1	4007	tags=38%, list=23%, signal=49%
GNF2_SMC2L1	32	0.54677	1.71234	0.00569801	0.0174237	1	7078	tags=91%, list=41%, signal=152%
GO_SOMATIC_RECOMBINATION_OF_IMMUNOGLOBULIN_GENE_SEGMENTS	20	0.632136	1.7123	0.00263158	0.0174166	1	5361	tags=80%, list=31%, signal=115%
GO_POSITIVE_REGULATION_OF_LYMPHOCYTE_APOPTOTIC_PROCESS	18	0.639678	1.71228	0.00742574	0.0174067	1	953	tags=44%, list=5%, signal=47%
GSE11386_NAIVE_VS_MEMORY_BCELL_DN	141	0.422763	1.7118	0	0.0174744	1	2423	tags=33%, list=14%, signal=38%
MARKEY_RB1_CHRONIC_LOF_DN	103	0.436184	1.71172	0	0.0174809	1	1315	tags=29%, list=8%, signal=31%
GO_POSITIVE_REGULATION_OF_NIK_NF_KAPPAB_SIGNALING	22	0.606721	1.71159	0.00746269	0.0174778	1	1514	tags=36%, list=9%, signal=40%
GSE10325_LUPUS_CD4_TCELL_VS_LUPUS_BCELL_UP	169	0.405224	1.71149	0	0.0174761	1	2983	tags=40%, list=17%, signal=47%
GENTILE_UV_LOW_DOSE_UP	24	0.598493	1.71137	0.00493827	0.017477	1	2463	tags=50%, list=14%, signal=58%
GSE17721_POLYIC_VS_GARDIQUIMOD_16H_BMDC_UP	176	0.404154	1.71137	0	0.0174631	1	3067	tags=36%, list=18%, signal=44%
GSE360_T_GONDII_VS_M_TUBERCULOSIS_DC_DN	178	0.40526	1.71073	0	0.0175453	1	2110	tags=29%, list=12%, signal=33%
GO_POSITIVE_REGULATION_OF_B_CELL_MEDIATED_IMMUNITY	24	0.579525	1.71073	0.00253807	0.0175314	1	4475	tags=67%, list=26%, signal=89%
GSE13484_12H_VS_3H_YF17D_VACCINE_STIM_PBMC_DN	165	0.412459	1.7106	0	0.017535	1	3298	tags=35%, list=19%, signal=43%
GSE42021_CD24INT_VS_CD24LOW_TCONV_THYMUS_DN	160	0.413595	1.70989	0	0.0176497	1	1821	tags=32%, list=10%, signal=35%
GSE27241_WT_VS_RORGT_KO_TH17_POLARIZED_CD4_TCELL_TREATED_WITH_DIGOXIN_DN	158	0.412949	1.70975	0	0.0176614	1	2887	tags=41%, list=17%, signal=48%
GSE32164_ALTERNATIVELY_ACT_M2_VS_CMYC_INHIBITED_MACROPHAGE_UP	178	0.404093	1.70969	0	0.0176596	1	3565	tags=42%, list=20%, signal=52%
GSE9650_EXHAUSTED_VS_MEMORY_CD8_TCELL_DN	178	0.409684	1.70952	0	0.017674	1	4398	tags=45%, list=25%, signal=59%
GSE13547_WT_VS_ZFX_KO_BCELL_ANTI_IGM_STIM_12H_DN	133	0.419948	1.70926	0	0.017718	1	3226	tags=36%, list=18%, signal=44%
GSE21360_NAIVE_VS_PRIMARY_MEMORY_CD8_TCELL_DN	164	0.407953	1.70832	0	0.017852	1	1777	tags=32%, list=10%, signal=35%
GSE36888_UNTREATED_VS_IL2_TREATED_TCELL_2H_UP	161	0.411463	1.70807	0	0.0178987	1	2187	tags=30%, list=13%, signal=34%
GSE21670_STAT3_KO_VS_WT_CD4_TCELL_UP	161	0.406124	1.70692	0	0.0180994	1	2327	tags=31%, list=13%, signal=35%
TAKEDA_TARGETS_OF_NUP98_HOXA9_FUSION_10D_DN	112	0.437907	1.70659	0	0.0181374	1	2199	tags=38%, list=13%, signal=44%
GSE5589_LPS_VS_LPS_AND_IL10_STIM_MACROPHAGE_180MIN_UP	172	0.401544	1.7064	0	0.018158	1	2007	tags=32%, list=11%, signal=36%
REACTOME_SYNTHESIS_OF_DNA	89	0.452771	1.70617	0	0.0181693	1	6271	tags=56%, list=36%, signal=87%
GSE3720_UNSTIM_VS_PMA_STIM_VD1_GAMMADELTA_TCELL_UP	153	0.408517	1.70596	0	0.0181818	1	4128	tags=37%, list=24%, signal=48%
GSE17301_CTRL_VS_48H_ACD3_ACD28_STIM_CD8_TCELL_DN	176	0.41121	1.70583	0	0.0181982	1	2884	tags=36%, list=17%, signal=43%
GCM_VAV1	44	0.506348	1.70455	0.003003	0.0184008	1	2999	tags=39%, list=17%, signal=47%
GSE23568_CTRL_VS_ID3_TRANSDUCED_CD8_TCELL_UP	178	0.405423	1.70421	0	0.0184438	1	3097	tags=38%, list=18%, signal=45%
GO_POSITIVE_REGULATION_OF_CD4_POSITIVE_ALPHA_BETA_T_CELL_ACTIVATION	26	0.567651	1.70395	0.002849	0.0184787	1	2356	tags=50%, list=13%, signal=58%
CHR1Q24	40	0.526444	1.70364	0.00831025	0.0185283	1	3719	tags=43%, list=21%, signal=54%
GSE6674_PL2_3_VS_ANTI_IGM_AND_CPG_STIM_BCELL_UP	175	0.408238	1.70326	0	0.0185722	1	2950	tags=32%, list=17%, signal=38%
KEGG_SPLICEOSOME	114	0.431719	1.70326	0	0.0185577	1	6516	tags=63%, list=37%, signal=100%
GNF2_HAT1	44	0.510366	1.70306	0.00288184	0.0185765	1	6426	tags=68%, list=37%, signal=108%
GSE6259_CD4_TCELL_VS_CD8_TCELL_DN	150	0.413597	1.70305	0	0.0185647	1	2951	tags=42%, list=17%, signal=50%
GSE3982_BASOPHIL_VS_CENT_MEMORY_CD4_TCELL_UP	163	0.410286	1.70235	0	0.0186631	1	3091	tags=37%, list=18%, signal=44%
GSE17721_LPS_VS_POLYIC_8H_BMDC_DN	178	0.4047	1.7023	0	0.0186525	1	3711	tags=39%, list=21%, signal=49%
GO_MAST_CELL_MEDIATED_IMMUNITY	17	0.65014	1.70164	0.0131926	0.0187588	1	2806	tags=65%, list=16%, signal=77%
MODULE_64	479	0.36981	1.70152	0	0.0187627	1	1936	tags=30%, list=11%, signal=33%
GSE17580_UNINFECTED_VS_S_MANSONI_INF_TREG_UP	179	0.404767	1.70136	0	0.0187667	1	3257	tags=38%, list=19%, signal=46%
GSE25123_CTRL_VS_IL4_AND_ROSIGLITAZONE_STIM_MACROPHAGE_UP	179	0.398141	1.7011	0	0.0187917	1	3407	tags=39%, list=19%, signal=48%
GSE17721_0.5H_VS_4H_POLYIC_BMDC_DN	177	0.403545	1.70105	0	0.0187798	1	2546	tags=28%, list=15%, signal=33%
GO_MAST_CELL_GRANULE	20	0.614786	1.70069	0.00530504	0.0188498	1	3214	tags=65%, list=18%, signal=80%
GSE3982_MAST_CELL_VS_BCELL_DN	158	0.409665	1.70057	0	0.0188564	1	1815	tags=27%, list=10%, signal=29%
STK33_NOMO_UP	246	0.393389	1.70018	0	0.0189186	1	1870	tags=31%, list=11%, signal=35%
GSE40666_UNTREATED_VS_IFNA_STIM_STAT1_KO_CD8_TCELL_90MIN_DN	154	0.417442	1.69996	0	0.0189473	1	1880	tags=30%, list=11%, signal=33%
GO_REGULATION_OF_LEUKOCYTE_CHEMOTAXIS	81	0.45732	1.69954	0	0.019008	1	1971	tags=37%, list=11%, signal=42%
GO_PROTEIN_AUTOPHOSPHORYLATION	182	0.4019	1.69916	0	0.0190434	1	3323	tags=42%, list=19%, signal=51%
GSE9988_LOW_LPS_VS_CTRL_TREATED_MONOCYTE_UP	161	0.409133	1.6991	0	0.0190419	1	2668	tags=36%, list=15%, signal=42%
GSE27859_MACROPHAGE_VS_CD11C_INT_F480_INT_DC_UP	151	0.411767	1.69862	0	0.019127	1	2352	tags=34%, list=13%, signal=39%
MODULE_27	328	0.372208	1.69851	0	0.0191346	1	2404	tags=36%, list=14%, signal=41%
GSE37416_0H_VS_6H_F_TULARENSIS_LVS_NEUTROPHIL_DN	178	0.399268	1.69832	0	0.0191671	1	4054	tags=42%, list=23%, signal=54%
GO_B_CELL_DIFFERENTIATION	83	0.451371	1.69774	0	0.0192572	1	3506	tags=40%, list=20%, signal=50%
GSE3982_CENT_MEMORY_CD4_TCELL_VS_NKCELL_DN	167	0.412456	1.69726	0	0.0193196	1	2331	tags=37%, list=13%, signal=42%
PU1_Q6	206	0.398331	1.69695	0	0.019365	1	3019	tags=40%, list=17%, signal=48%
GSE21380_NON_TFH_VS_TFH_CD4_TCELL_UP	179	0.400539	1.69689	0	0.0193593	1	2020	tags=35%, list=12%, signal=39%
GSE20727_ROS_INH_VS_ROS_INH_AND_DNFB_ALLERGEN_TREATED_DC_UP	171	0.402938	1.69678	0	0.0193588	1	3339	tags=39%, list=19%, signal=48%
BIOCARTA_CTLA4_PATHWAY	18	0.635504	1.69633	0.0136986	0.019438	1	3096	tags=67%, list=18%, signal=81%
GNF2_MKI67	27	0.561127	1.69577	0.00821918	0.0195053	1	6968	tags=93%, list=40%, signal=154%
GSE2770_TGFB_AND_IL4_VS_TGFB_AND_IL12_TREATED_ACT_CD4_TCELL_6H_DN	179	0.403563	1.69536	0	0.0195661	1	3580	tags=41%, list=20%, signal=51%
PID_VEGFR1_PATHWAY	24	0.599234	1.6952	0.0121654	0.0195758	1	2852	tags=54%, list=16%, signal=65%
GSE26669_CTRL_VS_COSTIM_BLOCK_MLR_CD4_TCELL_UP	178	0.402836	1.69467	0	0.0196753	1	1970	tags=25%, list=11%, signal=28%
GSE23568_ID3_TRANSDUCED_VS_ID3_KO_CD8_TCELL_UP	179	0.402054	1.6942	0	0.0197526	1	2814	tags=39%, list=16%, signal=46%
GSE24671_CTRL_VS_SENDAI_VIRUS_INFECTED_MOUSE_SPLENOCYTES_UP	135	0.423315	1.69408	0	0.0197518	1	2396	tags=39%, list=14%, signal=45%
MODULE_375	79	0.455072	1.69361	0	0.0198225	1	1211	tags=30%, list=7%, signal=32%
GO_POSITIVE_REGULATION_OF_PROTEIN_POLYMERIZATION	76	0.451937	1.6934	0	0.0198631	1	1793	tags=36%, list=10%, signal=39%
GSE1460_DP_THYMOCYTE_VS_NAIVE_CD4_TCELL_ADULT_BLOOD_DN	170	0.400582	1.69319	0	0.019883	1	2073	tags=26%, list=12%, signal=29%
GSE21063_CTRL_VS_ANTI_IGM_STIM_BCELL_NFATC1_KO_16H_UP	170	0.408451	1.69307	0	0.0198886	1	2643	tags=35%, list=15%, signal=40%
GSE9006_TYPE_1_VS_TYPE_2_DIABETES_PBMC_AT_DX_UP	178	0.405217	1.6929	0	0.0199086	1	4280	tags=39%, list=24%, signal=52%
GSE42724_NAIVE_VS_B1_BCELL_UP	176	0.401179	1.69282	0	0.019909	1	2993	tags=39%, list=17%, signal=46%
KAECH_NAIVE_VS_DAY15_EFF_CD8_TCELL_UP	179	0.396841	1.69281	0	0.0198964	1	2358	tags=31%, list=13%, signal=35%
MODULE_97	87	0.442088	1.6924	0	0.0199728	1	4113	tags=48%, list=24%, signal=63%
REACTOME_INTRINSIC_PATHWAY_FOR_APOPTOSIS	26	0.579851	1.69201	0.0129534	0.0200235	1	3579	tags=42%, list=20%, signal=53%
GO_REGULATION_OF_CELL_MIGRATION_INVOLVED_IN_SPROUTING_ANGIOGENESIS	16	0.650799	1.69182	0.00511509	0.0200392	1	3095	tags=63%, list=18%, signal=76%
GSE21774_CD62L_POS_CD56_BRIGHT_VS_CD62L_NEG_CD56_DIM_NK_CELL_UP	177	0.398554	1.69169	0	0.0200641	1	2404	tags=37%, list=14%, signal=43%
GSE3720_LPS_VS_PMA_STIM_VD1_GAMMADELTA_TCELL_DN	151	0.410071	1.69148	0	0.020102	1	2291	tags=28%, list=13%, signal=32%
GSE30971_CTRL_VS_LPS_STIM_MACROPHAGE_WBP7_HET_2H_DN	162	0.403153	1.69121	0	0.0201511	1	2338	tags=29%, list=13%, signal=33%
GO_NEGATIVE_REGULATION_OF_CYTOKINE_PRODUCTION	190	0.392469	1.6908	0	0.0202014	1	2428	tags=34%, list=14%, signal=39%
BIOCARTA_VEGF_PATHWAY	26	0.569438	1.6908	0.0136986	0.0201862	1	2852	tags=35%, list=16%, signal=41%
GSE9601_UNTREATED_VS_PI3K_INHIBITOR_TREATED_HCMV_INF_MONOCYTE_UP	148	0.41199	1.69016	0	0.0202997	1	3795	tags=39%, list=22%, signal=50%
REACTOME_M_G1_TRANSITION	76	0.453804	1.68995	0	0.0203204	1	6271	tags=54%, list=36%, signal=84%
GSE8921_UNSTIM_0H_VS_TLR1_2_STIM_MONOCYTE_24H_DN	181	0.397482	1.68991	0	0.0203102	1	3256	tags=39%, list=19%, signal=47%
GSE37301_MULTIPOTENT_PROGENITOR_VS_GRAN_MONO_PROGENITOR_UP	176	0.401538	1.68954	0	0.0203592	1	1874	tags=25%, list=11%, signal=28%
GSE37532_TREG_VS_TCONV_CD4_TCELL_FROM_LN_DN	175	0.39942	1.68938	0	0.0203695	1	2941	tags=35%, list=17%, signal=42%
GSE33162_HDAC3_KO_VS_HDAC3_KO_4H_LPS_STIM_MACROPHAGE_UP	181	0.399196	1.68932	0	0.0203644	1	4182	tags=39%, list=24%, signal=50%
GSE44649_WT_VS_MIR155_KO_NAIVE_CD8_TCELL_DN	179	0.400095	1.68928	0	0.0203569	1	3343	tags=39%, list=19%, signal=47%
GSE17186_BLOOD_VS_CORD_BLOOD_NAIVE_BCELL_DN	166	0.404629	1.68905	0	0.0203863	1	3508	tags=41%, list=20%, signal=51%
GSE25677_R848_VS_MPL_AND_R848_STIM_BCELL_DN	147	0.414372	1.68895	0	0.0203889	1	4219	tags=48%, list=24%, signal=63%
MULLIGHAN_MLL_SIGNATURE_2_UP	369	0.373056	1.68817	0	0.0205177	1	2757	tags=31%, list=16%, signal=36%
GO_MEGAKARYOCYTE_DEVELOPMENT	15	0.661708	1.68797	0.00959233	0.0205369	1	2312	tags=53%, list=13%, signal=61%
GSE39556_CD8A_DC_VS_NK_CELL_MOUSE_3H_POST_POLYIC_INJ_DN	165	0.410112	1.68789	0	0.020533	1	2973	tags=38%, list=17%, signal=46%
BIOCARTA_NKCELLS_PATHWAY	19	0.612593	1.68727	0.0105263	0.0206284	1	4099	tags=68%, list=23%, signal=89%
GSE25677_MPL_VS_R848_STIM_BCELL_UP	153	0.412444	1.68709	0	0.0206398	1	2623	tags=35%, list=15%, signal=41%
ZHU_CMV_8_HR_UP	37	0.518246	1.6867	0.00283286	0.0206917	1	3958	tags=59%, list=23%, signal=77%
GSE9988_LOW_LPS_VS_VEHICLE_TREATED_MONOCYTE_UP	157	0.405073	1.68607	0	0.0207946	1	2520	tags=36%, list=14%, signal=42%
GSE3920_UNTREATED_VS_IFNG_TREATED_FIBROBLAST_DN	161	0.400872	1.68551	0	0.0208855	1	3257	tags=40%, list=19%, signal=48%
REACTOME_LATENT_INFECTION_OF_HOMO_SAPIENS_WITH_MYCOBACTERIUM_TUBERCULOSIS	30	0.558633	1.68539	0.00546448	0.0208889	1	3471	tags=47%, list=20%, signal=58%
GSE17721_LPS_VS_POLYIC_16H_BMDC_DN	177	0.398105	1.68527	0	0.0209025	1	3101	tags=37%, list=18%, signal=45%
GSE22313_HEALTHY_VS_SLE_MOUSE_CD4_TCELL_DN	171	0.408875	1.68525	0	0.0208909	1	2382	tags=29%, list=14%, signal=33%
GSE20366_EX_VIVO_VS_HOMEOSTATIC_CONVERSION_NAIVE_CD4_TCELL_UP	175	0.395316	1.68456	0	0.021031	1	3257	tags=34%, list=19%, signal=41%
GSE37301_HEMATOPOIETIC_STEM_CELL_VS_RAG2_KO_NK_CELL_UP	152	0.404231	1.68383	0	0.0211307	1	2747	tags=35%, list=16%, signal=41%
GSE37301_CD4_TCELL_VS_GRANULOCYTE_MONOCYTE_PROGENITOR_DN	161	0.398183	1.68371	0	0.021139	1	2386	tags=35%, list=14%, signal=41%
GO_CELLULAR_RESPONSE_TO_INTERLEUKIN_1	75	0.451719	1.68331	0	0.0212016	1	1046	tags=33%, list=6%, signal=35%
GSE37416_0H_VS_24H_F_TULARENSIS_LVS_NEUTROPHIL_UP	166	0.395619	1.68196	0	0.0214218	1	4074	tags=43%, list=23%, signal=55%
GSE14769_UNSTIM_VS_80MIN_LPS_BMDM_UP	172	0.398326	1.68138	0	0.0215185	1	2987	tags=33%, list=17%, signal=39%
REACTOME_PEPTIDE_LIGAND_BINDING_RECEPTORS	149	0.402495	1.68123	0	0.0215415	1	2577	tags=27%, list=15%, signal=31%
BIOCARTA_NFKB_PATHWAY	23	0.58485	1.68106	0.00527705	0.0215621	1	2811	tags=48%, list=16%, signal=57%
GSE16522_MEMORY_VS_NAIVE_ANTI_CD3CD28_STIM_CD8_TCELL_DN	180	0.398107	1.68105	0	0.0215462	1	3151	tags=39%, list=18%, signal=47%
GSE19401_UNSTIM_VS_RETINOIC_ACID_STIM_FOLLICULAR_DC_UP	178	0.397138	1.68104	0	0.0215377	1	3037	tags=33%, list=17%, signal=40%
GSE5542_UNTREATED_VS_IFNA_TREATED_EPITHELIAL_CELLS_24H_UP	180	0.390423	1.68059	0	0.0216063	1	3484	tags=42%, list=20%, signal=52%
GO_REGULATION_OF_MULTI_ORGANISM_PROCESS	407	0.372007	1.68017	0	0.0216818	1	2328	tags=28%, list=13%, signal=31%
GSE17186_NAIVE_VS_CD21HIGH_TRANSITIONAL_BCELL_CORD_BLOOD_UP	174	0.3981	1.68012	0	0.0216771	1	3400	tags=32%, list=19%, signal=39%
GO_MHC_PROTEIN_COMPLEX_BINDING	16	0.640626	1.67957	0.00510204	0.0217528	1	4421	tags=63%, list=25%, signal=84%
GSE5099_CLASSICAL_M1_VS_ALTERNATIVE_M2_MACROPHAGE_UP	149	0.40832	1.67905	0	0.0218368	1	2467	tags=32%, list=14%, signal=37%
GSE6674_CPG_VS_CPG_AND_ANTI_IGM_STIM_BCELL_UP	169	0.403284	1.67821	0	0.0219911	1	3097	tags=31%, list=18%, signal=37%
HENDRICKS_SMARCA4_TARGETS_DN	44	0.500827	1.678	0	0.0220149	1	3336	tags=48%, list=19%, signal=59%
GO_REGULATION_OF_MYELOID_CELL_DIFFERENTIATION	157	0.410819	1.67787	0	0.0220313	1	2261	tags=32%, list=13%, signal=36%
GSE2128_CTRL_VS_MIMETOPE_NEGATIVE_SELECTION_DP_THYMOCYTE_NOD_UP	168	0.399404	1.67784	0	0.0220164	1	2018	tags=35%, list=12%, signal=39%
GSE41176_UNSTIM_VS_ANTI_IGM_STIM_BCELL_1H_DN	166	0.401311	1.67774	0	0.0220178	1	3256	tags=37%, list=19%, signal=45%
GO_POSITIVE_REGULATION_OF_SMOOTH_MUSCLE_CELL_PROLIFERATION	58	0.46923	1.67761	0.003003	0.0220228	1	812	tags=26%, list=5%, signal=27%
GSE16385_ROSIGLITAZONE_IL4_VS_IL4_ALONE_STIM_MACROPHAGE_12H_UP	176	0.397642	1.67745	0	0.0220391	1	3826	tags=39%, list=22%, signal=50%
GSE37416_CTRL_VS_3H_F_TULARENSIS_LVS_NEUTROPHIL_UP	155	0.410222	1.67708	0	0.0220926	1	3200	tags=34%, list=18%, signal=41%
GSE33424_CD161_HIGH_VS_NEG_CD8_TCELL_UP	181	0.396319	1.67696	0	0.0221075	1	3082	tags=37%, list=18%, signal=44%
GO_RESPONSE_TO_DSRNA	63	0.474016	1.67689	0	0.0221001	1	1276	tags=22%, list=7%, signal=24%
GO_MYELOID_CELL_HOMEOSTASIS	81	0.449559	1.67568	0.00347222	0.0222977	1	2089	tags=31%, list=12%, signal=35%
GSE46606_IRF4_KO_VS_WT_UNSTIM_BCELL_DN	178	0.396096	1.6754	0	0.0223326	1	2467	tags=38%, list=14%, signal=43%
GO_REGULATION_OF_T_HELPER_1_TYPE_IMMUNE_RESPONSE	22	0.588077	1.6754	0	0.0223163	1	1552	tags=41%, list=9%, signal=45%
GSE16385_ROSIGLITAZONE_IL4_VS_IFNG_TNF_STIM_MACROPHAGE_UP	177	0.393063	1.67523	0	0.0223374	1	3760	tags=40%, list=22%, signal=51%
ZHAN_MULTIPLE_MYELOMA_HP_UP	36	0.527758	1.67505	0.00280899	0.0223497	1	3466	tags=44%, list=20%, signal=55%
GSE2706_2H_VS_8H_R848_STIM_DC_DN	153	0.40531	1.67502	0	0.0223408	1	2606	tags=33%, list=15%, signal=39%
GO_REGULATION_OF_TRANSCRIPTION_INVOLVED_IN_G1_S_TRANSITION_OF_MITOTIC_CELL_CYCLE	25	0.562625	1.6749	0.0132275	0.0223442	1	5437	tags=64%, list=31%, signal=93%
GO_REGULATION_OF_PROTEIN_INSERTION_INTO_MITOCHONDRIAL_MEMBRANE_INVOLVED_IN_APOPTOTIC_SIGNALING_PATHWAY	26	0.571934	1.67308	0.0080429	0.0226667	1	1134	tags=23%, list=6%, signal=25%
BIOCARTA_IL6_PATHWAY	22	0.586441	1.67278	0.0148148	0.0227009	1	2975	tags=50%, list=17%, signal=60%
GSE27786_LIN_NEG_VS_NKCELL_DN	172	0.399939	1.67246	0	0.0227647	1	3310	tags=41%, list=19%, signal=50%
GSE42724_MEMORY_VS_B1_BCELL_DN	163	0.39756	1.67239	0	0.022768	1	3120	tags=43%, list=18%, signal=52%
BYSTROEM_CORRELATED_WITH_IL5_DN	62	0.460011	1.67215	0.0031348	0.0228008	1	3770	tags=42%, list=22%, signal=53%
GSE7348_LPS_VS_TOLERIZED_AND_LPS_STIM_MACROPHAGE_DN	150	0.408897	1.67204	0	0.0227992	1	3172	tags=38%, list=18%, signal=46%
GO_REGULATION_OF_INTERLEUKIN_2_BIOSYNTHETIC_PROCESS	18	0.609419	1.6718	0.00973236	0.0228393	1	3466	tags=67%, list=20%, signal=83%
GSE46606_UNSTIM_VS_CD40L_IL2_IL5_1DAY_STIMULATED_IRF4_KO_BCELL_UP	176	0.394909	1.67163	0	0.0228462	1	2386	tags=30%, list=14%, signal=34%
GSE36476_CTRL_VS_TSST_ACT_40H_MEMORY_CD4_TCELL_YOUNG_UP	166	0.398133	1.67158	0	0.0228358	1	2448	tags=33%, list=14%, signal=37%
GSE17721_LPS_VS_PAM3CSK4_8H_BMDC_UP	179	0.393444	1.67151	0	0.0228328	1	3720	tags=42%, list=21%, signal=53%
GSE23925_LIGHT_ZONE_VS_NAIVE_BCELL_DN	172	0.388903	1.6712	0	0.0228716	1	3282	tags=31%, list=19%, signal=38%
GSE17721_CPG_VS_GARDIQUIMOD_4H_BMDC_UP	173	0.394509	1.6704	0	0.0230008	1	3557	tags=38%, list=20%, signal=47%
GSE41176_UNSTIM_VS_ANTI_IGM_STIM_BCELL_6H_DN	177	0.392879	1.66942	0	0.023201	1	3198	tags=35%, list=18%, signal=42%
MATTIOLI_MGUS_VS_PCL	90	0.43282	1.66889	0	0.0232921	1	5637	tags=49%, list=32%, signal=72%
GSE2770_UNTREATED_VS_ACT_CD4_TCELL_2H_UP	175	0.397558	1.66822	0	0.0234249	1	3609	tags=45%, list=21%, signal=56%
GO_POSITIVE_REGULATION_OF_ACTIN_FILAMENT_POLYMERIZATION	56	0.480675	1.66755	0.0030303	0.0235697	1	1778	tags=41%, list=10%, signal=46%
GSE14415_ACT_TCONV_VS_ACT_NATURAL_TREG_UP	147	0.403205	1.66754	0	0.0235552	1	2358	tags=33%, list=13%, signal=37%
GSE3982_NEUTROPHIL_VS_BASOPHIL_UP	168	0.396171	1.66732	0	0.0235653	1	3092	tags=36%, list=18%, signal=44%
GSE24634_TREG_VS_TCONV_POST_DAY5_IL4_CONVERSION_DN	162	0.400891	1.66709	0	0.0235851	1	2685	tags=41%, list=15%, signal=48%
GSE16697_CD4_TCELL_VS_TFH_CD4_TCELL_UP	172	0.396358	1.66647	0	0.0237315	1	2970	tags=33%, list=17%, signal=39%
BIOCARTA_IL7_PATHWAY	17	0.628022	1.6654	0.0177665	0.0239693	1	2854	tags=53%, list=16%, signal=63%
GSE11057_CD4_CENT_MEM_VS_PBMC_DN	169	0.394517	1.66536	0	0.0239595	1	2156	tags=31%, list=12%, signal=35%
LINDSTEDT_DENDRITIC_CELL_MATURATION_B	48	0.475775	1.66517	0	0.0239886	1	2507	tags=44%, list=14%, signal=51%
GSE23925_LIGHT_ZONE_VS_NAIVE_BCELL_UP	179	0.392593	1.66495	0	0.0240201	1	2353	tags=32%, list=13%, signal=36%
GSE18893_CTRL_VS_TNF_TREATED_TCONV_2H_UP	182	0.397277	1.66493	0	0.0240042	1	3513	tags=36%, list=20%, signal=45%
GSE7852_LN_VS_FAT_TCONV_UP	171	0.397108	1.66483	0	0.0240102	1	2643	tags=28%, list=15%, signal=33%
GO_DNA_BIOSYNTHETIC_PROCESS	103	0.422059	1.66473	0	0.0240101	1	6082	tags=50%, list=35%, signal=75%
GSE34392_ST2_KO_VS_WT_DAY8_LCMV_EFFECTOR_CD8_TCELL_DN	175	0.394975	1.66456	0	0.0240283	1	1931	tags=32%, list=11%, signal=36%
PID_ATM_PATHWAY	30	0.542078	1.66417	0.0135501	0.0240983	1	4848	tags=50%, list=28%, signal=69%
GSE1740_UNSTIM_VS_IFNA_STIMULATED_MCSF_DERIVED_MACROPHAGE_DN	140	0.413378	1.66409	0	0.0240993	1	2467	tags=34%, list=14%, signal=40%
GSE29618_MONOCYTE_VS_MDC_DAY7_FLU_VACCINE_DN	155	0.402302	1.66408	0	0.0240858	1	1958	tags=26%, list=11%, signal=29%
GSE17721_PAM3CSK4_VS_GADIQUIMOD_4H_BMDC_DN	178	0.39476	1.6639	0	0.0241183	1	2479	tags=33%, list=14%, signal=38%
GO_REGULATION_OF_ERK1_AND_ERK2_CASCADE	203	0.391545	1.66383	0	0.0241096	1	1077	tags=25%, list=6%, signal=26%
GSE4590_SMALL_VS_LARGE_PRE_BCELL_UP	157	0.398168	1.66345	0	0.0241759	1	2478	tags=35%, list=14%, signal=40%
MODULE_125	42	0.501369	1.66287	0.00835655	0.0242817	1	7078	tags=79%, list=41%, signal=132%
GSE3982_EOSINOPHIL_VS_MAST_CELL_UP	168	0.39357	1.66246	0	0.0243634	1	3162	tags=40%, list=18%, signal=48%
KEGG_APOPTOSIS	78	0.443772	1.66231	0.00315457	0.0243703	1	3314	tags=45%, list=19%, signal=55%
REACTOME_MITOTIC_PROMETAPHASE	78	0.452283	1.66176	0	0.0244855	1	7013	tags=73%, list=40%, signal=122%
BOHN_PRIMARY_IMMUNODEFICIENCY_SYNDROM_DN	35	0.511663	1.66154	0.00578035	0.024515	1	1756	tags=34%, list=10%, signal=38%
RHEIN_ALL_GLUCOCORTICOID_THERAPY_UP	67	0.46078	1.661	0	0.0246001	1	2543	tags=39%, list=15%, signal=45%
GO_TRIGLYCERIDE_CATABOLIC_PROCESS	21	0.588487	1.66021	0.00531915	0.0247667	1	329	tags=19%, list=2%, signal=19%
GSE31082_CD4_VS_CD8_SP_THYMOCYTE_UP	167	0.39366	1.65987	0	0.0248237	1	3785	tags=41%, list=22%, signal=51%
GO_POSITIVE_REGULATION_OF_INTERLEUKIN_2_PRODUCTION	30	0.532137	1.65948	0.00558659	0.0248973	1	3378	tags=53%, list=19%, signal=66%
GSE22589_SIV_VS_HIV_AND_SIV_INFECTED_DC_UP	176	0.401236	1.65943	0	0.0248905	1	1548	tags=28%, list=9%, signal=30%
GSE33292_DN3_THYMOCYTE_VS_TCF1_KO_TCELL_LYMPHOMA_UP	176	0.395909	1.65943	0	0.024873	1	3060	tags=34%, list=18%, signal=40%
BIOCARTA_RELA_PATHWAY	16	0.653789	1.65937	0.023753	0.0248628	1	3378	tags=63%, list=19%, signal=77%
GSE7852_TREG_VS_TCONV_LN_DN	175	0.39276	1.65857	0	0.0250427	1	2677	tags=32%, list=15%, signal=37%
GCM_MSN	25	0.552364	1.65841	0.0125628	0.0250574	1	3795	tags=48%, list=22%, signal=61%
GSE7831_1H_VS_4H_INFLUENZA_STIM_PDC_DN	174	0.390246	1.65821	0	0.025084	1	2287	tags=29%, list=13%, signal=33%
STK33_UP	236	0.377326	1.65795	0	0.02512	1	3150	tags=39%, list=18%, signal=47%
GSE15624_3H_VS_6H_HALOFUGINONE_TREATED_CD4_TCELL_UP	144	0.401946	1.65758	0	0.0251885	1	2938	tags=38%, list=17%, signal=46%
GO_NEGATIVE_REGULATION_OF_B_CELL_ACTIVATION	27	0.551071	1.65755	0.00271739	0.0251816	1	3565	tags=70%, list=20%, signal=88%
APPEL_IMATINIB_RESPONSE	31	0.527373	1.65711	0.00251256	0.0252653	1	2428	tags=42%, list=14%, signal=49%
HOFMANN_MYELODYSPLASTIC_SYNDROM_RISK_DN	17	0.621436	1.65707	0.0152284	0.0252596	1	2349	tags=47%, list=13%, signal=54%
GSE11057_NAIVE_VS_CENT_MEMORY_CD4_TCELL_DN	179	0.393264	1.65657	0	0.0253646	1	3023	tags=37%, list=17%, signal=45%
GO_REGULATION_OF_ENDOTHELIAL_CELL_DIFFERENTIATION	25	0.564249	1.65648	0.00779221	0.0253634	1	1798	tags=52%, list=10%, signal=58%
GSE46606_IRF4HIGH_VS_IRF4MID_CD40L_IL2_IL5_DAY3_STIMULATED_BCELL_DN	180	0.391417	1.65622	0	0.0254062	1	1890	tags=28%, list=11%, signal=31%
GO_POSITIVE_REGULATION_OF_CHEMOTAXIS	106	0.42199	1.65615	0	0.0254063	1	1971	tags=38%, list=11%, signal=42%
AMUNDSON_GAMMA_RADIATION_RESPONSE	38	0.508889	1.65549	0.0104439	0.0255383	1	6968	tags=82%, list=40%, signal=135%
GARY_CD5_TARGETS_UP	407	0.368237	1.65549	0	0.0255206	1	3258	tags=35%, list=19%, signal=42%
GSE5542_UNTREATED_VS_IFNA_TREATED_EPITHELIAL_CELLS_6H_UP	159	0.395396	1.6553	0	0.0255587	1	3484	tags=42%, list=20%, signal=52%
WANG_CLASSIC_ADIPOGENIC_TARGETS_OF_PPARG	26	0.552451	1.65529	0.0157068	0.0255445	1	145	tags=19%, list=1%, signal=19%
PID_IL12_STAT4_PATHWAY	32	0.533703	1.65493	0.0101523	0.0256014	1	3096	tags=53%, list=18%, signal=64%
GSE12366_NAIVE_VS_MEMORY_BCELL_UP	149	0.401518	1.65483	0	0.0256038	1	1452	tags=26%, list=8%, signal=28%
GAVIN_FOXP3_TARGETS_CLUSTER_P4	90	0.430242	1.65468	0	0.0256132	1	2487	tags=44%, list=14%, signal=52%
GSE33425_CD8_ALPHAALPHA_VS_ALPHABETA_CD161_HIGH_TCELL_UP	183	0.390437	1.65467	0	0.0255966	1	3477	tags=44%, list=20%, signal=54%
PID_NFAT_3PATHWAY	53	0.476383	1.65433	0.00301205	0.0256558	1	3821	tags=47%, list=22%, signal=60%
GSE22886_TH1_VS_TH2_48H_ACT_DN	171	0.39658	1.65422	0	0.0256712	1	2416	tags=32%, list=14%, signal=37%
PID_IL2_STAT5_PATHWAY	29	0.542682	1.65408	0.0105541	0.0256935	1	4524	tags=55%, list=26%, signal=74%
SOTIRIOU_BREAST_CANCER_GRADE_1_VS_3_UP	134	0.406982	1.65359	0	0.0257875	1	7079	tags=74%, list=41%, signal=123%
GO_REGULATION_OF_TUMOR_NECROSIS_FACTOR_SUPERFAMILY_CYTOKINE_PRODUCTION	91	0.438536	1.65305	0	0.0259273	1	2890	tags=45%, list=17%, signal=54%
GO_HUMORAL_IMMUNE_RESPONSE	129	0.404037	1.65297	0	0.0259316	1	3506	tags=32%, list=20%, signal=39%
MULLIGHAN_NPM1_MUTATED_SIGNATURE_2_DN	64	0.458148	1.65239	0.00655738	0.02603	1	1179	tags=23%, list=7%, signal=25%
GSE13411_NAIVE_BCELL_VS_PLASMA_CELL_UP	159	0.403587	1.65238	0	0.026018	1	2644	tags=33%, list=15%, signal=39%
GSE41867_DAY8_EFFECTOR_VS_DAY30_MEMORY_CD8_TCELL_LCMV_ARMSTRONG_DN	177	0.397019	1.65144	0	0.0262228	1	3439	tags=34%, list=20%, signal=42%
GSE15330_WT_VS_IKAROS_KO_GRANULOCYTE_MONOCYTE_PROGENITOR_UP	178	0.384302	1.65131	0	0.0262412	1	4166	tags=43%, list=24%, signal=55%
GNF2_HDAC1	98	0.420148	1.65101	0	0.0262936	1	6007	tags=60%, list=34%, signal=91%
GSE9006_HEALTHY_VS_TYPE_1_DIABETES_PBMC_AT_DX_DN	156	0.398817	1.65086	0	0.0263	1	2889	tags=35%, list=17%, signal=42%
GSE19401_UNSTIM_VS_PAM2CSK4_STIM_FOLLICULAR_DC_DN	178	0.393124	1.64989	0	0.0265172	1	3397	tags=37%, list=19%, signal=45%
GO_NUCLEAR_TRANSCRIBED_MRNA_CATABOLIC_PROCESS_DEADENYLATION_DEPENDENT_DECAY	50	0.480381	1.64978	0	0.0265319	1	4443	tags=46%, list=25%, signal=62%
PID_ALK1_PATHWAY	25	0.550569	1.64962	0.0163934	0.0265627	1	1729	tags=44%, list=10%, signal=49%
GSE14769_UNSTIM_VS_40MIN_LPS_BMDM_DN	179	0.39234	1.64938	0	0.0265877	1	2515	tags=34%, list=14%, signal=39%
GSE15330_MEGAKARYOCYTE_ERYTHROID_PROGENITOR_VS_PRO_BCELL_UP	181	0.386629	1.64929	0	0.0265929	1	2889	tags=34%, list=17%, signal=41%
RGAGGAARY_PU1_Q6	452	0.357156	1.64902	0	0.0266329	1	2713	tags=33%, list=16%, signal=38%
GSE20727_CTRL_VS_H2O2_TREATED_DC_DN	153	0.394213	1.64901	0	0.0266182	1	2995	tags=37%, list=17%, signal=44%
GO_POSITIVE_REGULATION_OF_TUMOR_NECROSIS_FACTOR_SUPERFAMILY_CYTOKINE_PRODUCTION	51	0.475833	1.6489	0.0031746	0.0266268	1	1962	tags=41%, list=11%, signal=46%
GNF2_SMC4L1	79	0.439298	1.64879	0.00634921	0.0266319	1	7393	tags=86%, list=42%, signal=149%
GSE40274_FOXP3_VS_FOXP3_AND_HELIOS_TRANSDUCED_ACTIVATED_CD4_TCELL_DN	110	0.417434	1.64869	0.00396825	0.0266405	1	2844	tags=32%, list=16%, signal=38%
MODULE_182	87	0.428226	1.64864	0.00321543	0.0266397	1	4113	tags=46%, list=24%, signal=60%
GSE15330_GRANULOCYTE_MONOCYTE_PROGENITOR_VS_PRO_BCELL_DN	179	0.392209	1.64857	0	0.0266367	1	3758	tags=38%, list=22%, signal=48%
MODULE_416	19	0.599465	1.64804	0.0335051	0.0267205	1	1034	tags=21%, list=6%, signal=22%
GSE10325_BCELL_VS_MYELOID_UP	158	0.399721	1.64729	0	0.0269006	1	2958	tags=38%, list=17%, signal=45%
GSE411_UNSTIM_VS_100MIN_IL6_STIM_SOCS3_KO_MACROPHAGE_UP	174	0.393005	1.64711	0	0.0269193	1	4209	tags=43%, list=24%, signal=55%
GOLUB_ALL_VS_AML_UP	24	0.547066	1.6469	0.0080429	0.0269416	1	5435	tags=67%, list=31%, signal=97%
GSE360_DC_VS_MAC_M_TUBERCULOSIS_UP	170	0.392667	1.64648	0	0.0270367	1	2791	tags=34%, list=16%, signal=40%
GSE32986_CURDLAN_LOWDOSE_VS_CURDLAN_HIGHDOSE_STIM_DC_UP	165	0.399385	1.64612	0	0.0270981	1	2784	tags=33%, list=16%, signal=39%
GSE3920_UNTREATED_VS_IFNA_TREATED_ENDOTHELIAL_CELL_UP	158	0.393952	1.64608	0	0.0270878	1	1837	tags=30%, list=11%, signal=33%
GO_POSITIVE_REGULATION_OF_INTERLEUKIN_1_BETA_PRODUCTION	24	0.565055	1.64519	0.00738916	0.0273073	1	3391	tags=71%, list=19%, signal=88%
GSE3920_UNTREATED_VS_IFNB_TREATED_ENDOTHELIAL_CELL_UP	175	0.392507	1.64513	0	0.027306	1	3754	tags=42%, list=21%, signal=53%
MODULE_289	111	0.413579	1.64496	0	0.0273164	1	2521	tags=37%, list=14%, signal=43%
GSE15330_LYMPHOID_MULTIPOTENT_VS_PRO_BCELL_DN	176	0.389086	1.6437	0	0.0275921	1	4138	tags=46%, list=24%, signal=60%
TEL2_Q6	210	0.381895	1.64364	0	0.0275885	1	3431	tags=38%, list=20%, signal=46%
GO_PLATELET_MORPHOGENESIS	18	0.611792	1.64309	0.0100251	0.0277009	1	3579	tags=61%, list=20%, signal=77%
GSE34515_CD16_NEG_MONOCYTE_VS_DC_DN	169	0.391642	1.64288	0	0.0277259	1	2926	tags=33%, list=17%, signal=39%
SMIRNOV_RESPONSE_TO_IR_6HR_DN	100	0.419828	1.64244	0	0.0278186	1	1837	tags=31%, list=11%, signal=34%
THEILGAARD_NEUTROPHIL_AT_SKIN_WOUND_UP	70	0.455053	1.64233	0.00327869	0.0278217	1	3623	tags=47%, list=21%, signal=59%
GO_CYTOKINE_METABOLIC_PROCESS	16	0.610629	1.64133	0.0138249	0.02805	1	2349	tags=44%, list=13%, signal=50%
GSE15330_WT_VS_IKAROS_KO_HSC_UP	182	0.391015	1.64122	0	0.0280541	1	3014	tags=32%, list=17%, signal=38%
OSMAN_BLADDER_CANCER_DN	309	0.367341	1.64119	0	0.028041	1	3059	tags=28%, list=18%, signal=34%
MODULE_169	85	0.427849	1.641	0.00357143	0.0280703	1	1558	tags=33%, list=9%, signal=36%
GO_ADENYLYLTRANSFERASE_ACTIVITY	21	0.586498	1.64072	0.0101523	0.0281076	1	1127	tags=29%, list=6%, signal=31%
GO_VESICLE_DOCKING_INVOLVED_IN_EXOCYTOSIS	32	0.521862	1.64056	0.0178571	0.0281287	1	1349	tags=25%, list=8%, signal=27%
GO_DNA_SYNTHESIS_INVOLVED_IN_DNA_REPAIR	68	0.445391	1.64034	0.00327869	0.028158	1	5840	tags=50%, list=33%, signal=75%
GO_NEGATIVE_REGULATION_OF_VIRAL_TRANSCRIPTION	23	0.563055	1.64016	0.0182292	0.0281929	1	1746	tags=39%, list=10%, signal=43%
GSE14350_TREG_VS_TEFF_IN_IL2RB_KO_UP	176	0.392009	1.63969	0	0.0282915	1	3059	tags=34%, list=18%, signal=41%
GO_MEGAKARYOCYTE_DIFFERENTIATION	19	0.608276	1.63968	0.00970874	0.0282737	1	2312	tags=42%, list=13%, signal=48%
GSE37532_WT_VS_PPARG_KO_LN_TCONV_DN	150	0.397379	1.63958	0	0.028273	1	2879	tags=29%, list=16%, signal=35%
GO_RECEPTOR_METABOLIC_PROCESS	73	0.442119	1.63929	0	0.028327	1	1712	tags=29%, list=10%, signal=32%
GO_MYELOID_DENDRITIC_CELL_DIFFERENTIATION	19	0.589256	1.63891	0.0172839	0.0284037	1	3378	tags=58%, list=19%, signal=72%
GSE26030_TH1_VS_TH17_RESTIMULATED_DAY15_POST_POLARIZATION_DN	170	0.39162	1.63837	0	0.0285156	1	3642	tags=35%, list=21%, signal=43%
XU_HGF_TARGETS_REPRESSED_BY_AKT1_DN	78	0.43441	1.63762	0.00347222	0.0286771	1	3505	tags=46%, list=20%, signal=57%
GO_REGULATION_OF_CHEMOTAXIS	163	0.392655	1.63717	0	0.0287796	1	1971	tags=34%, list=11%, signal=38%
GSE14415_INDUCED_TREG_VS_FAILED_INDUCED_TREG_DN	164	0.395211	1.63676	0	0.0288548	1	1794	tags=26%, list=10%, signal=28%
GSE22886_NAIVE_TCELL_VS_NKCELL_DN	169	0.390992	1.63659	0	0.0288753	1	3845	tags=43%, list=22%, signal=55%
GSE34156_NOD2_LIGAND_VS_TLR1_TLR2_LIGAND_6H_TREATED_MONOCYTE_DN	165	0.392752	1.63648	0	0.0288856	1	1870	tags=28%, list=11%, signal=32%
GSE5455_HEALTHY_VS_TUMOR_BEARING_MOUSE_SPLEEN_MONOCYTE_DN	175	0.38782	1.63641	0	0.0288822	1	2459	tags=38%, list=14%, signal=43%
REACTOME_INTEGRIN_ALPHAIIB_BETA3_SIGNALING	26	0.551669	1.63587	0.0142857	0.0289954	1	3835	tags=58%, list=22%, signal=74%
GSE17721_LPS_VS_CPG_24H_BMDC_UP	174	0.388246	1.63568	0	0.0290226	1	2327	tags=27%, list=13%, signal=31%
HOXA9_DN.V1_UP	159	0.398263	1.63519	0	0.0291354	1	2177	tags=33%, list=12%, signal=37%
GO_POSITIVE_REGULATION_OF_CHEMOKINE_PRODUCTION	45	0.492927	1.63506	0.00600601	0.02915	1	1832	tags=38%, list=10%, signal=42%
GO_ANTIGEN_PROCESSING_AND_PRESENTATION_OF_PEPTIDE_ANTIGEN_VIA_MHC_CLASS_I	81	0.433667	1.63497	0	0.0291533	1	1801	tags=22%, list=10%, signal=25%
GSE27670_BLIMP1_VS_LMP1_TRANSDUCED_GC_BCELL_UP	183	0.390187	1.63451	0	0.0292627	1	2757	tags=35%, list=16%, signal=41%
GSE40666_WT_VS_STAT1_KO_CD8_TCELL_WITH_IFNA_STIM_90MIN_UP	172	0.391831	1.63372	0	0.0294801	1	2360	tags=30%, list=14%, signal=34%
GSE360_LOW_DOSE_B_MALAYI_VS_M_TUBERCULOSIS_DC_DN	180	0.386769	1.63359	0	0.0294955	1	3196	tags=39%, list=18%, signal=47%
HALLMARK_COMPLEMENT	177	0.388616	1.63343	0	0.0295209	1	2018	tags=32%, list=12%, signal=36%
GSE13493_DP_VS_CD4INTCD8POS_THYMOCYTE_UP	170	0.388623	1.6328	0	0.0296827	1	3941	tags=42%, list=23%, signal=53%
GO_POSITIVE_REGULATION_OF_PROTEASOMAL_PROTEIN_CATABOLIC_PROCESS	87	0.425716	1.63278	0.00337838	0.0296665	1	3519	tags=32%, list=20%, signal=40%
GOLUB_ALL_VS_AML_DN	21	0.580927	1.63252	0.0049505	0.0297158	1	2106	tags=33%, list=12%, signal=38%
GSE40274_CTRL_VS_FOXP3_AND_PBX1_TRANSDUCED_ACTIVATED_CD4_TCELL_UP	141	0.400988	1.63225	0	0.0297634	1	2698	tags=38%, list=15%, signal=44%
TAKEDA_TARGETS_OF_NUP98_HOXA9_FUSION_8D_UP	130	0.399595	1.6318	0	0.0298661	1	1359	tags=28%, list=8%, signal=31%
GSE2405_0H_VS_24H_A_PHAGOCYTOPHILUM_STIM_NEUTROPHIL_UP	163	0.390536	1.63148	0	0.0299273	1	2854	tags=23%, list=16%, signal=28%
GO_REGULATION_OF_TYROSINE_PHOSPHORYLATION_OF_STAT1_PROTEIN	16	0.618604	1.63146	0.0258216	0.0299144	1	4349	tags=63%, list=25%, signal=83%
GO_NEGATIVE_REGULATION_OF_HEMOPOIESIS	105	0.419812	1.63095	0	0.0300372	1	2169	tags=32%, list=12%, signal=37%
GSE16385_IFNG_TNF_VS_IL4_STIM_MACROPHAGE_UP	176	0.388942	1.63068	0	0.0300802	1	3718	tags=44%, list=21%, signal=55%
GO_TUMOR_NECROSIS_FACTOR_RECEPTOR_BINDING	28	0.540066	1.63057	0.0132626	0.0300817	1	3724	tags=50%, list=21%, signal=63%
GO_DNA_REPLICATION_INITIATION	28	0.533585	1.63057	0.0111732	0.030063	1	6204	tags=71%, list=36%, signal=111%
SHIPP_DLBCL_VS_FOLLICULAR_LYMPHOMA_DN	39	0.502821	1.63055	0.00879765	0.0300444	1	3941	tags=59%, list=23%, signal=76%
GSE29618_BCELL_VS_MONOCYTE_DAY7_FLU_VACCINE_UP	156	0.392706	1.63036	0	0.0300673	1	2970	tags=38%, list=17%, signal=46%
GO_CATALYTIC_STEP_2_SPLICEOSOME	77	0.440847	1.63023	0	0.030089	1	6592	tags=65%, list=38%, signal=104%
GO_NEGATIVE_REGULATION_OF_MYELOID_CELL_DIFFERENTIATION	67	0.444483	1.63	0.00327869	0.0301273	1	2169	tags=36%, list=12%, signal=41%
GSE39820_CTRL_VS_IL1B_IL6_IL23A_CD4_TCELL_UP	187	0.382563	1.62918	0	0.0303149	1	3484	tags=37%, list=20%, signal=46%
GO_REGULATION_OF_T_CELL_MIGRATION	22	0.564278	1.62889	0.00505051	0.0303798	1	1971	tags=50%, list=11%, signal=56%
GO_LEUKOTRIENE_METABOLIC_PROCESS	30	0.5443	1.62872	0.00268817	0.0304043	1	2287	tags=53%, list=13%, signal=61%
GO_T_CELL_PROLIFERATION	32	0.518691	1.62867	0.00771208	0.0303991	1	4475	tags=59%, list=26%, signal=80%
WIERENGA_STAT5A_TARGETS_DN	185	0.39061	1.62854	0	0.0304226	1	1344	tags=25%, list=8%, signal=27%
GSE22886_UNSTIM_VS_STIM_MEMORY_TCELL_UP	166	0.384124	1.62853	0	0.0304061	1	2556	tags=28%, list=15%, signal=32%
GSE15330_LYMPHOID_MULTIPOTENT_VS_MEGAKARYOCYTE_ERYTHROID_PROGENITOR_IKAROS_KO_UP	145	0.395341	1.62833	0	0.0304241	1	2385	tags=33%, list=14%, signal=38%
GSE1460_INTRATHYMIC_T_PROGENITOR_VS_NAIVE_CD4_TCELL_ADULT_BLOOD_DN	163	0.391607	1.62756	0	0.0306063	1	2762	tags=37%, list=16%, signal=44%
GOLDRATH_NAIVE_VS_MEMORY_CD8_TCELL_UP	185	0.379889	1.62752	0	0.0305997	1	4057	tags=48%, list=23%, signal=61%
GSE22886_UNSTIM_VS_IL2_STIM_NKCELL_UP	158	0.390769	1.62748	0	0.0305931	1	3640	tags=37%, list=21%, signal=47%
GSE22033_UNTREATED_VS_MRL24_TREATED_MEF_DN	167	0.389529	1.62715	0	0.0306596	1	3041	tags=37%, list=17%, signal=45%
REACTOME_PROCESSING_OF_CAPPED_INTRON_CONTAINING_PRE_MRNA	126	0.403094	1.62706	0	0.0306628	1	6798	tags=66%, list=39%, signal=107%
GSE360_L_DONOVANI_VS_B_MALAYI_HIGH_DOSE_MAC_DN	176	0.395318	1.62706	0	0.0306429	1	2605	tags=30%, list=15%, signal=35%
GSE19198_CTRL_VS_IL21_TREATED_TCELL_24H_DN	176	0.385095	1.62689	0	0.0306659	1	2025	tags=31%, list=12%, signal=35%
GSE29618_BCELL_VS_MONOCYTE_DN	173	0.391513	1.62683	0	0.0306647	1	2593	tags=34%, list=15%, signal=39%
BURTON_ADIPOGENESIS_PEAK_AT_24HR	40	0.492153	1.62683	0.0114613	0.0306459	1	6514	tags=70%, list=37%, signal=111%
MODULE_158	41	0.495759	1.62612	0.0120482	0.0308076	1	7078	tags=78%, list=41%, signal=131%
GNF2_BUB1B	49	0.475373	1.62609	0.00931677	0.0307921	1	7275	tags=80%, list=42%, signal=136%
GSE21360_TERTIARY_VS_QUATERNARY_MEMORY_CD8_TCELL_DN	160	0.394809	1.62583	0	0.0308493	1	2543	tags=36%, list=15%, signal=42%
GSE19374_UNINF_VS_LISTERIA_INFECTED_MACROPHAGE_DN	171	0.384372	1.62577	0	0.0308447	1	3854	tags=39%, list=22%, signal=50%
GSE40666_UNTREATED_VS_IFNA_STIM_STAT4_KO_EFFECTOR_CD8_TCELL_90MIN_UP	172	0.385261	1.62542	0	0.0308995	1	2364	tags=27%, list=14%, signal=31%
GO_MODIFICATION_OF_MORPHOLOGY_OR_PHYSIOLOGY_OF_OTHER_ORGANISM	86	0.429296	1.62512	0.00347222	0.0309609	1	2328	tags=29%, list=13%, signal=33%
GSE411_WT_VS_SOCS3_KO_MACROPHAGE_IL6_STIM_100MIN_DN	171	0.385088	1.62501	0	0.0309706	1	2851	tags=32%, list=16%, signal=38%
GO_POSITIVE_REGULATION_OF_INTERLEUKIN_1_PRODUCTION	29	0.528839	1.62497	0.00557103	0.0309627	1	1891	tags=48%, list=11%, signal=54%
STEARMAN_TUMOR_FIELD_EFFECT_UP	32	0.517401	1.62465	0.0194444	0.0310513	1	3219	tags=53%, list=18%, signal=65%
PENG_GLUTAMINE_DEPRIVATION_UP	35	0.499259	1.62448	0.0137741	0.0310873	1	3972	tags=54%, list=23%, signal=70%
GRAHAM_CML_DIVIDING_VS_NORMAL_QUIESCENT_DN	69	0.437167	1.62424	0.00323625	0.0311285	1	2298	tags=38%, list=13%, signal=43%
GO_NEGATIVE_REGULATION_OF_CELL_ACTIVATION	141	0.394943	1.62383	0	0.0312237	1	2640	tags=40%, list=15%, signal=46%
GSE13306_RA_VS_UNTREATED_MEM_CD4_TCELL_UP	179	0.385839	1.62353	0	0.0312791	1	2481	tags=34%, list=14%, signal=39%
KONG_E2F3_TARGETS	87	0.427737	1.6234	0	0.0313027	1	6301	tags=70%, list=36%, signal=109%
GO_TRANSLESION_SYNTHESIS	36	0.503591	1.62316	0.0169491	0.0313329	1	5834	tags=61%, list=33%, signal=92%
MODULE_265	28	0.540467	1.62309	0.00821918	0.0313259	1	2521	tags=50%, list=14%, signal=58%
GO_NEGATIVE_REGULATION_OF_CELL_CELL_ADHESION	118	0.405745	1.62302	0	0.0313178	1	2984	tags=39%, list=17%, signal=47%
FLECHNER_PBL_KIDNEY_TRANSPLANT_OK_VS_DONOR_DN	38	0.506923	1.62301	0.0140845	0.0312989	1	3091	tags=39%, list=18%, signal=48%
GSE2706_R848_VS_LPS_2H_STIM_DC_DN	130	0.407547	1.62256	0	0.0314023	1	2033	tags=29%, list=12%, signal=33%
PEA3_Q6	227	0.369769	1.62213	0	0.0314989	1	3528	tags=41%, list=20%, signal=51%
MARKS_HDAC_TARGETS_UP	20	0.580402	1.62134	0.015873	0.0316953	1	3579	tags=50%, list=20%, signal=63%
REACTOME_SYNTHESIS_OF_PIPS_AT_THE_PLASMA_MEMBRANE	29	0.524056	1.62108	0.00869565	0.0317555	1	1788	tags=41%, list=10%, signal=46%
GSE17721_POLYIC_VS_PAM3CSK4_6H_BMDC_UP	178	0.385183	1.62089	0	0.0318007	1	2509	tags=28%, list=14%, signal=32%
GSE17974_1.5H_VS_72H_IL4_AND_ANTI_IL12_ACT_CD4_TCELL_UP	160	0.387789	1.62072	0	0.0318337	1	2335	tags=28%, list=13%, signal=32%
GO_POSITIVE_REGULATION_OF_LIPID_KINASE_ACTIVITY	31	0.526703	1.6207	0.0106383	0.0318199	1	1936	tags=45%, list=11%, signal=51%
GSE16266_CTRL_VS_LPS_STIM_MEF_UP	173	0.387272	1.62016	0	0.0319452	1	2597	tags=32%, list=15%, signal=37%
GSE16450_CTRL_VS_IFNA_6H_STIM_MATURE_NEURON_CELL_LINE_DN	175	0.389121	1.61999	0	0.0319878	1	3026	tags=30%, list=17%, signal=36%
GO_POSITIVE_REGULATION_OF_SEQUENCE_SPECIFIC_DNA_BINDING_TRANSCRIPTION_FACTOR_ACTIVITY	214	0.379745	1.61969	0	0.0320575	1	3559	tags=38%, list=20%, signal=48%
GO_POSITIVE_REGULATION_OF_MITOCHONDRIAL_OUTER_MEMBRANE_PERMEABILIZATION_INVOLVED_IN_APOPTOTIC_SIGNALING_PATHWAY	32	0.528253	1.61951	0.00806452	0.0320769	1	1238	tags=22%, list=7%, signal=23%
GSE13306_TREG_VS_TCONV_SPLEEN_DN	172	0.385243	1.61934	0	0.0321095	1	2843	tags=34%, list=16%, signal=41%
GSE5542_UNTREATED_VS_IFNG_TREATED_EPITHELIAL_CELLS_24H_UP	175	0.385657	1.61918	0	0.0321378	1	3198	tags=38%, list=18%, signal=46%
GSE7831_UNSTIM_VS_INFLUENZA_STIM_PDC_4H_UP	184	0.389329	1.61916	0	0.0321249	1	2008	tags=30%, list=11%, signal=34%
GSE46242_CTRL_VS_EGR2_DELETED_ANERGIC_TH1_CD4_TCELL_DN	164	0.390393	1.61914	0	0.0321089	1	2169	tags=30%, list=12%, signal=34%
GO_TERMINATION_OF_RNA_POLYMERASE_II_TRANSCRIPTION	58	0.45611	1.61844	0	0.0322895	1	6484	tags=66%, list=37%, signal=104%
GO_REGULATION_OF_MYELOID_LEUKOCYTE_DIFFERENTIATION	99	0.414759	1.61803	0	0.032366	1	2903	tags=39%, list=17%, signal=47%
GSE26030_TH1_VS_TH17_DAY15_POST_POLARIZATION_DN	171	0.382738	1.61802	0	0.032351	1	2396	tags=33%, list=14%, signal=38%
REACTOME_MAPK_TARGETS_NUCLEAR_EVENTS_MEDIATED_BY_MAP_KINASES	28	0.534408	1.61774	0.00568182	0.0323996	1	3832	tags=54%, list=22%, signal=69%
GSE19888_ADENOSINE_A3R_ACT_VS_TCELL_MEMBRANES_ACT_IN_MAST_CELL_UP	181	0.385824	1.61757	0	0.0324158	1	2513	tags=40%, list=14%, signal=46%
GSE7831_1H_VS_4H_CPG_STIM_PDC_DN	181	0.384068	1.61753	0	0.0324082	1	3418	tags=33%, list=20%, signal=40%
GSE20727_H2O2_VS_ROS_INHIBITOR_TREATED_DC_DN	168	0.384684	1.61715	0	0.0324847	1	3257	tags=33%, list=19%, signal=41%
GO_POSITIVE_REGULATION_OF_LEUKOCYTE_DEGRANULATION	17	0.626315	1.61684	0.00731707	0.0325396	1	1895	tags=41%, list=11%, signal=46%
LINDSTEDT_DENDRITIC_CELL_MATURATION_C	63	0.454197	1.6161	0	0.0327283	1	2169	tags=30%, list=12%, signal=34%
REACTOME_ANTIGEN_PROCESSING_CROSS_PRESENTATION	66	0.444455	1.61591	0.00645161	0.0327603	1	1801	tags=21%, list=10%, signal=24%
GO_SISTER_CHROMATID_SEGREGATION	155	0.393812	1.61573	0	0.0327901	1	7013	tags=74%, list=40%, signal=123%
GSE17721_POLYIC_VS_PAM3CSK4_2H_BMDC_UP	171	0.377781	1.61546	0	0.0328414	1	2889	tags=29%, list=17%, signal=34%
GSE369_SOCS3_KO_VS_WT_LIVER_DN	178	0.383256	1.61504	0	0.0329461	1	3896	tags=43%, list=22%, signal=54%
GO_REGULATION_OF_SEQUENCE_SPECIFIC_DNA_BINDING_TRANSCRIPTION_FACTOR_ACTIVITY	335	0.360329	1.61489	0	0.0329661	1	3565	tags=37%, list=20%, signal=46%
GO_RUFFLE_ORGANIZATION	20	0.584769	1.61479	0.00761421	0.0329796	1	2568	tags=55%, list=15%, signal=64%
GO_POSITIVE_REGULATION_OF_NEUTROPHIL_MIGRATION	23	0.558852	1.61434	0.0161725	0.0330903	1	1959	tags=52%, list=11%, signal=59%
GO_B_CELL_MEDIATED_IMMUNITY	62	0.455721	1.614	0.0030581	0.0331454	1	3093	tags=42%, list=18%, signal=51%
XU_AKT1_TARGETS_6HR	21	0.56792	1.61382	0.0223881	0.0331684	1	2763	tags=43%, list=16%, signal=51%
GO_ENDOTHELIAL_CELL_MIGRATION	49	0.475644	1.6135	0.0119048	0.0332459	1	1711	tags=35%, list=10%, signal=38%
GO_TUMOR_NECROSIS_FACTOR_MEDIATED_SIGNALING_PATHWAY	109	0.410991	1.61334	0	0.0332772	1	3308	tags=32%, list=19%, signal=39%
VALK_AML_CLUSTER_4	24	0.566844	1.61316	0.0235602	0.0333074	1	1753	tags=42%, list=10%, signal=46%
HAHTOLA_SEZARY_SYNDROM_DN	36	0.50533	1.61262	0.0139665	0.033439	1	1558	tags=42%, list=9%, signal=46%
GSE33425_CD8_ALPHAALPHA_VS_ALPHABETA_CD161_HIGH_TCELL_DN	174	0.386566	1.61253	0	0.0334436	1	3592	tags=36%, list=21%, signal=44%
GSE12392_IFNAR_KO_VS_IFNB_KO_CD8_NEG_SPLEEN_DC_DN	181	0.384591	1.61207	0	0.0335528	1	1931	tags=25%, list=11%, signal=28%
GAVIN_PDE3B_TARGETS	20	0.581574	1.61201	0.0203562	0.0335467	1	1625	tags=55%, list=9%, signal=61%
WANG_ESOPHAGUS_CANCER_VS_NORMAL_UP	102	0.407106	1.61171	0	0.0336394	1	1331	tags=28%, list=8%, signal=31%
GO_POSITIVE_REGULATION_OF_CYTOKINESIS	34	0.509918	1.61162	0.0169972	0.0336439	1	6263	tags=50%, list=36%, signal=78%
GSE17721_12H_VS_24H_LPS_BMDC_UP	184	0.382785	1.61132	0	0.033708	1	3657	tags=42%, list=21%, signal=53%
GO_NEGATIVE_REGULATION_OF_INTERLEUKIN_12_PRODUCTION	15	0.623338	1.6111	0.016129	0.0337465	1	3302	tags=73%, list=19%, signal=90%
GO_REGULATION_OF_ACTIN_CYTOSKELETON_REORGANIZATION	30	0.524659	1.61106	0.0160858	0.0337371	1	2564	tags=40%, list=15%, signal=47%
GSE17812_WT_VS_THPOK_KO_MEMORY_CD8_TCELL_UP	176	0.386325	1.61097	0	0.0337406	1	4003	tags=45%, list=23%, signal=58%
HASLINGER_B_CLL_WITH_CHROMOSOME_12_TRISOMY	22	0.557026	1.61096	0.0147783	0.0337249	1	2152	tags=36%, list=12%, signal=41%
GSE22886_CD4_TCELL_VS_BCELL_NAIVE_UP	174	0.38249	1.6107	0	0.0337792	1	2956	tags=36%, list=17%, signal=43%
GSE23502_WT_VS_HDC_KO_MYELOID_DERIVED_SUPPRESSOR_CELL_BM_DN	180	0.38645	1.61069	0	0.0337614	1	1933	tags=29%, list=11%, signal=32%
GSE20715_0H_VS_6H_OZONE_LUNG_UP	174	0.379648	1.61068	0	0.0337426	1	2443	tags=32%, list=14%, signal=36%
REACTOME_NEF_MEDIATES_DOWN_MODULATION_OF_CELL_SURFACE_RECEPTORS_BY_RECRUITING_THEM_TO_CLATHRIN_ADAPTERS	19	0.583404	1.61052	0.0255102	0.0337597	1	6009	tags=84%, list=34%, signal=128%
GSE41867_NAIVE_VS_DAY8_LCMV_CLONE13_EFFECTOR_CD8_TCELL_UP	176	0.382348	1.61045	0	0.0337599	1	2532	tags=30%, list=14%, signal=34%
GO_POSITIVE_REGULATION_OF_ERYTHROCYTE_DIFFERENTIATION	21	0.582924	1.61027	0.0178571	0.0337781	1	2136	tags=38%, list=12%, signal=43%
GO_POSITIVE_REGULATION_OF_TOLL_LIKE_RECEPTOR_SIGNALING_PATHWAY	17	0.607057	1.61012	0.0300752	0.0337983	1	1733	tags=47%, list=10%, signal=52%
PID_IL2_PI3K_PATHWAY	33	0.505888	1.60981	0.0134048	0.0338543	1	2854	tags=39%, list=16%, signal=47%
GSE29618_BCELL_VS_MDC_UP	153	0.385378	1.60972	0	0.0338502	1	3431	tags=41%, list=20%, signal=51%
GO_SPINDLE_ASSEMBLY	60	0.45487	1.60945	0.00309598	0.0338998	1	6102	tags=63%, list=35%, signal=97%
GSE22601_DOUBLE_NEGATIVE_VS_CD4_SINGLE_POSITIVE_THYMOCYTE_DN	176	0.377416	1.60908	0	0.0339947	1	3341	tags=34%, list=19%, signal=41%
GSE32034_LY6C_HIGH_VS_LOW_ROSIGLIZATONE_TREATED_MONOCYTE_UP	184	0.383954	1.60884	0	0.0340306	1	2768	tags=29%, list=16%, signal=34%
GSE24142_EARLY_THYMIC_PROGENITOR_VS_DN3_THYMOCYTE_DN	181	0.379261	1.60869	0	0.0340548	1	3707	tags=47%, list=21%, signal=59%
KAMMINGA_EZH2_TARGETS	39	0.493518	1.60807	0.00574713	0.0342049	1	6963	tags=85%, list=40%, signal=140%
GSE5589_IL6_KO_VS_IL10_KO_LPS_AND_IL10_STIM_MACROPHAGE_180MIN_UP	173	0.380538	1.60735	0	0.0344159	1	3072	tags=36%, list=18%, signal=43%
GSE17721_POLYIC_VS_CPG_16H_BMDC_UP	183	0.381565	1.60712	0	0.0344744	1	2590	tags=31%, list=15%, signal=36%
GO_POSITIVE_REGULATION_OF_NATURAL_KILLER_CELL_MEDIATED_IMMUNITY	17	0.599596	1.60712	0.0263158	0.0344532	1	4226	tags=82%, list=24%, signal=109%
REACTOME_MRNA_PROCESSING	145	0.394338	1.60668	0	0.0345622	1	6798	tags=65%, list=39%, signal=105%
MORF_SNRP70	54	0.462079	1.60652	0.00600601	0.0345965	1	5746	tags=57%, list=33%, signal=85%
PID_VEGFR1_2_PATHWAY	67	0.43975	1.60613	0.00342466	0.0346749	1	3092	tags=46%, list=18%, signal=56%
GSE25123_CTRL_VS_ROSIGLITAZONE_STIM_MACROPHAGE_UP	175	0.380514	1.60597	0	0.0347047	1	4316	tags=42%, list=25%, signal=55%
LEE_NAIVE_T_LYMPHOCYTE	15	0.623875	1.60571	0.0251256	0.0347586	1	1832	tags=40%, list=10%, signal=45%
GSE411_UNSTIM_VS_100MIN_IL6_STIM_SOCS3_KO_MACROPHAGE_DN	184	0.37912	1.60559	0	0.0347677	1	3068	tags=35%, list=18%, signal=42%
GO_POSITIVE_REGULATION_OF_PROTEIN_SECRETION	188	0.377049	1.60556	0	0.0347548	1	2349	tags=35%, list=13%, signal=40%
GO_NEGATIVE_REGULATION_OF_LEUKOCYTE_PROLIFERATION	59	0.44681	1.60534	0.0126582	0.034794	1	2193	tags=37%, list=13%, signal=42%
GNF2_TDG	30	0.523074	1.60513	0.0189189	0.0348427	1	5968	tags=67%, list=34%, signal=101%
PID_PDGFRB_PATHWAY	122	0.400877	1.605	0	0.0348536	1	3097	tags=43%, list=18%, signal=52%
GSE14908_RESTING_VS_HDM_STIM_CD4_TCELL_NONATOPIC_PATIENT_DN	172	0.382401	1.60499	0	0.0348344	1	4066	tags=41%, list=23%, signal=53%
GO_NEGATIVE_REGULATION_OF_ENDOCYTOSIS	36	0.493075	1.60499	0.014245	0.0348142	1	1697	tags=36%, list=10%, signal=40%
GSE15735_CTRL_VS_HDAC_INHIBITOR_TREATED_CD4_TCELL_2H_UP	172	0.3849	1.60488	0	0.0348282	1	3006	tags=38%, list=17%, signal=46%
GSE17186_NAIVE_VS_CD21LOW_TRANSITIONAL_BCELL_UP	178	0.384737	1.60444	0	0.0349295	1	3169	tags=35%, list=18%, signal=42%
GSE9650_EFFECTOR_VS_MEMORY_CD8_TCELL_DN	179	0.377546	1.60418	0	0.0349778	1	2083	tags=25%, list=12%, signal=28%
HALLMARK_TNFA_SIGNALING_VIA_NFKB	187	0.371937	1.60356	0	0.0351394	1	2380	tags=33%, list=14%, signal=37%
GSE26912_TUMORICIDAL_VS_CTRL_MACROPHAGE_DN	179	0.378899	1.60354	0	0.035119	1	2613	tags=31%, list=15%, signal=36%
TIAN_TNF_SIGNALING_VIA_NFKB	23	0.556975	1.60333	0.00992556	0.035162	1	3095	tags=65%, list=18%, signal=79%
REACTOME_CLASS_A1_RHODOPSIN_LIKE_RECEPTORS	251	0.374277	1.60309	0	0.0352215	1	2577	tags=26%, list=15%, signal=30%
GSE11924_TFH_VS_TH2_CD4_TCELL_UP	170	0.386945	1.60303	0	0.0352207	1	4938	tags=49%, list=28%, signal=68%
HIRSCH_CELLULAR_TRANSFORMATION_SIGNATURE_UP	213	0.371994	1.60296	0	0.0352148	1	2596	tags=31%, list=15%, signal=36%
GSE36095_WT_VS_HDAC9_KO_TREG_UP	168	0.390673	1.60296	0	0.0351935	1	3637	tags=36%, list=21%, signal=45%
ZHAN_V1_LATE_DIFFERENTIATION_GENES_UP	29	0.527684	1.60271	0.0190217	0.0352196	1	2738	tags=41%, list=16%, signal=49%
MODULE_188	114	0.406014	1.60252	0	0.035252	1	2404	tags=34%, list=14%, signal=39%
GSE11961_FOLLICULAR_BCELL_VS_MEMORY_BCELL_DAY7_UP	170	0.379483	1.60235	0	0.0352887	1	2404	tags=31%, list=14%, signal=35%
GSE17721_PAM3CSK4_VS_CPG_8H_BMDC_DN	173	0.385917	1.60231	0	0.0352797	1	4172	tags=41%, list=24%, signal=53%
GO_POSITIVE_REGULATION_OF_MYELOID_LEUKOCYTE_MEDIATED_IMMUNITY	17	0.604133	1.60208	0.0230769	0.0353295	1	1895	tags=41%, list=11%, signal=46%
GSE37532_TREG_VS_TCONV_PPARG_KO_CD4_TCELL_FROM_LN_DN	174	0.378616	1.60088	0	0.0356612	1	2699	tags=26%, list=15%, signal=31%
GO_CYTOKINE_BINDING	82	0.425472	1.60074	0.00346021	0.0356746	1	2833	tags=43%, list=16%, signal=51%
GSE39820_CTRL_VS_TGFBETA1_IL6_CD4_TCELL_DN	177	0.373718	1.60049	0	0.0357419	1	2961	tags=36%, list=17%, signal=43%
GSE40274_LEF1_VS_FOXP3_AND_LEF1_TRANSDUCED_ACTIVATED_CD4_TCELL_DN	169	0.381719	1.60049	0	0.0357214	1	3198	tags=39%, list=18%, signal=47%
GO_NEGATIVE_REGULATION_OF_LEUKOCYTE_DIFFERENTIATION	74	0.434751	1.60041	0	0.0357256	1	2166	tags=35%, list=12%, signal=40%
GSE39820_CTRL_VS_TGFBETA1_IL6_IL23A_CD4_TCELL_UP	180	0.376112	1.60027	0	0.035737	1	4126	tags=37%, list=24%, signal=48%
GSE32034_LY6C_HIGH_VS_LOW_ROSIGLIZATONE_TREATED_MONOCYTE_DN	181	0.380369	1.60012	0	0.0357534	1	2321	tags=29%, list=13%, signal=33%
ETS2_B	256	0.365479	1.59994	0	0.0357849	1	2619	tags=34%, list=15%, signal=39%
GO_MODULATION_OF_GROWTH_OF_SYMBIONT_INVOLVED_IN_INTERACTION_WITH_HOST	16	0.60238	1.59976	0.0178117	0.0358136	1	3512	tags=56%, list=20%, signal=70%
MODULE_254	58	0.449063	1.59934	0.00619195	0.0359128	1	3130	tags=40%, list=18%, signal=48%
GSE45365_NK_CELL_VS_CD11B_DC_MCMV_INFECTION_DN	182	0.381636	1.59932	0	0.0358943	1	2416	tags=30%, list=14%, signal=35%
GO_RESPONSE_TO_TUMOR_NECROSIS_FACTOR	205	0.376311	1.59926	0	0.0358911	1	3308	tags=38%, list=19%, signal=46%
GSE23114_PERITONEAL_CAVITY_B1A_BCELL_VS_SPLEEN_BCELL_IN_SLE2C1_MOUSE_UP	171	0.379816	1.59925	0	0.0358767	1	2421	tags=31%, list=14%, signal=36%
GO_THYMOCYTE_AGGREGATION	44	0.483874	1.59916	0.0115942	0.0358757	1	3096	tags=48%, list=18%, signal=58%
REACTOME_ORC1_REMOVAL_FROM_CHROMATIN	64	0.448049	1.59906	0.0127388	0.0358767	1	6271	tags=53%, list=36%, signal=83%
GSE43863_NAIVE_VS_MEMORY_TH1_CD4_TCELL_D150_LCMV_UP	130	0.398676	1.59892	0	0.0359011	1	2106	tags=31%, list=12%, signal=35%
DEBOSSCHER_NFKB_TARGETS_REPRESSED_BY_GLUCOCORTICOIDS	21	0.568267	1.59794	0.00531915	0.036155	1	896	tags=33%, list=5%, signal=35%
PID_AMB2_NEUTROPHILS_PATHWAY	37	0.502501	1.59772	0.0142857	0.0362151	1	2866	tags=51%, list=16%, signal=61%
RODWELL_AGING_KIDNEY_UP	393	0.350225	1.59758	0	0.0362373	1	1959	tags=31%, list=11%, signal=34%
GSE32255_WT_VS_JMJD2D_KNOCKDOWN_4H_LPS_STIM_DC_UP	132	0.39328	1.59743	0	0.0362555	1	2193	tags=31%, list=13%, signal=35%
PID_IL2_1PATHWAY	54	0.461754	1.59683	0.00316456	0.0364354	1	3034	tags=48%, list=17%, signal=58%
GO_HISTONE_H3_K4_METHYLATION	22	0.567058	1.59679	0.0136612	0.036429	1	1899	tags=27%, list=11%, signal=31%
GSE37301_MULTIPOTENT_PROGENITOR_VS_LYMPHOID_PRIMED_MPP_UP	137	0.393778	1.59656	0	0.0364784	1	1722	tags=24%, list=10%, signal=27%
NAKAYAMA_SOFT_TISSUE_TUMORS_PCA1_UP	64	0.449085	1.59647	0.00684932	0.0364903	1	2067	tags=45%, list=12%, signal=51%
GSE9006_HEALTHY_VS_TYPE_2_DIABETES_PBMC_AT_DX_UP	169	0.384559	1.59638	0	0.036493	1	3401	tags=32%, list=19%, signal=39%
GSE3982_BCELL_VS_CENT_MEMORY_CD4_TCELL_UP	169	0.381202	1.59634	0	0.0364896	1	2212	tags=31%, list=13%, signal=35%
GSE17974_2.5H_VS_72H_IL4_AND_ANTI_IL12_ACT_CD4_TCELL_UP	167	0.382796	1.5962	0	0.0365226	1	4143	tags=41%, list=24%, signal=54%
GSE1112_HY_CD8AB_VS_HY_CD8AA_THYMOCYTE_RTOC_CULTURE_UP	148	0.388767	1.59603	0	0.0365386	1	2327	tags=34%, list=13%, signal=39%
GO_DEFINITIVE_HEMOPOIESIS	16	0.616897	1.59586	0.0162037	0.0365534	1	1086	tags=44%, list=6%, signal=47%
PID_CDC42_PATHWAY	67	0.44526	1.59578	0.00311526	0.0365539	1	3092	tags=45%, list=18%, signal=54%
BIOCARTA_ERK5_PATHWAY	17	0.609437	1.59569	0.0236842	0.0365636	1	3507	tags=65%, list=20%, signal=81%
GSE21360_TERTIARY_VS_QUATERNARY_MEMORY_CD8_TCELL_UP	169	0.383582	1.59567	0	0.0365479	1	1859	tags=29%, list=11%, signal=32%
GO_POSITIVE_REGULATION_OF_TELOMERE_MAINTENANCE	44	0.468024	1.59542	0.00294118	0.0365859	1	2587	tags=27%, list=15%, signal=32%
GO_REGULATION_OF_SUPEROXIDE_METABOLIC_PROCESS	21	0.573381	1.59524	0.031746	0.036632	1	563	tags=29%, list=3%, signal=29%
GSE26495_NAIVE_VS_PD1HIGH_CD8_TCELL_DN	164	0.383808	1.59518	0	0.0366284	1	3151	tags=39%, list=18%, signal=47%
GSE9509_LPS_VS_LPS_AND_IL10_STIM_IL10_KO_MACROPHAGE_10MIN_DN	180	0.374487	1.59512	0	0.0366299	1	4084	tags=34%, list=23%, signal=44%
GSE13547_2H_VS_12_H_ANTI_IGM_STIM_ZFX_KO_BCELL_UP	139	0.393231	1.59498	0	0.0366516	1	2745	tags=36%, list=16%, signal=42%
GSE15330_LYMPHOID_MULTIPOTENT_VS_MEGAKARYOCYTE_ERYTHROID_PROGENITOR_IKAROS_KO_DN	161	0.379876	1.59457	0	0.0367708	1	1584	tags=30%, list=9%, signal=32%
BIOCARTA_TH1TH2_PATHWAY	18	0.576238	1.59453	0.0223325	0.0367601	1	4524	tags=78%, list=26%, signal=105%
GSE411_UNSTIM_VS_100MIN_IL6_STIM_MACROPHAGE_UP	175	0.378512	1.59453	0	0.0367394	1	2895	tags=32%, list=17%, signal=38%
GSE38304_MYC_NEG_VS_POS_GC_BCELL_UP	187	0.374581	1.59418	0	0.0368112	1	3228	tags=40%, list=18%, signal=49%
JISON_SICKLE_CELL_DISEASE_UP	160	0.382779	1.59398	0	0.0368566	1	1874	tags=28%, list=11%, signal=31%
STEGER_ADIPOGENESIS_UP	21	0.564396	1.5935	0.0247525	0.0369787	1	725	tags=24%, list=4%, signal=25%
GSE27241_CTRL_VS_DIGOXIN_TREATED_RORGT_KO_CD4_TCELL_IN_TH17_POLARIZING_CONDITIONS_DN	155	0.382951	1.59343	0	0.0369809	1	2376	tags=33%, list=14%, signal=38%
BIOCARTA_DC_PATHWAY	21	0.56576	1.59154	0.0172839	0.0375989	1	1733	tags=38%, list=10%, signal=42%
WU_HBX_TARGETS_1_DN	22	0.555692	1.59152	0.0311751	0.0375827	1	2515	tags=41%, list=14%, signal=48%
GO_REGULATION_OF_RESPONSE_TO_WOUNDING	367	0.349398	1.59141	0	0.0375947	1	2005	tags=27%, list=11%, signal=30%
GSE24142_DN2_VS_DN3_THYMOCYTE_FETAL_DN	179	0.381559	1.59122	0	0.0376378	1	3594	tags=45%, list=21%, signal=56%
GO_CHROMOSOME_CENTROMERIC_REGION	152	0.381798	1.59122	0.00452489	0.0376167	1	7037	tags=68%, list=40%, signal=112%
SA_CASPASE_CASCADE	17	0.604505	1.59118	0.0205128	0.0376097	1	3579	tags=59%, list=20%, signal=74%
GSE37532_WT_VS_PPARG_KO_LN_TCONV_UP	167	0.37859	1.59104	0	0.0376246	1	2925	tags=36%, list=17%, signal=43%
ZHANG_TLX_TARGETS_36HR_DN	171	0.382505	1.59101	0	0.0376105	1	7030	tags=74%, list=40%, signal=122%
GSE29618_BCELL_VS_MDC_DAY7_FLU_VACCINE_UP	156	0.386063	1.59081	0	0.0376496	1	2989	tags=40%, list=17%, signal=48%
GO_LEUKOCYTE_APOPTOTIC_PROCESS	21	0.573488	1.59051	0.0306123	0.0377155	1	2791	tags=43%, list=16%, signal=51%
GO_RNA_DEPENDENT_DNA_BIOSYNTHETIC_PROCESS	19	0.572651	1.59034	0.0250627	0.0377373	1	3775	tags=37%, list=22%, signal=47%
GSE27859_DC_VS_CD11C_INT_F480_INT_DC_UP	171	0.378005	1.59023	0	0.0377382	1	3226	tags=37%, list=18%, signal=45%
GO_REGULATION_OF_INTERLEUKIN_1_PRODUCTION	47	0.470079	1.59021	0.0058651	0.0377221	1	2349	tags=49%, list=13%, signal=56%
PID_CMYB_PATHWAY	80	0.416349	1.58976	0.00928793	0.0378356	1	3098	tags=36%, list=18%, signal=44%
GSE5589_LPS_VS_LPS_AND_IL6_STIM_IL6_KO_MACROPHAGE_45MIN_DN	182	0.374513	1.5888	0	0.0380972	1	2353	tags=29%, list=13%, signal=33%
GO_DETECTION_OF_BIOTIC_STIMULUS	22	0.560133	1.58839	0.0265252	0.0382239	1	2059	tags=50%, list=12%, signal=57%
REACTOME_PLATELET_ACTIVATION_SIGNALING_AND_AGGREGATION	191	0.370927	1.58816	0	0.038275	1	2018	tags=31%, list=12%, signal=35%
GSE9650_NAIVE_VS_EXHAUSTED_CD8_TCELL_UP	178	0.37805	1.58758	0	0.0384277	1	4322	tags=42%, list=25%, signal=55%
GO_MODULATION_BY_SYMBIONT_OF_HOST_CELLULAR_PROCESS	25	0.541745	1.58701	0.0101523	0.0385883	1	2328	tags=40%, list=13%, signal=46%
GSE9601_NFKB_INHIBITOR_VS_PI3K_INHIBITOR_TREATED_HCMV_INF_MONOCYTE_DN	180	0.373471	1.58667	0	0.038669	1	1847	tags=28%, list=11%, signal=31%
GSE42021_CD24LO_TREG_VS_CD24LO_TCONV_THYMUS_DN	174	0.381077	1.58648	0	0.0387	1	3434	tags=28%, list=20%, signal=34%
BIOCARTA_IL2RB_PATHWAY	37	0.504676	1.58642	0.0138504	0.0386914	1	2975	tags=54%, list=17%, signal=65%
MODULE_573	21	0.552765	1.58641	0.0185615	0.0386728	1	864	tags=24%, list=5%, signal=25%
GSE43955_TH0_VS_TGFB_IL6_IL23_TH17_ACT_CD4_TCELL_60H_DN	175	0.376934	1.58585	0	0.0388242	1	2833	tags=29%, list=16%, signal=34%
GSE37301_HEMATOPOIETIC_STEM_CELL_VS_GRAN_MONO_PROGENITOR_UP	141	0.38602	1.58575	0	0.0388303	1	2666	tags=31%, list=15%, signal=37%
GO_TELOMERE_MAINTENANCE_VIA_TELOMERASE	16	0.605771	1.58521	0.0121654	0.0389741	1	4605	tags=38%, list=26%, signal=51%
MODULE_362	17	0.589083	1.58503	0.0421836	0.0390147	1	693	tags=35%, list=4%, signal=37%
GSE5589_UNSTIM_VS_45MIN_LPS_AND_IL6_STIM_MACROPHAGE_UP	181	0.377517	1.58487	0	0.0390405	1	2640	tags=30%, list=15%, signal=35%
TONKS_TARGETS_OF_RUNX1_RUNX1T1_FUSION_HSC_DN	168	0.380767	1.58481	0	0.0390396	1	2474	tags=38%, list=14%, signal=43%
GSE3982_DC_VS_BCELL_DN	159	0.380358	1.58466	0	0.0390644	1	3025	tags=31%, list=17%, signal=38%
GSE3920_UNTREATED_VS_IFNA_TREATED_FIBROBLAST_UP	152	0.379711	1.58437	0	0.0391436	1	3743	tags=39%, list=21%, signal=49%
GSE2197_CPG_DNA_VS_UNTREATED_IN_DC_UP	170	0.377401	1.58423	0	0.0391594	1	3377	tags=35%, list=19%, signal=43%
GSE29618_MONOCYTE_VS_MDC_UP	173	0.377649	1.58383	0	0.0392422	1	2683	tags=36%, list=15%, signal=43%
LIU_VAV3_PROSTATE_CARCINOGENESIS_UP	82	0.412608	1.58377	0	0.0392352	1	1918	tags=40%, list=11%, signal=45%
GSE21546_SAP1A_KO_VS_SAP1A_KO_AND_ELK1_KO_ANTI_CD3_STIM_DP_THYMOCYTES_DN	180	0.37776	1.58362	0	0.0392684	1	2302	tags=33%, list=13%, signal=38%
GSE12392_CD8A_POS_VS_NEG_SPLEEN_DC_DN	175	0.376209	1.58346	0	0.0392841	1	1764	tags=22%, list=10%, signal=24%
BIOCARTA_FCER1_PATHWAY	37	0.498649	1.58323	0.0222841	0.0393331	1	2975	tags=51%, list=17%, signal=62%
MULLIGHAN_NPM1_MUTATED_SIGNATURE_1_DN	104	0.402713	1.58308	0.00364964	0.0393537	1	1723	tags=25%, list=10%, signal=28%
KAUFFMANN_MELANOMA_RELAPSE_UP	59	0.439825	1.5825	0.00320513	0.039539	1	7017	tags=78%, list=40%, signal=130%
GSE21546_WT_VS_SAP1A_KO_AND_ELK1_KO_DP_THYMOCYTES_DN	174	0.378675	1.58247	0	0.039527	1	1774	tags=28%, list=10%, signal=31%
GO_INTESTINAL_ABSORPTION	25	0.532589	1.58246	0.0173267	0.0395072	1	834	tags=20%, list=5%, signal=21%
GSE21670_UNTREATED_VS_TGFB_TREATED_STAT3_KO_CD4_TCELL_DN	173	0.376796	1.58237	0	0.0395148	1	2627	tags=32%, list=15%, signal=37%
TAKEDA_TARGETS_OF_NUP98_HOXA9_FUSION_8D_DN	167	0.382105	1.58201	0	0.039604	1	2372	tags=37%, list=14%, signal=42%
GO_POSITIVE_REGULATION_OF_STRESS_ACTIVATED_PROTEIN_KINASE_SIGNALING_CASCADE	126	0.393605	1.58159	0	0.0397025	1	3724	tags=45%, list=21%, signal=57%
GSE25085_FETAL_BM_VS_ADULT_BM_SP4_THYMIC_IMPLANT_DN	172	0.378065	1.58093	0	0.0399255	1	3126	tags=37%, list=18%, signal=44%
GSE1925_CTRL_VS_IFNG_PRIMED_MACROPHAGE_24H_IFNG_STIM_DN	177	0.37314	1.58067	0	0.03998	1	1551	tags=21%, list=9%, signal=23%
PELLICCIOTTA_HDAC_IN_ANTIGEN_PRESENTATION_DN	43	0.495154	1.58064	0.00315457	0.0399707	1	1801	tags=23%, list=10%, signal=26%
GO_NEGATIVE_REGULATION_OF_VASCULATURE_DEVELOPMENT	69	0.42786	1.57988	0.0176056	0.0401909	1	1112	tags=28%, list=6%, signal=29%
PID_TRAIL_PATHWAY	23	0.547763	1.57968	0.0266667	0.0402369	1	2791	tags=52%, list=16%, signal=62%
GSE17186_NAIVE_VS_CD21HIGH_TRANSITIONAL_BCELL_CORD_BLOOD_DN	168	0.380399	1.57966	0	0.0402197	1	3292	tags=38%, list=19%, signal=46%
GO_HELICASE_ACTIVITY	140	0.389116	1.57952	0	0.04026	1	5952	tags=54%, list=34%, signal=82%
GSE3982_MAC_VS_NEUTROPHIL_DN	173	0.377345	1.57938	0.00458716	0.0402885	1	2823	tags=31%, list=16%, signal=37%
REACTOME_G1_S_TRANSITION	103	0.398714	1.57907	0.00364964	0.0403607	1	6301	tags=53%, list=36%, signal=83%
GSE19888_ADENOSINE_A3R_INH_VS_ACT_IN_MAST_CELL_DN	178	0.37528	1.57888	0	0.0403968	1	2192	tags=31%, list=13%, signal=35%
GSE17721_POLYIC_VS_GARDIQUIMOD_6H_BMDC_UP	178	0.373844	1.57849	0	0.0404953	1	1665	tags=24%, list=10%, signal=26%
GSE21927_C26GM_VS_4T1_TUMOR_MONOCYTE_BALBC_UP	167	0.373286	1.57836	0	0.040514	1	2434	tags=31%, list=14%, signal=35%
HALLMARK_PI3K_AKT_MTOR_SIGNALING	101	0.401481	1.57806	0	0.0405872	1	3097	tags=42%, list=18%, signal=50%
GO_NIK_NF_KAPPAB_SIGNALING	77	0.420947	1.57759	0	0.0407078	1	5309	tags=39%, list=30%, signal=56%
GSE21927_SPLENIC_VS_TUMOR_MONOCYTES_FROM_C26GM_TUMOROUS_MICE_BALBC_DN	167	0.374987	1.57732	0	0.0407701	1	4089	tags=41%, list=23%, signal=53%
TAVOR_CEBPA_TARGETS_DN	26	0.534207	1.57723	0.026738	0.0407691	1	1905	tags=54%, list=11%, signal=60%
REACTOME_HEMOSTASIS	413	0.346932	1.57713	0	0.040778	1	2345	tags=28%, list=13%, signal=32%
REACTOME_SIGNALING_BY_FGFR1_FUSION_MUTANTS	18	0.584698	1.57702	0.0239362	0.0407908	1	2602	tags=44%, list=15%, signal=52%
PID_P38_MKK3_6PATHWAY	26	0.526358	1.57685	0.0209974	0.0408227	1	3979	tags=54%, list=23%, signal=70%
GSE10211_UV_INACT_SENDAI_VS_LIVE_SENDAI_VIRUS_TRACHEAL_EPITHELIAL_CELLS_UP	126	0.385978	1.57674	0.00381679	0.0408306	1	2435	tags=33%, list=14%, signal=38%
GSE39556_UNTREATED_VS_3H_POLYIC_INJ_MOUSE_NK_CELL_DN	174	0.372077	1.57672	0	0.0408103	1	3162	tags=39%, list=18%, signal=47%
GSE17186_MEMORY_VS_NAIVE_BCELL_DN	177	0.374127	1.57643	0	0.0408893	1	3693	tags=38%, list=21%, signal=48%
ONO_FOXP3_TARGETS_UP	21	0.563955	1.57589	0.0358974	0.0410499	1	3671	tags=67%, list=21%, signal=84%
GSE3982_BASOPHIL_VS_TH2_UP	157	0.37963	1.57583	0.00442478	0.0410489	1	2020	tags=27%, list=12%, signal=31%
VART_KSHV_INFECTION_ANGIOGENIC_MARKERS_UP	151	0.380206	1.57558	0	0.0411126	1	1132	tags=26%, list=6%, signal=28%
GO_POSITIVE_REGULATION_OF_INTRINSIC_APOPTOTIC_SIGNALING_PATHWAY	45	0.472578	1.57531	0.00647249	0.0411704	1	2955	tags=42%, list=17%, signal=51%
GSE13547_CTRL_VS_ANTI_IGM_STIM_ZFX_KO_BCELL_2H_UP	137	0.384574	1.57526	0	0.0411596	1	6327	tags=64%, list=36%, signal=100%
GSE40274_FOXP3_VS_FOXP3_AND_EOS_TRANSDUCED_ACTIVATED_CD4_TCELL_UP	169	0.379785	1.57497	0	0.041223	1	2958	tags=33%, list=17%, signal=39%
GO_SECRETORY_GRANULE_MEMBRANE	74	0.431143	1.5745	0.00319489	0.0413595	1	1910	tags=27%, list=11%, signal=30%
GSE26156_DOUBLE_POSITIVE_VS_CD4_SINGLE_POSITIVE_THYMOCYTE_UP	165	0.380622	1.57418	0	0.0414421	1	2248	tags=25%, list=13%, signal=29%
GSE3039_CD4_TCELL_VS_ALPHABETA_CD8_TCELL_UP	172	0.371922	1.5741	0	0.0414505	1	2509	tags=31%, list=14%, signal=36%
GO_UNSATURATED_FATTY_ACID_BIOSYNTHETIC_PROCESS	49	0.462181	1.57364	0.015015	0.0415715	1	1982	tags=41%, list=11%, signal=46%
REACTOME_CELL_SURFACE_INTERACTIONS_AT_THE_VASCULAR_WALL	79	0.423564	1.57352	0.00696864	0.0415836	1	1629	tags=33%, list=9%, signal=36%
GSE1925_3H_VS_24H_IFNG_STIM_MACROPHAGE_DN	163	0.378089	1.57324	0	0.0416476	1	3374	tags=33%, list=19%, signal=40%
GO_REGULATION_OF_INTERLEUKIN_1_BETA_PRODUCTION	38	0.49154	1.5732	0.0191781	0.0416367	1	2349	tags=55%, list=13%, signal=64%
GSE7460_TCONV_VS_TREG_LN_UP	176	0.372565	1.57291	0	0.0417064	1	2836	tags=32%, list=16%, signal=38%
GSE10325_LUPUS_CD4_TCELL_VS_LUPUS_BCELL_DN	158	0.37728	1.57281	0	0.0417116	1	2385	tags=37%, list=14%, signal=42%
GO_MULTI_ORGANISM_LOCALIZATION	61	0.43649	1.57185	0.0122699	0.0419879	1	6801	tags=62%, list=39%, signal=102%
BIOCARTA_TID_PATHWAY	17	0.590359	1.57169	0.0190024	0.0420264	1	2811	tags=59%, list=16%, signal=70%
GSE22140_GERMFREE_VS_SPF_ARTHRITIC_MOUSE_CD4_TCELL_UP	173	0.368113	1.57145	0	0.0420707	1	1431	tags=24%, list=8%, signal=26%
GSE17301_CTRL_VS_48H_ACD3_ACD28_IFNA5_STIM_CD8_TCELL_DN	189	0.372269	1.57081	0.00478469	0.0422633	1	3584	tags=33%, list=21%, signal=41%
GO_GANGLIOSIDE_METABOLIC_PROCESS	26	0.524605	1.57062	0.0157895	0.0423265	1	997	tags=35%, list=6%, signal=37%
GSE21546_SAP1A_KO_VS_SAP1A_KO_AND_ELK1_KO_DP_THYMOCYTES_DN	173	0.376022	1.5704	0	0.0423772	1	2525	tags=30%, list=14%, signal=35%
GSE37532_WT_VS_PPARG_KO_LN_TREG_UP	155	0.381488	1.56997	0	0.0425015	1	2927	tags=30%, list=17%, signal=36%
GSE26030_TH1_VS_TH17_RESTIMULATED_DAY15_POST_POLARIZATION_UP	166	0.373608	1.56981	0	0.0425331	1	3302	tags=31%, list=19%, signal=38%
GO_BLOOD_VESSEL_ENDOTHELIAL_CELL_MIGRATION	23	0.537072	1.56976	0.0206718	0.0425226	1	1176	tags=39%, list=7%, signal=42%
TONKS_TARGETS_OF_RUNX1_RUNX1T1_FUSION_MONOCYTE_DN	44	0.466872	1.56976	0.00294985	0.0424988	1	1785	tags=36%, list=10%, signal=40%
GSE2770_IL12_VS_TGFB_AND_IL12_TREATED_ACT_CD4_TCELL_48H_UP	174	0.371839	1.56942	0	0.0426047	1	3207	tags=41%, list=18%, signal=49%
GSE34392_ST2_KO_VS_WT_DAY8_LCMV_EFFECTOR_CD8_TCELL_UP	179	0.371268	1.5684	0	0.0429416	1	3970	tags=42%, list=23%, signal=54%
BROCKE_APOPTOSIS_REVERSED_BY_IL6	130	0.380609	1.56839	0	0.0429205	1	2404	tags=35%, list=14%, signal=41%
GSE40666_WT_VS_STAT4_KO_CD8_TCELL_WITH_IFNA_STIM_90MIN_DN	180	0.371368	1.56838	0	0.0429013	1	1661	tags=22%, list=10%, signal=24%
GSE2770_IL4_ACT_VS_ACT_CD4_TCELL_2H_DN	173	0.375357	1.56797	0	0.0430304	1	2515	tags=27%, list=14%, signal=31%
GSE24026_PD1_LIGATION_VS_CTRL_IN_ACT_TCELL_LINE_UP	165	0.369834	1.56774	0	0.0430776	1	2416	tags=33%, list=14%, signal=38%
PID_NEPHRIN_NEPH1_PATHWAY	29	0.510107	1.56765	0.0188679	0.0430897	1	1846	tags=45%, list=11%, signal=50%
GSE40655_FOXO1_KO_VS_WT_NTREG_UP	174	0.372579	1.56756	0	0.0430999	1	3477	tags=37%, list=20%, signal=45%
GSE3982_EOSINOPHIL_VS_DC_UP	167	0.372652	1.56756	0	0.0430759	1	2484	tags=30%, list=14%, signal=35%
GO_POSITIVE_REGULATION_OF_TRANSLATIONAL_INITIATION	21	0.552785	1.56734	0.0263158	0.0431249	1	5852	tags=71%, list=33%, signal=107%
GSE11924_TFH_VS_TH1_CD4_TCELL_UP	177	0.371663	1.56731	0	0.0431152	1	4376	tags=46%, list=25%, signal=61%
GSE13306_LAMINA_PROPRIA_VS_SPLEEN_TREG_UP	179	0.371807	1.56729	0	0.043096	1	3740	tags=35%, list=21%, signal=44%
GSE3982_DC_VS_NKCELL_DN	158	0.377122	1.56681	0	0.0432565	1	3717	tags=40%, list=21%, signal=50%
GSE29164_CD8_TCELL_VS_CD8_TCELL_AND_IL12_TREATED_MELANOMA_DAY3_UP	181	0.373645	1.56673	0	0.0432607	1	3430	tags=33%, list=20%, signal=40%
GNF2_MCM5	56	0.443396	1.56659	0.00595238	0.0432726	1	6813	tags=77%, list=39%, signal=125%
GNATENKO_PLATELET_SIGNATURE	33	0.494526	1.56621	0.0104987	0.0433686	1	2974	tags=39%, list=17%, signal=47%
GSE17721_POLYIC_VS_CPG_4H_BMDC_UP	170	0.37098	1.56617	0	0.0433587	1	3571	tags=32%, list=20%, signal=40%
BIOCARTA_TCR_PATHWAY	43	0.46782	1.566	0.0271903	0.04338	1	3292	tags=56%, list=19%, signal=69%
GSE19401_PLN_VS_PEYERS_PATCH_FOLLICULAR_DC_DN	171	0.368271	1.5658	0	0.0434069	1	2759	tags=30%, list=16%, signal=36%
KEGG_TYPE_I_DIABETES_MELLITUS	28	0.527386	1.56572	0.0207254	0.0434112	1	3693	tags=64%, list=21%, signal=81%
GO_ANGIOGENESIS	265	0.352726	1.56552	0	0.0434748	1	1313	tags=24%, list=8%, signal=26%
GSE14308_TH2_VS_TH17_DN	167	0.376291	1.5653	0	0.0435326	1	4032	tags=41%, list=23%, signal=52%
SENGUPTA_EBNA1_ANTICORRELATED	122	0.393623	1.5651	0.00378788	0.0435801	1	1935	tags=25%, list=11%, signal=27%
PID_ALPHA_SYNUCLEIN_PATHWAY	30	0.513785	1.56471	0.00555556	0.0437103	1	3102	tags=50%, list=18%, signal=61%
GO_RECOMBINATIONAL_REPAIR	68	0.417569	1.56377	0.00645161	0.0440428	1	6914	tags=68%, list=40%, signal=111%
GO_REGULATION_OF_SPROUTING_ANGIOGENESIS	23	0.54515	1.56342	0.00862069	0.0441564	1	3095	tags=57%, list=18%, signal=69%
GSE360_CTRL_VS_M_TUBERCULOSIS_DC_DN	180	0.372953	1.56341	0	0.0441377	1	2018	tags=30%, list=12%, signal=34%
GSE24726_WT_VS_E2_2_KO_PDC_DAY6_POST_DELETION_DN	179	0.367852	1.5632	0	0.0441896	1	2334	tags=30%, list=13%, signal=34%
MODULE_277	48	0.463709	1.56316	0.00613497	0.044184	1	4923	tags=46%, list=28%, signal=64%
GSE3982_DC_VS_CENT_MEMORY_CD4_TCELL_DN	161	0.374135	1.56291	0	0.0442611	1	3416	tags=35%, list=20%, signal=44%
GSE39382_IL3_VS_IL3_IL33_TREATED_MAST_CELL_DN	173	0.37476	1.56276	0	0.0442817	1	3870	tags=47%, list=22%, signal=60%
WANG_RESPONSE_TO_GSK3_INHIBITOR_SB216763_UP	280	0.355721	1.56271	0	0.0442704	1	2640	tags=29%, list=15%, signal=34%
THUM_SYSTOLIC_HEART_FAILURE_UP	360	0.34304	1.56264	0	0.0442685	1	2084	tags=29%, list=12%, signal=32%
GSE5542_UNTREATED_VS_IFNA_AND_IFNG_TREATED_EPITHELIAL_CELLS_24H_DN	173	0.372919	1.56236	0	0.0443348	1	3158	tags=40%, list=18%, signal=49%
GSE36888_UNTREATED_VS_IL2_TREATED_TCELL_17H_DN	163	0.374111	1.56213	0	0.0444021	1	1501	tags=26%, list=9%, signal=29%
GO_CELLULAR_RESPONSE_TO_DRUG	62	0.430647	1.56155	0.00621118	0.0445962	1	1180	tags=19%, list=7%, signal=21%
BIOCARTA_NTHI_PATHWAY	23	0.533908	1.56143	0.0361757	0.0446239	1	3393	tags=48%, list=19%, signal=59%
GSE11961_GERMINAL_CENTER_BCELL_DAY7_VS_PLASMA_CELL_DAY7_UP	182	0.366884	1.5614	0	0.0446088	1	2996	tags=33%, list=17%, signal=39%
GO_MATURE_B_CELL_DIFFERENTIATION	17	0.592955	1.56135	0.0282051	0.044603	1	1186	tags=47%, list=7%, signal=50%
GSE15330_HSC_VS_MEGAKARYOCYTE_ERYTHROID_PROGENITOR_UP	145	0.378741	1.56132	0	0.0445879	1	3859	tags=43%, list=22%, signal=54%
GSE1925_CTRL_VS_IFNG_PRIMED_MACROPHAGE_3H_IFNG_STIM_UP	152	0.375243	1.56128	0	0.0445747	1	3273	tags=33%, list=19%, signal=40%
GSE40277_EOS_AND_LEF1_TRANSDUCED_VS_GATA1_AND_SATB1_TRANSDUCED_CD4_TCELL_DN	181	0.376577	1.56128	0	0.044556	1	3543	tags=40%, list=20%, signal=49%
RASHI_RESPONSE_TO_IONIZING_RADIATION_4	52	0.455153	1.56094	0.00949367	0.044659	1	2110	tags=31%, list=12%, signal=35%
GSE17721_LPS_VS_GARDIQUIMOD_4H_BMDC_UP	186	0.366021	1.56083	0	0.0446801	1	3469	tags=39%, list=20%, signal=48%
GSE17974_2H_VS_72H_UNTREATED_IN_VITRO_CD4_TCELL_DN	164	0.372322	1.56049	0	0.0447757	1	4322	tags=39%, list=25%, signal=51%
GSE45739_NRAS_KO_VS_WT_UNSTIM_CD4_TCELL_UP	171	0.371653	1.56035	0	0.0447958	1	3185	tags=29%, list=18%, signal=35%
REACTOME_MRNA_SPLICING	99	0.4045	1.5602	0	0.0448279	1	6783	tags=68%, list=39%, signal=110%
GO_REGULATION_OF_IMMUNOGLOBULIN_PRODUCTION	44	0.463723	1.55988	0.00815217	0.04491	1	4475	tags=57%, list=26%, signal=76%
CHIANG_LIVER_CANCER_SUBCLASS_INTERFERON_UP	21	0.553838	1.55957	0.0377359	0.0449989	1	2298	tags=52%, list=13%, signal=60%
GSE10147_IL3_VS_IL3_AND_CPG_STIM_PDC_UP	125	0.386194	1.55951	0	0.0449929	1	1575	tags=22%, list=9%, signal=24%
STK33_SKM_UP	219	0.354519	1.55943	0	0.045	1	3150	tags=41%, list=18%, signal=49%
GSE46606_IRF4_KO_VS_WT_CD40L_IL2_IL5_3DAY_STIMULATED_BCELL_DN	158	0.376093	1.55938	0	0.0449886	1	1810	tags=22%, list=10%, signal=24%
GSE7548_NAIVE_VS_DAY7_PCC_IMMUNIZATION_CD4_TCELL_UP	180	0.367031	1.55935	0	0.0449724	1	3557	tags=31%, list=20%, signal=38%
GSE43863_DAY6_EFF_VS_DAY150_MEM_LY6C_INT_CXCR5POS_CD4_TCELL_UP	175	0.369858	1.55901	0	0.0450526	1	1832	tags=28%, list=10%, signal=31%
GSE22432_MULTIPOTENT_PROGENITOR_VS_PDC_UP	176	0.369988	1.55893	0	0.0450652	1	4199	tags=36%, list=24%, signal=47%
GSE9960_GRAM_POS_VS_GRAM_NEG_AND_POS_SEPSIS_PBMC_UP	181	0.368672	1.55886	0	0.0450657	1	3418	tags=31%, list=20%, signal=38%
GSE36888_STAT5_AB_KNOCKIN_VS_WT_TCELL_IL2_TREATED_17H_UP	177	0.375724	1.55886	0	0.0450412	1	2793	tags=28%, list=16%, signal=33%
GO_TUMOR_NECROSIS_FACTOR_RECEPTOR_SUPERFAMILY_BINDING	43	0.455096	1.55874	0.00925926	0.0450649	1	3438	tags=44%, list=20%, signal=55%
GSE36826_NORMAL_VS_STAPH_AUREUS_INF_SKIN_UP	173	0.366273	1.55796	0	0.0453302	1	3500	tags=35%, list=20%, signal=44%
GSE22886_NAIVE_CD8_TCELL_VS_MEMORY_TCELL_DN	181	0.369246	1.55783	0.00502513	0.0453611	1	3856	tags=40%, list=22%, signal=51%
GSE4748_LPS_VS_LPS_AND_CYANOBACTERIUM_LPSLIKE_STIM_DC_3H_UP	159	0.37546	1.55778	0	0.0453532	1	2983	tags=36%, list=17%, signal=44%
GSE21670_IL6_VS_TGFB_AND_IL6_TREATED_STAT3_KO_CD4_TCELL_DN	176	0.371361	1.55752	0	0.0454412	1	3192	tags=35%, list=18%, signal=42%
REACTOME_SIGNALLING_TO_ERKS	33	0.484778	1.55748	0.0192837	0.0454295	1	3097	tags=48%, list=18%, signal=59%
GO_RESPONSE_TO_INTERLEUKIN_1	97	0.39993	1.55741	0.0034965	0.0454289	1	1046	tags=28%, list=6%, signal=29%
GSE3039_NKT_CELL_VS_B2_BCELL_DN	168	0.373332	1.55726	0.00465116	0.0454531	1	1963	tags=27%, list=11%, signal=30%
GSE20366_EX_VIVO_VS_DEC205_CONVERSION_NAIVE_CD4_TCELL_UP	179	0.368934	1.55721	0.00462963	0.0454451	1	2841	tags=31%, list=16%, signal=36%
GO_REGULATION_OF_PROTEIN_SECRETION	348	0.340508	1.55711	0	0.045462	1	2349	tags=30%, list=13%, signal=34%
GSE9006_HEALTHY_VS_TYPE_1_DIABETES_PBMC_1MONTH_POST_DX_UP	180	0.372226	1.55685	0	0.0455376	1	2257	tags=23%, list=13%, signal=27%
GSE15330_HSC_VS_LYMPHOID_PRIMED_MULTIPOTENT_PROGENITOR_UP	185	0.369064	1.5567	0	0.0455636	1	1605	tags=24%, list=9%, signal=27%
GSE27786_LSK_VS_NKTCELL_DN	161	0.370966	1.55658	0.00446429	0.045573	1	3878	tags=44%, list=22%, signal=56%
GSE25085_FETAL_LIVER_VS_FETAL_BM_SP4_THYMIC_IMPLANT_DN	177	0.373698	1.55648	0	0.0455887	1	2287	tags=32%, list=13%, signal=36%
GSE19401_NAIVE_VS_IMMUNIZED_MOUSE_PLN_FOLLICULAR_DC_UP	171	0.373867	1.55643	0	0.0455797	1	1428	tags=27%, list=8%, signal=29%
LEE_RECENT_THYMIC_EMIGRANT	186	0.365895	1.55618	0	0.0456514	1	2304	tags=29%, list=13%, signal=33%
ST_ERK1_ERK2_MAPK_PATHWAY	32	0.496724	1.55609	0.0126183	0.0456608	1	3731	tags=50%, list=21%, signal=63%
GSE3691_CONVENTIONAL_VS_PLASMACYTOID_DC_SPLEEN_UP	181	0.369353	1.55511	0	0.0459866	1	2997	tags=36%, list=17%, signal=43%
GSE7460_TCONV_VS_TREG_THYMUS_DN	179	0.363013	1.555	0	0.0459968	1	2814	tags=35%, list=16%, signal=42%
GSE13547_CTRL_VS_ANTI_IGM_STIM_ZFX_KO_BCELL_12H_DN	139	0.382234	1.55445	0	0.0461499	1	3255	tags=38%, list=19%, signal=46%
GSE1460_CD4_THYMOCYTE_VS_THYMIC_STROMAL_CELL_UP	170	0.368944	1.55428	0	0.0461947	1	4648	tags=45%, list=27%, signal=60%
GSE22935_WT_VS_MYD88_KO_MACROPHAGE_48H_MBOVIS_BCG_STIM_DN	180	0.372499	1.55394	0	0.0462805	1	3456	tags=44%, list=20%, signal=54%
BIOCARTA_CERAMIDE_PATHWAY	22	0.549246	1.5537	0.0369393	0.0463469	1	2975	tags=41%, list=17%, signal=49%
PID_IL8_CXCR1_PATHWAY	24	0.533649	1.55328	0.024	0.0464635	1	1788	tags=46%, list=10%, signal=51%
GSE360_CTRL_VS_T_GONDII_MAC_UP	176	0.369353	1.55324	0	0.0464505	1	3165	tags=28%, list=18%, signal=34%
TONKS_TARGETS_OF_RUNX1_RUNX1T1_FUSION_ERYTHROCYTE_UP	143	0.377367	1.55324	0	0.0464265	1	2225	tags=34%, list=13%, signal=39%
ROSS_AML_WITH_CBFB_MYH11_FUSION	47	0.458123	1.55322	0.00613497	0.04641	1	1375	tags=34%, list=8%, signal=37%
TAKEDA_TARGETS_OF_NUP98_HOXA9_FUSION_10D_UP	153	0.378055	1.55278	0	0.0465363	1	2219	tags=35%, list=13%, signal=40%
GSE14386_UNTREATED_VS_IFNA_TREATED_ACT_PBMC_MS_PATIENT_DN	144	0.381505	1.55244	0	0.0466269	1	1861	tags=30%, list=11%, signal=33%
GSE15735_2H_VS_12H_HDAC_INHIBITOR_TREATED_CD4_TCELL_UP	182	0.367111	1.55244	0	0.0466029	1	2825	tags=37%, list=16%, signal=43%
GSE36888_STAT5_AB_KNOCKIN_VS_WT_TCELL_IL2_TREATED_6H_UP	172	0.370745	1.55215	0	0.0466759	1	3216	tags=33%, list=18%, signal=40%
GO_POSITIVE_REGULATION_OF_PHOSPHOLIPID_METABOLIC_PROCESS	39	0.471788	1.55144	0.010989	0.0468843	1	1936	tags=36%, list=11%, signal=40%
GO_MITOTIC_CELL_CYCLE_CHECKPOINT	125	0.385804	1.55139	0.00377359	0.0468702	1	4931	tags=47%, list=28%, signal=65%
MARSON_FOXP3_TARGETS_UP	57	0.43675	1.55135	0.00923077	0.0468607	1	3154	tags=46%, list=18%, signal=55%
MODULE_4	20	0.552123	1.55096	0.0243902	0.0469909	1	3983	tags=60%, list=23%, signal=78%
GSE24142_EARLY_THYMIC_PROGENITOR_VS_DN2_THYMOCYTE_DN	186	0.36265	1.55084	0	0.0470122	1	3923	tags=46%, list=22%, signal=58%
GSE37301_COMMON_LYMPHOID_PROGENITOR_VS_CD4_TCELL_DN	176	0.367046	1.55051	0	0.0471173	1	2877	tags=31%, list=16%, signal=36%
GSE41867_DAY6_VS_DAY15_LCMV_ARMSTRONG_EFFECTOR_CD8_TCELL_UP	152	0.368784	1.5502	0	0.047208	1	2695	tags=36%, list=15%, signal=42%
GSE34006_A2AR_KO_VS_A2AR_AGONIST_TREATED_TREG_DN	180	0.364234	1.55003	0	0.0472598	1	3036	tags=31%, list=17%, signal=37%
GSE22229_RENAL_TRANSPLANT_IMMUNOSUPP_THERAPY_VS_HEALTHY_PBMC_UP	174	0.36794	1.54969	0	0.0473587	1	2008	tags=21%, list=11%, signal=24%
GSE26669_CTRL_VS_COSTIM_BLOCK_MLR_CD4_TCELL_DN	167	0.374113	1.54969	0	0.0473344	1	3198	tags=34%, list=18%, signal=41%
GSE7548_DAY7_VS_DAY28_PCC_IMMUNIZATION_CD4_TCELL_DN	162	0.371646	1.54968	0	0.0473148	1	2667	tags=26%, list=15%, signal=30%
GSE6269_FLU_VS_STAPH_AUREUS_INF_PBMC_UP	154	0.381201	1.54926	0	0.0474361	1	3216	tags=32%, list=18%, signal=39%
GSE15624_CTRL_VS_6H_HALOFUGINONE_TREATED_CD4_TCELL_UP	115	0.382745	1.54918	0	0.0474371	1	1696	tags=23%, list=10%, signal=26%
REACTOME_IL1_SIGNALING	38	0.469149	1.54905	0.0205882	0.0474706	1	3559	tags=47%, list=20%, signal=59%
GSE4748_CYANOBACTERIUM_LPSLIKE_VS_LPS_AND_CYANOBACTERIUM_LPSLIKE_STIM_DC_3H_UP	145	0.380712	1.54903	0.004329	0.04745	1	3580	tags=39%, list=20%, signal=49%
GSE32901_NAIVE_VS_TH1_CD4_TCELL_UP	111	0.38581	1.54891	0	0.0474754	1	2465	tags=32%, list=14%, signal=36%
GSE24634_TEFF_VS_TCONV_DAY7_IN_CULTURE_DN	176	0.368788	1.54886	0	0.0474611	1	1151	tags=24%, list=7%, signal=25%
GSE27786_ERYTHROBLAST_VS_MONO_MAC_DN	179	0.369723	1.5486	0	0.0475485	1	1977	tags=23%, list=11%, signal=26%
GSE10325_LUPUS_CD4_TCELL_VS_LUPUS_MYELOID_UP	167	0.371454	1.54855	0	0.0475459	1	2927	tags=40%, list=17%, signal=47%
GSE17186_CD21LOW_VS_CD21HIGH_TRANSITIONAL_BCELL_DN	180	0.365598	1.54852	0	0.0475342	1	1449	tags=19%, list=8%, signal=20%
GSE22886_IGM_MEMORY_BCELL_VS_BM_PLASMA_CELL_UP	154	0.377321	1.54847	0	0.0475289	1	3246	tags=36%, list=19%, signal=44%
GO_ENDOTHELIAL_CELL_DIFFERENTIATION	65	0.422203	1.54814	0.00340136	0.0476446	1	1121	tags=29%, list=6%, signal=31%
LAU_APOPTOSIS_CDKN2A_UP	50	0.446556	1.54785	0.0117994	0.0477335	1	3060	tags=32%, list=18%, signal=39%
REACTOME_SHC_RELATED_EVENTS	15	0.601057	1.54771	0.043038	0.0477586	1	3097	tags=53%, list=18%, signal=65%
GSE43955_1H_VS_20H_ACT_CD4_TCELL_UP	180	0.365648	1.54717	0	0.0479317	1	3493	tags=33%, list=20%, signal=41%
GSE7852_THYMUS_VS_FAT_TREG_UP	172	0.364052	1.54716	0	0.0479145	1	3134	tags=30%, list=18%, signal=36%
GSE13522_WT_VS_IFNAR_KO_SKIN_UP	173	0.369263	1.547	0.00510204	0.0479456	1	2410	tags=28%, list=14%, signal=33%
GO_NEGATIVE_REGULATION_OF_ENDOTHELIAL_CELL_PROLIFERATION	27	0.518638	1.54673	0.0144509	0.0480136	1	1195	tags=37%, list=7%, signal=40%
REACTOME_LIPID_DIGESTION_MOBILIZATION_AND_TRANSPORT	43	0.467539	1.54663	0.0153374	0.0480198	1	486	tags=16%, list=3%, signal=17%
BIOCARTA_IL2_PATHWAY	22	0.547043	1.5461	0.0252525	0.0482155	1	2975	tags=50%, list=17%, signal=60%
GSE17721_LPS_VS_PAM3CSK4_12H_BMDC_UP	176	0.368749	1.54602	0.00469484	0.0482241	1	3066	tags=38%, list=18%, signal=45%
GSE42724_NAIVE_VS_MEMORY_BCELL_UP	169	0.368716	1.54599	0	0.0482149	1	2881	tags=33%, list=16%, signal=39%
GSE37416_CTRL_VS_24H_F_TULARENSIS_LVS_NEUTROPHIL_UP	161	0.373614	1.54592	0	0.0482139	1	2644	tags=31%, list=15%, signal=36%
LIANG_HEMATOPOIESIS_STEM_CELL_NUMBER_LARGE_VS_TINY_DN	37	0.479692	1.54559	0.00573066	0.0483152	1	1584	tags=22%, list=9%, signal=24%
GSE25088_WT_VS_STAT6_KO_MACROPHAGE_ROSIGLITAZONE_STIM_DN	172	0.366094	1.54522	0.00454545	0.048422	1	2851	tags=34%, list=16%, signal=40%
PID_FAS_PATHWAY	36	0.479797	1.54515	0.00862069	0.0484198	1	3406	tags=53%, list=19%, signal=65%
GSE29617_CTRL_VS_DAY3_TIV_FLU_VACCINE_PBMC_2008_UP	152	0.372447	1.545	0	0.0484426	1	3880	tags=39%, list=22%, signal=49%
GO_SINGLE_ORGANISM_CELL_ADHESION	419	0.336813	1.54472	0	0.0485314	1	2640	tags=33%, list=15%, signal=38%
GO_NEGATIVE_REGULATION_OF_HOMOTYPIC_CELL_CELL_ADHESION	86	0.402087	1.54472	0.00374532	0.0485061	1	3768	tags=49%, list=22%, signal=62%
GO_NEGATIVE_REGULATION_OF_RESPONSE_TO_BIOTIC_STIMULUS	25	0.537421	1.54452	0.0257069	0.0485537	1	1650	tags=36%, list=9%, signal=40%
GSE17721_POLYIC_VS_PAM3CSK4_4H_BMDC_UP	174	0.362964	1.54436	0	0.0485935	1	2551	tags=28%, list=15%, signal=33%
NICK_RESPONSE_TO_PROC_TREATMENT_DN	21	0.531231	1.54413	0.0284238	0.0486649	1	2966	tags=43%, list=17%, signal=52%
GSE3982_NEUTROPHIL_VS_BCELL_UP	169	0.371328	1.54402	0	0.0486903	1	2715	tags=33%, list=16%, signal=39%
GO_POSITIVE_REGULATION_OF_AUTOPHAGY	71	0.41822	1.54402	0.00662252	0.0486667	1	4642	tags=46%, list=27%, signal=63%
GO_ATP_DEPENDENT_DNA_HELICASE_ACTIVITY	29	0.502479	1.54363	0.0283505	0.0487862	1	6833	tags=86%, list=39%, signal=141%
REACTOME_DNA_STRAND_ELONGATION	30	0.512027	1.54355	0.0222222	0.048792	1	7078	tags=87%, list=41%, signal=145%
GO_PROTEIN_SUMOYLATION	106	0.390509	1.54354	0.00353357	0.0487718	1	6524	tags=58%, list=37%, signal=93%
GSE32986_CURDLAN_LOWDOSE_VS_CURDLAN_HIGHDOSE_STIM_DC_DN	181	0.367355	1.54344	0.00534759	0.0487785	1	2768	tags=39%, list=16%, signal=45%
GSE7348_UNSTIM_VS_LPS_STIM_MACROPHAGE_UP	133	0.380565	1.54333	0	0.0487867	1	3073	tags=32%, list=18%, signal=39%
GSE13411_SWITCHED_MEMORY_BCELL_VS_PLASMA_CELL_UP	166	0.371298	1.54305	0	0.0488492	1	3807	tags=42%, list=22%, signal=53%
GCM_CHUK	67	0.428473	1.54292	0.01	0.0488893	1	5065	tags=52%, list=29%, signal=73%
HADDAD_T_LYMPHOCYTE_AND_NK_PROGENITOR_DN	56	0.438647	1.54272	0.0150602	0.0489375	1	2141	tags=39%, list=12%, signal=45%
GSE9988_ANTI_TREM1_VS_ANTI_TREM1_AND_LPS_MONOCYTE_UP	176	0.367233	1.54222	0.00520833	0.049097	1	2811	tags=28%, list=16%, signal=33%
GO_RNA_POLYMERASE_II_DISTAL_ENHANCER_SEQUENCE_SPECIFIC_DNA_BINDING	60	0.423958	1.5422	0.012945	0.0490787	1	3677	tags=43%, list=21%, signal=55%
GSE13738_TCR_VS_BYSTANDER_ACTIVATED_CD4_TCELL_DN	163	0.374304	1.5421	0	0.0490896	1	2681	tags=33%, list=15%, signal=38%
GO_DNA_REPAIR	400	0.337722	1.54208	0	0.0490747	1	5520	tags=46%, list=32%, signal=65%
GO_PROTEIN_SELF_ASSOCIATION	39	0.472509	1.54196	0.0231884	0.0490906	1	1490	tags=28%, list=9%, signal=31%
GSE46606_IRF4MID_VS_WT_CD40L_IL2_IL5_DAY1_STIMULATED_BCELL_UP	168	0.373289	1.54192	0	0.0490802	1	2867	tags=27%, list=16%, signal=32%
GSE39110_DAY3_VS_DAY6_POST_IMMUNIZATION_CD8_TCELL_WITH_IL2_TREATMENT_DN	174	0.365946	1.54164	0	0.0491736	1	1974	tags=27%, list=11%, signal=30%
SEKI_INFLAMMATORY_RESPONSE_LPS_UP	66	0.421572	1.54105	0.00934579	0.0493658	1	2328	tags=36%, list=13%, signal=42%
GSE23321_CENTRAL_VS_EFFECTOR_MEMORY_CD8_TCELL_UP	181	0.364284	1.5408	0	0.0494347	1	3733	tags=37%, list=21%, signal=47%
GO_PEPTIDYL_SERINE_MODIFICATION	138	0.3787	1.54058	0	0.0494953	1	3406	tags=37%, list=19%, signal=46%
GSE2770_UNTREATED_VS_TGFB_AND_IL4_TREATED_ACT_CD4_TCELL_2H_DN	176	0.370207	1.54056	0	0.0494768	1	3231	tags=34%, list=18%, signal=41%
GSE4142_NAIVE_BCELL_VS_PLASMA_CELL_DN	179	0.36127	1.54056	0	0.0494513	1	1972	tags=24%, list=11%, signal=27%
GSE14308_TH2_VS_TH1_DN	174	0.369729	1.54028	0	0.0495339	1	2586	tags=29%, list=15%, signal=33%
GSE22886_NAIVE_CD8_TCELL_VS_NKCELL_DN	172	0.362463	1.54023	0	0.0495268	1	2678	tags=35%, list=15%, signal=41%
GSE16385_ROSIGLITAZONE_IFNG_TNF_VS_IL4_STIM_MACROPHAGE_UP	178	0.366298	1.54019	0	0.0495224	1	2438	tags=27%, list=14%, signal=31%
PID_ERBB1_DOWNSTREAM_PATHWAY	105	0.39457	1.54016	0.00724638	0.049503	1	3102	tags=37%, list=18%, signal=45%
GO_NEGATIVE_REGULATION_OF_CHROMOSOME_ORGANIZATION	89	0.398364	1.54002	0.00359712	0.049531	1	5075	tags=49%, list=29%, signal=69%
OSWALD_HEMATOPOIETIC_STEM_CELL_IN_COLLAGEN_GEL_DN	216	0.355934	1.54001	0	0.049509	1	2640	tags=31%, list=15%, signal=36%
VANTVEER_BREAST_CANCER_ESR1_DN	213	0.362223	1.53986	0	0.0495422	1	1666	tags=22%, list=10%, signal=24%
GSE43863_DAY6_EFF_VS_DAY150_MEM_TH1_CD4_TCELL_UP	182	0.364178	1.53929	0	0.0497424	1	3117	tags=37%, list=18%, signal=44%
GO_POSITIVE_REGULATION_OF_CELL_ADHESION	330	0.344813	1.53879	0	0.0498872	1	2356	tags=33%, list=13%, signal=37%
GO_REGULATION_OF_ESTABLISHMENT_OR_MAINTENANCE_OF_CELL_POLARITY	20	0.554698	1.53845	0.0360825	0.0499989	1	1646	tags=40%, list=9%, signal=44%
GSE18804_SPLEEN_MACROPHAGE_VS_COLON_TUMORAL_MACROPHAGE_UP	183	0.36185	1.53843	0	0.0499846	1	2637	tags=34%, list=15%, signal=40%
LI_WILMS_TUMOR_ANAPLASTIC_UP	19	0.560772	1.53817	0.0356234	0.0500464	1	7078	tags=84%, list=41%, signal=141%
GSE39820_CTRL_VS_IL1B_IL6_IL23A_CD4_TCELL_DN	182	0.36126	1.53796	0	0.0501019	1	3290	tags=40%, list=19%, signal=48%
GSE25088_CTRL_VS_IL4_STIM_MACROPHAGE_UP	158	0.36921	1.53746	0	0.050276	1	3191	tags=37%, list=18%, signal=45%
GSE40274_CTRL_VS_FOXP3_AND_GATA1_TRANSDUCED_ACTIVATED_CD4_TCELL_UP	122	0.383551	1.53664	0.00413223	0.0505851	1	4235	tags=47%, list=24%, signal=61%
GSE45365_NK_CELL_VS_CD8A_DC_UP	184	0.358471	1.53644	0	0.0506281	1	2658	tags=30%, list=15%, signal=35%
GO_REGULATION_OF_TRANSLATION_IN_RESPONSE_TO_STRESS	19	0.567365	1.53619	0.0178117	0.0506937	1	4042	tags=53%, list=23%, signal=68%
GSE29618_BCELL_VS_MONOCYTE_DAY7_FLU_VACCINE_DN	178	0.357309	1.53617	0	0.0506721	1	2359	tags=29%, list=13%, signal=33%
REACTOME_DOWNSTREAM_TCR_SIGNALING	28	0.506659	1.53601	0.0304569	0.0506968	1	3559	tags=61%, list=20%, signal=76%
GSE40068_CXCR5POS_BCL6POS_TFH_VS_CXCR5NEG_BCL6NEG_CD4_TCELL_DN	180	0.36189	1.53559	0	0.0508519	1	3228	tags=38%, list=18%, signal=47%
GSE10240_CTRL_VS_IL17_STIM_PRIMARY_BRONCHIAL_EPITHELIAL_CELLS_DN	182	0.364559	1.53546	0.00469484	0.0508703	1	2398	tags=31%, list=14%, signal=35%
GO_REGULATION_OF_MITOCHONDRIAL_OUTER_MEMBRANE_PERMEABILIZATION_INVOLVED_IN_APOPTOTIC_SIGNALING_PATHWAY	38	0.473799	1.53522	0.0264706	0.0509163	1	1238	tags=18%, list=7%, signal=20%
GSE29164_UNTREATED_VS_CD8_TCELL_AND_IL12_TREATED_MELANOMA_DAY7_DN	177	0.372457	1.53513	0	0.050925	1	2064	tags=26%, list=12%, signal=29%
REACTOME_HIV_INFECTION	177	0.36722	1.53496	0	0.0509555	1	6184	tags=49%, list=35%, signal=74%
ZHANG_TLX_TARGETS_DN	85	0.40232	1.53381	0.00649351	0.0513759	1	7275	tags=84%, list=42%, signal=142%
MODULE_96	30	0.495992	1.53376	0.0167598	0.0513671	1	1574	tags=33%, list=9%, signal=37%
GO_CONDENSED_CHROMOSOME_CENTROMERIC_REGION	83	0.411431	1.53367	0.0107527	0.0513816	1	7013	tags=70%, list=40%, signal=116%
GSE39864_WT_VS_GATA3_KO_TREG_UP	181	0.362915	1.53338	0	0.0514783	1	2109	tags=27%, list=12%, signal=30%
GSE17721_POLYIC_VS_GARDIQUIMOD_4H_BMDC_UP	170	0.365106	1.53313	0	0.051548	1	2709	tags=28%, list=16%, signal=32%
GSE17974_0.5H_VS_72H_IL4_AND_ANTI_IL12_ACT_CD4_TCELL_UP	159	0.366447	1.53291	0.0049505	0.0516135	1	4067	tags=42%, list=23%, signal=54%
MORI_SMALL_PRE_BII_LYMPHOCYTE_DN	70	0.416685	1.53289	0.0151057	0.0515899	1	2861	tags=31%, list=16%, signal=37%
GSE23308_WT_VS_MINERALCORTICOID_REC_KO_MACROPHAGE_DN	177	0.365945	1.53289	0	0.0515646	1	2629	tags=31%, list=15%, signal=36%
GSE8515_IL1_VS_IL6_4H_STIM_MAC_UP	176	0.368579	1.53281	0.00483092	0.0515729	1	3483	tags=39%, list=20%, signal=48%
GSE17721_12H_VS_24H_GARDIQUIMOD_BMDC_UP	179	0.361907	1.53281	0	0.0515467	1	1794	tags=22%, list=10%, signal=25%
GSE23925_DARK_ZONE_VS_NAIVE_BCELL_UP	176	0.365097	1.53252	0	0.051618	1	3894	tags=38%, list=22%, signal=48%
GSE3982_MAC_VS_TH2_UP	177	0.362107	1.53202	0	0.0518065	1	2635	tags=27%, list=15%, signal=32%
GO_CYTOKINE_PRODUCTION_INVOLVED_IN_IMMUNE_RESPONSE	16	0.575926	1.53193	0.0409207	0.0518079	1	4305	tags=69%, list=25%, signal=91%
GSE3982_MAST_CELL_VS_NKCELL_DN	173	0.36643	1.53175	0	0.0518619	1	2277	tags=28%, list=13%, signal=32%
GSE11057_NAIVE_VS_MEMORY_CD4_TCELL_DN	173	0.365798	1.53124	0	0.0520415	1	2248	tags=29%, list=13%, signal=33%
GSE7460_TCONV_VS_TREG_THYMUS_UP	184	0.359956	1.53106	0	0.0520788	1	3319	tags=39%, list=19%, signal=47%
GO_ACUTE_INFLAMMATORY_RESPONSE	68	0.420899	1.53043	0.0133333	0.0522854	1	2249	tags=32%, list=13%, signal=37%
GSE22140_HEALTHY_VS_ARTHRITIC_MOUSE_CD4_TCELL_UP	176	0.363042	1.53032	0.00913242	0.0523045	1	2281	tags=26%, list=13%, signal=30%
GSE3039_NKT_CELL_VS_B2_BCELL_UP	185	0.370621	1.53005	0	0.0523967	1	2703	tags=32%, list=15%, signal=37%
GSE8921_3H_VS_24H_TLR1_2_STIM_MONOCYTE_UP	166	0.361638	1.52997	0	0.0524109	1	3296	tags=33%, list=19%, signal=40%
GO_RECEPTOR_INTERNALIZATION	45	0.448744	1.52962	0.0189702	0.0525152	1	1712	tags=33%, list=10%, signal=37%
GSE39556_UNTREATED_VS_3H_POLYIC_INJ_MOUSE_CD8A_DC_UP	172	0.36633	1.52956	0.00510204	0.0525144	1	1962	tags=30%, list=11%, signal=33%
GSE21063_CTRL_VS_ANTI_IGM_STIM_BCELL_NFATC1_KO_8H_UP	165	0.364934	1.5295	0	0.0525103	1	3623	tags=38%, list=21%, signal=48%
GO_RIBONUCLEOPROTEIN_COMPLEX_LOCALIZATION	109	0.390929	1.52911	0	0.0526486	1	6390	tags=55%, list=37%, signal=86%
GO_LYMPH_NODE_DEVELOPMENT	16	0.580229	1.52863	0.0282776	0.0528232	1	4232	tags=63%, list=24%, signal=82%
GSE9988_ANTI_TREM1_AND_LPS_VS_CTRL_TREATED_MONOCYTES_UP	157	0.371828	1.528	0	0.0530387	1	2779	tags=31%, list=16%, signal=37%
BIOCARTA_HCMV_PATHWAY	17	0.584671	1.52789	0.0512195	0.053059	1	3393	tags=59%, list=19%, signal=73%
GSE24726_WT_VS_E2_2_KO_PDC_DN	178	0.362325	1.52774	0	0.0530914	1	2836	tags=30%, list=16%, signal=35%
GSE27859_CD11C_INT_F480_HI_MACROPHAGE_VS_CD11C_ING_F480_INT_DC_UP	152	0.371761	1.52699	0.00404858	0.0533491	1	2622	tags=28%, list=15%, signal=33%
GSE21670_STAT3_KO_VS_WT_CD4_TCELL_TGFB_IL6_TREATED_DN	173	0.363618	1.52691	0	0.0533523	1	2593	tags=36%, list=15%, signal=42%
GO_PEPTIDYL_LYSINE_METHYLATION	54	0.424046	1.52691	0.00611621	0.0533255	1	2355	tags=28%, list=13%, signal=32%
GO_REGULATION_OF_T_HELPER_CELL_DIFFERENTIATION	25	0.518499	1.52681	0.0239362	0.0533286	1	2278	tags=40%, list=13%, signal=46%
GO_ENDOCYTOSIS	431	0.332906	1.5265	0	0.0534234	1	3338	tags=36%, list=19%, signal=44%
GO_REGULATION_OF_CHEMOKINE_PRODUCTION	59	0.429658	1.52646	0.00917431	0.0534145	1	2333	tags=37%, list=13%, signal=43%
OSMAN_BLADDER_CANCER_UP	360	0.33463	1.52624	0	0.0535019	1	3557	tags=31%, list=20%, signal=38%
[truncated: 5,146 more rows]
