# Supplementary material for: PAX3-FOXO1 dictates myogenic reprogramming and rhabdomyosarcoma identity in endothelial progenitors
Source: Nat Commun. 2023 Nov 15;14:7291. doi: 10.1038/s41467-023-43044-1 (PMC10651858; doi:10.1038/s41467-023-43044-1)
Supplement: Supplementary file 7 — Dataset 6 [file 41467_2023_43044_MOESM7_ESM.xlsx]

## Sheet: Sheet1
Supplementary Data 6 – aP2-Cre;R26-tdTom and Tek-Cre;R26-tdTom Tom+ RNAseq. Signficance determined by moderated t-tests using a combination of limma::lmFit and limma::eBayes functions. The false discovery rate (FDR) was estimated using the Benjamini-Hochberg method
geneID	geneSymbol	log2FC	AveExpr	P.Value	FDR	aP2_SCM_tomatoPos.AveExpr	Tek_SCM_tomatoPos.AveExpr	2064707_MEH232	2064709_MEH234	2064723_MEH260	2064727_MEH264	2064731_MEH268	2064735_MEH272	2064739_MEH276
ENSMUSG00000029661.16	Col1a2	-3.99	6.97	1.9041e-07	0.002508	4.66	8.71	5.61	3.9	4.46	8.75	8.76	8.99	8.33
ENSMUSG00000071984.10	Fndc1	-3.15	5.92	1.8114e-06	0.008418	4.1	7.29	4.74	3.26	4.26	7.18	7.36	7.02	7.6
ENSMUSG00000026094.14	Stk17b	-1.64	6.9	2.1939e-06	0.008418	5.96	7.61	6.13	5.89	5.85	7.48	7.57	7.59	7.78
ENSMUSG00000026043.18	Col3a1	-3.35	7.94	2.5565e-06	0.008418	6	9.39	7.03	4.98	5.98	9.52	9.66	9.54	8.86
ENSMUSG00000001506.10	Col1a1	-4.37	6.68	3.8115e-06	0.01004	4.14	8.59	5.54	2.84	3.99	8.71	8.89	8.86	7.9
ENSMUSG00000033327.17	Tnxb	-2.07	5.73	6.1621e-06	0.013093	4.57	6.61	4.21	4.66	4.81	6.7	6.52	6.39	6.83
ENSMUSG00000022371.16	Col14a1	-3.63	5.07	6.9587e-06	0.013093	3	6.64	3.77	2.72	2.43	6.34	6.72	6.43	7.08
ENSMUSG00000019929.16	Dcn	-3.3	6.75	1.3741e-05	0.022623	4.83	8.2	5.82	3.31	5.32	8.3	8.11	7.8	8.58
ENSMUSG00000096887.2	Gm20594	-1.65	6.3	1.5723e-05	0.02301	5.36	7	5.18	5.35	5.54	6.75	6.9	7	7.35
ENSMUSG00000019850.11	Tnfaip3	-1.33	7.07	2.4198e-05	0.028831	6.31	7.64	6.38	6.17	6.36	7.63	7.84	7.77	7.33
ENSMUSG00000029231.15	Pdgfra	-2.37	4.59	2.6268e-05	0.028831	3.25	5.62	3.69	3.13	2.86	5.44	5.68	5.56	5.79
ENSMUSG00000027508.15	Pag1	-3.61	5.43	4.0241e-05	0.033904	3.36	7	4.11	2.99	2.94	6.18	6.99	7.29	7.55
ENSMUSG00000002897.5	Il17ra	-2.59	4.77	4.0532e-05	0.033904	3.3	5.88	3.4	2.79	3.65	5.57	5.66	5.97	6.32
ENSMUSG00000042797.9	Aqp11	-2.86	6.07	4.3652e-05	0.033904	4.45	7.29	4.28	4.58	4.46	6.34	7.29	7.71	7.81
ENSMUSG00000020032.14	Nuak1	1.28	6.6	4.7399e-05	0.034683	7.33	6.05	7.29	7.44	7.26	6.44	5.89	6.07	5.78
ENSMUSG00000020889.11	Nr1d1	1.64	6.46	5.0203e-05	0.034801	7.4	5.77	7.26	7.89	7.04	5.27	6.06	5.88	5.84
ENSMUSG00000023927.15	Satb1	-8.23	6.58	4.0846e-05	0.033904	1.95	10.11	1.79	2.44	1.44	8.79	9.89	10.61	11.13
ENSMUSG00000024011.17	Pi16	-3.57	5.03	6.3898e-05	0.038091	2.98	6.58	3.69	2.21	2.97	6.2	6.42	6.31	7.38
ENSMUSG00000033420.12	Antxr1	-2.41	4.66	7.0136e-05	0.038091	3.29	5.71	4.04	3.11	2.65	5.73	5.53	6.03	5.54
ENSMUSG00000021596.16	Mctp1	1.54	5.06	7.1588e-05	0.038091	5.94	4.42	6.08	5.94	5.79	4.85	4.41	4.13	4.23
ENSMUSG00000027347.18	Rasgrp1	-3.59	6.57	7.8492e-05	0.038091	4.48	8.14	5.88	3.4	4.14	7.23	7.88	8.53	8.92
ENSMUSG00000026042.16	Col5a2	-1.93	4.71	8.0304e-05	0.038091	3.62	5.55	4	3.65	3.14	5.7	5.63	5.45	5.41
ENSMUSG00000030156.5	Cd69	-5.32	3.83	1.8695e-05	0.024624	0.89	6.13	1.22	0.4	0.7	6.23	6.09	6.45	5.74
ENSMUSG00000038872.10	Zfhx3	1.39	6.43	7.9516e-05	0.038091	7.23	5.84	7.07	7.56	7.06	6.15	5.76	6.03	5.42
ENSMUSG00000030513.14	Pcsk6	-1.96	4.86	9.3048e-05	0.038298	3.75	5.71	3.93	3.15	4.12	5.83	5.39	5.92	5.69
ENSMUSG00000026574.5	Dpt	-3.73	4.62	8.2487e-05	0.038091	2.48	6.27	4.35	1.6	1.33	5.96	6.3	6.27	6.54
ENSMUSG00000031740.8	Mmp2	-3.15	4.35	9.1167e-05	0.038298	2.55	5.74	3.73	2.41	1.39	5.56	6.08	5.49	5.8
ENSMUSG00000029204.7	Rhoh	-3.25	5.88	0.00010941	0.041009	4.01	7.29	4.65	3.36	3.98	6.27	7.2	7.76	7.93
ENSMUSG00000002602.16	Axl	-1.8	5.67	0.00011209	0.041009	4.63	6.46	5.15	4.12	4.59	6.59	6.53	5.99	6.7
ENSMUSG00000037999.13	Arap2	-1.22	6.43	0.00010833	0.041009	5.74	6.95	5.7	5.8	5.71	6.83	6.76	6.88	7.31
ENSMUSG00000071713.6	Csf2rb	1.2	6.26	0.0001073	0.041009	6.94	5.75	7.03	6.86	6.94	6.08	5.6	5.87	5.42
ENSMUSG00000032515.8	Csrnp1	-1.95	4.52	0.00012376	0.042896	3.4	5.38	3.84	3.2	3.11	5.18	5.6	5.47	5.26
ENSMUSG00000001930.17	Vwf	1.26	7.77	0.00011621	0.041367	8.5	7.23	8.29	8.85	8.35	7.51	7.28	7.34	6.8
ENSMUSG00000022894.6	Adamts5	-1.41	5.81	0.00014253	0.04485	5.01	6.42	4.58	5.02	5.4	6.5	6.58	6.36	6.2
ENSMUSG00000027750.16	Postn	-2.19	5.81	0.00014861	0.04485	4.54	6.77	5.2	4.08	4.31	6.56	7.18	7.2	6.15
ENSMUSG00000026107.11	Nabp1	-2.4	6.72	0.00013862	0.04485	5.32	7.78	6.3	4.38	5.27	7.06	7.67	8.3	8.09
ENSMUSG00000001119.7	Col6a1	-2.27	5.08	0.00015555	0.045122	3.75	6.09	4.81	3.17	3.21	6.14	6.45	5.94	5.81
ENSMUSG00000021614.16	Vcan	-1.46	5.99	0.00014983	0.04485	5.17	6.61	4.75	5.54	5.21	6.91	6.72	6.51	6.3
ENSMUSG00000061100.4	Retnla	3.46	7.01	0.00014335	0.04485	9.02	5.51	10.52	7.75	8.8	6.34	4.78	4.76	6.13
ENSMUSG00000030116.14	Mfap5	-4.87	3.7	6.2544e-05	0.038091	1.01	5.8	1.16	-0.22	1.73	5.82	5.87	5.35	6.18
ENSMUSG00000032690.16	Oas2	1.9	6.29	0.00014666	0.04485	7.37	5.49	7.37	7.46	7.28	6.54	5.32	5.47	4.61
ENSMUSG00000034205.16	Loxl2	-2.51	4.75	0.00019191	0.049071	3.3	5.86	3.82	2.14	3.85	5.99	6.06	5.32	6.04
ENSMUSG00000036478.8	Btg1	-1.15	8.6	0.00015759	0.045122	7.94	9.09	8.17	7.97	7.68	8.67	9.18	9.36	9.15
ENSMUSG00000032232.14	Cgnl1	1.19	6.13	0.00017842	0.047959	6.8	5.62	6.52	6.93	6.94	5.9	5.78	5.42	5.39
ENSMUSG00000019899.16	Lama2	-2.52	5.04	0.00021278	0.049071	3.56	6.17	4.82	2.06	3.72	6.29	6.26	6.11	6.01
ENSMUSG00000026185.8	Igfbp5	-1.24	7.53	0.00017416	0.04779	6.82	8.06	7.25	6.91	6.3	7.93	8.17	8.19	7.97
ENSMUSG00000020393.16	Kremen1	-1.43	5.69	0.00021006	0.049071	4.89	6.31	4.81	4.74	5.08	5.94	6.13	6.62	6.53
ENSMUSG00000021388.14	Aspn	-2.44	4.62	0.0002269	0.049071	3.2	5.71	4.48	2.59	2.45	5.76	5.93	5.62	5.5
ENSMUSG00000029530.16	Ccr9	-6.25	5.68	0.00019784	0.049071	2.17	8.35	1.09	1.3	3.94	7.27	8.15	8.52	9.47
ENSMUSG00000026594.14	Ralgps2	-3.22	4.85	0.0002299	0.049071	3.04	6.23	3.99	3.54	1.49	5.64	6.02	6.69	6.57
ENSMUSG00000022508.5	Bcl6	-2.65	4.92	0.0002352	0.049071	3.4	6.08	4.64	2.79	2.69	5.67	5.81	6.27	6.54
ENSMUSG00000049313.8	Sorl1	-2.95	3.86	0.00020784	0.049071	2.2	5.14	3.32	2.25	0.87	5.3	5.18	5.04	5.04
ENSMUSG00000026674.9	Ddr2	-1.66	4.84	0.00025668	0.049071	3.89	5.56	4.14	3.97	3.51	5.43	5.83	5.25	5.73
ENSMUSG00000076431.4	Sox4	-1.15	7.08	0.00022113	0.049071	6.43	7.57	6.5	6.38	6.4	7.64	7.3	7.33	8.01
ENSMUSG00000038418.7	Egr1	1.42	9.58	0.00021733	0.049071	10.39	8.98	10	10.98	10.19	9.1	9.3	9.02	8.49
ENSMUSG00000049866.12	Arl4c	-1.47	5.65	0.00026453	0.049071	4.82	6.29	5.09	4.61	4.74	5.92	6.07	6.59	6.56
ENSMUSG00000040612.13	Ildr2	-3.03	3.36	0.00020315	0.049071	1.68	4.68	1.68	1.08	2.07	4.56	4.86	4.35	4.9
ENSMUSG00000027692.16	Tnik	-2.7	4.78	0.00030039	0.051946	3.27	5.92	2.65	3.17	3.94	5.2	5.82	6.56	6.1
ENSMUSG00000030104.9	Edem1	-1.61	7.5	0.00023581	0.049071	6.57	8.19	6.98	6.27	6.47	7.43	8.12	8.59	8.62
ENSMUSG00000003153.10	Slc2a3	-3.15	4.39	0.00029207	0.051292	2.66	5.71	3.08	3.82	0.95	5.3	5.49	6.16	5.89
ENSMUSG00000057596.13	Trim30d	1.16	5.62	0.00026421	0.049071	6.29	5.12	6.21	6.18	6.49	4.98	4.86	5.47	5.15
ENSMUSG00000048546.8	Tob2	-1.16	6.76	0.00025378	0.049071	6.1	7.25	6.1	6.5	5.71	7.01	7.41	7.35	7.25
ENSMUSG00000031939.16	Taf1d	-1.91	7.87	0.00024676	0.049071	6.78	8.69	6.81	6.75	6.77	7.69	8.42	9.28	9.36
ENSMUSG00000045382.6	Cxcr4	-1.58	6.09	0.00028178	0.05084	5.19	6.77	5.05	4.9	5.61	6.28	6.51	7.18	7.09
ENSMUSG00000029267.17	Mtf2	-1.15	6.83	0.00025859	0.049071	6.17	7.32	6.29	6.04	6.18	6.89	7.27	7.6	7.54
ENSMUSG00000029638.17	Glcci1	-2.56	6.51	0.00030764	0.051946	5.05	7.61	5.13	4.78	5.22	6.6	7.11	8.23	8.48
ENSMUSG00000047139.9	Cd24a	-1.9	6.97	0.00028856	0.051292	5.87	7.79	6.71	5.81	5.08	7.18	7.67	8.08	8.23
ENSMUSG00000026832.12	Cytip	-2.57	5.34	0.0003536	0.053323	3.85	6.47	5.13	2.61	3.74	6.52	5.82	6.6	6.93
ENSMUSG00000040274.11	Cdk6	-1.14	7.11	0.00028001	0.05084	6.46	7.6	6.33	6.49	6.55	7.25	7.45	8.06	7.61
ENSMUSG00000036446.5	Lum	-3.24	3.88	0.00030829	0.051946	2.03	5.32	3.05	0.83	2.03	5.62	5.53	4.74	5.37
ENSMUSG00000028780.13	Sema3c	-4.55	3.46	0.00017289	0.04779	0.95	5.46	2.65	-0.67	0.41	5.59	5.57	5.03	5.64
ENSMUSG00000030830.18	Itgal	-5.27	4.85	0.00031556	0.051946	1.86	7.16	3.39	-0.04	1.96	6.51	6.62	7.61	7.9
ENSMUSG00000041642.18	Kif21b	-2.35	5.9	0.00035627	0.053323	4.57	6.91	4.64	4.49	4.56	6.01	6.58	7.35	7.68
ENSMUSG00000020241.13	Col6a2	-2.86	5.43	0.00038371	0.056154	3.75	6.71	4.73	1.7	4.74	6.93	6.85	6.85	6.18
ENSMUSG00000020021.4	Fgd6	1.34	6.38	0.00031382	0.051946	7.13	5.83	7.27	7.25	6.87	6.19	6.32	5.5	5.28
ENSMUSG00000032009.8	Sesn3	-1.41	6.59	0.00032735	0.051946	5.79	7.2	6.04	5.59	5.71	6.62	7.06	7.56	7.57
ENSMUSG00000029765.12	Plxna4	1.39	5.61	0.00035066	0.053323	6.4	5.03	6.36	6.9	5.93	5.1	5.32	4.93	4.73
ENSMUSG00000047250.13	Ptgs1	1.14	6.8	0.00032474	0.051946	7.45	6.31	7.63	7.56	7.15	6.68	6.4	5.88	6.28
ENSMUSG00000001156.9	Mxd1	-1.49	5.09	0.00040764	0.057731	4.23	5.74	4.14	3.7	4.82	5.56	5.83	5.88	5.68
ENSMUSG00000024677.13	Ms4a6b	-2.28	4.62	0.00044173	0.059698	3.34	5.61	4.09	3.15	2.72	5.4	5.07	6.21	5.72
ENSMUSG00000026879.14	Gsn	-2.84	6.6	0.00040346	0.057731	4.93	7.87	6.48	3.31	4.98	8.16	7.62	7.18	8.5
ENSMUSG00000039384.8	Dusp10	-3.09	4.17	0.00046012	0.060526	2.45	5.5	2.41	3.17	1.64	4.67	6.02	5.78	5.49
ENSMUSG00000054641.10	Mmrn1	-2.54	4.98	0.00047767	0.060526	3.5	6.12	4.07	2.18	4.18	6.55	6.5	5.48	5.93
ENSMUSG00000000753.15	Serpinf1	-3.31	4.52	0.00050049	0.062189	2.63	5.97	4.22	1.36	2.17	5.63	5.43	6.23	6.59
ENSMUSG00000044017.16	Adgrd1	-2.69	4.15	0.00051545	0.062803	2.64	5.32	2.94	2.44	2.43	5.58	5.48	4.49	5.71
ENSMUSG00000022816.11	Fstl1	-0.85	8.32	0.00037721	0.055823	7.84	8.69	7.76	7.83	7.92	8.84	8.78	8.45	8.68
ENSMUSG00000021390.6	Ogn	-3.3	4.28	0.00052508	0.062803	2.39	5.73	3.7	0.92	2.4	5.49	5.7	5.31	6.43
ENSMUSG00000052837.6	Junb	-1.31	5.76	0.00047792	0.060526	5	6.34	5.46	4.62	4.9	5.98	6.52	6.34	6.53
ENSMUSG00000024066.9	Xdh	1.11	8.5	0.00039498	0.057169	9.14	8.03	8.83	9.4	9.19	8.54	7.88	7.79	7.9
ENSMUSG00000026778.13	Prkcq	-2.8	4.72	0.00056057	0.064009	3.15	5.92	3.11	2.47	3.78	5.24	5.46	6.35	6.61
ENSMUSG00000025357.8	Dgka	-0.96	6.98	0.00041836	0.058619	6.45	7.39	6.34	6.66	6.32	7.16	7.27	7.57	7.57
ENSMUSG00000018654.17	Ikzf1	-3.04	6.75	0.00047692	0.060526	4.97	8.1	6.1	3.07	5.72	7.24	7.86	8.28	9
ENSMUSG00000000486.13	2022-09-01	-3.43	4.87	0.00058537	0.064009	2.94	6.34	2.46	2.25	4.04	5.55	6	6.5	7.29
ENSMUSG00000079481.11	Nhsl2	1.09	7.82	0.00044419	0.059698	8.44	7.35	8.16	8.8	8.36	7.71	7.4	7.34	6.96
ENSMUSG00000034457.10	Eda2r	1.77	5.51	0.00052928	0.062803	6.51	4.78	5.82	6.9	6.8	5.04	5.04	5.11	3.89
ENSMUSG00000049871.14	Nlrc3	-3.44	3.92	0.00057814	0.064009	2.01	5.4	1.6	1	3.24	4.7	5.44	5.45	6.01
ENSMUSG00000002222.14	Rmnd5a	-1.39	7.81	0.00045773	0.060526	7.02	8.4	6.96	7.22	6.89	7.65	8.28	8.82	8.87
ENSMUSG00000022604.18	Cep97	-2.57	5.18	0.00063854	0.064846	3.74	6.27	3.23	3.74	4.2	5.3	6.19	7.02	6.57
ENSMUSG00000000782.15	Tcf7	-6.6	6.07	0.00066556	0.06562	2.41	8.85	0.98	3.66	2.43	7.1	8.94	9.13	10.23
ENSMUSG00000026837.15	Col5a1	-2.23	5.37	0.00064004	0.064846	4.05	6.37	5.02	2.93	4.17	6.7	6.87	5.78	6.13
ENSMUSG00000056481.7	Cd248	-6.26	2.9	8.6761e-05	0.038091	-0.31	5.63	1.22	-2.54	-0.88	5.47	5.72	5.49	5.83
ENSMUSG00000030091.17	Nup210	-3.87	4.92	0.00069878	0.06574	2.7	6.64	3.9	0.4	3.61	5.94	6.42	6.68	7.52
ENSMUSG00000041362.17	Shtn1	1.17	5.35	0.00060589	0.064009	6.03	4.85	6.17	6.11	5.8	5.35	4.52	4.77	4.71
ENSMUSG00000027204.13	Fbn1	-0.92	9.12	0.00050571	0.062249	8.59	9.51	8.36	8.87	8.54	9.75	9.59	9.46	9.25
ENSMUSG00000022261.6	Sdc2	-2.21	3.79	0.00072111	0.066818	2.53	4.78	3.58	2.02	1.85	4.67	4.93	4.78	4.69
ENSMUSG00000022148.16	Fyb	-2.49	6.94	0.00058288	0.064009	5.49	8.03	6.54	4.57	5.35	6.8	8.17	8.57	8.59
ENSMUSG00000015766.14	Eps8	1.58	5.75	0.00060018	0.064009	6.64	5.09	7.4	5.93	6.59	5.13	5.08	5.17	4.96
ENSMUSG00000035024.16	Ncapd3	-1.37	6.08	0.00061291	0.064009	5.31	6.66	5.23	5.42	5.27	6.08	6.5	6.98	7.09
ENSMUSG00000051627.3	Hist1h1e	-2.08	7.69	0.00054516	0.064009	6.5	8.59	7.18	6.17	6.13	7.67	8.29	8.7	9.71
ENSMUSG00000034438.16	Gbp8	-3.32	4.86	0.00076097	0.066818	2.97	6.29	3.69	2.84	2.32	5.2	6.25	6.67	7.03
ENSMUSG00000027737.10	Slc7a11	-3.31	3.81	0.00069773	0.06574	1.98	5.23	2.15	1.43	2.2	4.5	4.92	5.84	5.65
ENSMUSG00000060675.13	Pla2g16	1.04	6.03	0.00059581	0.064009	6.64	5.58	6.48	6.9	6.53	5.87	5.24	5.44	5.75
ENSMUSG00000021451.16	Sema4d	-5.5	4.5	0.00061368	0.064009	1.43	6.91	3.54	0.63	-0.25	5.98	6.78	7.5	7.36
ENSMUSG00000020363.6	Gfpt2	-2.57	4	0.00077543	0.066939	2.62	5.08	1.64	3.54	2.55	5.14	5.29	4.39	5.46
ENSMUSG00000034349.14	Smc4	-2.14	8.01	0.00055697	0.064009	6.79	8.93	7.02	6.66	6.7	7.58	8.78	9.47	9.9
ENSMUSG00000050721.9	Plekho2	0.88	6.07	0.00061034	0.064009	6.58	5.7	6.46	6.55	6.71	5.85	5.62	5.61	5.68
ENSMUSG00000091844.2	Gm8251	-3.48	2.86	0.00052085	0.062803	1.03	4.33	0.7	2.25	-0.25	3.98	4.41	4.58	4.33
ENSMUSG00000039713.16	Plekhg5	1.34	5.95	0.00064963	0.065315	6.71	5.38	6.28	6.82	7.02	5.84	5.44	5.5	4.72
ENSMUSG00000032470.17	Mras	1.93	3.97	0.00082715	0.06809	5.05	3.2	5.43	4.75	4.96	4.18	3.09	3.16	2.24
ENSMUSG00000026558.13	Uck2	-2.33	4.42	0.00084461	0.068845	3.13	5.42	3.39	3.59	2.32	4.67	5.4	5.59	5.97
ENSMUSG00000051359.15	Ncald	1.55	4.09	0.00082564	0.06809	5	3.43	4.79	5.52	4.67	3.53	3.22	3.58	3.29
ENSMUSG00000042351.9	Grap2	-3.85	4.55	0.00084677	0.068845	2.37	6.22	2.97	1.65	2.37	5.15	6.07	6.8	6.85
ENSMUSG00000071714.7	Csf2rb2	1.04	5.1	0.00073982	0.066818	5.71	4.67	5.74	5.59	5.78	4.8	4.47	4.8	4.56
ENSMUSG00000027510.17	Rbm38	-4.04	2.85	0.00048397	0.060709	0.76	4.55	0.13	2.1	-0.43	4.23	4.31	4.56	5.08
ENSMUSG00000031451.6	Gas6	0.99	7.8	0.0005997	0.064009	8.36	7.38	8.4	8.34	8.35	7.89	7.37	7.12	7.12
ENSMUSG00000040128.9	Pnrc1	-0.92	7.34	0.00061802	0.064009	6.82	7.74	7.03	6.95	6.46	7.59	7.65	7.75	7.95
ENSMUSG00000040987.15	Mill2	1.4	5.01	0.00078268	0.066939	5.82	4.41	5.49	6.43	5.53	4.58	4.61	4.09	4.33
ENSMUSG00000026360.9	Rgs2	-1.65	6.14	0.00074455	0.066818	5.18	6.87	6.18	4.68	4.67	6.46	6.75	7.12	7.13
ENSMUSG00000040723.14	Rcsd1	-1.22	6.72	0.00068285	0.06574	6.02	7.25	6.15	5.42	6.48	6.88	7.26	7.47	7.41
ENSMUSG00000063558.4	Aox1	1.7	3.4	0.0009362	0.071175	4.37	2.71	4.22	4.23	4.62	3.05	2.9	2.36	2.42
ENSMUSG00000034165.16	Ccnd3	-1.63	6.93	0.00068643	0.06574	6	7.63	6.08	5.9	5.99	6.73	7.62	7.73	8.44
ENSMUSG00000034055.16	Phka1	1.33	4.72	0.00085233	0.068871	5.46	4.17	5.11	5.45	5.81	4.21	4.59	4.04	3.8
ENSMUSG00000002107.18	Celf2	-2	7.26	0.00068667	0.06574	6.1	8.13	7.18	5.21	5.88	7.37	7.97	8.59	8.6
ENSMUSG00000060227.15	Casc4	-2.55	4.3	0.00095939	0.071674	2.91	5.38	2.29	3.67	2.69	4.5	5.41	5.65	5.91
ENSMUSG00000048126.16	Col6a3	-2	6.06	0.0008027	0.067728	4.88	6.95	5.87	4.02	4.73	7.4	7.38	6.81	6.22
ENSMUSG00000019726.12	Lyst	-1.04	7.65	0.00066761	0.06562	7.05	8.09	7.16	6.86	7.13	7.7	7.86	8.47	8.33
ENSMUSG00000028693.15	Nasp	-1.61	6.34	0.00075623	0.066818	5.42	7.04	5.74	5.22	5.28	6.22	6.96	7.65	7.33
ENSMUSG00000032218.7	Ccnb2	-4.43	3.63	0.0007372	0.066818	1.2	5.53	2.15	0.63	0.52	5.49	4.88	5.29	6.42
ENSMUSG00000039349.5	C130074G19Rik	0.94	8.29	0.00065888	0.06562	8.82	7.88	8.44	9.16	8.87	8.02	8.02	7.73	7.77
ENSMUSG00000042453.14	Reln	-1.98	4.22	0.0010023	0.071746	3.1	5.08	2.59	2.64	3.99	5.37	5.32	4.99	4.63
ENSMUSG00000053199.13	Arhgap20	-2.19	3.46	0.00097946	0.071674	2.21	4.44	2.82	1.6	2.07	4.13	4.77	4.45	4.37
ENSMUSG00000018209.15	Stk4	-1.61	6.65	0.00078026	0.066939	5.72	7.36	6.32	5.16	5.67	6.77	6.98	7.75	7.9
ENSMUSG00000073409.12	H2-Q6	1.51	6.26	0.00077873	0.066939	7.14	5.61	6.81	7.52	7.09	6.65	5.1	5.35	5.3
ENSMUSG00000049191.12	Rtl5	2.65	2.32	0.00091683	0.070206	3.83	1.31	3.54	3.85	4.05	1.08	1.51	2.15	0.08
ENSMUSG00000029468.17	P2rx7	1.05	5.09	0.00090018	0.069903	5.68	4.65	5.63	5.65	5.76	4.3	4.83	4.66	4.78
ENSMUSG00000020467.15	Efemp1	-5.71	3.22	0.00043502	0.059683	0.34	5.66	1.72	0.92	-2.76	5.47	5.37	5.53	6.27
ENSMUSG00000029798.11	Herc6	0.99	6.98	0.00075094	0.066818	7.54	6.55	7.38	7.46	7.79	6.93	6.4	6.69	6.19
ENSMUSG00000006494.11	Pdk1	-2.04	4.98	0.0010269	0.072328	3.84	5.84	3.59	3.57	4.33	5.22	5.36	6.41	6.34
ENSMUSG00000017754.13	Pltp	1.19	7.69	0.00074919	0.066818	8.37	7.18	9	7.84	8.26	7.29	7.2	6.86	7.35
ENSMUSG00000033862.7	Cdk10	1.61	3.56	0.00111765	0.075091	4.48	2.91	4.71	4.18	4.51	2.45	3.15	2.74	3.2
ENSMUSG00000028957.12	Per3	1.92	4.34	0.00105907	0.073279	5.44	3.54	4.79	5.86	5.67	4.06	3.58	3.99	2.46
ENSMUSG00000015217.11	Hmgb3	-2.29	3.3	0.00107378	0.073279	2.06	4.26	1.79	2.02	2.23	4.2	3.84	4.22	4.76
ENSMUSG00000021298.8	Gpr132	-3.33	3.92	0.00109001	0.074002	2.03	5.4	3.73	0.4	1.73	4.81	5.2	5.95	5.64
ENSMUSG00000031391.18	L1cam	1.2	5.83	0.00090577	0.069903	6.54	5.3	6.19	7.1	6.32	5.58	5.01	5.15	5.45
ENSMUSG00000025324.8	Atp10a	-2.51	4.39	0.00119401	0.075729	3.01	5.46	2.43	3.13	3.38	4.49	5.49	5.96	5.89
ENSMUSG00000021814.17	Anxa7	0.75	7.15	0.00081969	0.06809	7.58	6.83	7.51	7.64	7.59	6.98	6.76	6.78	6.79
ENSMUSG00000028341.9	Nr4a3	-1.92	4.36	0.00120169	0.075729	3.28	5.2	2.55	3.71	3.52	4.95	5.92	5.05	4.85
ENSMUSG00000038521.17	C1s1	-1.4	4.52	0.001177	0.075729	3.74	5.13	4.1	3.61	3.47	5.09	4.89	5.05	5.46
ENSMUSG00000019998.6	Stx7	0.82	6.62	0.00087343	0.069642	7.09	6.28	7.08	6.94	7.24	6.3	6.4	6.05	6.36
ENSMUSG00000037944.8	Ccr7	-4.22	2.47	0.00057243	0.064009	0.37	4.28	0.85	1.43	-2.02	4.4	4	4.34	4.32
ENSMUSG00000032280.16	Tle3	-1.14	5.98	0.00100228	0.071746	5.32	6.47	5.34	5.44	5.17	5.92	6.74	6.66	6.55
ENSMUSG00000024401.14	Tnf	-3.13	3.02	0.00107188	0.073279	1.33	4.37	2.61	1.16	-0.09	4.35	3.88	4.57	4.65
ENSMUSG00000040699.13	Limd2	-1.75	5.42	0.00113718	0.075091	4.45	6.15	4.38	4.72	4.22	5.74	5.71	6.11	7.03
ENSMUSG00000021185.16	Dglucy	1.78	3.27	0.00133337	0.078199	4.35	2.51	4.37	4.23	4.42	2.58	1.57	2.54	3.18
ENSMUSG00000058656.13	Samd12	0.92	6.92	0.0009018	0.069903	7.45	6.53	7.11	7.62	7.61	6.72	6.5	6.65	6.23
ENSMUSG00000026581.14	Sell	-5.69	3.95	0.00098496	0.071674	0.86	6.37	0.78	0.92	0.52	6.13	5.33	6.95	7.05
ENSMUSG00000087141.1	Plcxd2	-4.84	3.9	0.00113131	0.075091	1.2	6	1.68	1	0.61	4.9	6.63	6.42	6.04
ENSMUSG00000031584.16	Gsr	-1.08	5.57	0.00112569	0.075091	4.98	6.01	4.75	5.41	4.76	6.02	5.77	6.19	6.07
ENSMUSG00000004105.8	Angptl2	-1.5	4.65	0.00131448	0.078199	3.79	5.31	4.44	3.55	3.33	5.2	5.39	5.02	5.6
ENSMUSG00000069833.13	Ahnak	0.94	12.57	0.00094028	0.071175	13.11	12.17	13.26	13.07	13.01	12.52	12.37	12.01	11.77
ENSMUSG00000034842.16	Art3	1.2	5.04	0.00119266	0.075729	5.71	4.55	5.61	5.51	6.01	4.98	4.71	4.4	4.07
ENSMUSG00000032555.10	Topbp1	-1.13	7.08	0.00098318	0.071674	6.44	7.57	6.57	6.61	6.14	6.93	7.72	7.89	7.73
ENSMUSG00000032724.5	Abtb2	-3.26	3.26	0.001274	0.07662	1.46	4.69	2.71	1.08	0.3	4.18	4.85	4.42	5.27
ENSMUSG00000020340.16	Cyfip2	-5.5	4.96	0.00142889	0.080313	1.86	7.33	2.69	1.75	0.95	5.97	7.16	7.85	8.33
ENSMUSG00000031803.8	B3gnt3	0.83	6.98	0.00099392	0.071746	7.46	6.62	7.22	7.58	7.56	6.88	6.64	6.55	6.42
ENSMUSG00000030551.14	Nr2f2	1.9	5.04	0.00125096	0.07662	6.12	4.25	5.34	6.77	6.23	4.55	4.64	4.64	3.14
ENSMUSG00000003031.14	Cdkn1b	-1.1	7.14	0.00101735	0.072041	6.51	7.62	6.33	6.46	6.74	7.03	7.54	7.98	7.91
ENSMUSG00000028322.11	Exosc3	-1.55	3.98	0.00152174	0.083047	3.13	4.65	3.4	3.26	2.67	4.72	4.36	4.6	4.87
ENSMUSG00000031765.8	Mt1	-3.69	3.64	0.00139298	0.080313	1.54	5.3	4.06	-0.43	0.61	5.39	5.6	5.44	4.78
ENSMUSG00000052609.9	Plekhg3	1.61	5.23	0.00126495	0.07662	6.13	4.58	5.69	6.49	6.19	5.05	5.11	4.7	3.42
ENSMUSG00000026580.16	Selp	1.69	4.63	0.00139689	0.080313	5.55	3.95	5.57	5.88	5.18	4.26	4.75	4.02	2.72
ENSMUSG00000008206.16	Cers4	0.91	6.65	0.00107144	0.073279	7.17	6.27	7.01	7.55	6.94	6.32	6.49	6.13	6.11
ENSMUSG00000030970.16	Ctbp2	1.07	5.07	0.00130369	0.078049	5.69	4.62	5.51	5.9	5.64	4.53	4.65	4.99	4.29
ENSMUSG00000026890.19	Lhx6	1.37	5.47	0.00123292	0.076512	6.24	4.89	5.97	6.56	6.2	5.44	4.96	5.16	4
ENSMUSG00000022462.7	Slc38a2	-1.15	8.79	0.00101596	0.072041	8.14	9.29	8.05	8.33	8.04	8.82	9.57	9.87	8.88
ENSMUSG00000005763.15	Cd247	-1.46	6.4	0.00116432	0.075729	5.58	7.01	5.71	6.08	4.93	6.59	6.66	7.12	7.68
ENSMUSG00000037206.15	Islr	-3.35	3.24	0.00137487	0.079976	1.38	4.73	3.05	-0.04	0.79	5.22	4.76	4.17	4.75
ENSMUSG00000025997.13	Ikzf2	-4.02	4.93	0.00162134	0.084791	2.64	6.67	3.37	2.02	2.43	5.31	6.58	7.26	7.54
ENSMUSG00000023046.6	Igfbp6	-3.67	2.45	0.00097444	0.071674	0.58	4	-0.6	1.75	0.05	3.99	4.04	3.54	4.39
ENSMUSG00000035158.15	Mitf	1.59	3.38	0.0016292	0.084791	4.31	2.73	4.22	4.58	4.1	3.2	2.52	2.6	2.46
ENSMUSG00000001588.12	Acap1	-2.28	4.69	0.00156004	0.083435	3.43	5.64	2.61	3.32	4.31	4.97	5.28	6.42	5.89
ENSMUSG00000026600.12	Soat1	-1.47	5.92	0.00126955	0.07662	5.07	6.56	5.49	4.64	5.06	5.89	6.51	6.7	7.13
ENSMUSG00000031902.10	Nfatc3	-1.16	8.47	0.00105077	0.073279	7.81	8.97	7.82	7.85	7.76	8.25	8.9	9.22	9.51
ENSMUSG00000035000.8	Dpp4	-4.76	3.74	0.0013287	0.078199	1.13	5.84	3.02	-1.32	1.15	5.14	5.64	5.95	6.6
ENSMUSG00000026014.15	Raph1	1.32	7.98	0.00106891	0.073279	8.73	7.42	8.62	8.85	8.71	7.98	7.86	7.31	6.53
ENSMUSG00000036006.19	Ripor2	-2.25	5.02	0.00155075	0.083367	3.73	6	4.7	2.38	4.05	5.66	5.36	6.45	6.54
ENSMUSG00000079470.8	Utp14b	-1.78	5.37	0.00143905	0.080313	4.36	6.13	5.07	4.53	3.46	5.63	5.87	6.24	6.76
ENSMUSG00000031239.5	Itm2a	-2.21	4.5	0.00164805	0.084791	3.27	5.44	3.69	3.39	2.67	4.75	5.27	5.43	6.29
ENSMUSG00000072941.5	Sod3	-2.29	3.69	0.00170283	0.085951	2.41	4.69	3.02	1.16	2.92	4.85	4.02	4.87	4.98
ENSMUSG00000035279.8	Ssc5d	-2.51	2.92	0.00151436	0.083047	1.54	4.02	1.42	1.7	1.27	3.93	4.29	4.29	3.51
ENSMUSG00000036452.18	Arhgap26	0.9	6.96	0.00114101	0.075091	7.47	6.58	7.77	7.22	7.42	6.81	6.61	6.63	6.23
ENSMUSG00000017548.15	Suz12	-1.06	6.84	0.00118674	0.075729	6.23	7.29	6.34	6	6.34	6.72	7.31	7.54	7.6
ENSMUSG00000020682.17	Mmp28	1.75	3.85	0.00170323	0.085951	4.86	3.12	4.71	4.55	5.31	4.23	2.71	2.7	2.74
ENSMUSG00000040061.17	Plcb2	-1.84	3.76	0.00177248	0.087436	2.76	4.55	2.87	2.44	2.88	4.33	4.03	4.91	4.89
ENSMUSG00000029130.12	Rnf32	1.67	3.55	0.00174633	0.086806	4.49	2.88	4.53	4.05	4.85	3.42	2.92	2.85	2.22
ENSMUSG00000028211.11	Trp53inp1	-1.64	7.16	0.00120098	0.075729	6.23	7.87	6.35	6.46	5.87	6.93	7.59	8.21	8.72
ENSMUSG00000034023.16	Fancd2	-3.67	2.5	0.00114595	0.075091	0.6	4.04	-0.12	1.16	0.3	3.51	3.74	4.27	4.6
ENSMUSG00000025203.6	Scd2	-1.46	7.08	0.0012169	0.075961	6.25	7.7	5.93	6.4	6.42	6.72	7.82	8.2	8.07
ENSMUSG00000028037.13	Ifi44	0.95	6.92	0.00119456	0.075729	7.46	6.51	7.45	7.45	7.48	6.98	6.45	6.58	6.03
ENSMUSG00000022103.10	Gfra2	2.34	4.49	0.00166096	0.085123	5.79	3.54	6.91	4.81	5.65	4.23	3.58	3.16	3.12
ENSMUSG00000023367.14	Tmem176a	1.23	5.01	0.00154212	0.083243	5.71	4.49	5.94	5.64	5.53	5.22	4.41	4.05	4.26
ENSMUSG00000019302.16	Atp6v0a1	1.23	5.63	0.00142041	0.080313	6.32	5.12	6.46	6.32	6.18	5.75	5.13	5.24	4.34
ENSMUSG00000015316.11	Slamf1	-9.71	1.21	4.376e-05	0.033904	-2.38	5.37	-4.51	-4.13	-4.34	4.96	5.17	5.79	5.54
ENSMUSG00000007783.10	Cpt1c	2.53	2.03	0.00168363	0.085618	3.45	1.09	3.13	3.51	3.66	1.02	2.1	0.16	0.61
ENSMUSG00000058624.13	Gda	1.03	7.59	0.00125778	0.07662	8.18	7.15	8.44	8.19	7.89	7.63	7.36	6.81	6.79
ENSMUSG00000023034.7	Nr4a1	-1.14	6.25	0.00142757	0.080313	5.6	6.75	5.41	5.95	5.44	6.41	7.15	7.04	6.36
ENSMUSG00000026701.15	Prdx6	-1.25	5.51	0.00162568	0.084791	4.8	6.05	5.11	4.35	4.91	5.73	5.72	6.25	6.48
ENSMUSG00000024843.15	Chka	-1.43	5.59	0.00163979	0.084791	4.78	6.21	5.22	4.89	4.21	5.85	6.12	6.88	5.99
ENSMUSG00000096472.2	Cdkn2d	-2.54	4.23	0.0020602	0.095199	2.79	5.33	3.94	2.53	1.81	4.59	5.06	5.68	5.98
ENSMUSG00000078945.10	Naip2	1.45	4.28	0.001881	0.090892	5.09	3.7	5.47	5.3	4.5	3.96	3.99	3.49	3.28
ENSMUSG00000024937.15	Ehbp1l1	0.9	6	0.00147679	0.081726	6.51	5.62	6.59	6.42	6.52	6.03	5.6	5.29	5.54
ENSMUSG00000035242.15	Oaz1	-1.22	6.92	0.001412	0.080313	6.22	7.45	6.67	6.02	5.97	6.74	7.73	7.74	7.6
ENSMUSG00000020038.10	Cry1	-1.61	4.17	0.00207442	0.095199	3.28	4.87	3.45	3.42	2.9	4.29	5.01	4.9	5.24
ENSMUSG00000021270.13	Hsp90aa1	-1.57	8.47	0.00133588	0.078199	7.57	9.14	7.87	7.73	7.11	8	9.28	9.71	9.56
ENSMUSG00000001865.2	Cpa3	-8.02	0.24	6.3858e-05	0.038091	-2.38	3.68	-4.51	-4.13	-4.34	3.59	3.34	4.03	3.71
ENSMUSG00000028268.14	Gbp3	0.88	6.56	0.00149404	0.082335	7.06	6.19	7.26	7.02	6.9	6.59	6.21	6.03	5.92
ENSMUSG00000054263.12	Lifr	0.98	8.55	0.00142402	0.080313	9.11	8.13	9.27	9.13	8.94	8.6	8.27	8.07	7.58
ENSMUSG00000027901.12	Dennd2d	-2.4	3.08	0.00224374	0.096576	1.75	4.14	2.82	1.19	1.02	3.71	4.17	4.23	4.41
ENSMUSG00000038352.15	Arl5c	-2.97	3.34	0.00227826	0.096797	1.76	4.58	1.72	2.21	1.15	4.02	3.92	5.02	5.35
ENSMUSG00000041731.13	Pgm5	1.19	5.59	0.00174654	0.086806	6.26	5.09	6.24	6.02	6.52	5.48	4.94	5.54	4.38
ENSMUSG00000052889.11	Prkcb	-3.17	4.91	0.00231567	0.097356	3.09	6.3	4.31	1.8	3.08	5.37	5.86	6.57	7.4
ENSMUSG00000039989.7	Cbx4	-1.25	4.66	0.00214811	0.096199	3.98	5.18	3.82	4.4	3.69	4.94	5	5.48	5.3
ENSMUSG00000019951.10	Uhrf1bp1l	-0.81	6.14	0.00167992	0.085618	5.69	6.49	5.82	5.69	5.54	6.56	6.27	6.6	6.53
ENSMUSG00000040170.13	Fmo2	0.84	8.06	0.00146907	0.081642	8.54	7.7	8.15	8.9	8.57	7.77	7.8	7.71	7.51
ENSMUSG00000022225.7	Cma1	-8.22	0.34	8.5123e-05	0.038091	-2.38	3.85	-4.51	-4.13	-4.34	3.99	3.24	3.88	4.22
ENSMUSG00000052949.14	Rnf157	-2.31	4.32	0.00238091	0.097486	3.07	5.28	2.46	3.63	3.04	4.38	5	5.8	5.91
ENSMUSG00000018909.15	Arrb1	0.87	6.46	0.00162896	0.084791	6.96	6.09	7.04	7.11	6.73	6.43	5.92	6.21	5.79
ENSMUSG00000042364.11	Snx18	-0.92	5.71	0.00186029	0.090748	5.2	6.09	5.02	5.44	5.13	6.29	5.82	6.07	6.16
ENSMUSG00000028456.18	Unc13b	1.11	8.06	0.00153761	0.083243	8.69	7.59	8.39	8.97	8.72	8.18	7.71	7.49	6.97
ENSMUSG00000022512.3	Cldn1	-3.72	2.47	0.00171153	0.08604	0.55	4.11	1.11	-1.81	1.64	3.75	3.84	4.31	4.47
ENSMUSG00000003228.9	Grk5	0.8	7.4	0.00156468	0.083435	7.86	7.06	7.69	7.86	8.03	7.44	6.95	6.97	6.88
ENSMUSG00000035126.19	Wdr78	-3.79	4.09	0.0025586	0.100467	1.99	5.72	2.34	2.31	1.15	4.45	5.73	6.33	6.33
ENSMUSG00000004098.7	Col5a3	-1.95	3.77	0.0025824	0.100651	2.68	4.62	2.82	3.11	2	5.07	4.96	4.02	4.41
ENSMUSG00000048078.16	Tenm4	3.07	2.06	0.00235273	0.097356	3.74	0.97	4.49	3.54	3.16	1.87	2.06	-0.23	-0.43
ENSMUSG00000027079.15	Clp1	-1.65	3.77	0.00260036	0.100651	2.85	4.5	3.1	2.18	3.18	4.64	4.33	4.17	4.8
ENSMUSG00000039883.5	Lrrc17	-4.54	1.83	0.00087772	0.069642	-0.41	3.82	0.92	-1.32	-2.02	3.61	3.99	3.67	3.94
ENSMUSG00000029925.13	Tbxas1	2.43	4.62	0.00226461	0.096739	5.97	3.62	6.99	4.85	6.08	4.87	3.32	3.48	2.72
ENSMUSG00000030786.18	Itgam	1.88	6.16	0.00179797	0.088362	7.24	5.36	8.32	6.1	7.31	5.85	4.9	5.23	5.41
ENSMUSG00000026255.15	Efhd1	-2.78	3.37	0.00259057	0.100651	1.8	4.62	3.01	0.12	2.03	4.61	4.86	3.96	5.03
ENSMUSG00000022074.6	Tnfrsf10b	1.32	5.65	0.001899	0.091284	6.38	5.12	5.87	6.57	6.7	5.32	5.8	4.97	4.34
ENSMUSG00000029464.10	Gpn3	-2.04	4.09	0.00261031	0.100651	3	4.94	2.41	3.09	3.41	4.51	4.51	4.91	5.81
ENSMUSG00000022439.9	Parvg	-4.96	3.26	0.00201091	0.094931	0.58	5.38	0.44	0.26	0.61	4.35	5.24	5.79	6.13
ENSMUSG00000029705.17	Cux1	-1.13	8.13	0.00164438	0.084791	7.48	8.61	7.38	7.43	7.63	7.92	8.42	8.94	9.17
ENSMUSG00000038324.13	Trpc4ap	-0.82	6.43	0.00183527	0.08986	5.96	6.78	5.82	5.77	6.27	6.65	6.69	6.8	6.98
ENSMUSG00000036545.8	Adamts2	-5.37	2.19	0.000899	0.069903	-0.4	4.55	1.76	-1.81	-2.76	4.97	4.57	4.21	4.41
ENSMUSG00000037940.17	Inpp4b	-2.01	6.09	0.00206782	0.095199	4.93	6.97	5.86	4.55	4.35	5.98	6.85	7.22	7.84
ENSMUSG00000052821.3	Cysltr1	1.56	4.97	0.00223601	0.096559	5.88	4.3	6.4	5.44	5.8	5.41	3.39	4.18	4.15
ENSMUSG00000035929.11	H2-Q4	0.72	7.04	0.00176022	0.087157	7.45	6.73	7.33	7.57	7.45	6.93	6.54	6.76	6.68
ENSMUSG00000024014.8	Pim1	-1.1	5.47	0.00221306	0.096199	4.84	5.96	5.32	4.65	4.52	6	5.93	6.26	5.64
ENSMUSG00000066151.11	Fkbp15	0.74	6.32	0.00187264	0.090892	6.75	6.01	6.79	6.61	6.84	6.11	5.93	6.13	5.87
ENSMUSG00000022053.13	Ebf2	-2.79	3.12	0.00276226	0.102466	1.59	4.35	3.46	1.08	-0.09	4.14	4.2	4.52	4.5
ENSMUSG00000038252.13	Ncapd2	-2.51	5.21	0.00254287	0.100467	3.79	6.3	4.34	3.88	3.09	4.99	6.42	6.79	6.99
ENSMUSG00000026113.17	Inpp4a	1.18	6.14	0.00193722	0.092347	6.81	5.64	7.17	6.56	6.68	6.36	5.51	5.66	5.02
ENSMUSG00000026049.11	Tex30	-2.6	2.62	0.00260788	0.100651	1.27	3.74	1.6	2.06	-0.19	3.57	3.56	3.97	3.78
ENSMUSG00000028028.11	Alpk1	1.06	4.64	0.00245477	0.09977	5.25	4.19	5.13	5.52	5.08	4.5	4.24	3.98	3.99
ENSMUSG00000021097.15	Clmn	1.69	5.36	0.00220207	0.096199	6.29	4.66	6.09	6.2	6.58	5.83	4.96	4.5	3.33
ENSMUSG00000032531.15	Amotl2	1.14	5.58	0.00212689	0.096199	6.22	5.11	5.74	6.35	6.55	5.24	5.62	4.97	4.59
ENSMUSG00000029228.15	Lnx1	1.09	4.93	0.00236749	0.097445	5.53	4.5	5.4	5.67	5.5	4.58	5.09	4.27	3.99
ENSMUSG00000030159.15	Clec1b	2.09	2.76	0.0030455	0.105113	3.94	1.94	3.36	4.54	3.87	1.64	2.71	2.12	1.05
ENSMUSG00000020728.17	Cep112	1.69	4.32	0.00266938	0.101907	5.24	3.65	5.38	5.09	5.23	4.78	4.25	2.87	2.64
ENSMUSG00000013584.5	Aldh1a2	3.61	3.41	0.00310034	0.106185	5.49	1.92	6.92	4.75	4.78	3.41	0.72	1.54	1.77
ENSMUSG00000027342.14	Pcna	-1.66	7.16	0.00194916	0.092347	6.21	7.87	6.39	6.33	5.91	6.73	7.73	8.23	8.77
ENSMUSG00000047881.14	Rell1	0.78	5.77	0.0021352	0.096199	6.22	5.44	6.36	6.23	6.07	5.44	5.41	5.34	5.56
ENSMUSG00000031337.16	Mtm1	1.2	4.84	0.00256298	0.100467	5.52	4.34	5.36	5.25	5.94	4.75	4.18	4.6	3.79
ENSMUSG00000024164.15	C3	-4.76	4.44	0.00323359	0.106741	1.79	6.52	2.48	-0.67	3.22	6.03	5.72	6.48	7.85
ENSMUSG00000028522.16	Mier1	-0.73	8.11	0.00192739	0.092312	7.69	8.42	7.71	7.57	7.79	8.13	8.41	8.47	8.68
ENSMUSG00000024420.9	Zfp521	1.26	6.7	0.00204274	0.095199	7.4	6.17	6.89	7.5	7.81	6.6	6.55	6.17	5.36
ENSMUSG00000038173.15	Enpp6	1.42	5.32	0.00243384	0.099245	6.1	4.74	6.65	5.47	6.18	5.35	4.85	4.78	3.95
ENSMUSG00000078606.8	Gm4070	0.72	10	0.00194323	0.092347	10.41	9.69	10.53	10.35	10.35	9.98	9.74	9.58	9.45
ENSMUSG00000015619.10	Gata3	-1.46	4.75	0.00290993	0.104418	3.95	5.37	3.71	3.92	4.18	4.77	5.2	5.53	5.96
ENSMUSG00000004661.15	Arid3b	-1.51	4.52	0.00302605	0.105113	3.7	5.16	3.49	3.84	3.71	4.55	4.93	5.42	5.7
ENSMUSG00000059182.7	Skap2	0.85	7.37	0.00201838	0.094943	7.86	7.01	7.95	7.69	7.93	7.48	6.85	7.03	6.66
ENSMUSG00000001700.10	Gramd3	-1.71	4.23	0.00321642	0.106741	3.31	4.94	3.52	3.91	2.43	4.94	4.44	4.78	5.56
ENSMUSG00000033295.14	Ptprf	-2.78	4.02	0.00342895	0.108139	2.5	5.19	2.77	2.88	1.73	4.37	4.92	5.12	6.31
ENSMUSG00000049717.9	Lig4	-2.09	4.62	0.00314179	0.106217	3.44	5.53	3.38	2.74	4.15	4.6	5.62	5.59	6.3
ENSMUSG00000025007.13	Aldh18a1	-2.18	2.94	0.00338353	0.108139	1.75	3.89	2.29	0.83	1.93	3.98	3.37	4.25	3.91
ENSMUSG00000026833.18	Olfm1	1.95	4.28	0.0030259	0.105113	5.36	3.49	6.43	4.55	5.09	4.08	3.48	3.03	3.28
ENSMUSG00000046985.11	Tapt1	-1.02	6.7	0.00218168	0.096199	6.12	7.14	6.19	5.86	6.3	6.54	7.13	7.45	7.44
ENSMUSG00000002870.8	Mcm2	-3.77	4.35	0.00350835	0.10823	2.2	6.01	3.17	0.52	2.72	4.66	6.27	6.56	6.55
ENSMUSG00000032763.11	Ilvbl	-1.69	4.09	0.00334475	0.107626	3.12	4.84	3.76	2.1	3.42	4.46	4.7	5.29	4.9
ENSMUSG00000026586.16	Prrx1	-1.82	4.5	0.00321732	0.106741	3.44	5.32	4.15	2.74	3.37	6.04	5.49	4.81	4.93
ENSMUSG00000026395.16	Ptprc	-2.3	8.63	0.00206541	0.095199	7.31	9.63	8.73	5.68	7.51	8.83	9.36	9.97	10.35
ENSMUSG00000021702.7	Thbs4	-2.81	3.19	0.00344212	0.108139	1.62	4.45	2.55	-0.43	2.43	4.65	4.31	4.91	3.9
ENSMUSG00000035517.17	Tdrd7	0.98	5.92	0.00234935	0.097356	6.46	5.51	6.44	6.35	6.59	6.02	5.67	5.38	4.97
ENSMUSG00000061859.17	Patj	-2.95	3.89	0.00358299	0.10823	2.31	5.11	1.47	2.74	2.58	4.15	4.65	5.57	6.04
ENSMUSG00000061068.7	Mcpt4	-8.83	0.68	0.00026438	0.049071	-2.38	4.45	-4.51	-4.13	-4.34	4.88	3.45	4.92	4.5
ENSMUSG00000040163.14	1700034J05Rik	1.94	2.62	0.00359533	0.10823	3.71	1.89	3.9	3.72	3.45	2.35	2.1	2.15	0.68
ENSMUSG00000032776.9	Mctp2	-3.96	2.22	0.00233785	0.097356	0.22	3.91	0.54	0.63	-1.17	3.32	3.41	4.37	4.49
ENSMUSG00000025784.5	Clec3b	-6.8	0.5	0.00025145	0.049071	-1.96	3.44	-1.7	-4.13	-4.34	3.37	3.55	3.32	3.45
ENSMUSG00000052142.15	Rasal3	-5.22	3.7	0.00304862	0.105113	0.87	5.99	2.71	-1.81	1.02	5	5.75	6.52	6.67
ENSMUSG00000004698.10	Hdac9	1.03	6.01	0.00235795	0.097356	6.6	5.57	6.14	6.83	6.83	6.06	5.51	5.48	5.22
ENSMUSG00000052544.9	St6galnac3	0.87	6.9	0.00217341	0.096199	7.38	6.53	7.14	7.65	7.36	6.74	6.87	6.28	6.22
ENSMUSG00000020122.16	Egfr	-1.41	4.87	0.00304541	0.105113	4.09	5.47	4.68	3.67	3.86	5.62	4.88	5.41	5.98
ENSMUSG00000022372.14	Sla	-3.89	5.21	0.00346124	0.108139	2.96	6.93	5.28	1.94	1.54	5.7	6.53	7.49	8
ENSMUSG00000024887.10	Asah2	0.94	7.06	0.00217544	0.096199	7.59	6.66	7.32	7.94	7.52	6.93	6.84	6.74	6.11
ENSMUSG00000001768.16	Rin2	0.83	6.81	0.00220674	0.096199	7.28	6.46	7.19	7.51	7.13	6.63	6.79	6.11	6.33
ENSMUSG00000037318.10	Traf3ip3	-2.96	3.78	0.00368195	0.108805	2.1	5.09	3.89	0.63	1.59	4.37	4.77	5.39	5.79
ENSMUSG00000031933.17	Izumo1r	-7.64	0.02	0.00025988	0.049071	-2.38	3.3	-4.51	-4.13	-4.34	2.79	3.18	3.1	4.06
ENSMUSG00000027799.12	Nbea	1.01	7.16	0.00217696	0.096199	7.73	6.73	7.38	8.01	7.8	7	7.1	6.69	6.11
ENSMUSG00000033825.10	Tpsb2	-7.43	-0.11	0.00026051	0.049071	-2.38	3.08	-4.51	-4.13	-4.34	2.52	2.68	3.66	3.37
ENSMUSG00000026193.15	Fn1	1.35	10.26	0.00213723	0.096199	11.03	9.68	12.01	10.12	10.97	9.72	9.62	9.61	9.77
ENSMUSG00000015568.16	Lpl	0.95	9.38	0.00213128	0.096199	9.92	8.97	10.12	9.67	9.98	9.45	9.1	8.42	8.92
ENSMUSG00000071669.14	Snx29	1.2	4.3	0.00319678	0.106741	4.96	3.84	5.1	4.89	4.86	3.7	4.38	4.01	3.18
ENSMUSG00000038172.14	Ttc39b	1.16	6.21	0.00238331	0.097486	6.85	5.72	6.77	6.78	7.01	6.37	5.85	5.79	4.87
ENSMUSG00000050379.15	2022-09-06	-3.12	4.88	0.0035136	0.10823	3.1	6.23	3.92	2.64	2.67	4.89	6.28	6.43	7.33
ENSMUSG00000034248.7	Slc25a37	-0.93	6.21	0.002491	0.099958	5.67	6.61	6.09	5.61	5.3	6.6	6.59	6.9	6.36
ENSMUSG00000028560.11	Usp1	-1.27	6.47	0.00248659	0.099958	5.76	7.01	5.86	6.22	5.19	6.4	6.85	7.15	7.62
ENSMUSG00000040732.20	Erg	1.07	8.27	0.00220974	0.096199	8.88	7.81	8.4	9.25	8.99	8.26	8.04	7.71	7.23
ENSMUSG00000062257.13	Opcml	-3.44	2.42	0.00303282	0.105113	0.62	3.95	2.61	-0.22	-1.17	4.15	3.79	4.25	3.56
ENSMUSG00000051457.7	Spn	-2.61	4.44	0.00373827	0.108805	2.98	5.56	4.19	2.79	1.85	4.78	4.99	6.1	6.36
ENSMUSG00000045114.10	Prrt2	-2.65	2.48	0.00344537	0.108139	1.02	3.67	1.61	-0.04	1.15	3.33	4.04	3.93	3.31
ENSMUSG00000029163.9	Emilin1	1.36	4.31	0.00335728	0.107626	5.06	3.76	4.92	5.22	5.02	4.4	4.15	3.62	2.81
ENSMUSG00000030745.9	Il21r	-8.65	0.6	0.00034177	0.053085	-2.38	4.3	-4.51	-4.13	-4.34	3.49	4.04	4.78	4.86
ENSMUSG00000023022.14	Lima1	0.88	7.97	0.00226924	0.096739	8.47	7.6	8.35	8.6	8.47	8.13	7.64	7.43	7.17
ENSMUSG00000027463.14	Slc52a3	1.26	3.71	0.00376479	0.108805	4.44	3.19	4.31	4.39	4.6	3.65	2.92	3.23	2.86
ENSMUSG00000045868.12	Gvin1	0.77	10.19	0.00231008	0.097356	10.63	9.86	10.75	10.62	10.52	10.19	10.04	9.63	9.57
ENSMUSG00000041828.15	Abca8a	-2.18	4.03	0.00400796	0.1119	2.76	5.03	4.07	0.92	3.14	5.25	5.13	4.5	5.22
ENSMUSG00000037679.9	Inf2	0.99	6.24	0.00256275	0.100467	6.8	5.83	6.59	6.9	6.9	6.33	6.03	5.21	5.72
ENSMUSG00000031101.6	Sash3	-3.25	5.16	0.00373761	0.108805	3.27	6.6	4.96	1.65	3.11	5.47	6.17	7.07	7.68
ENSMUSG00000022651.6	Retnlg	-6.85	0.11	0.00034259	0.053085	-2.2	3.06	-2.92	-4.13	-4.34	3.64	2.79	2.89	2.84
ENSMUSG00000030337.16	Vamp1	-1.34	5.38	0.00312323	0.106217	4.67	5.93	4.12	4.91	4.93	5.53	5.46	6.37	6.37
ENSMUSG00000003992.15	Ssbp2	-2.68	5.17	0.00357131	0.10823	3.67	6.32	3.75	3.62	3.58	4.93	6.1	6.99	7.24
ENSMUSG00000035258.15	Abi3bp	-1.19	4.85	0.00342808	0.108139	4.18	5.37	3.81	4.38	4.32	5.72	5.62	5.13	5
ENSMUSG00000028820.13	Sfpq	-0.77	8.52	0.00235416	0.097356	8.09	8.86	8.16	8.21	7.88	8.49	8.81	8.99	9.13
ENSMUSG00000037580.10	Gch1	0.98	5.43	0.00292233	0.104418	5.98	5.02	5.81	6.14	5.99	5.41	5.02	5.15	4.45
ENSMUSG00000025163.6	Cd7	-6.7	-0.49	0.00032592	0.051946	-2.38	2.42	-4.51	-4.13	-4.34	2.16	2.68	1.96	2.72
ENSMUSG00000028800.15	Hdac1	-0.92	6.48	0.00262776	0.100905	5.96	6.87	6.16	6.1	5.62	6.52	6.73	6.96	7.26
ENSMUSG00000005413.8	Hmox1	1.1	4.76	0.00329536	0.107168	5.37	4.31	5.86	5.08	5.17	4.62	4.27	4.19	4.12
ENSMUSG00000023961.16	Enpp4	0.72	6.77	0.00250446	0.099958	7.18	6.46	7.04	7.33	7.17	6.64	6.44	6.56	6.2
ENSMUSG00000056427.10	Slit3	-1.26	4.36	0.00381882	0.10977	3.66	4.91	4.02	3.99	2.92	4.89	5.02	4.78	4.94
ENSMUSG00000024776.17	Stambpl1	-2.06	4.26	0.00405414	0.112133	3.11	5.14	3.08	2.93	3.25	4.13	5.12	5.39	5.89
ENSMUSG00000061482.7	Hist1h4d	-2.29	6.77	0.00282035	0.102616	5.44	7.78	6.16	4.25	5.91	6.68	7.27	8.09	9.07
ENSMUSG00000021903.11	Galnt15	0.79	8.09	0.00246186	0.09977	8.54	7.75	8.3	8.81	8.5	8.04	7.9	7.6	7.47
ENSMUSG00000038776.13	Ephx1	0.75	6.31	0.00269677	0.102231	6.75	5.98	6.56	7	6.68	6.08	5.78	5.9	6.15
ENSMUSG00000030711.16	Sult1a1	0.79	6.79	0.00261352	0.100651	7.24	6.45	7.05	7.48	7.18	6.72	6.58	6.11	6.39
ENSMUSG00000022865.14	Cxadr	1.02	4.85	0.00340754	0.108139	5.43	4.42	5.27	5.58	5.44	4.92	4.47	4.26	4
ENSMUSG00000060985.15	Tdrd5	-9.21	0.9	0.00046955	0.060526	-2.38	4.82	-4.51	-4.13	-4.34	4.3	4.13	5.26	5.57
ENSMUSG00000067780.3	Pi15	-4.38	1.93	0.00226956	0.096739	-0.22	3.88	1.76	-2.54	-1.17	4.1	4.05	3.33	3.96
ENSMUSG00000078619.10	Smarcd2	-1.07	5.5	0.00322599	0.106741	4.92	5.95	4.62	5.02	5.08	5.65	5.67	5.99	6.45
ENSMUSG00000073856.11	Iqck	2.19	3.23	0.00439641	0.114175	4.39	2.42	4.25	4.33	4.55	3.03	4.28	0.43	1.71
ENSMUSG00000070601.5	Vmn2r84	-7.36	-0.13	0.0004265	0.059131	-2.38	3.04	-4.51	-4.13	-4.34	2.19	3.07	3.03	3.75
ENSMUSG00000023050.9	Map3k12	0.96	5.59	0.0030388	0.105113	6.15	5.17	5.71	6.61	6.14	5.17	4.97	5.25	5.25
ENSMUSG00000037847.14	Nmrk1	1.83	4.12	0.00393279	0.111156	5.1	3.41	4.94	5.02	5.32	4.02	4.15	3.82	1.55
ENSMUSG00000054728.16	Phactr1	1.28	4.72	0.00353351	0.10823	5.46	4.18	4.95	5.84	5.57	4.84	4.23	4.02	3.58
ENSMUSG00000026358.13	Rgs1	-1.36	4.24	0.0040795	0.112133	3.5	4.81	3.74	3.32	3.38	4.79	4.24	4.9	5.29
ENSMUSG00000025821.9	Zfp282	1.17	4.35	0.00376701	0.108805	5.03	3.87	4.98	5.32	4.79	4.43	3.81	3.35	3.8
ENSMUSG00000042156.16	Dzip1	-4.21	3.28	0.00411008	0.112133	0.96	5.13	2.18	-0.67	0.95	3.91	5.35	5.57	5.66
ENSMUSG00000020492.11	Ska2	-1.46	4.13	0.00418809	0.112804	3.34	4.75	3.29	3.57	3.09	4.22	4.53	5.25	4.98
ENSMUSG00000061689.15	Dlgap4	0.88	5.79	0.00296464	0.105113	6.29	5.42	6.1	6.08	6.68	5.44	5.61	5.52	5.12
ENSMUSG00000066682.11	Pilrb2	1.81	2.78	0.00457737	0.11513	3.86	2.03	3.95	3.4	4.17	1.51	1.29	2.34	2.78
ENSMUSG00000005732.14	Ranbp1	-1.23	5.64	0.00327715	0.107168	4.94	6.18	5.41	4.71	4.68	5.59	6.13	6.27	6.71
ENSMUSG00000032849.14	Abcc4	0.93	6.63	0.00274822	0.102466	7.17	6.24	6.61	7.27	7.62	6.3	6.33	6.29	6.01
ENSMUSG00000043079.17	Synpo	0.96	5.85	0.00301987	0.105113	6.39	5.45	6.58	6.69	5.91	5.7	5.48	5.51	5.08
ENSMUSG00000024457.16	Trim26	1.05	6.11	0.00292538	0.104418	6.7	5.67	6.38	6.64	7.08	6.09	5.66	5.88	5.04
ENSMUSG00000020914.17	Top2a	-3.53	7.29	0.00311194	0.106185	5.25	8.82	6.28	4.49	4.94	6.33	8.85	9.64	10.47
ENSMUSG00000032558.19	Nphp3	1.8	3.75	0.00434532	0.113888	4.72	3.06	4.76	4.85	4.53	4.15	3.98	2.21	1.77
ENSMUSG00000051375.15	Pcdh1	0.96	8.39	0.00265203	0.10154	8.93	7.98	8.57	9.19	9.04	8.47	8.17	7.76	7.51
ENSMUSG00000030865.4	Chp2	1.15	4.88	0.00362251	0.108436	5.53	4.42	5.75	5.31	5.51	4.93	4.38	4.66	3.65
ENSMUSG00000045039.9	Megf8	1.63	4.72	0.00376389	0.108805	5.6	4.08	5.43	5.98	5.39	4.64	4.99	4.05	2.56
ENSMUSG00000033209.17	Ttc28	1.05	7.11	0.0027614	0.102466	7.71	6.66	7.26	8.07	7.79	7.21	6.88	6.35	6.2
ENSMUSG00000030103.11	Bhlhe40	0.91	5.78	0.00314513	0.106217	6.3	5.39	6.77	6.21	5.9	5.48	5.36	5.31	5.4
ENSMUSG00000026773.19	Pfkfb3	0.9	6.09	0.00302121	0.105113	6.59	5.71	6.78	6.81	6.18	5.92	6	5.42	5.51
ENSMUSG00000021756.12	Il6st	0.66	9.48	0.00267707	0.101907	9.86	9.2	9.73	9.98	9.87	9.33	9.28	9.25	8.93
ENSMUSG00000050503.9	Fbxl22	-2.28	3.36	0.00491535	0.117531	2.13	4.36	3.01	2.81	0.35	4.02	4.3	4.89	4.17
ENSMUSG00000026797.16	Stxbp1	0.98	5.26	0.00345139	0.108139	5.81	4.84	5.44	6.12	5.86	4.88	5.16	4.92	4.4
ENSMUSG00000030019.6	Fbxl14	-1.27	5.02	0.00387165	0.110376	4.32	5.55	4.25	5.07	3.61	5.12	5.67	5.61	5.79
ENSMUSG00000030465.19	Psd3	1	7.31	0.00277874	0.102517	7.88	6.89	7.78	7.67	8.17	7.26	7.3	6.76	6.24
ENSMUSG00000035847.15	Ids	0.74	7.19	0.00279332	0.102616	7.61	6.88	7.42	7.52	7.89	7.11	6.91	6.85	6.63
ENSMUSG00000042436.12	Mfap4	-2.18	3.05	0.00496178	0.117539	1.87	3.99	1.9	2.64	0.87	3.74	4.12	4.55	3.5
ENSMUSG00000042254.14	Cilp	-3.28	2.07	0.00368885	0.108805	0.37	3.53	2	-1.32	-0.25	3.92	3.28	3.31	3.53
ENSMUSG00000021319.7	Sfrp4	-5.32	1.72	0.00172263	0.086269	-0.57	4.04	0.35	-0.04	-4.34	4.01	4.58	3.67	3.83
ENSMUSG00000004110.17	Cacna1e	-8.17	0.86	0.00062206	0.064009	-2.2	4.35	-2.92	-4.13	-4.34	4.23	3.84	5.32	3.98
ENSMUSG00000074643.12	Cpne1	0.79	5.64	0.00332781	0.107626	6.07	5.32	6.11	5.99	6.11	5.25	5.69	5.11	5.19
ENSMUSG00000061232.16	H2-K1	0.73	9.02	0.00276955	0.102466	9.44	8.7	9.47	9.59	9.25	9.09	8.56	8.59	8.58
ENSMUSG00000042286.13	Stab1	0.86	6.92	0.0029062	0.104418	7.41	6.56	7.39	7.4	7.44	7.12	6.61	6.25	6.25
ENSMUSG00000036553.16	Sh3tc1	1.12	5.84	0.00324759	0.106886	6.47	5.37	6.02	6.49	6.9	5.96	5.43	5.26	4.81
ENSMUSG00000014361.5	Mertk	0.84	6.13	0.00314239	0.106217	6.61	5.79	6.64	6.54	6.63	6.02	5.86	5.99	5.25
ENSMUSG00000030678.7	Maz	-1.18	5.47	0.00369337	0.108805	4.8	5.97	4.81	4.79	4.8	5.29	6.01	6.12	6.47
ENSMUSG00000020453.17	Patz1	-1.07	4.86	0.00408643	0.112133	4.28	5.3	3.98	4.86	3.99	5.24	5.1	5.5	5.35
ENSMUSG00000038126.17	Mphosph9	-1.14	5.23	0.00386069	0.110376	4.59	5.73	4.42	3.99	5.32	5.49	5.66	5.84	5.91
ENSMUSG00000026655.15	Fam107b	-3.95	5.55	0.00469064	0.115911	3.25	7.35	5.5	-0.67	4.63	6.36	6.89	7.87	8.25
ENSMUSG00000023224.12	Serping1	-1.23	5.8	0.00357953	0.10823	5.09	6.34	5.87	4.33	5.06	6.16	6.03	6.47	6.71
ENSMUSG00000034317.14	Trim59	-3.64	2.96	0.00487482	0.117531	1	4.53	1.51	0.26	0.87	3.45	4.33	4.87	5.43
ENSMUSG00000051998.14	Lax1	-6.47	-0.61	0.00056854	0.064009	-2.38	2.23	-4.51	-4.13	-4.34	2.42	2.35	2.53	1.43
ENSMUSG00000038128.7	Camk4	-5.43	3.41	0.00440906	0.114175	0.47	5.74	0.78	-0.67	0.79	4.63	5.43	6.18	6.7
ENSMUSG00000004099.16	Dnmt1	-1.26	7.01	0.00310435	0.106185	6.29	7.54	6.37	6.12	6.38	6.72	7.32	7.84	8.3
ENSMUSG00000064065.15	Ipcef1	-4.23	3.66	0.00517412	0.119345	1.42	5.58	4.21	-2.54	1.68	4.76	5.56	5.95	6.03
ENSMUSG00000031093.14	Dock11	-1.49	6.62	0.00328923	0.107168	5.75	7.28	6.62	4.99	5.64	6.57	7.04	7.61	7.89
ENSMUSG00000071656.7	Lrrn4cl	-5.33	1.99	0.0023244	0.097356	-0.65	4.32	-0.81	-2.54	0.05	3.81	4.93	3.67	4.81
ENSMUSG00000069515.6	Lyz1	3.28	6.02	0.00365733	0.108805	7.93	4.6	9.83	5.85	8.11	4.91	3.89	4	5.55
ENSMUSG00000030761.16	Myo7a	1.05	5.54	0.00359856	0.10823	6.11	5.11	6.43	5.92	5.98	5.65	5.38	4.87	4.53
ENSMUSG00000035958.3	Tdp2	-0.92	5.02	0.00414677	0.112496	4.49	5.42	4.52	4.4	4.52	5.56	5.55	5.43	5.14
ENSMUSG00000021130.8	Galnt16	-1.92	2.91	0.00545381	0.119557	1.86	3.77	2.61	1	1.77	3.98	3.39	3.83	3.8
ENSMUSG00000056071.12	S100a9	-5.2	3.33	0.0045007	0.114659	0.87	5.63	2.18	-4.13	2.74	5.98	5.21	5	6.32
ENSMUSG00000054892.14	Txk	-7.9	2.02	0.00080543	0.067728	-1.48	5.41	-2.19	-0.96	-4.34	4.69	5.58	5.77	5.6
ENSMUSG00000111375.4	Btbd8	-1.01	4.85	0.00435963	0.113888	4.28	5.29	4.33	4.26	4.21	5.13	5.23	5.69	5.09
ENSMUSG00000026430.16	Rassf5	-3.17	4.34	0.00543164	0.119557	2.54	5.73	4.05	0.92	2.51	4.98	5.06	5.95	6.92
ENSMUSG00000023067.14	Cdkn1a	0.88	8.04	0.00303706	0.105113	8.54	7.66	8.4	8.75	8.47	7.49	8.05	7.15	7.97
ENSMUSG00000046169.10	Adamts6	-1.38	3.97	0.00519555	0.119425	3.19	4.58	3.42	2.59	3.5	4.63	4.39	5	4.29
ENSMUSG00000030102.11	Itpr1	0.81	8.59	0.00303173	0.105113	9.05	8.24	8.82	9.45	8.88	8.61	8.24	8.09	8.02
ENSMUSG00000000194.13	Gpr107	0.86	5.79	0.00356633	0.10823	6.28	5.43	5.86	6.49	6.48	5.4	5.68	5.2	5.4
ENSMUSG00000033060.15	Lmo7	0.97	7.67	0.00308666	0.106147	8.22	7.26	7.76	8.7	8.21	7.68	7.42	7.06	6.88
ENSMUSG00000068854.7	Hist2h2be	-1.21	4.68	0.00463642	0.115756	4	5.21	4.22	4.08	3.68	5.28	4.98	5.72	4.83
ENSMUSG00000009545.14	Kcnq1	1.91	2.63	0.00569348	0.119557	3.66	1.93	4.24	3.34	3.35	2.15	2.89	1.21	1.21
ENSMUSG00000024935.11	Slc1a1	1.57	4.55	0.00447677	0.11427	5.48	3.88	4.6	5.91	5.92	4.73	3.67	3.51	3.53
ENSMUSG00000022270.16	Retreg1	-1.63	3.5	0.00559608	0.119557	2.56	4.24	3.33	1.7	2.53	3.9	4.4	4.23	4.38
ENSMUSG00000049907.8	Rasl11b	-2.17	2.78	0.00566599	0.119557	1.67	3.68	0.78	2.25	1.77	3.49	3.11	4.27	3.8
ENSMUSG00000026915.16	Strbp	-0.83	7.26	0.00318739	0.106741	6.79	7.61	6.5	7.02	6.85	7.15	7.64	7.82	7.84
ENSMUSG00000103585.1	Pcdhgb4	1.36	4.83	0.00428109	0.113115	5.61	4.26	5.03	6.45	5.34	4.31	4.65	4.22	3.82
ENSMUSG00000032547.12	Ryk	0.85	5.55	0.00376631	0.108805	6.03	5.2	6.12	5.95	6.02	5.66	5.21	4.97	4.93
ENSMUSG00000002257.8	Def6	-1.6	3.84	0.00545892	0.119557	2.97	4.52	2.8	2.99	3.04	3.92	4.34	4.59	5.18
ENSMUSG00000054920.12	Klhl5	0.97	6.55	0.00334639	0.107626	7.1	6.14	7.03	7.32	6.94	6.75	6.32	5.6	5.89
ENSMUSG00000032841.15	Prr5l	2.23	1.84	0.00558973	0.119557	3.11	1.02	3.5	2.59	3.16	1.51	1.21	-0.09	1
ENSMUSG00000073542.3	Cep76	-1.4	3.79	0.0054752	0.119557	3.02	4.4	3.18	2.59	3.22	4.1	4.13	4.53	4.8
ENSMUSG00000037474.13	Dtl	-3.53	4.17	0.00580342	0.119574	2.17	5.71	2.89	1.54	1.93	4.23	5.85	6.57	6.16
ENSMUSG00000028523.14	Tctex1d1	-6.43	-0.64	0.00072416	0.066818	-2.38	2.18	-4.51	-4.13	-4.34	1.33	2.65	1.9	2.64
ENSMUSG00000030742.7	Lat	-7.13	3.03	0.00292169	0.104418	-0.56	6.09	-0.12	-0.22	-2.76	5.14	6.05	6.21	6.94
ENSMUSG00000021816.11	Ppp3cb	-0.71	6.94	0.00335847	0.107626	6.54	7.24	6.54	6.66	6.4	7	7.1	7.39	7.45
ENSMUSG00000041801.5	Phlda3	1.78	2.28	0.00595142	0.121141	3.32	1.58	3.07	3.39	3.45	1.72	1.36	1.93	1.05
ENSMUSG00000042097.17	Zfp239	-6.05	-0.85	0.00069822	0.06574	-2.38	1.82	-4.51	-4.13	-4.34	1.55	2.27	1.4	1.83
ENSMUSG00000030144.4	Clec4d	-6.33	-0.73	0.00073344	0.066818	-2.38	2.02	-4.51	-4.13	-4.34	1.55	1.91	1.63	2.78
ENSMUSG00000026979.16	Psd4	-2.42	5.29	0.00479504	0.117172	3.87	6.37	5.24	2.06	4.23	5.4	6.13	6.81	7.12
ENSMUSG00000027438.14	Napb	1.44	3.41	0.00562225	0.119557	4.28	2.8	4.03	4.6	4.2	3.67	2.15	2.51	2.74
ENSMUSG00000041609.16	Bicdl1	-3.45	1.91	0.00445549	0.114175	0.23	3.38	0.25	1.23	-1.53	2.77	3.05	3.69	3.91
ENSMUSG00000037674.15	Rfx7	-0.81	7.91	0.0032542	0.106886	7.46	8.26	7.22	7.81	7.34	7.85	8.26	8.42	8.5
ENSMUSG00000023169.15	Slc38a1	-1.98	5.9	0.00421783	0.113115	4.73	6.79	5.59	3.49	5.08	5.6	7.23	7.08	7.22
ENSMUSG00000036961.5	Wnt8b	-7.16	0.27	0.00090756	0.069903	-2.2	3.34	-2.92	-4.13	-4.34	2.59	3.05	3.36	4.26
ENSMUSG00000019852.7	Arfgef3	-6.54	-0.58	0.00080732	0.067728	-2.38	2.27	-4.51	-4.13	-4.34	1.41	2.35	3.11	2.04
ENSMUSG00000034947.13	Tmem106a	1.32	4.58	0.00476369	0.116839	5.32	4.04	6.02	4.57	5.34	4.21	4.07	3.72	4.13
ENSMUSG00000000791.9	Il12rb1	-6.89	-0.42	0.00086394	0.069384	-2.38	2.55	-4.51	-4.13	-4.34	1.8	2.38	2.23	3.62
ENSMUSG00000034765.6	Dusp5	-3.67	2.37	0.00505194	0.118608	0.41	3.99	1.16	-0.22	-0.25	2.99	4.29	4.79	3.82
ENSMUSG00000018927.3	Ccl6	2.12	5.94	0.00391452	0.110878	7.17	5.02	8.51	5.76	7.23	5.59	4.41	4.69	5.36
ENSMUSG00000040938.16	Slc16a11	1.81	2.47	0.00628262	0.122689	3.5	1.78	3.05	3.48	3.91	2.13	2.15	1.59	1
ENSMUSG00000052698.15	Tln2	1.13	6.59	0.0035672	0.10823	7.22	6.11	6.65	7.55	7.46	6.66	6.42	5.82	5.53
ENSMUSG00000005370.4	Msh6	-1.34	5.94	0.00411209	0.112133	5.17	6.53	5.63	4.87	4.98	5.63	6.63	6.87	6.96
ENSMUSG00000020101.14	Vsir	0.73	7.29	0.00342358	0.108139	7.7	6.98	7.79	7.57	7.75	7.35	7.01	6.67	6.88
ENSMUSG00000047462.9	Gpr141b	-7.63	-0.03	0.00098067	0.071674	-2.38	3.22	-4.51	-4.13	-4.34	3.11	2.35	2.85	4.48
ENSMUSG00000015314.10	Slamf6	-8.5	2.64	0.0012622	0.07662	-1.28	6.31	0.13	-4.13	-2.76	5.69	6.03	6.68	6.84
ENSMUSG00000027368.6	Dusp2	-3.23	2.07	0.00517244	0.119345	0.43	3.47	0.7	1.16	-1.17	3.99	3.51	2.64	3.65
ENSMUSG00000059811.13	Atl2	-1.17	7.04	0.00358888	0.10823	6.38	7.54	6.53	6.45	6.15	6.64	7.57	8.05	7.91
ENSMUSG00000055653.13	Gpc3	-3.92	2.1	0.00466821	0.115911	0.24	3.8	0.54	1.75	-2.76	4.09	4.41	3.27	3.37
ENSMUSG00000079104.4	Prps1l3	-1.11	4.35	0.00544471	0.119557	3.73	4.84	3.7	3.4	4.03	5.1	4.75	4.58	4.87
ENSMUSG00000090942.1	F830016B08Rik	1.36	3.73	0.00572911	0.119557	4.54	3.15	4.69	4.68	4.23	3.39	2.77	2.44	3.88
ENSMUSG00000021708.17	Rasgrf2	0.91	7.77	0.0034416	0.108139	8.29	7.38	8.04	8.4	8.42	7.91	7.53	7.27	6.82
ENSMUSG00000019982.15	Myb	-8.98	3.98	0.00301879	0.105113	-0.51	7.87	-0.12	-4.13	0.61	6.73	7.77	8.44	8.55
ENSMUSG00000031255.14	Sytl4	1.39	3.27	0.00613971	0.121864	4.08	2.71	3.77	4.5	3.92	3.08	2.9	2.34	2.4
ENSMUSG00000022032.14	Scara5	-5.57	2.25	0.00346478	0.108139	-0.19	4.65	1.76	-0.22	-4.34	4.52	4.38	4.19	5.5
ENSMUSG00000059791.14	Nrm	-1.56	4.32	0.00569026	0.119557	3.42	5.02	4.41	3.4	2.37	4.58	5.39	4.97	5.11
ENSMUSG00000016756.17	Cmah	-1.63	6.02	0.00427986	0.113115	5.06	6.74	6.2	3.82	5.13	6.42	6.25	7.13	7.16
ENSMUSG00000026012.2	Cd28	-7.16	4.31	0.0054368	0.119557	0.42	7.42	2.61	-0.96	-1.17	6	7.3	8.12	8.26
ENSMUSG00000031532.6	Saraf	-0.72	6.51	0.00377812	0.108887	6.11	6.82	6.07	6	6.25	6.69	6.62	7.09	6.87
ENSMUSG00000090698.2	Apold1	1.12	5.97	0.00396917	0.111467	6.6	5.5	6.29	7.21	6.29	5.91	5.85	5.33	4.91
ENSMUSG00000054717.7	Hmgb2	-2.75	7.18	0.0039496	0.11132	5.6	8.36	6.07	5.62	5.1	6.28	8.25	8.91	10
ENSMUSG00000027778.15	Ift80	-1.68	6.07	0.00430464	0.113393	5.12	6.79	4.89	5.07	5.38	5.59	6.7	7.52	7.32
ENSMUSG00000035697.14	Arhgap45	-2.29	6.11	0.00452327	0.11479	4.76	7.14	5.98	2.88	5.37	6.17	6.86	7.55	7.96
ENSMUSG00000028565.18	Nfia	0.88	8.18	0.00348879	0.10823	8.68	7.81	8.3	9.01	8.74	8.11	8.12	7.6	7.41
ENSMUSG00000025104.13	Hdgfl3	0.71	6.36	0.00382542	0.10977	6.76	6.07	6.72	6.64	6.92	6.22	6.22	6.07	5.75
ENSMUSG00000035759.4	Bbs10	-1.89	2.72	0.00670535	0.124584	1.73	3.54	1.22	1.8	1.96	3.49	3.61	3.11	3.87
ENSMUSG00000034422.14	Parp14	0.73	8.81	0.00351466	0.10823	9.23	8.5	9.11	9.18	9.4	8.87	8.6	8.33	8.19
ENSMUSG00000043592.15	Unc5cl	-6.31	-0.73	0.00097687	0.071674	-2.38	2.02	-4.51	-4.13	-4.34	0.96	2.06	2.31	2.54
ENSMUSG00000026728.9	Vim	0.68	9.96	0.00353808	0.10823	10.35	9.67	10.45	10.33	10.26	9.8	9.95	9.42	9.51
ENSMUSG00000040809.10	Chil3	-6.62	0.18	0.00113447	0.075091	-2.07	3.01	-2.19	-4.13	-4.34	3.57	2.19	2.57	3.6
ENSMUSG00000026749.11	Nek6	1.16	6.01	0.00406757	0.112133	6.66	5.53	6.2	6.58	7.2	5.71	5.81	5.88	4.72
ENSMUSG00000063646.18	Jakmip1	-7.25	0.95	0.0012137	0.075961	-1.77	4.05	-4.51	-4.13	-0.88	3.26	3.88	4.37	4.65
ENSMUSG00000029119.9	Man2b2	1.05	4.91	0.00487984	0.117531	5.48	4.5	5.72	5.37	5.35	4.86	4.95	4.3	3.84
ENSMUSG00000033538.13	Casp4	1.2	5.07	0.0047625	0.116839	5.75	4.57	5.53	5.93	5.79	5.41	4.59	4.57	3.68
ENSMUSG00000073002.9	Vamp5	2.41	3.7	0.0062136	0.122331	5	2.77	4.23	4.91	5.85	4.2	3.69	2.39	0.61
ENSMUSG00000059743.12	Fdps	-1.95	3.29	0.00683356	0.124584	2.24	4.13	2.65	2.84	1.09	3.45	4.13	4.46	4.43
ENSMUSG00000029723.16	Tsc22d4	-1.01	5.21	0.00492622	0.117531	4.65	5.63	4.13	4.78	5.02	5.3	5.74	5.63	5.86
ENSMUSG00000028497.12	Hacd4	1	6.33	0.0039555	0.11132	6.9	5.89	7.21	6.81	6.68	6.67	5.58	5.77	5.55
ENSMUSG00000033697.15	Arhgap39	1.31	3.68	0.0061436	0.121864	4.48	3.12	4.39	4.82	4.2	3.7	2.42	3.46	2.81
ENSMUSG00000048572.5	Tmem252	1.36	6.14	0.00409498	0.112133	6.9	5.57	6.44	7.26	7.01	6.26	5.63	5.94	4.42
ENSMUSG00000036334.12	Igsf10	-1.93	3.67	0.00677958	0.124584	2.54	4.55	3.55	1.23	2.72	4.85	4.59	4.83	3.9
ENSMUSG00000024590.8	Lmnb1	-2.49	5.03	0.00577317	0.119557	3.63	6.09	3.8	3.29	3.75	4.78	5.76	6.63	7.18
ENSMUSG00000021552.7	Gkap1	1.28	4.21	0.00573345	0.119557	4.91	3.7	5.34	4.94	4.42	3.88	4.03	3.92	2.9
ENSMUSG00000015852.13	Fcrls	2.87	5.27	0.00503976	0.118608	6.93	4.04	8.52	5.31	6.96	5.2	3.46	2.89	4.56
ENSMUSG00000031767.13	Nudt7	1.19	3.57	0.00640601	0.122689	4.24	3.1	4.23	4.05	4.42	2.59	3.41	3.17	3.11
ENSMUSG00000020538.15	Srebf1	-1.04	5.13	0.00516907	0.119345	4.56	5.56	3.97	4.89	4.8	5.86	5.49	5.27	5.62
ENSMUSG00000032816.15	Igdcc4	-2.94	1.8	0.0056372	0.119557	0.29	3.11	1.16	-0.04	-0.88	2.63	3.5	2.92	3.28
ENSMUSG00000032011.5	Thy1	-6.42	4.89	0.00710886	0.124584	1.29	7.67	1.87	0.26	1.44	5.91	7.57	8.12	9.07
ENSMUSG00000096054.3	Syne1	1.26	10.45	0.00374391	0.108805	11.16	9.91	10.61	11.55	11.33	10.52	10.23	9.91	8.97
ENSMUSG00000022283.15	Pabpc1	-0.99	9.73	0.00372417	0.108805	9.17	10.16	9.34	9.02	9.14	9.46	10.02	10.38	10.77
ENSMUSG00000021375.11	Kif13a	0.81	6.3	0.00412131	0.112153	6.77	5.96	6.7	6.7	6.89	6.46	5.95	5.88	5.55
ENSMUSG00000009569.14	Mrtfb	0.82	8.95	0.00374804	0.108805	9.41	8.6	9.14	9.6	9.5	8.98	8.7	8.63	8.09
ENSMUSG00000005566.14	Trim28	-1	5.7	0.00475859	0.116839	5.13	6.13	5.39	5.01	4.98	5.63	6.17	6.12	6.61
ENSMUSG00000050556.9	Kcnb1	1.03	7.26	0.00389171	0.110558	7.85	6.83	7.39	8.44	7.72	7.36	6.76	6.77	6.39
ENSMUSG00000027188.8	Pamr1	-4.88	1.25	0.00274499	0.102466	-0.76	3.37	-0.12	-0.22	-4.34	3.28	3.64	3.54	2.95
ENSMUSG00000053702.16	Nebl	-1.66	5.25	0.00539048	0.119557	4.35	5.95	4.03	4.76	4.22	5	5.7	6.29	6.77
ENSMUSG00000020108.4	Ddit4	-1.2	4.78	0.00572423	0.119557	4.12	5.29	3.97	4.73	3.62	5.02	5.2	5.82	5.08
ENSMUSG00000026471.14	Mr1	-1.13	5.25	0.00526782	0.119557	4.63	5.72	4.88	4.43	4.56	5.74	5.01	5.95	6.16
ENSMUSG00000003882.5	Il7r	-3.02	3.45	0.00750278	0.127254	1.83	4.71	1.93	1.6	1.77	3.9	3.8	5.37	5.77
ENSMUSG00000008999.7	Bmp7	-6.81	-0.44	0.00133172	0.078199	-2.38	2.52	-4.51	-4.13	-4.34	1.14	2.65	2.78	3.31
ENSMUSG00000062591.5	Tubb4a	-3.76	2.12	0.00590508	0.121141	0.32	3.78	1.83	0.73	-2.76	4.08	4.27	3.07	3.64
ENSMUSG00000041272.11	Tox	-7.75	2.93	0.00334847	0.107626	-0.57	6.21	-4.51	-1.32	1.49	5.32	6.01	6.56	6.93
ENSMUSG00000071862.3	Lrrtm2	1.17	5.36	0.00495849	0.117539	6.03	4.87	5.63	6.59	5.87	5.47	4.91	4.91	4.13
ENSMUSG00000022912.8	Pros1	0.71	7.05	0.00406053	0.112133	7.46	6.75	7.64	7.34	7.38	7.11	6.74	6.64	6.51
ENSMUSG00000022468.12	Endou	-3.14	5.03	0.00652405	0.12362	3.29	6.35	3.5	3.94	2.35	4.89	5.96	6.85	7.7
ENSMUSG00000038622.8	Med30	-1.49	3.63	0.00722764	0.125075	2.81	4.27	2.65	2.64	3.06	3.84	4.29	4.05	4.84
ENSMUSG00000026573.7	Xcl1	-6.05	-0.91	0.00123735	0.076512	-2.38	1.71	-4.51	-4.13	-4.34	1.64	0.6	2.51	1.83
ENSMUSG00000069135.11	Fgfr1op	-1.75	4.55	0.00642062	0.122737	3.54	5.33	4.31	2.77	3.49	4.35	5.52	5.71	5.74
ENSMUSG00000051906.15	Cd209f	3.45	3.08	0.00760745	0.128285	5.01	1.7	6.57	3.46	4.98	1.68	1.69	0.88	2.29
ENSMUSG00000027474.13	Ccm2l	1.04	6.5	0.004268	0.113115	7.09	6.07	6.8	7.4	7.06	6.43	6.3	6.31	5.22
ENSMUSG00000030528.12	Blm	-2.13	3.96	0.00722198	0.125075	2.77	4.88	2.5	2.1	3.61	3.86	4.86	5.72	5.05
ENSMUSG00000015243.4	Abca1	0.69	7.55	0.00401257	0.1119	7.95	7.26	7.84	8.14	7.86	7.6	7.31	7.05	7.07
ENSMUSG00000049922.8	Slc35c1	-1.08	4.45	0.00628197	0.122689	3.85	4.92	3.92	4.06	3.54	4.53	5.06	4.9	5.15
ENSMUSG00000039206.13	Daglb	1.82	3.61	0.0069134	0.124584	4.67	2.87	5.22	3.97	4.77	4.07	2.43	1.52	3.3
ENSMUSG00000030592.18	Ryr1	2.33	1.57	0.00734992	0.126049	2.89	0.76	3.42	2.41	2.74	0.3	0.94	1.5	-0.28
ENSMUSG00000061119.7	Prcp	0.76	7.65	0.0040114	0.1119	8.08	7.33	8.24	8	7.99	7.7	7.53	7.09	6.98
ENSMUSG00000029234.13	Tmem165	0.82	5.7	0.00473747	0.116839	6.16	5.36	6.06	6.13	6.29	5.71	5.62	4.98	5.12
ENSMUSG00000020019.4	Ntn4	-1.76	3.54	0.00749457	0.127254	2.56	4.32	3.4	2.72	1.44	4.89	4.2	3.96	4.19
ENSMUSG00000090553.8	Snrpe	-1.38	4.21	0.00671016	0.124584	3.43	4.81	4.07	3.39	2.76	4.36	4.91	4.71	5.24
ENSMUSG00000032041.15	Tirap	0.9	4.84	0.00553846	0.119557	5.35	4.48	5.14	5.29	5.59	4.3	4.79	4.6	4.19
ENSMUSG00000004383.18	Large1	0.96	4.78	0.00561009	0.119557	5.31	4.39	5.26	5.52	5.14	4.68	4.76	4.09	3.99
ENSMUSG00000019820.11	Utrn	0.84	10.85	0.00401856	0.1119	11.33	10.49	10.97	11.7	11.32	10.77	10.7	10.44	10.04
ENSMUSG00000029095.17	Ablim2	2.17	2.62	0.00779498	0.128495	3.85	1.77	3.21	3.32	4.98	1.76	2.23	1.01	1.8
ENSMUSG00000020399.14	Havcr2	-6.35	1.02	0.00161962	0.084791	-1.31	3.75	0.7	-4.13	-4.34	4.29	3.32	3.61	3.7
ENSMUSG00000071637.5	Cebpd	1.15	4.27	0.00622466	0.122366	4.91	3.8	5.12	4.75	4.84	4.21	4.12	2.95	3.88
ENSMUSG00000033721.16	Vav3	0.8	6.14	0.00451965	0.11479	6.59	5.8	6.68	6.48	6.61	6.33	5.7	5.63	5.53
ENSMUSG00000064109.8	Hcst	-5.56	-0.23	0.00143579	0.080313	-1.96	2.19	-1.7	-4.13	-4.34	2.04	1.96	2.23	2.36
ENSMUSG00000098950.7	Gm28036	-4.75	3.84	0.00790942	0.129525	2.02	5.75	-4.51	3.34	5.08	5.86	5.2	5.85	6.06
ENSMUSG00000015437.5	Gzmb	-6.24	-0.83	0.00137838	0.079976	-2.38	1.86	-4.51	-4.13	-4.34	2.4	0.47	1.75	2.56
ENSMUSG00000037405.8	Icam1	0.76	5.76	0.00479411	0.117172	6.21	5.43	6.03	6.51	6.09	5.44	5.17	5.63	5.45
ENSMUSG00000035456.9	Prdm8	-6.82	-0.46	0.00152588	0.083047	-2.38	2.48	-4.51	-4.13	-4.34	3.92	1.44	2.23	2.14
ENSMUSG00000027636.11	Sla2	-5.27	2.23	0.00493316	0.117531	-0.37	4.53	1.5	-2.26	-1.71	3.49	4.47	4.89	5.23
ENSMUSG00000030681.18	Mvp	0.75	6.41	0.00445916	0.114175	6.84	6.1	6.87	6.82	6.81	6.48	6.28	5.86	5.77
ENSMUSG00000021809.10	Nudt13	1.58	4.18	0.00652196	0.12362	5.06	3.54	4.26	5.36	5.55	3.88	3.98	3.81	2.4
ENSMUSG00000026429.9	Ube2t	-5.21	1.9	0.00441675	0.114175	-0.34	4.15	1.27	-0.22	-4.34	3.3	4.27	4.24	4.74
ENSMUSG00000058258.14	Idi1	-2.2	2.76	0.0081468	0.130696	1.56	3.75	2.39	-0.22	2.23	3.57	3.51	3.71	4.14
ENSMUSG00000053453.9	Thoc7	-1.13	5.22	0.00573531	0.119557	4.6	5.7	4.47	4.42	4.88	5.19	5.41	5.99	6.2
ENSMUSG00000109864.1	Eid3	2.71	1.96	0.00809215	0.130455	3.45	1.01	2.93	4.43	2.94	1.02	3.07	-0.09	-0.59
ENSMUSG00000022419.16	Deptor	1.08	6.64	0.00445992	0.114175	7.26	6.18	6.63	7.45	7.69	6.74	6.28	5.65	6.04
ENSMUSG00000036885.14	Arhgef26	1	4.94	0.00570491	0.119557	5.51	4.53	5.26	5.62	5.64	4.7	4.63	4.91	3.84
ENSMUSG00000032125.20	Robo4	0.93	8.19	0.00418302	0.112804	8.72	7.79	8.45	8.73	8.99	8.45	7.87	7.43	7.42
ENSMUSG00000023947.8	Nfkbie	-1.12	5.01	0.00601565	0.121708	4.4	5.49	4.78	4.29	4.09	5.22	5.02	5.85	5.85
ENSMUSG00000058966.13	Fam57b	1.88	3.11	0.00789601	0.129525	4.14	2.4	3.64	4.34	4.4	3.51	3.28	1.54	1.05
ENSMUSG00000053004.9	Hrh1	2.56	1.27	0.00749507	0.127254	2.81	0.36	2.94	2.59	2.82	1.6	-1.6	0.47	0.08
ENSMUSG00000022471.14	Xrcc6	-2.79	5.33	0.0065042	0.12362	3.76	6.52	4.18	3.94	3.11	5.01	6.1	7.23	7.71
ENSMUSG00000026447.16	Pik3c2b	1.11	7.86	0.00425654	0.113115	8.49	7.38	7.93	8.96	8.58	7.84	7.58	7.5	6.6
ENSMUSG00000025742.5	Prps2	-1.3	6.21	0.00500724	0.118191	5.49	6.77	5.26	5.45	5.72	5.93	6.65	6.87	7.61
ENSMUSG00000041607.17	Mbp	-1.23	5.54	0.00561094	0.119557	4.82	6.08	5.66	4.15	4.63	5.69	5.82	6.33	6.46
ENSMUSG00000028108.15	Ecm1	1.26	6.03	0.00487866	0.117531	6.75	5.5	7.62	5.96	6.65	5.93	5.23	5.39	5.4
ENSMUSG00000044562.12	Rasip1	0.77	6.64	0.00454552	0.11499	7.08	6.32	6.92	7.22	7.11	6.76	6.42	6.01	6.07
ENSMUSG00000045502.6	Hcar2	-2.65	2.14	0.00772542	0.128495	0.75	3.32	2.23	-0.22	-0.25	3.36	3.22	2.9	3.71
ENSMUSG00000050921.12	P2ry10	-3.89	2.81	0.00792501	0.129525	0.74	4.47	0.7	0.73	0.41	3.24	4.19	4.85	5.54
ENSMUSG00000034845.6	Plvap	1.35	5.05	0.00575377	0.119557	5.8	4.49	6.06	6.18	5.16	5.14	4.49	4.8	3.49
ENSMUSG00000033544.6	Angptl1	-4.04	2.02	0.00646693	0.123265	0.16	3.74	-0.21	2.21	-2.76	4.3	3.85	2.79	3.94
ENSMUSG00000042757.16	Tmem108	-6.2	-0.8	0.0016141	0.084791	-2.38	1.9	-4.51	-4.13	-4.34	0.65	1.63	2.59	2.47
ENSMUSG00000034171.13	Faah	-7.71	0.04	0.00188395	0.090892	-2.38	3.34	-4.51	-4.13	-4.34	2.1	3.02	3.59	4.56
ENSMUSG00000004980.16	Hnrnpa2b1	-0.82	9.81	0.00428552	0.113115	9.35	10.16	9.28	9.42	9.35	9.59	10.08	10.47	10.52
ENSMUSG00000040435.12	Ppp1r15a	-1.52	6.3	0.00509087	0.118635	5.44	6.95	5.69	5.79	4.82	5.81	7.09	7.57	7.34
ENSMUSG00000022533.14	Atp13a3	-0.83	7.33	0.00445516	0.114175	6.85	7.69	7.06	6.54	6.95	7.16	7.73	7.9	7.95
ENSMUSG00000020189.14	Osbpl8	-0.78	7.8	0.00436725	0.113888	7.36	8.13	7.25	7.5	7.31	7.64	8.09	8.29	8.52
ENSMUSG00000055407.14	Map6	1.13	5.1	0.0057233	0.119557	5.75	4.63	5.35	6.21	5.68	5.31	4.84	4.12	4.2
ENSMUSG00000073805.5	Insyn2a	2.51	3.7	0.00759095	0.12818	5.04	2.78	4.55	5.37	5.17	4.1	3.85	3.27	-0.43
ENSMUSG00000035901.14	Dennd5a	0.77	7.66	0.00437534	0.113888	8.11	7.34	7.94	8.16	8.22	7.74	7.56	6.97	7.08
ENSMUSG00000032376.12	Usp3	-0.8	6.73	0.00468185	0.115911	6.27	7.07	6.17	6.2	6.43	6.62	7.12	7.06	7.49
ENSMUSG00000050357.9	Carmil2	-4.23	2.92	0.00799291	0.129808	0.65	4.73	0.36	0.1	1.06	3.3	4.77	5.45	5.38
ENSMUSG00000026109.14	Tmeff2	-2.06	2.59	0.0086204	0.133244	1.56	3.45	0.78	2.38	1.27	3.21	3.02	3.46	4.03
ENSMUSG00000022197.16	Pdzd2	0.93	9.05	0.00433036	0.113843	9.58	8.65	9.18	9.75	9.81	9.18	8.81	8.52	8.09
ENSMUSG00000041378.2	Cldn5	0.71	6.91	0.00454861	0.11499	7.31	6.61	7.24	7.39	7.29	6.88	6.86	6.3	6.38
ENSMUSG00000033880.11	Lgals3bp	0.57	7.47	0.00444142	0.114175	7.79	7.23	7.83	7.71	7.84	7.27	7.13	7.31	7.2
ENSMUSG00000033730.4	Egr3	1.23	4.12	0.00701292	0.124584	4.82	3.62	4.42	4.78	5.24	3.92	3.7	3.96	2.84
ENSMUSG00000070509.15	Rgma	-2.39	2.35	0.00850978	0.132824	1.13	3.37	0.35	0.83	1.89	4.12	2.68	3.24	3.35
ENSMUSG00000038068.15	Rnf144b	0.98	5.95	0.00509815	0.118635	6.5	5.54	6.18	6.66	6.64	6.04	5.91	4.88	5.32
ENSMUSG00000010721.15	Lmbr1	1.2	5.71	0.0053062	0.119557	6.37	5.22	6.1	6.72	6.29	6.02	5.57	4.91	4.34
ENSMUSG00000025911.14	Adhfe1	2.68	2.12	0.00885544	0.134682	3.67	1.08	2.71	3.27	4.96	1.55	1.03	0.95	0.37
ENSMUSG00000050103.18	Agmo	0.94	4.93	0.00609535	0.121864	5.48	4.54	5.2	5.83	5.38	4.93	4.66	4.3	4.22
ENSMUSG00000029673.17	Auts2	1.54	5.81	0.00527667	0.119557	6.68	5.17	5.84	7.22	6.95	6.03	5.5	5.12	4.03
ENSMUSG00000022797.16	Tfrc	-1.45	5.13	0.00644248	0.122977	4.3	5.77	5.27	4.03	3.55	5.12	5.68	6.24	6.02
ENSMUSG00000057329.7	Bcl2	-0.84	6.38	0.00504915	0.118608	5.92	6.73	5.7	6.33	5.7	6.4	6.57	6.94	6.99
ENSMUSG00000032316.8	Clk3	-0.76	6.75	0.00483391	0.117531	6.32	7.07	6.18	6.69	6.09	6.76	7.1	7.33	7.09
ENSMUSG00000050014.8	Apol10b	1.03	6.1	0.00508422	0.118635	6.69	5.66	6.17	7.25	6.65	6.17	5.72	5.22	5.51
ENSMUSG00000041528.15	Rnf123	-0.83	5.22	0.00615524	0.121911	4.76	5.58	4.53	4.95	4.77	5.69	5.65	5.65	5.31
ENSMUSG00000071068.7	Treml2	-6.78	1.21	0.00223421	0.096559	-1.36	4.11	0.54	-4.13	-4.34	3.44	3.8	4.72	4.44
ENSMUSG00000027398.13	Il1b	-6.31	3.33	0.00703921	0.124584	0.28	6.11	3.1	-4.13	-0.09	6.44	5.54	5.35	7.1
ENSMUSG00000052229.5	Gpr17	1.85	4.76	0.00652605	0.12362	5.81	4	5.23	6.03	6.15	5.58	3.84	4.21	2.29
ENSMUSG00000019845.8	Tube1	-3.55	3.47	0.00913603	0.136273	1.51	5.04	3.12	-0.67	1.73	3.91	4.7	5.84	5.69
ENSMUSG00000039264.9	Gimap3	-6.09	1.36	0.00271823	0.102466	-1.26	4	-0.26	-4.13	-2.02	3.52	3.39	4.46	4.57
ENSMUSG00000021589.13	Rhobtb3	-1.8	2.71	0.00921337	0.136273	1.71	3.52	1.79	1.08	2.07	3.68	3.87	3.13	3.35
ENSMUSG00000094840.5	Muc3a	2.08	3.1	0.00875918	0.134148	4.27	2.28	3.5	4.34	4.96	3.61	2.35	2.31	0.61
ENSMUSG00000060860.8	Ube2s	-2.12	4.49	0.00778085	0.128495	3.34	5.38	3.4	3.13	3.42	4.48	4.71	5.82	6.49
ENSMUSG00000023915.5	Tnfrsf21	0.77	6.61	0.0049081	0.117531	7.04	6.29	7.05	6.92	7.15	6.46	6.59	6.34	5.75
ENSMUSG00000052397.8	Ezr	-2.02	6.35	0.00566932	0.119557	5.17	7.24	6.28	4.32	4.91	6.04	6.98	7.61	8.33
ENSMUSG00000032278.11	Paqr5	1.39	3.48	0.00832038	0.131931	4.25	2.93	4.14	3.89	4.7	3.69	3.13	2.44	2.34
ENSMUSG00000062545.4	Tlr12	-6.55	-0.66	0.00205163	0.095199	-2.38	2.15	-4.51	-4.13	-4.34	1.31	1.03	2.62	3.43
ENSMUSG00000058773.2	Hist1h1b	-3.75	6.13	0.00689184	0.124584	3.97	7.76	4.89	3.32	3.65	5.56	7.58	8.32	9.57
ENSMUSG00000025888.6	Casp1	1.25	3.9	0.00778826	0.128495	4.66	3.35	4.76	4.58	4.62	4.16	2.49	2.94	3.75
ENSMUSG00000049327.17	Kmt5a	-1.63	5.97	0.00592116	0.121141	5.02	6.68	5.44	4.31	5.3	5.51	6.79	7.06	7.37
ENSMUSG00000079037.9	Prnp	0.77	5.75	0.00557042	0.119557	6.19	5.42	5.95	6.35	6.26	5.71	5.48	5.07	5.4
ENSMUSG00000034751.16	Mast4	1.14	8.66	0.0046827	0.115911	9.31	8.17	8.91	9.59	9.42	8.77	8.63	7.95	7.32
ENSMUSG00000037894.13	H2afz	-1.82	8.06	0.0048043	0.117181	7.02	8.84	7.56	6.91	6.59	7.41	8.58	9.22	10.15
ENSMUSG00000026315.13	Serpinb8	1.12	4.81	0.00662039	0.124013	5.46	4.33	5.48	5.16	5.73	5.11	3.69	4.59	3.9
ENSMUSG00000038069.6	Cdkn2aip	-1.04	5.01	0.0067867	0.124584	4.4	5.47	4.87	4.02	4.29	4.99	5.65	5.61	5.62
ENSMUSG00000050600.5	Zfp831	-4.58	1.37	0.00490753	0.117531	-0.53	3.39	-1.34	-4.13	1.59	3.65	3.16	3.74	2.92
ENSMUSG00000034833.10	Tespa1	-8.33	1.19	0.00250423	0.099958	-2.07	4.75	-2.19	-4.13	-4.34	3.75	4.61	4.84	5.77
ENSMUSG00000006281.8	Tep1	1.12	5.39	0.00596001	0.121141	6.02	4.94	6.75	5.45	5.84	5.3	4.85	4.91	4.66
ENSMUSG00000039062.15	Anpep	-1.24	4.96	0.00697509	0.124584	4.26	5.5	5.11	3.89	3.74	5.69	5.14	5.26	5.91
ENSMUSG00000027954.9	Efna1	0.79	5.77	0.00561116	0.119557	6.21	5.45	6	6.33	6.3	5.39	5.83	5.55	5.01
ENSMUSG00000032601.13	Prkar2a	0.77	6.12	0.00533835	0.119557	6.55	5.81	6.64	6.29	6.72	6.04	5.99	5.82	5.37
ENSMUSG00000059146.12	Ntrk3	-7.8	1.17	0.00253919	0.100467	-1.88	4.51	-1.34	-4.13	-4.34	3.44	4.43	4.83	5.3
ENSMUSG00000036466.17	Megf11	1.05	4.75	0.00680646	0.124584	5.33	4.34	5.27	5.37	5.34	4.91	4.77	3.92	3.69
ENSMUSG00000030329.11	Pianp	3	0.69	0.00769152	0.128495	2.41	-0.29	3.32	1.89	1.89	-0.38	-0.46	-1.02	-0.43
ENSMUSG00000022673.5	Mcm4	-1.63	5.66	0.0063872	0.122689	4.73	6.36	4.94	4.75	4.48	5.16	6.47	6.66	7.14
ENSMUSG00000020646.17	Mboat2	0.9	5.66	0.00579877	0.119574	6.15	5.29	6.1	6.14	6.22	5.71	5.57	5.26	4.6
ENSMUSG00000037280.12	Galnt6	-3.41	3.51	0.00979175	0.137688	1.62	5.01	2.59	-0.43	2.39	3.79	4.81	5.41	5.99
ENSMUSG00000044627.11	Swi5	-0.77	5.53	0.00619832	0.122213	5.09	5.87	5.23	4.78	5.24	6.03	5.7	5.93	5.79
ENSMUSG00000040447.15	Spns2	0.97	6.57	0.00518299	0.119345	7.12	6.17	6.7	7.43	7.22	6.7	6.44	5.83	5.68
ENSMUSG00000019944.14	Rhobtb1	1.04	5.31	0.00618937	0.122213	5.89	4.89	5.49	5.85	6.31	5.26	5.38	4.45	4.45
ENSMUSG00000065987.12	Cd209b	3.2	1.19	0.00877614	0.134252	3.01	0.19	3.87	2.5	2.58	0.39	0.47	-2.9	1.39
ENSMUSG00000022150.16	Dab2	0.99	7.91	0.00488343	0.117531	8.47	7.48	9.04	8	8.38	8.11	7.37	7.23	7.21
ENSMUSG00000049811.16	Fam161a	2.1	1.78	0.00977423	0.137688	2.98	1.02	3.5	2.79	2.55	1.55	1.36	-0.23	0.94
ENSMUSG00000037579.7	Kcnh3	-6	-0.95	0.00214615	0.096199	-2.38	1.66	-4.51	-4.13	-4.34	0.82	0.6	2.62	2.29
ENSMUSG00000034037.14	Fgd5	0.88	8.21	0.0048612	0.117531	8.71	7.84	8.4	8.86	8.87	8.32	8.13	7.46	7.43
ENSMUSG00000104346.1	Pcdhga3	0.88	5.02	0.00657811	0.12362	5.51	4.66	5.24	5.45	5.83	4.71	5.04	4.5	4.36
ENSMUSG00000059674.7	Cdh24	-5.35	1.73	0.0054534	0.119557	-0.66	4	-2.19	1.16	-2.76	2.84	4.05	4.44	4.59
ENSMUSG00000020886.17	Dlg4	-1.67	4.05	0.00873366	0.134063	3.12	4.78	2.84	3.15	3.31	3.78	5.02	5.44	4.83
ENSMUSG00000038623.9	Tm6sf1	0.8	6.59	0.00524527	0.119557	7.04	6.25	7.44	6.79	6.88	6.56	6.33	6.23	5.87
ENSMUSG00000035448.9	Ccr3	-5.47	-0.69	0.00221298	0.096199	-2.2	1.7	-2.92	-4.13	-4.34	2.52	1.03	1.4	1.59
ENSMUSG00000048388.3	Fam171b	-5.8	0.17	0.00249825	0.099958	-1.75	2.65	-0.81	-4.13	-4.34	3.21	1.75	2.51	3.02
ENSMUSG00000031833.10	Mast3	-1.17	5.18	0.00691164	0.124584	4.55	5.67	4.67	4.96	3.99	5.3	5.25	5.84	6.25
ENSMUSG00000022996.15	Wnt10b	-5.62	-1.07	0.00215206	0.096199	-2.38	1.46	-4.51	-4.13	-4.34	1.87	2.19	0.47	0.94
ENSMUSG00000026011.13	Ctla4	-5.37	-1.25	0.00202854	0.095082	-2.38	1.15	-4.51	-4.13	-4.34	0.39	1.29	1.13	1.39
ENSMUSG00000032053.8	Pou2af1	-6.82	0.82	0.00270112	0.102231	-1.84	3.72	-2.19	-2.54	-4.34	4.32	2.82	3.14	4.52
ENSMUSG00000026640.12	Plxna2	0.94	8.3	0.00494359	0.117531	8.84	7.9	8.37	9.19	8.95	8.32	8.22	7.67	7.39
ENSMUSG00000023132.8	Gzma	-8.24	1.38	0.00281853	0.102616	-1.88	4.88	-1.34	-4.13	-4.34	4.63	3.73	5.46	5.65
ENSMUSG00000022708.16	Zbtb20	0.95	10.38	0.00497158	0.11756	10.93	9.97	10.67	11.01	11.1	10.57	10.16	9.88	9.28
ENSMUSG00000031258.4	Xkrx	-3.78	2.49	0.00920372	0.136273	0.61	4.16	0.85	-2.54	2.55	3.22	4.04	4.4	4.92
ENSMUSG00000021047.7	Nova1	-6.45	0.97	0.00274942	0.102466	-1.42	3.74	0.35	-4.13	-4.34	4.2	3.58	2.92	4.2
ENSMUSG00000046962.16	Zbtb21	0.84	4.98	0.00677734	0.124584	5.45	4.64	5.35	5.35	5.61	4.77	5	4.29	4.47
ENSMUSG00000046207.14	Pik3r6	0.96	4.93	0.00684542	0.124584	5.47	4.54	5.32	5.5	5.58	5.06	4.73	4.4	3.94
ENSMUSG00000029165.17	Agbl5	-1.21	4.11	0.00860933	0.133244	3.45	4.63	3.17	3.46	3.65	4.19	4.6	5.15	4.55
ENSMUSG00000030554.16	Synm	0.76	6.75	0.00530885	0.119557	7.19	6.44	6.99	7.53	7.02	6.53	6.75	6.4	6.06
ENSMUSG00000020166.15	Cnot2	-0.81	7.07	0.00529561	0.119557	6.62	7.42	6.23	6.81	6.81	7.09	7.4	7.32	7.85
ENSMUSG00000042660.8	Wdr55	-1.61	2.97	0.0102498	0.140772	2.09	3.67	2.43	1.85	1.85	3.23	3.53	3.8	4.07
ENSMUSG00000052632.16	Asap2	0.97	6.18	0.00564795	0.119557	6.72	5.78	6.42	6.83	6.91	6.33	6.11	5.56	5.12
ENSMUSG00000042817.15	Flt3	-6.37	-0.74	0.00251289	0.099992	-2.38	2.01	-4.51	-4.13	-4.34	1.51	1.44	1.25	3.6
ENSMUSG00000074497.5	A430078G23Rik	-3.96	1.28	0.00637783	0.122689	-0.55	3.02	0.44	-2.54	-0.88	2.42	2.56	3.27	3.7
ENSMUSG00000039747.11	Orai2	-3.23	3.21	0.010494	0.141847	1.44	4.62	2.5	0.26	1.27	3.41	4.23	5.33	5.46
ENSMUSG00000047619.5	Ddi1	1.63	5.21	0.00673175	0.124584	6.14	4.52	5.37	6.69	6.34	5.42	4.39	5.11	3.14
ENSMUSG00000079641.3	Rpl39	-0.92	7.93	0.0051708	0.119345	7.41	8.33	7.73	7.12	7.37	7.84	8.08	8.45	8.94
ENSMUSG00000053799.7	Exoc6	0.7	7.69	0.00516152	0.119345	8.09	7.4	7.75	8.24	8.28	7.62	7.53	7.3	7.14
ENSMUSG00000033220.7	Rac2	-1.96	5.71	0.00697425	0.124584	4.56	6.58	5.87	3.01	4.75	5.8	6.25	6.84	7.44
ENSMUSG00000071716.5	Apol7e	-7.26	-0.25	0.00281213	0.102616	-2.38	2.85	-4.51	-4.13	-4.34	1.86	2.06	2.86	4.49
ENSMUSG00000028736.13	Pax7	2.94	1.21	0.00957784	0.137367	2.98	0.13	3.08	3.88	1.89	-0.77	-0.75	-0.23	1.35
ENSMUSG00000053317.11	Sec61b	-1.53	4.64	0.00820895	0.131055	3.77	5.31	4.08	3.09	4.09	4.41	5.36	5.52	5.94
ENSMUSG00000032503.18	Arpp21	-8.39	4.55	0.00908438	0.136273	0.63	8.05	-4.51	2.95	1.21	6.37	8.09	8.58	9.15
ENSMUSG00000042320.17	Prox2	2.52	1.92	0.0105402	0.141847	3.4	0.94	2.69	4.71	2.72	1.05	1.36	0.62	0.25
ENSMUSG00000024334.9	H2-Oa	-6.54	-0.13	0.00288131	0.104258	-2.2	2.65	-2.92	-4.13	-4.34	2.16	1.69	2.49	4.11
ENSMUSG00000068252.6	Apol7b	-6.86	-0.46	0.00283594	0.102899	-2.38	2.48	-4.51	-4.13	-4.34	1.08	1.69	3.38	3.57
ENSMUSG00000005268.20	Prlr	-5.3	-1.29	0.00230243	0.097356	-2.38	1.08	-4.51	-4.13	-4.34	0.28	1.12	1.4	1.11
ENSMUSG00000039308.6	Ndst2	0.94	5.3	0.00669114	0.124584	5.82	4.92	5.67	5.82	5.96	5.43	5.3	4.5	4.43
ENSMUSG00000026202.13	Tuba4a	-1.79	4.17	0.00931446	0.136664	3.15	4.97	3.87	1.75	3.72	4.26	4.7	5.52	5.38
ENSMUSG00000040482.16	Dxo	1.7	3.17	0.00997308	0.138906	4.14	2.5	3.61	3.77	4.98	3.06	2.9	1.4	2.46
ENSMUSG00000033581.17	Igf2bp2	-5.56	-0.24	0.00281183	0.102616	-1.89	2.17	-4.51	-1.32	-4.34	2.5	1.36	2.8	1.83
ENSMUSG00000022565.15	Plec	0.77	9.07	0.00524226	0.119557	9.51	8.74	9.27	9.57	9.68	9.24	8.74	8.64	8.35
ENSMUSG00000032725.10	Folr2	2.1	3.87	0.00907321	0.136264	5.04	3.02	6.44	3.97	4.7	3.73	2.66	2.57	2.99
ENSMUSG00000052776.10	Oas1a	1.56	3.53	0.00950226	0.137367	4.43	2.9	4.97	3.84	4.45	3.76	2.59	1.79	3.34
ENSMUSG00000021236.16	Entpd5	-0.91	5.32	0.00711557	0.124584	4.82	5.7	4.78	4.76	4.89	5.31	5.47	6.03	6.01
ENSMUSG00000029836.15	Cbx3	-1.14	6.46	0.00599229	0.121609	5.81	6.95	6.02	5.48	5.92	6.24	6.66	7.23	7.65
ENSMUSG00000042699.11	Dhx9	-0.64	8	0.00534166	0.119557	7.63	8.27	7.56	7.71	7.62	7.91	8.29	8.44	8.44
ENSMUSG00000103037.1	Pcdhgb1	1.27	4.89	0.00737516	0.126318	5.59	4.38	5.06	5.6	6.11	4.75	4.99	4.38	3.38
ENSMUSG00000001525.10	Tubb5	-1.11	8.87	0.00529769	0.119557	8.24	9.35	8.51	8.13	8.08	8.43	9.29	9.61	10.06
ENSMUSG00000034342.9	Cbl	-0.86	8.87	0.00529379	0.119557	8.38	9.25	8.41	8.23	8.51	8.56	9.24	9.59	9.59
ENSMUSG00000030336.14	Cd27	-5.54	4.22	0.010996	0.143411	1.14	6.62	1.57	-0.43	1.93	5.02	6.44	7.16	7.87
ENSMUSG00000032487.8	Ptgs2	-6.33	0.77	0.00320429	0.106741	-1.52	3.48	0.01	-4.13	-4.34	4.03	3.09	2.68	4.05
ENSMUSG00000024921.17	Smarca2	0.7	8.31	0.00534496	0.119557	8.71	8.01	8.35	8.97	8.8	8.31	7.9	7.99	7.82
ENSMUSG00000074480.4	Mex3a	-2.7	3.51	0.0108801	0.142446	2.11	4.62	0.44	3.91	1.77	3.34	5.02	4.99	5.1
ENSMUSG00000047907.11	Tshz2	0.92	7.83	0.00544134	0.119557	8.36	7.44	8.04	8.78	8.24	7.91	7.76	7.03	7.03
ENSMUSG00000029490.4	Mfsd7a	4.26	0.04	0.0065876	0.12362	2.46	-0.88	2.94	1.65	2.67	1.02	-2.34	-1.02	-4.68
ENSMUSG00000003062.13	Stard3nl	0.9	4.5	0.00810675	0.130518	5.03	4.13	5.03	4.99	5.03	4.26	3.91	4.52	3.78
ENSMUSG00000068270.15	Shroom4	0.8	8.75	0.00538989	0.119557	9.21	8.41	8.87	9.39	9.36	8.8	8.65	8.18	7.99
ENSMUSG00000041445.9	Mmrn2	0.81	8.28	0.00541324	0.119557	8.74	7.93	8.52	8.87	8.83	8.52	7.97	7.62	7.6
ENSMUSG00000013033.16	Adgrl1	-1.59	5.08	0.0080501	0.130399	4.2	5.75	4.24	4.95	3.38	4.88	5.62	6.58	5.89
ENSMUSG00000021565.16	Slc6a19	-6.34	-0.27	0.00317879	0.106741	-2.2	2.43	-2.92	-4.13	-4.34	2.61	0.6	3.37	2.95
ENSMUSG00000029478.16	Ncor2	0.64	6.79	0.00575886	0.119557	7.16	6.52	7.04	7.24	7.2	6.83	6.43	6.51	6.3
ENSMUSG00000021215.15	Net1	0.64	6.78	0.00576898	0.119557	7.14	6.5	7.34	7.13	6.96	6.77	6.4	6.37	6.47
ENSMUSG00000075289.5	Carns1	-2.27	2.51	0.0113869	0.145738	1.39	3.44	0	2.31	1.54	2.95	2.95	4.12	3.67
ENSMUSG00000031904.5	Slc7a6	-1.32	3.39	0.0107106	0.141847	2.67	3.96	2.29	2.95	2.69	3.66	4.16	3.76	4.19
ENSMUSG00000031066.10	Usp11	-3.01	2.61	0.0112407	0.145112	0.97	3.96	1.79	-0.43	1.15	2.69	4.39	4.11	4.57
ENSMUSG00000024376.7	Epb41l4a	0.92	6.29	0.00608031	0.121864	6.81	5.9	6.45	7.41	6.57	6.28	6.03	5.67	5.59
ENSMUSG00000016194.14	Hsd11b1	-2.81	1.59	0.00974419	0.137688	0.21	2.85	1.72	-0.67	-1.17	2.9	2.59	3.03	2.76
ENSMUSG00000040265.16	Dnm3	1.37	7.49	0.00564737	0.119557	8.28	6.91	7.84	8.58	8.4	7.87	7.04	7.03	5.7
ENSMUSG00000048387.8	Osr1	-4.99	0.82	0.00418674	0.112804	-1.19	3.02	-2.19	-4.13	0.05	3.11	3.34	3.2	2.36
ENSMUSG00000041685.16	Fcho2	0.82	8.12	0.00556828	0.119557	8.59	7.77	8.4	8.76	8.6	8.28	7.89	7.71	7.21
ENSMUSG00000031822.20	Gse1	-0.88	5.8	0.00686085	0.124584	5.32	6.17	5.29	5.84	4.81	6.44	6.02	6.24	5.96
ENSMUSG00000039686.14	Zer1	0.76	5.54	0.00684649	0.124584	6	5.21	5.7	6.19	6.1	5.14	4.93	5.26	5.48
ENSMUSG00000036606.17	Plxnb2	0.85	5.56	0.00682934	0.124584	6.04	5.21	6.43	5.58	6.09	5.53	5.2	5.08	5.01
ENSMUSG00000087598.9	Zfp111	0.88	4.89	0.00776182	0.128495	5.38	4.53	5.28	5.47	5.39	4.95	4.77	4.24	4.14
ENSMUSG00000031004.8	Mki67	-2.39	8.85	0.00564036	0.119557	7.48	9.88	8.04	7.23	7.16	7.49	10.05	10.7	11.25
ENSMUSG00000067220.12	Cnga1	-7.84	0.06	0.00359916	0.10823	-2.38	3.38	-4.51	-4.13	-4.34	2.84	1.86	3.76	4.93
ENSMUSG00000037921.15	Ddx60	1.03	6.44	0.0060975	0.121864	7.02	6.01	7.1	7	6.96	6.78	6.14	5.96	5.17
ENSMUSG00000042195.9	Slc35f2	-5.18	-1.34	0.00275057	0.102466	-2.38	1	-4.51	-4.13	-4.34	1.02	1.12	1.25	0.18
ENSMUSG00000090827.8	Gm8297	1.9	2.32	0.0117147	0.146492	3.43	1.59	2.77	3.91	3.55	2.67	1.63	1.19	0.53
ENSMUSG00000050075.8	Gpr171	-8.14	0.82	0.00373765	0.108805	-2.16	4.29	-4.51	-2.54	-4.34	3.18	4.02	4.37	5.57
ENSMUSG00000056290.16	Ms4a4b	-6.78	1.58	0.00415102	0.112496	-1.28	4.46	-2.19	-0.22	-4.34	3.7	3.88	5.11	5.08
ENSMUSG00000057894.10	Zfp329	-0.64	6.43	0.00627167	0.122689	6.07	6.71	6.06	5.86	6.27	6.75	6.74	6.81	6.53
ENSMUSG00000023892.8	Zfp51	-1.32	4.01	0.0100578	0.139311	3.3	4.57	3.84	3.45	2.53	4.81	4	4.52	4.89
ENSMUSG00000022403.15	St13	-0.67	7.1	0.00592143	0.121141	6.71	7.38	6.9	6.58	6.66	7.08	7.28	7.63	7.54
ENSMUSG00000025626.16	Phf6	-1.03	5.53	0.00738967	0.126402	4.98	5.95	4.48	5.58	4.85	5.55	5.86	5.97	6.41
ENSMUSG00000005698.15	Ctcf	-0.75	7.85	0.00573941	0.119557	7.42	8.16	7.35	7.55	7.36	7.71	8.07	8.26	8.61
ENSMUSG00000045667.14	Smtnl2	1.8	2.47	0.0117641	0.146592	3.52	1.76	2.73	3.87	3.9	2.1	1.81	2.12	0.75
ENSMUSG00000005696.11	Sh2d1a	-9.06	0.82	0.00386528	0.110376	-2.38	4.7	-4.51	-4.13	-4.34	3.37	4.46	5.03	5.88
ENSMUSG00000018845.14	Unc45b	1.22	6.59	0.00612022	0.121864	7.28	6.08	6.67	7.54	7.63	6.89	6.37	5.79	5.26
ENSMUSG00000046794.9	Ppp1r3b	-2.98	3.17	0.0119702	0.147463	1.65	4.41	-0.42	1.8	3.22	3.29	4.29	4.65	5.35
ENSMUSG00000027220.2	Syt13	-8.97	0.78	0.00389485	0.110558	-2.38	4.62	-4.51	-4.13	-4.34	3.12	4.68	5.04	5.62
ENSMUSG00000018707.13	Dync1h1	0.58	9.77	0.00569385	0.119557	10.09	9.52	10	10.15	10.13	9.59	9.64	9.59	9.26
ENSMUSG00000038463.8	Olfml2b	-2.02	3.06	0.0119494	0.147365	1.94	3.97	3.56	0.83	1.21	4.38	3.41	4.14	3.9
ENSMUSG00000048636.7	A730049H05Rik	1.8	5.23	0.00757479	0.128071	6.21	4.5	5.9	6.12	6.6	5.96	4.84	4.6	2.55
ENSMUSG00000024593.15	Megf10	2.11	2.04	0.0121019	0.147463	3.2	1.31	3.55	3.15	2.84	1.83	1.69	1.96	-0.77
ENSMUSG00000046432.12	Bex3	-2.19	3.39	0.0117172	0.146492	2.19	4.34	2.15	1.43	2.84	3.2	4.3	4.84	4.99
ENSMUSG00000044534.8	Ackr2	-5.49	0.24	0.00365747	0.108805	-1.6	2.64	-0.26	-4.13	-4.34	3.01	2.97	1.82	2.62
ENSMUSG00000064080.12	Fbln2	0.8	8.76	0.00572191	0.119557	9.22	8.42	8.8	9.53	9.32	8.89	8.41	8.21	8.15
ENSMUSG00000041390.18	Mdfic	0.74	6.91	0.00603658	0.121864	7.33	6.6	7.28	7.42	7.28	7.01	6.75	6.49	6.14
ENSMUSG00000030314.16	Atg7	0.82	4.83	0.00818068	0.130921	5.29	4.5	5.37	5.01	5.47	4.21	4.68	4.56	4.52
ENSMUSG00000070390.12	Nlrp1b	2.4	2.6	0.0120712	0.147463	3.92	1.72	5.02	3.05	3.63	3.3	1.57	1.67	-0.03
ENSMUSG00000061436.15	Hipk2	0.7	6.11	0.0065625	0.12362	6.51	5.82	6.46	6.65	6.4	5.98	5.83	6.01	5.42
ENSMUSG00000043931.10	Gimap7	-5.63	-0.58	0.00350135	0.10823	-2.18	1.9	-4.51	-4.13	-2.76	1.41	1.51	3.2	1.21
ENSMUSG00000050592.8	Fam78a	-1.9	4.24	0.0103677	0.141625	3.18	5.07	3.34	2.65	3.49	3.96	4.96	5.32	5.98
ENSMUSG00000030165.16	Klrd1	-5.71	-1.09	0.00328655	0.107168	-2.38	1.44	-4.51	-4.13	-4.34	2.5	0.94	0.04	1.89
ENSMUSG00000023274.14	Cd4	-10.3	3.78	0.00509151	0.118635	-1.37	8.18	-2.92	-1.81	-1.53	7.2	7.65	8.69	9.17
ENSMUSG00000035513.19	Ntng2	0.99	4.49	0.00884597	0.134682	5.05	4.09	4.72	5.09	5.32	4.3	4.34	4.19	3.48
ENSMUSG00000058325.6	Dock1	0.83	7.65	0.00594986	0.121141	8.12	7.3	7.99	8.32	8.04	7.72	7.66	7.03	6.78
ENSMUSG00000015749.12	Anp32e	-1.78	7.78	0.00609494	0.121864	6.77	8.54	6.95	6.98	6.36	6.91	8.44	9.19	9.64
ENSMUSG00000058454.15	Dhcr7	-2.47	3.72	0.0118216	0.146889	2.37	4.77	2.65	1.36	2.95	3.99	4.15	4.83	6.09
ENSMUSG00000020085.15	Aifm2	2.01	2.22	0.012548	0.149269	3.32	1.51	3.01	3.24	3.65	2.39	2.25	1.4	-0.42
ENSMUSG00000034243.17	Golgb1	0.67	8.31	0.00592479	0.121141	8.69	8.02	8.52	8.85	8.69	8.26	8.3	7.77	7.76
ENSMUSG00000020486.18	2022-09-04	1	6.56	0.00638934	0.122689	7.13	6.14	6.57	7.34	7.48	6.75	6.31	5.72	5.76
ENSMUSG00000020154.10	Ptprb	0.81	12.04	0.00607913	0.121864	12.5	11.7	12.29	12.77	12.45	12.13	11.9	11.55	11.19
ENSMUSG00000055254.15	Ntrk2	-1.64	3.54	0.011666	0.146492	2.66	4.25	3.56	2.72	1.59	4.46	3.48	4.45	4.54
ENSMUSG00000032902.1	Slc16a1	-1.94	4.71	0.00977292	0.137688	3.63	5.55	3.92	2.72	4.18	4.58	5.18	5.81	6.61
ENSMUSG00000045775.15	Slc16a5	-6.65	2.5	0.00811585	0.130518	-0.4	5.3	-4.51	-0.67	1.49	4.16	5.15	5.72	6.16
ENSMUSG00000015354.8	Pcolce2	-5.96	1.49	0.00568831	0.119557	-0.99	4.07	1.11	-4.13	-2.76	4.13	3	4.21	4.9
ENSMUSG00000026065.8	Slc9a4	4.27	0.47	0.00917535	0.136273	3.03	-0.48	3.21	2.28	3.51	0.66	-3.92	-4.48	2.01
ENSMUSG00000037012.18	Hk1	0.69	6.33	0.00658881	0.12362	6.73	6.03	6.4	6.86	6.92	6.07	5.99	5.8	6.25
ENSMUSG00000027996.13	Sfrp2	-6.58	0.67	0.0042628	0.113115	-1.73	3.5	-0.75	-4.13	-4.34	2.67	3.69	2.99	4.59
ENSMUSG00000013155.10	Enkd1	-3.24	1.08	0.00896213	0.135835	-0.41	2.51	-0.26	-0.04	-2.02	2.35	2.8	1.93	2.82
ENSMUSG00000056054.9	S100a8	-5.83	2.21	0.00859426	0.133244	-0.34	4.7	1.27	-0.22	-4.34	4.63	3.94	4.24	5.93
ENSMUSG00000024018.18	Ccdc167	0.69	5.48	0.00750712	0.127254	5.88	5.19	5.74	6.04	5.84	5.34	5.28	5.02	5.1
ENSMUSG00000030114.8	Klrg1	-5.12	-1.42	0.00322794	0.106741	-2.38	0.88	-4.51	-4.13	-4.34	0.48	0.17	1.54	0.82
ENSMUSG00000029205.12	Chrna9	-7	-0.4	0.00407986	0.112133	-2.38	2.59	-4.51	-4.13	-4.34	1.2	1.63	3.21	4.12
ENSMUSG00000025912.16	Mybl1	-1.66	3.32	0.0122381	0.14815	2.4	4.05	2.26	2.59	2.23	3.14	4.6	4.12	4.29
ENSMUSG00000039199.6	Zdhhc1	1.01	3.92	0.010181	0.14012	4.48	3.53	4.62	4.38	4.42	3.72	3.74	3.57	3
ENSMUSG00000038319.14	Kcnh2	-5.9	1.08	0.00459541	0.115288	-1.35	3.65	-0.12	-4.13	-2.76	2.61	3.89	4.15	3.87
ENSMUSG00000022710.17	Usp7	-0.64	8.14	0.00606806	0.121864	7.78	8.42	7.87	7.85	7.62	8.06	8.46	8.68	8.47
ENSMUSG00000038797.13	Zscan2	-2.27	2.41	0.0128287	0.150278	1.22	3.41	0.92	-0.22	2.6	3.01	3.05	4.01	3.47
ENSMUSG00000021360.16	Gcnt2	0.67	6.87	0.00633656	0.122689	7.25	6.59	7.1	7.32	7.34	6.8	6.84	6.5	6.22
ENSMUSG00000031712.10	Il15	1.13	3.6	0.0108639	0.142446	4.25	3.15	3.98	4.18	4.56	3.55	3.32	2.68	2.95
ENSMUSG00000027075.16	Slc43a1	-4.74	2.6	0.0112819	0.145112	0.42	4.71	2.36	-4.13	1.15	3.63	4.56	5.44	5.2
ENSMUSG00000020737.12	Jpt1	-1.24	5.53	0.00808961	0.130455	4.83	6.07	5.16	4.22	5.07	5.34	5.89	6.38	6.67
ENSMUSG00000004612.9	Nkg7	-5.78	0.46	0.00428454	0.113115	-1.48	2.93	0.13	-4.13	-4.34	3.15	1.75	3.23	3.45
ENSMUSG00000061740.8	Cyp2d22	0.78	7.06	0.00631857	0.122689	7.51	6.73	7.19	7.87	7.47	7.1	6.91	6.44	6.47
ENSMUSG00000038697.15	Taf5l	-1.04	4.72	0.00940452	0.137112	4.12	5.18	4.81	3.84	3.68	4.95	5.02	5.35	5.36
ENSMUSG00000026238.14	Ptma	-1.08	8.23	0.00614274	0.121864	7.61	8.69	7.75	7.63	7.46	7.77	8.66	8.9	9.42
ENSMUSG00000103567.1	Pcdhga5	1.79	4.94	0.00853511	0.133002	5.92	4.21	5.43	6.36	5.96	4.91	4.64	5.11	2.12
ENSMUSG00000028312.19	Smc2	-1.57	6.76	0.00684248	0.124584	5.86	7.44	6.3	5.92	5.36	6.12	7.43	7.9	8.31
ENSMUSG00000032334.10	Loxl1	-3.74	2.13	0.0114087	0.145738	0.49	3.85	2.69	-4.13	1.02	3.33	4.26	3.92	3.81
ENSMUSG00000025076.10	Casp7	0.75	6.24	0.00681538	0.124584	6.68	5.92	6.35	7.11	6.58	6.15	5.75	5.97	5.78
ENSMUSG00000067194.6	Eif1ax	-0.6	6.32	0.00694102	0.124584	5.98	6.58	5.95	5.95	6	6.47	6.69	6.46	6.67
ENSMUSG00000038608.15	Dock10	-1.47	6.84	0.00680987	0.124584	5.98	7.5	7.15	4.78	5.99	6.99	7.23	8.01	7.77
ENSMUSG00000051354.14	Samd3	-4.99	-0.98	0.00368038	0.108805	-2.16	1.23	-4.51	-2.54	-4.34	0.96	0.6	1.45	1.55
ENSMUSG00000002147.18	Stat6	0.62	6.51	0.00666616	0.124539	6.86	6.25	6.76	6.96	6.85	6.32	6.51	6.03	6.12
ENSMUSG00000040714.14	Klc3	-5.38	-1.28	0.00361062	0.108327	-2.38	1.11	-4.51	-4.13	-4.34	0.45	0.21	2.38	0.97
ENSMUSG00000026601.14	Axdnd1	-6.28	0.75	0.00456372	0.11513	-1.48	3.42	0.13	-4.13	-4.34	3.15	2.35	3.77	4.31
ENSMUSG00000031262.12	Cenpi	-2.01	2.25	0.013226	0.151587	1.17	3.17	1.56	0.26	1.39	2.59	3.48	3.2	3.31
ENSMUSG00000038390.11	Gpr162	-5.66	0.05	0.00435252	0.113888	-1.77	2.51	-4.51	-4.13	-0.88	1.41	2.68	2.53	3.26
ENSMUSG00000025278.9	Flnb	0.78	9.5	0.00618553	0.122213	9.94	9.16	9.55	10.22	10.05	9.51	9.37	9.02	8.75
ENSMUSG00000113786.1	Gm49384	-2.3	1.79	0.0126888	0.150056	0.68	2.77	0.35	1.21	0.03	2.83	2.09	2.78	3.25
ENSMUSG00000000204.16	Slfn4	-3.66	1.56	0.0106285	0.141847	-0.16	3.13	1.16	-0.67	-2.02	3.61	1.86	3.85	3.1
ENSMUSG00000041949.6	Tango6	1.05	4.37	0.00968765	0.137367	4.97	3.94	4.75	5.48	4.66	3.83	4.43	3.4	4.03
ENSMUSG00000055912.8	Tmem150a	1.92	1.95	0.0134679	0.152193	3.08	1.23	2.43	3.17	3.55	1.51	1.51	0.04	1.43
ENSMUSG00000026630.9	Batf3	3.57	0.67	0.0112223	0.145112	2.64	-0.42	3.83	1.08	2.88	-1.3	-0.01	0.04	-1.87
ENSMUSG00000045312.12	Lhfpl2	0.92	5.37	0.00796596	0.129691	5.87	5	5.54	6	6.08	5.13	5.48	5.02	4.35
ENSMUSG00000001524.14	Gtf2h4	-1.52	3.47	0.0124465	0.148897	2.62	4.15	3.18	2.1	2.45	3.48	4.26	4.15	4.65
ENSMUSG00000037887.11	Dusp8	1.7	2.7	0.0129301	0.150278	3.68	2.04	2.96	3.83	4.2	2.71	2.19	2.09	0.94
ENSMUSG00000031932.14	Gpr83	-6.12	-0.84	0.0042158	0.113115	-2.38	1.86	-4.51	-4.13	-4.34	-0.08	2.19	2.09	2.93
ENSMUSG00000020395.13	Itk	-8.4	3.27	0.00773888	0.128495	-0.84	6.91	0.01	-4.13	-0.64	5.83	6.52	7.52	7.75
ENSMUSG00000001943.8	Vsig2	1.74	4.27	0.0100677	0.139311	5.19	3.6	4.87	5.3	5.39	4.7	4.65	3.33	1.63
ENSMUSG00000026988.15	Wdsub1	0.8	4.77	0.00903428	0.13622	5.24	4.44	5.01	5.22	5.48	4.29	4.47	4.37	4.58
ENSMUSG00000031298.15	Adgrg2	-5.56	-0.6	0.00426605	0.113115	-2.16	1.88	-4.51	-2.54	-4.34	2.91	1.81	1.89	0.61
ENSMUSG00000026490.18	Cdc42bpa	0.84	8.93	0.00629992	0.122689	9.41	8.57	9.09	9.68	9.45	8.92	8.9	8.48	7.99
ENSMUSG00000074071.11	Fam169b	-6.52	1.84	0.00688001	0.124584	-0.91	4.59	-4.51	-1.32	0.41	3.61	4.12	5.28	5.32
ENSMUSG00000024974.10	Smc3	-0.69	8.27	0.0063602	0.122689	7.87	8.56	7.9	7.86	7.86	8.16	8.4	8.78	8.91
ENSMUSG00000032925.16	Itgbl1	-4.41	0.61	0.00600721	0.121708	-1.13	2.56	-1.05	-4.13	-0.64	2.13	2.35	2.97	2.65
ENSMUSG00000024986.12	Hhex	0.85	6.4	0.00695034	0.124584	6.87	6.04	6.7	6.97	6.94	6.2	6.22	6.41	5.33
ENSMUSG00000026004.15	Kansl1l	-0.71	6.34	0.00719442	0.12501	5.93	6.64	6.08	5.7	6.02	6.42	6.45	6.72	6.97
ENSMUSG00000020022.17	Ndufa12	-1.29	3.68	0.0121253	0.147463	2.96	4.25	3.4	3.01	2.37	4.08	4.42	3.85	4.61
ENSMUSG00000044505.5	Lingo4	-6.31	-0.69	0.00446437	0.114175	-2.38	2.11	-4.51	-4.13	-4.34	0.17	2.68	3.31	1.98
ENSMUSG00000045826.9	Ptprcap	-2.64	3.1	0.0137163	0.152895	1.73	4.2	2.36	2.45	0.11	3.47	3.28	4.99	5.01
ENSMUSG00000056153.15	Socs6	1.32	5.27	0.0083196	0.131931	6.02	4.71	6.86	5.23	5.97	5.45	4.13	4.75	4.49
ENSMUSG00000006498.16	Ptbp1	-0.85	8.32	0.006408	0.122689	7.84	8.68	7.97	7.75	7.78	7.99	8.81	8.74	9.19
ENSMUSG00000038855.10	Itpkb	0.89	9.79	0.00638292	0.122689	10.3	9.41	9.66	10.72	10.52	9.77	9.45	9.42	9
ENSMUSG00000047604.3	Frat2	-5.78	-0.04	0.00464042	0.115756	-1.88	2.43	-1.34	-4.13	-4.34	2.3	1.36	2.21	3.68
ENSMUSG00000011382.8	Dhdh	1.54	3.3	0.0122071	0.148047	4.2	2.67	4.58	4.77	3.22	3	2.74	2.09	2.74
ENSMUSG00000001128.7	Cfp	2.3	4.83	0.00934676	0.136664	6.11	3.88	7.59	4.52	6.21	4.56	3.8	3.11	3.99
ENSMUSG00000046908.5	Ltb4r1	2.57	1.74	0.0138313	0.153771	3.28	0.8	3.91	2.21	3.63	2.3	-1.6	1.13	0.61
ENSMUSG00000028528.16	Dnajc6	-6.17	1.92	0.00800362	0.129822	-1.04	4.54	-2.19	-1.32	-1.17	3.49	4.12	4.82	5.68
ENSMUSG00000027500.10	Stmn2	0.73	6.43	0.00701179	0.124584	6.84	6.12	6.78	7.01	6.73	6.57	6.23	5.9	5.77
ENSMUSG00000045411.16	2410002F23Rik	-0.9	5.36	0.00868162	0.133728	4.85	5.76	4.92	4.76	4.87	5.45	5.74	6.29	5.52
ENSMUSG00000027351.14	Spred1	0.71	6.67	0.00689411	0.124584	7.07	6.37	6.96	7.32	6.92	6.68	6.57	6.18	6.04
ENSMUSG00000020649.11	Rrm2	-3.48	5.14	0.0113949	0.145738	3.14	6.66	4.4	2.84	2.1	4.61	6.98	7.46	7.57
ENSMUSG00000028150.14	Rorc	-7.65	2.47	0.00705411	0.124584	-1.2	5.73	-2.19	-0.67	-2.76	4.51	5.79	6.16	6.44
ENSMUSG00000039474.13	Wfs1	1.06	3.82	0.0112755	0.145112	4.4	3.42	4.68	4.12	4.37	2.96	3.96	3.48	3.19
ENSMUSG00000057606.14	Colq	-6.46	1.49	0.00606835	0.121864	-1.17	4.23	-4.51	-1.81	-0.09	3.36	3.72	5.19	4.6
ENSMUSG00000075528.13	Aarsd1	-1.36	3.84	0.0121756	0.147807	3.08	4.45	3.54	2.31	3.32	4.17	4.22	4.27	5.08
ENSMUSG00000036636.10	Clcn7	0.91	4.62	0.0096579	0.137367	5.13	4.25	5.21	5.08	5.08	3.67	4.68	4.09	4.52
ENSMUSG00000003233.12	Dvl3	0.82	5.26	0.00851141	0.132824	5.72	4.92	5.43	5.79	5.93	5.2	5.15	4.82	4.5
ENSMUSG00000037795.14	N4bp2	-1.04	6.62	0.00725513	0.125075	6.05	7.06	5.44	6.53	6.16	6.4	7.02	7.46	7.35
ENSMUSG00000068587.10	Mgam	-5.05	0.04	0.00487559	0.117531	-1.45	2.26	-4.51	0.26	-4.34	2.3	2.45	2.06	2.04
ENSMUSG00000027422.15	Rrbp1	0.64	8.23	0.00657347	0.12362	8.6	7.96	8.71	8.38	8.7	8.16	8.19	7.82	7.65
ENSMUSG00000001281.10	Itgb7	-2.32	3.34	0.0138911	0.153771	2.06	4.37	3.61	0.52	1.85	3.99	3.45	5.11	4.9
ENSMUSG00000029455.14	Aldh2	0.67	6.29	0.0072689	0.125096	6.69	6	6.61	7.01	6.44	6.19	5.82	5.95	6.04
ENSMUSG00000035095.11	Fam167a	-4.61	0.73	0.00638549	0.122689	-1.04	2.8	0.92	-4.13	-2.76	2.71	2.97	3.02	2.38
ENSMUSG00000048960.13	Prex2	0.87	10.11	0.00658776	0.12362	10.6	9.74	10.28	10.88	10.65	10.31	9.88	9.57	9.2
ENSMUSG00000031196.13	F8	1.33	3.36	0.0124198	0.148897	4.12	2.84	3.75	4.55	4.01	3.49	3.28	2.26	2.19
ENSMUSG00000038963.15	Slco4a1	-5.11	-1.41	0.00410254	0.112133	-2.38	0.9	-4.51	-4.13	-4.34	0.66	0.33	1.93	0.18
ENSMUSG00000058056.16	Palld	0.8	6.01	0.00756579	0.128071	6.48	5.67	6.16	6.84	6.43	5.94	5.6	5.9	5.24
ENSMUSG00000029776.11	Hibadh	-0.89	5.61	0.00850457	0.132824	5.1	6	5.15	5.04	5.09	5.43	6.22	5.95	6.38
ENSMUSG00000025362.6	Rps26	-0.97	7.51	0.00682143	0.124584	6.95	7.93	7.4	6.67	6.78	7.34	7.75	8.02	8.6
ENSMUSG00000020718.12	Polg2	-1.46	4.3	0.0114352	0.145801	3.48	4.93	3.76	4.01	2.6	4.51	5.1	5.67	4.44
ENSMUSG00000018168.8	Ikzf3	-9.57	2.68	0.00564388	0.119557	-1.69	6.78	-2.19	-1.81	-4.34	5.79	6.37	7.52	7.43
ENSMUSG00000027223.15	Mapk8ip1	1.82	2.01	0.0145213	0.155684	3.04	1.34	3.79	2.35	2.88	1.36	1.44	1.19	1.05
ENSMUSG00000022177.9	Haus4	-1.33	3.08	0.0138617	0.153771	2.36	3.67	2.46	2.38	2.14	3.38	3.72	3.62	3.9
ENSMUSG00000031681.16	Smad1	0.92	6.62	0.00718923	0.12501	7.14	6.23	6.66	7.07	7.67	6.52	6.38	6.35	5.66
ENSMUSG00000032014.6	Oaf	-2.95	1.38	0.0122305	0.14815	0.01	2.69	-1.05	-1.81	1.89	2.79	2.77	2.46	2.64
ENSMUSG00000054203.7	Ifi205	-1.32	3.75	0.0127145	0.150056	3.02	4.33	3.58	2.59	2.8	4.23	4.06	4.05	4.92
ENSMUSG00000061311.6	Rag1	-12.94	4.3	0.00578953	0.119574	-1.7	9.85	-4.51	-4.13	-0.64	8.34	9.72	10.33	11
ENSMUSG00000016619.10	Nup50	-0.82	6.05	0.00795329	0.129691	5.6	6.41	5.81	5.72	5.24	6.43	6.31	6.03	6.83
ENSMUSG00000011831.16	Evi5	0.82	7.01	0.00699701	0.124584	7.47	6.67	7.63	7.26	7.51	6.98	7.06	6.6	6.02
ENSMUSG00000070691.10	Runx3	-4.15	1.68	0.0113093	0.145321	-0.09	3.53	1.68	-4.13	0.18	2.84	3	4.17	4.01
ENSMUSG00000029177.9	Cenpa	-0.96	5.63	0.00862938	0.133244	5.09	6.05	5.08	4.57	5.62	5.75	5.72	6.28	6.43
ENSMUSG00000022858.16	Tra2b	-0.85	7.61	0.00688978	0.124584	7.13	7.98	7.17	7.18	7.03	7.24	8.15	8.37	8.16
ENSMUSG00000006920.14	Ezh1	0.65	7.01	0.00700819	0.124584	7.39	6.74	7.04	7.52	7.6	6.88	6.85	6.62	6.61
ENSMUSG00000094800.8	Gm9780	-2.01	2.23	0.0147514	0.15608	1.18	3.13	2.2	1.08	-0.09	3.2	3	3.28	2.95
ENSMUSG00000009281.6	Rarres2	-3.03	2.35	0.0143505	0.155151	0.8	3.75	2.93	-2.41	0.96	3.24	4.37	3.43	3.91
ENSMUSG00000057286.6	St6galnac2	0.84	6.78	0.00716047	0.124915	7.26	6.42	6.96	7.67	7.14	6.91	6.5	6.32	5.94
ENSMUSG00000046785.8	Epm2aip1	-0.68	6.86	0.0072226	0.125075	6.48	7.16	6.3	6.42	6.7	6.79	7.2	7.42	7.19
ENSMUSG00000039787.13	Cercam	-4.33	1.27	0.00978328	0.137688	-0.44	3.16	1.37	-0.67	-4.34	4.02	2.65	3.09	2.79
ENSMUSG00000024521.8	Pmaip1	-3.19	1.91	0.0134733	0.152193	0.36	3.37	2.8	-2.54	-0.25	3.03	3.5	3.03	3.82
ENSMUSG00000032243.8	Itga11	-4.74	2.54	0.0130903	0.150687	0.35	4.66	2.41	-4.13	0.87	4.82	4.91	3.46	5.42
ENSMUSG00000029603.15	Dtx1	-5.45	0.29	0.00545569	0.119557	-1.55	2.7	-0.12	-4.13	-4.34	2.65	3.6	1.75	2.65
ENSMUSG00000027797.15	Dclk1	-5.8	0.59	0.00558696	0.119557	-1.45	3.11	0.25	-4.13	-4.34	3.95	3.34	2.18	2.87
ENSMUSG00000049932.3	H2afx	-3.17	5.56	0.0106863	0.141847	3.77	6.92	4.75	4.23	2.28	5.11	6.5	7.71	8.34
ENSMUSG00000027160.16	Ccdc34	-1.29	4.57	0.0110692	0.143638	3.82	5.15	4.49	3.32	3.61	4.49	5.44	5	5.66
ENSMUSG00000056602.11	Fry	0.93	8.9	0.00679008	0.124584	9.43	8.5	9.12	9.64	9.54	9.09	8.69	8.46	7.77
ENSMUSG00000029322.12	Plac8	-6.19	0.76	0.00569659	0.119557	-1.42	3.37	0.35	-4.13	-4.34	3.65	2.01	3.6	4.14
ENSMUSG00000017002.14	Slpi	-5.01	-0.09	0.00527482	0.119557	-1.64	2.11	-0.42	-4.13	-4.34	1.72	2.38	1.59	2.54
ENSMUSG00000052013.15	Btla	-4.86	1.46	0.00987604	0.138233	-0.5	3.52	0.78	-0.22	-4.34	3.65	2.42	3.36	4.57
ENSMUSG00000057863.6	Rpl36	-0.8	7.59	0.00700403	0.124584	7.13	7.94	7.52	6.78	7.08	7.6	7.78	7.91	8.43
ENSMUSG00000061273.3	Mmgt1	-0.84	5.19	0.00952034	0.137367	4.71	5.57	4.97	4.24	4.88	5.4	5.65	5.41	5.79
ENSMUSG00000090691.3	Gm3667	1.73	3.28	0.0132169	0.151587	4.26	2.59	3.3	4.58	4.87	2.88	2.87	3.14	1.3
ENSMUSG00000095217.1	Hist1h2bn	-2.5	4.25	0.0129606	0.150278	2.85	5.33	3.6	1.85	2.99	4.24	4.85	5.51	6.7
ENSMUSG00000005364.11	Il5ra	-5.29	-1.36	0.00458038	0.11513	-2.38	0.99	-4.51	-4.13	-4.34	0.17	-0.01	1.01	2.29
ENSMUSG00000027203.15	Dut	-3.02	4.35	0.0133282	0.151667	2.64	5.66	3.28	2.5	2.03	3.87	6.03	6.27	6.48
ENSMUSG00000001995.9	Sipa1l2	0.7	6.21	0.00767037	0.128495	6.61	5.92	6.69	6.66	6.46	6.26	5.98	5.93	5.51
ENSMUSG00000032322.14	Pstpip1	-2.28	3.12	0.0148802	0.156248	1.87	4.12	2.96	0.4	2.03	3.93	3.58	3.7	5.22
ENSMUSG00000026068.11	Il18rap	-3.88	1.27	0.0106867	0.141847	-0.33	3.01	1.32	-4.13	-0.25	3.25	2.56	3.51	2.64
ENSMUSG00000061186.15	Sfmbt2	-4.12	1.17	0.0101011	0.139311	-0.42	2.96	1.22	-0.43	-4.34	2.45	2.62	3.08	3.58
ENSMUSG00000026604.17	Ptpn14	0.79	7.4	0.0070386	0.124584	7.86	7.07	7.38	8.2	7.99	7.37	7.27	6.89	6.74
ENSMUSG00000073530.11	Pappa2	-5.49	-1.13	0.00494054	0.117531	-2.38	1.37	-4.51	-4.13	-4.34	-0.08	2.42	2.18	0.53
ENSMUSG00000007892.8	Rplp1	-0.94	8.53	0.0069189	0.124584	7.99	8.94	8.51	7.37	8.09	8.61	8.88	8.75	9.5
ENSMUSG00000058755.3	Osm	-5.04	0.17	0.00556445	0.119557	-1.42	2.36	0.35	-4.13	-4.34	1.8	2.35	2.51	2.64
ENSMUSG00000046718.8	Bst2	0.65	6.21	0.00772222	0.128495	6.58	5.94	6.79	6.38	6.57	6.23	5.82	5.87	5.83
ENSMUSG00000028859.14	Csf3r	-5.03	2.2	0.0124209	0.148897	-0.26	4.35	1.42	-1.81	-1.53	4.98	2.65	4.49	5.23
ENSMUSG00000028367.5	Txn1	-0.9	6.64	0.00761663	0.128285	6.12	7.03	6.55	5.97	5.84	6.63	6.76	7.1	7.61
ENSMUSG00000029449.11	Rhof	-2.77	1.77	0.0143276	0.155151	0.5	2.92	-1.2	1.56	0.52	2.69	1.96	3.69	3.19
ENSMUSG00000021326.13	Trim27	-1.21	4.69	0.010873	0.142446	4.05	5.18	3.51	4.23	4.38	4.82	4.73	5.26	5.89
ENSMUSG00000062866.16	Phactr2	0.78	8.32	0.00693488	0.124584	8.77	7.99	8.5	9.08	8.73	8.47	8.11	7.82	7.55
ENSMUSG00000036560.14	Lgi4	-4.99	-1.45	0.00460716	0.115363	-2.38	0.85	-4.51	-4.13	-4.34	1.05	1.44	-0.39	0.75
ENSMUSG00000046434.16	Hnrnpa1	-1	7.89	0.007077	0.124584	7.32	8.32	7.41	7.23	7.31	7.4	8.33	8.7	8.84
ENSMUSG00000048118.17	Arid4a	0.57	7.45	0.00710502	0.124584	7.77	7.21	7.52	7.88	7.91	7.25	7.22	7.23	7.11
ENSMUSG00000004952.13	Rasa4	0.86	5.14	0.0092883	0.136664	5.65	4.78	5.23	6.12	5.58	4.89	4.94	4.46	4.77
ENSMUSG00000040498.7	Igsf23	-5.62	-1.11	0.0050866	0.118635	-2.38	1.41	-4.51	-4.13	-4.34	-0.56	1.63	2.31	1.8
ENSMUSG00000007817.15	Zmiz1	0.62	8.59	0.00697366	0.124584	8.95	8.32	8.66	9.06	9.12	8.55	8.43	8.14	8.17
ENSMUSG00000057530.14	Ece1	0.74	10.63	0.00703173	0.124584	11.05	10.31	10.53	11.44	11.18	10.4	10.49	10.17	10.18
ENSMUSG00000047832.9	Cdca4	-1.22	4.98	0.0104101	0.141625	4.3	5.5	4.64	4.43	3.79	4.73	5.47	5.75	6.04
ENSMUSG00000020689.4	Itgb3	-2.14	2.9	0.0153555	0.158005	1.8	3.82	2.09	3.26	-0.25	3.38	4.2	3.44	4.19
ENSMUSG00000034116.17	Vav1	-2.14	3.82	0.0139792	0.153818	2.6	4.78	3.92	1	2.72	3.93	4.68	4.76	5.7
ENSMUSG00000032120.11	C2cd2l	0.99	5.19	0.00928092	0.136664	5.79	4.75	5.23	6.42	5.71	5.04	4.5	4.49	4.93
ENSMUSG00000040875.12	Osbpl10	2.55	1.32	0.0151482	0.156927	2.8	0.47	2.63	3.24	2.43	2.75	0.17	-0.78	-1.22
ENSMUSG00000025743.14	Sdc3	0.75	7.91	0.00707071	0.124584	8.34	7.59	8.21	8.16	8.64	8.07	7.7	7.34	7.26
ENSMUSG00000030246.11	Ldhb	-3.3	3.15	0.0156065	0.158642	1.4	4.54	1.42	2.31	0.18	3.18	4.49	4.57	5.89
ENSMUSG00000031166.13	Wdr13	0.8	5.76	0.00839407	0.131931	6.22	5.42	5.89	6.43	6.33	5.86	5.54	5.27	5.03
ENSMUSG00000024598.9	Fbn2	-4.72	-0.54	0.00536833	0.119557	-1.98	1.59	-2.92	-2.54	-4.34	1.72	2.06	1.45	0.82
ENSMUSG00000003934.5	Efnb3	-5.02	-1.51	0.00468957	0.115911	-2.38	0.74	-4.51	-4.13	-4.34	0.96	-0.46	0.38	1.51
ENSMUSG00000055717.13	Slain1	-6.36	1.31	0.00662857	0.124013	-1.37	4.06	-0.81	-1.81	-4.34	2.92	4.02	4.32	4.9
ENSMUSG00000037824.6	Tspan14	0.73	5.26	0.00921007	0.136273	5.67	4.96	5.55	5.48	5.96	4.95	5.12	4.78	4.97
ENSMUSG00000032540.16	Abhd5	0.96	5.81	0.00837569	0.131931	6.33	5.42	6.51	6.2	6.28	6.05	5.86	4.84	4.91
ENSMUSG00000020349.4	Ppp2ca	-0.65	7.93	0.00717074	0.124928	7.56	8.21	7.77	7.49	7.42	7.9	8.1	8.3	8.55
ENSMUSG00000068227.9	Il2rb	-7.16	1.29	0.00639082	0.122689	-1.68	4.32	-1.34	-4.13	-2.76	3.92	3.36	4.36	5.61
ENSMUSG00000060477.14	Irak2	0.91	5.15	0.00944773	0.137216	5.66	4.78	5.28	5.91	5.78	4.98	5.12	4.84	4.15
ENSMUSG00000015133.17	Lrrk1	0.73	5.81	0.00839067	0.131931	6.22	5.5	6.24	6.23	6.18	5.98	5.5	5.34	5.17
ENSMUSG00000029436.9	Mmp17	-1.91	2.26	0.0158128	0.159147	1.31	3.09	1.16	2.38	0.05	2.98	3.02	3.21	3.03
ENSMUSG00000041992.9	Rapgef5	0.8	8.22	0.00713209	0.124584	8.67	7.88	8.32	8.93	8.77	8.42	7.65	7.94	7.5
ENSMUSG00000019813.16	Cep57l1	-1.44	3.33	0.0145901	0.155726	2.56	3.95	2.73	2.35	2.48	3.52	3.48	4.58	4.16
ENSMUSG00000020961.15	Ston2	-1.12	3.99	0.0128853	0.150278	3.35	4.49	3.38	3.11	3.51	4.27	4.6	4.94	4.12
ENSMUSG00000020377.15	Ltc4s	4.48	0.08	0.0107136	0.141847	2.71	-0.87	3.64	1.49	2.9	0.82	-3.92	-4.48	0.15
ENSMUSG00000040688.16	Tbl3	-1.19	3.44	0.0143497	0.155151	2.78	3.97	2.75	2.81	2.69	4.27	4.05	3.61	3.88
ENSMUSG00000019779.15	Frk	1.49	2.41	0.0156269	0.158642	3.29	1.83	3.07	3.22	3.54	2.65	1.51	1.45	1.47
ENSMUSG00000030077.11	Chl1	-4.81	0.34	0.00630368	0.122689	-1.51	2.48	-1.7	-4.13	-1.53	2.38	3.36	1.82	2.22
ENSMUSG00000000881.12	Dlg3	-2.55	1.72	0.0150591	0.156669	0.46	2.88	0.92	-1.81	1.54	2.54	2.9	2.99	2.98
ENSMUSG00000063450.14	Syne2	1.03	10.07	0.00725105	0.125075	10.65	9.63	10.3	10.94	10.72	10.21	9.94	9.63	8.74
ENSMUSG00000026131.19	Dst	1.21	11.09	0.00733527	0.125962	11.78	10.57	11.3	12.15	11.9	11.13	10.96	10.76	9.43
ENSMUSG00000022779.16	Top3b	0.73	5.98	0.00837055	0.131931	6.4	5.67	6.04	6.47	6.68	5.84	5.71	5.79	5.33
ENSMUSG00000031714.9	Gab1	0.76	6.88	0.00765117	0.128374	7.31	6.56	6.93	7.61	7.38	6.86	6.68	6.57	6.11
ENSMUSG00000048191.15	Muc6	1.07	4.35	0.0114791	0.146078	4.93	3.93	5	4.6	5.17	4.23	4.61	3.13	3.71
ENSMUSG00000008734.9	Gprc5b	0.73	5.7	0.00882237	0.134646	6.11	5.39	5.78	6.42	6.14	5.39	5.69	5.21	5.26
ENSMUSG00000030611.10	Mrps11	-1.53	2.88	0.0159244	0.15957	2.09	3.54	1.64	1.98	2.48	3.09	3.26	3.85	3.88
ENSMUSG00000057722.17	Lepr	0.89	5.35	0.00941129	0.137112	5.85	4.99	6.02	6.08	5.44	5.3	5.19	5.07	4.38
ENSMUSG00000023885.9	Thbs2	-2.1	2.82	0.0163492	0.161088	1.71	3.73	0.92	2.97	1.02	4.37	4.23	3.21	3.05
ENSMUSG00000038482.11	Tfdp1	-1.98	5.19	0.0111595	0.144667	4.08	6.04	5.04	4.04	3.11	4.97	5.78	6.21	7.21
ENSMUSG00000006369.14	Fbln1	-4.55	0.79	0.00903892	0.13622	-0.93	2.73	-0.26	-0.67	-4.34	2.75	1.75	2.7	3.58
ENSMUSG00000098112.7	Bin2	-1.78	5	0.0114674	0.146071	3.98	5.78	5.03	2.77	4.1	5.36	5.05	5.83	6.84
ENSMUSG00000020432.12	Tcn2	0.82	6.77	0.00783171	0.128778	7.23	6.42	7.23	7.34	7.11	7.04	6.59	6	6.05
ENSMUSG00000024669.8	Cd5	-8.23	2.07	0.00712539	0.124584	-1.57	5.58	-2.19	-1.32	-4.34	4.71	5.4	5.47	6.73
ENSMUSG00000024730.7	Ms4a8a	3.7	1.17	0.0155586	0.158642	3.37	0.05	4.69	2.28	3.08	2.35	-3.92	0.16	-0.43
ENSMUSG00000029869.7	Ephb6	-6.3	1.59	0.0083321	0.131931	-1.18	4.32	0.01	-4.13	-2.02	3.25	3.94	4.92	5.12
ENSMUSG00000044162.12	Tnip3	2.44	2.97	0.0154757	0.158642	4.44	1.97	5.5	3.9	3.87	3.25	0.47	0.04	3.74
ENSMUSG00000048721.2	Fndc9	-4.85	-0.49	0.00612057	0.121864	-1.88	1.67	-1.34	-4.13	-4.34	0.82	2.15	1.4	2.04
ENSMUSG00000019943.10	Atp2b1	0.69	8.38	0.00743996	0.126932	8.77	8.09	9.02	8.57	8.73	8.51	8.11	8	7.71
ENSMUSG00000036853.5	Mcoln3	-6.54	-0.6	0.00657443	0.12362	-2.38	2.26	-4.51	-4.13	-4.34	0.17	2.74	2.12	3.75
ENSMUSG00000030217.2	Art4	-6.4	-0.79	0.00640876	0.122689	-2.38	1.94	-4.51	-4.13	-4.34	1.08	-0.01	2.6	3.8
ENSMUSG00000031860.17	Pbx4	-4.84	-1.51	0.005445	0.119557	-2.38	0.74	-4.51	-4.13	-4.34	0.39	1.69	0.47	-0.15
ENSMUSG00000029430.13	Ran	-1.02	6.87	0.00808353	0.130455	6.29	7.3	6.7	6.13	6.01	6.56	7.24	7.46	7.95
ENSMUSG00000002342.17	Tmem161a	1.23	4.02	0.0125958	0.149459	4.73	3.52	4.38	4.24	5.56	3.05	3.63	3.48	3.84
ENSMUSG00000074129.14	Rpl13a	-0.83	7.75	0.00764153	0.128374	7.27	8.11	7.56	7.04	7.22	7.61	7.98	8.1	8.72
ENSMUSG00000031530.6	Dusp4	-3.08	2.25	0.0165052	0.161748	0.68	3.58	1.16	1.23	-0.88	2.35	3.51	4.69	3.7
ENSMUSG00000040183.13	Ankrd6	-5.01	1.12	0.00934199	0.136664	-0.97	3.34	0.7	-4.13	-2.02	2.16	3.61	3.81	3.7
ENSMUSG00000033216.9	Eefsec	-1.89	3.36	0.0156967	0.158666	2.39	4.14	2.41	2.81	1.81	3.65	3.31	4.32	5.21
ENSMUSG00000020974.6	Pole2	-1.54	3	0.0162585	0.160894	2.17	3.68	2.39	1.36	2.62	3.33	3.32	4.16	3.86
ENSMUSG00000022126.6	Acod1	-4.93	-1.52	0.00553473	0.119557	-2.38	0.72	-4.51	-4.13	-4.34	1.87	-0.01	0.27	0.18
ENSMUSG00000031132.1	Cd40lg	-6.1	-0.96	0.00636433	0.122689	-2.38	1.67	-4.51	-4.13	-4.34	0.89	-0.46	2.66	3.19
ENSMUSG00000022602.14	Arc	-2.52	2.96	0.0168927	0.163238	1.63	4.03	1.32	2.61	0.7	2.86	4.04	5.2	3.97
ENSMUSG00000103472.1	Pcdhga7	1.56	3.39	0.0144061	0.155527	4.26	2.79	3.75	4.48	4.52	3.53	3.12	3.18	1.17
ENSMUSG00000015846.14	Rxra	0.76	6.22	0.00844806	0.132464	6.66	5.89	6.86	6.62	6.51	6.41	5.46	6.02	5.65
ENSMUSG00000005883.15	Spo11	-8.19	1.58	0.00745073	0.126952	-1.7	5.08	-4.51	-4.13	-0.64	3.82	4.98	6.08	5.43
ENSMUSG00000028885.8	Smpdl3b	2.18	1.32	0.01693	0.163256	2.56	0.57	2.69	1.65	3.22	0.89	0.47	0.73	-0.43
ENSMUSG00000024654.8	Asrgl1	-1.15	3.92	0.0139399	0.153771	3.3	4.42	3.05	3.55	3.22	3.9	4.61	4.3	4.83
ENSMUSG00000034573.14	Ptpn13	-2.32	2.24	0.0171463	0.16392	1.05	3.25	2.12	1.08	-0.43	3.67	2.42	3.85	2.96
ENSMUSG00000054320.16	Lrrc36	1.32	4.88	0.0107696	0.141847	5.64	4.33	4.79	6.15	5.97	5.12	4.56	4	3.59
ENSMUSG00000030654.9	Arl6ip1	-0.95	7.12	0.00805898	0.130399	6.57	7.53	6.67	6.26	6.78	6.87	7.45	7.53	8.25
ENSMUSG00000067288.13	Rps28	-0.62	7.27	0.00792627	0.129525	6.92	7.54	6.91	6.93	6.91	7.29	7.36	7.62	7.87
ENSMUSG00000004263.15	Atn1	0.92	6.42	0.00835779	0.131931	6.96	6.02	6.41	7.32	7.14	6.69	5.83	5.77	5.79
ENSMUSG00000033268.8	Duox1	-4.64	-1.16	0.00593619	0.121141	-2.18	0.93	-4.51	-4.13	-2.76	0.57	0.33	1.4	0.94
ENSMUSG00000001349.5	Cnn1	-4.23	1.21	0.0117229	0.146492	-0.54	3.13	1.72	-4.13	-1.53	3.45	3.26	3.46	2.27
ENSMUSG00000033826.10	Dnah8	-1.87	5.41	0.0110249	0.143411	4.35	6.21	3.87	4.3	4.87	4.81	6.36	7.25	6.4
ENSMUSG00000030365.11	Clec2i	-2.82	2.27	0.0171227	0.16392	0.82	3.53	2.67	-1.32	0.52	2.95	2.82	4.28	3.99
ENSMUSG00000040327.16	Cul9	1.48	3.6	0.0140899	0.154519	4.47	2.99	3.47	4.7	5.19	3.36	3.13	2.89	2.48
ENSMUSG00000095304.9	Plac9a	-1.61	2.73	0.0171327	0.16392	1.84	3.46	2.8	1.3	1.21	3.67	3.45	3.35	3.31
ENSMUSG00000029275.18	Gfi1	-7.55	-0.04	0.0074163	0.126693	-2.38	3.21	-4.51	-4.13	-4.34	1.14	3.16	3.96	4.45
ENSMUSG00000017774.19	Myo1c	0.62	7.6	0.00781994	0.128746	7.96	7.34	7.91	7.86	8.11	7.7	7.36	7.06	7.24
ENSMUSG00000040624.17	Plekhg1	0.89	7.89	0.00776437	0.128495	8.4	7.52	8	8.75	8.46	8.04	7.64	7.51	6.86
ENSMUSG00000018379.17	Srsf1	-0.62	8.07	0.00776896	0.128495	7.72	8.34	7.75	7.79	7.61	7.93	8.39	8.54	8.49
ENSMUSG00000020787.14	P2rx1	-5.46	0.95	0.0083915	0.131931	-1.25	3.3	-0.81	-1.32	-4.34	2.16	3.09	4.11	3.75
ENSMUSG00000017485.11	Top2b	-0.63	9.06	0.00771794	0.128495	8.7	9.33	8.78	8.55	8.76	8.96	9.32	9.37	9.67
ENSMUSG00000036858.8	Ptcra	-6.5	-0.66	0.00708821	0.124584	-2.38	2.17	-4.51	-4.13	-4.34	0.05	1.63	3.41	3.3
ENSMUSG00000045498.1	Pcdhb3	3.65	0.24	0.0138846	0.153771	2.32	-0.52	3.02	2.1	1.68	1.08	-1.6	0.04	-4.68
ENSMUSG00000006442.10	Srm	-1.67	3.09	0.0167432	0.162629	2.19	3.82	2.52	2.69	1.21	3.08	3.83	4.36	3.94
ENSMUSG00000062007.13	Hsh2d	-4.86	-1.59	0.00581032	0.119574	-2.38	0.62	-4.51	-4.13	-4.34	1.2	-0.75	1.01	0.37
ENSMUSG00000018341.12	Il12rb2	-5.26	0.95	0.00911675	0.136273	-1.29	3.19	-2.83	-0.87	-2.31	1.93	2.97	3.68	4.06
ENSMUSG00000004707.14	Ly9	-4.13	2.49	0.0169317	0.163256	0.38	4.29	2.39	-1.81	-0.25	3.22	3.63	4.74	5.53
ENSMUSG00000041852.15	Tcf20	-0.77	7.94	0.00791212	0.129525	7.5	8.27	7.55	7.65	7.3	7.78	8.07	8.47	8.77
ENSMUSG00000043313.6	Pcdhb19	1.43	3.13	0.0156342	0.158642	3.93	2.58	4.18	3.37	4.2	3.59	2.52	2.44	1.63
ENSMUSG00000036504.6	Phpt1	-2.06	2.62	0.017781	0.16633	1.53	3.51	1.47	1	1.88	2.54	3.36	3.79	4.28
ENSMUSG00000031157.10	Pqbp1	-0.86	4.73	0.0120187	0.147463	4.28	5.09	4.03	4.26	4.5	5.26	4.68	5.19	5.23
ENSMUSG00000039748.11	Exo1	-3.31	2.56	0.0177588	0.16633	0.81	3.98	0.92	1.08	0.05	2.38	4.04	4.53	4.89
ENSMUSG00000030411.16	Nova2	1.09	6.51	0.00854385	0.133002	7.12	6.05	6.52	7.25	7.6	6.66	6.33	5.98	5.23
ENSMUSG00000029810.15	Tmem176b	0.97	5.6	0.0096705	0.137367	6.13	5.21	6.81	5.6	5.96	5.46	5.44	5.08	4.83
ENSMUSG00000032204.13	Aqp9	2.08	1.86	0.0179727	0.166557	3.08	1.07	3.94	2.74	2.48	2.27	-0.22	1.25	0.53
ENSMUSG00000054708.17	Ankrd24	1.42	3.58	0.0145175	0.155684	4.36	3.04	3.83	4.71	4.49	3.64	3.87	2.72	1.8
ENSMUSG00000030452.16	Nipa2	-0.72	5.43	0.0104165	0.141625	5.04	5.74	5.12	5.23	4.74	5.79	5.64	5.91	5.61
ENSMUSG00000040433.16	Zbtb38	0.58	7.23	0.00813515	0.130668	7.56	6.98	7.5	7.67	7.52	7.29	6.89	6.94	6.78
ENSMUSG00000067212.8	H2-T23	0.64	6.49	0.00856317	0.133002	6.86	6.21	6.93	7.03	6.62	6.5	6.01	6.29	6.06
ENSMUSG00000040681.16	Hmgn1	-1.11	5.4	0.0107692	0.141847	4.77	5.88	4.75	4.49	5.07	5.14	5.89	5.94	6.53
ENSMUSG00000032126.16	Hmbs	-2.11	2.65	0.0179655	0.166557	1.56	3.54	1.64	2.28	0.52	3.22	2.9	4.64	3.33
ENSMUSG00000045095.16	Magi1	0.81	6.8	0.00836806	0.131931	7.26	6.45	6.87	7.55	7.36	7.03	6.42	6.26	6.09
ENSMUSG00000072964.14	Bhlhb9	-2.4	2.73	0.018021	0.166557	1.45	3.78	2.36	0.4	1.33	3.06	3.3	3.7	4.97
ENSMUSG00000063954.7	Hist2h2aa2	-1.36	5.22	0.0114191	0.145738	4.44	5.82	5.1	3.73	4.46	5.1	5.71	5.79	6.66
ENSMUSG00000040943.12	Tet2	0.91	8.2	0.00795911	0.129691	8.72	7.81	8.66	8.77	8.74	8.34	8.03	7.93	6.94
ENSMUSG00000029088.16	Kcnip4	2.11	1.73	0.018172	0.167373	2.99	0.95	2.89	3.63	2.36	2.21	-0.01	1.45	-0.43
ENSMUSG00000046329.14	Slc25a23	-0.69	5.47	0.010395	0.141625	5.1	5.76	4.94	5.32	5.02	5.75	5.57	5.8	5.91
ENSMUSG00000006205.13	Htra1	-1.36	3.32	0.0164508	0.161336	2.59	3.91	2.97	3.2	1.49	3.93	3.8	3.92	3.94
ENSMUSG00000040414.8	Slc25a28	0.85	4.72	0.0116271	0.146492	5.21	4.37	4.92	5.29	5.39	4.24	4.48	4.74	3.96
ENSMUSG00000027605.18	Acss2	-0.94	4.03	0.0142422	0.155151	3.5	4.45	3.6	3.24	3.61	4.42	4.5	4.28	4.56
ENSMUSG00000028965.13	Tnfrsf9	-5.18	-0.88	0.00706251	0.124584	-2.2	1.42	-2.92	-4.13	-4.34	-0.08	1.03	1.75	2.56
ENSMUSG00000018042.18	Cyb5r3	0.87	8.83	0.00798591	0.129808	9.33	8.46	9	9.73	9.25	8.98	8.68	8.29	7.87
ENSMUSG00000069307.6	Hist1h2bq	-5.17	0.86	0.00928904	0.136664	-1.21	3.1	-0.12	-4.13	-2.02	2.56	2.1	3.61	4.01
ENSMUSG00000035954.10	Dock4	1.02	7.5	0.00817581	0.130921	8.08	7.07	8.07	8.28	7.89	7.74	7.32	7.1	6.11
ENSMUSG00000037913.12	Tmem156	-3.87	0.97	0.0128634	0.150278	-0.76	2.65	0.13	-1.81	-2.02	1.76	2.01	3.18	3.5
ENSMUSG00000040345.10	Arhgap9	-1.37	4.66	0.0129917	0.150278	3.89	5.27	4.66	2.88	4.07	4.82	4.93	5.31	5.98
ENSMUSG00000035329.7	Fbxo33	-0.86	4.84	0.0121253	0.147463	4.35	5.23	4.31	4.11	4.61	4.87	5.39	5.47	5.15
ENSMUSG00000022351.14	Sqle	-1.27	3.89	0.0151792	0.156927	3.14	4.48	3.54	2.47	3.34	3.93	4.94	4.76	4.23
ENSMUSG00000029598.12	Plbd2	0.61	6.22	0.00903139	0.13622	6.57	5.97	6.38	6.53	6.8	6.12	5.98	5.93	5.82
ENSMUSG00000000982.5	Ccl3	-4.68	0.41	0.00838626	0.131931	-1.33	2.5	-0.12	-2.54	-4.34	2.81	2.92	2.41	1.7
ENSMUSG00000041120.6	Nbl1	-1.63	2.91	0.0180327	0.166557	1.99	3.66	2.91	1.08	1.81	3.14	3.72	4.07	3.65
ENSMUSG00000031527.7	Eri1	-1.05	6.22	0.00954308	0.137367	5.62	6.68	6.16	5.47	5.22	6.02	6.46	7.03	7.2
ENSMUSG00000042460.5	C1galt1	-0.55	7.25	0.00844139	0.132464	6.94	7.49	6.86	7.04	6.91	7.41	7.35	7.49	7.69
ENSMUSG00000055128.15	Cgrrf1	0.99	3.9	0.0140714	0.154491	4.47	3.5	4.52	4.48	4.39	4.14	3.32	3.25	3.19
ENSMUSG00000027985.14	Lef1	-9.93	2.64	0.00883517	0.134682	-1.65	6.89	-4.51	-4.13	-0.43	5.62	6.79	7.38	7.78
ENSMUSG00000040697.10	Dnajc16	1.12	3.97	0.0139188	0.153771	4.59	3.53	4.31	4.46	4.97	3.62	4.2	2.64	3.57
ENSMUSG00000022622.5	Acr	3.65	0.96	0.0175971	0.166144	2.96	0.22	2.67	2.59	3.55	3.43	0.83	-1.67	-4.68
ENSMUSG00000025724.12	Sec11a	-0.86	5.75	0.0102632	0.140809	5.25	6.13	5.84	4.76	5.14	5.83	6.07	6.23	6.4
ENSMUSG00000022504.10	Ciita	1.49	4.56	0.0124245	0.148897	5.44	3.93	5.99	4.41	5.89	4.9	3.09	3.33	4.33
ENSMUSG00000042790.16	Rnf214	0.74	5.37	0.0104834	0.141847	5.79	5.07	5.61	5.82	5.94	4.65	5.28	5.35	4.97
ENSMUSG00000002274.13	Metrn	-3.47	0.64	0.0124037	0.148897	-0.92	2.2	-0.81	-1.81	-1.53	1.31	2.77	2.29	2.25
ENSMUSG00000017561.16	Crlf3	-1.03	5.34	0.0112502	0.145112	4.77	5.78	4.47	5	4.8	5.02	5.91	6.21	5.95
ENSMUSG00000043460.7	Elfn2	-4.84	-1.03	0.00727535	0.125096	-2.16	1.17	-4.51	-2.54	-4.34	-0.08	1.21	2.09	1
ENSMUSG00000055322.15	Tns1	0.8	9.68	0.00820392	0.131055	10.14	9.34	9.73	10.47	10.23	9.89	9.36	9.15	8.97
ENSMUSG00000023919.7	Cenpq	-2.61	2.07	0.018689	0.168382	0.77	3.22	1.32	1.6	-1.17	2.19	3.61	3.16	3.81
ENSMUSG00000057706.7	Mex3b	-1.31	3.7	0.0159857	0.159585	2.98	4.27	2.55	2.64	3.69	3.7	4.4	4.22	4.71
ENSMUSG00000018983.9	E2f2	-6.11	3.02	0.0172355	0.164245	0.34	5.59	-0.12	3.27	-4.34	4.16	5.43	6.17	6.57
ENSMUSG00000060550.16	H2-Q7	1.14	7.35	0.0084786	0.132784	8.01	6.86	7.86	8.36	7.82	7.96	6.13	6.92	6.39
ENSMUSG00000052331.14	Ankrd44	-0.61	7.3	0.00856287	0.133002	6.95	7.56	7.3	6.89	6.65	7.56	7.6	7.51	7.57
ENSMUSG00000032648.14	Pygm	1.09	4.19	0.0135441	0.152469	4.8	3.76	4.29	4.75	5.33	3.81	4.21	3.83	3.11
ENSMUSG00000036667.14	Tcaf1	0.94	5.93	0.00967418	0.137367	6.46	5.54	6.08	6.6	6.68	6.12	5.75	5.49	4.77
ENSMUSG00000033813.15	Tcea1	-0.66	6.55	0.00915612	0.136273	6.17	6.83	6.46	6.04	6	6.79	6.61	6.77	7.14
ENSMUSG00000061536.13	Sec22c	-1.15	3.72	0.0159437	0.15957	3.11	4.2	3.02	3.07	3.18	4.48	3.6	4.12	4.56
ENSMUSG00000045328.11	Cenpe	-2.51	5.72	0.0120202	0.147463	4.3	6.79	4.9	4.67	3.28	4.92	6.76	7.6	7.87
ENSMUSG00000026786.14	Apbb1ip	-1.64	5.48	0.0116617	0.146492	4.55	6.2	5.66	4.42	3.54	5.49	5.92	6.14	7.22
ENSMUSG00000057058.16	Skap1	-10.08	1.41	0.00931323	0.136664	-2.38	5.71	-4.51	-4.13	-4.34	4.29	5.31	6.35	6.87
ENSMUSG00000071547.4	Nt5dc2	-3.45	2.26	0.0189222	0.168608	0.56	3.73	0.15	2.31	-1.48	2.27	4.21	3.72	4.64
ENSMUSG00000017978.18	Cadps2	1.34	3.85	0.0146969	0.15608	4.58	3.33	4.47	4.82	4.42	3.93	3.7	3.71	1.86
ENSMUSG00000036030.9	Prtg	1.19	4.18	0.0137481	0.153065	4.87	3.68	4.55	4.99	5.06	4.7	3.24	3.84	2.86
ENSMUSG00000067219.9	Nipal1	-4.94	-1.49	0.00724259	0.125075	-2.38	0.8	-4.51	-4.13	-4.34	-1.01	1.36	0.95	1.25
ENSMUSG00000028460.6	Sit1	-7.55	-0.06	0.00903925	0.13622	-2.38	3.17	-4.51	-4.13	-4.34	1.2	2.82	3.7	4.83
ENSMUSG00000028031.6	Dkk2	-2.54	1.5	0.0183152	0.167987	0.29	2.58	-0.6	0.83	0.05	1.8	2.38	2.66	3.35
ENSMUSG00000024777.10	Ppp2r5b	1.07	3.22	0.0166375	0.162305	3.83	2.81	3.94	3.75	3.75	2.5	3.09	2.72	2.81
ENSMUSG00000039914.6	Coq10a	1.3	3.08	0.0171347	0.16392	3.89	2.52	3.93	3.87	3.82	3.12	1.29	3.13	2.4
ENSMUSG00000052212.6	Cd177	-4.9	-1.05	0.00774712	0.128495	-2.2	1.13	-2.92	-4.13	-4.34	1.94	0.17	0.04	1.92
ENSMUSG00000030616.15	Sytl2	-1.44	3.95	0.015841	0.159147	3.15	4.58	3.87	3.37	2.14	4.05	4.68	4.34	5.23
ENSMUSG00000019990.15	Pde7b	1.42	4.76	0.0123007	0.148227	5.53	4.21	5.75	5.37	5.44	5.49	4.67	3.85	2.76
ENSMUSG00000018750.14	Zbtb4	0.84	6.5	0.00918702	0.136273	6.98	6.14	6.59	7.21	7.13	6.8	6.07	5.9	5.78
ENSMUSG00000033088.19	Triobp	0.67	7.06	0.00881862	0.134646	7.44	6.77	7.13	7.64	7.56	7.07	6.94	6.45	6.62
ENSMUSG00000006057.15	Atp5g1	-1.02	5.17	0.0121106	0.147463	4.56	5.63	5.3	3.7	4.66	5.42	5.71	5.51	5.88
ENSMUSG00000049608.8	Gpr55	-5.47	-1.31	0.00777337	0.128495	-2.38	1.11	-4.51	-4.13	-4.34	1.9	-1.6	1.63	1.86
ENSMUSG00000044456.16	Rin3	0.73	7.61	0.00861763	0.133244	8.02	7.29	7.89	8.12	8.04	7.83	7.32	7.21	6.82
ENSMUSG00000036356.15	Csgalnact1	0.72	5.5	0.0106216	0.141847	5.92	5.19	5.85	5.97	5.94	5.66	4.95	4.92	5.21
ENSMUSG00000033767.14	Tmem131l	-0.8	5.65	0.0108372	0.142446	5.2	5.99	5.21	4.96	5.41	5.69	5.75	6.44	6.07
ENSMUSG00000030268.17	Bcat1	-5.07	-0.11	0.00872808	0.134063	-1.65	2.13	-4.51	-4.13	-0.43	0.82	2.56	2.66	2.27
ENSMUSG00000059326.7	Csf2ra	2.13	4.48	0.0133662	0.151667	5.7	3.59	6.99	4.06	6.03	4.32	2.68	3.56	3.75
ENSMUSG00000026697.10	Myoc	-6.07	0.82	0.0093458	0.136664	-1.59	3.45	-2.92	-4.13	-0.88	3.88	3.64	1.96	4.2
ENSMUSG00000105504.4	Gbp5	0.76	6.61	0.0091368	0.136273	7.04	6.29	6.96	7.1	7.06	6.94	6.18	6.1	5.91
ENSMUSG00000080316.11	Spaca6	1.61	5.9	0.0100927	0.139311	6.78	5.25	6.11	7.54	6.68	6.28	6	4.96	3.72
ENSMUSG00000048148.18	Nwd1	-8.22	1.99	0.00968902	0.137367	-1.42	5.51	0.35	-4.13	-4.34	4.21	5.62	5.95	6.24
ENSMUSG00000017417.14	Plxdc1	-2.44	2.49	0.0198667	0.171024	1.19	3.57	1.97	-0.04	1.33	2.65	3.45	3.44	4.67
ENSMUSG00000029310.13	Nudt9	0.72	4.91	0.0119956	0.147463	5.32	4.62	5.16	5.45	5.34	4.72	4.76	4.49	4.46
ENSMUSG00000037991.9	Rmi2	-5.37	0.94	0.0109261	0.142892	-1.12	3.2	-1.7	-0.04	-4.34	2.65	1.96	4.02	4.05
ENSMUSG00000030555.16	Ttc23	1.42	4.43	0.0133251	0.151667	5.2	3.87	4.65	5.59	5.33	4.1	4.61	4.39	2.31
ENSMUSG00000095295.8	Gm3488	1.61	3.68	0.0155937	0.158642	4.56	3.06	3.92	4.68	5.04	3.05	3.81	3.92	1.35
ENSMUSG00000031513.8	Leprotl1	-0.73	5.73	0.0107052	0.141847	5.33	6.04	5.54	5.45	4.98	6.32	5.74	5.99	6.11
ENSMUSG00000049109.15	Themis	-11.39	3.48	0.0098708	0.138233	-1.69	8.37	-0.6	-4.13	-4.34	6.93	8.18	8.9	9.44
ENSMUSG00000030697.7	Ppp4c	-0.76	4.96	0.0125448	0.149269	4.53	5.3	4.64	4.32	4.61	5.41	5.33	5.04	5.39
ENSMUSG00000030747.5	Dgat2	-4.46	-0.72	0.00822228	0.131109	-1.88	1.28	-1.34	-4.13	-4.34	0.96	1.29	0.88	1.63
ENSMUSG00000015312.9	Gadd45b	-4.26	2.54	0.0190819	0.169244	0.58	4.49	3.37	-4.13	0.61	3.3	5.07	5.11	4.42
ENSMUSG00000005836.10	Gata6	1.07	4.09	0.0143595	0.155151	4.71	3.65	4.44	5.06	4.61	4.44	3.56	3.43	3.09
ENSMUSG00000037621.8	Atoh8	0.89	4.76	0.0124858	0.149229	5.25	4.41	5.15	5.18	5.4	4.9	4.68	4.18	3.83
ENSMUSG00000041481.16	Serpina3g	-5.02	-1.52	0.00764905	0.128374	-2.38	0.73	-4.51	-4.13	-4.34	0.39	-0.46	0.04	2.34
ENSMUSG00000061751.16	Kalrn	1.22	6.72	0.00921867	0.136273	7.41	6.21	6.94	7.69	7.6	7.26	6.43	5.85	5.26
ENSMUSG00000025255.18	Zfhx4	-2.46	2.59	0.0202057	0.172152	1.2	3.73	2.8	0.4	0.05	3.86	4.4	3.96	2.64
ENSMUSG00000114279.1	Hist1h2bm	-3.93	4.96	0.0167973	0.162914	2.73	6.67	3.4	1.8	2.88	4.73	6.44	7.07	8.43
ENSMUSG00000054072.12	Iigp1	0.62	8.3	0.008657	0.133514	8.65	8.04	8.79	8.53	8.64	8.39	8.14	7.89	7.73
ENSMUSG00000040247.6	Tbc1d10c	-7.54	1.41	0.00997685	0.138906	-1.76	4.63	-1.7	-4.13	-2.76	3.35	4.26	5.22	5.67
ENSMUSG00000062997.6	Rpl35	-0.86	6.67	0.00950615	0.137367	6.18	7.05	6.5	5.96	6.07	6.42	7.14	7.06	7.56
ENSMUSG00000000028.15	Cdc45	-5.21	1.34	0.0133762	0.151667	-1.05	3.59	-0.81	-1.32	-2.76	2.04	3.7	4.17	4.38
ENSMUSG00000050105.5	Grrp1	1.23	4.5	0.0133375	0.151667	5.18	4	4.91	4.73	5.9	4.84	4.19	3.29	3.62
ENSMUSG00000023243.9	Kcnk5	-4.81	0.29	0.00945857	0.137216	-1.45	2.43	-4.51	-0.96	-2.02	2.4	3	2.8	1.35
ENSMUSG00000065954.11	Tacc1	0.57	8.77	0.00869114	0.133728	9.09	8.52	9.01	9.05	9.21	8.83	8.54	8.42	8.3
ENSMUSG00000062939.11	Stat4	-3.86	1.89	0.0187098	0.168382	0.13	3.54	2.12	-0.22	-2.76	2.93	2.36	4.36	4.43
ENSMUSG00000028842.15	Ago3	0.6	7.26	0.00897919	0.135937	7.6	7	7.57	7.73	7.49	7.09	7.23	7.05	6.63
ENSMUSG00000024451.9	Arap3	0.8	8.22	0.00874345	0.134063	8.67	7.88	8.2	8.91	8.9	8.2	8.11	7.85	7.34
ENSMUSG00000025857.10	Dnaaf5	-0.96	4.66	0.0137212	0.152895	4.15	5.05	3.81	4.49	4.13	5.11	4.64	4.89	5.54
ENSMUSG00000028111.4	Ctsk	-4.49	0.09	0.00935925	0.136664	-1.53	2.08	-2.19	-4.13	-1.17	2.67	2.15	2.06	1.25
ENSMUSG00000026765.12	Lypd6b	-6.05	-0.91	0.00905087	0.136239	-2.38	1.76	-4.51	-4.13	-4.34	-0.56	1.21	3.11	2.84
ENSMUSG00000051124.6	Gimap9	-1.02	4.3	0.014965	0.156277	3.74	4.73	3.45	3.46	4.26	4.7	4.57	4.46	5.16
ENSMUSG00000046598.15	Bdh1	-5.91	-0.02	0.00964737	0.137367	-1.96	2.56	-1.7	-4.13	-4.34	0.66	2.71	3.21	3.44
ENSMUSG00000020491.15	2810021J22Rik	-4.32	1.16	0.0145666	0.155726	-0.65	3.11	1.11	-4.13	-1.17	3.18	3.05	4	2.12
ENSMUSG00000059810.18	Rgs3	0.77	7.19	0.00907025	0.136264	7.63	6.86	7.26	7.86	7.77	7.41	6.89	6.55	6.59
ENSMUSG00000032375.15	Aph1b	1.23	3.75	0.0158059	0.159147	4.45	3.25	4.66	4.31	4.36	3.85	3.3	2.03	3.71
ENSMUSG00000047854.5	Stx19	3.28	1.59	0.0206564	0.172152	3.39	0.88	2.86	3.52	3.72	2.42	1.29	2.03	-4.68
ENSMUSG00000000142.15	Axin2	-1.77	2.48	0.0206142	0.172152	1.52	3.28	1.93	1.3	1.09	2.86	3.32	3.98	2.86
ENSMUSG00000030652.11	Coq7	-2.07	2.15	0.0207587	0.172592	1.09	3.06	1.97	1.54	-0.64	2.67	2.97	3.54	2.98
ENSMUSG00000037463.14	Fbxo27	-5.2	-0.6	0.00916687	0.136273	-2.07	1.7	-2.19	-4.13	-4.34	-0.08	1.69	2.26	2.6
ENSMUSG00000015943.11	Bola1	-1.87	2.22	0.0207747	0.172592	1.27	3.04	2	1.6	-0.09	3.15	2.62	2.95	3.31
ENSMUSG00000031652.11	N4bp1	0.68	7.85	0.00893217	0.135536	8.24	7.56	7.99	8.48	8.23	7.95	7.64	7.47	7.18
ENSMUSG00000054675.5	Tmem119	-3.6	0.85	0.0151733	0.156927	-0.47	2.45	0.7	-0.04	-4.34	2.07	2.68	2.29	2.58
ENSMUSG00000010142.12	Tnfrsf13b	-2.97	1.95	0.0202236	0.172152	0.49	3.27	2.73	-1.81	-0.25	2.77	2.52	3.74	3.97
ENSMUSG00000108348.2	Gm42372	-5.14	-0.67	0.00921051	0.136273	-2.07	1.58	-2.19	-4.13	-4.34	0.96	0.33	3.24	1.47
ENSMUSG00000091736.3	Yy2	3.72	1.28	0.0205416	0.172152	3.25	0.62	2.76	3.24	3.7	3.21	3.26	-2.51	-4.68
ENSMUSG00000024331.11	Dsc2	3.91	-0.94	0.0117754	0.146592	1.37	-1.48	1.11	1.08	1.68	-2.89	-0.01	-4.48	-3.09
ENSMUSG00000024743.16	Syt7	1.17	5.32	0.0115578	0.146253	5.97	4.85	5.92	6.27	5.7	5.75	5.23	4.66	3.72
ENSMUSG00000027184.14	Caprin1	-0.65	8.44	0.00892714	0.135536	8.07	8.72	8.27	7.96	7.97	8.31	8.7	8.78	9.09
ENSMUSG00000038900.17	Rpl12	-1	7.61	0.00916361	0.136273	7.04	8.03	7.2	6.94	6.97	7.25	7.85	8.17	8.86
ENSMUSG00000000555.8	Itga5	0.84	6.99	0.00931549	0.136664	7.47	6.63	6.95	7.66	7.8	7.17	6.51	6.59	6.24
ENSMUSG00000034059.14	Ypel4	-4.39	-1.27	0.00837411	0.131931	-2.2	0.76	-2.92	-4.13	-4.34	0.17	1.12	0.95	0.28
ENSMUSG00000022657.9	Cd96	-9.82	1.25	0.0106916	0.141847	-2.38	5.43	-4.51	-4.13	-4.34	4.13	4.93	5.67	6.96
ENSMUSG00000070643.11	Sox13	0.95	5.87	0.0105256	0.141847	6.4	5.47	5.96	6.61	6.63	6.14	5.69	5.18	4.87
ENSMUSG00000024065.8	Ehd3	-1.3	4.31	0.0154194	0.158416	3.65	4.83	3.34	3.99	3.57	4.91	3.89	4.89	5.6
ENSMUSG00000026822.14	Lcn2	-4.96	-0.27	0.00965439	0.137367	-1.75	1.91	-0.81	-4.13	-4.34	2.35	1.86	0.56	2.6
ENSMUSG00000041180.13	Hectd2	-1.65	3.06	0.0198668	0.171024	2.18	3.78	2.76	2.88	0.7	3.42	4.05	3.46	4.12
ENSMUSG00000028364.15	Tnc	-1.35	3.63	0.0178834	0.166422	2.88	4.21	2.94	3.05	2.58	3.77	4.14	5.02	3.87
ENSMUSG00000027304.9	Rtf1	-0.54	6.58	0.00982269	0.137779	6.28	6.82	6.3	6.29	6.23	6.66	6.84	6.89	6.88
ENSMUSG00000022952.17	Runx1	-1.61	6.35	0.0108147	0.142298	5.4	7.06	6.49	4.27	5.41	6.01	6.9	7.79	7.54
ENSMUSG00000040724.5	Kcna2	-1.92	3.26	0.0196619	0.170621	2.25	4.08	2.26	3.39	0.95	3.01	4.21	4.36	4.67
ENSMUSG00000028278.14	Rragd	-2.46	2.07	0.0212023	0.173256	0.82	3.17	2.2	-1.32	1.02	2.86	2.56	3.2	3.94
ENSMUSG00000032093.7	Cd3e	-11.53	3.77	0.0110441	0.143453	-1.52	8.71	0.01	-4.13	-4.34	7.25	8.46	9.35	9.79
ENSMUSG00000026180.8	Cxcr2	-6.5	0.83	0.0107048	0.141847	-1.52	3.59	0.01	-4.13	-4.34	4.75	2.49	2.72	4.33
ENSMUSG00000031506.11	Ptpn7	-2.7	5.35	0.0145206	0.155684	3.77	6.56	5.58	1.6	4.04	5.3	6.06	7.03	7.86
ENSMUSG00000005803.14	Sqor	0.78	4.99	0.0125349	0.149269	5.43	4.68	5.64	5.52	5.1	4.57	5.13	4.47	4.54
ENSMUSG00000029999.14	Tgfa	3	1.05	0.0208519	0.172592	2.78	0.37	2.73	2.81	2.72	0.89	1.12	-4.48	1.59
ENSMUSG00000019773.7	Fbxo5	-2.87	3.27	0.0208331	0.172592	1.69	4.51	2.48	1.23	1.15	2.95	4.53	4.91	5.64
ENSMUSG00000038217.13	Tlcd2	-2.81	1.35	0.019431	0.17002	0.04	2.64	1.16	-2.54	0.43	3.12	2.35	2.75	2.19
ENSMUSG00000051111.16	Sv2c	-5.39	0.02	0.0104215	0.141625	-1.7	2.4	-4.51	-4.13	-0.64	2.98	3.05	0.73	2.64
ENSMUSG00000020732.13	Rab37	-3.63	1.04	0.0171748	0.16392	-0.59	2.6	-0.26	-0.67	-2.02	1.64	1.81	3.16	3.64
ENSMUSG00000026192.13	Atic	-1.21	5.02	0.0136112	0.152833	4.34	5.54	4.87	4.68	3.43	4.87	5.58	5.63	6.05
ENSMUSG00000071203.6	Naip5	1.16	3.8	0.0162919	0.160975	4.48	3.31	4.81	4.05	4.56	4.18	2.52	3.43	3.03
ENSMUSG00000087651.3	1500009L16Rik	-5.8	-0.06	0.0105306	0.141847	-1.96	2.5	-1.7	-4.13	-4.34	0.48	3.16	3.16	2.98
ENSMUSG00000031304.18	Il2rg	-0.99	7.21	0.00962611	0.137367	6.64	7.64	7.09	6.43	6.4	6.91	7.5	7.81	8.33
ENSMUSG00000047988.1	4933428G20Rik	3.64	0.63	0.0198597	0.171024	2.61	0.03	2	2.64	3.09	2.17	2.06	-2.9	-4.68
ENSMUSG00000034024.8	Cct2	-0.8	7.29	0.00955273	0.137367	6.83	7.63	7.08	6.63	6.78	7.13	7.49	7.68	8.23
ENSMUSG00000000957.11	Mmp14	-1.08	4.54	0.0150535	0.156669	3.9	5.04	4.14	2.91	4.62	5.01	5.26	4.82	5.06
ENSMUSG00000079553.11	Kifc1	-3.26	1	0.017908	0.166454	-0.47	2.41	-1.7	-0.67	-0.09	1.46	2.23	2.29	3.47
ENSMUSG00000024639.5	Gnaq	0.68	7.6	0.00934919	0.136664	7.99	7.31	7.93	8.09	7.94	7.64	7.44	7.41	6.77
ENSMUSG00000041697.8	Cox6a1	-0.68	7.48	0.00947296	0.137259	7.09	7.78	7.56	6.8	6.92	7.58	7.91	7.67	7.94
ENSMUSG00000027695.16	Pld1	0.86	5.44	0.0116808	0.146492	5.92	5.09	5.75	6.11	5.87	5.54	5.41	5	4.37
ENSMUSG00000020297.10	Nsg2	-10.22	2.03	0.0115275	0.146253	-2.18	6.41	-4.51	-4.13	-2.76	4.98	6.31	6.76	7.58
ENSMUSG00000029722.15	Agfg2	-1.33	4.32	0.0159841	0.159585	3.62	4.87	3.17	4.33	3.3	4.07	4.69	5.2	5.46
ENSMUSG00000007080.14	Pole	-3.54	3.29	0.0217562	0.173771	1.36	4.84	3.25	1.08	-0.64	3.21	5	5.26	5.84
ENSMUSG00000060961.15	Slc4a4	-4.34	0.16	0.011012	0.143411	-1.23	2.06	-2.92	0.4	-4.34	1.51	2.01	2.44	2.07
ENSMUSG00000026009.14	Icos	-2.02	3.8	0.0186004	0.168382	2.75	4.62	2.96	3.59	1.59	3.81	3.81	5.17	5.67
ENSMUSG00000056737.14	Capg	1.24	5.31	0.0120494	0.147463	6.01	4.8	6.69	5.08	6.25	5.38	4.67	4.07	5.04
ENSMUSG00000031112.10	Stk26	-8.61	1.49	0.0115346	0.146253	-1.96	5.15	-1.7	-4.13	-4.34	3.96	4.58	5.56	6.49
ENSMUSG00000024222.17	Fkbp5	-2.75	4.49	0.0175606	0.166095	2.95	5.68	2.84	2.72	3.21	3.77	5.97	6.43	6.54
ENSMUSG00000023951.17	Vegfa	-1.32	3.61	0.0184936	0.168123	2.92	4.16	2.18	3.85	2.65	4.46	3.96	4.45	3.72
ENSMUSG00000007682.6	Dio2	-2.82	1.23	0.0196776	0.170621	-0.09	2.51	1.6	-1.32	-1.53	2.73	2.19	2.94	2.04
ENSMUSG00000057278.8	Snrpg	-1.38	5.44	0.0128819	0.150278	4.66	6.04	5.21	4.48	4.28	5.22	5.82	6.05	7.05
ENSMUSG00000033762.8	Recql4	-4.61	0.71	0.0132628	0.151636	-0.98	2.75	1.05	-2.54	-4.34	1.83	2.41	3.55	3.04
ENSMUSG00000022389.15	Tef	0.95	4.72	0.0136937	0.152847	5.28	4.31	5.41	5.78	4.62	4.24	4.23	4.58	4.15
ENSMUSG00000074064.6	Mlycd	2.23	2.23	0.0216917	0.173771	3.47	1.45	3.56	4.13	2.65	3	2.65	-1.02	0.61
ENSMUSG00000035506.16	Slc12a8	2.11	1.13	0.0220191	0.174247	2.37	0.43	1.9	2.18	2.92	0.96	0.17	0.8	-0.98
ENSMUSG00000005947.11	Itgae	-4.42	1.84	0.0198094	0.171024	-0.23	3.68	-2.19	0.12	0.3	2.52	3.02	3.84	5.29
ENSMUSG00000063021.3	Hist1h2ak	-4.19	4.99	0.0186939	0.168382	2.6	6.82	3.47	1.43	2.78	4.74	6.55	7.52	8.47
ENSMUSG00000034462.9	Pkd2	0.69	7.69	0.0094596	0.137216	8.08	7.39	7.78	8.43	8.03	7.63	7.54	7.44	6.97
ENSMUSG00000066861.14	Oas1g	1.5	3.07	0.0192375	0.169533	3.91	2.49	4.17	3.91	3.61	3.76	2.77	1.07	2.17
ENSMUSG00000036862.15	Dchs1	0.88	6.93	0.00980609	0.137693	7.42	6.56	7.18	7.4	7.68	7.09	6.86	6.47	5.8
ENSMUSG00000094686.1	Ccl21a	-3.32	2.46	0.022168	0.174448	1.01	4.01	2.65	-4.13	2.69	3.99	4.58	3.48	3.92
ENSMUSG00000028525.16	Pde4b	0.62	7.21	0.00966553	0.137367	7.57	6.95	7.31	7.64	7.77	7.28	6.85	6.95	6.7
ENSMUSG00000068129.5	Cst7	-4.33	-1.07	0.00962232	0.137367	-2.04	0.92	-4.51	-4.13	-2.02	0.28	1.21	0.65	1.05
ENSMUSG00000022995.16	Enah	0.74	7.46	0.00957126	0.137367	7.89	7.15	7.58	7.93	8.15	7.6	7.33	6.95	6.71
ENSMUSG00000051341.6	Zfp52	1.19	3.74	0.0169533	0.163345	4.41	3.27	4.21	4.82	4.16	3.9	3.61	3.21	2.27
ENSMUSG00000019841.15	Rev3l	-0.57	7.62	0.00959443	0.137367	7.3	7.87	7.17	7.4	7.33	7.62	7.76	8.1	7.98
ENSMUSG00000043336.14	Filip1l	0.66	8.22	0.00942117	0.137112	8.6	7.94	8.4	8.75	8.64	8.28	7.87	8.1	7.49
ENSMUSG00000005986.16	Ankrd13d	-3.33	0.41	0.0152719	0.157426	-0.95	1.87	-2.19	-0.67	-1.53	1.14	1.81	2.03	2.27
ENSMUSG00000032598.8	Nckipsd	1.14	3.61	0.0174747	0.165821	4.3	3.12	3.61	4.66	4.59	3.33	2.82	3.35	2.89
ENSMUSG00000029763.17	Exoc4	0.56	7.19	0.0097482	0.137688	7.51	6.96	7.26	7.68	7.59	6.97	6.9	7.1	6.83
ENSMUSG00000048285.9	Frmd6	-0.77	4.71	0.0146168	0.155855	4.28	5.04	4.12	4.37	4.32	4.94	5.2	4.89	5.11
ENSMUSG00000039852.17	Rere	0.63	7.32	0.00970276	0.137414	7.69	7.05	7.39	7.97	7.7	7.19	6.83	7.3	6.87
ENSMUSG00000028073.15	Pear1	0.94	5.62	0.0116401	0.146492	6.14	5.24	6.08	6.38	5.93	5.89	5.63	4.85	4.54
ENSMUSG00000039994.15	Timeless	0.78	6.69	0.0101232	0.139469	7.14	6.35	6.74	7.59	7.08	5.87	6.34	6.55	6.62
ENSMUSG00000053964.17	Lgals4	1.52	1.99	0.0223926	0.175347	2.85	1.45	2.89	2.56	3.01	0.96	2.01	1.59	0.94
ENSMUSG00000036109.17	Mbnl3	-1.73	4.06	0.0179574	0.166557	3.1	4.81	2.69	2.44	4.1	3.69	4.77	5.19	5.54
ENSMUSG00000030727.12	Rabep2	1.08	4.04	0.0161158	0.160076	4.68	3.59	4.32	5.12	4.59	3.59	3.33	4.35	3
ENSMUSG00000036564.17	Ndrg4	-2.88	1.26	0.0203581	0.172152	-0.07	2.58	-0.26	-2.54	1.44	1.94	3.16	2.48	2.58
ENSMUSG00000037287.15	Tbcel	-0.66	5.72	0.0119074	0.146984	5.35	6	5.25	5.59	5.21	6.2	5.81	6.09	5.86
ENSMUSG00000019818.15	Cd164	-0.65	8.15	0.00959531	0.137367	7.78	8.43	7.98	7.35	7.99	8.16	8.42	8.47	8.65
ENSMUSG00000064158.6	Izumo1	2.1	1.57	0.0229469	0.177367	2.71	0.92	2.47	2.58	2.99	1.61	2.36	0.19	-1.21
ENSMUSG00000032128.15	Robo3	3.55	-0.48	0.0158071	0.159147	1.61	-1.1	1.22	1.75	1.64	0.05	-2.34	-1.02	-4.68
ENSMUSG00000073008.11	Gpr174	-5.85	0.44	0.01184	0.146941	-1.6	2.99	-0.26	-4.13	-4.34	1.31	3.48	3.21	3.81
ENSMUSG00000052336.7	Cx3cr1	-2.53	2.08	0.0229059	0.177258	0.86	3.18	2.73	0.73	-1.53	3.28	2.45	3.08	3.8
ENSMUSG00000053398.11	Phgdh	-4.76	1.38	0.0174893	0.16584	-0.55	3.42	0.13	0.26	-4.34	2.04	3.3	3.77	4.47
ENSMUSG00000034353.14	Ramp1	-4.38	2.49	0.0220897	0.174247	0.53	4.44	2	-4.13	1.85	3.26	4.22	4.6	5.62
ENSMUSG00000060791.15	Gmfg	-1.96	4.73	0.0161871	0.160459	3.61	5.59	4.72	2.1	3.93	4.69	5.08	5.97	6.63
ENSMUSG00000045763.8	Basp1	-1.88	2.23	0.0230381	0.177658	1.3	3.02	0.62	1.16	1.85	2.93	2.38	2.85	3.81
ENSMUSG00000021835.15	Bmp4	0.91	5.61	0.0117908	0.146645	6.11	5.24	5.76	6.23	6.34	5.54	5.65	5.35	4.42
ENSMUSG00000071847.13	Apcdd1	-4.65	-0.17	0.0112721	0.145112	-1.48	1.86	0.13	-4.13	-4.34	2.22	0.72	2.34	1.89
ENSMUSG00000026355.11	Mcm6	-1.34	6.22	0.0115594	0.146253	5.44	6.8	5.89	5.08	5.35	5.67	6.71	7.23	7.6
ENSMUSG00000029687.16	Ezh2	-2.38	5.74	0.0136922	0.152847	4.41	6.75	4.5	5.02	3.67	4.84	6.74	7.57	7.83
ENSMUSG00000005447.12	Pafah1b3	-3.54	0.67	0.0171457	0.16392	-0.73	2.17	-2.92	0.26	-1.17	1.26	1.75	2.64	2.86
ENSMUSG00000030074.9	Gxylt2	-1.47	2.99	0.0215373	0.173771	2.24	3.6	1.9	3.18	1.49	3.49	3.5	3.27	4.09
ENSMUSG00000024670.17	Cd6	-7.99	2.04	0.0127118	0.150056	-1.24	5.47	0.92	-4.13	-4.34	4.17	5.62	5.72	6.36
ENSMUSG00000022892.11	App	0.59	9.54	0.00965041	0.137367	9.88	9.29	9.74	10.01	9.88	9.65	9.32	9.15	9.05
ENSMUSG00000015214.14	Mtmr1	-0.67	5.4	0.0129188	0.150278	5.02	5.69	5.27	4.78	4.97	5.67	5.6	5.71	5.78
ENSMUSG00000024399.5	Ltb	-5.29	0.12	0.0118856	0.146984	-1.6	2.44	-0.26	-4.13	-4.34	0.82	2.79	3.03	2.93
ENSMUSG00000102748.1	Pcdhgb2	1	4.84	0.0138831	0.153771	5.4	4.43	4.85	5.64	5.71	4.91	4.76	4.2	3.79
ENSMUSG00000022057.8	Adamdec1	-5.54	-1.14	0.0109358	0.142892	-2.38	1.38	-4.51	-4.13	-4.34	-0.56	2.59	0.16	2.82
ENSMUSG00000060639.5	Hist1h4i	-2.43	2.33	0.0234256	0.177658	1.07	3.37	1.37	0.52	1.02	2.27	2.79	4.1	4.24
ENSMUSG00000061477.4	Rps7	-0.98	7.57	0.00999707	0.139041	7.01	8	7.65	6.6	6.77	7.34	8.03	8.02	8.61
ENSMUSG00000021136.13	Smoc1	-6.33	-0.73	0.0117131	0.146492	-2.38	2.06	-4.51	-4.13	-4.34	-0.56	2.31	2.41	3.69
ENSMUSG00000014164.15	Klhl3	1.56	3.89	0.017171	0.16392	4.76	3.28	4.06	5.03	5.15	3.71	3.7	4.06	1.51
ENSMUSG00000057177.12	Gsk3a	-0.9	5.46	0.0130506	0.150687	4.95	5.85	5.15	4.78	4.9	5.25	5.75	6.05	6.32
ENSMUSG00000031465.6	Angpt2	0.82	5.72	0.0117745	0.146592	6.19	5.38	5.88	6.77	5.9	5.33	5.78	5.27	5.12
ENSMUSG00000026770.5	Il2ra	-5.51	2.4	0.0208348	0.172592	-0.03	4.79	2.46	-0.43	-4.34	3.34	4.58	5.66	5.54
ENSMUSG00000016028.10	Celsr1	-2.62	2.94	0.0230841	0.177658	1.59	4.02	1.11	2.41	1.02	2.73	3.48	4.56	5.26
ENSMUSG00000053334.6	Ficd	1.6	2.93	0.0207724	0.172592	3.83	2.32	3.64	4.52	3.3	3.11	2.62	2.6	0.75
ENSMUSG00000035212.14	Leprot	0.63	6.7	0.0104409	0.141625	7.06	6.44	7.19	7.15	6.81	6.53	6.75	6.37	6.11
ENSMUSG00000025969.15	Nrp2	0.94	8.6	0.00979529	0.137688	9.13	8.2	8.85	9.42	9.12	8.74	8.51	8.2	7.33
ENSMUSG00000032855.6	Pkd1	0.76	7.63	0.00997493	0.138906	8.06	7.3	7.84	8.1	8.24	7.8	7.47	7.22	6.71
ENSMUSG00000027994.14	Mcub	2.07	2.3	0.0228627	0.177132	3.47	1.52	4.85	2.81	2.67	0.66	1.63	1.4	2.09
ENSMUSG00000019122.8	Ccl9	2.11	5.85	0.0120528	0.147463	7.07	4.93	8.68	5.46	7.07	5.97	4.13	4.4	5.21
ENSMUSG00000050232.6	Cxcr3	-4.29	-0.65	0.0112515	0.145112	-1.75	1.27	-0.81	-4.13	-4.34	1.02	0.94	1.67	1.11
ENSMUSG00000036931.15	Nfkbid	-2.22	2.43	0.0238171	0.178131	1.23	3.46	2.52	-0.96	1.68	2.63	3.76	3.74	3.62
ENSMUSG00000020155.2	Kcnmb1	-4.61	0.69	0.014182	0.154885	-1.11	2.78	0.7	-4.13	-2.76	2.63	3.36	3.31	1.7
ENSMUSG00000042284.10	Itga1	0.79	10.41	0.00988919	0.13827	10.85	10.07	10.54	11.11	10.91	10.62	10.16	9.98	9.52
ENSMUSG00000026073.13	Il1r2	-5.14	-0.05	0.0121761	0.147807	-1.64	2.19	-0.42	-4.13	-4.34	1.36	2.31	1.35	3.52
ENSMUSG00000069309.2	Hist1h2an	-3.12	2.96	0.0237279	0.17811	1.27	4.33	2.61	1.12	-0.26	3.12	4.83	3.72	5.62
ENSMUSG00000026117.10	Zap70	-6.52	0.85	0.0129827	0.150278	-1.51	3.65	-4.51	-4.13	0.05	2.1	3.46	4.69	4.25
ENSMUSG00000029335.5	Bmp3	-6.33	0.19	0.0127144	0.150056	-1.96	2.9	-1.7	-4.13	-4.34	1.6	2.9	2.26	4.74
ENSMUSG00000052146.16	Rps10	-0.97	8.42	0.0099359	0.138776	7.86	8.83	8.41	7.33	7.83	8.16	8.85	8.85	9.47
ENSMUSG00000005800.3	Mmp8	-4.71	-0.42	0.0118593	0.146941	-1.72	1.71	-4.51	-0.67	-4.34	1.97	2.77	0.65	1.16
ENSMUSG00000040242.14	Fgfr1op2	-0.62	7.18	0.010341	0.141582	6.83	7.45	6.73	6.73	7.04	7.2	7.24	7.61	7.73
ENSMUSG00000022607.17	Ptk2	0.84	7.66	0.0100724	0.139311	8.14	7.3	7.88	8.37	8.15	7.98	7.35	7.18	6.69
ENSMUSG00000022174.8	Dad1	-0.8	5.63	0.0127661	0.150278	5.18	5.98	5.28	4.61	5.62	5.77	5.85	6.06	6.23
ENSMUSG00000048915.12	Efna5	-3.55	0.72	0.0185173	0.168201	-0.5	2.21	-2.92	2.06	-2.76	2.71	1.69	1.99	2.27
ENSMUSG00000045348.16	Nyap1	-5.11	-0.7	0.0118578	0.146941	-2.07	1.54	-2.19	-4.13	-4.34	0.17	0.33	2.74	2.54
ENSMUSG00000000861.15	Bcl11a	-2.45	1.44	0.023192	0.177658	0.23	2.54	0.85	-0.96	0.18	1.72	2.49	2.6	3.21
ENSMUSG00000030083.11	Abtb1	-0.94	4.05	0.0180328	0.166557	3.52	4.47	3.69	3.43	3.39	4.61	4.4	4.68	4.14
ENSMUSG00000030147.12	Clec4b1	2.9	1.18	0.0241003	0.1793	2.86	0.2	4.03	1.3	3.13	-0.56	-0.46	-1.31	2.12
ENSMUSG00000048537.16	Phldb1	0.68	5.23	0.0132322	0.151587	5.64	4.94	5.48	5.9	5.51	5.15	4.83	4.94	4.81
ENSMUSG00000048897.15	Zfp710	0.69	5.55	0.0124467	0.148897	5.95	5.26	5.74	5.95	6.14	5.63	5.27	5.16	4.97
ENSMUSG00000022228.14	Zscan26	0.72	7.94	0.0100852	0.139311	8.35	7.64	8.12	8.54	8.4	7.89	7.91	7.72	7.04
ENSMUSG00000039959.13	Hip1	0.8	7.95	0.0100889	0.139311	8.4	7.61	8.34	8.4	8.47	8.21	7.79	7.48	6.96
ENSMUSG00000069265.2	Hist1h3a	-3.86	0.91	0.0187379	0.168382	-0.79	2.58	-0.12	-2.54	-1.17	1.68	1.81	2.83	3.85
ENSMUSG00000047842.7	Diras2	3.15	1	0.0240169	0.179296	2.75	0.19	3.18	1.43	3.51	-2.89	2.15	-2.16	1.77
ENSMUSG00000025935.10	Tram1	-0.61	7	0.0106599	0.141847	6.65	7.26	6.94	6.5	6.51	7.19	7.11	7.17	7.57
ENSMUSG00000057406.16	Nsd2	-1.02	7.57	0.0104008	0.141625	6.99	8.01	6.89	7.42	6.66	7.11	7.93	8.58	8.41
ENSMUSG00000078249.5	Hmga1b	-2.22	3.97	0.0203907	0.172152	2.73	4.94	3.44	2.28	2.37	3.56	4.95	5.04	6.15
ENSMUSG00000030655.15	Smg1	-0.53	9.28	0.010074	0.139311	8.98	9.51	8.93	9.08	8.93	9.27	9.69	9.6	9.47
ENSMUSG00000025507.13	Pidd1	-2.31	2.54	0.0244959	0.179841	1.31	3.54	0.78	0.92	1.96	2.19	3.73	4.4	3.79
ENSMUSG00000030775.10	Trat1	-10.43	1.61	0.0139573	0.153818	-2.38	6.07	-4.51	-4.13	-4.34	4.5	5.72	6.82	7.21
ENSMUSG00000020676.2	Ccl11	-2.3	2.65	0.0245121	0.17986	1.44	3.71	3.37	-1.32	1.77	3.97	3.18	3.49	4.13
ENSMUSG00000027882.18	Stxbp3	0.61	6.28	0.0112652	0.145112	6.63	6.03	6.84	6.52	6.5	6.2	6.1	6.09	5.7
ENSMUSG00000035168.16	Tanc1	0.76	8.08	0.0101949	0.140163	8.51	7.76	8.19	8.87	8.47	8.12	8.06	7.57	7.26
ENSMUSG00000079110.11	Capn3	-4.62	1.19	0.0186944	0.168382	-0.94	3.18	-2.19	-1.32	-0.8	1.51	3.46	3.38	4.26
ENSMUSG00000005533.10	Igf1r	0.9	7.65	0.0103361	0.141582	8.16	7.26	7.68	8.53	8.26	7.69	7.52	7.33	6.51
ENSMUSG00000078496.9	Zfp982	1.5	3.28	0.0203569	0.172152	4.08	2.73	3.76	4.07	4.38	3.33	3.48	2.99	0.94
ENSMUSG00000025980.14	Hspd1	-0.93	7.38	0.0105942	0.141847	6.85	7.78	7.25	6.69	6.6	6.97	7.83	8.04	8.27
ENSMUSG00000000751.13	Rpa1	-0.98	5.49	0.0136728	0.152847	4.93	5.92	5.37	4.95	4.45	5.25	5.92	6.19	6.29
ENSMUSG00000032548.14	Slco2a1	0.92	5.62	0.0125731	0.149324	6.12	5.25	6.61	6.01	5.74	5.5	5.59	5.41	4.5
ENSMUSG00000017639.13	Rab11fip4	-7.64	0.54	0.0140448	0.154411	-2.2	3.82	-2.92	-4.13	-4.34	1.8	3.74	4.55	5.08
ENSMUSG00000032625.14	Thsd7a	1.04	5.61	0.0126669	0.150056	6.21	5.16	5.61	6.63	6.39	5.91	4.98	5.27	4.47
ENSMUSG00000045629.8	Sh3tc2	1.21	3.98	0.0177425	0.16633	4.65	3.51	4.55	5.16	4.21	4.07	3.96	3.51	2.4
ENSMUSG00000044149.6	Nkrf	-0.97	4.02	0.018754	0.168382	3.48	4.44	3.54	3.59	3.25	4.07	4.61	4.3	4.75
ENSMUSG00000026187.9	Xrcc5	-3.6	1.25	0.0217771	0.173771	-0.48	2.85	0.44	-1.81	-1.17	1.9	3.3	2.03	4.02
ENSMUSG00000037946.11	Fgd3	-2.62	2.23	0.0253537	0.182317	0.87	3.42	3.39	-1.32	-0.09	2.77	3.3	3.46	4.08
ENSMUSG00000025422.9	Agap2	-2.58	1.47	0.0243202	0.179352	0.2	2.62	0.85	-0.43	-0.43	2.07	2.59	1.99	3.65
ENSMUSG00000039621.13	Prex1	-0.78	6.52	0.011518	0.146253	6.07	6.85	6.28	5.83	6.1	6.47	6.57	6.95	7.41
ENSMUSG00000030591.17	Psmd8	-0.73	5.76	0.0129248	0.150278	5.35	6.07	5.45	5.59	4.98	5.96	6.19	5.76	6.37
ENSMUSG00000048612.16	Myof	1.16	5.95	0.0120944	0.147463	6.63	5.45	7.51	5.87	6.5	5.61	4.92	5.19	6.06
ENSMUSG00000059412.7	Fxyd2	3.17	1.43	0.0255104	0.182816	3.18	0.47	4.84	2.02	2.58	0.89	1.29	-2.9	1.25
ENSMUSG00000066705.7	Fxyd6	0.96	3.76	0.0187843	0.168382	4.32	3.37	4.22	4.62	4.07	3.74	3.48	2.97	3.2
ENSMUSG00000039697.16	Ncoa7	0.62	6.22	0.0116285	0.146492	6.58	5.96	6.4	6.94	6.4	5.86	6.09	6.04	5.82
ENSMUSG00000040584.8	Abcb1a	0.69	8.31	0.0104036	0.141625	8.71	8.02	8.43	8.92	8.77	8.52	8.03	7.71	7.78
ENSMUSG00000058806.14	Col13a1	3.71	-0.74	0.0170779	0.16392	1.45	-1.38	2.18	1.6	0.3	-4.47	-1.11	-1.31	-2.35
ENSMUSG00000056498.13	Tmem154	1.09	4.97	0.0145389	0.155684	5.58	4.52	6.29	4.81	5.64	4.48	4.22	5.11	4.24
ENSMUSG00000060572.17	Mfap2	-2.9	0.96	0.0222245	0.174532	-0.32	2.27	-0.42	-2.54	0.79	2.73	1.75	2.64	1.77
ENSMUSG00000026235.14	Epha4	0.78	6.43	0.0114166	0.145738	6.86	6.1	6.59	7.1	6.89	6.4	6.47	6.09	5.44
ENSMUSG00000036617.16	Etl4	0.98	8.92	0.0104318	0.141625	9.48	8.51	9.14	9.73	9.57	9.15	8.94	8.23	7.69
ENSMUSG00000031537.15	Ikbkb	0.59	7.4	0.0107007	0.141847	7.74	7.14	7.37	7.87	7.96	7.16	7.24	7.21	6.96
ENSMUSG00000018334.18	Ksr1	0.95	4.36	0.0166483	0.162305	4.89	3.98	4.8	5.05	4.8	4.57	4.37	3.36	3.58
ENSMUSG00000028943.18	Espn	2.36	0.47	0.0241324	0.1793	1.88	-0.25	2.29	1.85	1.33	-0.38	-1.11	0.56	-1.22
ENSMUSG00000032518.6	Rpsa	-1.17	8.06	0.010646	0.141847	7.39	8.56	7.9	7.14	7.13	7.53	8.47	8.82	9.44
ENSMUSG00000073468.12	Sft2d1	0.68	5.04	0.014473	0.155684	5.42	4.76	5.5	5.23	5.51	4.81	4.88	4.84	4.5
ENSMUSG00000028832.11	Stmn1	-2.58	5.94	0.0147493	0.15608	4.46	7.05	4.59	4.15	4.62	4.86	7.15	7.81	8.37
ENSMUSG00000072244.11	Trim6	1.78	3.22	0.021404	0.173684	4.16	2.58	4.61	3.34	4.5	3.96	2.92	2.6	0.61
ENSMUSG00000039477.16	Tnrc18	0.75	6.25	0.0117405	0.146572	6.67	5.94	6.44	6.92	6.65	6.43	6.09	5.74	5.46
ENSMUSG00000045136.6	Tubb2b	-0.91	4.86	0.0160003	0.159585	4.35	5.25	4.3	4.28	4.45	4.68	5.23	5.38	5.68
ENSMUSG00000073411.11	H2-D1	0.57	9.7	0.0105355	0.141847	10.03	9.46	10.16	9.84	10.08	9.8	9.34	9.25	9.43
ENSMUSG00000028600.15	Podn	-3.56	1.63	0.0240808	0.1793	0.16	3.24	2.15	-4.13	0.52	2.47	2.82	4.17	3.4
ENSMUSG00000021611.9	Tert	-5.23	-0.91	0.0132617	0.151636	-2.2	1.39	-2.92	-4.13	-4.34	0.57	-0.75	3.11	2.12
ENSMUSG00000059060.15	Rad51b	-3.62	0.35	0.0172462	0.164245	-1.01	2.01	-0.6	-4.13	-0.64	1.64	2.38	2.23	1.59
ENSMUSG00000039137.18	Whrn	-4.38	1.17	0.0205858	0.172152	-0.53	3.06	-0.6	1	-4.34	1.51	3.55	3.38	3.7
ENSMUSG00000090272.8	Mndal	0.53	8.5	0.010558	0.141847	8.8	8.27	8.72	8.8	8.88	8.52	8.11	8.31	8.13
ENSMUSG00000074677.11	Sirpb1c	-3.71	0.55	0.0186143	0.168382	-0.82	2.2	0.54	-4.13	-1.17	2.61	1.29	2.03	2.69
ENSMUSG00000027868.11	Tbx15	-3.95	0.7	0.0186735	0.168382	-0.7	2.48	2	-4.13	-2.76	2.9	1.96	2.81	2.12
ENSMUSG00000055485.6	Soga1	1.06	6.37	0.0116878	0.146492	6.96	5.93	6.49	7.11	7.28	6.66	6.25	5.83	4.98
ENSMUSG00000049321.17	Zfp2	1.4	2.4	0.0245723	0.18	3.24	1.84	3.01	3.01	3.63	2.5	1.12	2.12	1.39
ENSMUSG00000048251.15	Bcl11b	-10.1	3.12	0.0154641	0.158642	-1.59	7.45	-2.92	-4.13	-0.88	5.96	7.4	8.21	8.23
ENSMUSG00000042099.16	Kank3	1.29	7.46	0.0108598	0.142446	8.19	6.92	7.26	8.21	9.1	7.63	7.17	6.73	6.12
ENSMUSG00000008683.16	Rps15a	-0.85	8.31	0.0106814	0.141847	7.83	8.68	8.06	7.77	7.65	8.06	8.5	8.75	9.4
ENSMUSG00000057236.10	Rbbp4	-0.71	6.67	0.0116044	0.146492	6.26	6.97	6.4	6.35	6.02	6.43	7.23	7.03	7.21
ENSMUSG00000046056.15	Sbsn	-4.31	0.45	0.0166826	0.162398	-1.03	2.33	0.84	-2.46	-4.34	2.63	1.03	2.53	2.93
ENSMUSG00000000631.20	Myo18a	0.67	7.77	0.0107665	0.141847	8.15	7.48	7.83	8.55	8.07	7.85	7.49	7.27	7.31
ENSMUSG00000071855.5	Ccdc112	1.32	2.71	0.0236126	0.17811	3.49	2.19	3.35	3.24	3.81	3.08	1.91	1.45	2.12
ENSMUSG00000033705.17	Stard9	1.2	8.79	0.0106647	0.141847	9.48	8.28	8.96	9.83	9.64	9.02	8.57	8.46	7.07
ENSMUSG00000074671.6	Tspyl3	-1.45	2.92	0.024451	0.179793	2.18	3.53	1.9	2.61	1.89	3.33	3.26	3.18	4.28
ENSMUSG00000034006.17	Pqlc1	1.17	5.03	0.0147598	0.15608	5.68	4.56	5.48	5.95	5.6	5.65	4.99	3.9	3.67
ENSMUSG00000034201.13	Gas2l1	0.82	4.55	0.0163455	0.161088	5.03	4.21	5.07	5.05	4.96	4.68	4.07	3.71	4.33
ENSMUSG00000021182.16	Ccdc88c	0.74	8.24	0.0107663	0.141847	8.67	7.93	8.19	8.92	8.89	8.41	7.86	7.8	7.64
ENSMUSG00000022146.12	Osmr	0.78	8.39	0.0107541	0.141847	8.84	8.06	8.62	8.97	8.93	8.62	8.32	7.77	7.54
ENSMUSG00000036960.10	Clca2	2.77	1.67	0.0266815	0.185507	3.11	0.96	3.95	2.06	3.24	1.36	2.52	1.67	-3.09
ENSMUSG00000034634.7	Ly6d	-7.07	1.13	0.0156694	0.158666	-1.55	4.14	-0.12	-4.13	-4.34	2.79	3.56	4.7	5.45
ENSMUSG00000096145.2	Vkorc1	0.76	4.66	0.0160794	0.160002	5.1	4.35	5.02	5.42	4.84	4.27	4.53	4.18	4.37
ENSMUSG00000059005.13	Hnrnpa3	-0.61	8.98	0.0107452	0.141847	8.63	9.25	8.68	8.54	8.68	8.83	9.22	9.33	9.62
ENSMUSG00000019647.16	Sema6a	0.88	9.27	0.0107604	0.141847	9.77	8.89	9.34	10.08	9.89	9.51	9.04	8.79	8.22
ENSMUSG00000025001.11	Hells	-3.1	4.07	0.0234068	0.177658	2.3	5.45	3.44	0.73	2.55	3.64	5.57	6.01	6.52
ENSMUSG00000044103.4	Il1f9	-4.4	-1.79	0.0122752	0.148191	-2.38	0.32	-4.51	-4.13	-4.34	0.48	0.17	1.01	-1.22
ENSMUSG00000021714.15	Cenpk	-3.4	1.55	0.0253362	0.182317	-0.09	3	-0.26	0.12	-0.88	1.64	2.31	4.3	3.62
ENSMUSG00000016262.14	Sertad4	-3.95	0.76	0.02053	0.172152	-0.88	2.45	-2.19	-0.04	-2.02	1.08	1.96	3.07	3.49
ENSMUSG00000050212.4	Eva1b	1.18	3.53	0.020645	0.172152	4.24	3.02	3.84	4.76	4.07	3.34	2.52	3.71	2.42
ENSMUSG00000026866.16	Kynu	-4.73	-1.64	0.0127999	0.150278	-2.38	0.57	-4.51	-4.13	-4.34	0.17	0.6	-1.31	2.04
ENSMUSG00000038059.7	Smim3	-3.42	1.3	0.0242437	0.179352	-0.14	2.8	2.57	-1.81	-2.76	3.05	1.81	2.62	3.6
ENSMUSG00000021287.12	Xrcc3	-2.26	2.4	0.0268073	0.185556	1.28	3.34	1.51	2.1	-0.09	3.05	2.74	2.89	4.63
ENSMUSG00000043629.12	1700019D03Rik	-6.01	0.63	0.0155985	0.158642	-1.45	3.19	0.25	-4.13	-4.34	2.67	2.45	2.6	4.91
ENSMUSG00000016319.3	Slc25a5	-0.88	7.27	0.0113281	0.145421	6.76	7.65	7.32	6.48	6.48	7.06	7.66	7.69	8.17
ENSMUSG00000026785.14	Pkn3	1.11	6.1	0.0123785	0.148893	6.7	5.66	6.57	6.99	6.54	6.2	6.48	5.39	4.56
ENSMUSG00000073910.10	Mob3b	1.04	3.57	0.020497	0.172152	4.18	3.14	4.62	4.15	3.73	3.08	2.77	3.5	3.12
ENSMUSG00000040852.6	Plekhh2	1.35	2.78	0.0238222	0.178131	3.54	2.27	3.08	3.42	4.07	2.71	2.68	2.18	1.35
ENSMUSG00000052031.8	Tagap1	-1.02	4.47	0.0180101	0.166557	3.94	4.88	3.6	4.09	4.09	4.78	4.18	5.26	5.26
ENSMUSG00000035640.18	Cbarp	-4.15	0.47	0.0178709	0.166422	-0.97	2.29	0.87	-2.23	-4.34	1.59	1.69	2.66	3.06
ENSMUSG00000058290.4	Espl1	-3.54	2.07	0.0265534	0.185241	0.27	3.64	1.32	-1.81	0.52	2.01	3.6	4.49	4.39
ENSMUSG00000036611.5	Eepd1	0.7	5.87	0.0127904	0.150278	6.28	5.58	5.84	6.48	6.51	5.7	5.58	5.71	5.3
ENSMUSG00000023832.14	Acat2	-1.1	3.82	0.0208685	0.172592	3.23	4.29	3.66	3.17	2.8	4.03	3.87	4.56	4.67
ENSMUSG00000020493.8	Prr11	-2.94	3.56	0.024986	0.181209	1.96	4.81	2.06	1.7	1.96	3.22	4.39	5.32	6.25
ENSMUSG00000022463.8	Srebf2	-0.86	6.03	0.0130997	0.150687	5.54	6.41	5.69	4.81	6.09	6.17	6.29	6.42	6.77
ENSMUSG00000039252.11	Lgi2	-3.55	1.55	0.0252958	0.182317	0.18	3.12	-0.42	-4.13	3.04	3.95	2.23	3.24	2.96
ENSMUSG00000028071.12	Sh2d2a	-8.85	1.75	0.0164294	0.161336	-1.84	5.52	-4.51	-4.13	-1.17	4.36	4.98	5.7	7.01
ENSMUSG00000021967.4	Mrpl57	-1.09	4.29	0.0190247	0.16901	3.69	4.75	3.97	3.61	3.46	4.45	4.46	4.57	5.5
ENSMUSG00000034570.12	Inpp5j	-4.48	-1.82	0.0125571	0.149269	-2.38	0.28	-4.51	-4.13	-4.34	0.28	-1.6	1.35	0.18
ENSMUSG00000020263.14	Appl2	0.81	5.3	0.0142924	0.155151	5.76	4.97	5.53	5.84	5.91	5.57	5.04	4.76	4.48
ENSMUSG00000023068.16	Nus1	0.58	6.86	0.011543	0.146253	7.19	6.61	7	7.48	7.09	6.82	6.63	6.47	6.52
ENSMUSG00000054545.17	Ugt1a6a	3.37	-0.26	0.0217741	0.173771	1.79	-0.92	1.35	1.77	2.08	1.83	-3.92	-2.57	-2.35
ENSMUSG00000030880.14	Polr3e	0.97	3.92	0.0192641	0.169562	4.47	3.54	4.03	4.57	4.77	3.22	3.97	3.69	3.19
ENSMUSG00000095325.3	Zfp870	0.84	3.95	0.0191484	0.169325	4.44	3.61	4.34	4.5	4.44	3.37	3.74	3.82	3.45
ENSMUSG00000021994.15	Wnt5a	-3.35	1	0.0235949	0.17809	-0.14	2.46	-0.42	2.06	-4.34	2.24	2.82	2.48	2.12
ENSMUSG00000032735.15	Ablim3	0.91	8.46	0.0110174	0.143411	8.98	8.07	8.51	9.16	9.27	8.55	8.54	7.78	7.41
ENSMUSG00000103897.1	Pcdhga8	1.79	3.93	0.019477	0.17002	4.89	3.27	4.55	5.43	4.65	3.71	4.31	4.11	0.77
ENSMUSG00000045404.16	Kcnk13	3.02	-0.11	0.0232769	0.177658	1.62	-0.82	2.63	1.3	0.7	-2.89	-0.01	-1.02	-1.51
ENSMUSG00000020388.12	Pdlim4	0.94	4.44	0.0173451	0.164871	5	4.03	4.61	5.57	4.81	4.48	3.79	4.05	3.75
ENSMUSG00000009418.16	Nav1	0.9	8.83	0.01103	0.143411	9.34	8.44	9.16	9.52	9.34	9.07	8.78	8.29	7.63
ENSMUSG00000079168.4	Cd209g	4.16	0.94	0.0268098	0.185556	3.21	-0.05	5.06	1.7	2.78	2.16	-0.75	0.27	-4.68
ENSMUSG00000079435.9	Rpl36a	-0.91	6.59	0.0122989	0.148227	6.07	6.99	6.5	5.75	5.96	6.45	6.85	6.95	7.69
ENSMUSG00000057409.7	Zfp53	-0.98	4.14	0.0197623	0.171024	3.6	4.57	3.79	3.22	3.74	4.28	4.51	4.42	5.05
ENSMUSG00000057342.15	Sphk2	1.07	3.78	0.0200685	0.171972	4.41	3.33	4.77	4.31	4.12	4.21	2.76	3.12	3.15
ENSMUSG00000027397.14	Slc20a1	-0.81	5.9	0.0135832	0.152649	5.44	6.24	5.17	5.68	5.46	5.85	6.36	6.76	5.98
ENSMUSG00000003438.17	Timm50	-1.4	3.11	0.0249856	0.181209	2.32	3.74	2.89	1.36	2.58	3.55	3.79	3.33	4.24
ENSMUSG00000026080.13	Chst10	-4.72	1.1	0.0209871	0.172592	-0.86	3.15	-0.26	-4.13	-0.43	2.07	2.27	4.51	3.64
ENSMUSG00000001039.12	B9d1	1.37	2.33	0.026159	0.184641	3.12	1.82	3.34	2.99	2.97	1.6	2.23	0.95	2.27
ENSMUSG00000026974.11	Zmynd19	-1.48	2.45	0.0272578	0.186921	1.67	3.11	2.29	1.43	1.09	2.9	2.9	3.33	3.24
ENSMUSG00000023088.17	Abcc1	0.86	5.69	0.0135806	0.152649	6.19	5.32	6.59	5.81	6.16	5.99	4.96	4.93	5.4
ENSMUSG00000004552.16	Ctse	-4.4	0.89	0.0209226	0.172592	-0.86	2.81	-1.05	-4.13	0.3	1.97	2.42	2.44	4.28
ENSMUSG00000036641.9	Ccdc148	-4.27	-0.65	0.0149373	0.156277	-1.87	1.23	-2.19	-4.13	-2.76	1.2	-0.01	1.01	2.31
ENSMUSG00000047959.4	Kcna3	-5.53	1.22	0.0194059	0.170003	-1.02	3.62	0.98	-4.13	-2.76	2.4	2.97	4.28	4.75
ENSMUSG00000050530.14	Fam171a1	0.93	6.67	0.0120344	0.147463	7.19	6.28	6.95	7.58	7.04	7.02	6.51	5.94	5.63
ENSMUSG00000060470.7	Adgrg3	-1.41	2.87	0.0262362	0.18479	2.1	3.5	2.29	2.02	1.85	2.98	3.61	4.1	3.25
ENSMUSG00000032198.9	Dock6	1.08	7.86	0.0113789	0.145738	8.48	7.41	7.89	8.94	8.6	7.96	7.67	7.6	6.4
ENSMUSG00000037362.8	Ccn3	-1.24	3.93	0.0214314	0.173684	3.25	4.47	3.8	3.42	2.45	4.38	4.42	3.93	5.1
ENSMUSG00000039960.5	Rhou	-4.86	0.17	0.0163944	0.161336	-1.15	2.25	-4.51	1.23	-4.34	1.83	1.12	2.72	3.15
ENSMUSG00000042349.13	Ikbke	-3.29	2.13	0.0283017	0.189596	0.9	3.58	3.64	1.36	-4.34	3.28	3.51	3.86	3.61
ENSMUSG00000068606.6	Gm4841	3.28	-0.43	0.0221277	0.174413	1.45	-0.95	0.98	1.65	1.49	-0.56	-0.22	-1.67	-4.68
ENSMUSG00000050714.9	Zbtb26	-0.81	4.52	0.0184605	0.168123	4.07	4.87	4.31	3.8	4.05	4.82	4.63	4.89	5.11
ENSMUSG00000032737.13	Inppl1	0.83	5.07	0.0155819	0.158642	5.53	4.73	5.48	5.68	5.42	5.12	5.11	4.02	4.64
ENSMUSG00000067768.12	Xlr4b	-3.57	1.47	0.0264534	0.185034	0.03	3.06	1.27	-4.13	1.02	2.19	2.45	3.5	3.98
ENSMUSG00000037966.15	Ninj1	1.11	3.52	0.0218001	0.173771	4.18	3.06	4.29	3.51	4.69	3.25	2.56	3.03	3.32
ENSMUSG00000002068.16	Ccne1	-4.72	0.88	0.0206332	0.172152	-0.84	2.92	-2.92	-4.13	1.64	1.64	2.74	3.2	4
ENSMUSG00000054889.10	Dsp	-4.9	-1.49	0.014811	0.156105	-2.38	0.84	-4.51	-4.13	-4.34	-1.66	1.63	2.06	0.53
ENSMUSG00000007613.15	Tgfbr1	-0.59	6.36	0.0129118	0.150278	6.02	6.62	6.02	6.19	5.84	6.56	6.73	6.81	6.35
ENSMUSG00000079105.4	C7	-5.28	-0.82	0.0161638	0.160432	-2.2	1.54	-2.92	-4.13	-4.34	-0.77	1.03	3.1	2.31
ENSMUSG00000022537.18	Tmem44	0.96	6.44	0.0125549	0.149269	6.98	6.05	6.66	6.98	7.28	6.64	6.38	6.05	5.11
ENSMUSG00000001517.14	Foxm1	-1.91	5.05	0.0180993	0.167054	3.99	5.86	3.47	4.01	4.44	4.27	6.01	6.35	6.79
ENSMUSG00000098557.1	Kctd12	1.17	7.17	0.0119046	0.146984	7.83	6.68	8.33	6.98	8.17	7.57	6.77	6.32	6.03
ENSMUSG00000034883.9	Lrr1	-5.49	-1.26	0.0158347	0.159147	-2.38	1.21	-4.51	-4.13	-4.34	-1.3	0.17	2.29	3
ENSMUSG00000024462.17	Gabbr1	0.98	6.15	0.0130815	0.150687	6.7	5.74	6.28	6.79	7.01	6.48	5.85	5.73	4.88
ENSMUSG00000078490.10	Cfap74	-1.6	2.47	0.0284975	0.190335	1.61	3.19	2.52	1	1.09	2.77	2.92	3.56	3.4
ENSMUSG00000049744.15	Arhgap15	-1.79	5.35	0.0170261	0.16392	4.32	6.13	5.75	3.27	3.89	5.41	5.33	6.77	7
ENSMUSG00000040385.7	Ppp1ca	-0.71	7.29	0.0120178	0.147463	6.88	7.6	7.1	6.83	6.71	7.16	7.48	7.59	8.14
ENSMUSG00000042265.13	Trem1	-3.59	0.23	0.0201215	0.172152	-1.05	1.86	-1.34	-4.13	-0.09	1.2	1.75	2.26	1.98
ENSMUSG00000038070.15	Cntln	0.64	6.81	0.0122711	0.148191	7.18	6.54	7.13	7.36	7.04	6.64	6.56	6.87	6.07
ENSMUSG00000024965.9	Fermt3	-1.96	4.76	0.0198167	0.171024	3.61	5.64	5.17	1.75	3.83	4.75	5.38	5.81	6.62
ENSMUSG00000093674.7	Rpl41	-0.7	8.93	0.0116119	0.146492	8.53	9.23	8.81	8.49	8.29	8.82	9.2	9.14	9.75
ENSMUSG00000069094.12	Pde7a	-0.85	5.48	0.015487	0.158642	5	5.84	4.95	4.68	5.37	5.7	5.38	6.4	5.87
ENSMUSG00000028195.4	Ccn1	0.97	6.32	0.0129202	0.150278	6.85	5.92	6.38	7.44	6.72	5.96	6.62	5.91	5.18
ENSMUSG00000038007.14	Acer2	0.76	5.63	0.0143049	0.155151	6.06	5.32	5.99	6.42	5.75	5.37	5.66	5.47	4.77
ENSMUSG00000029372.7	Ppbp	-1.37	2.62	0.0281647	0.189457	1.89	3.23	1.83	1.54	2.14	2.82	3.16	3.57	3.28
ENSMUSG00000021485.14	Mxd3	-4.31	0.14	0.0179927	0.166557	-1.53	2.05	-1.7	-2.53	-2.74	0.6	1.99	2.99	2.37
ENSMUSG00000095098.2	Ccdc85b	0.91	5.7	0.014173	0.154885	6.21	5.33	5.77	6.17	6.68	5.85	5.58	5.18	4.68
ENSMUSG00000027654.2	Fam83d	-2.5	2.34	0.0297262	0.194497	1.07	3.43	0.01	-0.22	2.97	2.24	3.5	3.57	4.34
ENSMUSG00000037570.16	Mcrs1	-1.39	3.71	0.0238056	0.178131	2.88	4.38	4.12	1.85	2.55	3.97	4.94	4.32	4.25
ENSMUSG00000095677.2	Dynlt1f	-0.99	4.58	0.0190704	0.169244	4.03	5.01	4.28	3.78	3.98	4.36	4.98	5.26	5.43
ENSMUSG00000030283.7	St8sia1	-9.5	1.61	0.0188981	0.168608	-2.2	5.66	-2.92	-4.13	-4.34	4	5.4	6.42	6.81
ENSMUSG00000019179.10	Mdh2	-0.62	6.67	0.0127473	0.150278	6.32	6.94	6.36	6.48	6.11	6.72	6.8	6.87	7.33
ENSMUSG00000027408.7	Cpxm1	-4.44	-0.08	0.0173495	0.164871	-1.31	1.86	0.7	-4.13	-4.34	1.02	1.36	2.31	2.48
ENSMUSG00000032400.18	Zwilch	-5.03	1.02	0.0214328	0.173684	-1.01	3.23	0.44	-1.81	-4.34	1.6	3.63	4.2	3.38
ENSMUSG00000038930.11	Rccd1	-1.2	3.44	0.0246659	0.18	2.79	3.96	2.42	2.28	3.57	3.59	3.8	4.28	4.12
ENSMUSG00000079022.10	Col22a1	-4.78	-0.5	0.017158	0.16392	-1.81	1.59	-1.05	-4.13	-4.34	3.08	-0.22	1.93	1.21
ENSMUSG00000063564.13	Col23a1	-4.97	-0.37	0.0175396	0.166078	-1.81	1.82	-1.05	-4.13	-4.34	0.05	1.29	3.07	2.54
ENSMUSG00000026708.16	Cenpl	-1.73	3.74	0.0243154	0.179352	2.78	4.48	3.42	1.65	3.18	3.71	3.8	5	5.39
ENSMUSG00000027285.13	Haus2	-1.14	4.41	0.0202083	0.172152	3.76	4.92	4.68	3.46	3.09	5.29	4.71	4.48	5.15
ENSMUSG00000030357.10	Fkbp4	-0.69	6.27	0.0135317	0.15246	5.89	6.57	6.13	5.81	5.7	6.33	6.24	6.9	6.81
ENSMUSG00000051510.13	Mafg	0.83	4.62	0.0178376	0.166422	5.09	4.29	5	4.97	5.28	4.38	4.39	4.68	3.68
ENSMUSG00000050965.14	Prkca	-1.28	4.11	0.0219166	0.173998	3.34	4.72	4.33	2.21	3.42	4.24	4.99	5.08	4.53
ENSMUSG00000027115.14	Kif18a	-2.23	4.03	0.0237319	0.17811	2.84	4.95	2.36	3.11	2.97	3.54	4.49	5.48	6.27
ENSMUSG00000037400.17	Atp11b	-0.6	7.19	0.0123481	0.148663	6.85	7.45	6.55	6.89	7.09	7.23	7.28	7.62	7.64
ENSMUSG00000055320.17	Tead1	0.74	6.5	0.0128521	0.150278	6.91	6.2	6.9	6.83	7	6.58	6.6	6	5.6
ENSMUSG00000043259.15	Fam13c	0.99	6.2	0.0133371	0.151667	6.75	5.79	6.34	6.98	6.92	6.47	6.12	5.69	4.88
ENSMUSG00000029291.11	Rufy3	0.69	5.43	0.0151437	0.156927	5.83	5.14	5.51	6.24	5.73	5.16	5.29	5.11	4.97
ENSMUSG00000056214.9	Pard6g	-2.89	2.37	0.0303868	0.196188	0.98	3.55	-0.81	2.21	1.09	2.19	3.05	4.06	4.84
ENSMUSG00000026839.17	Upp2	2.92	1.21	0.030455	0.196391	2.83	0.42	2.41	1.89	4.07	2.69	1.51	-2.9	-1.22
ENSMUSG00000025290.17	Rps24	-0.62	8.9	0.011872	0.14696	8.55	9.16	8.71	8.57	8.36	8.78	9.12	9.2	9.56
ENSMUSG00000036639.12	Nudt1	-1.66	2.52	0.029574	0.19408	1.63	3.26	2.26	0.52	1.89	3.93	2.71	2.95	3.35
ENSMUSG00000020695.14	Mrc2	-2.14	2.12	0.0306195	0.196854	1.04	3.04	1.87	1	-0.09	2.42	2.19	3.97	3.45
ENSMUSG00000032221.14	Mns1	-3.84	4.17	0.0271569	0.186868	2.05	5.81	2.37	2.22	1.41	3.8	5.61	6.55	7.25
ENSMUSG00000063931.14	Pepd	1.34	3.88	0.021295	0.173684	4.63	3.35	5.58	3.8	4.5	3.39	3.32	2.62	3.98
ENSMUSG00000040250.14	Ints13	-0.84	5.9	0.0146493	0.155979	5.45	6.25	5.26	5.95	5.11	5.76	6.12	6.44	6.67
ENSMUSG00000029304.14	Spp1	-3.52	0.18	0.0216117	0.173771	-1.15	1.73	-2.92	-1.81	-0.64	0.82	1.29	2.36	2.17
ENSMUSG00000102440.1	Pcdhga9	2.3	3.73	0.0225826	0.175893	5	2.85	3.61	6.16	5.19	2.49	4.14	4.1	0.45
ENSMUSG00000056529.7	Ptafr	1.83	5.37	0.015746	0.159042	6.41	4.61	7.81	4.79	6.63	5.12	4.13	4.35	4.78
ENSMUSG00000029816.10	Gpnmb	-6.15	0	0.018959	0.168608	-2.04	2.72	-4.51	-4.13	-2.02	0.48	3.51	4.26	2.42
ENSMUSG00000029191.16	Rfc1	-0.76	6.69	0.0130727	0.150687	6.27	7.02	6.38	6.52	5.9	6.86	6.51	7.24	7.45
ENSMUSG00000028967.10	Errfi1	-0.71	6.24	0.0138496	0.153771	5.83	6.55	5.94	5.6	5.93	6.2	6.81	6.92	6.28
ENSMUSG00000091705.8	H2-Q2	-4.87	1.37	0.0254385	0.182558	-0.83	3.47	-2.92	-1.32	0.05	1.55	4	3.78	4.42
ENSMUSG00000051339.10	2900026A02Rik	0.88	7.52	0.0122624	0.148191	8.02	7.14	7.47	8.51	8.08	7.77	7.15	7	6.63
ENSMUSG00000016386.15	Mpped2	1.29	2.91	0.0261765	0.18465	3.65	2.41	3.18	3.87	3.84	2.73	2.52	2.9	1.3
ENSMUSG00000022897.15	Dyrk1a	-0.54	7.21	0.0125334	0.149269	6.9	7.45	6.89	6.98	6.82	7.15	7.66	7.53	7.44
ENSMUSG00000002227.15	Mov10	0.93	4.84	0.0173676	0.164923	5.38	4.46	4.73	5.63	5.74	4.54	4.95	4.01	4.3
ENSMUSG00000037275.14	Gemin5	-0.73	5.28	0.0166145	0.162216	4.88	5.6	4.96	4.62	5.04	5.32	5.45	5.69	5.91
ENSMUSG00000028634.17	Hivep3	-0.85	6.21	0.0140755	0.154491	5.74	6.57	5.56	5.93	5.72	6.08	6.26	6.67	7.25
ENSMUSG00000035042.2	Ccl5	-2.3	2.03	0.0312012	0.197594	0.85	3.08	0.98	-1.32	2.32	3.73	3.26	2.21	3.02
ENSMUSG00000019883.11	Echdc1	-1.29	2.86	0.0283142	0.189596	2.18	3.44	2.62	2.41	1.35	3.61	3.34	3.41	3.31
ENSMUSG00000040181.14	Fmo1	0.82	8.74	0.0120726	0.147463	9.21	8.39	8.83	9.46	9.32	9.07	8.46	8.12	7.9
ENSMUSG00000018820.13	Zfyve27	1	4.61	0.0183577	0.168105	5.17	4.2	4.87	5.77	4.87	4.7	4.43	4.12	3.48
ENSMUSG00000029254.16	Stap1	-2.79	3.86	0.0269807	0.186249	2.28	5.12	4.53	-0.22	2.26	3.87	4.73	5.72	6.14
ENSMUSG00000032115.14	Hyou1	-0.7	5.87	0.0148443	0.156248	5.48	6.17	5.69	5.39	5.34	6.08	5.84	6.13	6.6
ENSMUSG00000030068.4	Gm20696	0.8	4.61	0.0184243	0.168123	5.1	4.26	4.87	5.52	4.9	4.19	3.93	4.33	4.54
ENSMUSG00000004771.12	Rab11a	0.55	6.74	0.0129539	0.150278	7.05	6.51	7.03	6.94	7.18	6.67	6.65	6.21	6.5
ENSMUSG00000058571.11	Gpc6	-2.52	2.66	0.0309084	0.197261	1.44	3.77	2.71	2.91	-2.02	4.37	4.05	3.56	3.05
ENSMUSG00000051235.10	Gen1	-2.79	3.31	0.0292688	0.192943	1.82	4.5	2.34	2.59	0.3	2.75	4.58	5.15	5.49
ENSMUSG00000029591.14	Ung	-4.33	0.34	0.021109	0.17301	-1.22	2.23	-1.34	-0.67	-4.34	2.61	1.57	3.38	1.16
ENSMUSG00000055170.4	Ifng	-4.76	-0.8	0.018441	0.168123	-2.07	1.38	-2.19	-4.13	-4.34	2.7	1.03	1.89	-0.6
ENSMUSG00000032289.15	Thsd4	1.32	3.59	0.0233209	0.177658	4.31	3.08	5.36	3.52	4	2.67	3.37	3.13	3.07
ENSMUSG00000051041.7	Olfml1	-4.49	0.08	0.0195549	0.17023	-1.19	2.04	1.11	-4.13	-4.34	2.16	1.21	1.54	3.02
ENSMUSG00000046080.17	Clec9a	1.31	4.47	0.0193178	0.169724	5.22	3.94	4.44	5.74	5.45	4.82	4.21	3.92	2.74
ENSMUSG00000040276.15	Pacsin1	-5.04	0.22	0.0199971	0.171584	-1.58	2.42	-1.05	-2.54	-4.34	0.57	2.45	3.27	3.19
ENSMUSG00000020758.15	Itgb4	1.05	4.76	0.0181624	0.167373	5.37	4.31	5.58	6	4.51	3.83	4.4	4.57	4.4
ENSMUSG00000033022.8	Cdo1	-4.21	0.16	0.0204722	0.172152	-1.02	2.04	1.64	-4.13	-4.34	1.76	1.57	2.12	2.52
ENSMUSG00000015476.6	Prrt1	-6.25	1.35	0.0219932	0.174247	-1.22	4.04	-2.92	-4.13	0.41	2.4	3.89	4.9	4.88
ENSMUSG00000030142.10	Clec4e	-5.04	0.49	0.0206103	0.172152	-1.12	2.68	1.32	-4.13	-4.34	3.22	2.06	1.54	3.75
ENSMUSG00000026020.9	Nop58	-0.97	6.13	0.0147195	0.15608	5.59	6.54	5.84	5.86	5.05	5.8	6.45	7.04	6.88
ENSMUSG00000033793.12	Atp6v1h	0.65	5.91	0.0145326	0.155684	6.29	5.63	6.12	6.09	6.65	5.96	5.54	5.46	5.56
ENSMUSG00000033852.16	Gm28042	-4.63	0.33	0.0214418	0.173684	-1.22	2.26	-4.51	-0.79	-1.19	1.95	0.77	2.38	3.74
ENSMUSG00000024735.13	Prpf19	-0.99	4.77	0.0194597	0.17002	4.22	5.2	4.61	4.1	3.92	4.73	5.09	5.09	5.87
ENSMUSG00000054612.4	Mgmt	1.4	2.5	0.0291333	0.192918	3.32	1.97	2.77	3.13	3.99	2.59	2.1	1.4	1.55
ENSMUSG00000010047.12	Hyal2	0.72	5.56	0.015498	0.158642	5.98	5.25	6.09	6.09	5.77	5.83	4.88	5.19	5.09
ENSMUSG00000029860.16	Zyx	0.57	7.12	0.0129199	0.150278	7.44	6.88	7.68	7.24	7.39	6.86	7.03	6.59	7.03
ENSMUSG00000026955.13	Sapcd2	-5.38	0.33	0.0204847	0.172152	-1.36	2.6	0.54	-4.13	-4.34	1.97	0.94	3.42	3.89
ENSMUSG00000018459.15	Slc13a3	3.34	1.39	0.0324836	0.200321	3.32	0.2	4.91	1.08	3.86	0.28	-1.6	0.47	0.75
ENSMUSG00000036745.15	Ttll7	0.79	5.44	0.0159219	0.15957	5.89	5.12	5.56	6.07	6.03	5.49	5.29	5.19	4.47
ENSMUSG00000115219.2	Eef1akmt4	2.11	1.12	0.0326191	0.20076	2.43	0.38	2.87	2.61	1.68	-0.22	-1.6	1.59	0.88
ENSMUSG00000029135.10	Fosl2	0.73	6.76	0.0132876	0.151667	7.18	6.45	6.91	7.38	7.24	6.7	6.46	6.8	5.84
ENSMUSG00000042978.10	Sbk1	-1.36	2.99	0.0288789	0.191813	2.29	3.57	2.69	2.25	1.81	3.81	2.9	3.37	4.13
ENSMUSG00000022956.11	Atp5o	-0.62	6.02	0.0148881	0.156248	5.67	6.29	5.78	5.77	5.45	5.98	6.3	6.34	6.5
ENSMUSG00000030651.5	Art2b	-3.78	-0.47	0.0192304	0.169533	-1.62	1.24	-1.7	-4.13	-2.02	0.89	1.12	0.8	1.77
ENSMUSG00000040033.16	Stat2	0.58	7.39	0.0128469	0.150278	7.72	7.14	7.76	7.72	7.67	7.49	7.24	7.06	6.78
ENSMUSG00000031167.16	Rbm3	-0.93	7.24	0.0131369	0.150983	6.71	7.65	6.93	6.49	6.71	6.91	7.61	7.59	8.47
ENSMUSG00000034041.5	Lyl1	1.05	4.19	0.0209242	0.172592	4.76	3.79	5.41	4.08	4.76	4.14	3.98	3.73	3.24
ENSMUSG00000020620.14	Abca8b	0.8	4.7	0.0187182	0.168382	5.16	4.36	4.67	5.28	5.53	4.43	4.41	4.28	4.28
ENSMUSG00000017969.13	Ptgis	-4.09	-1.15	0.018496	0.168123	-2.04	0.8	-4.51	-4.13	-2.02	0.74	1.81	0.47	-0.43
ENSMUSG00000027833.16	Shox2	-2.63	0.9	0.0301968	0.195606	-0.2	2.09	0.92	-0.04	-2.76	1.83	2.31	1.99	2.05
ENSMUSG00000090164.8	BC035044	-3.35	1.1	0.0296517	0.194374	-0.19	2.62	1.93	-4.13	-0.43	1.87	2.23	2.92	3.32
ENSMUSG00000059456.13	Ptk2b	-1.14	4.36	0.0217447	0.173771	3.75	4.85	4.12	3.07	4	4.81	4.06	5.03	5.46
ENSMUSG00000021123.12	Rdh12	-4.34	-0.62	0.019505	0.17002	-1.75	1.33	-0.81	-4.13	-4.34	2.38	1.12	-0.09	1.51
ENSMUSG00000026972.15	Arrdc1	0.83	4.2	0.0209401	0.172592	4.69	3.85	4.47	4.62	4.97	4.18	3.73	3.48	3.96
ENSMUSG00000039716.12	Dock3	-4.56	-1.8	0.0175183	0.165995	-2.38	0.36	-4.51	-4.13	-4.34	1.12	-2.34	1.47	0.11
ENSMUSG00000032300.7	1700017B05Rik	-0.73	4.96	0.0186472	0.168382	4.55	5.28	4.56	4.44	4.61	5	5.37	5.15	5.57
ENSMUSG00000039116.7	Adgrg6	1.3	4.04	0.0217776	0.173771	4.75	3.53	5.4	4.5	4.32	4.07	3.53	4.22	2.22
ENSMUSG00000020439.17	Smtn	0.87	6.35	0.0139376	0.153771	6.84	5.99	6.18	7.02	7.32	6.26	6.29	5.92	5.48
ENSMUSG00000022972.10	Cfap298	-1.37	3.27	0.0279773	0.189138	2.51	3.89	3.21	1.93	2.27	3.36	4.02	3.59	4.53
ENSMUSG00000024079.4	Eif2ak2	0.6	7.44	0.0128984	0.150278	7.79	7.18	7.53	8.07	7.76	7.48	7.27	7.07	6.91
ENSMUSG00000079563.10	Pglyrp2	-7.09	0.47	0.0216295	0.173771	-2.07	3.51	-2.19	-4.13	-4.34	1.3	3.39	4.31	4.93
ENSMUSG00000045658.16	Pid1	1.88	5.08	0.0176294	0.166165	6.11	4.32	7.6	4.51	6.19	4.96	4.36	3.87	4.03
ENSMUSG00000114635.1	Gm49392	3.48	-0.42	0.0266812	0.185507	1.7	-0.97	1.59	0.93	2.37	0.23	-3.92	-4.48	0.32
ENSMUSG00000045326.13	Fndc7	1.94	1.25	0.033162	0.201793	2.45	0.54	2.23	3.4	1.59	-0.08	0.17	0.47	1
ENSMUSG00000058385.8	Hist1h2bg	-2.32	4.77	0.0221852	0.174448	3.47	5.76	4.37	2.38	3.6	4.78	4.74	6.16	7.34
ENSMUSG00000025395.14	Prim1	-2.35	4.13	0.0254156	0.182558	2.86	5.12	3.32	3.71	1.44	3.54	5.1	5.55	6.27
ENSMUSG00000056394.17	Lig1	-2.17	5.27	0.0195979	0.170379	4.06	6.2	4.31	4.01	3.82	4.6	5.92	6.54	7.69
ENSMUSG00000024480.9	Ap3s1	-1.42	4.74	0.0205593	0.172152	3.97	5.34	3.65	3.81	4.42	4.41	5.04	5.48	6.39
ENSMUSG00000036181.2	Hist1h1c	-1.32	6.72	0.014165	0.154885	5.96	7.29	6.43	5.63	5.81	6.38	7.13	7.08	8.57
ENSMUSG00000031934.14	Panx1	-1.26	3.26	0.027963	0.189138	2.58	3.82	2.77	3.01	1.85	3.17	4.12	4.01	3.94
ENSMUSG00000023755.10	Rhebl1	2.37	0.71	0.0328276	0.201203	2.1	0.04	1.37	2.91	1.85	-2.15	1.21	0.56	-0.77
ENSMUSG00000063480.8	Snu13	-0.87	5.56	0.0166875	0.162398	5.08	5.92	5.19	5.15	4.87	5.46	5.78	5.86	6.6
ENSMUSG00000005683.8	Cs	-0.62	7.07	0.0133807	0.151667	6.72	7.34	6.87	6.51	6.77	6.95	7.5	7.26	7.63
ENSMUSG00000040990.17	Sh3kbp1	-1.09	7.1	0.0135183	0.15246	6.48	7.58	6.97	6.21	6.25	6.62	7.4	7.95	8.33
ENSMUSG00000021697.12	Depdc1b	-4.85	1.12	0.0264186	0.185034	-0.85	3.25	1.11	-4.13	-2.02	2.07	2.92	3.1	4.81
ENSMUSG00000001089.14	Luzp1	0.69	8.76	0.0127098	0.150056	9.16	8.46	8.95	9.43	9.1	8.76	8.72	8.5	7.88
ENSMUSG00000034653.11	Ythdc2	0.65	5.14	0.0172704	0.164356	5.51	4.88	5.57	5.28	5.66	4.98	4.88	4.99	4.61
ENSMUSG00000020134.13	Peli1	-0.49	6.81	0.0136415	0.152847	6.53	7.02	6.48	6.62	6.49	6.98	6.95	7.09	7.04
ENSMUSG00000025083.18	Afap1l2	1.35	3.56	0.0245618	0.18	4.3	3.04	4.58	4.63	3.64	3.09	3.5	3.84	1.63
ENSMUSG00000002847.7	Pla1a	-5.37	1.07	0.0242345	0.179352	-0.81	3.44	2.29	-4.13	-4.34	2.47	3.43	2.95	4.81
ENSMUSG00000030486.9	Zfp108	1.83	1.9	0.0325247	0.200366	3.01	1.19	2.43	2.31	4.2	1.6	0.33	0.95	1.51
ENSMUSG00000024985.19	Tcf7l2	0.92	5.91	0.0150509	0.156669	6.44	5.51	5.81	7.11	6.4	5.66	5.53	5.85	5.01
ENSMUSG00000037458.15	Azin1	-0.73	7.15	0.0134668	0.152193	6.73	7.46	6.85	6.97	6.37	6.87	7.73	7.65	7.59
ENSMUSG00000024299.17	Adamts10	1.1	6.04	0.014807	0.156105	6.65	5.59	6.27	6.92	6.75	6.3	6.02	5.65	4.37
ENSMUSG00000028438.16	Kif24	-1.17	3.65	0.026132	0.184641	2.98	4.17	3.45	2.31	3.11	3.87	4.21	3.82	4.74
ENSMUSG00000042066.15	Tmcc2	1.02	4.29	0.0209773	0.172592	4.89	3.86	4.56	5.21	4.86	4.6	3.61	4.12	3.05
ENSMUSG00000049001.5	Ndnf	2.1	2.42	0.0309844	0.197261	3.64	1.6	4.97	2.35	3.52	0.74	0.94	1.3	3.09
ENSMUSG00000096003.7	Gm3500	1.59	2.12	0.031981	0.199065	3.04	1.53	2.29	3.2	3.56	2.22	1.81	1.4	0.37
ENSMUSG00000029636.11	Wasf3	1.98	1.18	0.0340281	0.204131	2.27	0.59	2.34	1.8	2.53	-1.01	2.23	0.65	-0.28
ENSMUSG00000036144.6	Meox2	0.73	8.05	0.0129903	0.150278	8.47	7.74	8.16	8.73	8.52	8.2	7.85	7.76	7.17
ENSMUSG00000091472.2	Gm3739	1.13	3.28	0.0263162	0.184958	3.9	2.86	3.84	4.08	3.72	2.67	3.53	3.23	1.89
ENSMUSG00000048922.18	Cdca2	-3.41	2.95	0.0335	0.202501	1.11	4.42	1.11	1.6	0.3	2.35	4.92	4.92	5.41
ENSMUSG00000028128.13	F3	-3.7	0.59	0.0268995	0.185883	-0.79	2.3	1.27	-4.13	-2.02	2.27	2.31	3.08	1.35
ENSMUSG00000069300.3	Hist1h2bj	-3.18	4.19	0.0280615	0.189149	2.42	5.55	3.14	2.18	1.81	3.74	5.38	5.86	7.2
ENSMUSG00000008450.8	Nutf2	-1.19	3.5	0.0272625	0.186921	2.84	4.04	3.11	2.21	3.09	3.52	4.21	3.84	4.54
ENSMUSG00000037035.5	Inhbb	3.1	-0.08	0.0306291	0.196854	1.64	-0.56	2.26	0.92	1.54	-1.3	0.33	0.38	-4.68
ENSMUSG00000034320.14	Slc26a2	-0.71	6.15	0.0152174	0.157198	5.75	6.46	6.16	5.42	5.65	6.67	6.06	6.69	6.41
ENSMUSG00000059325.14	Hopx	1.6	2.81	0.0292024	0.192943	3.72	2.19	4.72	2.53	3.85	2.13	1.51	2.78	2.14
ENSMUSG00000038729.23	Akap2	0.74	9.63	0.0129957	0.150278	10.05	9.31	9.68	10.33	10.14	9.87	9.38	9.12	8.88
ENSMUSG00000026632.17	Tatdn3	1.08	3.48	0.025427	0.182558	4.09	3.06	3.6	4.13	4.5	3.26	3.37	3.18	2.31
ENSMUSG00000023175.15	Bsg	0.53	8.13	0.0130738	0.150687	8.44	7.91	8.38	8.71	8.22	8.02	7.9	7.73	7.97
ENSMUSG00000041361.13	Myzap	1.01	5.79	0.0156282	0.158642	6.35	5.37	5.91	6.82	6.31	5.8	5.78	5.55	4.34
ENSMUSG00000031362.17	Xlr4c	-3.86	0.63	0.0277685	0.18865	-0.74	2.3	-1.7	-4.13	1.21	1.9	1.12	2.46	3.52
ENSMUSG00000041439.15	Mfsd6	0.6	7.71	0.0132355	0.151587	8.05	7.46	7.83	8.36	7.96	7.77	7.54	7.26	7.23
ENSMUSG00000069301.5	Hist1h2ag	-5.04	-0.01	0.0222943	0.174888	-1.75	2.19	-2.92	-4.13	-1.53	0.17	2.15	2.72	3.47
ENSMUSG00000039783.15	Kmo	-2.93	1	0.0322392	0.199999	-0.24	2.31	1.68	-2.54	-1.17	2.32	1.29	2.31	3.14
ENSMUSG00000050410.15	Tcf19	-1.95	3	0.0315069	0.198015	1.98	3.83	2.29	2.53	0.95	2.61	3.53	4.48	4.63
ENSMUSG00000022360.8	Atad2	-1.29	7.2	0.0139343	0.153771	6.46	7.76	6.72	6.31	6.34	6.32	7.98	8.35	8.38
ENSMUSG00000039738.16	Slx4	-0.77	4.93	0.0195941	0.170379	4.51	5.26	4.26	4.93	4.3	4.91	5.47	5.33	5.33
ENSMUSG00000020312.12	Shc2	-4.1	-0.22	0.0218542	0.173933	-1.31	1.64	0.7	-4.13	-4.34	1.41	2.31	0.88	1.66
ENSMUSG00000064288.4	Hist1h4k	-2.97	2.8	0.0339447	0.204131	1.22	4.07	1.56	0.12	1.68	2.61	3.55	4.45	5.63
ENSMUSG00000036526.8	Card11	-5.62	1.4	0.027369	0.187035	-1.03	3.83	-0.42	-4.13	-0.88	2.38	3.16	4.48	5.22
ENSMUSG00000027293.13	Ehd4	0.76	7.06	0.0136807	0.152847	7.5	6.74	7.95	7.45	7.1	7.06	6.61	7.03	6.25
ENSMUSG00000036036.15	Zfp57	1.94	4.13	0.0225417	0.175679	5.16	3.41	4.88	5.68	4.91	4.67	4.41	3.92	0.45
ENSMUSG00000039033.11	Tasp1	-1.06	3.64	0.026599	0.185363	3.05	4.12	3.07	2.28	3.73	4.05	3.98	4.08	4.33
ENSMUSG00000020323.14	Prss57	-4.91	-0.6	0.0218088	0.173771	-1.94	1.57	-1.61	-4.13	-4.34	0.7	1.42	0.17	3.62
ENSMUSG00000041831.16	Sytl3	-6.42	1.45	0.0250781	0.181685	-1.19	4.19	-2.92	-4.13	0.52	2.82	3.43	5.19	5.26
ENSMUSG00000031129.9	Slc9a9	-1.47	4.85	0.0211658	0.173256	3.99	5.51	5.28	2.47	4.16	5	5.09	5.91	6.01
ENSMUSG00000038628.8	Polr3k	-0.77	5.12	0.0189422	0.168608	4.66	5.47	4.72	4.25	4.99	5.3	5.8	5.16	5.59
ENSMUSG00000037936.15	Scarb1	1.02	7.7	0.0133738	0.151667	8.27	7.26	7.69	7.93	9.2	7.69	7.55	6.93	6.88
ENSMUSG00000027018.11	Hat1	-0.91	4.79	0.0204753	0.172152	4.29	5.17	4.34	4.3	4.21	4.67	5.1	5.13	5.78
ENSMUSG00000034164.17	Emid1	-2.64	1.26	0.0340845	0.204131	0.19	2.39	0.44	1.7	-2.76	1.76	2.01	2.85	2.79
ENSMUSG00000050295.4	Foxc1	1.14	4.19	0.0220429	0.174247	4.82	3.75	5	4.89	4.53	4.78	4.18	3.05	2.92
ENSMUSG00000063316.13	Rpl27	-0.81	7.85	0.0134314	0.152111	7.38	8.19	7.74	6.91	7.5	7.76	7.96	8.25	8.8
ENSMUSG00000004846.10	Plod3	0.98	5.22	0.0176573	0.166165	5.78	4.81	5.86	6.16	5.3	5.68	4.94	4.38	4.23
ENSMUSG00000033952.14	Aspm	-2.25	5.75	0.0187788	0.168382	4.48	6.71	4.71	4.72	3.97	4.72	6.71	7.5	7.9
ENSMUSG00000025964.15	Adam23	-2.25	1.43	0.0349968	0.205878	0.4	2.41	-0.81	1.98	-0.64	1.83	2.59	3.02	2.04
ENSMUSG00000022517.17	Mgrn1	0.66	5.58	0.016443	0.161336	5.96	5.31	5.88	5.79	6.2	5.55	5.33	5.45	4.89
ENSMUSG00000054582.4	Pabpc1l	2.36	1.23	0.0352624	0.206694	2.61	0.43	1.05	3.17	3.49	-0.08	1.69	-0.09	-0.59
ENSMUSG00000023944.14	Hsp90ab1	-0.59	10.43	0.0133303	0.151667	10.09	10.68	10.19	10.19	9.89	10.28	10.64	10.83	10.98
ENSMUSG00000026496.11	Parp1	-1.22	5.45	0.0182652	0.167649	4.8	5.95	4.82	5.29	4.26	5.4	5.28	6.21	6.89
ENSMUSG00000032477.14	Cdc25a	-1.16	4.35	0.0232222	0.177658	3.71	4.86	4.03	3.85	3.21	3.99	4.85	5.21	5.34
ENSMUSG00000022500.15	Litaf	0.73	6.73	0.0141788	0.154885	7.14	6.43	7.43	6.85	7.15	6.91	6.62	6.28	5.91
ENSMUSG00000020042.15	Btbd11	-4.54	0.43	0.0256558	0.182998	-0.97	2.33	-4.51	1.16	-2.76	1.14	1.44	3.56	2.96
ENSMUSG00000038022.11	Mindy4	1.6	2.12	0.0333731	0.202163	3.02	1.55	2.65	3.59	2.74	1.55	2.19	2.12	-0.03
ENSMUSG00000102758.3	Naaladl2	-4.02	-0.78	0.0217096	0.173771	-1.75	1.07	-0.81	-4.13	-4.34	1.97	1.12	0.47	0.28
ENSMUSG00000002731.6	Prkra	1.17	3.08	0.0284212	0.190114	3.76	2.61	3.85	4.24	3.14	2.69	2.52	3.07	2.04
ENSMUSG00000025153.9	Fasn	-1.21	4.78	0.021371	0.173684	4.08	5.31	4.43	3.92	3.85	4.3	5.72	5.32	5.9
ENSMUSG00000039166.16	Akap7	0.95	4.4	0.021347	0.173684	4.94	4.01	4.73	5.22	4.88	4.7	4.03	4.07	3.2
ENSMUSG00000026853.15	Crat	0.83	5.28	0.0176545	0.166165	5.74	4.94	6.13	5.6	5.48	5.27	5.16	4.21	5.08
ENSMUSG00000061414.8	Cracr2a	-1.9	2.11	0.0354085	0.207033	1.11	2.99	1.22	-0.67	2.38	2.71	2.98	3.55	2.6
ENSMUSG00000043243.15	Fam129c	-3.91	-0.68	0.021951	0.174167	-1.6	1.09	-0.26	-4.13	-4.34	0.4	0.94	1.32	1.29
ENSMUSG00000069270.6	Hist1h2ac	-2.43	3.21	0.0324071	0.200297	1.88	4.27	2.82	0.63	2	3	3.89	4.45	5.68
ENSMUSG00000053977.13	Cd8a	-10.3	3.59	0.0255523	0.182848	-1.35	8.03	-0.12	-4.13	-2.76	6.33	8.07	8.49	9.21
ENSMUSG00000097239.7	Gm27029	3.02	-0.23	0.0315149	0.198015	1.48	-0.68	1.88	1.34	0.98	-0.26	0.1	-0.96	-4.68
ENSMUSG00000040592.11	Cd79b	-5.04	0.29	0.0241001	0.1793	-1.49	2.44	-0.6	-4.13	-2.76	3.68	0.17	3.05	2.6
ENSMUSG00000069302.5	Hist1h2ah	-7.4	-0.21	0.0243776	0.179573	-2.38	2.92	-4.51	-4.13	-4.34	0.82	1.51	3.74	5.41
ENSMUSG00000049985.15	Ankrd55	-4	-0.58	0.0224692	0.175353	-1.52	1.2	0.01	-4.13	-4.34	1.2	0.17	1.63	1.43
ENSMUSG00000052374.16	Actn2	-3.99	-0.95	0.0219154	0.173998	-1.84	0.91	-4.51	-4.13	-1.17	0.17	1.86	0.04	1.05
ENSMUSG00000022623.17	Shank3	1.2	7.85	0.0136433	0.152847	8.54	7.34	7.83	8.99	8.8	8.26	7.54	7.3	6.26
ENSMUSG00000007038.5	Neu1	-0.85	4.42	0.02279	0.176881	3.93	4.81	4.4	3.76	3.58	4.98	4.92	4.79	4.53
ENSMUSG00000022723.16	Crybg3	0.73	8.42	0.0135224	0.15246	8.83	8.1	8.68	8.84	8.98	8.59	8.28	8.1	7.44
ENSMUSG00000038119.15	Cdon	-0.74	5.07	0.0196275	0.170523	4.64	5.39	4.94	4.16	4.79	5.26	5.38	5.3	5.63
ENSMUSG00000056313.5	Tcim	0.59	7.22	0.0139735	0.153818	7.55	6.97	7.26	7.52	7.87	7.1	7.14	6.93	6.69
ENSMUSG00000072553.10	Gm525	-5.12	-0.16	0.0238301	0.178131	-1.59	2.06	-4.51	-0.22	-4.34	0.28	1.29	2.95	3.44
ENSMUSG00000032113.16	Chek1	-2.43	3.33	0.0320816	0.199553	2.03	4.36	2.23	2.41	1.27	2.82	4.27	4.5	5.77
ENSMUSG00000071660.10	Ttc9c	-0.72	6.09	0.0160179	0.159585	5.68	6.4	5.48	5.68	5.88	5.97	6.53	6.24	6.84
ENSMUSG00000029659.16	Medag	-0.8	4.58	0.0220203	0.174247	4.12	4.94	4.15	3.63	4.53	4.93	4.96	5.05	4.78
ENSMUSG00000014592.20	Camta1	0.72	4.77	0.0199774	0.171584	5.18	4.47	4.98	5.15	5.39	4.81	4.44	4.33	4.25
ENSMUSG00000041577.5	Prelp	-0.61	6.5	0.0150975	0.156927	6.15	6.77	6.48	5.95	6	6.95	6.79	6.48	6.84
ENSMUSG00000058589.14	Anks1b	3.62	-0.69	0.0287232	0.191068	1.43	-1.03	1.11	2.21	0.7	0.74	-0.46	-4.48	-4.68
ENSMUSG00000049690.15	Nckap5	1.77	2.78	0.0310257	0.197261	3.78	2.1	3.55	4.83	2.92	2.45	2.31	3.1	0.28
ENSMUSG00000028121.8	Bcar3	1.56	3.35	0.027608	0.18792	4.21	2.75	3.59	4.79	4.2	3.93	3.38	2.6	0.94
ENSMUSG00000001493.9	Meox1	1.06	4.21	0.0226992	0.176541	4.76	3.82	4.65	4.32	5.29	3.85	4.69	3.66	3
ENSMUSG00000028468.15	Rgp1	0.71	6.29	0.0151465	0.156927	6.69	6	6.48	6.85	6.73	6.35	6.39	5.5	5.75
ENSMUSG00000015085.8	Entpd2	-3.34	0.8	0.03233	0.200008	-0.44	2.29	0.7	-4.13	0.05	1.68	1.44	2.66	3.21
ENSMUSG00000039377.7	Hlx	1.14	4.41	0.0217504	0.173771	5.04	3.96	4.31	5.5	5.28	4.2	4.78	3.71	3.07
ENSMUSG00000033096.7	Apmap	0.67	4.86	0.0196677	0.170621	5.23	4.6	5.34	5.12	5.23	4.35	4.9	4.55	4.56
ENSMUSG00000020785.17	Camkk1	-2.29	1.97	0.0366772	0.210828	0.76	3.02	1.37	-0.22	0.7	1.55	3.5	3.5	3.4
ENSMUSG00000024900.5	Cpt1a	0.75	6.52	0.0148153	0.156105	6.96	6.2	7.32	6.64	6.91	6.65	5.76	6.49	5.9
ENSMUSG00000024542.9	Cep192	-0.58	6.73	0.0147654	0.15608	6.4	6.97	6.27	6.49	6.45	6.63	6.97	7.24	7.06
ENSMUSG00000009035.15	Tmem184b	0.7	6.73	0.0145654	0.155726	7.12	6.44	7.12	7.11	7.14	6.99	6.54	6.33	5.88
ENSMUSG00000057841.5	Rpl32	-0.81	8.72	0.0136711	0.152847	8.26	9.07	8.58	8.03	8.18	8.49	8.95	9.06	9.78
ENSMUSG00000057388.9	Mrpl18	-1.14	5.35	0.0191682	0.169325	4.71	5.85	5.43	4.6	4.08	5.12	5.63	6.15	6.47
ENSMUSG00000061615.2	Hist1h2ab	-3.56	3.42	0.0347926	0.205495	1.45	4.97	2.75	0.73	0.61	3.05	5.01	5.44	6.35
ENSMUSG00000014771.13	Pdcd2	-1.16	4.05	0.0255718	0.182848	3.44	4.53	3.26	3.31	3.68	4.12	3.95	4.63	5.36
ENSMUSG00000054226.13	Tprkb	-1.07	3.87	0.0264956	0.185127	3.29	4.33	3.5	2.81	3.5	4.59	3.64	4.79	4.25
ENSMUSG00000034329.16	Brip1	-2.55	3.29	0.033165	0.201793	1.9	4.39	2.59	1.54	1.39	2.75	4.04	5.47	5.25
ENSMUSG00000025902.13	Sox17	0.82	6.88	0.0144696	0.155684	7.34	6.54	7.38	7.39	7.25	7.06	6.87	6.51	5.69
ENSMUSG00000041841.8	Rpl37	-0.61	7.87	0.013925	0.153771	7.52	8.13	7.79	7.35	7.42	7.98	8.03	7.94	8.56
ENSMUSG00000001750.16	Tcirg1	0.76	5.75	0.0165483	0.161929	6.18	5.43	6.15	5.73	6.67	5.86	5.39	5.18	5.3
ENSMUSG00000032402.12	Smad3	-1.37	4.13	0.0258161	0.183658	3.33	4.76	4.04	1.94	3.93	4.02	4.73	5.2	5.06
ENSMUSG00000029790.16	Cep41	1.26	3.21	0.0285875	0.19062	3.93	2.72	4.08	4.2	3.46	3.79	2.74	2.55	1.66
ENSMUSG00000032397.7	Tipin	-1.33	4.89	0.0215819	0.173771	4.15	5.45	4.29	4.3	3.82	4.33	5.39	5.83	6.24
ENSMUSG00000026754.16	Golga1	0.76	5.87	0.0162592	0.160894	6.28	5.56	6.57	6.01	6.25	5.98	5.87	5.39	4.99
ENSMUSG00000038112.15	AW551984	-4.68	-1.63	0.0222355	0.174532	-2.38	0.64	-4.51	-4.13	-4.34	0.17	1.57	-2.16	1.95
ENSMUSG00000039065.11	Atpsckmt	1.16	3.9	0.0246669	0.18	4.59	3.42	3.78	5.06	4.9	3.9	3.34	3.68	2.67
ENSMUSG00000004633.17	Chn2	0.85	4.52	0.021525	0.173771	4.98	4.19	5.23	4.79	4.89	4.55	4.57	4.06	3.53
ENSMUSG00000031826.20	Usp10	-0.73	4.87	0.0209304	0.172592	4.46	5.19	4.65	4.4	4.31	5.15	5	5.03	5.52
ENSMUSG00000030577.14	Cd22	-3.56	1.05	0.0338971	0.203956	-0.55	2.66	0.98	-2.54	-1.53	4.09	2.06	2.85	1.47
ENSMUSG00000056476.13	Med12l	-3.68	1.06	0.0337608	0.203508	-0.38	2.7	1.33	-4.13	-0.43	1.7	2.16	2.74	4.04
ENSMUSG00000025364.13	Pa2g4	-1.14	6.1	0.0167721	0.16279	5.46	6.59	5.86	5.45	5.05	5.7	6.48	6.68	7.49
ENSMUSG00000064267.13	Hvcn1	-3.55	0.99	0.0342517	0.204599	-0.2	2.48	0.19	1.34	-4.34	2.5	0.85	3.42	2.98
ENSMUSG00000005267.13	Zfp287	0.84	4.78	0.0203419	0.172152	5.26	4.43	4.98	5.4	5.38	4.97	4.44	4.52	3.75
ENSMUSG00000017897.18	Eya2	-4.15	0.66	0.0301552	0.195606	-0.93	2.48	-1.05	-4.13	0.05	1.36	2.06	2.23	4.07
ENSMUSG00000026922.13	Agpat2	1.2	3.15	0.0292336	0.192943	3.81	2.7	4.57	3.59	3.21	2.84	3.11	2.41	2.31
ENSMUSG00000028033.16	Kcnq5	-4.97	-0.02	0.0252536	0.182317	-1.52	2.14	0.01	-4.13	-4.34	0.39	1.51	3.38	3.02
ENSMUSG00000072647.6	Adam1a	1.46	3.07	0.0298419	0.194503	3.91	2.5	3.2	4.09	4.41	3.7	2.38	2.56	1.18
ENSMUSG00000030064.16	Frmd4b	0.68	6.76	0.014782	0.156105	7.14	6.47	7.48	6.87	7.06	6.79	6.68	6.43	5.99
ENSMUSG00000035683.13	Melk	-1.85	1.93	0.0374807	0.212751	1	2.75	1.11	-0.04	1.59	2.16	2.35	2.83	3.52
ENSMUSG00000043940.15	Wdfy3	0.96	7.76	0.0141113	0.154625	8.3	7.36	8.11	8.22	8.58	8.1	7.65	7.24	6.42
ENSMUSG00000043300.2	B3galnt1	0.81	4.38	0.0224059	0.175347	4.86	4.04	4.87	4.52	5.17	4.37	3.61	3.94	4.18
ENSMUSG00000031910.14	Has3	0.85	6.16	0.0157872	0.159147	6.62	5.81	6.42	6.76	6.69	6.14	6.16	6.05	4.9
ENSMUSG00000039521.13	Foxp3	-4.44	-0.11	0.025099	0.181736	-1.55	1.8	-0.9	-4.13	-2.68	0.79	0.47	2.64	3.02
ENSMUSG00000001240.13	Ramp2	0.79	7.37	0.0143198	0.155151	7.82	7.04	7.46	8.13	7.85	7.56	7.35	6.72	6.51
ENSMUSG00000078851.4	Hist3h2a	-1.13	5.51	0.0188824	0.168608	4.88	6	5.07	4.78	4.78	5.34	5.86	5.75	7.02
ENSMUSG00000001248.15	Gramd1a	-0.68	6.12	0.0164334	0.161336	5.74	6.41	5.47	5.91	5.82	6.06	6.52	6.8	6.25
ENSMUSG00000037905.13	Bri3bp	-1.51	3.27	0.0316751	0.198663	2.46	3.93	3.52	2.69	1.02	3.42	3.6	4.44	4.22
ENSMUSG00000048521.8	Cxcr6	-1.52	2.31	0.0363281	0.209399	1.58	2.95	1.16	2.02	1.33	2.86	2.23	3.03	3.55
ENSMUSG00000026196.7	Bard1	-2.27	3.11	0.0342557	0.204599	1.88	4.09	2.03	1.94	1.49	2.4	4.12	4.83	4.94
ENSMUSG00000022967.13	Ifnar1	0.57	7.41	0.0143489	0.155151	7.74	7.17	7.5	7.64	8.06	7.38	7	7.25	7.03
ENSMUSG00000028718.16	Stil	-3.52	3.22	0.0364441	0.209884	1.28	4.77	2.73	0.73	0.05	2.71	5.17	5.59	5.58
ENSMUSG00000052560.15	Cpne8	0.64	6.27	0.0156226	0.158642	6.63	6.01	6.54	6.79	6.56	6.26	6.31	5.96	5.51
ENSMUSG00000078780.7	Gm5150	-4.66	-0.63	0.0248465	0.181003	-1.81	1.4	-1.05	-4.13	-4.34	1.41	-1.11	2.18	2.64
ENSMUSG00000039047.17	Pigk	0.7	6.53	0.0152326	0.157232	6.92	6.25	6.95	7.1	6.71	6.44	6.73	6.12	5.69
ENSMUSG00000051427.14	Ccdc157	0.88	3.78	0.0258781	0.183841	4.27	3.43	4.58	4.29	3.93	3.57	3.45	3.5	3.12
ENSMUSG00000006262.15	Mob1b	0.63	6.84	0.0148846	0.156248	7.2	6.58	7.3	7.22	7.06	6.77	6.86	6.63	6.03
ENSMUSG00000040167.16	Ikzf5	-0.71	5.8	0.0175667	0.166095	5.39	6.12	5.69	5.19	5.26	5.64	6.32	6.16	6.33
ENSMUSG00000022235.15	Cmbl	1.93	0.81	0.0382394	0.214137	1.91	0.24	2.12	1.36	2.07	0.28	1.03	-0.78	-0.43
ENSMUSG00000040254.11	Sema3d	-3.29	1.37	0.0368667	0.210842	0.06	2.88	1.16	-4.13	1.21	1.94	3.09	2.44	3.91
ENSMUSG00000048895.13	Cdk5r1	-3.97	0.2	0.0279363	0.189138	-1.14	1.98	0.62	-4.13	-2.76	2.61	0.6	2.78	1.66
ENSMUSG00000035441.14	Myo1d	0.83	7.74	0.0143301	0.155151	8.22	7.38	7.77	8.53	8.34	8.07	7.36	7.32	6.79
ENSMUSG00000041559.7	Fmod	-1.2	3.2	0.0319533	0.198986	2.53	3.75	2.55	2.47	2.45	3.61	3.99	4.2	3.12
ENSMUSG00000028583.14	Pdpn	-4.52	0.63	0.029453	0.193672	-0.76	2.66	2.43	-4.13	-4.34	3.47	2.23	1.5	3.27
ENSMUSG00000031861.16	Lpar2	-4.4	-1.23	0.0243094	0.179352	-2.16	0.87	-4.51	-2.54	-4.34	-1.3	1.75	2.12	0.18
ENSMUSG00000052760.16	A630001G21Rik	-1.47	3.89	0.0285459	0.190561	3.01	4.58	3.76	2.02	3.16	3.52	5.31	4.65	4.78
ENSMUSG00000014444.17	Piezo1	0.79	7.84	0.0143575	0.155151	8.29	7.51	8.1	8.35	8.41	8.11	7.77	7.31	6.83
ENSMUSG00000019842.6	Traf3ip2	-1.18	3.68	0.0288983	0.191844	3.05	4.17	3.47	2.84	2.78	4.19	3.29	4.75	4.42
ENSMUSG00000003847.16	Nfat5	0.77	9.32	0.014199	0.154942	9.76	9	9.38	10.01	9.9	9.38	9.25	9.05	8.3
ENSMUSG00000017466.9	Timp2	-0.77	6.97	0.0151539	0.156927	6.53	7.31	7.14	5.93	6.51	7.32	6.96	7.42	7.55
ENSMUSG00000024268.16	Celf4	1.33	3.17	0.0300169	0.195043	3.91	2.66	4.89	3.17	3.63	3.12	2.56	2.09	2.72
ENSMUSG00000041236.8	Vps41	0.58	5.74	0.0172258	0.164245	6.07	5.49	6.08	6.22	5.9	5.66	5.44	5.59	5.27
ENSMUSG00000069830.10	Nlrp1a	3.17	0.17	0.0368022	0.210828	2	-0.44	2.79	0.52	2.51	-1.3	-0.22	-4.48	1.39
ENSMUSG00000033170.14	Card10	0.76	5.97	0.0165663	0.161986	6.41	5.65	6.13	6.57	6.52	6.32	5.71	5.32	5.26
ENSMUSG00000016283.13	H2-M2	-6.19	1.19	0.0286169	0.190649	-1.41	3.84	-0.81	-4.13	-2.02	2.35	3.24	4.31	5.4
ENSMUSG00000035818.14	Plekhs1	1.96	1.62	0.0381521	0.214137	2.7	1.02	2.09	3.01	2.9	1.41	2.38	1.07	-1.51
ENSMUSG00000020642.13	Rnf144a	0.68	7.77	0.0144494	0.155684	8.16	7.47	8.01	8.35	8.1	7.92	7.59	7.51	6.88
ENSMUSG00000020459.14	Mtif2	0.69	5.01	0.0199967	0.171584	5.4	4.72	5.14	5.76	5.29	4.72	4.92	4.66	4.54
ENSMUSG00000031536.6	Polb	0.69	4.89	0.0205267	0.172152	5.29	4.59	5.08	5.15	5.62	4.38	4.57	4.78	4.62
ENSMUSG00000071866.12	Ppia	-0.76	8.47	0.014334	0.155151	8.03	8.8	8.29	7.91	7.9	8.27	8.77	8.66	9.49
ENSMUSG00000029366.10	Dck	-1.67	6	0.0184348	0.168123	5.03	6.74	5.46	3.99	5.62	5.27	6.73	7.38	7.56
ENSMUSG00000020009.13	Ifngr1	-0.58	7.95	0.0144825	0.155684	7.62	8.2	7.8	7.68	7.39	7.99	8.14	8.06	8.61
ENSMUSG00000027843.13	Ptpn22	-2.31	4.54	0.0267183	0.185507	3.23	5.55	4.82	1.85	2.94	4.53	4.86	5.71	7.09
ENSMUSG00000030707.15	Coro1a	-2.16	6.53	0.0176822	0.166233	5.24	7.51	6.85	2.97	5.88	6.39	7.06	7.84	8.74
ENSMUSG00000021764.8	Ndufs4	-0.86	4.89	0.0218651	0.173933	4.4	5.28	4.76	4	4.42	4.8	5.29	5.26	5.73
ENSMUSG00000044864.16	Ankrd50	-0.62	6.69	0.0156293	0.158642	6.34	6.95	6.06	6.73	6.23	6.68	6.86	7.13	7.12
ENSMUSG00000022309.9	Angpt1	-3.34	0.97	0.0366948	0.210828	-0.5	2.4	-1.34	0.26	-1.53	0.74	1.97	3.11	3.58
ENSMUSG00000026274.11	Pask	-2.38	1.96	0.0394654	0.216888	0.73	3.04	1.92	-0.96	0.7	1.72	3.05	3.85	3.45
ENSMUSG00000059518.14	Znhit1	1.08	3.57	0.0278437	0.188841	4.23	3.12	3.82	4.86	3.98	2.5	3.25	2.93	3.69
ENSMUSG00000042807.15	Hecw2	0.71	6.84	0.0153006	0.157564	7.24	6.54	7.34	7.22	7.15	7.14	6.67	6.28	6.06
ENSMUSG00000025508.13	Rplp2	-0.72	8.43	0.0145283	0.155684	8.02	8.75	8.26	7.63	8.16	8.32	8.59	8.74	9.33
ENSMUSG00000068036.15	Afdn	0.75	10.55	0.0145789	0.155726	10.97	10.23	10.64	11.14	11.14	10.78	10.4	10.06	9.67
ENSMUSG00000029096.15	Htra3	-2.04	3.14	0.0353692	0.207033	2.02	4.09	3.64	-0.96	3.01	4.5	3.81	3.6	4.41
ENSMUSG00000001348.15	Acp5	-4.63	1.67	0.0373578	0.212269	-0.32	3.69	0.35	-4.13	0.79	2.07	3.09	4.54	4.97
ENSMUSG00000036908.17	Unc93b1	1.17	5.39	0.0188342	0.168522	6.05	4.9	7.03	5.34	5.77	5.68	4.63	4.37	4.88
ENSMUSG00000043587.15	Pxylp1	-4.53	-0.49	0.0270007	0.186289	-1.87	1.52	-2.19	-4.13	-2.76	-0.38	0.72	2.36	2.93
ENSMUSG00000033644.5	Piwil2	1.86	1.26	0.0399171	0.217694	2.36	0.62	3.35	1.65	1.93	0.48	0.17	0.04	1.21
ENSMUSG00000024668.8	Sdhaf2	0.6	5.55	0.0182483	0.167649	5.91	5.29	5.99	5.81	5.91	5.39	4.87	5.45	5.4
ENSMUSG00000042328.13	Hps4	-1.43	3.06	0.0341345	0.204131	2.33	3.66	1.16	3.36	2.32	4.23	3.69	3.54	3.12
ENSMUSG00000031617.16	Tmem184c	-1.4	3.53	0.0313853	0.197908	2.73	4.16	3.45	1.6	3.04	3.49	4.16	4.07	4.88
ENSMUSG00000032352.16	Lrrc1	-1.22	4.34	0.0258045	0.183658	3.66	4.88	4.56	3.51	2.86	4.26	4.65	5.08	5.49
ENSMUSG00000036570.14	Fxyd1	-1.96	2.04	0.0397584	0.217285	1.03	2.95	2.96	0.12	-0.43	3.03	2.56	3.36	2.72
ENSMUSG00000059981.12	Taok2	0.71	7.48	0.0149136	0.156266	7.89	7.18	7.6	8.12	7.95	7.63	7.13	7.35	6.6
ENSMUSG00000028018.15	Gstcd	-1.52	3.23	0.0334408	0.202412	2.42	3.88	3.13	2.47	1.54	3.11	3.46	4.24	4.66
ENSMUSG00000051177.16	Plcb1	0.96	7.62	0.0148561	0.156248	8.16	7.21	7.82	8.29	8.38	7.92	7.52	7.15	6.24
ENSMUSG00000051682.15	Treml4	-4.08	-0.21	0.0274561	0.18731	-1.29	1.63	0.78	-4.13	-4.34	2.27	1.51	1.89	0.53
ENSMUSG00000020362.13	Cnot6	-0.7	7.66	0.0149559	0.156277	7.26	7.96	7.09	7.16	7.53	7.35	8	8.26	8.23
ENSMUSG00000031216.13	Stard8	0.76	7.39	0.015	0.156426	7.82	7.08	7.86	7.73	7.87	7.75	7.25	6.76	6.53
ENSMUSG00000073599.10	Ecscr	0.69	6.67	0.0156778	0.158666	7.07	6.38	6.67	7.37	7.16	6.75	6.44	6.39	5.91
ENSMUSG00000034520.14	Gjc1	0.9	5.53	0.0183791	0.168105	6.03	5.17	5.96	6.14	5.99	5.96	5.38	4.99	4.32
ENSMUSG00000036111.8	Lmo1	1.26	2.67	0.0341345	0.204131	3.4	2.19	3.83	3.27	3.04	2.86	2.19	1.19	2.31
ENSMUSG00000044921.5	Rassf9	0.62	8.28	0.0146781	0.156033	8.64	8.01	8.52	8.79	8.6	8.55	7.88	7.71	7.9
ENSMUSG00000034485.10	Uaca	0.72	9.18	0.0146258	0.155855	9.59	8.87	9.24	9.95	9.57	9.22	9.17	8.74	8.34
ENSMUSG00000033075.17	Senp1	-0.58	6.9	0.0156305	0.158642	6.56	7.15	6.58	6.39	6.71	6.85	7.1	7.53	7.11
ENSMUSG00000004085.14	Map3k20	0.7	7.99	0.0147635	0.15608	8.39	7.69	8.17	8.67	8.34	8.01	7.92	7.79	7.05
ENSMUSG00000020396.8	Nefh	-6.05	-0.82	0.028021	0.189138	-2.38	1.98	-4.51	-4.13	-4.34	-1.66	3.61	2.41	2.9
ENSMUSG00000045672.15	Col27a1	-2.06	2.45	0.0387645	0.21552	1.39	3.33	2.03	1.36	0.52	2.27	2.85	3.59	4.52
ENSMUSG00000028860.13	Sytl1	-3.35	0.25	0.0328325	0.201203	-0.87	1.77	-0.26	-0.43	-4.34	1.26	1.81	2.57	1.16
ENSMUSG00000052942.13	Glis3	-3.31	1.06	0.037946	0.213797	-0.42	2.56	1.05	-0.96	-2.76	3.97	2.56	2.18	1.39
ENSMUSG00000074305.9	Peak1	0.65	9.39	0.0146663	0.156033	9.76	9.11	9.49	9.93	9.86	9.36	9.4	9.08	8.58
ENSMUSG00000050174.15	Nudt6	-3.02	0.41	0.0348439	0.205705	-0.66	1.81	-0.23	-4.13	0.23	2	1.83	1.27	1.89
ENSMUSG00000094634.8	Gm3468	1.19	3.21	0.0308062	0.197261	3.87	2.75	3.24	4.4	3.94	2.95	3.51	2.39	2.01
ENSMUSG00000027035.10	Cers6	-1.31	5.79	0.0192432	0.169533	5.01	6.39	6.35	3.82	4.84	5.77	6.27	6.77	6.73
ENSMUSG00000039126.10	Prune2	1.02	4.26	0.0243645	0.179573	4.83	3.86	5.01	4.25	5.2	4.71	3.8	3.56	3.32
ENSMUSG00000038884.14	A230050P20Rik	1.06	3.79	0.0271981	0.186868	4.43	3.33	3.9	4.84	4.52	3.99	2.79	3.68	2.78
ENSMUSG00000091625.8	Lsm5	-1.6	2.47	0.0383119	0.214452	1.65	3.17	1.05	1.75	1.93	2.16	3.28	3.51	3.62
ENSMUSG00000005897.14	Nr2c1	0.89	4.08	0.025562	0.182848	4.61	3.7	4.5	4.45	4.84	4.4	3.22	3.75	3.37
ENSMUSG00000032744.4	Heyl	0.83	3.99	0.0260582	0.184523	4.46	3.67	4.54	4.7	4.13	3.6	3.92	3.79	3.28
ENSMUSG00000041926.15	Rnpep	0.61	5.46	0.0188824	0.168608	5.81	5.21	5.69	5.73	6	5.4	5.21	5.31	4.89
ENSMUSG00000042082.7	Arsb	0.72	5.22	0.0198323	0.171024	5.68	4.89	5.41	5.93	5.68	5.13	4.31	4.89	5.22
ENSMUSG00000002109.14	Ddb2	-1.51	3.38	0.0328893	0.201388	2.64	3.98	1.23	3.61	2.94	3.28	3.73	4.25	4.62
ENSMUSG00000023051.11	Tarbp2	1.35	2.33	0.0368118	0.210828	3.09	1.85	2.87	2.67	3.65	2.35	2.35	1.13	1.3
ENSMUSG00000070000.13	Fcho1	-3.74	2.52	0.0412502	0.220886	0.58	4.17	2.86	-0.96	-0.88	2.3	4.14	4.92	5.28
ENSMUSG00000044795.12	Cyb5d1	-0.98	3.35	0.0322446	0.199999	2.82	3.79	2.56	2.97	2.86	3.61	3.89	3.92	3.66
ENSMUSG00000039221.10	Rpl22l1	-0.78	5.65	0.0191952	0.16945	5.21	5.99	5.26	5.2	5.15	5.34	6.22	6.06	6.34
ENSMUSG00000001627.12	Ifrd1	-0.75	6.07	0.0177533	0.16633	5.64	6.4	5.9	5.67	5.34	6.07	6.43	6.96	6.13
ENSMUSG00000022272.17	Myo10	0.76	9.73	0.0149081	0.156266	10.16	9.4	9.6	10.66	10.22	9.79	9.52	9.31	9
ENSMUSG00000045665.5	Mfsd5	0.67	5.26	0.019813	0.171024	5.63	4.99	5.66	5.76	5.45	5.06	5.27	5.08	4.52
ENSMUSG00000008668.15	Rps18	-0.77	7.89	0.0151613	0.156927	7.45	8.23	7.87	7.25	7.23	7.68	8.11	8.31	8.81
ENSMUSG00000051323.16	Pcdh19	0.8	7.47	0.0152753	0.157426	7.92	7.12	7.44	8.1	8.23	7.67	7.26	7.04	6.52
ENSMUSG00000052684.4	Jun	0.57	8.52	0.0149739	0.156277	8.85	8.28	8.59	9.29	8.68	8.19	8.42	8.24	8.26
ENSMUSG00000039967.14	Zfp292	-0.49	8.92	0.0149719	0.156277	8.64	9.13	8.69	8.67	8.57	8.9	9.08	9.2	9.34
ENSMUSG00000053580.16	Tanc2	0.77	7.4	0.0153733	0.158066	7.83	7.08	7.75	7.99	7.76	7.41	7.37	7.27	6.26
ENSMUSG00000032020.15	Ubash3b	1.52	4.2	0.0252745	0.182317	5.01	3.62	6.11	3.8	5.1	4.43	4.11	2.7	3.19
ENSMUSG00000066892.14	Fbxl12	-0.66	5.77	0.018733	0.168382	5.41	6.04	5.01	5.49	5.73	6.18	5.79	5.98	6.21
ENSMUSG00000002033.14	Cd3g	-10.44	1.63	0.0313115	0.19786	-2.38	6.09	-4.51	-4.13	-4.34	4.1	5.97	6.82	7.47
ENSMUSG00000062115.15	Rai1	-0.84	6.4	0.017066	0.16392	5.94	6.75	5.4	6.51	5.89	6.27	6.79	7.28	6.67
ENSMUSG00000069601.14	Ank3	0.98	4.67	0.0226468	0.176289	5.21	4.29	5.03	5.73	4.85	4.23	4.89	4.58	3.4
ENSMUSG00000028776.14	Tinagl1	0.75	6.81	0.0159346	0.15957	7.22	6.5	7.33	7.04	7.29	6.98	6.86	6.28	5.85
ENSMUSG00000024236.18	Svil	0.55	6.93	0.0158322	0.159147	7.24	6.69	7.14	7.4	7.17	6.96	6.74	6.7	6.37
ENSMUSG00000047898.7	Ccr4	-7.35	0.88	0.0312047	0.197594	-1.98	4.02	-2.92	-2.54	-4.34	2.24	3.83	3.87	6.05
ENSMUSG00000015966.17	Il17rb	-3.78	1.51	0.040465	0.219237	-0.1	3.24	1.79	-4.13	0.05	1.55	3.63	4.2	3.46
ENSMUSG00000024044.18	Epb41l3	-3.21	1.11	0.0398365	0.217442	-0.17	2.62	1.68	-4.13	-0.09	3.5	3	1.75	2.07
ENSMUSG00000047098.18	Rnf31	0.89	5.3	0.0198576	0.171024	5.8	4.94	5.51	5.98	5.89	5.13	5.22	5.41	3.99
ENSMUSG00000078816.9	Prkcg	1.52	4.99	0.0213797	0.173684	5.83	4.37	4.89	6.4	6.17	5.23	4.87	4.72	2.62
ENSMUSG00000024074.8	Crim1	0.81	6.94	0.0158788	0.159405	7.4	6.6	7.22	7.6	7.37	7.3	6.72	6.46	5.91
ENSMUSG00000015950.13	Ncf1	1.3	5.14	0.0206646	0.172152	5.88	4.6	6.69	4.87	6.06	5.1	4.46	3.57	5.23
ENSMUSG00000006731.10	B4galnt1	-1.57	4.22	0.0283895	0.189999	3.35	4.9	4.21	2.31	3.45	4.18	4.1	5.5	5.78
ENSMUSG00000045319.13	Proser2	3.21	-0.87	0.0341432	0.204131	1.08	-1.32	0.13	1.89	0.87	-1.01	-1.6	-1.67	-4.68
ENSMUSG00000028457.18	Atp8b5	2.07	4.27	0.025604	0.182979	5.41	3.46	4.97	5.79	5.45	5.59	3.43	4.27	0.37
ENSMUSG00000062006.12	Rpl34	-0.72	7.01	0.016084	0.160002	6.6	7.32	6.89	6.52	6.39	6.82	7.26	7.33	7.87
ENSMUSG00000025993.10	Slc40a1	-2.85	2.36	0.0420514	0.222548	1.19	3.69	3.45	-4.13	2.45	3.72	3.6	3.44	3.95
ENSMUSG00000089682.10	Bcl2l2	1.11	4.61	0.0232507	0.177658	5.29	4.12	4.35	5.93	5.57	4.23	3.74	4.64	3.8
ENSMUSG00000035413.8	Tmem98	1.28	2.94	0.0337113	0.2034	3.67	2.46	3.08	4.07	3.81	2.67	2.85	2.92	1.21
ENSMUSG00000030319.8	Cand2	-2.12	1.45	0.0424209	0.22349	0.41	2.41	0.54	-0.96	1.09	1.41	2.31	2.85	2.89
ENSMUSG00000017176.17	Nt5c3b	-1.25	3.53	0.0320896	0.199553	2.91	4.04	2	4.11	2.51	3.6	3.97	4.14	4.37
ENSMUSG00000020806.15	Rhbdf2	0.93	5.24	0.0202353	0.172152	5.77	4.86	5.32	6.07	5.89	5.48	5.04	4.9	3.98
ENSMUSG00000031311.17	Nono	-0.73	7.5	0.0156487	0.158666	7.08	7.81	7.15	7.02	7.07	7.08	7.94	8.03	8.19
ENSMUSG00000047515.8	BC049715	-2.8	0.63	0.0390828	0.21606	-0.54	1.9	0.42	-2.54	-0.8	1.04	1.28	2.38	2.65
ENSMUSG00000031697.12	Orc6	-1.01	4.39	0.0262013	0.18465	3.84	4.81	3.7	4.23	3.56	4.18	4.82	4.76	5.45
ENSMUSG00000025791.18	Pgm1	1.01	3.4	0.0306323	0.196854	4.01	2.98	4.28	4.14	3.57	2.76	2.44	3.58	3.01
ENSMUSG00000042743.13	Sgtb	1.23	2.5	0.0367717	0.210828	3.26	2	2.86	3.74	3.11	2.16	1.51	2.53	1.59
ENSMUSG00000055612.15	Cdca7	-3.87	3.71	0.0388278	0.215619	1.55	5.41	2.57	0.4	1.44	3.24	5.57	6.17	6.6
ENSMUSG00000032094.8	Cd3d	-8.48	1.56	0.0322755	0.199999	-2	5.18	-2.92	-4.13	-2.76	3.24	5.19	5.81	6.47
ENSMUSG00000027327.16	1700037H04Rik	0.94	4.79	0.0224733	0.175353	5.36	4.37	4.89	6.05	5.13	4.97	4.07	3.97	4.42
ENSMUSG00000033450.8	Tagap	-1.12	4.36	0.0267593	0.185556	3.74	4.84	4.08	3.48	3.63	4.2	4.43	5.63	5.09
ENSMUSG00000033585.5	Ndn	-3.1	0.55	0.0379582	0.213797	-0.61	2	0.44	-4.13	-0.25	2.24	2.52	1.01	2.01
ENSMUSG00000029657.15	Hsph1	-1.23	6.06	0.0187929	0.168382	5.37	6.58	5.16	5.92	5.03	5.51	6.78	7.51	6.53
ENSMUSG00000096904.7	Gm3591	1.83	1.99	0.0401044	0.217963	3.02	1.36	2.06	3.4	3.5	1.6	2.19	1.93	-0.77
ENSMUSG00000036864.16	Proser3	-1.44	3.13	0.0355347	0.207033	2.42	3.72	1.97	3.17	2	3.1	3.11	4.07	4.53
ENSMUSG00000004451.14	Ralb	0.64	6.75	0.0162915	0.160975	7.12	6.48	6.93	7.04	7.37	6.95	6.51	6.33	6.13
ENSMUSG00000045160.14	Bola3	-1.56	2.78	0.0383425	0.214466	1.96	3.46	2.94	2.31	0.41	3.45	3.3	3	4.02
ENSMUSG00000091275.1	Gm3248	1.9	1.59	0.0418978	0.222335	2.64	1.01	2.09	2.95	2.78	1.14	2.23	1.45	-1.51
ENSMUSG00000020547.5	Bzw2	-0.93	4.69	0.0246278	0.18	4.19	5.09	3.92	4.77	3.82	4.46	5.41	5.16	5.29
ENSMUSG00000050288.6	Fzd2	-3.64	-0.48	0.0298002	0.194503	-1.52	1.19	-0.81	-2.54	-4.34	1.97	1.12	0.38	0.88
ENSMUSG00000021775.11	Nr1d2	0.78	5.63	0.0190298	0.16901	6.08	5.29	6.12	6.61	5.49	5.13	5.29	5.61	5.13
ENSMUSG00000024754.13	Cemip2	0.8	6.67	0.0165217	0.16179	7.12	6.34	6.7	7.17	7.49	6.74	6.61	6.35	5.63
ENSMUSG00000035392.17	Dennd1a	0.61	6.05	0.0177469	0.16633	6.38	5.8	6.49	6.04	6.6	5.61	6.01	5.96	5.62
ENSMUSG00000026003.5	Acadl	0.62	4.86	0.0223742	0.175347	5.22	4.61	5.26	5.15	5.22	4.5	4.65	4.58	4.67
ENSMUSG00000010751.15	Tnfrsf22	0.82	5.88	0.0182608	0.167649	6.32	5.55	6.43	6.38	6.14	6.09	5.91	5.44	4.74
ENSMUSG00000031245.8	Hmgn5	-0.93	4.65	0.0249987	0.181209	4.15	5.04	3.57	4.29	4.55	4.46	5.07	5.21	5.4
ENSMUSG00000002266.17	Zim1	1.61	1.94	0.040803	0.220197	2.82	1.4	2.65	2.14	3.57	1.9	2.38	0.38	0.53
ENSMUSG00000041235.12	Chd7	0.8	6.88	0.0163361	0.161088	7.33	6.54	6.98	7.55	7.46	7.18	6.73	6.33	5.93
ENSMUSG00000025175.12	Fn3k	-3.48	0.87	0.0404167	0.219065	-0.31	2.38	-0.42	1.54	-4.34	1.02	2.68	2.21	3.42
ENSMUSG00000020534.14	Shmt1	-1.52	3.13	0.0367545	0.210828	2.27	3.83	3.81	1	1.83	3.53	3.45	4.34	3.91
ENSMUSG00000028902.4	Sf3a3	-0.76	5.38	0.0210593	0.172876	4.97	5.7	5.07	4.96	4.85	5.26	5.5	5.88	6.17
ENSMUSG00000000409.14	Lck	-8.77	3.46	0.0390912	0.21606	-1.05	7.22	-1.34	-1.81	-1.53	5.28	7.33	7.83	8.44
ENSMUSG00000032604.16	Qars	-0.7	5.37	0.0210927	0.172984	4.98	5.66	4.83	5.24	4.85	5.22	5.72	5.82	5.89
ENSMUSG00000029528.19	Pxn	0.66	7.28	0.0159871	0.159585	7.66	7	7.18	7.86	7.93	7.37	7.01	6.79	6.81
ENSMUSG00000024169.16	Ift140	-0.86	3.99	0.0290736	0.19262	3.52	4.36	3.47	3.52	3.52	4.04	4.29	4.72	4.37
ENSMUSG00000036381.13	P2ry14	-2.31	1.84	0.043677	0.225655	0.74	2.86	1.87	-1.81	1.49	2.81	1.63	3.54	3.36
ENSMUSG00000024312.10	Wdr46	-1.12	4.34	0.027408	0.187139	3.71	4.83	4.1	3.26	3.73	4.02	4.68	5.28	5.31
ENSMUSG00000033931.9	Rbm34	-0.74	4.96	0.0231862	0.177658	4.55	5.27	4.48	4.38	4.77	4.99	5.12	5.29	5.66
ENSMUSG00000030054.4	Gp9	-4.26	-1.01	0.0299814	0.194944	-1.96	0.93	-1.7	-4.13	-4.34	2.19	-1.11	2.03	-0.03
ENSMUSG00000030752.8	Kdm8	-3.67	0.34	0.0368858	0.210842	-0.83	1.91	-1.05	0.4	-4.34	1.26	1.03	1.67	3.43
ENSMUSG00000070327.14	Rnf213	0.7	9.47	0.0155554	0.158642	9.87	9.18	9.87	9.95	9.8	9.65	9.32	9.24	8.49
ENSMUSG00000031442.21	Mcf2l	0.83	7.96	0.0156956	0.158666	8.43	7.61	8	8.62	8.68	8.22	7.91	7.04	7.27
ENSMUSG00000070407.5	Hs3st3b1	-1.25	3.7	0.0317998	0.198844	3.08	4.21	2.8	3.88	2.48	3.87	3.45	4.8	4.66
ENSMUSG00000024673.9	Ms4a1	-4.73	0.16	0.0323562	0.200077	-1.52	2.26	-0.81	-2.54	-4.34	4.22	2.15	1.19	1.25
ENSMUSG00000072437.4	Nanos1	-1.74	2.08	0.0428749	0.2248	1.22	2.84	0.25	1.94	1.15	2.07	2.95	3.6	2.6
ENSMUSG00000060548.13	Tnfrsf19	-3.12	0.33	0.0380325	0.213797	-0.68	1.75	0.85	-0.96	-4.34	1.94	1.51	2.03	1.25
ENSMUSG00000034997.5	Htr2a	1.08	4.23	0.0261454	0.184641	4.85	3.78	4.25	4.96	5.31	4.55	3.74	3.87	2.89
ENSMUSG00000021569.10	Trip13	-3.13	2.52	0.0433457	0.225372	0.89	3.88	2.52	0.12	-0.43	2.32	3.37	4.28	5.44
ENSMUSG00000038351.14	Sgsm2	-1.72	1.85	0.0436633	0.225655	0.95	2.65	0.85	-0.22	1.85	2.35	2.9	3	2.22
ENSMUSG00000017734.15	Dbndd2	0.73	5.11	0.0214172	0.173684	5.54	4.81	5.7	5.6	5.3	5.37	4.52	4.83	4.48
ENSMUSG00000006014.16	Prg4	0.92	6.13	0.0178498	0.166422	6.69	5.71	6.11	7.41	6.53	5.52	5.17	5.9	6.25
ENSMUSG00000028937.14	Acot7	-1.41	3.69	0.0328439	0.201203	2.89	4.33	4.33	2.31	1.93	3.81	4.02	4.7	4.73
ENSMUSG00000022887.9	Masp1	2.16	2.02	0.0413593	0.220991	3.34	1.17	1.76	3.7	4.47	2.52	0.47	1.07	0.18
ENSMUSG00000020171.8	Yeats4	-1.07	4.78	0.024908	0.181209	4.18	5.24	4.81	4.18	3.51	4.55	5.08	5.64	5.68
ENSMUSG00000036411.10	9530077C05Rik	-3.48	0.57	0.0388567	0.215619	-0.7	2.15	1.22	-4.13	-1.53	1.31	1.69	3.44	1.97
ENSMUSG00000009633.3	G0s2	-4.05	0.01	0.0333583	0.202163	-0.84	1.74	-4.51	2.21	-4.34	2.56	1.03	1.89	1.21
ENSMUSG00000026965.12	Anapc2	0.59	5.76	0.0189505	0.168608	6.1	5.51	6	5.93	6.36	5.78	5.45	5.48	5.31
ENSMUSG00000071516.2	Hist1h2ai	-5.43	0.88	0.0349349	0.205874	-1.46	3.23	-1.34	-2.54	-2.76	1.31	3.22	3.42	4.82
ENSMUSG00000091568.8	Gm8206	1.49	1.66	0.0429895	0.22482	2.54	1.12	2.36	2.81	2.35	1.96	0.94	0.89	0.28
ENSMUSG00000024533.17	Spire1	0.97	4.11	0.0271081	0.186737	4.62	3.75	4.93	4.22	4.67	3.88	4.61	2.99	3.47
ENSMUSG00000056055.13	Sag	-2.42	0.74	0.042872	0.2248	-0.22	1.84	0.44	0.4	-2.76	1.97	1.69	1.67	1.77
ENSMUSG00000021728.8	Emb	-1.88	4.99	0.0259432	0.184203	3.86	5.86	5.75	1.08	4.65	5.53	5.57	6.11	6.24
ENSMUSG00000050890.15	Pdik1l	-0.92	4.9	0.0241772	0.179352	4.38	5.3	4.19	4.66	4.27	4.53	5.71	5.52	5.42
ENSMUSG00000042121.16	Ssh1	0.95	5.99	0.0183681	0.168105	6.52	5.6	6.44	6.95	6.16	6.22	5.85	5.7	4.63
ENSMUSG00000043719.14	Col6a6	-3.75	1.47	0.0433599	0.225372	-0.15	3.21	0.25	-4.13	1.44	3.76	3.98	3.52	1.47
ENSMUSG00000047507.12	Baiap3	-3.96	-0.86	0.0311898	0.197594	-1.79	1	-0.99	-4.13	-4.34	-0.75	1.65	1.77	0.75
ENSMUSG00000026281.15	Dtymk	-1.41	4.4	0.0281408	0.189393	3.62	5.01	3.7	3.99	3.13	3.73	5.19	5.7	5.39
ENSMUSG00000024529.14	Lox	-1.33	3.99	0.0308113	0.197261	3.25	4.58	3.27	3.51	2.9	5.31	4.57	4.89	3.53
ENSMUSG00000095567.8	Noc2l	-1.09	4.58	0.0265486	0.185241	3.94	5.09	5.04	3.62	3.1	4.84	5.37	5.3	4.82
ENSMUSG00000009614.16	Sardh	2.46	0.81	0.0451325	0.228437	2.14	0.22	3.03	1.43	1.81	-1.66	1.51	1.91	-2.35
ENSMUSG00000042202.15	Slc35e2	-0.71	5.35	0.0217345	0.173771	4.94	5.67	5.09	4.46	5.25	5.68	5.61	5.96	5.42
ENSMUSG00000006527.16	Sfmbt1	-0.65	5.27	0.0220635	0.174247	4.9	5.57	5.01	4.59	5.07	5.38	5.69	5.72	5.45
ENSMUSG00000032860.5	P2ry2	0.83	5.13	0.0217656	0.173771	5.6	4.78	5.44	5.36	6	5.36	4.76	4.12	4.86
ENSMUSG00000024960.9	Plcb3	0.74	5.44	0.0204144	0.172152	5.86	5.13	5.84	5.83	5.91	5.85	5.06	4.71	4.9
ENSMUSG00000038459.10	Abhd17c	-0.83	4.66	0.0256547	0.182998	4.2	5.02	4.38	4.07	4.11	4.83	5.03	4.65	5.53
ENSMUSG00000038457.17	Tmem255b	0.92	5.07	0.0220727	0.174247	5.58	4.7	5.22	5.69	5.83	5.47	5.04	4.09	4.15
ENSMUSG00000110195.1	Pde2a	0.69	8.18	0.0160153	0.159585	8.57	7.88	8.11	8.86	8.72	8.27	8.08	7.57	7.6
ENSMUSG00000020364.14	Zfp354a	1.54	2.01	0.042073	0.222548	2.95	1.41	2.43	3.89	2.43	1.64	1.57	0.38	1.7
ENSMUSG00000022969.13	Il10rb	0.68	5.7	0.0194808	0.17002	6.1	5.41	5.77	6.09	6.43	5.87	5.3	5.21	5.26
ENSMUSG00000051224.13	Tceanc	-2.07	2.51	0.0430245	0.22482	1.39	3.44	1.79	0.4	1.73	1.97	3.7	3.63	4.34
ENSMUSG00000039208.15	Metrnl	1.55	2.96	0.0358148	0.20755	3.8	2.38	5.05	3.32	2.97	2.9	2.52	2.51	1.43
ENSMUSG00000042345.15	Ubash3a	-7.54	0.74	0.0352251	0.206567	-2	3.98	-4.51	-1.81	-4.34	1.55	4.23	4.47	5.57
ENSMUSG00000024067.14	Dpy30	-1.07	4.09	0.0297877	0.194503	3.52	4.53	3.42	4.37	2.72	3.99	4.53	4.72	4.86
ENSMUSG00000023991.16	Foxp4	-3	1.75	0.0458084	0.229556	0.72	3.06	2.97	1.49	-4.34	2.5	2.68	3.57	3.4
ENSMUSG00000027635.15	Dsn1	-3.17	2.01	0.0458087	0.229556	0.86	3.39	3.29	1.6	-4.34	2.42	3.36	3.61	4.1
ENSMUSG00000036461.16	Elf1	-0.51	8.29	0.0161034	0.160073	8	8.51	7.92	7.87	8.2	8.44	8.31	8.52	8.76
ENSMUSG00000028986.12	Klhl7	0.8	4.87	0.0232289	0.177658	5.33	4.54	5.33	5.15	5.5	5.12	4.25	4.78	3.96
ENSMUSG00000032135.15	Mcam	0.8	6.94	0.0168755	0.163229	7.4	6.6	7.1	7.87	7.22	7.21	6.76	6.35	6.06
ENSMUSG00000075324.13	Fign	3.06	1.03	0.0459584	0.229878	2.87	0.29	1.51	2.81	4.16	0.96	0.17	-4.48	2.09
ENSMUSG00000069303.6	Hist1h2br	-4.09	3.68	0.0420638	0.222548	1.44	5.44	1.97	0.52	1.59	3.52	4.98	5.97	7.24
ENSMUSG00000039782.14	Cpeb2	0.68	5.18	0.0217705	0.173771	5.57	4.9	5.86	5.42	5.41	5.2	4.76	5.08	4.54
ENSMUSG00000081058.5	Hist2h3c2	-2.89	4.02	0.0360172	0.208154	2.41	5.27	3.02	1.3	2.78	3.61	4.96	5.4	7.06
ENSMUSG00000048911.15	Rnf24	0.87	5.19	0.0217979	0.173771	5.65	4.85	5.59	5.34	6.02	5.26	5.38	4.68	4.05
ENSMUSG00000020375.9	Rufy1	0.71	4.86	0.0234701	0.177658	5.28	4.55	5.38	5.21	5.22	5.07	4.14	4.56	4.41
ENSMUSG00000040957.15	Cables1	1.41	2.2	0.0415221	0.221167	3.04	1.66	3.16	3.26	2.6	2.97	1.35	0.88	1.16
ENSMUSG00000056888.11	Glipr1	-2.24	1.82	0.0461931	0.229878	0.75	2.8	2.23	0.87	-1.48	1.9	2.5	3.03	3.65
ENSMUSG00000046743.6	Fat4	0.79	9.14	0.0161909	0.160459	9.59	8.8	9.26	9.94	9.58	9.29	9.04	8.81	8.07
ENSMUSG00000045636.16	Mtus1	0.51	7.34	0.0166947	0.162398	7.63	7.12	7.46	7.79	7.64	7.32	7.26	6.99	6.91
ENSMUSG00000031756.5	Cenpn	-3.44	1.63	0.0463329	0.230023	-0.04	3.15	0.7	0.26	-2.02	1.02	3.79	3.67	3.99
ENSMUSG00000057948.12	Unc13d	-5.37	0.94	0.0374799	0.212751	-0.93	3.32	1.9	-4.13	-4.34	1.46	3.43	3.89	4.38
ENSMUSG00000007029.16	Vars	-0.73	5.11	0.0234362	0.177658	4.72	5.41	4.38	5.06	4.7	5.11	5.26	5.69	5.55
ENSMUSG00000041859.10	Mcm3	-1.34	5.59	0.0221779	0.174448	4.81	6.19	5.35	4.5	4.56	4.87	6.57	6.46	6.83
ENSMUSG00000030724.7	Cd19	-3.22	0.39	0.0413189	0.220986	-0.9	1.84	-0.26	-1.32	-2.76	3.28	1.36	0.65	1.8
ENSMUSG00000029554.15	Mad1l1	-1.07	3.77	0.0326643	0.200766	3.18	4.25	3.1	2.56	3.82	3.7	4.15	4.64	4.45
ENSMUSG00000056069.10	Otulinl	-3.22	3.03	0.0444815	0.227457	1.64	4.54	4.37	-4.13	2.88	3.64	4.35	5.21	4.91
ENSMUSG00000026435.15	Slc45a3	-4.39	-1.79	0.0315593	0.198061	-2.38	0.44	-4.51	-4.13	-4.34	1.14	1.12	-2.9	1.05
ENSMUSG00000056305.4	Usp39	-1.09	3.89	0.0319281	0.198924	3.28	4.38	3.99	3.46	2.32	3.91	4.38	4.57	4.6
ENSMUSG00000090862.3	Rps13	-0.81	7.85	0.0166138	0.162216	7.39	8.2	7.77	7.19	7.21	7.47	8.24	8.3	8.79
ENSMUSG00000022237.17	Ankrd33b	0.95	4.57	0.0253241	0.182317	5.1	4.18	4.76	5.68	4.87	4.63	4.47	4.21	3.35
ENSMUSG00000052387.16	Trpm3	0.96	6.35	0.0181152	0.167083	6.88	5.96	6.55	7.1	6.98	6.33	6.45	6.21	4.83
ENSMUSG00000048878.6	Hexim1	-0.62	6.15	0.0191042	0.169325	5.8	6.41	5.56	6.03	5.81	6.03	6.53	6.67	6.41
ENSMUSG00000019659.8	Ccdc12	-0.89	4.42	0.0279114	0.189106	3.93	4.82	4.02	3.18	4.53	5	4.58	4.68	4.98
ENSMUSG00000047246.7	Hist1h2be	-2.01	5.41	0.0244017	0.17965	4.3	6.27	4.35	4.28	4.23	4.73	5.75	6.73	7.83
ENSMUSG00000050505.7	Pcdh20	-3.95	-0.71	0.0338494	0.203854	-1.69	1.15	-0.6	-4.13	-4.34	1.64	2.19	-0.57	0.82
ENSMUSG00000048534.7	Jaml	-4.51	0.32	0.0368317	0.210828	-0.98	2.29	1.75	-4.13	-4.34	1.97	1.03	2.03	3.92
ENSMUSG00000070565.11	Rasal2	0.81	8.24	0.0164143	0.161336	8.7	7.9	8.43	8.69	8.98	8.38	8.19	7.94	7.07
ENSMUSG00000073436.11	Eme2	0.79	4.37	0.0265951	0.185363	4.84	4.03	4.32	5.14	5.03	4	4.01	4.07	3.99
ENSMUSG00000022548.14	Apod	-1.71	2.84	0.0411137	0.220753	2	3.54	0.98	2.21	2.63	4.43	2.35	4.13	3.19
ENSMUSG00000078157.1	4931440F15Rik	2.18	0.34	0.0466166	0.230649	1.65	-0.28	0.78	1.36	2.58	-0.08	-0.01	-1.02	-1.22
ENSMUSG00000021546.18	Hnrnpk	-0.49	9.22	0.0163522	0.161088	8.94	9.43	8.96	8.86	9	9.17	9.36	9.58	9.62
ENSMUSG00000000134.17	Tfe3	0.57	5.5	0.0207992	0.172592	5.84	5.25	5.7	5.85	5.96	5.34	4.97	5.38	5.29
ENSMUSG00000020018.6	Snrpf	-1.61	3.63	0.0355121	0.207033	2.74	4.34	2.86	1.6	3.65	3.26	4.17	4.68	5.19
ENSMUSG00000031253.15	Srpx2	-3.7	-0.59	0.0341399	0.204131	-1.45	1.13	0.25	-4.13	-4.34	1.31	1.81	0.38	0.61
ENSMUSG00000022096.14	Hr	2.57	1.98	0.0443683	0.227449	3.5	1.06	4.62	1.85	3.97	2.54	-0.75	-1.31	2.95
ENSMUSG00000031283.16	Chrdl1	-2.86	0.87	0.0453052	0.228672	-0.52	2.23	-0.6	-1.32	-0.64	2.61	3.39	1.99	0.68
ENSMUSG00000052675.11	Zfp112	1.56	1.77	0.0448281	0.228291	2.66	1.24	2.94	2.38	2.55	0.17	1.48	2.51	0.37
ENSMUSG00000074220.10	Zfp382	-1.34	3.18	0.0382357	0.214137	2.48	3.75	2.75	3.07	1.49	3.14	3.43	4.45	3.92
ENSMUSG00000033294.11	Noc4l	-1.07	3.29	0.0367444	0.210828	2.73	3.75	2.91	2.69	2.48	3.43	3.36	3.91	4.23
ENSMUSG00000025403.5	Shmt2	-1.06	4.47	0.0282286	0.189596	3.87	4.94	3.8	3.77	3.99	4.02	5.41	4.96	5.34
ENSMUSG00000109511.1	Nup62	-0.75	6.18	0.019303	0.16972	5.77	6.5	5.62	5.61	6.05	6.01	6.26	6.73	6.99
ENSMUSG00000020409.10	Slu7	0.53	6.49	0.0179844	0.166557	6.79	6.26	6.7	6.6	7.07	6.34	6.27	6.34	6.08
ENSMUSG00000023353.14	Agap3	0.75	4.46	0.0263058	0.184958	4.9	4.14	4.67	5.23	4.78	4.46	4.03	4.19	3.84
ENSMUSG00000016150.15	Tenm1	-6.68	0.27	0.0371231	0.211758	-2.07	3.18	-2.19	-4.13	-4.34	0.28	3.84	3.9	4.5
ENSMUSG00000020023.18	Tmcc3	0.59	7.44	0.0169163	0.163256	7.77	7.19	7.53	7.85	7.93	7.54	7.23	7.18	6.79
ENSMUSG00000069272.6	Hist1h2ae	-4.86	0	0.0362237	0.209072	-1.68	2.15	-1.34	-4.13	-2.76	-0.22	2.01	3.09	3.38
ENSMUSG00000072674.10	Plac9b	-1.34	2.9	0.0405722	0.219547	2.19	3.49	3.17	2.28	0.95	3.65	3.09	3.47	3.68
ENSMUSG00000079388.9	2610042L04Rik	2.08	0.86	0.0478233	0.233722	2.03	0.32	1.56	2.21	2.17	0.74	1.44	0.27	-2.35
ENSMUSG00000006344.17	Ggt5	2.64	1.19	0.0474338	0.232443	2.56	0.57	3.81	1	2.74	1.02	2.23	0.65	-3.09
ENSMUSG00000024421.16	Lama3	0.74	6.14	0.0188278	0.168522	6.55	5.83	6.33	6.77	6.54	6.3	6.21	5.58	5.23
ENSMUSG00000035202.8	Lars2	-0.83	11.67	0.0168619	0.163229	11.2	12.03	11.22	11.15	11.23	11.11	12.08	12.41	12.51
ENSMUSG00000067149.6	Jchain	-5.08	0.23	0.0367043	0.210828	-1.34	2.41	0.62	-4.13	-4.34	0.66	1.91	2.62	4.24
ENSMUSG00000034156.16	Tspoap1	-3.21	0.49	0.0427106	0.224411	-0.7	2.02	1.22	-4.13	-1.53	2.32	2.87	1.4	1.25
ENSMUSG00000001774.8	Chordc1	-0.52	6.39	0.0186672	0.168382	6.09	6.61	6.11	6.19	5.96	6.44	6.67	6.51	6.82
ENSMUSG00000057113.13	Npm1	-0.99	8.36	0.0167118	0.162443	7.79	8.79	8.09	7.65	7.64	7.92	8.55	8.91	9.77
ENSMUSG00000042594.16	Sh2b3	0.55	7.65	0.0168793	0.163229	7.97	7.42	7.98	8.06	7.86	7.68	7.67	7.22	7.1
ENSMUSG00000059939.13	9430015G10Rik	-1.31	2.71	0.0423005	0.223115	1.98	3.31	2.69	1.49	1.59	2.96	3.34	3.83	3.05
ENSMUSG00000074227.12	Spint2	-1	4.71	0.0267063	0.185507	4.18	5.11	3.88	4.75	3.88	4.48	4.96	5.26	5.73
ENSMUSG00000026455.14	Klhl12	0.9	4.96	0.023629	0.17811	5.47	4.58	5.54	6	4.85	4.85	4.68	4.85	3.91
ENSMUSG00000032579.14	Hemk1	1.37	1.98	0.0443301	0.227364	2.83	1.45	2.34	2.77	3.3	1.51	0.94	1.01	2.01
ENSMUSG00000051735.7	Rinl	-1.4	4.18	0.0314195	0.197908	3.37	4.81	4.07	2.14	3.82	3.84	4.78	5.18	5.4
ENSMUSG00000040997.13	Abhd4	0.82	5.29	0.0220474	0.174247	5.75	4.95	5.62	5.55	6.08	5.71	5.01	4.47	4.58
ENSMUSG00000057098.14	Ebf1	0.75	7.87	0.0168443	0.163229	8.3	7.55	8.03	8.69	8.19	8.01	7.87	7.4	6.94
ENSMUSG00000039891.6	Txlnb	1.04	3.44	0.0335892	0.202937	4.06	3.02	3.52	4.58	4.03	3.57	3	2.9	2.48
ENSMUSG00000045519.15	Zfp560	1.07	4.04	0.0292673	0.192943	4.64	3.62	4.38	4.9	4.6	4.23	3.87	3.92	2.38
ENSMUSG00000028572.13	Hook1	-7.34	0.62	0.0381889	0.214137	-2.07	3.77	-2.19	-4.13	-4.34	1.17	3.79	4.94	5.07
ENSMUSG00000039976.4	Tbc1d16	1.76	2.17	0.0434966	0.225457	3.21	1.49	2.08	3.01	4.46	2.27	1.29	1.25	0.82
ENSMUSG00000060678.5	Hist1h4c	-2.09	2	0.0475136	0.23264	0.94	2.91	1.11	0.52	0.87	2.19	2.77	2.23	4.34
ENSMUSG00000022122.15	Ednrb	0.8	6.87	0.0176519	0.166165	7.33	6.54	7.58	6.78	7.61	7.17	6.59	6.3	6.08
ENSMUSG00000027499.12	Pkia	0.97	3.82	0.0308882	0.197261	4.37	3.43	4.18	4.33	4.58	4.12	3.32	3.61	2.58
ENSMUSG00000030309.16	Caprin2	-1.59	3.01	0.0411717	0.220886	2.13	3.74	2.41	0.52	3.28	3.99	3.22	4.44	3.21
ENSMUSG00000011832.15	Evi5l	0.9	4	0.0296778	0.194374	4.52	3.63	3.95	4.69	4.9	3.84	3.89	3.21	3.5
ENSMUSG00000039238.6	Zfp750	2.7	0.29	0.0481147	0.234493	1.77	-0.09	1.6	1.8	1.73	-0.38	1.57	0.38	-4.68
ENSMUSG00000024675.19	Ms4a4c	-4	-0.98	0.0349697	0.205878	-1.81	0.84	-1.05	-4.13	-4.34	1.46	-1.6	1.4	1.39
ENSMUSG00000051586.16	Mical3	0.58	6.51	0.0182657	0.167649	6.84	6.27	6.47	6.94	7.11	6.25	6.38	6.39	6.02
ENSMUSG00000024727.9	Trpm6	1.31	2.36	0.0423154	0.223115	3.18	1.82	2.46	3.72	3.3	1.8	1.57	1.3	2.38
ENSMUSG00000034334.8	Fam151b	1.91	0.71	0.049142	0.236658	1.86	0.12	1.9	2.47	1.02	0.05	0.47	-1.02	0.08
ENSMUSG00000055148.7	Klf2	1.06	6.06	0.0194491	0.17002	6.66	5.62	5.92	7.48	6.57	6.2	5.89	5.51	4.87
ENSMUSG00000040952.16	Rps19	-0.61	7.07	0.0177711	0.16633	6.73	7.33	6.82	6.8	6.56	6.99	7.3	7.23	7.8
ENSMUSG00000041460.14	Cacna2d4	-3.5	0.13	0.0410498	0.220681	-1.02	1.71	-1.05	-0.22	-4.34	0.96	2.42	0.56	2.58
ENSMUSG00000024910.5	Ctsw	-3.67	1.32	0.0482613	0.234644	-0.22	2.87	-2.92	-0.22	1.09	0.96	2.45	3.65	4.24
ENSMUSG00000002105.15	Slc39a13	0.79	4.75	0.0251748	0.182058	5.16	4.45	5.33	4.76	5.38	4.33	5.09	4	4.33
ENSMUSG00000028550.15	Atg4c	0.95	3.67	0.0323132	0.199999	4.19	3.31	4.48	3.71	4.34	3.64	3.41	3.47	2.62
ENSMUSG00000021234.9	Fam161b	1.5	1.91	0.0456358	0.22924	2.83	1.33	2.55	2.84	3.03	2.67	0.47	0.27	1.51
ENSMUSG00000027469.16	Tpx2	-3.57	4.23	0.0393333	0.21685	2.21	5.79	2.94	1	2.53	3.56	5.98	6.32	7.27
ENSMUSG00000027322.11	Siglec1	1.61	3.18	0.0364807	0.210003	4.09	2.55	5.29	3.63	3.31	3.78	1.75	2.9	1.59
ENSMUSG00000015980.14	Lrrc27	-3.63	-0.55	0.0365737	0.210447	-1.48	1.07	-4.51	-2.54	-0.64	0.96	-0.22	1.07	2.01
ENSMUSG00000067276.5	Capn6	-3.22	0.77	0.0470887	0.232113	-0.29	2.17	1.27	-0.04	-4.34	1.55	1.57	1.89	3.48
ENSMUSG00000038618.12	Rassf7	-3.52	-1.58	0.0340268	0.204131	-2.07	0.12	-2.19	-4.13	-4.34	0.28	-1.11	0.47	-0.03
ENSMUSG00000067274.10	Rplp0	-0.86	8.19	0.0171523	0.16392	7.7	8.56	8.01	7.55	7.54	7.79	8.39	8.76	9.31
ENSMUSG00000028926.15	Cdk14	0.9	5.78	0.020452	0.172152	6.27	5.43	6.26	6.15	6.38	6	5.92	5.37	4.41
ENSMUSG00000055044.12	Pdlim1	0.48	8.15	0.0170914	0.16392	8.43	7.95	8.38	8.65	8.25	8.03	8.01	7.81	7.95
ENSMUSG00000047731.17	Wbp1l	0.58	5.85	0.0202428	0.172152	6.18	5.61	6.18	6.07	6.29	5.98	5.54	5.56	5.35
ENSMUSG00000005233.16	Spc25	-4.88	1.83	0.0484361	0.23526	-0.43	3.94	1.68	-1.81	-2.76	2.07	3.36	4.89	5.38
ENSMUSG00000031070.15	Mrgprf	-2.84	0.11	0.0435339	0.225476	-0.98	1.45	-0.12	-1.81	-2.76	1.87	1.75	1.25	0.61
ENSMUSG00000067455.5	Hist1h4j	-5	1.02	0.0433315	0.225372	-1.02	3.23	0.54	-4.13	-2.02	1.26	3.18	3.63	4.7
ENSMUSG00000025586.17	Cpeb1	-2.85	0.94	0.0487324	0.235601	0.04	2.2	1.32	1	-4.34	2.52	1.57	2.62	1.89
ENSMUSG00000033777.4	Tlr13	-2.82	2.51	0.048494	0.23526	1.37	3.83	3.32	-4.13	3.13	4.29	3.32	3.94	3.71
ENSMUSG00000063458.13	Lrmda	2.29	0.76	0.0500493	0.238563	2.2	-0.01	0.85	2.14	3.43	0.89	-1.6	-0.09	-0.28
ENSMUSG00000023110.12	Prmt5	-1.34	4.3	0.0312397	0.197721	3.54	4.89	3.82	3.26	3.49	3.64	5.16	5.18	5.53
ENSMUSG00000042029.7	Ncapg2	-2.04	4.72	0.0301455	0.195606	3.57	5.6	4.35	3.72	2.58	3.89	5.58	6.31	6.59
ENSMUSG00000014496.8	Ankrd28	-0.57	6.84	0.0183608	0.168105	6.53	7.08	6.24	6.83	6.51	7	6.86	7.35	7.11
ENSMUSG00000027715.9	Ccna2	-2.63	5.29	0.0282146	0.189596	3.8	6.42	4.57	3.91	2.87	4.33	6.46	6.86	8.03
ENSMUSG00000007659.18	Bcl2l1	-0.81	5.37	0.0235329	0.177757	4.93	5.71	4.89	5.48	4.4	6.17	5.64	5.32	5.72
ENSMUSG00000023964.15	Calcr	3.34	-1.44	0.0401144	0.217963	0.6	-1.53	0.62	-0.22	0.95	0.05	-2.34	-4.48	-4.68
ENSMUSG00000031290.14	Lrch2	1.11	3.96	0.0307812	0.197261	4.57	3.53	4.33	4.63	4.73	4.53	3.83	3.35	2.34
ENSMUSG00000003824.12	Syce2	-3.21	1.74	0.0505872	0.239069	0.37	3.13	-1.34	-2.54	3.7	1.94	2.38	3.87	4.2
ENSMUSG00000031562.15	Dctd	-3.36	0	0.0423628	0.223273	-0.91	1.49	-4.51	0.92	-2.02	1.68	2.19	0.47	1.3
ENSMUSG00000027338.16	Prnd	1.79	5.37	0.0227277	0.176606	6.3	4.69	5.71	6.59	6.61	5.74	6.19	4.63	2.14
ENSMUSG00000059552.13	Trp53	-0.59	6.69	0.0187643	0.168382	6.36	6.94	6.27	6.6	6.2	6.54	6.98	7.02	7.2
ENSMUSG00000079845.8	Xlr4a	-4.4	0.23	0.0404968	0.219319	-1.29	2.19	0.01	-2.54	-4.34	0.17	2.06	3.11	3.15
ENSMUSG00000021051.10	Ppp2r5e	-0.52	6.48	0.0191662	0.169325	6.19	6.7	6.01	6.45	6.11	6.64	6.71	6.61	6.84
ENSMUSG00000090053.9	Palm2	2.97	-0.1	0.0488575	0.235883	1.57	-0.43	1.64	0.82	2.03	-4.47	0.81	1.57	-3.09
ENSMUSG00000062352.14	Itgb1bp1	-0.92	4.93	0.0263769	0.185034	4.42	5.33	4.78	4.77	3.67	5.13	5.56	4.88	5.75
ENSMUSG00000019055.15	Plod1	0.72	7.51	0.0176624	0.166165	7.92	7.21	7.79	7.92	8.04	7.63	7.48	7.24	6.47
ENSMUSG00000099517.2	Hist1h3g	-4.28	2.38	0.0510116	0.239955	0.19	4.24	0.98	-1.81	0.61	2.3	4.04	4.54	6.02
ENSMUSG00000036863.12	Syde2	-3.74	0.42	0.0449253	0.228372	-0.87	2.06	-0.26	-0.43	-4.34	0.48	1.44	3.44	2.64
ENSMUSG00000058163.14	Gm5431	0.79	4.83	0.0253371	0.182317	5.3	4.5	5.79	4.96	5.11	4.92	4.02	4.46	4.56
ENSMUSG00000044221.14	Grsf1	-0.58	5.38	0.0233925	0.177658	5.06	5.63	4.97	5.12	5.07	5.43	5.66	5.72	5.72
ENSMUSG00000025089.15	Gfra1	-4.21	0.67	0.0449952	0.228437	-0.89	2.56	0.85	-1.81	-4.34	0.48	2.82	3.38	3.31
ENSMUSG00000020251.13	Glt8d2	-1.82	1.89	0.0500224	0.238563	0.98	2.71	0.08	-0.22	2.66	2.14	2.71	3.18	2.66
ENSMUSG00000028194.15	Ddah1	1.09	5	0.0244756	0.179793	5.59	4.57	5.17	5.6	6	5.51	5.15	3.66	3.9
ENSMUSG00000114456.1	Hist1h2bh	-3.31	4.27	0.0388393	0.215619	2.42	5.69	3.14	1.3	2.69	3.83	5.09	6.33	7.49
ENSMUSG00000096847.2	Tmem151b	-6.85	-0.45	0.0406194	0.219622	-2.38	2.57	-4.51	-4.13	-4.34	-1.01	2.33	4.63	3.9
ENSMUSG00000024764.10	Naa40	-0.84	4.38	0.030041	0.195104	3.9	4.75	4.24	3.81	3.62	4.24	4.84	4.94	4.96
ENSMUSG00000040269.5	Mrps28	-1.32	3.09	0.0415258	0.221167	2.36	3.69	3.04	1.23	2.69	3.87	3.37	3.2	4.26
ENSMUSG00000027306.15	Nusap1	-3.03	5.02	0.0319	0.198844	3.3	6.33	4.06	2.99	2.78	4.13	6.28	6.77	8.1
ENSMUSG00000031842.14	Pde4c	2.81	1.09	0.0511372	0.24021	2.62	0.59	2.89	3.37	1.49	1.68	1.57	1.3	-4.68
ENSMUSG00000036062.13	Phf24	-3.66	-0.32	0.0396783	0.217083	-1.33	1.3	-2.92	-4.13	0.05	1.68	-0.46	1.89	1.66
ENSMUSG00000058799.16	Nap1l1	-0.9	7.75	0.0178196	0.166422	7.23	8.14	7.54	6.96	7.2	7.23	8.13	8.37	8.83
ENSMUSG00000066643.12	Wdr35	-3.14	0.39	0.0467327	0.230876	-0.57	1.82	1.87	-1.81	-4.34	1.46	1.21	2.15	2.19
ENSMUSG00000041570.14	Camsap2	0.52	7.96	0.0175888	0.166144	8.25	7.73	8.12	8.46	8.17	7.96	7.84	7.68	7.45
ENSMUSG00000038844.10	Kif16b	0.6	5.17	0.0237176	0.17811	5.53	4.91	5.51	5.61	5.47	4.84	4.65	4.95	5.18
ENSMUSG00000026980.15	Ly75	-2.12	3.04	0.0444479	0.227457	1.91	3.95	2.06	1.8	1.68	2.3	3.72	4.89	4.82
ENSMUSG00000027109.16	Sp3	-0.53	7.7	0.0178449	0.166422	7.4	7.92	7.47	7.29	7.43	7.65	7.78	8.03	8.24
ENSMUSG00000025876.15	Unc5a	2.18	1.57	0.0497085	0.238163	2.82	0.86	1.47	3.48	3.41	2.47	1.91	-0.78	-0.98
ENSMUSG00000031877.9	Ces2g	-2.72	1.25	0.0517977	0.241304	0.26	2.36	-2.92	0.73	1.73	2.88	0.72	2.44	3.18
ENSMUSG00000024795.11	Kif20b	-1.79	5.19	0.0272184	0.18691	4.15	5.98	4.75	3.43	4.22	4.31	6.33	6.34	6.92
ENSMUSG00000008822.15	Acyp1	-1.17	3.25	0.0399503	0.217694	2.64	3.75	2.48	2.38	2.95	3.3	3.34	3.79	4.49
ENSMUSG00000037533.19	Rapgef6	-0.48	7.9	0.0177726	0.16633	7.62	8.11	7.54	7.66	7.66	7.89	8.03	8.36	8.14
ENSMUSG00000042804.13	Gpr153	-2.84	0.69	0.0498556	0.238563	-0.21	1.97	1.51	-0.04	-4.34	1.51	1.86	2.29	2.01
ENSMUSG00000038781.7	Stap2	0.75	6.1	0.0201133	0.172152	6.53	5.79	6.2	6.76	6.62	6.31	5.89	5.82	5.11
ENSMUSG00000090084.7	Srpx	-3.09	0.51	0.0482337	0.234596	-0.62	1.97	-0.6	-4.13	0.7	1.46	2.23	2.92	1
ENSMUSG00000027375.14	Mal	-2.87	0.36	0.0477977	0.233722	-0.74	1.73	1.16	-2.54	-2.76	1.2	2.45	1.82	1.16
ENSMUSG00000032340.8	Neo1	0.67	5.97	0.0205741	0.172152	6.35	5.69	6.06	6.66	6.31	6.03	5.83	5.69	5.19
ENSMUSG00000027962.14	Vcam1	0.62	5.91	0.0207688	0.172592	6.29	5.63	6	6.67	6.18	5.71	5.34	5.61	5.86
ENSMUSG00000029352.14	Crybb3	2.19	1.17	0.0518114	0.241304	2.43	0.47	2.94	3.39	0.79	0.48	1.12	0.95	-1.51
ENSMUSG00000000295.13	Hddc2	-1.46	2.38	0.0479207	0.234024	1.63	3.02	2.34	1	1.33	2.96	2.38	2.89	3.73
ENSMUSG00000025006.16	Sorbs1	0.84	7.03	0.0184739	0.168123	7.5	6.68	7.05	7.86	7.59	7.14	7.01	6.68	5.88
ENSMUSG00000023828.3	Slc22a3	-3.2	-0.29	0.0420203	0.222548	-1.22	1.19	-1.05	-0.96	-4.34	1.76	1.03	0.95	0.61
ENSMUSG00000022303.9	Dcstamp	3.43	-0.57	0.047453	0.232443	1.47	-0.98	2.82	1.23	0.05	-0.08	-3.92	0.56	-4.68
ENSMUSG00000052085.7	Dock8	-1.33	6.71	0.0199282	0.171328	5.92	7.31	7.15	4.57	6.03	6.62	7.12	7.61	7.89
ENSMUSG00000024885.9	Aldh3b1	2.13	2.13	0.0469709	0.231705	3.24	1.5	3.63	2.18	3.85	2.56	2.1	2.44	-1.87
ENSMUSG00000028862.6	Map3k6	1.04	3.44	0.0358181	0.20755	4.08	3	3.71	4.32	4.16	3.75	2.65	2.18	3.3
ENSMUSG00000028378.6	Ptgr1	-2.52	1.26	0.0525329	0.242612	0.14	2.41	1.72	-2.54	0.18	2.52	1.96	1.54	3.43
ENSMUSG00000024197.10	Plin3	0.79	4.16	0.0302976	0.195997	4.6	3.85	4.76	4.34	4.69	4.33	3.88	3.58	3.54
ENSMUSG00000037003.16	Tns2	0.92	7.92	0.0178575	0.166422	8.45	7.54	7.96	8.94	8.44	8.32	7.68	7.3	6.83
ENSMUSG00000059291.15	Rpl11	-0.83	8.18	0.0178918	0.166422	7.71	8.54	7.99	7.45	7.68	7.88	8.33	8.62	9.32
ENSMUSG00000048264.16	Dip2c	0.61	5.57	0.0222092	0.174532	5.92	5.32	5.69	6.22	5.85	5.5	5.36	5.35	5.02
ENSMUSG00000041126.16	H2afv	-1.04	5.04	0.0266764	0.185507	4.44	5.5	4.8	3.54	4.96	4.99	5.27	5.54	6.18
ENSMUSG00000052533.14	Nup188	-0.78	5.57	0.0233186	0.177658	5.14	5.89	5.08	5.3	5.04	5.4	5.57	6.17	6.41
ENSMUSG00000020079.15	Supv3l1	-0.99	3.46	0.0384231	0.214527	2.92	3.91	3.29	2.25	3.13	3.82	3.61	4.11	4.03
ENSMUSG00000031887.13	Tradd	1.3	1.99	0.0480236	0.234376	2.71	1.54	2.75	2.67	2.63	1.26	2.35	1.59	0.68
ENSMUSG00000042474.6	Fcmr	-4.1	0.03	0.043117	0.22482	-1.3	1.81	-1.7	-0.67	-4.34	3.74	-0.01	1.45	1.73
ENSMUSG00000023078.6	Cxcl13	-4.49	-1.92	0.0378697	0.213703	-2.38	0.34	-4.51	-4.13	-4.34	1.08	-3.92	0.65	1.73
ENSMUSG00000045273.8	Cenph	-4.37	0.5	0.0460738	0.229878	-1.1	2.41	-0.26	-1.32	-4.34	0.39	1.96	3.74	3.3
ENSMUSG00000114004.1	Gm48552	3.18	-1.53	0.0430489	0.22482	0.45	-1.6	0.06	0.4	0.41	-4.47	-1.53	-0.93	-4.68
ENSMUSG00000025503.5	Taldo1	-0.92	5.37	0.0247861	0.180741	4.86	5.77	5.49	4.81	4.25	5.75	5.52	5.4	6.39
ENSMUSG00000036298.10	Slc2a13	-1.63	1.88	0.051796	0.241304	1.12	2.59	1.16	2.25	-0.43	2.73	2.19	2.64	2.65
[truncated: 11,173 more rows]
