# Supplementary material for: PAX3-FOXO1 dictates myogenic reprogramming and rhabdomyosarcoma identity in endothelial progenitors
Source: Nat Commun. 2023 Nov 15;14:7291. doi: 10.1038/s41467-023-43044-1 (PMC10651858; doi:10.1038/s41467-023-43044-1)
Supplement: Supplementary file 8 — Dataset 7 [file 41467_2023_43044_MOESM8_ESM.xlsx]

## Sheet: Sheet1
Supplementary Data 7 - aP2-Cre;R26-tdTom Tom+ enriched GO terms. Generated with DAVID, which uses a modified Fisher's exact test and reports several multiple testing-corrected values; FDR was selected in our analysis
Annotation Cluster 1	Enrichment Score: 13.34784945277153
Category	Term	Count	%	PValue	Genes	List Total	Pop Hits	Pop Total	Fold Enrichment	Bonferroni	Benjamini	FDR
GOTERM_BP_FAT	GO:0016477~cell migration	58	16.338	5.06165e-23	ROBO3, CLIC4, HSPB1, PTPRK, MEOX2, SYNE2, MMP28, AKT3, EPHB1, PHACTR4, VAV3, KIRREL3, EPHA4, MEF2C, SUN1, SEMA6A, SEMA6D, PRKCE, DAPK2, PAWR, VASH1, RHOD, DUSP22, PTP4A3, PEAK1, FSCN1, NUMB, ITGA5, GAS6, DOCK1, PHLDB2, LAMA5, NOTCH1, PXN, KALRN, RRAS, ATOH8, PLXNA2, CTNNA1, MPZL1, SPAG9, TCAF2, ANGPT2, FZD4, MCAM, SEMA4C, DAB2IP, MERTK, CDC42BPA, L1CAM, SELE, NET1, MYO1C, APC, DNAJA4, DCHS1, NODA…	301	1555	39123	4.84801	2.39771e-19	2.39771e-20	2.07275e-20
GOTERM_BP_FAT	GO:0006928~movement of cell or subcellular component	68	19.1549	5.12994e-22	ROBO3, CLIC4, HSPB1, PTPRK, MEOX2, SYNE2, MMP28, AKT3, EPHB1, PHACTR4, VAV3, KIRREL3, EPHA4, MEF2C, SUN1, SEMA6A, SEMA6D, PRKCE, DAPK2, PAWR, VASH1, RHOD, DUSP22, ENAH, PTP4A3, PEAK1, FSCN1, NUMB, ITGA5, GAS6, DOCK1, PHLDB2, LAMA5, NOTCH1, PXN, DNAH6, KCNA5, KALRN, PRTG, RRAS, MYO6, ATOH8, PLXNA2, CTNNA1, MPZL1, SPAG9, TCAF2, ANGPT2, FZD4, MCAM, SEMA4C, WDR19, DAB2IP, MERTK, CDC42BPA, L1CAM, SELE…	301	2261	39123	3.90908	2.43005e-18	2.20914e-19	1.90974e-19
GOTERM_BP_FAT	GO:0051674~localization of cell	60	16.9014	2.27039e-21	ROBO3, CLIC4, HSPB1, PTPRK, MEOX2, SYNE2, MMP28, AKT3, EPHB1, PHACTR4, VAV3, KIRREL3, EPHA4, MEF2C, SUN1, SEMA6A, SEMA6D, PRKCE, DAPK2, PAWR, VASH1, RHOD, DUSP22, ENAH, PTP4A3, PEAK1, FSCN1, NUMB, ITGA5, GAS6, DOCK1, PHLDB2, LAMA5, NOTCH1, PXN, DNAH6, KALRN, RRAS, ATOH8, PLXNA2, CTNNA1, MPZL1, SPAG9, TCAF2, ANGPT2, FZD4, MCAM, SEMA4C, DAB2IP, MERTK, CDC42BPA, L1CAM, SELE, NET1, MYO1C, APC, DNAJA4…	301	1807	39123	4.31577	1.07549e-17	8.96238e-19	7.74772e-19
GOTERM_BP_FAT	GO:0048870~cell motility	60	16.9014	3.04225e-21	ROBO3, CLIC4, HSPB1, PTPRK, MEOX2, SYNE2, MMP28, AKT3, EPHB1, PHACTR4, VAV3, KIRREL3, EPHA4, MEF2C, SUN1, SEMA6A, SEMA6D, PRKCE, DAPK2, PAWR, VASH1, RHOD, DUSP22, ENAH, PTP4A3, PEAK1, FSCN1, NUMB, ITGA5, GAS6, DOCK1, PHLDB2, LAMA5, NOTCH1, PXN, DNAH6, KALRN, RRAS, ATOH8, PLXNA2, CTNNA1, MPZL1, SPAG9, TCAF2, ANGPT2, FZD4, MCAM, SEMA4C, DAB2IP, MERTK, CDC42BPA, L1CAM, SELE, NET1, MYO1C, APC, DNAJA4…	301	1818	39123	4.28966	1.44111e-17	1.10855e-18	9.58309e-19
GOTERM_BP_FAT	GO:0040011~locomotion	62	17.4648	4.8861e-20	ROBO3, CLIC4, HSPB1, PTPRK, MEOX2, SYNE2, MMP28, AKT3, EPHB1, PHACTR4, VAV3, KIRREL3, EPHA4, MEF2C, SUN1, SEMA6A, SEMA6D, PRKCE, DAPK2, PAWR, VASH1, RHOD, DUSP22, ENAH, PTP4A3, PEAK1, FSCN1, NUMB, ITGA5, GAS6, DOCK1, PHLDB2, LAMA5, NOTCH1, PXN, DNAH6, KALRN, PRTG, RRAS, ATOH8, PLXNA2, CTNNA1, MPZL1, SPAG9, TCAF2, ANGPT2, FZD4, MCAM, SEMA4C, DAB2IP, MERTK, CDC42BPA, L1CAM, SELE, NET1, MYO1C, APC, …	301	2057	39123	3.91763	2.31454e-16	1.28586e-17	1.11159e-17
GOTERM_BP_FAT	GO:0030334~regulation of cell migration	41	11.5493	1.53284e-17	LAMA5, CLIC4, NOTCH1, HSPB1, PTPRK, MEOX2, SYNE2, RRAS, MMP28, ATOH8, AKT3, PLXNA2, MPZL1, SPAG9, EPHA4, TCAF2, MEF2C, SEMA6A, ANGPT2, FZD4, PRKCE, DAPK2, MCAM, SEMA6D, SEMA4C, DAB2IP, PAWR, VASH1, RHOD, SELE, DUSP22, MYO1C, APC, DNAJA4, NUMB, ITGA5, GAS6, DOCK1, PHLDB2, NODAL, BCAR1	301	1003	39123	5.31311	7.26105e-14	2.50381e-15	2.16447e-15
GOTERM_BP_FAT	GO:2000145~regulation of cell motility	42	11.831	2.33776e-17	LAMA5, CLIC4, NOTCH1, HSPB1, PTPRK, MEOX2, SYNE2, RRAS, MMP28, ATOH8, AKT3, PLXNA2, CTNNA1, MPZL1, SPAG9, EPHA4, TCAF2, MEF2C, SEMA6A, ANGPT2, FZD4, PRKCE, DAPK2, MCAM, SEMA6D, SEMA4C, DAB2IP, PAWR, VASH1, RHOD, SELE, DUSP22, MYO1C, APC, DNAJA4, NUMB, ITGA5, GAS6, DOCK1, PHLDB2, NODAL, BCAR1	301	1070	39123	5.10189	1.10739e-13	3.57224e-15	3.0881e-15
GOTERM_BP_FAT	GO:0040012~regulation of locomotion	43	12.1127	4.27774e-17	LAMA5, CLIC4, NOTCH1, HSPB1, PTPRK, MEOX2, SYNE2, RRAS, MMP28, ATOH8, AKT3, PLXNA2, CTNNA1, MPZL1, SPAG9, EPHA4, TCAF2, MEF2C, SEMA6A, ANGPT2, FZD4, PRKCE, DAPK2, MCAM, SEMA6D, SEMA4C, DAB2IP, PAWR, VASH1, RHOD, SELE, DUSP22, MYO1C, APC, DNAJA4, NUMB, ITGA5, AGRN, GAS6, DOCK1, PHLDB2, NODAL, BCAR1	301	1145	39123	4.88122	2.02637e-13	6.1405e-15	5.30829e-15
GOTERM_BP_FAT	GO:0051270~regulation of cellular component movement	43	12.1127	5.6233e-17	LAMA5, CLIC4, NOTCH1, HSPB1, PTPRK, MEOX2, SYNE2, RRAS, MMP28, ATOH8, AKT3, PLXNA2, CTNNA1, MPZL1, SPAG9, EPHA4, TCAF2, MEF2C, SEMA6A, ANGPT2, FZD4, PRKCE, DAPK2, MCAM, SEMA6D, SEMA4C, DAB2IP, PAWR, VASH1, RHOD, SELE, DUSP22, MYO1C, APC, DNAJA4, NUMB, ITGA5, AGRN, GAS6, DOCK1, PHLDB2, NODAL, BCAR1	301	1154	39123	4.84315	5.25913e-13	7.61074e-15	6.57926e-15
GOTERM_BP_FAT	GO:0030335~positive regulation of cell migration	28	7.88732	3.24064e-13	NOTCH1, HSPB1, SYNE2, RRAS, ATOH8, AKT3, MPZL1, SPAG9, EPHA4, TCAF2, SEMA6A, FZD4, PRKCE, DAPK2, MCAM, SEMA6D, SEMA4C, DAB2IP, PAWR, RHOD, SELE, MYO1C, APC, NUMB, ITGA5, GAS6, DOCK1, BCAR1	301	607	39123	5.99563	1.53514e-09	1.96807e-11	1.70134e-11
GOTERM_BP_FAT	GO:2000147~positive regulation of cell motility	28	7.88732	7.45685e-13	NOTCH1, HSPB1, SYNE2, RRAS, ATOH8, AKT3, MPZL1, SPAG9, EPHA4, TCAF2, SEMA6A, FZD4, PRKCE, DAPK2, MCAM, SEMA6D, SEMA4C, DAB2IP, PAWR, RHOD, SELE, MYO1C, APC, NUMB, ITGA5, GAS6, DOCK1, BCAR1	301	629	39123	5.78593	3.53256e-09	4.15566e-11	3.59245e-11
GOTERM_BP_FAT	GO:0051272~positive regulation of cellular component movement	28	7.88732	1.43205e-12	NOTCH1, HSPB1, SYNE2, RRAS, ATOH8, AKT3, MPZL1, SPAG9, EPHA4, TCAF2, SEMA6A, FZD4, PRKCE, DAPK2, MCAM, SEMA6D, SEMA4C, DAB2IP, PAWR, RHOD, SELE, MYO1C, APC, NUMB, ITGA5, GAS6, DOCK1, BCAR1	301	647	39123	5.62496	6.78375e-09	7.79729e-11	6.74053e-11
GOTERM_BP_FAT	GO:0040017~positive regulation of locomotion	28	7.88732	2.70816e-12	NOTCH1, HSPB1, SYNE2, RRAS, ATOH8, AKT3, MPZL1, SPAG9, EPHA4, TCAF2, SEMA6A, FZD4, PRKCE, DAPK2, MCAM, SEMA6D, SEMA4C, DAB2IP, PAWR, RHOD, SELE, MYO1C, APC, NUMB, ITGA5, GAS6, DOCK1, BCAR1	301	665	39123	5.47271	1.28286e-08	1.40973e-10	1.21867e-10
GOTERM_BP_FAT	GO:0001667~ameboidal-type cell migration	23	6.47887	1.09205e-11	LAMA5, MEF2C, SEMA6A, NOTCH1, ANGPT2, PRKCE, SEMA6D, SEMA4C, PXN, DAB2IP, HSPB1, VASH1, MEOX2, SYNE2, PTP4A3, RRAS, DNAJA4, ATOH8, AKT3, DOCK1, NODAL, BCAR1, PHACTR4	301	455	39123	6.57025	5.17303e-08	5.22529e-10	4.51711e-10
GOTERM_BP_FAT	GO:0051271~negative regulation of cellular component movement	19	5.35211	3.83753e-10	EPHA4, MEF2C, CLIC4, SEMA6A, NOTCH1, ANGPT2, SEMA6D, SEMA4C, DAB2IP, PTPRK, VASH1, MEOX2, DUSP22, RRAS, DNAJA4, MMP28, CTNNA1, PHLDB2, NODAL	301	354	39123	6.97615	1.81784e-06	1.47792e-08	1.27762e-08
GOTERM_BP_FAT	GO:0040013~negative regulation of locomotion	19	5.35211	1.0433e-09	EPHA4, MEF2C, CLIC4, SEMA6A, NOTCH1, ANGPT2, SEMA6D, SEMA4C, DAB2IP, PTPRK, VASH1, MEOX2, DUSP22, RRAS, DNAJA4, MMP28, CTNNA1, PHLDB2, NODAL	301	377	39123	6.55055	4.94209e-06	3.89142e-08	3.36402e-08
GOTERM_BP_FAT	GO:2000146~negative regulation of cell motility	17	4.78873	4.47052e-09	EPHA4, MEF2C, CLIC4, NOTCH1, ANGPT2, SEMA6D, DAB2IP, PTPRK, VASH1, MEOX2, DUSP22, RRAS, DNAJA4, MMP28, CTNNA1, PHLDB2, NODAL	301	319	39123	6.92666	2.11767e-05	1.40244e-07	1.21237e-07
GOTERM_BP_FAT	GO:0030336~negative regulation of cell migration	16	4.50704	1.55629e-08	EPHA4, MEF2C, CLIC4, NOTCH1, ANGPT2, SEMA6D, DAB2IP, PTPRK, VASH1, MEOX2, DUSP22, RRAS, DNAJA4, MMP28, PHLDB2, NODAL	301	302	39123	6.88619	7.37187e-05	4.5507e-07	3.93395e-07
GOTERM_BP_FAT	GO:0010594~regulation of endothelial cell migration	12	3.38028	1.77752e-07	MEF2C, NOTCH1, ANGPT2, RRAS, DNAJA4, ATOH8, AKT3, DAB2IP, HSPB1, VASH1, MEOX2, BCAR1	301	181	39123	8.61724	0.000841658	3.81001e-06	3.29365e-06
GOTERM_BP_FAT	GO:0010596~negative regulation of endothelial cell migration	7	1.97183	5.5991e-06	MEF2C, NOTCH1, ANGPT2, DNAJA4, DAB2IP, VASH1, MEOX2	301	58	39123	15.6868	0.0261744	9.0832e-05	7.85216e-05
GOTERM_BP_FAT	GO:0010633~negative regulation of epithelial cell migration	7	1.97183	2.31257e-05	MEF2C, NOTCH1, ANGPT2, DNAJA4, DAB2IP, VASH1, MEOX2	301	74	39123	12.2951	0.10376	0.000333983	0.000288718
Annotation Cluster 2	Enrichment Score: 12.197411560658939
Category	Term	Count	%	PValue	Genes	List Total	Pop Hits	Pop Total	Fold Enrichment	Bonferroni	Benjamini	FDR
GOTERM_BP_FAT	GO:0022603~regulation of anatomical structure morphogenesis	44	12.3944	2.08185e-17	NOTCH1, PXN, ITPR1, HSPB1, NRARP, TSPAN12, MEOX2, DLL1, KALRN, SYNE1, CD59A, RRAS, HEY1, AKT3, PLXNA2, EGLN1, SPAG9, EPHA4, MEF2C, SEMA6A, ANGPT2, CEMIP2, SEMA6D, SEMA4C, DAB2IP, VASH1, L1CAM, RHOD, EPN2, NET1, INF2, APC, COL4A2, DDAH1, TAOK2, CDC42EP3, NUMB, TCF4, ITGA5, AGRN, DOCK1, PHLDB2, NODAL, BCAR1	301	1178	39123	4.85482	9.86174e-14	3.28725e-15	2.84173e-15
GOTERM_BP_FAT	GO:0072358~cardiovascular system development	36	10.1408	4.69755e-16	CLIC4, NOTCH1, LUZP1, PXN, HSPB1, NRARP, TSPAN12, MEOX2, DLL1, GJC1, CD59A, RRAS, HEY1, GJA4, AKT3, EPHB1, EGLN1, VAV3, MEF2C, SEMA6A, ANGPT2, CEMIP2, FZD4, MCAM, DAB2IP, VASH1, PTPN14, EPN2, MYO1E, COL4A2, DDAH1, KCTD10, ALDH1A2, TCF4, ITGA5, NODAL	301	831	39123	5.63076	2.10365e-12	5.56307e-14	4.80912e-14
GOTERM_BP_FAT	GO:0001944~vasculature development	36	10.1408	4.82917e-16	CLIC4, NOTCH1, LUZP1, PXN, HSPB1, NRARP, TSPAN12, MEOX2, DLL1, GJC1, CD59A, RRAS, HEY1, GJA4, AKT3, EPHB1, EGLN1, VAV3, MEF2C, SEMA6A, ANGPT2, CEMIP2, FZD4, MCAM, DAB2IP, VASH1, PTPN14, EPN2, MYO1E, COL4A2, DDAH1, KCTD10, ALDH1A2, TCF4, ITGA5, NODAL	301	832	39123	5.62399	2.10365e-12	5.57946e-14	4.82328e-14
GOTERM_BP_FAT	GO:0048646~anatomical structure formation involved in morphogenesis	43	12.1127	1.85846e-15	FHOD3, CLIC4, NOTCH1, LUZP1, MEGF11, PXN, HSPB1, NRARP, TSPAN12, MEOX2, DLL1, CECR2, CD59A, RRAS, HEY1, ATOH8, AKT3, PLXNA2, PGM5, EPHB1, PHACTR4, EGLN1, VAV3, MEF2C, SEMA6A, ANGPT2, CEMIP2, MCAM, SEMA4C, DAB2IP, VASH1, PTPN14, EPN2, ENAH, COL4A2, DDAH1, KCTD10, ALDH1A2, TCF4, DCHS1, ITGA5, PHLDB2, NODAL	301	1270	39123	4.40079	8.94051e-12	2.00081e-13	1.72964e-13
GOTERM_BP_FAT	GO:0001568~blood vessel development	34	9.57746	3.53188e-15	CLIC4, NOTCH1, LUZP1, PXN, HSPB1, NRARP, TSPAN12, MEOX2, DLL1, GJC1, CD59A, RRAS, HEY1, GJA4, AKT3, EPHB1, VAV3, MEF2C, SEMA6A, ANGPT2, CEMIP2, FZD4, MCAM, DAB2IP, VASH1, EPN2, MYO1E, COL4A2, DDAH1, KCTD10, ALDH1A2, TCF4, ITGA5, NODAL	301	787	39123	5.61526	1.68292e-11	3.41439e-13	2.95164e-13
GOTERM_BP_FAT	GO:0072359~circulatory system development	42	11.831	1.29746e-14	FHOD3, CLIC4, NOTCH1, LUZP1, NXN, PXN, HSPB1, NRARP, TSPAN12, MEOX2, DLL1, GJC1, CD59A, RRAS, HEY1, TMEM67, GJA4, AKT3, EPHB1, EGLN1, VAV3, MEF2C, SEMA6A, ANGPT2, CEMIP2, FZD4, MCAM, DAB2IP, VASH1, PTPN14, EPN2, MYO1E, APC, COL4A2, DDAH1, KCTD10, ALDH1A2, TCF4, DCHS1, ITGA5, DIPK2A, NODAL	301	1282	39123	4.25821	6.15318e-11	1.09751e-12	9.4877e-13
GOTERM_BP_FAT	GO:0048514~blood vessel morphogenesis	30	8.4507	1.19378e-13	CLIC4, NOTCH1, PXN, HSPB1, NRARP, TSPAN12, MEOX2, DLL1, GJC1, CD59A, RRAS, HEY1, AKT3, EPHB1, VAV3, SEMA6A, ANGPT2, CEMIP2, FZD4, MCAM, DAB2IP, VASH1, EPN2, MYO1E, COL4A2, DDAH1, KCTD10, TCF4, ITGA5, NODAL	301	680	39123	5.73427	5.65356e-10	8.0785e-12	6.98363e-12
GOTERM_BP_FAT	GO:0001525~angiogenesis	27	7.60563	5.35795e-13	CLIC4, NOTCH1, PXN, HSPB1, NRARP, TSPAN12, MEOX2, DLL1, CD59A, RRAS, HEY1, AKT3, EPHB1, VAV3, SEMA6A, ANGPT2, CEMIP2, MCAM, DAB2IP, VASH1, EPN2, COL4A2, DDAH1, KCTD10, TCF4, ITGA5, NODAL	301	571	39123	6.14601	2.53805e-09	3.09519e-11	2.67571e-11
GOTERM_BP_FAT	GO:0045765~regulation of angiogenesis	21	5.91549	3.56162e-12	EGLN1, SEMA6A, NOTCH1, ANGPT2, CEMIP2, PXN, DAB2IP, HSPB1, VASH1, TSPAN12, MEOX2, DLL1, EPN2, CD59A, DDAH1, RRAS, COL4A2, AKT3, TCF4, ITGA5, NODAL	301	344	39123	7.93463	1.68713e-08	1.81413e-10	1.56826e-10
GOTERM_BP_FAT	GO:1901342~regulation of vasculature development	22	6.19718	3.76316e-12	EGLN1, SEMA6A, NOTCH1, ANGPT2, CEMIP2, PXN, DAB2IP, HSPB1, VASH1, TSPAN12, MEOX2, DLL1, EPN2, CD59A, DDAH1, RRAS, HEY1, COL4A2, AKT3, TCF4, ITGA5, NODAL	301	387	39123	7.38886	1.78263e-08	1.89639e-10	1.63938e-10
GOTERM_BP_FAT	GO:1904018~positive regulation of vasculature development	10	2.8169	6.65084e-05	NOTCH1, ANGPT2, DDAH1, RRAS, AKT3, PXN, HSPB1, ITGA5, DLL1, NODAL	301	225	39123	5.77674	0.270256	0.000865523	0.00074822
GOTERM_BP_FAT	GO:0045766~positive regulation of angiogenesis	9	2.53521	0.000186472	ANGPT2, DDAH1, RRAS, AKT3, PXN, HSPB1, ITGA5, DLL1, NODAL	301	203	39123	5.76252	0.586624	0.00208231	0.0018001
Annotation Cluster 3	Enrichment Score: 11.817227629950315
Category	Term	Count	%	PValue	Genes	List Total	Pop Hits	Pop Total	Fold Enrichment	Bonferroni	Benjamini	FDR
GOTERM_BP_FAT	GO:0030029~actin filament-based process	34	9.57746	2.87553e-14	FHOD3, HIP1, PXN, KCNA5, SYNE2, ABLIM2, MYO6, CTNNA1, PLS3, PGM5, SPTAN1, PHACTR4, MEF2C, TPM4, PRKCE, PAWR, SORBS1, CDC42BPA, RHOD, SELE, ENAH, MYO1D, MYO1E, DIAPH2, MYO1B, INF2, MYO1C, TAOK2, CDC42EP3, FSCN1, UTRN, DOCK1, PHLDB2, BCAR1	301	848	39123	5.21133	1.36211e-10	2.27023e-12	1.96255e-12
GOTERM_BP_FAT	GO:0030036~actin cytoskeleton organization	31	8.73239	1.06272e-13	FHOD3, HIP1, PXN, ABLIM2, MYO6, CTNNA1, PLS3, PGM5, SPTAN1, PHACTR4, MEF2C, TPM4, PRKCE, PAWR, SORBS1, CDC42BPA, RHOD, ENAH, MYO1D, MYO1E, DIAPH2, MYO1B, INF2, MYO1C, TAOK2, CDC42EP3, FSCN1, UTRN, DOCK1, PHLDB2, BCAR1	301	728	39123	5.53472	5.03298e-10	7.29579e-12	6.307e-12
GOTERM_BP_FAT	GO:0007010~cytoskeleton organization	43	12.1127	3.12637e-13	FHOD3, HIP1, MAST4, PXN, SYNE2, CAMSAP2, ABLIM2, TMEM67, MYO6, CTNNA1, PLS3, PGM5, SPTAN1, GIT1, PHACTR4, CNTLN, MEF2C, SUN1, TPM4, PRKCE, PAWR, SORBS1, CDC42BPA, RHOD, ENAH, TTLL7, MYO1D, MYO1E, DIAPH2, MYO1B, INF2, MYO1C, APC, TAOK2, CDC42EP3, FSCN1, TACC1, UTRN, AGRN, NES, DOCK1, PHLDB2, BCAR1	301	1479	39123	3.7789	1.48097e-09	1.92332e-11	1.66266e-11
GOTERM_BP_FAT	GO:1902589~single-organism organelle organization	48	13.5211	6.77533e-13	FHOD3, STX12, LAMA5, HIP1, NOTCH1, PXN, SYNE1, CAMSAP2, ABLIM2, TMEM67, MYO6, CTNNA1, PLS3, PGM5, SPTAN1, GIT1, PHACTR4, VAV3, WWTR1, MEF2C, SUN1, TPM4, NUBPL, PRKCE, WDR19, PAWR, HSPA2, SORBS1, CDC42BPA, RHOD, ENAH, MYO1D, MYO1E, DIAPH2, MYO1B, INF2, MYO1C, APC, TAOK2, CDC42EP3, FSCN1, UTRN, ALPK1, NES, DOCK1, PHLDB2, BCAR1, VAMP3	301	1860	39123	3.35424	3.20964e-09	3.8208e-11	3.30297e-11
GOTERM_BP_FAT	GO:0007015~actin filament organization	22	6.19718	1.05486e-10	FHOD3, HIP1, TPM4, PRKCE, PXN, PAWR, SORBS1, RHOD, ENAH, MYO1D, MYO1E, DIAPH2, MYO1B, MYO1C, MYO6, CDC42EP3, CTNNA1, FSCN1, PLS3, SPTAN1, PHLDB2, BCAR1	301	463	39123	6.176	4.99688e-07	4.50169e-09	3.89158e-09
GOTERM_BP_FAT	GO:0097435~supramolecular fiber organization	28	7.88732	1.8295e-10	FHOD3, HIP1, PXN, CLU, CAMSAP2, MYO6, CTNNA1, PLS3, PGM5, SPTAN1, GIT1, MEF2C, TPM4, PRKCE, PAWR, SORBS1, RHOD, ENAH, MYO1D, MYO1E, DIAPH2, MYO1B, MYO1C, APC, CDC42EP3, FSCN1, PHLDB2, BCAR1	301	802	39123	4.53784	8.66633e-07	7.47098e-09	6.45845e-09
Annotation Cluster 4	Enrichment Score: 11.233800325242738
Category	Term	Count	%	PValue	Genes	List Total	Pop Hits	Pop Total	Fold Enrichment	Bonferroni	Benjamini	FDR
GOTERM_BP_FAT	GO:0007155~cell adhesion	58	16.338	1.80446e-23	MEGF11, PCDHGB2, CTNND1, HSPB1, CGAS, NRARP, PTPRK, PEAR1, PIEZO1, PGM5, EPHB1, VAV3, KIRREL3, EPHA4, IL15, PRKCE, IZUMO1, PCDHGA1, PAWR, RHOD, DUSP22, BCAM, PEAK1, SPARCL1, ITGA5, UTRN, GAS6, DOCK1, PHLDB2, TNFRSF21, VAMP3, LAMA5, NOTCH1, PXN, PCDHB20, PRTG, CD59A, RRAS, HLX, PLXNA2, CLCA2, CTNNA1, IGFBP7, SOCS6, ANGPT2, FZD4, MCAM, SORBS1, MERTK, L1CAM, SELE, BMP6, NET1, APC, TAOK2, DCHS1, NODA…	301	1522	39123	4.95312	8.54773e-20	1.42462e-20	1.23154e-20
GOTERM_BP_FAT	GO:0022610~biological adhesion	58	16.338	2.634e-23	MEGF11, PCDHGB2, CTNND1, HSPB1, CGAS, NRARP, PTPRK, PEAR1, PIEZO1, PGM5, EPHB1, VAV3, KIRREL3, EPHA4, IL15, PRKCE, IZUMO1, PCDHGA1, PAWR, RHOD, DUSP22, BCAM, PEAK1, SPARCL1, ITGA5, UTRN, GAS6, DOCK1, PHLDB2, TNFRSF21, VAMP3, LAMA5, NOTCH1, PXN, PCDHB20, PRTG, CD59A, RRAS, HLX, PLXNA2, CLCA2, CTNNA1, IGFBP7, SOCS6, ANGPT2, FZD4, MCAM, SORBS1, MERTK, L1CAM, SELE, BMP6, NET1, APC, TAOK2, DCHS1, NODA…	301	1534	39123	4.91437	1.24773e-19	1.67845e-20	1.45097e-20
GOTERM_BP_FAT	GO:0030155~regulation of cell adhesion	34	9.57746	2.61787e-14	LAMA5, NOTCH1, HSPB1, CGAS, NRARP, DLL1, CD59A, RRAS, HLX, PLXNA2, PIEZO1, SOCS6, VAV3, EPHA4, ANGPT2, FZD4, IL15, PRKCE, PAWR, L1CAM, RHOD, SELE, BMP6, DUSP22, NET1, APC, PEAK1, ITGA5, UTRN, DOCK1, PHLDB2, NODAL, TNFRSF21, BCAR1	301	845	39123	5.22983	1.24115e-10	2.17559e-12	1.88074e-12
GOTERM_BP_FAT	GO:0098602~single organism cell adhesion	31	8.73239	8.28608e-14	LAMA5, NOTCH1, MEGF11, CTNND1, PXN, HSPB1, CGAS, NRARP, PEAR1, CD59A, HLX, CTNNA1, PIEZO1, SOCS6, FZD4, IL15, IZUMO1, PAWR, MERTK, L1CAM, SELE, BMP6, DUSP22, NET1, PEAK1, ITGA5, DOCK1, NODAL, TNFRSF21, BCAR1, VAMP3	301	721	39123	5.58846	3.92331e-10	5.77223e-12	4.98993e-12
GOTERM_BP_FAT	GO:0098609~cell-cell adhesion	31	8.73239	1.37468e-10	LAMA5, NOTCH1, MEGF11, PCDHGB2, CTNND1, HSPB1, CGAS, NRARP, PEAR1, PCDHB20, PRTG, CD59A, HLX, CTNNA1, PIEZO1, SOCS6, KIRREL3, IL15, MCAM, IZUMO1, PCDHGA1, PAWR, L1CAM, SELE, BMP6, DUSP22, SPARCL1, DCHS1, ITGA5, NODAL, TNFRSF21	301	972	39123	4.14535	6.51185e-07	5.7627e-09	4.98169e-09
GOTERM_BP_FAT	GO:0016337~single organismal cell-cell adhesion	22	6.19718	2.80273e-08	NOTCH1, IL15, MEGF11, IZUMO1, CTNND1, CGAS, HSPB1, PAWR, NRARP, L1CAM, PEAR1, SELE, BMP6, DUSP22, CD59A, HLX, CTNNA1, PIEZO1, ITGA5, SOCS6, NODAL, TNFRSF21	301	635	39123	4.50313	0.000132756	7.71891e-07	6.67278e-07
GOTERM_BP_FAT	GO:0022407~regulation of cell-cell adhesion	16	4.50704	1.0998e-05	NOTCH1, IL15, CGAS, HSPB1, PAWR, NRARP, L1CAM, SELE, BMP6, DUSP22, CD59A, HLX, PIEZO1, SOCS6, NODAL, TNFRSF21	301	509	39123	4.08571	0.0507638	0.000169147	0.000146223
GOTERM_BP_FAT	GO:0007159~leukocyte cell-cell adhesion	13	3.66197	0.000170508	IL15, CGAS, HSPB1, PAWR, NRARP, L1CAM, SELE, DUSP22, CD59A, HLX, ITGA5, SOCS6, TNFRSF21	301	440	39123	3.84022	0.554146	0.00194157	0.00167844
GOTERM_BP_FAT	GO:1903037~regulation of leukocyte cell-cell adhesion	11	3.09859	0.00105608	DUSP22, CD59A, HLX, IL15, HSPB1, PAWR, CGAS, NRARP, SOCS6, SELE, TNFRSF21	301	396	39123	3.61047	0.993298	0.00962046	0.00831661
Annotation Cluster 5	Enrichment Score: 11.06083949986346
Category	Term	Count	%	PValue	Genes	List Total	Pop Hits	Pop Total	Fold Enrichment	Bonferroni	Benjamini	FDR
GOTERM_BP_FAT	GO:0048468~cell development	83	23.3803	8.07869e-28	FHOD3, ROBO3, CLIC4, RAPH1, HSPB1, PTPRK, FRY, CLU, SYNE1, SPR, HEY1, HMG20B, DENND5A, PGM5, EPHB1, GIT1, PHACTR4, PAQR8, KIRREL3, EPHA4, IL15RA, MEF2C, SEMA6A, IL15, SEMA6D, LIFR, GPRIN3, ENAH, SLC9A4, PEAK1, ALDH1A2, ANGPTL8, NUMB, DOCK1, TNFRSF21, CNGB1, VAMP3, LAMA5, NOTCH1, ARHGEF26, NPR2, PXN, ITPR1, KALRN, DLL1, CAMSAP2, GJC1, SOCS2, SNX3, GRK1, PRTG, CECR2, SH3TC2, TMEM67, MYO6, MICALL1, …	301	2707	39123	3.98525	3.82688e-24	3.82688e-24	3.30822e-24
GOTERM_BP_FAT	GO:0007399~nervous system development	80	22.5352	4.59721e-26	ROBO3, RAPH1, HSPB1, PTPRK, FRY, CLU, SYNE2, SYNE1, SPR, HEY1, LRRTM2, AKT3, HMG20B, DENND5A, EPHB1, GIT1, PHACTR4, KIRREL3, EPHA4, IL15RA, MEF2C, SUN1, SEMA6A, SEMA6D, LIFR, ALDH3A2, GPRIN3, ENAH, NRG4, ALDH1A2, NUMB, GAS6, TNFRSF21, CNGB1, LAMA5, NOTCH1, LUZP1, ITPR1, KALRN, DLL1, CAMSAP2, SOCS2, SNX3, GRK1, PRTG, CECR2, SH3TC2, HLX, TMEM67, MYO6, MICALL1, PRDM16, ATOH8, PLXNA2, CTNNA1, 2610042…	301	2672	39123	3.89152	2.1777e-22	4.3554e-23	3.76512e-23
GOTERM_BP_FAT	GO:0022008~neurogenesis	65	18.3099	3.4536e-23	ROBO3, RAPH1, HSPB1, PTPRK, FRY, CLU, SYNE2, SYNE1, SPR, HEY1, HMG20B, DENND5A, EPHB1, GIT1, KIRREL3, EPHA4, IL15RA, MEF2C, SUN1, SEMA6A, SEMA6D, LIFR, GPRIN3, ENAH, ALDH1A2, NUMB, GAS6, TNFRSF21, CNGB1, LAMA5, NOTCH1, ITPR1, KALRN, DLL1, CAMSAP2, SOCS2, SNX3, GRK1, PRTG, CECR2, SH3TC2, TMEM67, MYO6, MICALL1, PRDM16, ATOH8, PLXNA2, CTNNA1, SPAG9, ZBTB18, GPR17, SEMA4C, PBX3, DAB2IP, EIF2AK4, L1CA…	301	1961	39123	4.30826	1.63597e-19	1.81774e-20	1.57139e-20
GOTERM_BP_FAT	GO:0032989~cellular component morphogenesis	50	14.0845	9.01462e-21	FHOD3, ROBO3, CLIC4, RAPH1, FRY, CLU, SYNE1, SPR, PGM5, EPHB1, KIRREL3, EPHA4, MEF2C, SEMA6A, SEMA6D, LIFR, RHOD, ENAH, PEAK1, CDC42EP3, NUMB, DOCK1, PHLDB2, VAMP3, LAMA5, NOTCH1, ARHGEF26, PXN, ITPR1, KALRN, GRK1, PRTG, PLXNA2, SPAG9, NUBPL, FZD4, SEMA4C, WDR19, DAB2IP, EIF2AK4, MERTK, L1CAM, NET1, APC, TAOK2, DCHS1, AGRN, NES, NODAL, BCAR1	301	1268	39123	5.12527	4.27023e-17	2.84682e-18	2.46099e-18
GOTERM_BP_FAT	GO:0030182~neuron differentiation	56	15.7746	1.31534e-20	ROBO3, RAPH1, HSPB1, PTPRK, FRY, CLU, SYNE1, SPR, HEY1, HMG20B, DENND5A, EPHB1, GIT1, KIRREL3, EPHA4, IL15RA, MEF2C, SEMA6A, SEMA6D, LIFR, GPRIN3, ENAH, ALDH1A2, NUMB, TNFRSF21, CNGB1, LAMA5, NOTCH1, ITPR1, KALRN, DLL1, CAMSAP2, SOCS2, SNX3, GRK1, PRTG, CECR2, TMEM67, MYO6, MICALL1, ATOH8, PLXNA2, CTNNA1, SPAG9, ZBTB18, SEMA4C, PBX3, DAB2IP, EIF2AK4, L1CAM, BMP6, APC, TAOK2, TCF4, TCF3, AGRN	301	1627	39123	4.47369	6.23077e-17	3.89423e-18	3.36645e-18
GOTERM_BP_FAT	GO:0048699~generation of neurons	58	16.338	8.2536e-20	ROBO3, RAPH1, HSPB1, PTPRK, FRY, CLU, SYNE1, SPR, HEY1, HMG20B, DENND5A, EPHB1, GIT1, KIRREL3, EPHA4, IL15RA, MEF2C, SEMA6A, SEMA6D, LIFR, GPRIN3, ENAH, ALDH1A2, NUMB, GAS6, TNFRSF21, CNGB1, LAMA5, NOTCH1, ITPR1, KALRN, DLL1, CAMSAP2, SOCS2, SNX3, GRK1, PRTG, CECR2, TMEM67, MYO6, MICALL1, ATOH8, PLXNA2, CTNNA1, SPAG9, ZBTB18, SEMA4C, PBX3, DAB2IP, EIF2AK4, L1CAM, BMP6, APC, TMEM98, TAOK2, TCF4, T…	301	1820	39123	4.14212	3.90973e-16	2.05775e-17	1.77887e-17
GOTERM_BP_FAT	GO:0000902~cell morphogenesis	46	12.9577	2.12635e-19	ROBO3, LAMA5, CLIC4, NOTCH1, ARHGEF26, PXN, RAPH1, ITPR1, FRY, KALRN, CLU, SYNE1, GRK1, PRTG, SPR, PLXNA2, EPHB1, SPAG9, KIRREL3, EPHA4, MEF2C, SEMA6A, FZD4, SEMA6D, SEMA4C, WDR19, DAB2IP, LIFR, EIF2AK4, MERTK, L1CAM, RHOD, NET1, ENAH, APC, PEAK1, TAOK2, CDC42EP3, NUMB, DCHS1, AGRN, NES, DOCK1, NODAL, BCAR1, VAMP3	301	1145	39123	5.22177	1.00725e-15	5.03625e-17	4.35369e-17
GOTERM_BP_FAT	GO:0030030~cell projection organization	56	15.7746	3.81508e-19	ROBO3, RAPH1, HSPB1, PTPRK, FRY, CLU, SYNE2, SYNE1, HEY1, DENND5A, EPHB1, GIT1, VAV3, KIRREL3, EPHA4, IL15RA, MEF2C, SEMA6A, SEMA6D, LIFR, RHOD, GPRIN3, ENAH, CDC42EP3, FSCN1, NUMB, ALPK1, TNFRSF21, LAMA5, NOTCH1, ARHGEF26, PXN, ITPR1, KALRN, CAMSAP2, SNX3, PRTG, CECR2, ABLIM2, TMEM67, MYO6, MICALL1, PLXNA2, CTNNA1, EPS8L1, SPAG9, WWTR1, SEMA4C, WDR19, DAB2IP, EIF2AK4, L1CAM, APC, TAOK2, AGRN, NES	301	1754	39123	4.14977	1.8072e-15	8.60573e-17	7.43941e-17
GOTERM_BP_FAT	GO:0045595~regulation of cell differentiation	62	17.4648	5.39011e-19	HSPB1, NRARP, HTR2A, YBX1, CLU, SYNE1, SPRED2, HEY1, PIEZO1, HMG20B, DENND5A, EPHB1, EPHA4, IL15RA, MEF2C, SEMA6A, IL15, MAMSTR, SEMA6D, PAWR, TMEM178, SDHAF2, NUMB, GAS6, DOCK1, PHLDB2, TNFRSF21, NOTCH1, NPR2, ITPR1, LPL, KALRN, DLL1, CAMSAP2, SOCS2, SNX3, PRTG, ZFP57, RRAS, HLX, PRDM16, ATOH8, PLXNA2, CTNNA1, SPAG9, WWTR1, SEMA4C, CRIM1, DAB2IP, MBOAT2, EIF2AK4, L1CAM, BMP6, ACVR2A, NET1, APC, …	301	2162	39123	3.72736	2.5533e-15	1.11013e-16	9.59675e-17
GOTERM_BP_FAT	GO:0048666~neuron development	48	13.5211	2.23199e-18	ROBO3, LAMA5, NOTCH1, RAPH1, ITPR1, HSPB1, PTPRK, FRY, KALRN, CLU, SYNE1, CAMSAP2, GRK1, PRTG, SNX3, CECR2, SPR, HEY1, TMEM67, MYO6, MICALL1, PLXNA2, CTNNA1, DENND5A, EPHB1, GIT1, ZBTB18, SPAG9, KIRREL3, EPHA4, IL15RA, MEF2C, SEMA6A, SEMA6D, SEMA4C, PBX3, DAB2IP, LIFR, EIF2AK4, L1CAM, ENAH, GPRIN3, APC, TAOK2, NUMB, AGRN, TNFRSF21, CNGB1	301	1333	39123	4.68033	1.05729e-14	4.22918e-16	3.656e-16
GOTERM_BP_FAT	GO:0031175~neuron projection development	40	11.2676	4.27067e-15	ROBO3, LAMA5, NOTCH1, RAPH1, ITPR1, HSPB1, PTPRK, FRY, KALRN, CLU, SYNE1, CAMSAP2, PRTG, SNX3, MYO6, MICALL1, PLXNA2, CTNNA1, DENND5A, EPHB1, GIT1, SPAG9, KIRREL3, EPHA4, IL15RA, MEF2C, SEMA6A, SEMA6D, SEMA4C, DAB2IP, LIFR, EIF2AK4, L1CAM, ENAH, GPRIN3, APC, TAOK2, NUMB, AGRN, TNFRSF21	301	1122	39123	4.63375	1.99847e-11	3.9667e-13	3.42909e-13
GOTERM_BP_FAT	GO:0051094~positive regulation of developmental process	49	13.8028	5.76233e-15	HSPB1, CGAS, HTR2A, CLU, HEY1, LRRTM2, AKT3, PIEZO1, HMG20B, EPHB1, EPHA4, IL15RA, MEF2C, SEMA6A, IL15, MAMSTR, PAWR, DDAH1, NUMB, ITGA5, GAS6, DOCK1, PHLDB2, NOTCH1, PXN, ITPR1, LPL, KALRN, DLL1, SOCS2, SNX3, RRAS, HLX, PRDM16, ATOH8, PLXNA2, SPAG9, WWTR1, ANGPT2, DAB2IP, L1CAM, BMP6, ACVR2A, NET1, APC, TCF4, TCF3, AGRN, NODAL	301	1696	39123	3.75522	2.73475e-11	5.15022e-13	4.45222e-13
GOTERM_BP_FAT	GO:0051240~positive regulation of multicellular organismal process	52	14.6479	2.09746e-13	HSPB1, CGAS, HTR2A, CLU, HEY1, LRRTM2, AKT3, HMG20B, EPHB1, EPHA4, IL15RA, MEF2C, SEMA6A, IL15, PRKCE, PAWR, DDAH1, NUMB, ITGA5, GAS6, DOCK1, PHLDB2, PDE9A, NOTCH1, CEBPG, PXN, ITPR1, LPL, KALRN, AGPAT2, DLL1, SOCS2, SNX3, RRAS, HLX, TSPAN6, ATOH8, PLXNA2, SPAG9, WWTR1, CD209B, ANGPT2, DAB2IP, L1CAM, BMP6, ACVR2A, TCF4, TCF3, AGRN, NODAL, BCAR1, CRLF2	301	2085	39123	3.24163	9.93449e-10	1.32476e-11	1.14521e-11
GOTERM_BP_FAT	GO:0000904~cell morphogenesis involved in differentiation	33	9.29577	2.74674e-13	ROBO3, LAMA5, CLIC4, NOTCH1, ARHGEF26, PXN, RAPH1, KALRN, SYNE1, GRK1, PRTG, SPR, PLXNA2, EPHB1, EPHA4, MEF2C, SEMA6A, FZD4, SEMA6D, SEMA4C, MERTK, L1CAM, NET1, ENAH, APC, PEAK1, TAOK2, NUMB, AGRN, DOCK1, NODAL, BCAR1, VAMP3	301	864	39123	4.96439	1.30111e-09	1.71202e-11	1.47999e-11
GOTERM_BP_FAT	GO:0060284~regulation of cell development	37	10.4225	2.2086e-12	NOTCH1, NPR2, ITPR1, HSPB1, DLL1, KALRN, SYNE1, CAMSAP2, PRTG, SOCS2, SNX3, HEY1, PLXNA2, CTNNA1, HMG20B, DENND5A, SPAG9, EPHA4, IL15RA, MEF2C, SEMA6A, SEMA6D, SEMA4C, DAB2IP, EIF2AK4, L1CAM, BMP6, NET1, TMEM98, NUMB, TCF4, TCF3, AGRN, DOCK1, NODAL, TNFRSF21, BCAR1	301	1177	39123	4.08593	1.0462e-08	1.17552e-10	1.0162e-10
GOTERM_BP_FAT	GO:0045597~positive regulation of cell differentiation	36	10.1408	2.44536e-11	NOTCH1, ITPR1, HSPB1, LPL, HTR2A, KALRN, CLU, SOCS2, SNX3, RRAS, HEY1, HLX, PRDM16, ATOH8, PLXNA2, PIEZO1, HMG20B, SPAG9, EPHA4, WWTR1, IL15RA, MEF2C, SEMA6A, IL15, MAMSTR, DAB2IP, L1CAM, BMP6, ACVR2A, NET1, APC, NUMB, TCF4, TCF3, GAS6, DOCK1	301	1216	39123	3.848	1.15836e-07	1.15837e-09	1.00137e-09
GOTERM_BP_FAT	GO:0051960~regulation of nervous system development	34	9.57746	8.95039e-11	NOTCH1, ITPR1, HSPB1, DLL1, KALRN, SYNE1, CAMSAP2, PRTG, SOCS2, SNX3, HEY1, LRRTM2, PLXNA2, CTNNA1, HMG20B, DENND5A, EPHB1, SPAG9, EPHA4, IL15RA, MEF2C, SEMA6A, SEMA6D, SEMA4C, DAB2IP, EIF2AK4, L1CAM, BMP6, TMEM98, NUMB, TCF4, TCF3, AGRN, TNFRSF21	301	1144	39123	3.86295	4.2398e-07	3.96243e-09	3.42541e-09
GOTERM_BP_FAT	GO:0050767~regulation of neurogenesis	32	9.01408	9.03465e-11	NOTCH1, ITPR1, HSPB1, DLL1, KALRN, SYNE1, CAMSAP2, PRTG, SOCS2, SNX3, HEY1, PLXNA2, CTNNA1, HMG20B, DENND5A, SPAG9, EPHA4, IL15RA, MEF2C, SEMA6A, SEMA6D, SEMA4C, DAB2IP, EIF2AK4, L1CAM, BMP6, TMEM98, NUMB, TCF4, TCF3, AGRN, TNFRSF21	301	1017	39123	4.08973	4.27971e-07	3.9627e-09	3.42564e-09
GOTERM_BP_FAT	GO:0032990~cell part morphogenesis	27	7.60563	2.43097e-10	ROBO3, LAMA5, NOTCH1, RAPH1, KALRN, CLU, PRTG, PLXNA2, EPHB1, SPAG9, KIRREL3, EPHA4, MEF2C, SEMA6A, NUBPL, SEMA6D, SEMA4C, DAB2IP, LIFR, EIF2AK4, L1CAM, ENAH, APC, TAOK2, NUMB, AGRN, NES	301	754	39123	4.65434	1.15155e-06	9.59625e-09	8.29568e-09
GOTERM_BP_FAT	GO:0045664~regulation of neuron differentiation	28	7.88732	3.51268e-10	NOTCH1, ITPR1, HSPB1, DLL1, KALRN, SYNE1, CAMSAP2, SOCS2, SNX3, HEY1, PLXNA2, HMG20B, DENND5A, SPAG9, EPHA4, IL15RA, MEF2C, SEMA6A, SEMA6D, SEMA4C, DAB2IP, EIF2AK4, L1CAM, BMP6, NUMB, TCF4, TCF3, AGRN	301	826	39123	4.40599	1.66396e-06	1.3639e-08	1.17905e-08
GOTERM_BP_FAT	GO:0048858~cell projection morphogenesis	26	7.32394	5.16278e-10	ROBO3, LAMA5, NOTCH1, RAPH1, KALRN, CLU, PRTG, PLXNA2, EPHB1, SPAG9, KIRREL3, EPHA4, MEF2C, SEMA6A, SEMA6D, SEMA4C, DAB2IP, LIFR, EIF2AK4, L1CAM, ENAH, APC, TAOK2, NUMB, AGRN, NES	301	723	39123	4.67413	2.4456e-06	1.95649e-08	1.69133e-08
GOTERM_BP_FAT	GO:0048812~neuron projection morphogenesis	25	7.04225	1.57611e-09	ROBO3, LAMA5, NOTCH1, RAPH1, KALRN, CLU, PRTG, PLXNA2, EPHB1, SPAG9, KIRREL3, EPHA4, MEF2C, SEMA6A, SEMA6D, SEMA4C, DAB2IP, LIFR, EIF2AK4, L1CAM, ENAH, APC, TAOK2, NUMB, AGRN	301	705	39123	4.6091	7.46599e-06	5.61355e-08	4.85275e-08
GOTERM_BP_FAT	GO:0009605~response to external stimulus	57	16.0563	1.78335e-09	ROBO3, HSPB1, CGAS, HTR2A, LITAF, CLU, MMP28, PIEZO1, EPHB1, GIT1, VAV3, EPHA4, MEF2C, SUN1, SEMA6A, ACSL1, IL15, SEMA6D, PRKCE, DAPK2, PAWR, ENAH, ALDH1A2, ALPK1, GAS6, PHLDB2, CNGB1, LAMA5, PHLPP1, NOTCH1, LPL, KCNA5, RASAL2, KALRN, SNX3, GRK1, PRTG, STOX2, CD59A, APH1B, TSPAN6, PLXNA2, TRPM3, GPR17, CD209B, ANGPT2, MLKL, SEMA4C, DAB2IP, ASNS, EIF2AK4, L1CAM, BMP6, TNIP2, TCF3, AGRN, BCAR1	301	3111	39123	2.38144	8.44769e-06	6.21156e-08	5.36972e-08
GOTERM_BP_FAT	GO:0061564~axon development	22	6.19718	2.25763e-09	ROBO3, LAMA5, EPHA4, MEF2C, SEMA6A, NOTCH1, SEMA6D, SEMA4C, RAPH1, L1CAM, KALRN, CAMSAP2, ENAH, PRTG, APC, TAOK2, CTNNA1, NUMB, PLXNA2, AGRN, EPHB1, TNFRSF21	301	549	39123	5.20854	1.06943e-05	7.47858e-08	6.46502e-08
GOTERM_BP_FAT	GO:0006935~chemotaxis	22	6.19718	4.05792e-08	VAV3, ROBO3, LAMA5, EPHA4, MEF2C, SEMA6A, NOTCH1, ANGPT2, DAPK2, SEMA6D, SEMA4C, HSPB1, L1CAM, KALRN, ENAH, PRTG, MMP28, PLXNA2, AGRN, GAS6, EPHB1, BCAR1	301	649	39123	4.40599	0.000192205	1.05618e-06	9.13033e-07
GOTERM_BP_FAT	GO:0042330~taxis	22	6.19718	4.62698e-08	VAV3, ROBO3, LAMA5, EPHA4, MEF2C, SEMA6A, NOTCH1, ANGPT2, DAPK2, SEMA6D, SEMA4C, HSPB1, L1CAM, KALRN, ENAH, PRTG, MMP28, PLXNA2, AGRN, GAS6, EPHB1, BCAR1	301	654	39123	4.37231	0.000219156	1.19771e-06	1.03538e-06
GOTERM_BP_FAT	GO:0031344~regulation of cell projection organization	25	7.04225	5.66107e-08	ITPR1, HSPB1, KALRN, SYNE2, SYNE1, CAMSAP2, SNX3, TMEM67, PLXNA2, EPS8L1, DENND5A, SPAG9, EPHA4, IL15RA, MEF2C, SEMA6A, SEMA6D, SEMA4C, DAB2IP, L1CAM, APC, CDC42EP3, FSCN1, NUMB, AGRN	301	851	39123	3.81835	0.000268129	1.43404e-06	1.23968e-06
GOTERM_BP_FAT	GO:0007409~axonogenesis	19	5.35211	9.04666e-08	ROBO3, LAMA5, EPHA4, MEF2C, SEMA6A, NOTCH1, SEMA6D, SEMA4C, RAPH1, L1CAM, KALRN, ENAH, PRTG, APC, TAOK2, NUMB, PLXNA2, AGRN, EPHB1	301	504	39123	4.89992	0.000428448	2.11002e-06	1.82406e-06
GOTERM_BP_FAT	GO:0007411~axon guidance	14	3.94366	1.21431e-07	ROBO3, LAMA5, EPHA4, MEF2C, SEMA6A, NOTCH1, SEMA6D, SEMA4C, L1CAM, KALRN, ENAH, PRTG, PLXNA2, EPHB1	301	258	39123	7.053	0.000575054	2.75224e-06	2.37924e-06
GOTERM_BP_FAT	GO:0097485~neuron projection guidance	14	3.94366	1.26981e-07	ROBO3, LAMA5, EPHA4, MEF2C, SEMA6A, NOTCH1, SEMA6D, SEMA4C, L1CAM, KALRN, ENAH, PRTG, PLXNA2, EPHB1	301	259	39123	7.02577	0.000601329	2.86433e-06	2.47613e-06
GOTERM_BP_FAT	GO:0048667~cell morphogenesis involved in neuron differentiation	21	5.91549	2.05327e-07	ROBO3, LAMA5, EPHA4, MEF2C, SEMA6A, NOTCH1, SEMA6D, SEMA4C, RAPH1, L1CAM, KALRN, ENAH, GRK1, PRTG, APC, SPR, TAOK2, NUMB, PLXNA2, AGRN, EPHB1	301	653	39123	4.17996	0.00097216	4.38123e-06	3.78745e-06
GOTERM_BP_FAT	GO:0051962~positive regulation of nervous system development	21	5.91549	5.43375e-07	SPAG9, EPHA4, MEF2C, SEMA6A, NOTCH1, DAB2IP, ITPR1, HSPB1, L1CAM, KALRN, BMP6, SOCS2, SNX3, LRRTM2, NUMB, PLXNA2, HMG20B, TCF4, TCF3, AGRN, EPHB1	301	695	39123	3.92735	0.00257066	1.06804e-05	9.23287e-06
GOTERM_BP_FAT	GO:0022604~regulation of cell morphogenesis	18	5.07042	1.62722e-06	SPAG9, EPHA4, SEMA6A, SEMA6D, SEMA4C, PXN, L1CAM, KALRN, RHOD, SYNE1, NET1, TAOK2, CDC42EP3, NUMB, PLXNA2, AGRN, DOCK1, BCAR1	301	553	39123	4.23071	0.00767854	2.91976e-05	2.52405e-05
GOTERM_BP_FAT	GO:0010720~positive regulation of cell development	20	5.6338	3.35827e-06	SPAG9, EPHA4, MEF2C, SEMA6A, NOTCH1, DAB2IP, ITPR1, HSPB1, L1CAM, KALRN, BMP6, SOCS2, SNX3, NET1, NUMB, PLXNA2, HMG20B, TCF4, TCF3, DOCK1	301	715	39123	3.63571	0.0157823	5.70184e-05	4.92908e-05
GOTERM_BP_FAT	GO:0010975~regulation of neuron projection development	19	5.35211	3.40357e-06	SPAG9, IL15RA, EPHA4, MEF2C, SEMA6A, SEMA6D, SEMA4C, DAB2IP, ITPR1, HSPB1, L1CAM, KALRN, SYNE1, CAMSAP2, SNX3, NUMB, PLXNA2, DENND5A, AGRN	301	649	39123	3.80517	0.0159935	5.75812e-05	4.97772e-05
GOTERM_BP_FAT	GO:0050769~positive regulation of neurogenesis	18	5.07042	7.08112e-06	SPAG9, EPHA4, MEF2C, SEMA6A, NOTCH1, DAB2IP, ITPR1, HSPB1, L1CAM, KALRN, BMP6, SOCS2, SNX3, NUMB, PLXNA2, HMG20B, TCF4, TCF3	301	618	39123	3.78573	0.032987	0.000112561	9.7306e-05
GOTERM_BP_FAT	GO:0045666~positive regulation of neuron differentiation	16	4.50704	7.37931e-06	SPAG9, EPHA4, MEF2C, DAB2IP, ITPR1, HSPB1, L1CAM, KALRN, BMP6, SOCS2, SNX3, NUMB, PLXNA2, HMG20B, TCF4, TCF3	301	492	39123	4.22689	0.034352	0.000116132	0.000100393
GOTERM_BP_FAT	GO:0010769~regulation of cell morphogenesis involved in differentiation	13	3.66197	3.16653e-05	EPHA4, SEMA6A, SEMA6D, SEMA4C, L1CAM, KALRN, SYNE1, NET1, NUMB, PLXNA2, AGRN, DOCK1, BCAR1	301	368	39123	4.59157	0.139293	0.000438592	0.00037915
GOTERM_BP_FAT	GO:0031346~positive regulation of cell projection organization	15	4.22535	4.03308e-05	EPHA4, DAB2IP, ITPR1, HSPB1, L1CAM, KALRN, SNX3, APC, TMEM67, CDC42EP3, FSCN1, NUMB, PLXNA2, EPS8L1, AGRN	301	503	39123	3.87605	0.173909	0.00054699	0.000472857
GOTERM_BP_FAT	GO:0050770~regulation of axonogenesis	7	1.97183	0.00652191	EPHA4, SEMA6A, SEMA6D, SEMA4C, PLXNA2, AGRN, L1CAM	301	215	39123	4.2318	1	0.0449045	0.0388186
GOTERM_BP_FAT	GO:0010976~positive regulation of neuron projection development	9	2.53521	0.0112722	SNX3, EPHA4, DAB2IP, ITPR1, PLXNA2, NUMB, HSPB1, L1CAM, KALRN	301	392	39123	2.98416	1	0.0701661	0.0606566
Annotation Cluster 6	Enrichment Score: 10.205620513652937
Category	Term	Count	%	PValue	Genes	List Total	Pop Hits	Pop Total	Fold Enrichment	Bonferroni	Benjamini	FDR
GOTERM_BP_FAT	GO:0009966~regulation of signal transduction	87	24.507	1.2602e-26	HIP1, ARHGAP8, CTNND1, CELF4, HSPB1, CGAS, NRARP, HTR2A, YBX1, TSPAN12, SIPA1L2, LITAF, CLU, EDA2R, SPRED2, DSTYK, HEY1, AKT3, EPHB1, GIT1, PHACTR4, EPHA4, MEF2C, SEMA6A, IL15, PRKCE, DAPK2, PAWR, SLC39A10, EPN2, DUSP22, PTP4A3, SDHAF2, MDFIC, KCTD10, NUMB, ALPK1, GAS6, DIPK2A, PHLPP1, NOTCH1, CTBP2, MAOA, NXN, MVP, NPR2, PXN, ITPR1, XIAP, DLL1, SOCS2, SNX3, GRK1, CD59A, RRAS, SH3TC2, TSPAN6, PRD…	301	3099	39123	3.64891	5.96959e-23	2.98479e-23	2.58027e-23
GOTERM_BP_FAT	GO:0007166~cell surface receptor signaling pathway	78	21.9718	2.83462e-23	HIP1, CTNND1, CELF4, HSPB1, NRARP, PTPRK, YBX1, TSPAN12, INSYN2A, EDA2R, SPRED2, DSTYK, HEY1, EPHB1, GIT1, PHACTR4, VAV3, EPHA4, IL15RA, MEF2C, SEMA6A, ACSL1, IL15, SEMA6D, PRKCE, PAWR, SLC39A10, LIFR, EPN2, DUSP22, PTP4A3, SDHAF2, COL4A2, KCTD10, NUMB, ITGA5, GAS6, TNFRSF21, LAMA5, NOTCH1, NXN, MVP, NPR2, PXN, XIAP, KCNA5, KALRN, DLL1, SOCS2, CD59A, APH1B, PRDM16, ATOH8, PLXNA2, CTNNA1, PEA15A, …	301	2817	39123	3.59893	1.34276e-19	1.67845e-20	1.45097e-20
GOTERM_BP_FAT	GO:0070887~cellular response to chemical stimulus	76	21.4085	3.11098e-16	ROBO3, CLIC4, HSPB1, CGAS, PTPRK, YBX1, TSPAN12, LITAF, CLU, LRRC2, EDA2R, SPRED2, DSTYK, HEY1, CREB3L4, MMP28, AKT3, EPHB1, GIT1, VAV3, EPHA4, IL15RA, MEF2C, SEMA6A, ACSL1, IL15, PRKCE, DAPK2, PAWR, LIFR, EPN2, DUSP22, ENAH, PTP4A3, CYP2D22, COL4A2, DDAH1, ALDH1A2, GAS6, TNFRSF21, VAMP3, NOTCH1, CTBP2, NPR2, PXN, ITPR1, LPL, DLL1, SOCS2, CD59A, MICALL1, PRDM16, CTNNA1, IGFBP7, EGLN1, ANGPT2, FZD…	301	3538	39123	2.79204	1.57774e-12	3.77864e-14	3.26653e-14
GOTERM_BP_FAT	GO:0010033~response to organic substance	79	22.2535	2.21629e-15	HSPB1, CGAS, HTR2A, PTPRK, YBX1, TSPAN12, LITAF, CLU, LRRC2, EDA2R, SPRED2, DSTYK, SPR, HEY1, GNAT3, CREB3L4, AKT3, GIT1, PAQR8, EPHA4, IL15RA, MEF2C, SEMA6A, ACSL1, IL15, PRKCE, LIFR, EPN2, DUSP22, ENAH, PTP4A3, CYP2D22, COL4A2, ALDH1A2, GAS6, TNFRSF21, VAMP3, NOTCH1, CTBP2, NPR2, PXN, ITPR1, LPL, KCNA5, RASAL2, KALRN, DLL1, SOCS2, CD59A, TMEM67, MICALL1, PRDM16, PGGT1B, CTNNA1, IGFBP7, PEA15A, …	301	3930	39123	2.61276	1.05183e-11	2.2823e-13	1.97298e-13
GOTERM_BP_FAT	GO:0007167~enzyme linked receptor protein signaling pathway	37	10.4225	5.52677e-15	HIP1, NOTCH1, NPR2, MVP, PXN, HSPB1, PTPRK, YBX1, SOCS2, SPRED2, DSTYK, CD59A, PRDM16, ATOH8, EPHB1, GIT1, EPHA4, WWTR1, SEMA6A, ANGPT2, CRIM1, DAB2IP, LIFR, PTPN12, SORBS1, MERTK, BMP6, ACVR2A, EPN2, DUSP22, MYO1E, MYO1C, APC, COL4A2, GAS6, NODAL, BCAR1	301	960	39123	5.00952	2.62956e-11	5.03468e-13	4.35233e-13
GOTERM_BP_FAT	GO:0071310~cellular response to organic substance	63	17.7465	7.72893e-14	HSPB1, CGAS, PTPRK, YBX1, TSPAN12, LITAF, CLU, LRRC2, EDA2R, SPRED2, DSTYK, HEY1, CREB3L4, AKT3, GIT1, EPHA4, IL15RA, MEF2C, SEMA6A, ACSL1, IL15, PRKCE, LIFR, EPN2, DUSP22, ENAH, PTP4A3, COL4A2, ALDH1A2, GAS6, TNFRSF21, VAMP3, NOTCH1, CTBP2, NPR2, PXN, ITPR1, LPL, DLL1, SOCS2, CD59A, MICALL1, PRDM16, CTNNA1, IGFBP7, ANGPT2, FZD4, CRIM1, DAB2IP, ASNS, HSPA2, PTPN12, SORBS1, EIF2AK4, BMP6, ACVR2A, …	301	2862	39123	2.86112	3.66035e-10	5.46447e-12	4.72387e-12
GOTERM_BP_FAT	GO:0071363~cellular response to growth factor stimulus	31	8.73239	1.62013e-13	NOTCH1, PXN, HSPB1, PTPRK, TSPAN12, DLL1, SPRED2, DSTYK, CD59A, MICALL1, PRDM16, GIT1, MEF2C, SEMA6A, ANGPT2, FZD4, PRKCE, CRIM1, DAB2IP, PTPN12, BMP6, ACVR2A, EPN2, DUSP22, PTP4A3, MYO1C, COL4A2, TCF4, GAS6, NODAL, BCAR1	301	740	39123	5.44497	7.67307e-10	1.05131e-11	9.08828e-12
GOTERM_BP_FAT	GO:0070848~response to growth factor	31	8.73239	3.53513e-13	NOTCH1, PXN, HSPB1, PTPRK, TSPAN12, DLL1, SPRED2, DSTYK, CD59A, MICALL1, PRDM16, GIT1, MEF2C, SEMA6A, ANGPT2, FZD4, PRKCE, CRIM1, DAB2IP, PTPN12, BMP6, ACVR2A, EPN2, DUSP22, PTP4A3, MYO1C, COL4A2, TCF4, GAS6, NODAL, BCAR1	301	763	39123	5.28084	1.67451e-09	2.09324e-11	1.80954e-11
GOTERM_BP_FAT	GO:0009719~response to endogenous stimulus	39	10.9859	6.6938e-08	NOTCH1, PXN, ITPR1, LPL, HTR2A, PTPRK, YBX1, KALRN, SOCS2, SPRED2, DSTYK, HEY1, GNAT3, MICALL1, PRDM16, AKT3, CTNNA1, IGFBP7, GIT1, PEA15A, PAQR8, EPHA4, MEF2C, ACSL1, PRKCE, CRIM1, DAB2IP, ASNS, PTPN12, SORBS1, BMP6, ACVR2A, DUSP22, ACR, MYO1C, APC, COL4A2, NODAL, BCAR1	301	1891	39123	2.68064	0.000317035	1.66013e-06	1.43514e-06
GOTERM_BP_FAT	GO:0071495~cellular response to endogenous stimulus	33	9.29577	8.2762e-08	NOTCH1, PXN, ITPR1, LPL, PTPRK, YBX1, SOCS2, SPRED2, DSTYK, HEY1, MICALL1, PRDM16, AKT3, CTNNA1, IGFBP7, GIT1, EPHA4, MEF2C, ACSL1, PRKCE, CRIM1, DAB2IP, ASNS, PTPN12, SORBS1, BMP6, ACVR2A, DUSP22, MYO1C, APC, COL4A2, NODAL, BCAR1	301	1437	39123	2.98485	0.000391967	1.95047e-06	1.68612e-06
GOTERM_BP_FAT	GO:1901700~response to oxygen-containing compound	39	10.9859	8.6568e-07	NOTCH1, PXN, ITPR1, LPL, KCNA5, HTR2A, PTPRK, YBX1, RASAL2, KALRN, LITAF, CLU, SOCS2, AKT3, CTNNA1, IGFBP7, GIT1, EGLN1, EPHA4, MEF2C, ANGPT2, ACSL1, IL15, PRKCE, DAB2IP, PAWR, ASNS, SORBS1, BMP6, ALDH3A2, NET1, MYO1C, APC, TNIP2, ALDH1A2, TCF3, AGRN, GAS6, BCAR1	301	2096	39123	2.41846	0.00409233	1.64029e-05	1.41798e-05
GOTERM_BP_FAT	GO:0032870~cellular response to hormone stimulus	17	4.78873	1.89466e-05	MEF2C, NOTCH1, ACSL1, PRKCE, PXN, ASNS, LPL, YBX1, SORBS1, SOCS2, MYO1C, APC, HEY1, AKT3, IGFBP7, NODAL, BCAR1	301	599	39123	3.68882	0.085841	0.000277863	0.000240205
GOTERM_BP_FAT	GO:0014070~response to organic cyclic compound	24	6.76056	6.94572e-05	PAQR8, MEF2C, NOTCH1, ANGPT2, ACSL1, IL15, PRKCE, EPHX1, ITPR1, CGAS, ASNS, HTR2A, KALRN, CLU, BMP6, SOCS2, ACR, HEY1, GNAT3, ALDH1A2, CTNNA1, IGFBP7, NODAL, PEA15A	301	1209	39123	2.58018	0.280379	0.000894073	0.000772901
GOTERM_BP_FAT	GO:0009725~response to hormone	20	5.6338	0.000105818	PAQR8, MEF2C, NOTCH1, ACSL1, PRKCE, PXN, ASNS, LPL, YBX1, SORBS1, BMP6, SOCS2, ACR, MYO1C, APC, HEY1, AKT3, IGFBP7, NODAL, BCAR1	301	921	39123	2.82251	0.394249	0.00132377	0.00114436
GOTERM_BP_FAT	GO:1901698~response to nitrogen compound	23	6.47887	0.000400536	EGLN1, EPHA4, MEF2C, NOTCH1, PRKCE, PXN, ITPR1, CGAS, ASNS, LPL, HTR2A, YBX1, SORBS1, KALRN, SOCS2, MYO1C, APC, GNAT3, AKT3, CTNNA1, AGRN, BCAR1, PEA15A	301	1279	39123	2.33735	0.85009	0.00407155	0.00351973
GOTERM_BP_FAT	GO:0010243~response to organonitrogen compound	20	5.6338	0.000978587	EPHA4, MEF2C, NOTCH1, PRKCE, PXN, ITPR1, ASNS, LPL, HTR2A, YBX1, SORBS1, KALRN, SOCS2, MYO1C, APC, GNAT3, AKT3, CTNNA1, BCAR1, PEA15A	301	1104	39123	2.35465	0.990321	0.00903619	0.00781153
GOTERM_BP_FAT	GO:0033993~response to lipid	20	5.6338	0.00202552	PAQR8, MEF2C, NOTCH1, ACSL1, IL15, PRKCE, DAB2IP, LPL, LITAF, CLU, BMP6, SOCS2, ACR, HEY1, TNIP2, ALDH1A2, IGFBP7, TCF3, GIT1, NODAL	301	1177	39123	2.20861	0.999933	0.017223	0.0148888
Annotation Cluster 7	Enrichment Score: 9.884344967640835
Category	Term	Count	%	PValue	Genes	List Total	Pop Hits	Pop Total	Fold Enrichment	Bonferroni	Benjamini	FDR
GOTERM_BP_FAT	GO:0009966~regulation of signal transduction	87	24.507	1.2602e-26	HIP1, ARHGAP8, CTNND1, CELF4, HSPB1, CGAS, NRARP, HTR2A, YBX1, TSPAN12, SIPA1L2, LITAF, CLU, EDA2R, SPRED2, DSTYK, HEY1, AKT3, EPHB1, GIT1, PHACTR4, EPHA4, MEF2C, SEMA6A, IL15, PRKCE, DAPK2, PAWR, SLC39A10, EPN2, DUSP22, PTP4A3, SDHAF2, MDFIC, KCTD10, NUMB, ALPK1, GAS6, DIPK2A, PHLPP1, NOTCH1, CTBP2, MAOA, NXN, MVP, NPR2, PXN, ITPR1, XIAP, DLL1, SOCS2, SNX3, GRK1, CD59A, RRAS, SH3TC2, TSPAN6, PRD…	301	3099	39123	3.64891	5.96959e-23	2.98479e-23	2.58027e-23
GOTERM_BP_FAT	GO:0023051~regulation of signaling	95	26.7606	2.25187e-26	HIP1, ARHGAP8, CTNND1, CELF4, HSPB1, CGAS, NRARP, HTR2A, YBX1, TSPAN12, SIPA1L2, LITAF, CLU, EDA2R, SPRED2, DSTYK, HEY1, LRRTM2, AKT3, EPHB1, GIT1, PHACTR4, EPHA4, MEF2C, SEMA6A, IL15, PRKCE, DAPK2, PAWR, SLC39A10, SYTL4, EPN2, DUSP22, PTP4A3, SDHAF2, MDFIC, KCTD10, NUMB, ALPK1, GAS6, DIPK2A, VAMP3, PHLPP1, NOTCH1, CTBP2, MAOA, NXN, MVP, NPR2, PXN, ITPR1, XIAP, KALRN, DLL1, SOCS2, SNX3, GRK1, CD5…	301	3711	39123	3.32735	1.06671e-22	3.55571e-23	3.07381e-23
GOTERM_BP_FAT	GO:0010646~regulation of cell communication	94	26.4789	4.5329e-26	HIP1, ARHGAP8, CTNND1, CELF4, HSPB1, CGAS, NRARP, HTR2A, YBX1, TSPAN12, SIPA1L2, LITAF, CLU, EDA2R, SPRED2, DSTYK, HEY1, LRRTM2, AKT3, EPHB1, GIT1, PHACTR4, EPHA4, MEF2C, SEMA6A, IL15, PRKCE, DAPK2, PAWR, SLC39A10, SYTL4, EPN2, DUSP22, PTP4A3, SDHAF2, MDFIC, KCTD10, NUMB, ALPK1, GAS6, DIPK2A, PHLPP1, NOTCH1, CTBP2, MAOA, NXN, MVP, NPR2, PXN, ITPR1, XIAP, KALRN, DLL1, SOCS2, SNX3, GRK1, CD59A, RRA…	301	3671	39123	3.3282	2.14723e-22	4.3554e-23	3.76512e-23
GOTERM_BP_FAT	GO:0006793~phosphorus metabolic process	81	22.8169	5.6322e-21	ARHGAP8, MAST4, CTNND1, HSPB1, HTR2A, PTPRK, CLU, EDA2R, SPRED2, DSTYK, NMRK1, AKT3, EPHB1, GIT1, VAV3, CSGALNACT1, EPHA4, MEF2C, SEMA6A, ACSL1, IL15, PRKCE, DAPK2, HUS1, PAWR, SLC39A10, PHKA1, CTTNBP2NL, DUSP22, PTP4A3, SDHAF2, MDFIC, PEAK1, ITGA5, ALPK1, GAS6, DIPK2A, PDE9A, PHLPP1, NOTCH1, MVP, NPR2, PXN, KALRN, AGPAT2, SOCS2, GRK1, RRAS, LDHD, SOCS6, FNIP2, 2610042L04RIK, PEA15A, SPAG9, NDUFA…	301	3303	39123	3.18744	2.66797e-17	1.90569e-18	1.64742e-18
GOTERM_BP_FAT	GO:0006796~phosphate-containing compound metabolic process	79	22.2535	1.91461e-20	ARHGAP8, MAST4, CTNND1, HSPB1, HTR2A, PTPRK, CLU, EDA2R, SPRED2, DSTYK, NMRK1, AKT3, EPHB1, GIT1, VAV3, EPHA4, MEF2C, SEMA6A, ACSL1, IL15, PRKCE, DAPK2, HUS1, PAWR, SLC39A10, PHKA1, CTTNBP2NL, DUSP22, PTP4A3, SDHAF2, MDFIC, PEAK1, ITGA5, ALPK1, GAS6, DIPK2A, PDE9A, PHLPP1, NOTCH1, MVP, NPR2, PXN, KALRN, AGPAT2, SOCS2, GRK1, RRAS, LDHD, SOCS6, FNIP2, 2610042L04RIK, PEA15A, SPAG9, NDUFA8, WWTR1, ML…	301	3218	39123	3.19085	9.0695e-17	5.335e-18	4.61195e-18
GOTERM_BP_FAT	GO:0035556~intracellular signal transduction	70	19.7183	5.18464e-19	ARHGAP8, MAST4, HSPB1, CGAS, HTR2A, SIPA1L2, PEAR1, LITAF, CLU, EDA2R, SPRED2, DSTYK, RASGEF1B, AKT3, EPHB1, GIT1, PHACTR4, VAV3, EPHA4, IL15RA, MEF2C, SEMA6A, IL15, PRKCE, DAPK2, RHOD, DUSP22, PTP4A3, MDFIC, KCTD10, NRG4, CDC42EP3, ALPK1, GAS6, DIPK2A, DOCK1, PDE9A, PHLPP1, NOTCH1, NPR2, PXN, ITPR1, KALRN, SOCS2, RRAS, TSPAN6, MYO6, EPS8L1, SOCS6, FNIP2, PEA15A, EGLN1, SPAG9, WWTR1, GPR17, MLKL,…	301	2724	39123	3.34008	2.45596e-15	1.11013e-16	9.59675e-17
GOTERM_BP_FAT	GO:0016310~phosphorylation	63	17.7465	1.05495e-17	ARHGAP8, MAST4, CTNND1, HSPB1, HTR2A, CLU, EDA2R, SPRED2, DSTYK, NMRK1, AKT3, EPHB1, GIT1, VAV3, EPHA4, MEF2C, SEMA6A, ACSL1, IL15, PRKCE, DAPK2, HUS1, PHKA1, DUSP22, SDHAF2, MDFIC, PEAK1, ITGA5, ALPK1, GAS6, DIPK2A, PHLPP1, NOTCH1, MVP, NPR2, PXN, KALRN, SOCS2, GRK1, RRAS, SOCS6, FNIP2, 2610042L04RIK, PEA15A, SPAG9, NDUFA8, WWTR1, MLKL, FZD4, SEMA4C, DAB2IP, HSPA2, EIF2AK4, MERTK, CDC42BPA, L1CA…	301	2373	39123	3.45071	4.99731e-14	1.92204e-15	1.66155e-15
GOTERM_BP_FAT	GO:0006464~cellular protein modification process	83	23.3803	1.24498e-17	ARHGAP8, MAST4, WDSUB1, CTNND1, HSPB1, PLOD1, HTR2A, PTPRK, FRY, CLU, EDA2R, SPRED2, DSTYK, RUSC1, AKT3, HMG20B, EPHB1, EPHA4, SAP30BP, MEF2C, SEMA6A, ACSL1, IL15, PRKCE, DAPK2, HUS1, PAWR, SLC39A10, PHKA1, CTTNBP2NL, DUSP22, PTP4A3, SDHAF2, MDFIC, DDAH1, PEAK1, KCTD10, ITGA5, ALPK1, GAS6, DIPK2A, PHLPP1, NOTCH1, NXN, MVP, NPR2, PXN, XIAP, KALRN, SOCS2, GRK1, RRAS, PGGT1B, SOCS6, FNIP2, 2610042L0…	301	3928	39123	2.74645	5.89749e-14	2.18425e-15	1.88823e-15
GOTERM_BP_FAT	GO:0036211~protein modification process	83	23.3803	1.32128e-17	ARHGAP8, MAST4, WDSUB1, CTNND1, HSPB1, PLOD1, HTR2A, PTPRK, FRY, CLU, EDA2R, SPRED2, DSTYK, RUSC1, AKT3, HMG20B, EPHB1, EPHA4, SAP30BP, MEF2C, SEMA6A, ACSL1, IL15, PRKCE, DAPK2, HUS1, PAWR, SLC39A10, PHKA1, CTTNBP2NL, DUSP22, PTP4A3, SDHAF2, MDFIC, DDAH1, PEAK1, KCTD10, ITGA5, ALPK1, GAS6, DIPK2A, PHLPP1, NOTCH1, NXN, MVP, NPR2, PXN, XIAP, KALRN, SOCS2, GRK1, RRAS, PGGT1B, SOCS6, FNIP2, 2610042L0…	301	3932	39123	2.74366	6.2589e-14	2.23532e-15	1.93237e-15
GOTERM_BP_FAT	GO:0031325~positive regulation of cellular metabolic process	78	21.9718	6.329e-17	HIP1, ARHGAP8, CTNND1, CELF4, HTR2A, YBX1, MEOX2, LITAF, CLU, EDA2R, LARP1B, DSTYK, HEY1, CREB3L4, EPHB1, GIT1, VAV3, EPHA4, SAP30BP, MEF2C, TSC22D1, ACSL1, IL15, MAMSTR, PRKCE, PAWR, SLC39A10, DUSP22, MDFIC, DDAH1, ANGPTL8, ITGA5, GAS6, DIPK2A, VAMP3, HOXB5, NOTCH1, CTBP2, CEBPG, PXN, XIAP, DLL1, GRK1, STOX2, ABLIM2, APH1B, MYO6, PRDM16, ATOH8, FNIP2, EGLN1, SPAG9, ZBTB18, ZFP711, WWTR1, MLKL, F…	301	3625	39123	2.79674	5.25913e-13	8.32791e-15	7.19924e-15
GOTERM_BP_FAT	GO:0048585~negative regulation of response to stimulus	53	14.9296	6.90676e-17	CTNND1, CELF4, HSPB1, CGAS, NRARP, YBX1, LITAF, CLU, SPRED2, HEY1, MMP28, AKT3, GIT1, PHACTR4, EPHA4, SEMA6A, SEMA6D, PAWR, EPN2, DUSP22, SDHAF2, DDAH1, KCTD10, NUMB, GAS6, PHLDB2, PHLPP1, NOTCH1, NXN, MVP, ITPR1, LPL, DLL1, SOCS2, CD59A, APH1B, HLX, TSPAN6, PRDM16, CTNNA1, SOCS6, PEA15A, EGLN1, WWTR1, GPR17, ANGPT2, FZD4, SEMA4C, CRIM1, DAB2IP, TSPAN15, APC, NODAL	301	1776	39123	3.87881	5.25913e-13	8.84252e-15	7.6441e-15
GOTERM_BP_FAT	GO:0006468~protein phosphorylation	56	15.7746	1.09421e-16	ARHGAP8, MAST4, CTNND1, HSPB1, HTR2A, CLU, EDA2R, SPRED2, DSTYK, AKT3, EPHB1, EPHA4, MEF2C, SEMA6A, ACSL1, IL15, PRKCE, DAPK2, HUS1, PHKA1, DUSP22, MDFIC, PEAK1, ITGA5, ALPK1, GAS6, DIPK2A, PHLPP1, NOTCH1, MVP, NPR2, PXN, KALRN, GRK1, RRAS, FNIP2, 2610042L04RIK, PEA15A, SPAG9, WWTR1, MLKL, FZD4, SEMA4C, DAB2IP, HSPA2, EIF2AK4, MERTK, CDC42BPA, L1CAM, BMP6, ACVR2A, DBNDD2, APC, TAOK2, AGRN, NODAL	301	1998	39123	3.64299	5.25913e-13	1.36402e-14	1.17916e-14
GOTERM_BP_FAT	GO:0050790~regulation of catalytic activity	56	15.7746	1.42145e-15	HIP1, HSPB1, HTR2A, SIPA1L2, CLU, SPRED2, DSTYK, RASGEF1B, EPHB1, GIT1, PHACTR4, VAV3, EPHA4, MEF2C, ACSL1, PAWR, SLC39A10, DUSP22, MDFIC, ANGPTL8, GAS6, DIPK2A, NOTCH1, ARHGEF26, MVP, PXN, XIAP, RASAL2, KALRN, OAZ2, APH1B, PLXNA2, EPS8L1, EGLN1, SPAG9, WWTR1, MLKL, FZD4, DAB2IP, ARHGAP29, HSPA2, MERTK, SELE, ACVR2A, ARHGAP23, NET1, ACR, MYO1D, RGP1, SGSM1, DBNDD2, APC, TAOK2, AGRN, NES, NODAL	301	2110	39123	3.44962	6.83686e-12	1.56591e-13	1.35369e-13
GOTERM_BP_FAT	GO:0065009~regulation of molecular function	65	18.3099	3.49986e-15	HIP1, HSPB1, HTR2A, SIPA1L2, CLU, EDA2R, SPRED2, DSTYK, HEY1, RASGEF1B, EPHB1, GIT1, PHACTR4, VAV3, EPHA4, MEF2C, ACSL1, PAWR, SLC39A10, CTTNBP2NL, DUSP22, MDFIC, ANGPTL8, UTRN, GAS6, DIPK2A, NOTCH1, CTBP2, ARHGEF26, MVP, CEBPG, PXN, XIAP, RASAL2, KALRN, OAZ2, APH1B, PLXNA2, EPS8L1, EGLN1, SPAG9, WWTR1, TCAF2, MLKL, FZD4, DAB2IP, ARHGAP29, HSPA2, EIF2AK4, MERTK, SELE, ACVR2A, ARHGAP23, NET1, ACR,…	301	2824	39123	2.99167	1.68292e-11	3.41439e-13	2.95164e-13
GOTERM_BP_FAT	GO:0019220~regulation of phosphate metabolic process	52	14.6479	6.25082e-15	ARHGAP8, CTNND1, HSPB1, HTR2A, CLU, EDA2R, SPRED2, DSTYK, EPHB1, GIT1, VAV3, EPHA4, MEF2C, SEMA6A, ACSL1, IL15, PRKCE, HUS1, PAWR, SLC39A10, DUSP22, MDFIC, ITGA5, GAS6, DIPK2A, PHLPP1, NOTCH1, MVP, PXN, GRK1, RRAS, FNIP2, 2610042L04RIK, SPAG9, WWTR1, MLKL, FZD4, SEMA4C, DAB2IP, HSPA2, EIF2AK4, MERTK, L1CAM, BMP6, ACVR2A, ACR, MYO1D, DBNDD2, APC, TAOK2, AGRN, NODAL	301	1904	39123	3.54979	2.94511e-11	5.48336e-13	4.74021e-13
GOTERM_BP_FAT	GO:0051174~regulation of phosphorus metabolic process	52	14.6479	7.55099e-15	ARHGAP8, CTNND1, HSPB1, HTR2A, CLU, EDA2R, SPRED2, DSTYK, EPHB1, GIT1, VAV3, EPHA4, MEF2C, SEMA6A, ACSL1, IL15, PRKCE, HUS1, PAWR, SLC39A10, DUSP22, MDFIC, ITGA5, GAS6, DIPK2A, PHLPP1, NOTCH1, MVP, PXN, GRK1, RRAS, FNIP2, 2610042L04RIK, SPAG9, WWTR1, MLKL, FZD4, SEMA4C, DAB2IP, HSPA2, EIF2AK4, MERTK, L1CAM, BMP6, ACVR2A, ACR, MYO1D, DBNDD2, APC, TAOK2, AGRN, NODAL	301	1913	39123	3.53308	3.57621e-11	6.50346e-13	5.62205e-13
GOTERM_BP_FAT	GO:0042325~regulation of phosphorylation	48	13.5211	2.69595e-14	PHLPP1, ARHGAP8, NOTCH1, MVP, CTNND1, PXN, HSPB1, HTR2A, CLU, EDA2R, GRK1, SPRED2, DSTYK, RRAS, FNIP2, 2610042L04RIK, EPHB1, GIT1, VAV3, SPAG9, EPHA4, WWTR1, MEF2C, SEMA6A, MLKL, ACSL1, FZD4, IL15, PRKCE, SEMA4C, DAB2IP, HUS1, HSPA2, EIF2AK4, MERTK, L1CAM, BMP6, ACVR2A, DUSP22, DBNDD2, APC, MDFIC, TAOK2, ITGA5, AGRN, GAS6, DIPK2A, NODAL	301	1700	39123	3.66993	1.27797e-10	2.20185e-12	1.90344e-12
GOTERM_BP_FAT	GO:0009967~positive regulation of signal transduction	48	13.5211	2.80763e-14	PHLPP1, HIP1, ARHGAP8, NOTCH1, CTBP2, MAOA, NPR2, PXN, XIAP, CGAS, NRARP, HTR2A, DLL1, LITAF, CLU, EDA2R, SPRED2, DSTYK, AKT3, CTNNA1, PEA15A, SPAG9, GPR17, EPHA4, MEF2C, MLKL, FZD4, IL15, PRKCE, SEMA4C, DAB2IP, SLC39A10, SORBS1, L1CAM, BMP6, ACVR2A, EPN2, DUSP22, NET1, PTP4A3, MYO1C, MDFIC, TNIP2, TAOK2, GAS6, ALPK1, NODAL, CRLF2	301	1702	39123	3.66562	1.33056e-10	2.2542e-12	1.94869e-12
GOTERM_BP_FAT	GO:0048584~positive regulation of response to stimulus	61	17.1831	4.35454e-14	HIP1, ARHGAP8, HSPB1, CGAS, NRARP, HTR2A, LITAF, CLU, EDA2R, SPRED2, DSTYK, AKT3, VAV3, EPHA4, MEF2C, IL15, PRKCE, DAPK2, PAWR, SLC39A10, EPN2, DUSP22, PTP4A3, MDFIC, ALPK1, GAS6, TNFRSF21, PHLPP1, NOTCH1, CTBP2, MAOA, NPR2, CEBPG, PXN, XIAP, LPL, DLL1, CD59A, HLX, TSPAN6, TMEM67, CTNNA1, PEA15A, SPAG9, GPR17, MLKL, FZD4, SEMA4C, DAB2IP, SORBS1, EIF2AK4, L1CAM, BMP6, ACVR2A, NET1, MYO1C, TNIP2, T…	301	2669	39123	2.97062	2.06158e-10	3.38155e-12	2.92326e-12
GOTERM_BP_FAT	GO:0023056~positive regulation of signaling	53	14.9296	4.65704e-14	HIP1, ARHGAP8, CGAS, NRARP, HTR2A, LITAF, CLU, EDA2R, SPRED2, DSTYK, LRRTM2, AKT3, EPHA4, MEF2C, IL15, PRKCE, PAWR, SLC39A10, EPN2, DUSP22, PTP4A3, MDFIC, ALPK1, GAS6, VAMP3, PHLPP1, NOTCH1, CTBP2, MAOA, NPR2, PXN, XIAP, KALRN, DLL1, CTNNA1, PEA15A, SPAG9, GPR17, MLKL, FZD4, SEMA4C, DAB2IP, SORBS1, EIF2AK4, L1CAM, BMP6, ACVR2A, NET1, MYO1C, TNIP2, TAOK2, NODAL, CRLF2	301	2076	39123	3.31829	2.20357e-10	3.55707e-12	3.07498e-12
GOTERM_BP_FAT	GO:0010648~negative regulation of cell communication	44	12.3944	4.73075e-14	PHLPP1, NOTCH1, NXN, MVP, CTNND1, CELF4, ITPR1, HSPB1, NRARP, HTR2A, YBX1, DLL1, KALRN, LITAF, CLU, SOCS2, SPRED2, CD59A, HEY1, TSPAN6, PRDM16, CTNNA1, SOCS6, GIT1, PHACTR4, PEA15A, EGLN1, EPHA4, WWTR1, SEMA6A, FZD4, CRIM1, DAB2IP, PAWR, SYTL4, EPN2, DUSP22, TSPAN15, APC, SDHAF2, KCTD10, NUMB, GAS6, NODAL	301	1461	39123	3.91443	2.24039e-10	3.55707e-12	3.07498e-12
GOTERM_BP_FAT	GO:1902531~regulation of intracellular signal transduction	50	14.0845	4.99715e-14	ARHGAP8, HSPB1, CGAS, HTR2A, SIPA1L2, LITAF, CLU, EDA2R, SPRED2, DSTYK, AKT3, EPHB1, GIT1, EPHA4, MEF2C, SEMA6A, IL15, PRKCE, DAPK2, DUSP22, PTP4A3, MDFIC, KCTD10, ALPK1, GAS6, DIPK2A, PHLPP1, NOTCH1, NPR2, PXN, ITPR1, SOCS2, RRAS, TSPAN6, EPS8L1, EGLN1, SPAG9, GPR17, MLKL, FZD4, SEMA4C, DAB2IP, CDC42BPA, L1CAM, NET1, APC, TNIP2, TAOK2, NODAL, CRLF2	301	1867	39123	3.4809	2.36661e-10	3.69867e-12	3.1974e-12
GOTERM_BP_FAT	GO:0023057~negative regulation of signaling	44	12.3944	5.31259e-14	PHLPP1, NOTCH1, NXN, MVP, CTNND1, CELF4, ITPR1, HSPB1, NRARP, HTR2A, YBX1, DLL1, KALRN, LITAF, CLU, SOCS2, SPRED2, CD59A, HEY1, TSPAN6, PRDM16, CTNNA1, SOCS6, GIT1, PHACTR4, PEA15A, EGLN1, EPHA4, WWTR1, SEMA6A, FZD4, CRIM1, DAB2IP, PAWR, SYTL4, EPN2, DUSP22, TSPAN15, APC, SDHAF2, KCTD10, NUMB, GAS6, NODAL	301	1466	39123	3.90108	2.51912e-10	3.81299e-12	3.29622e-12
GOTERM_BP_FAT	GO:0010647~positive regulation of cell communication	52	14.6479	1.27124e-13	HIP1, ARHGAP8, CGAS, NRARP, HTR2A, LITAF, CLU, EDA2R, SPRED2, DSTYK, LRRTM2, AKT3, EPHA4, MEF2C, IL15, PRKCE, PAWR, SLC39A10, EPN2, DUSP22, PTP4A3, MDFIC, ALPK1, GAS6, PHLPP1, NOTCH1, CTBP2, MAOA, NPR2, PXN, XIAP, KALRN, DLL1, CTNNA1, PEA15A, SPAG9, GPR17, MLKL, FZD4, SEMA4C, DAB2IP, SORBS1, EIF2AK4, L1CAM, BMP6, ACVR2A, NET1, MYO1C, TNIP2, TAOK2, NODAL, CRLF2	301	2058	39123	3.28415	6.0217e-10	8.48151e-12	7.33202e-12
GOTERM_BP_FAT	GO:0009968~negative regulation of signal transduction	41	11.5493	1.33257e-13	PHLPP1, NOTCH1, NXN, MVP, CTNND1, CELF4, ITPR1, HSPB1, NRARP, YBX1, DLL1, LITAF, CLU, SOCS2, SPRED2, CD59A, HEY1, TSPAN6, PRDM16, CTNNA1, SOCS6, GIT1, PHACTR4, PEA15A, EGLN1, EPHA4, WWTR1, SEMA6A, FZD4, CRIM1, DAB2IP, PAWR, EPN2, DUSP22, TSPAN15, APC, SDHAF2, KCTD10, NUMB, GAS6, NODAL	301	1313	39123	4.05868	6.31095e-10	8.76721e-12	7.579e-12
GOTERM_BP_FAT	GO:0031399~regulation of protein modification process	51	14.3662	1.72484e-13	ARHGAP8, CTNND1, HSPB1, HTR2A, FRY, CLU, EDA2R, SPRED2, DSTYK, HMG20B, EPHB1, EPHA4, SAP30BP, MEF2C, SEMA6A, ACSL1, IL15, PRKCE, HUS1, PAWR, SLC39A10, DUSP22, MDFIC, ITGA5, GAS6, DIPK2A, PHLPP1, NOTCH1, NXN, MVP, PXN, XIAP, RRAS, FNIP2, 2610042L04RIK, SPAG9, WWTR1, MLKL, FZD4, SEMA4C, DAB2IP, HSPA2, EIF2AK4, L1CAM, BMP6, ACVR2A, DBNDD2, APC, TAOK2, AGRN, NODAL	301	2002	39123	3.3111	8.17268e-10	1.10413e-11	9.54489e-12
GOTERM_BP_FAT	GO:0001932~regulation of protein phosphorylation	44	12.3944	3.30234e-13	PHLPP1, ARHGAP8, NOTCH1, MVP, CTNND1, PXN, HSPB1, HTR2A, CLU, EDA2R, SPRED2, DSTYK, RRAS, FNIP2, 2610042L04RIK, EPHB1, SPAG9, EPHA4, WWTR1, MEF2C, SEMA6A, MLKL, ACSL1, FZD4, IL15, PRKCE, SEMA4C, DAB2IP, HUS1, HSPA2, EIF2AK4, L1CAM, BMP6, ACVR2A, DUSP22, DBNDD2, APC, MDFIC, TAOK2, ITGA5, AGRN, GAS6, DIPK2A, NODAL	301	1548	39123	3.69443	1.56406e-09	1.98015e-11	1.71178e-11
GOTERM_BP_FAT	GO:0051246~regulation of protein metabolic process	64	18.0282	5.883e-13	HIP1, ARHGAP8, CTNND1, HSPB1, HTR2A, YBX1, FRY, CLU, EDA2R, LARP1B, SPRED2, DSTYK, HMG20B, EPHB1, EPHA4, SAP30BP, MEF2C, SEMA6A, ACSL1, IL15, PRKCE, HUS1, PAWR, SLC39A10, DUSP22, MDFIC, ANGPTL8, ITGA5, GAS6, DIPK2A, PHLPP1, NOTCH1, NXN, MVP, PXN, XIAP, RASAL2, OAZ2, SNX3, CD59A, APH1B, RRAS, TMEM67, FNIP2, 2610042L04RIK, EGLN1, SPAG9, WWTR1, MLKL, FZD4, SEMA4C, DAB2IP, HSPA2, EIF2AK4, L1CAM, BMP6…	301	3079	39123	2.70169	2.78681e-09	3.35757e-11	2.90252e-11
GOTERM_BP_FAT	GO:0043085~positive regulation of catalytic activity	39	10.9859	2.35822e-12	HIP1, ARHGEF26, PXN, HTR2A, RASAL2, SIPA1L2, KALRN, CLU, DSTYK, APH1B, RASGEF1B, EPHB1, GIT1, PHACTR4, VAV3, SPAG9, EPHA4, MEF2C, MLKL, ACSL1, FZD4, DAB2IP, PAWR, SLC39A10, ARHGAP29, HSPA2, MERTK, SELE, ARHGAP23, NET1, RGP1, ACR, SGSM1, MDFIC, TAOK2, AGRN, GAS6, DIPK2A, NODAL	301	1307	39123	3.87842	1.11709e-08	1.24121e-10	1.07299e-10
GOTERM_BP_FAT	GO:0045937~positive regulation of phosphate metabolic process	38	10.7042	3.34688e-12	ARHGAP8, NOTCH1, CTNND1, PXN, HTR2A, CLU, EDA2R, GRK1, DSTYK, FNIP2, EPHB1, VAV3, SPAG9, EPHA4, MEF2C, MLKL, ACSL1, FZD4, IL15, PRKCE, SEMA4C, DAB2IP, PAWR, SLC39A10, HSPA2, EIF2AK4, MERTK, BMP6, ACVR2A, DUSP22, ACR, MDFIC, TAOK2, ITGA5, AGRN, GAS6, DIPK2A, NODAL	301	1258	39123	3.92617	1.58542e-08	1.72328e-10	1.48973e-10
GOTERM_BP_FAT	GO:0010562~positive regulation of phosphorus metabolic process	38	10.7042	3.84246e-12	ARHGAP8, NOTCH1, CTNND1, PXN, HTR2A, CLU, EDA2R, GRK1, DSTYK, FNIP2, EPHB1, VAV3, SPAG9, EPHA4, MEF2C, MLKL, ACSL1, FZD4, IL15, PRKCE, SEMA4C, DAB2IP, PAWR, SLC39A10, HSPA2, EIF2AK4, MERTK, BMP6, ACVR2A, DUSP22, ACR, MDFIC, TAOK2, ITGA5, AGRN, GAS6, DIPK2A, NODAL	301	1264	39123	3.90753	1.82018e-08	1.91597e-10	1.6563e-10
GOTERM_BP_FAT	GO:0032268~regulation of cellular protein metabolic process	60	16.9014	3.90048e-12	HIP1, ARHGAP8, CTNND1, HSPB1, HTR2A, YBX1, FRY, CLU, EDA2R, LARP1B, SPRED2, DSTYK, HMG20B, EPHB1, EPHA4, SAP30BP, MEF2C, SEMA6A, ACSL1, IL15, PRKCE, HUS1, PAWR, SLC39A10, DUSP22, MDFIC, ANGPTL8, ITGA5, GAS6, DIPK2A, PHLPP1, NOTCH1, NXN, MVP, PXN, XIAP, SNX3, CD59A, APH1B, RRAS, FNIP2, 2610042L04RIK, SPAG9, WWTR1, MLKL, FZD4, SEMA4C, DAB2IP, HSPA2, EIF2AK4, L1CAM, BMP6, ACVR2A, RGP1, DBNDD2, APC, …	301	2886	39123	2.70222	1.84764e-08	1.92464e-10	1.6638e-10
GOTERM_BP_FAT	GO:0042327~positive regulation of phosphorylation	35	9.85915	2.77536e-11	ARHGAP8, NOTCH1, CTNND1, PXN, HTR2A, CLU, EDA2R, GRK1, DSTYK, FNIP2, EPHB1, VAV3, SPAG9, EPHA4, MEF2C, MLKL, ACSL1, FZD4, IL15, PRKCE, SEMA4C, DAB2IP, HSPA2, EIF2AK4, MERTK, BMP6, ACVR2A, DUSP22, MDFIC, TAOK2, ITGA5, AGRN, GAS6, DIPK2A, NODAL	301	1157	39123	3.93188	1.31469e-07	1.30167e-09	1.12526e-09
GOTERM_BP_FAT	GO:1902533~positive regulation of intracellular signal transduction	34	9.57746	1.02009e-10	PHLPP1, ARHGAP8, NOTCH1, NPR2, PXN, CGAS, HTR2A, LITAF, CLU, EDA2R, SPRED2, DSTYK, AKT3, SPAG9, GPR17, EPHA4, MEF2C, MLKL, FZD4, IL15, PRKCE, SEMA4C, DAB2IP, L1CAM, DUSP22, NET1, PTP4A3, MDFIC, TNIP2, TAOK2, GAS6, ALPK1, NODAL, CRLF2	301	1150	39123	3.84279	4.83215e-07	4.39286e-09	3.7975e-09
GOTERM_BP_FAT	GO:0044093~positive regulation of molecular function	42	11.831	1.13673e-10	HIP1, CTBP2, ARHGEF26, PXN, HTR2A, RASAL2, SIPA1L2, KALRN, CLU, EDA2R, DSTYK, APH1B, RASGEF1B, EPHB1, GIT1, PHACTR4, VAV3, SPAG9, EPHA4, MEF2C, MLKL, ACSL1, FZD4, DAB2IP, PAWR, SLC39A10, ARHGAP29, HSPA2, MERTK, SELE, ARHGAP23, NET1, RGP1, ACR, SGSM1, MDFIC, TAOK2, TCF3, AGRN, GAS6, DIPK2A, NODAL	301	1709	39123	3.19428	5.38469e-07	4.80776e-09	4.15617e-09
GOTERM_BP_FAT	GO:0051247~positive regulation of protein metabolic process	43	12.1127	2.14066e-10	HIP1, ARHGAP8, NOTCH1, CTNND1, PXN, XIAP, HTR2A, YBX1, CLU, OAZ2, EDA2R, LARP1B, DSTYK, APH1B, TMEM67, FNIP2, SPAG9, EPHA4, SAP30BP, MEF2C, MLKL, ACSL1, FZD4, IL15, PRKCE, SEMA4C, DAB2IP, PAWR, SLC39A10, HSPA2, EIF2AK4, BMP6, ACVR2A, DUSP22, APC, MDFIC, ANGPTL8, TAOK2, ITGA5, AGRN, GAS6, DIPK2A, NODAL	301	1819	39123	3.07257	1.01403e-06	8.59346e-09	7.4288e-09
GOTERM_BP_FAT	GO:0033554~cellular response to stress	44	12.3944	1.43921e-09	PHLPP1, NOTCH1, CEBPG, ITPR1, HSPB1, XIAP, CGAS, PTPRK, YBX1, CLU, EDA2R, SPRED2, CREB3L4, NTHL1, TMEM67, MYO6, AKT3, CTNNA1, FNIP2, EPHB1, EGLN1, VAV3, SPAG9, EPHA4, MEF2C, MLKL, FZD4, PRKCE, SEMA4C, DAB2IP, HUS1, PAWR, ASNS, HSPA2, EIF2AK4, VASH1, DUSP22, NET1, APC, MDFIC, DDAH1, TAOK2, GAS6, BCAR1	301	2017	39123	2.83539	6.8175e-06	5.16479e-08	4.46482e-08
GOTERM_BP_FAT	GO:0023014~signal transduction by protein phosphorylation	27	7.60563	1.74485e-09	PHLPP1, ARHGAP8, NOTCH1, PXN, HTR2A, EDA2R, SPRED2, DSTYK, RRAS, EPHB1, PEA15A, SPAG9, EPHA4, MEF2C, SEMA6A, MLKL, FZD4, PRKCE, SEMA4C, DAB2IP, L1CAM, DUSP22, APC, MDFIC, TAOK2, GAS6, NODAL	301	828	39123	4.23837	8.26533e-06	6.16818e-08	5.33222e-08
GOTERM_BP_FAT	GO:0001934~positive regulation of protein phosphorylation	31	8.73239	1.77449e-09	ARHGAP8, NOTCH1, CTNND1, PXN, HTR2A, CLU, EDA2R, DSTYK, FNIP2, SPAG9, EPHA4, MEF2C, MLKL, ACSL1, FZD4, IL15, PRKCE, SEMA4C, DAB2IP, HSPA2, EIF2AK4, BMP6, ACVR2A, DUSP22, MDFIC, TAOK2, ITGA5, AGRN, GAS6, DIPK2A, NODAL	301	1084	39123	3.71705	8.40574e-06	6.21156e-08	5.36972e-08
GOTERM_BP_FAT	GO:0000165~MAPK cascade	27	7.60563	1.82916e-09	PHLPP1, ARHGAP8, NOTCH1, PXN, HTR2A, EDA2R, SPRED2, DSTYK, RRAS, EPHB1, PEA15A, SPAG9, EPHA4, MEF2C, SEMA6A, MLKL, FZD4, PRKCE, SEMA4C, DAB2IP, L1CAM, DUSP22, APC, MDFIC, TAOK2, GAS6, NODAL	301	830	39123	4.22816	8.66471e-06	6.32463e-08	5.46746e-08
GOTERM_BP_FAT	GO:0032270~positive regulation of cellular protein metabolic process	40	11.2676	1.97989e-09	HIP1, ARHGAP8, NOTCH1, CTNND1, PXN, XIAP, HTR2A, YBX1, CLU, EDA2R, LARP1B, DSTYK, APH1B, FNIP2, SPAG9, EPHA4, SAP30BP, MEF2C, MLKL, ACSL1, FZD4, IL15, PRKCE, SEMA4C, DAB2IP, PAWR, SLC39A10, HSPA2, EIF2AK4, BMP6, ACVR2A, DUSP22, MDFIC, ANGPTL8, TAOK2, ITGA5, AGRN, GAS6, DIPK2A, NODAL	301	1730	39123	3.00524	9.37868e-06	6.74728e-08	5.83283e-08
GOTERM_BP_FAT	GO:0031401~positive regulation of protein modification process	35	9.85915	2.01243e-09	ARHGAP8, NOTCH1, CTNND1, PXN, XIAP, HTR2A, CLU, EDA2R, DSTYK, FNIP2, SPAG9, EPHA4, SAP30BP, MEF2C, MLKL, ACSL1, FZD4, IL15, PRKCE, SEMA4C, DAB2IP, PAWR, SLC39A10, HSPA2, EIF2AK4, BMP6, ACVR2A, DUSP22, MDFIC, TAOK2, ITGA5, AGRN, GAS6, DIPK2A, NODAL	301	1365	39123	3.33274	9.53285e-06	6.80921e-08	5.88637e-08
GOTERM_BP_FAT	GO:0043408~regulation of MAPK cascade	26	7.32394	3.43411e-09	PHLPP1, ARHGAP8, NOTCH1, PXN, HTR2A, EDA2R, SPRED2, DSTYK, RRAS, EPHB1, SPAG9, EPHA4, MEF2C, SEMA6A, MLKL, FZD4, PRKCE, SEMA4C, DAB2IP, L1CAM, DUSP22, APC, MDFIC, TAOK2, GAS6, NODAL	301	794	39123	4.25617	1.62672e-05	1.08449e-07	9.37511e-08
GOTERM_BP_FAT	GO:0043549~regulation of kinase activity	26	7.32394	5.47689e-09	MVP, PXN, HSPB1, HTR2A, CLU, SPRED2, DSTYK, EPHB1, VAV3, SPAG9, EPHA4, WWTR1, MEF2C, MLKL, ACSL1, FZD4, DAB2IP, MERTK, DUSP22, DBNDD2, APC, MDFIC, TAOK2, AGRN, GAS6, DIPK2A	301	813	39123	4.1567	2.59437e-05	1.69569e-07	1.46587e-07
GOTERM_BP_FAT	GO:0051345~positive regulation of hydrolase activity	23	6.47887	2.67545e-08	EPHA4, MEF2C, HIP1, ARHGEF26, DAB2IP, SLC39A10, PAWR, ARHGAP29, HTR2A, HSPA2, RASAL2, SIPA1L2, KALRN, SELE, ARHGAP23, RGP1, SGSM1, NET1, APH1B, RASGEF1B, AGRN, GIT1, NODAL	301	693	39123	4.3138	0.000126728	7.41146e-07	6.40699e-07
GOTERM_BP_FAT	GO:0051336~regulation of hydrolase activity	30	8.4507	5.94775e-08	HIP1, ARHGEF26, XIAP, HTR2A, RASAL2, SIPA1L2, KALRN, APH1B, RASGEF1B, PLXNA2, GIT1, EGLN1, VAV3, EPHA4, MEF2C, DAB2IP, PAWR, SLC39A10, ARHGAP29, HSPA2, SELE, ARHGAP23, NET1, RGP1, SGSM1, MYO1D, ANGPTL8, AGRN, GAS6, NODAL	301	1196	39123	3.26029	0.000281705	1.49071e-06	1.28868e-06
GOTERM_BP_FAT	GO:0051338~regulation of transferase activity	26	7.32394	9.08687e-08	MVP, PXN, HSPB1, HTR2A, CLU, SPRED2, DSTYK, EPHB1, VAV3, SPAG9, EPHA4, WWTR1, MEF2C, MLKL, ACSL1, FZD4, DAB2IP, MERTK, DUSP22, DBNDD2, APC, MDFIC, TAOK2, AGRN, GAS6, DIPK2A	301	940	39123	3.5951	0.000430352	2.11002e-06	1.82406e-06
GOTERM_BP_FAT	GO:0080134~regulation of response to stress	35	9.85915	1.08333e-07	PHLPP1, CEBPG, HSPB1, CGAS, LPL, YBX1, CLU, EDA2R, SPRED2, CD59A, TMEM67, TSPAN6, AKT3, EPHB1, SPAG9, GPR17, EPHA4, MEF2C, MLKL, FZD4, IL15, PRKCE, SEMA4C, DAB2IP, PAWR, EIF2AK4, VASH1, SYTL4, DUSP22, MDFIC, DDAH1, TNIP2, TAOK2, ALPK1, PHLDB2	301	1608	39123	2.8291	0.000513044	2.47911e-06	2.14312e-06
GOTERM_BP_FAT	GO:0045859~regulation of protein kinase activity	22	6.19718	1.76345e-07	SPAG9, WWTR1, EPHA4, MEF2C, MLKL, ACSL1, FZD4, MVP, PXN, DAB2IP, HSPB1, HTR2A, CLU, DUSP22, SPRED2, DBNDD2, APC, MDFIC, TAOK2, AGRN, GAS6, DIPK2A	301	709	39123	4.03313	0.000834998	3.79703e-06	3.28242e-06
GOTERM_BP_FAT	GO:0080135~regulation of cellular response to stress	23	6.47887	2.43966e-07	SPAG9, EPHA4, PHLPP1, MLKL, FZD4, SEMA4C, CEBPG, DAB2IP, CGAS, HSPB1, PAWR, YBX1, VASH1, CLU, EDA2R, DUSP22, SPRED2, DDAH1, MDFIC, TMEM67, TAOK2, AKT3, EPHB1	301	788	39123	3.79374	0.001155	5.06872e-06	4.38176e-06
GOTERM_BP_FAT	GO:0033674~positive regulation of kinase activity	19	5.35211	3.08887e-07	VAV3, SPAG9, EPHA4, MEF2C, MLKL, ACSL1, FZD4, PXN, DAB2IP, HTR2A, MERTK, CLU, DSTYK, MDFIC, TAOK2, AGRN, GAS6, DIPK2A, EPHB1	301	548	39123	4.50649	0.00146213	6.25297e-06	5.40552e-06
GOTERM_BP_FAT	GO:0043410~positive regulation of MAPK cascade	19	5.35211	5.42192e-07	SPAG9, EPHA4, MEF2C, ARHGAP8, NOTCH1, MLKL, FZD4, PRKCE, SEMA4C, PXN, DAB2IP, HTR2A, EDA2R, DUSP22, DSTYK, MDFIC, TAOK2, GAS6, NODAL	301	570	39123	4.33256	0.00256507	1.06804e-05	9.23287e-06
GOTERM_BP_FAT	GO:0043087~regulation of GTPase activity	16	4.50704	1.37501e-06	VAV3, EPHA4, ARHGEF26, DAB2IP, ARHGAP29, RASAL2, SIPA1L2, KALRN, ARHGAP23, RGP1, SGSM1, NET1, RASGEF1B, PLXNA2, AGRN, GIT1	301	428	39123	4.85894	0.00649228	2.51484e-05	2.17401e-05
GOTERM_BP_FAT	GO:0051347~positive regulation of transferase activity	19	5.35211	2.02592e-06	VAV3, SPAG9, EPHA4, MEF2C, MLKL, ACSL1, FZD4, PXN, DAB2IP, HTR2A, MERTK, CLU, DSTYK, MDFIC, TAOK2, AGRN, GAS6, DIPK2A, EPHB1	301	625	39123	3.95129	0.00955089	3.55436e-05	3.07264e-05
GOTERM_BP_FAT	GO:0070372~regulation of ERK1 and ERK2 cascade	14	3.94366	2.99049e-06	EPHA4, PHLPP1, SEMA6A, ARHGAP8, NOTCH1, DAB2IP, HTR2A, L1CAM, SPRED2, DSTYK, RRAS, GAS6, EPHB1, NODAL	301	343	39123	5.30517	0.0140661	5.13258e-05	4.43697e-05
GOTERM_BP_FAT	GO:0046328~regulation of JNK cascade	11	3.09859	5.34064e-06	SPAG9, DUSP22, EPHA4, PHLPP1, MLKL, MDFIC, FZD4, TAOK2, DAB2IP, EPHB1, EDA2R	301	208	39123	6.87377	0.0249813	8.75384e-05	7.56744e-05
GOTERM_BP_FAT	GO:0032872~regulation of stress-activated MAPK cascade	12	3.38028	5.9405e-06	SPAG9, DUSP22, EPHA4, PHLPP1, MLKL, MDFIC, FZD4, SEMA4C, TAOK2, DAB2IP, EPHB1, EDA2R	301	259	39123	6.02209	0.027748	9.57147e-05	8.27426e-05
GOTERM_BP_FAT	GO:0070302~regulation of stress-activated protein kinase signaling cascade	12	3.38028	7.11779e-06	SPAG9, DUSP22, EPHA4, PHLPP1, MLKL, MDFIC, FZD4, SEMA4C, TAOK2, DAB2IP, EPHB1, EDA2R	301	264	39123	5.90803	0.033155	0.000112766	9.74828e-05
GOTERM_BP_FAT	GO:0032874~positive regulation of stress-activated MAPK cascade	10	2.8169	1.50071e-05	SPAG9, DUSP22, EPHA4, MLKL, MDFIC, FZD4, SEMA4C, TAOK2, DAB2IP, EDA2R	301	186	39123	6.988	0.0686211	0.000226397	0.000195713
GOTERM_BP_FAT	GO:0070304~positive regulation of stress-activated protein kinase signaling cascade	10	2.8169	1.63625e-05	SPAG9, DUSP22, EPHA4, MLKL, MDFIC, FZD4, SEMA4C, TAOK2, DAB2IP, EDA2R	301	188	39123	6.91366	0.074582	0.000246061	0.000212712
GOTERM_BP_FAT	GO:0043547~positive regulation of GTPase activity	13	3.66197	1.68716e-05	ARHGEF26, DAB2IP, ARHGAP29, RASAL2, SIPA1L2, KALRN, ARHGAP23, RGP1, SGSM1, NET1, RASGEF1B, AGRN, GIT1	301	345	39123	4.89767	0.076811	0.000252115	0.000217946
GOTERM_BP_FAT	GO:0051403~stress-activated MAPK cascade	12	3.38028	1.76656e-05	SPAG9, DUSP22, EPHA4, PHLPP1, MLKL, MDFIC, FZD4, SEMA4C, TAOK2, DAB2IP, EPHB1, EDA2R	301	291	39123	5.35987	0.0802768	0.000262325	0.000226773
GOTERM_BP_FAT	GO:0045860~positive regulation of protein kinase activity	15	4.22535	1.82652e-05	SPAG9, EPHA4, MEF2C, MLKL, ACSL1, FZD4, PXN, DAB2IP, HTR2A, CLU, MDFIC, TAOK2, AGRN, GAS6, DIPK2A	301	468	39123	4.16592	0.0828854	0.000270036	0.000233439
GOTERM_BP_FAT	GO:0046330~positive regulation of JNK cascade	9	2.53521	2.693e-05	SPAG9, DUSP22, EPHA4, MLKL, MDFIC, FZD4, TAOK2, DAB2IP, EDA2R	301	154	39123	7.59604	0.119767	0.000378728	0.0003274
GOTERM_BP_FAT	GO:0031098~stress-activated protein kinase signaling cascade	12	3.38028	2.97086e-05	SPAG9, DUSP22, EPHA4, PHLPP1, MLKL, MDFIC, FZD4, SEMA4C, TAOK2, DAB2IP, EPHB1, EDA2R	301	308	39123	5.06403	0.131278	0.00041391	0.000357813
GOTERM_BP_FAT	GO:0071900~regulation of protein serine/threonine kinase activity	14	3.94366	8.9648e-05	SPAG9, EPHA4, MEF2C, MLKL, ACSL1, FZD4, PXN, DAB2IP, HTR2A, SPRED2, APC, MDFIC, TAOK2, DIPK2A	301	475	39123	3.83089	0.346022	0.00113546	0.000981573
GOTERM_BP_FAT	GO:0071902~positive regulation of protein serine/threonine kinase activity	11	3.09859	0.000141425	SPAG9, EPHA4, MEF2C, MLKL, MDFIC, ACSL1, FZD4, PXN, DAB2IP, HTR2A, DIPK2A	301	306	39123	4.67237	0.48828	0.00167902	0.00145147
GOTERM_BP_FAT	GO:0043405~regulation of MAP kinase activity	11	3.09859	0.000173749	SPAG9, SPRED2, EPHA4, MEF2C, MLKL, MDFIC, FZD4, TAOK2, PXN, DAB2IP, HTR2A	301	314	39123	4.55333	0.56094	0.00196901	0.00170216
GOTERM_BP_FAT	GO:0007254~JNK cascade	9	2.53521	0.000258267	SPAG9, DUSP22, EPHA4, MLKL, MDFIC, FZD4, TAOK2, DAB2IP, EDA2R	301	213	39123	5.49198	0.705821	0.00280599	0.00242569
GOTERM_BP_FAT	GO:0043406~positive regulation of MAP kinase activity	9	2.53521	0.000266596	SPAG9, EPHA4, MEF2C, MLKL, MDFIC, FZD4, PXN, DAB2IP, HTR2A	301	214	39123	5.46631	0.717205	0.00288355	0.00249274
GOTERM_BP_FAT	GO:0043507~positive regulation of JUN kinase activity	6	1.69014	0.000285411	SPAG9, EPHA4, MLKL, MDFIC, FZD4, DAB2IP	301	75	39123	10.3981	0.741326	0.00304503	0.00263234
GOTERM_BP_FAT	GO:0070371~ERK1 and ERK2 cascade	11	3.09859	0.000376346	SPRED2, EPHA4, DSTYK, NOTCH1, PHLPP1, SEMA6A, ARHGAP8, DAB2IP, HTR2A, GAS6, NODAL	301	346	39123	4.13221	0.831881	0.00385876	0.00333579
GOTERM_BP_FAT	GO:0043506~regulation of JUN kinase activity	6	1.69014	0.00101881	SPAG9, EPHA4, MLKL, MDFIC, FZD4, DAB2IP	301	99	39123	7.87738	0.992002	0.00933479	0.00806966
GOTERM_BP_FAT	GO:0007257~activation of JUN kinase activity	4	1.12676	0.00308764	SPAG9, MLKL, MDFIC, DAB2IP	301	38	39123	13.6818	1	0.0241356	0.0208645
GOTERM_BP_FAT	GO:0032147~activation of protein kinase activity	7	1.97183	0.0140372	SPAG9, MLKL, MDFIC, TAOK2, PXN, DAB2IP, GAS6	301	254	39123	3.58204	1	0.0834005	0.0720974
GOTERM_BP_FAT	GO:0000187~activation of MAPK activity	5	1.40845	0.0163539	SPAG9, MLKL, MDFIC, PXN, DAB2IP	301	126	39123	5.15781	1	0.0940149	0.0812731
GOTERM_BP_FAT	GO:0070374~positive regulation of ERK1 and ERK2 cascade	6	1.69014	0.0394298	DSTYK, NOTCH1, ARHGAP8, HTR2A, GAS6, NODAL	301	242	39123	3.22256	1	0.188601	0.16304
Annotation Cluster 8	Enrichment Score: 8.7701112133397
Category	Term	Count	%	PValue	Genes	List Total	Pop Hits	Pop Total	Fold Enrichment	Bonferroni	Benjamini	FDR
GOTERM_BP_FAT	GO:0045595~regulation of cell differentiation	62	17.4648	5.39011e-19	HSPB1, NRARP, HTR2A, YBX1, CLU, SYNE1, SPRED2, HEY1, PIEZO1, HMG20B, DENND5A, EPHB1, EPHA4, IL15RA, MEF2C, SEMA6A, IL15, MAMSTR, SEMA6D, PAWR, TMEM178, SDHAF2, NUMB, GAS6, DOCK1, PHLDB2, TNFRSF21, NOTCH1, NPR2, ITPR1, LPL, KALRN, DLL1, CAMSAP2, SOCS2, SNX3, PRTG, ZFP57, RRAS, HLX, PRDM16, ATOH8, PLXNA2, CTNNA1, SPAG9, WWTR1, SEMA4C, CRIM1, DAB2IP, MBOAT2, EIF2AK4, L1CAM, BMP6, ACVR2A, NET1, APC, …	301	2162	39123	3.72736	2.5533e-15	1.11013e-16	9.59675e-17
GOTERM_BP_FAT	GO:0051093~negative regulation of developmental process	43	12.1127	5.55509e-16	NOTCH1, NPR2, HSPB1, NRARP, YBX1, MEOX2, DLL1, PRTG, SOCS2, SPRED2, CD59A, HEY1, HLX, PRDM16, AKT3, CTNNA1, DENND5A, EPHB1, SPAG9, EPHA4, WWTR1, IL15RA, SEMA6A, ANGPT2, SEMA6D, SEMA4C, CRIM1, DAB2IP, PAWR, EIF2AK4, VASH1, EPN2, TMEM178, APC, SDHAF2, COL4A2, TMEM98, TCF4, GAS6, PHLDB2, NODAL, TNFRSF21, BCAR1	301	1225	39123	4.56245	2.62956e-12	6.26535e-14	5.41621e-14
GOTERM_BP_FAT	GO:0051241~negative regulation of multicellular organismal process	42	11.831	4.75569e-13	NOTCH1, NPR2, HSPB1, NRARP, MEOX2, DLL1, PRTG, SOCS2, SPRED2, CD59A, HEY1, HLX, PRDM16, CTNNA1, DENND5A, EPHB1, GIT1, SPAG9, EPHA4, IL15RA, MEF2C, SEMA6A, ANGPT2, SEMA6D, SEMA4C, CRIM1, DAB2IP, PAWR, EIF2AK4, VASH1, MERTK, EPN2, TMEM178, APC, SDHAF2, COL4A2, TMEM98, DNAJA4, TCF4, GAS6, NODAL, TNFRSF21	301	1432	39123	3.81217	2.25301e-09	2.7812e-11	2.40426e-11
GOTERM_BP_FAT	GO:0060284~regulation of cell development	37	10.4225	2.2086e-12	NOTCH1, NPR2, ITPR1, HSPB1, DLL1, KALRN, SYNE1, CAMSAP2, PRTG, SOCS2, SNX3, HEY1, PLXNA2, CTNNA1, HMG20B, DENND5A, SPAG9, EPHA4, IL15RA, MEF2C, SEMA6A, SEMA6D, SEMA4C, DAB2IP, EIF2AK4, L1CAM, BMP6, NET1, TMEM98, NUMB, TCF4, TCF3, AGRN, DOCK1, NODAL, TNFRSF21, BCAR1	301	1177	39123	4.08593	1.0462e-08	1.17552e-10	1.0162e-10
GOTERM_BP_FAT	GO:0051960~regulation of nervous system development	34	9.57746	8.95039e-11	NOTCH1, ITPR1, HSPB1, DLL1, KALRN, SYNE1, CAMSAP2, PRTG, SOCS2, SNX3, HEY1, LRRTM2, PLXNA2, CTNNA1, HMG20B, DENND5A, EPHB1, SPAG9, EPHA4, IL15RA, MEF2C, SEMA6A, SEMA6D, SEMA4C, DAB2IP, EIF2AK4, L1CAM, BMP6, TMEM98, NUMB, TCF4, TCF3, AGRN, TNFRSF21	301	1144	39123	3.86295	4.2398e-07	3.96243e-09	3.42541e-09
GOTERM_BP_FAT	GO:0050767~regulation of neurogenesis	32	9.01408	9.03465e-11	NOTCH1, ITPR1, HSPB1, DLL1, KALRN, SYNE1, CAMSAP2, PRTG, SOCS2, SNX3, HEY1, PLXNA2, CTNNA1, HMG20B, DENND5A, SPAG9, EPHA4, IL15RA, MEF2C, SEMA6A, SEMA6D, SEMA4C, DAB2IP, EIF2AK4, L1CAM, BMP6, TMEM98, NUMB, TCF4, TCF3, AGRN, TNFRSF21	301	1017	39123	4.08973	4.27971e-07	3.9627e-09	3.42564e-09
GOTERM_BP_FAT	GO:0045596~negative regulation of cell differentiation	30	8.4507	2.18971e-10	NOTCH1, NPR2, HSPB1, NRARP, YBX1, DLL1, PRTG, SPRED2, HEY1, HLX, PRDM16, CTNNA1, DENND5A, EPHB1, SPAG9, EPHA4, WWTR1, IL15RA, SEMA6A, SEMA6D, SEMA4C, CRIM1, DAB2IP, PAWR, EIF2AK4, TMEM178, SDHAF2, TMEM98, NODAL, BCAR1	301	929	39123	4.19731	1.03727e-06	8.71652e-09	7.53518e-09
GOTERM_BP_FAT	GO:0010721~negative regulation of cell development	17	4.78873	1.40251e-07	SPAG9, IL15RA, EPHA4, SEMA6A, NOTCH1, NPR2, SEMA6D, SEMA4C, EIF2AK4, DLL1, PRTG, HEY1, TMEM98, CTNNA1, DENND5A, NODAL, BCAR1	301	409	39123	5.40246	0.000664149	3.13382e-06	2.7091e-06
GOTERM_BP_FAT	GO:0051961~negative regulation of nervous system development	15	4.22535	1.77898e-06	SPAG9, IL15RA, EPHA4, SEMA6A, NOTCH1, SEMA6D, SEMA4C, EIF2AK4, DLL1, PRTG, HEY1, TMEM98, CTNNA1, DENND5A, TNFRSF21	301	381	39123	5.11719	0.00839163	3.15619e-05	2.72843e-05
GOTERM_BP_FAT	GO:0050768~negative regulation of neurogenesis	14	3.94366	3.84773e-06	SPAG9, IL15RA, EPHA4, SEMA6A, NOTCH1, SEMA6D, SEMA4C, EIF2AK4, DLL1, PRTG, HEY1, TMEM98, CTNNA1, DENND5A	301	351	39123	5.18426	0.0180616	6.44052e-05	5.56765e-05
GOTERM_BP_FAT	GO:0045665~negative regulation of neuron differentiation	11	3.09859	5.87957e-05	SPAG9, IL15RA, EPHA4, NOTCH1, SEMA6A, HEY1, SEMA6D, SEMA4C, DENND5A, EIF2AK4, DLL1	301	275	39123	5.19907	0.2431	0.000777976	0.000672538
GOTERM_BP_FAT	GO:0010977~negative regulation of neuron projection development	7	1.97183	0.00333165	SPAG9, IL15RA, EPHA4, SEMA6A, SEMA6D, SEMA4C, DENND5A	301	187	39123	4.86544	1	0.0258721	0.0223657
GOTERM_BP_FAT	GO:0031345~negative regulation of cell projection organization	7	1.97183	0.00930055	SPAG9, IL15RA, EPHA4, SEMA6A, SEMA6D, SEMA4C, DENND5A	301	232	39123	3.92171	1	0.0598596	0.0517469
Annotation Cluster 9	Enrichment Score: 7.895559053642457
Category	Term	Count	%	PValue	Genes	List Total	Pop Hits	Pop Total	Fold Enrichment	Bonferroni	Benjamini	FDR
GOTERM_BP_FAT	GO:0008283~cell proliferation	49	13.8028	4.22943e-11	NRARP, HTR2A, PTPRK, YBX1, CLU, SYNE1, HEY1, AKT3, EPHB1, VAV3, EPHA4, MEF2C, TSC22D1, IL15, PAWR, SLC39A10, LIFR, VASH1, DDAH1, ALDH1A2, NUMB, GAS6, DIPK2A, TNFRSF21, NOTCH1, MVP, ITPR1, KCNA5, CRIP2, KALRN, DLL1, CD59A, HLX, ATOH8, PGGT1B, CTNNA1, FNIP2, WWTR1, DAB2IP, PTPN14, BMP6, ACVR2A, APC, TACC1, DCHS1, TCF3, NES, NODAL, CRLF2	301	2174	39123	2.92956	2.00348e-07	1.94513e-09	1.6815e-09
GOTERM_BP_FAT	GO:0042127~regulation of cell proliferation	44	12.3944	2.09534e-10	LAMA5, NOTCH1, ITPR1, KCNA5, CRIP2, NRARP, HTR2A, PTPRK, YBX1, DLL1, CLU, SYNE1, CD59A, HEY1, HLX, ATOH8, AKT3, CTNNA1, PGGT1B, FNIP2, EPHB1, VAV3, EPHA4, WWTR1, MEF2C, TSC22D1, IL15, DAB2IP, PAWR, SLC39A10, LIFR, VASH1, PTPN14, BMP6, DUSP22, APC, DDAH1, ALDH1A2, TCF3, GAS6, NES, NODAL, TNFRSF21, CRLF2	301	1892	39123	3.02271	9.92562e-07	8.48344e-09	7.33369e-09
GOTERM_BP_FAT	GO:0008284~positive regulation of cell proliferation	30	8.4507	1.78495e-08	NOTCH1, ITPR1, KCNA5, CRIP2, NRARP, HTR2A, YBX1, DLL1, CLU, SYNE1, CD59A, HLX, AKT3, PGGT1B, VAV3, EPHA4, WWTR1, MEF2C, TSC22D1, IL15, DAB2IP, SLC39A10, LIFR, BMP6, ALDH1A2, TCF3, GAS6, NES, NODAL, CRLF2	301	1131	39123	3.44766	8.45495e-05	5.15567e-07	4.45693e-07
GOTERM_BP_FAT	GO:0008285~negative regulation of cell proliferation	18	5.07042	0.000165425	MEF2C, NOTCH1, IL15, DAB2IP, PAWR, PTPRK, VASH1, DLL1, PTPN14, DDAH1, APC, ALDH1A2, ATOH8, CTNNA1, EPHB1, FNIP2, NODAL, TNFRSF21	301	797	39123	2.93548	0.54328	0.00189738	0.00164023
Annotation Cluster 10	Enrichment Score: 6.879877646218922
Category	Term	Count	%	PValue	Genes	List Total	Pop Hits	Pop Total	Fold Enrichment	Bonferroni	Benjamini	FDR
GOTERM_BP_FAT	GO:0009893~positive regulation of metabolic process	85	23.9437	7.844e-19	HIP1, ARHGAP8, CTNND1, CELF4, HTR2A, YBX1, MEOX2, LITAF, CLU, EDA2R, LARP1B, DSTYK, HEY1, CREB3L4, EPHB1, GIT1, VAV3, EPHA4, SAP30BP, MEF2C, TSC22D1, ACSL1, IL15, MAMSTR, PRKCE, PAWR, SLC39A10, VASH1, DUSP22, MDFIC, DDAH1, ALDH1A2, ANGPTL8, ITGA5, GAS6, DIPK2A, CNGB1, VAMP3, HOXB5, NOTCH1, CTBP2, CEBPG, PXN, XIAP, DLL1, OAZ2, GRK1, STOX2, ABLIM2, APH1B, TMEM67, MYO6, PRDM16, ATOH8, FNIP2, EGLN1, …	301	3911	39123	2.82486	3.7157e-15	1.54821e-16	1.33838e-16
GOTERM_BP_FAT	GO:0010604~positive regulation of macromolecule metabolic process	78	21.9718	3.38089e-17	HIP1, ARHGAP8, CTNND1, CELF4, HTR2A, YBX1, MEOX2, LITAF, CLU, EDA2R, LARP1B, DSTYK, HEY1, CREB3L4, GIT1, EPHA4, SAP30BP, MEF2C, TSC22D1, ACSL1, IL15, MAMSTR, PRKCE, PAWR, SLC39A10, VASH1, DUSP22, MDFIC, ALDH1A2, ANGPTL8, ITGA5, GAS6, DIPK2A, CNGB1, VAMP3, HOXB5, NOTCH1, CTBP2, CEBPG, PXN, XIAP, DLL1, OAZ2, STOX2, ABLIM2, APH1B, TMEM67, MYO6, PRDM16, ATOH8, FNIP2, EGLN1, SPAG9, ZBTB18, ZFP711, WWT…	301	3584	39123	2.82873	1.60153e-13	5.00478e-15	4.32649e-15
GOTERM_BP_FAT	GO:0031325~positive regulation of cellular metabolic process	78	21.9718	6.329e-17	HIP1, ARHGAP8, CTNND1, CELF4, HTR2A, YBX1, MEOX2, LITAF, CLU, EDA2R, LARP1B, DSTYK, HEY1, CREB3L4, EPHB1, GIT1, VAV3, EPHA4, SAP30BP, MEF2C, TSC22D1, ACSL1, IL15, MAMSTR, PRKCE, PAWR, SLC39A10, DUSP22, MDFIC, DDAH1, ANGPTL8, ITGA5, GAS6, DIPK2A, VAMP3, HOXB5, NOTCH1, CTBP2, CEBPG, PXN, XIAP, DLL1, GRK1, STOX2, ABLIM2, APH1B, MYO6, PRDM16, ATOH8, FNIP2, EGLN1, SPAG9, ZBTB18, ZFP711, WWTR1, MLKL, F…	301	3625	39123	2.79674	5.25913e-13	8.32791e-15	7.19924e-15
GOTERM_BP_FAT	GO:0010628~positive regulation of gene expression	48	13.5211	1.78989e-10	NOTCH1, CTBP2, CEBPG, CTNND1, CELF4, YBX1, MEOX2, DLL1, LITAF, CLU, LARP1B, STOX2, ABLIM2, HEY1, CREB3L4, MYO6, PRDM16, ATOH8, ZBTB18, EGLN1, ZFP711, WWTR1, MEF2C, TSC22D1, FZD4, MAMSTR, PBX3, DAB2IP, PAWR, EIF2AK4, VASH1, BMP6, ACVR2A, SGSM1, MYO1C, MDFIC, TNIP2, DNAJA4, ALDH1A2, ASXL3, ANGPTL8, TCF4, TCF3, AGRN, GAS6, NODAL, CNGB1, HOXB5	301	2190	39123	2.84881	8.47869e-07	7.43745e-09	6.42946e-09
GOTERM_BP_FAT	GO:0031328~positive regulation of cellular biosynthetic process	45	12.6761	1.08352e-09	NOTCH1, CTBP2, CEBPG, HTR2A, YBX1, MEOX2, DLL1, LITAF, CLU, LARP1B, STOX2, ABLIM2, HEY1, CREB3L4, MYO6, PRDM16, ATOH8, ZBTB18, EGLN1, ZFP711, WWTR1, MEF2C, TSC22D1, FZD4, IL15, MAMSTR, PBX3, DAB2IP, PAWR, EIF2AK4, SORBS1, BMP6, ACVR2A, ACR, SGSM1, MYO1C, MDFIC, DDAH1, TNIP2, ASXL3, TCF4, TCF3, AGRN, NODAL, HOXB5	301	2076	39123	2.81741	5.13262e-06	4.00987e-08	3.46642e-08
GOTERM_BP_FAT	GO:0009891~positive regulation of biosynthetic process	45	12.6761	2.21881e-09	NOTCH1, CTBP2, CEBPG, HTR2A, YBX1, MEOX2, DLL1, LITAF, CLU, LARP1B, STOX2, ABLIM2, HEY1, CREB3L4, MYO6, PRDM16, ATOH8, ZBTB18, EGLN1, ZFP711, WWTR1, MEF2C, TSC22D1, FZD4, IL15, MAMSTR, PBX3, DAB2IP, PAWR, EIF2AK4, SORBS1, BMP6, ACVR2A, ACR, SGSM1, MYO1C, MDFIC, DDAH1, TNIP2, ASXL3, TCF4, TCF3, AGRN, NODAL, HOXB5	301	2125	39123	2.75245	1.05104e-05	7.40176e-08	6.39861e-08
GOTERM_BP_FAT	GO:0018130~heterocycle biosynthetic process	70	19.7183	2.46569e-09	NRARP, PTPRK, YBX1, MEOX2, LITAF, CLU, EDA2R, SPR, HEY1, CREB3L4, NMRK1, HMG20B, ZFP282, SAP30BP, MEF2C, TSC22D1, MAMSTR, PAWR, PROX2, DUSP22, PTP4A3, CYP2D22, ZFP46, COL4A2, MDFIC, GAS6, HOXB5, NOTCH1, CTBP2, NPR2, CEBPG, DLL1, SNX3, STOX2, ZFP57, ABLIM2, HLX, POLR2C, MYO6, PRDM16, ATOH8, LDHD, ZFP982, ZFP784, TAF9B, FNIP2, EGLN1, ZBTB18, ZFP711, WWTR1, FZD4, CRIM1, PBX3, DAB2IP, EIF2AK4, BMP6, …	301	4322	39123	2.10513	1.16799e-05	8.05514e-08	6.96343e-08
GOTERM_BP_FAT	GO:0019438~aromatic compound biosynthetic process	70	19.7183	2.58687e-09	NRARP, PTPRK, YBX1, MEOX2, LITAF, CLU, EDA2R, SPR, HEY1, CREB3L4, NMRK1, HMG20B, ZFP282, SAP30BP, MEF2C, TSC22D1, MAMSTR, PAWR, PROX2, DUSP22, PTP4A3, CYP2D22, ZFP46, COL4A2, MDFIC, GAS6, HOXB5, NOTCH1, CTBP2, NPR2, CEBPG, DLL1, SNX3, STOX2, ZFP57, ABLIM2, HLX, POLR2C, MYO6, PRDM16, ATOH8, LDHD, ZFP982, ZFP784, TAF9B, FNIP2, EGLN1, ZBTB18, ZFP711, WWTR1, FZD4, CRIM1, PBX3, DAB2IP, EIF2AK4, BMP6, …	301	4327	39123	2.1027	1.22539e-05	8.33605e-08	7.20628e-08
GOTERM_BP_FAT	GO:0010557~positive regulation of macromolecule biosynthetic process	41	11.5493	1.48631e-08	NOTCH1, CTBP2, CEBPG, YBX1, MEOX2, DLL1, LITAF, LARP1B, STOX2, ABLIM2, HEY1, CREB3L4, MYO6, PRDM16, ATOH8, ZBTB18, EGLN1, ZFP711, WWTR1, MEF2C, TSC22D1, FZD4, IL15, MAMSTR, PBX3, DAB2IP, PAWR, EIF2AK4, SORBS1, BMP6, ACVR2A, SGSM1, MYO1C, MDFIC, TNIP2, ASXL3, TCF4, TCF3, AGRN, NODAL, HOXB5	301	1942	39123	2.7441	7.04042e-05	4.37308e-07	3.78041e-07
GOTERM_BP_FAT	GO:0034654~nucleobase-containing compound biosynthetic process	67	18.8732	1.94486e-08	NRARP, PTPRK, YBX1, MEOX2, LITAF, CLU, EDA2R, HEY1, CREB3L4, NMRK1, HMG20B, ZFP282, SAP30BP, MEF2C, TSC22D1, MAMSTR, PAWR, PROX2, DUSP22, PTP4A3, ZFP46, COL4A2, MDFIC, GAS6, HOXB5, NOTCH1, CTBP2, NPR2, CEBPG, DLL1, STOX2, ZFP57, ABLIM2, HLX, POLR2C, MYO6, PRDM16, ATOH8, LDHD, ZFP982, ZFP784, TAF9B, FNIP2, EGLN1, ZBTB18, ZFP711, WWTR1, FZD4, CRIM1, PBX3, DAB2IP, EIF2AK4, BMP6, ACVR2A, KLF8, ACR, S…	301	4259	39123	2.04472	9.21237e-05	5.58351e-07	4.82678e-07
GOTERM_BP_FAT	GO:0006366~transcription from RNA polymerase II promoter	43	12.1127	2.15538e-08	NOTCH1, CTBP2, CEBPG, NRARP, YBX1, MEOX2, DLL1, LITAF, STOX2, ABLIM2, ZFP57, HEY1, CREB3L4, POLR2C, MYO6, PRDM16, ATOH8, ZFP282, TAF9B, FNIP2, ZBTB18, EGLN1, WWTR1, MEF2C, TSC22D1, MAMSTR, CRIM1, PBX3, DAB2IP, PAWR, BMP6, ACVR2A, DUSP22, KLF8, SGSM1, ZFP46, TNIP2, ASXL3, TCF4, TCF3, AGRN, NODAL, HOXB5	301	2131	39123	2.62271	0.000102095	6.1021e-07	5.27509e-07
GOTERM_BP_FAT	GO:0051173~positive regulation of nitrogen compound metabolic process	44	12.3944	2.16414e-08	NOTCH1, CTBP2, CEBPG, CELF4, HTR2A, YBX1, MEOX2, DLL1, LITAF, CLU, LARP1B, STOX2, ABLIM2, HEY1, CREB3L4, MYO6, PRDM16, ATOH8, ZBTB18, EGLN1, ZFP711, EPHA4, WWTR1, MEF2C, TSC22D1, FZD4, MAMSTR, PBX3, DAB2IP, EIF2AK4, BMP6, ACVR2A, ACR, SGSM1, MYO1C, MDFIC, DDAH1, TNIP2, ASXL3, TCF4, TCF3, AGRN, NODAL, HOXB5	301	2213	39123	2.58426	0.00010251	6.1021e-07	5.27509e-07
GOTERM_BP_FAT	GO:0031324~negative regulation of cellular metabolic process	52	14.6479	2.9112e-08	CELF4, HSPB1, CGAS, NRARP, PTPRK, YBX1, FRY, CLU, SPRED2, HEY1, LRRTM2, HMG20B, ZFP282, GIT1, ANKRD13A, EPHA4, MEF2C, SEMA6A, PRKCE, PAWR, DUSP22, ZFP46, MDFIC, GAS6, PHLPP1, NOTCH1, CTBP2, NXN, MVP, XIAP, ZFP57, CD59A, PRDM16, ATOH8, TAF9B, FNIP2, 2610042L04RIK, SPAG9, ZBTB18, WWTR1, DAB2IP, EIF2AK4, BMP6, KLF8, MYO1D, RGP1, DBNDD2, APC, TMEM98, TCF4, TCF3, NODAL	301	2921	39123	2.31386	0.000137894	7.9713e-07	6.89096e-07
GOTERM_BP_FAT	GO:0097659~nucleic acid-templated transcription	62	17.4648	4.02603e-08	NRARP, PTPRK, YBX1, MEOX2, LITAF, CLU, EDA2R, HEY1, CREB3L4, HMG20B, ZFP282, SAP30BP, MEF2C, TSC22D1, MAMSTR, PAWR, PROX2, DUSP22, PTP4A3, ZFP46, COL4A2, MDFIC, GAS6, HOXB5, NOTCH1, CTBP2, CEBPG, DLL1, STOX2, ZFP57, ABLIM2, HLX, POLR2C, MYO6, PRDM16, ATOH8, ZFP982, ZFP784, TAF9B, FNIP2, EGLN1, ZBTB18, ZFP711, WWTR1, FZD4, CRIM1, PBX3, DAB2IP, EIF2AK4, BMP6, ACVR2A, KLF8, SGSM1, MYO1C, TNIP2, ASXL…	301	3865	39123	2.08501	0.000190695	1.05366e-06	9.10861e-07
GOTERM_BP_FAT	GO:0032774~RNA biosynthetic process	62	17.4648	5.31228e-08	NRARP, PTPRK, YBX1, MEOX2, LITAF, CLU, EDA2R, HEY1, CREB3L4, HMG20B, ZFP282, SAP30BP, MEF2C, TSC22D1, MAMSTR, PAWR, PROX2, DUSP22, PTP4A3, ZFP46, COL4A2, MDFIC, GAS6, HOXB5, NOTCH1, CTBP2, CEBPG, DLL1, STOX2, ZFP57, ABLIM2, HLX, POLR2C, MYO6, PRDM16, ATOH8, ZFP982, ZFP784, TAF9B, FNIP2, EGLN1, ZBTB18, ZFP711, WWTR1, FZD4, CRIM1, PBX3, DAB2IP, EIF2AK4, BMP6, ACVR2A, KLF8, SGSM1, MYO1C, TNIP2, ASXL…	301	3895	39123	2.06895	0.000251611	1.35292e-06	1.16956e-06
GOTERM_BP_FAT	GO:1903508~positive regulation of nucleic acid-templated transcription	36	10.1408	6.69196e-08	NOTCH1, CTBP2, CEBPG, YBX1, MEOX2, DLL1, LITAF, STOX2, ABLIM2, HEY1, CREB3L4, MYO6, PRDM16, ATOH8, ZBTB18, EGLN1, ZFP711, WWTR1, MEF2C, TSC22D1, FZD4, MAMSTR, PBX3, DAB2IP, BMP6, ACVR2A, SGSM1, MYO1C, MDFIC, TNIP2, ASXL3, TCF4, TCF3, AGRN, NODAL, HOXB5	301	1653	39123	2.83071	0.000316948	1.66013e-06	1.43514e-06
GOTERM_BP_FAT	GO:0009892~negative regulation of metabolic process	55	15.493	6.74082e-08	CELF4, HSPB1, CGAS, NRARP, PTPRK, YBX1, FRY, CLU, SPRED2, HEY1, LRRTM2, HMG20B, ZFP282, GIT1, ANKRD13A, EPHA4, MEF2C, SEMA6A, PRKCE, PAWR, DUSP22, ZFP46, MDFIC, GAS6, PHLPP1, NOTCH1, CTBP2, NXN, MVP, XIAP, SNX3, ZFP57, CD59A, PRDM16, ATOH8, PGGT1B, TAF9B, FNIP2, 2610042L04RIK, SPAG9, ZBTB18, WWTR1, DAB2IP, EIF2AK4, BMP6, KLF8, MYO1D, RGP1, DBNDD2, APC, TMEM98, ASXL3, TCF4, TCF3, NODAL	301	3270	39123	2.18615	0.000319262	1.66309e-06	1.43769e-06
GOTERM_BP_FAT	GO:0006355~regulation of transcription, DNA-templated	60	16.9014	7.01336e-08	NRARP, PTPRK, YBX1, MEOX2, LITAF, CLU, EDA2R, HEY1, CREB3L4, HMG20B, ZFP282, SAP30BP, MEF2C, TSC22D1, MAMSTR, PAWR, PROX2, DUSP22, PTP4A3, ZFP46, MDFIC, GAS6, HOXB5, NOTCH1, CTBP2, CEBPG, DLL1, STOX2, ZFP57, ABLIM2, HLX, MYO6, PRDM16, ATOH8, ZFP982, ZFP784, TAF9B, FNIP2, EGLN1, ZBTB18, ZFP711, WWTR1, FZD4, CRIM1, PBX3, DAB2IP, EIF2AK4, BMP6, ACVR2A, KLF8, SGSM1, MYO1C, TNIP2, ASXL3, TCF4, TCF3, A…	301	3737	39123	2.08686	0.000332168	1.71249e-06	1.4804e-06
GOTERM_BP_FAT	GO:1903506~regulation of nucleic acid-templated transcription	60	16.9014	7.2785e-08	NRARP, PTPRK, YBX1, MEOX2, LITAF, CLU, EDA2R, HEY1, CREB3L4, HMG20B, ZFP282, SAP30BP, MEF2C, TSC22D1, MAMSTR, PAWR, PROX2, DUSP22, PTP4A3, ZFP46, MDFIC, GAS6, HOXB5, NOTCH1, CTBP2, CEBPG, DLL1, STOX2, ZFP57, ABLIM2, HLX, MYO6, PRDM16, ATOH8, ZFP982, ZFP784, TAF9B, FNIP2, EGLN1, ZBTB18, ZFP711, WWTR1, FZD4, CRIM1, PBX3, DAB2IP, EIF2AK4, BMP6, ACVR2A, KLF8, SGSM1, MYO1C, TNIP2, ASXL3, TCF4, TCF3, A…	301	3741	39123	2.08463	0.000344723	1.76812e-06	1.52849e-06
GOTERM_BP_FAT	GO:0010605~negative regulation of macromolecule metabolic process	52	14.6479	7.54626e-08	CELF4, HSPB1, CGAS, NRARP, PTPRK, YBX1, FRY, CLU, SPRED2, HEY1, LRRTM2, HMG20B, ZFP282, ANKRD13A, EPHA4, MEF2C, SEMA6A, PRKCE, PAWR, DUSP22, ZFP46, MDFIC, GAS6, PHLPP1, NOTCH1, CTBP2, NXN, MVP, XIAP, SNX3, ZFP57, CD59A, PRDM16, ATOH8, PGGT1B, TAF9B, FNIP2, 2610042L04RIK, SPAG9, ZBTB18, WWTR1, DAB2IP, EIF2AK4, BMP6, KLF8, RGP1, DBNDD2, APC, TMEM98, TCF4, TCF3, NODAL	301	3011	39123	2.2447	0.000357402	1.82381e-06	1.57663e-06
GOTERM_BP_FAT	GO:1902680~positive regulation of RNA biosynthetic process	36	10.1408	7.83354e-08	NOTCH1, CTBP2, CEBPG, YBX1, MEOX2, DLL1, LITAF, STOX2, ABLIM2, HEY1, CREB3L4, MYO6, PRDM16, ATOH8, ZBTB18, EGLN1, ZFP711, WWTR1, MEF2C, TSC22D1, FZD4, MAMSTR, PBX3, DAB2IP, BMP6, ACVR2A, SGSM1, MYO1C, MDFIC, TNIP2, ASXL3, TCF4, TCF3, AGRN, NODAL, HOXB5	301	1664	39123	2.812	0.000371006	1.88363e-06	1.62834e-06
GOTERM_BP_FAT	GO:0045893~positive regulation of transcription, DNA-templated	36	10.1408	8.12709e-08	NOTCH1, CTBP2, CEBPG, YBX1, MEOX2, DLL1, LITAF, STOX2, ABLIM2, HEY1, CREB3L4, MYO6, PRDM16, ATOH8, ZBTB18, EGLN1, ZFP711, WWTR1, MEF2C, TSC22D1, FZD4, MAMSTR, PBX3, DAB2IP, BMP6, ACVR2A, SGSM1, MYO1C, MDFIC, TNIP2, ASXL3, TCF4, TCF3, AGRN, NODAL, HOXB5	301	1667	39123	2.80694	0.000384906	1.9261e-06	1.66506e-06
GOTERM_BP_FAT	GO:2001141~regulation of RNA biosynthetic process	60	16.9014	8.13215e-08	NRARP, PTPRK, YBX1, MEOX2, LITAF, CLU, EDA2R, HEY1, CREB3L4, HMG20B, ZFP282, SAP30BP, MEF2C, TSC22D1, MAMSTR, PAWR, PROX2, DUSP22, PTP4A3, ZFP46, MDFIC, GAS6, HOXB5, NOTCH1, CTBP2, CEBPG, DLL1, STOX2, ZFP57, ABLIM2, HLX, MYO6, PRDM16, ATOH8, ZFP982, ZFP784, TAF9B, FNIP2, EGLN1, ZBTB18, ZFP711, WWTR1, FZD4, CRIM1, PBX3, DAB2IP, EIF2AK4, BMP6, ACVR2A, KLF8, SGSM1, MYO1C, TNIP2, ASXL3, TCF4, TCF3, A…	301	3753	39123	2.07797	0.000385146	1.9261e-06	1.66506e-06
GOTERM_BP_FAT	GO:0051254~positive regulation of RNA metabolic process	37	10.4225	9.83757e-08	NOTCH1, CTBP2, CEBPG, CELF4, YBX1, MEOX2, DLL1, LITAF, STOX2, ABLIM2, HEY1, CREB3L4, MYO6, PRDM16, ATOH8, ZBTB18, EGLN1, ZFP711, WWTR1, MEF2C, TSC22D1, FZD4, MAMSTR, PBX3, DAB2IP, BMP6, ACVR2A, SGSM1, MYO1C, MDFIC, TNIP2, ASXL3, TCF4, TCF3, AGRN, NODAL, HOXB5	301	1759	39123	2.73402	0.000465897	2.2732e-06	1.96511e-06
GOTERM_BP_FAT	GO:0006351~transcription, DNA-templated	58	16.338	9.90512e-08	NRARP, PTPRK, YBX1, MEOX2, LITAF, CLU, EDA2R, HEY1, CREB3L4, ZFP282, MEF2C, TSC22D1, MAMSTR, PAWR, PROX2, DUSP22, ZFP46, COL4A2, MDFIC, GAS6, HOXB5, NOTCH1, CTBP2, CEBPG, DLL1, STOX2, ZFP57, ABLIM2, POLR2C, MYO6, PRDM16, ATOH8, ZFP982, ZFP784, TAF9B, FNIP2, EGLN1, ZBTB18, ZFP711, WWTR1, FZD4, CRIM1, PBX3, DAB2IP, EIF2AK4, BMP6, ACVR2A, KLF8, SGSM1, MYO1C, TNIP2, ASXL3, TCF4, TCF3, AGRN, MAMLD1, N…	301	3587	39123	2.10166	0.000469096	2.2777e-06	1.969e-06
GOTERM_BP_FAT	GO:0045944~positive regulation of transcription from RNA polymerase II promoter	31	8.73239	1.55612e-07	NOTCH1, CTBP2, CEBPG, YBX1, MEOX2, DLL1, LITAF, STOX2, ABLIM2, HEY1, CREB3L4, MYO6, ATOH8, ZBTB18, EGLN1, WWTR1, MEF2C, TSC22D1, MAMSTR, PBX3, DAB2IP, BMP6, ACVR2A, SGSM1, TNIP2, ASXL3, TCF4, TCF3, AGRN, NODAL, HOXB5	301	1326	39123	3.03867	0.000736861	3.44454e-06	2.97771e-06
GOTERM_BP_FAT	GO:0010468~regulation of gene expression	72	20.2817	1.62174e-07	CTNND1, CELF4, NRARP, PTPRK, YBX1, MEOX2, LITAF, CLU, EDA2R, LARP1B, HEY1, CREB3L4, HMG20B, ZFP282, SAP30BP, MEF2C, TSC22D1, MAMSTR, PAWR, PROX2, VASH1, DUSP22, PTP4A3, ZFP46, MDFIC, ALDH1A2, ANGPTL8, GAS6, CNGB1, HOXB5, NOTCH1, CTBP2, CEBPG, XIAP, DLL1, STOX2, ZFP57, CD59A, ABLIM2, HLX, MYO6, PRDM16, ATOH8, ZFP982, ZFP784, TAF9B, FNIP2, EGLN1, ZBTB18, ZFP711, WWTR1, FZD4, CRIM1, PBX3, DAB2IP, TD…	301	5001	39123	1.87129	0.000767922	3.55656e-06	3.07454e-06
GOTERM_BP_FAT	GO:0006357~regulation of transcription from RNA polymerase II promoter	48	13.5211	1.65542e-07	NOTCH1, CTBP2, CEBPG, NRARP, YBX1, MEOX2, DLL1, LITAF, STOX2, ABLIM2, ZFP57, HEY1, CREB3L4, MYO6, PRDM16, ATOH8, ZFP282, ZFP982, ZFP784, TAF9B, FNIP2, ZBTB18, EGLN1, ZFP711, WWTR1, MEF2C, TSC22D1, MAMSTR, CRIM1, PBX3, DAB2IP, PAWR, PROX2, BMP6, ACVR2A, DUSP22, KLF8, SGSM1, ZFP46, TNIP2, ASXL3, TCF4, TCF3, AGRN, MAMLD1, NODAL, ZFP28, HOXB5	301	2729	39123	2.28614	0.000783865	3.58069e-06	3.09541e-06
GOTERM_BP_FAT	GO:0019219~regulation of nucleobase-containing compound metabolic process	65	18.3099	2.39483e-07	CELF4, CGAS, NRARP, HTR2A, PTPRK, YBX1, MEOX2, LITAF, CLU, EDA2R, HEY1, CREB3L4, HMG20B, ZFP282, GIT1, SAP30BP, MEF2C, TSC22D1, MAMSTR, PAWR, PROX2, DUSP22, PTP4A3, ZFP46, MDFIC, GAS6, HOXB5, NOTCH1, CTBP2, CEBPG, DLL1, STOX2, ZFP57, ABLIM2, HLX, MYO6, PRDM16, ATOH8, ZFP982, ZFP784, TAF9B, FNIP2, EGLN1, ZBTB18, ZFP711, WWTR1, FZD4, CRIM1, PBX3, DAB2IP, EIF2AK4, BMP6, ACVR2A, KLF8, ACR, SGSM1, MYO…	301	4357	39123	1.93906	0.00113379	4.99749e-06	4.32019e-06
GOTERM_BP_FAT	GO:0051252~regulation of RNA metabolic process	61	17.1831	2.95556e-07	CELF4, NRARP, PTPRK, YBX1, MEOX2, LITAF, CLU, EDA2R, HEY1, CREB3L4, HMG20B, ZFP282, SAP30BP, MEF2C, TSC22D1, MAMSTR, PAWR, PROX2, DUSP22, PTP4A3, ZFP46, MDFIC, GAS6, HOXB5, NOTCH1, CTBP2, CEBPG, DLL1, STOX2, ZFP57, ABLIM2, HLX, MYO6, PRDM16, ATOH8, ZFP982, ZFP784, TAF9B, FNIP2, EGLN1, ZBTB18, ZFP711, WWTR1, FZD4, CRIM1, PBX3, DAB2IP, EIF2AK4, BMP6, ACVR2A, KLF8, SGSM1, MYO1C, TNIP2, ASXL3, TCF4, …	301	3994	39123	1.98512	0.00139907	6.0347e-06	5.21682e-06
GOTERM_BP_FAT	GO:0010467~gene expression	81	22.8169	2.99514e-07	CTNND1, CELF4, NRARP, PTPRK, YBX1, MEOX2, LITAF, CLU, EDA2R, LARP1B, HEY1, CREB3L4, HMG20B, ZFP282, SAP30BP, MEF2C, TSC22D1, MAMSTR, ELAC1, PAWR, PROX2, NSUN6, VASH1, DUSP22, PTP4A3, ZFP46, COL4A2, MDFIC, ALDH1A2, ANGPTL8, GAS6, CNGB1, HOXB5, NOTCH1, CTBP2, CEBPG, MRPL16, XIAP, RASAL2, DLL1, STOX2, ZFP57, CD59A, ABLIM2, APH1B, HLX, POLR2C, MYO6, PRDM16, ATOH8, ZFP982, ZFP784, TAF9B, FNIP2, EGLN1,…	301	6005	39123	1.75323	0.00141779	6.08927e-06	5.26399e-06
GOTERM_BP_FAT	GO:0045935~positive regulation of nucleobase-containing compound metabolic process	39	10.9859	3.41838e-07	NOTCH1, CTBP2, CEBPG, CELF4, HTR2A, YBX1, MEOX2, DLL1, LITAF, STOX2, ABLIM2, HEY1, CREB3L4, MYO6, PRDM16, ATOH8, ZBTB18, EGLN1, ZFP711, WWTR1, MEF2C, TSC22D1, FZD4, MAMSTR, PBX3, DAB2IP, BMP6, ACVR2A, ACR, SGSM1, MYO1C, MDFIC, TNIP2, ASXL3, TCF4, TCF3, AGRN, NODAL, HOXB5	301	2018	39123	2.51194	0.00161798	6.89058e-06	5.9567e-06
GOTERM_BP_FAT	GO:0010556~regulation of macromolecule biosynthetic process	64	18.0282	5.62854e-07	NRARP, PTPRK, YBX1, MEOX2, LITAF, CLU, EDA2R, LARP1B, HEY1, CREB3L4, HMG20B, ZFP282, SAP30BP, MEF2C, TSC22D1, IL15, MAMSTR, PAWR, PROX2, DUSP22, PTP4A3, ZFP46, MDFIC, GAS6, HOXB5, NOTCH1, CTBP2, CEBPG, DLL1, STOX2, ZFP57, ABLIM2, HLX, MYO6, PRDM16, ATOH8, PGGT1B, ZFP982, ZFP784, TAF9B, FNIP2, EGLN1, ZBTB18, ZFP711, WWTR1, FZD4, CRIM1, PBX3, DAB2IP, SORBS1, EIF2AK4, BMP6, ACVR2A, KLF8, SGSM1, MYO1…	301	4365	39123	1.90573	0.00266269	1.10175e-05	9.52433e-06
GOTERM_BP_FAT	GO:2000112~regulation of cellular macromolecule biosynthetic process	63	17.7465	7.93558e-07	NRARP, PTPRK, YBX1, MEOX2, LITAF, CLU, EDA2R, LARP1B, HEY1, CREB3L4, HMG20B, ZFP282, SAP30BP, MEF2C, TSC22D1, IL15, MAMSTR, PAWR, PROX2, DUSP22, PTP4A3, ZFP46, MDFIC, GAS6, HOXB5, NOTCH1, CTBP2, CEBPG, DLL1, STOX2, ZFP57, ABLIM2, HLX, MYO6, PRDM16, ATOH8, ZFP982, ZFP784, TAF9B, FNIP2, EGLN1, ZBTB18, ZFP711, WWTR1, FZD4, CRIM1, PBX3, DAB2IP, SORBS1, EIF2AK4, BMP6, ACVR2A, KLF8, SGSM1, MYO1C, TNIP2…	301	4310	39123	1.89989	0.00375203	1.50967e-05	1.30507e-05
GOTERM_BP_FAT	GO:0016070~RNA metabolic process	67	18.8732	2.10907e-06	CELF4, NRARP, PTPRK, YBX1, MEOX2, LITAF, CLU, EDA2R, ZC3H12C, HEY1, CREB3L4, HMG20B, ZFP282, SAP30BP, MEF2C, TSC22D1, MAMSTR, ELAC1, PAWR, PROX2, NSUN6, DUSP22, PTP4A3, ZFP46, COL4A2, MDFIC, GAS6, HOXB5, NOTCH1, CTBP2, CEBPG, DLL1, STOX2, ZFP57, ABLIM2, HLX, POLR2C, MYO6, PRDM16, ATOH8, ZFP982, ZFP784, TAF9B, FNIP2, EGLN1, ZBTB18, ZFP711, WWTR1, FZD4, CRIM1, PBX3, DAB2IP, TDRD7, EIF2AK4, BMP6, AC…	301	4842	39123	1.79852	0.00994093	3.68659e-05	3.18695e-05
GOTERM_BP_FAT	GO:0034645~cellular macromolecule biosynthetic process	69	19.4366	6.67335e-06	NRARP, PTPRK, YBX1, MEOX2, LITAF, CLU, EDA2R, LARP1B, HEY1, CREB3L4, HMG20B, ZFP282, CSGALNACT1, SAP30BP, MEF2C, TSC22D1, IL15, MAMSTR, PAWR, PROX2, DUSP22, PTP4A3, ZFP46, COL4A2, MDFIC, GAS6, HOXB5, NOTCH1, CTBP2, CEBPG, MRPL16, DLL1, SNX3, STOX2, ZFP57, ABLIM2, HLX, POLR2C, MYO6, PRDM16, ATOH8, ZFP982, ZFP784, TAF9B, FNIP2, EGLN1, ZBTB18, ZFP711, WWTR1, FZD4, CRIM1, PBX3, DAB2IP, SORBS1, EIF2AK…	301	5218	39123	1.71874	0.0311173	0.000106796	9.23222e-05
GOTERM_BP_FAT	GO:0000122~negative regulation of transcription from RNA polymerase II promoter	21	5.91549	0.000114263	ZBTB18, WWTR1, MEF2C, NOTCH1, DAB2IP, PAWR, NRARP, YBX1, BMP6, KLF8, DUSP22, ZFP46, ZFP57, HEY1, PRDM16, TCF4, ZFP282, TCF3, TAF9B, FNIP2, NODAL	301	1005	39123	2.71593	0.418006	0.0013997	0.00121
GOTERM_BP_FAT	GO:0045934~negative regulation of nucleobase-containing compound metabolic process	29	8.16901	0.000114351	NOTCH1, CTBP2, CELF4, CGAS, NRARP, PTPRK, YBX1, ZFP57, HEY1, PRDM16, ATOH8, ZFP282, TAF9B, FNIP2, GIT1, ZBTB18, WWTR1, MEF2C, DAB2IP, PAWR, BMP6, DUSP22, KLF8, ZFP46, MDFIC, TCF4, TCF3, GAS6, NODAL	301	1683	39123	2.23965	0.41825	0.0013997	0.00121
GOTERM_BP_FAT	GO:0051253~negative regulation of RNA metabolic process	27	7.60563	0.000147655	NOTCH1, CTBP2, CELF4, NRARP, PTPRK, YBX1, ZFP57, HEY1, PRDM16, ATOH8, ZFP282, TAF9B, FNIP2, ZBTB18, WWTR1, MEF2C, DAB2IP, PAWR, BMP6, DUSP22, KLF8, ZFP46, MDFIC, TCF4, TCF3, GAS6, NODAL	301	1532	39123	2.29071	0.503164	0.00173991	0.0015041
GOTERM_BP_FAT	GO:1903507~negative regulation of nucleic acid-templated transcription	26	7.32394	0.000150042	NOTCH1, CTBP2, NRARP, PTPRK, YBX1, ZFP57, HEY1, PRDM16, ATOH8, ZFP282, TAF9B, FNIP2, ZBTB18, WWTR1, MEF2C, DAB2IP, PAWR, BMP6, DUSP22, KLF8, ZFP46, MDFIC, TCF4, TCF3, GAS6, NODAL	301	1446	39123	2.33706	0.508751	0.00176365	0.00152463
GOTERM_BP_FAT	GO:0045892~negative regulation of transcription, DNA-templated	26	7.32394	0.000151879	NOTCH1, CTBP2, NRARP, PTPRK, YBX1, ZFP57, HEY1, PRDM16, ATOH8, ZFP282, TAF9B, FNIP2, ZBTB18, WWTR1, MEF2C, DAB2IP, PAWR, BMP6, DUSP22, KLF8, ZFP46, MDFIC, TCF4, TCF3, GAS6, NODAL	301	1447	39123	2.33545	0.513008	0.00177643	0.00153567
GOTERM_BP_FAT	GO:1902679~negative regulation of RNA biosynthetic process	26	7.32394	0.000192352	NOTCH1, CTBP2, NRARP, PTPRK, YBX1, ZFP57, HEY1, PRDM16, ATOH8, ZFP282, TAF9B, FNIP2, ZBTB18, WWTR1, MEF2C, DAB2IP, PAWR, BMP6, DUSP22, KLF8, ZFP46, MDFIC, TCF4, TCF3, GAS6, NODAL	301	1471	39123	2.29735	0.597983	0.00212891	0.00184038
GOTERM_BP_FAT	GO:0051172~negative regulation of nitrogen compound metabolic process	31	8.73239	0.00028788	NOTCH1, CTBP2, CELF4, CGAS, NRARP, PTPRK, YBX1, CLU, ZFP57, HEY1, PRDM16, ATOH8, ZFP282, TAF9B, FNIP2, GIT1, ZBTB18, WWTR1, MEF2C, DAB2IP, PAWR, EIF2AK4, BMP6, DUSP22, KLF8, ZFP46, MDFIC, TCF4, TCF3, GAS6, NODAL	301	1966	39123	2.04948	0.744334	0.00306447	0.00264914
GOTERM_BP_FAT	GO:0010558~negative regulation of macromolecule biosynthetic process	28	7.88732	0.000886306	NOTCH1, CTBP2, NRARP, PTPRK, YBX1, ZFP57, HEY1, PRDM16, ATOH8, PGGT1B, ZFP282, TAF9B, FNIP2, ZBTB18, WWTR1, MEF2C, DAB2IP, PAWR, EIF2AK4, BMP6, DUSP22, KLF8, ZFP46, MDFIC, TCF4, TCF3, GAS6, NODAL	301	1820	39123	1.99964	0.985009	0.00824839	0.0071305
GOTERM_BP_FAT	GO:0010629~negative regulation of gene expression	31	8.73239	0.00103934	NOTCH1, CTBP2, CELF4, XIAP, NRARP, PTPRK, YBX1, CD59A, ZFP57, HEY1, PRDM16, ATOH8, ZFP282, TAF9B, FNIP2, ZBTB18, WWTR1, MEF2C, DAB2IP, PAWR, EIF2AK4, BMP6, DUSP22, KLF8, ZFP46, MDFIC, TMEM98, TCF4, TCF3, GAS6, NODAL	301	2127	39123	1.89435	0.992744	0.00948627	0.00820061
GOTERM_BP_FAT	GO:0009890~negative regulation of biosynthetic process	29	8.16901	0.00107291	NOTCH1, CTBP2, NRARP, PTPRK, YBX1, ZFP57, HEY1, PRDM16, ATOH8, PGGT1B, ZFP282, TAF9B, FNIP2, ZBTB18, WWTR1, MEF2C, DAB2IP, PAWR, EIF2AK4, BMP6, DUSP22, KLF8, ZFP46, MDFIC, ASXL3, TCF4, TCF3, GAS6, NODAL	301	1941	39123	1.94195	0.993812	0.00973638	0.00841682
GOTERM_BP_FAT	GO:2000113~negative regulation of cellular macromolecule biosynthetic process	27	7.60563	0.00124928	NOTCH1, CTBP2, NRARP, PTPRK, YBX1, ZFP57, HEY1, PRDM16, ATOH8, ZFP282, TAF9B, FNIP2, ZBTB18, WWTR1, MEF2C, DAB2IP, PAWR, EIF2AK4, BMP6, DUSP22, KLF8, ZFP46, MDFIC, TCF4, TCF3, GAS6, NODAL	301	1767	39123	1.98606	0.997319	0.011208	0.00968902
GOTERM_BP_FAT	GO:0031327~negative regulation of cellular biosynthetic process	27	7.60563	0.00300709	NOTCH1, CTBP2, NRARP, PTPRK, YBX1, ZFP57, HEY1, PRDM16, ATOH8, ZFP282, TAF9B, FNIP2, ZBTB18, WWTR1, MEF2C, DAB2IP, PAWR, EIF2AK4, BMP6, DUSP22, KLF8, ZFP46, MDFIC, TCF4, TCF3, GAS6, NODAL	301	1886	39123	1.86075	0.999999	0.0237015	0.0204893
Annotation Cluster 11	Enrichment Score: 6.471452186501328
Category	Term	Count	%	PValue	Genes	List Total	Pop Hits	Pop Total	Fold Enrichment	Bonferroni	Benjamini	FDR
GOTERM_BP_FAT	GO:0051641~cellular localization	64	18.0282	5.17045e-14	CLTB, HSPB1, HTR2A, PTPRK, YBX1, CLU, SYNE2, SYNE1, DENND5A, GIT1, ANKRD13A, MEF2C, SUN1, SEMA6A, PRKCE, PAWR, RHOD, SYTL4, MDFIC, NUMB, GAS6, DIPK2A, VAMP5, CNGB1, VAMP3, STX12, LAMA5, NOTCH1, CTBP2, ITPR1, KALRN, OAZ2, SNX3, SH3TC2, MYO6, MICALL1, PLXNA2, CTNNA1, SNCG, ATP9A, CNTLN, SPAG9, WWTR1, TCAF2, KCNIP4, WDR19, SORBS1, CDC42BPA, PTPN14, BMP6, MYO1D, RGP1, SGSM1, TSPAN15, MYO1E, MYO1B, MY…	301	2915	39123	2.85369	2.45075e-10	3.76806e-12	3.25738e-12
GOTERM_BP_FAT	GO:0033036~macromolecule localization	63	17.7465	1.99659e-12	CLTB, HSPB1, HTR2A, PTPRK, YBX1, CLU, SYNE2, SYNE1, OSBPL10, GIT1, ANKRD13A, SUN1, ACSL1, PRKCE, COG1, RHOD, SYTL4, PTP4A3, MDFIC, SLCO2A1, NUMB, GAS6, PHLDB2, VAMP5, SFT2D1, CNGB1, VAMP3, STX12, LAMA5, NOTCH1, LPL, KALRN, OAZ2, SNX3, SH3TC2, MYO6, MICALL1, CTNNA1, SNCG, ATP9A, CNTLN, WWTR1, TCAF2, PRELID2, FZD4, KCNIP4, WDR19, NBEAL1, SORBS1, PTPN14, BMP6, MYO1D, SGSM1, TSPAN15, MYO1B, MYO1C, AP…	301	3084	39123	2.65517	9.45801e-09	1.07475e-10	9.29095e-11
GOTERM_BP_FAT	GO:0034613~cellular protein localization	46	12.9577	3.86148e-11	STX12, LAMA5, NOTCH1, CLTB, HSPB1, HTR2A, PTPRK, YBX1, KALRN, CLU, OAZ2, SYNE2, SYNE1, SNX3, SH3TC2, MYO6, MICALL1, CTNNA1, GIT1, ANKRD13A, CNTLN, WWTR1, TCAF2, SUN1, KCNIP4, WDR19, SORBS1, RHOD, SYTL4, PTPN14, BMP6, SGSM1, TSPAN15, MYO1C, APC, MDFIC, NBEA, TMEM98, NUMB, DCHS1, AGRN, GAS6, VAMP5, NODAL, CNGB1, VAMP3	301	1941	39123	3.08033	1.82918e-07	1.79332e-09	1.55027e-09
GOTERM_BP_FAT	GO:0070727~cellular macromolecule localization	46	12.9577	4.99059e-11	STX12, LAMA5, NOTCH1, CLTB, HSPB1, HTR2A, PTPRK, YBX1, KALRN, CLU, OAZ2, SYNE2, SYNE1, SNX3, SH3TC2, MYO6, MICALL1, CTNNA1, GIT1, ANKRD13A, CNTLN, WWTR1, TCAF2, SUN1, KCNIP4, WDR19, SORBS1, RHOD, SYTL4, PTPN14, BMP6, SGSM1, TSPAN15, MYO1C, APC, MDFIC, NBEA, TMEM98, NUMB, DCHS1, AGRN, GAS6, VAMP5, NODAL, CNGB1, VAMP3	301	1956	39123	3.05671	2.36404e-07	2.27312e-09	1.96504e-09
GOTERM_BP_FAT	GO:0008104~protein localization	55	15.493	6.62072e-11	CLTB, HSPB1, HTR2A, PTPRK, YBX1, CLU, SYNE2, SYNE1, GIT1, ANKRD13A, SUN1, PRKCE, COG1, RHOD, SYTL4, PTP4A3, MDFIC, NUMB, GAS6, PHLDB2, VAMP5, SFT2D1, CNGB1, VAMP3, STX12, LAMA5, NOTCH1, KALRN, OAZ2, SNX3, SH3TC2, MYO6, MICALL1, CTNNA1, SNCG, CNTLN, WWTR1, TCAF2, KCNIP4, WDR19, NBEAL1, SORBS1, PTPN14, BMP6, MYO1D, SGSM1, TSPAN15, MYO1B, MYO1C, APC, NBEA, TMEM98, DCHS1, AGRN, NODAL	301	2681	39123	2.66644	3.13623e-07	2.98689e-09	2.58208e-09
GOTERM_BP_FAT	GO:0046907~intracellular transport	38	10.7042	7.21071e-09	STX12, NOTCH1, CTBP2, CLTB, HSPB1, HTR2A, CLU, OAZ2, SYNE2, SNX3, SH3TC2, MYO6, MICALL1, SNCG, DENND5A, GIT1, ATP9A, SPAG9, WWTR1, TCAF2, SUN1, PRKCE, WDR19, RHOD, SYTL4, PTPN14, BMP6, RGP1, SGSM1, MYO1D, MYO1E, MYO1B, MYO1C, MDFIC, NBEA, GAS6, NODAL, VAMP3	301	1660	39123	2.97537	3.41566e-05	2.20369e-07	1.90502e-07
GOTERM_BP_FAT	GO:0051649~establishment of localization in cell	43	12.1127	8.78232e-09	STX12, NOTCH1, CTBP2, CLTB, ITPR1, HSPB1, HTR2A, CLU, OAZ2, SYNE2, SYNE1, SNX3, SH3TC2, MYO6, MICALL1, SNCG, DENND5A, GIT1, ATP9A, SPAG9, WWTR1, TCAF2, SUN1, PRKCE, WDR19, PAWR, CDC42BPA, RHOD, SYTL4, PTPN14, BMP6, RGP1, SGSM1, MYO1D, MYO1E, MYO1B, MYO1C, MDFIC, NBEA, GAS6, DIPK2A, NODAL, VAMP3	301	2064	39123	2.70785	4.1601e-05	2.63303e-07	2.27618e-07
GOTERM_BP_FAT	GO:1902580~single-organism cellular localization	28	7.88732	6.79033e-08	LAMA5, NOTCH1, CTBP2, HSPB1, HTR2A, SYNE2, MYO6, SNCG, GIT1, WWTR1, SUN1, PRKCE, KCNIP4, WDR19, SORBS1, BMP6, MYO1D, TSPAN15, MYO1E, MYO1B, MYO1C, MDFIC, NUMB, DCHS1, GAS6, VAMP5, NODAL, VAMP3	301	1062	39123	3.42688	0.000321606	1.66662e-06	1.44075e-06
GOTERM_BP_FAT	GO:0071705~nitrogen compound transport	38	10.7042	6.51336e-06	STX12, NOTCH1, CLTB, HSPB1, HTR2A, YBX1, KALRN, CLU, OAZ2, SNX3, SH3TC2, MYO6, MICALL1, SNCG, FLVCR2, WWTR1, TCAF2, PRKCE, WDR19, COG1, RHOD, SYTL4, PTPN14, BMP6, SGSM1, MYO1D, MYO1B, MYO1C, SLC7A7, TCN2, MDFIC, NBEA, SLC25A32, GAS6, VAMP5, SFT2D1, NODAL, VAMP3	301	2196	39123	2.24914	0.0303828	0.000104589	9.04142e-05
GOTERM_BP_FAT	GO:0042886~amide transport	33	9.29577	2.06655e-05	STX12, NOTCH1, CLTB, HSPB1, KALRN, CLU, OAZ2, SNX3, SH3TC2, MYO6, MICALL1, SNCG, WWTR1, TCAF2, PRKCE, WDR19, COG1, RHOD, SYTL4, PTPN14, BMP6, SGSM1, MYO1D, MYO1B, MYO1C, MDFIC, NBEA, SLC25A32, GAS6, VAMP5, SFT2D1, NODAL, VAMP3	301	1867	39123	2.29739	0.0932547	0.000302138	0.000261189
GOTERM_BP_FAT	GO:0045184~establishment of protein localization	33	9.29577	2.55692e-05	STX12, NOTCH1, CLTB, HSPB1, CLU, OAZ2, SNX3, SH3TC2, MYO6, MICALL1, SNCG, WWTR1, TCAF2, PRKCE, WDR19, COG1, RHOD, SYTL4, PTPN14, BMP6, SGSM1, MYO1D, PTP4A3, MYO1B, MYO1C, MDFIC, NBEA, GAS6, PHLDB2, VAMP5, SFT2D1, NODAL, VAMP3	301	1888	39123	2.27184	0.114075	0.000364226	0.000314863
GOTERM_BP_FAT	GO:0032386~regulation of intracellular transport	16	4.50704	2.59298e-05	WWTR1, TCAF2, PRKCE, HTR2A, PTPN14, BMP6, OAZ2, SNX3, MYO1C, SH3TC2, MDFIC, MYO6, GAS6, GIT1, NODAL, ATP9A	301	548	39123	3.79494	0.115587	0.000367752	0.000317911
GOTERM_BP_FAT	GO:0033365~protein localization to organelle	21	5.91549	3.62021e-05	WWTR1, SUN1, NOTCH1, WDR19, HTR2A, YBX1, KALRN, CLU, BMP6, SYNE2, SYNE1, APC, TMEM98, MDFIC, MICALL1, CTNNA1, GIT1, ANKRD13A, NODAL, CNTLN, CNGB1	301	924	39123	2.95402	0.157593	0.000495634	0.000428462
GOTERM_BP_FAT	GO:0015833~peptide transport	32	9.01408	3.65427e-05	STX12, NOTCH1, CLTB, HSPB1, KALRN, CLU, OAZ2, SNX3, SH3TC2, MYO6, MICALL1, SNCG, WWTR1, TCAF2, PRKCE, WDR19, COG1, RHOD, SYTL4, PTPN14, BMP6, SGSM1, MYO1D, MYO1B, MYO1C, MDFIC, NBEA, GAS6, VAMP5, SFT2D1, NODAL, VAMP3	301	1834	39123	2.26786	0.158951	0.000497421	0.000430006
GOTERM_BP_FAT	GO:0015031~protein transport	31	8.73239	4.95636e-05	STX12, NOTCH1, CLTB, HSPB1, CLU, OAZ2, SNX3, SH3TC2, MYO6, MICALL1, SNCG, WWTR1, TCAF2, PRKCE, WDR19, COG1, RHOD, SYTL4, PTPN14, BMP6, SGSM1, MYO1D, MYO1B, MYO1C, MDFIC, NBEA, GAS6, VAMP5, SFT2D1, NODAL, VAMP3	301	1778	39123	2.26619	0.209262	0.000665108	0.000574966
GOTERM_BP_FAT	GO:0006886~intracellular protein transport	21	5.91549	0.000161035	STX12, WWTR1, TCAF2, NOTCH1, WDR19, CLTB, HSPB1, RHOD, PTPN14, CLU, SYTL4, BMP6, OAZ2, SGSM1, MYO1C, NBEA, MDFIC, MYO6, MICALL1, GAS6, NODAL	301	1032	39123	2.64488	0.53368	0.00186966	0.00161627
GOTERM_BP_FAT	GO:0070201~regulation of establishment of protein localization	14	3.94366	0.00220934	WWTR1, TCAF2, PRKCE, PTPN14, SYTL4, BMP6, OAZ2, SNX3, PTP4A3, MYO1C, SH3TC2, MDFIC, GAS6, NODAL	301	670	39123	2.71593	0.999972	0.0184579	0.0159563
GOTERM_BP_FAT	GO:0090087~regulation of peptide transport	14	3.94366	0.00241077	WWTR1, TCAF2, PRKCE, KALRN, PTPN14, SYTL4, BMP6, OAZ2, SNX3, MYO1C, SH3TC2, MDFIC, GAS6, NODAL	301	677	39123	2.68785	0.999989	0.0198606	0.0171689
GOTERM_BP_FAT	GO:0051223~regulation of protein transport	13	3.66197	0.00387881	WWTR1, TCAF2, PRKCE, PTPN14, SYTL4, BMP6, OAZ2, SNX3, MYO1C, SH3TC2, MDFIC, GAS6, NODAL	301	633	39123	2.66935	1	0.0291649	0.0252122
Annotation Cluster 12	Enrichment Score: 6.46946130647171
Category	Term	Count	%	PValue	Genes	List Total	Pop Hits	Pop Total	Fold Enrichment	Bonferroni	Benjamini	FDR
GOTERM_BP_FAT	GO:0008219~cell death	48	13.5211	1.11561e-09	PHLPP1, HIP1, NOTCH1, ITPR1, HSPB1, XIAP, HTR2A, YBX1, DLL1, CLU, EDA2R, SYNE1, GRK1, CECR2, DSTYK, CD59A, CTNNA1, SNCG, TAF9B, FNIP2, EPHB1, PEA15A, EGLN1, SAP30BP, MEF2C, SEMA6A, MLKL, TSC22D1, PRKCE, DAPK2, DAB2IP, PAWR, ASNS, SLC39A10, LIFR, MERTK, NET1, APC, TNIP2, ALDH1A2, ITGA5, AGRN, GAS6, DIPK2A, NES, DOCK1, NODAL, TNFRSF21	301	2317	39123	2.69266	5.28464e-06	4.09663e-08	3.54142e-08
GOTERM_BP_FAT	GO:0006915~apoptotic process	44	12.3944	1.40181e-09	PHLPP1, HIP1, NOTCH1, ITPR1, HSPB1, XIAP, YBX1, DLL1, CLU, EDA2R, SYNE1, GRK1, CECR2, DSTYK, CD59A, CTNNA1, TAF9B, FNIP2, PEA15A, EGLN1, SAP30BP, MEF2C, SEMA6A, TSC22D1, PRKCE, DAPK2, DAB2IP, PAWR, ASNS, SLC39A10, LIFR, MERTK, NET1, APC, TNIP2, ALDH1A2, ITGA5, AGRN, GAS6, DIPK2A, NES, DOCK1, NODAL, TNFRSF21	301	2015	39123	2.8382	6.64033e-06	5.06897e-08	4.38198e-08
GOTERM_BP_FAT	GO:0012501~programmed cell death	45	12.6761	2.53479e-09	PHLPP1, HIP1, NOTCH1, ITPR1, HSPB1, XIAP, YBX1, DLL1, CLU, EDA2R, SYNE1, GRK1, CECR2, DSTYK, CD59A, CTNNA1, TAF9B, FNIP2, PEA15A, EGLN1, SAP30BP, MEF2C, SEMA6A, MLKL, TSC22D1, PRKCE, DAPK2, DAB2IP, PAWR, ASNS, SLC39A10, LIFR, MERTK, NET1, APC, TNIP2, ALDH1A2, ITGA5, AGRN, GAS6, DIPK2A, NES, DOCK1, NODAL, TNFRSF21	301	2135	39123	2.73956	1.20072e-05	8.22419e-08	7.10958e-08
GOTERM_BP_FAT	GO:0010941~regulation of cell death	40	11.2676	3.27222e-08	PHLPP1, HIP1, NOTCH1, ITPR1, HSPB1, XIAP, YBX1, DLL1, CLU, SYNE1, GRK1, DSTYK, CD59A, CTNNA1, SNCG, TAF9B, EPHB1, PEA15A, EGLN1, SAP30BP, MEF2C, TSC22D1, PRKCE, DAPK2, DAB2IP, PAWR, ASNS, SLC39A10, LIFR, MERTK, NET1, APC, TNIP2, ALDH1A2, ITGA5, AGRN, GAS6, DIPK2A, NES, NODAL	301	1919	39123	2.70926	0.000154993	8.80711e-07	7.61349e-07
GOTERM_BP_FAT	GO:0042981~regulation of apoptotic process	37	10.4225	5.23216e-08	PHLPP1, HIP1, NOTCH1, ITPR1, HSPB1, XIAP, YBX1, DLL1, CLU, SYNE1, GRK1, DSTYK, CD59A, CTNNA1, TAF9B, PEA15A, EGLN1, MEF2C, TSC22D1, PRKCE, DAPK2, DAB2IP, PAWR, ASNS, SLC39A10, LIFR, MERTK, NET1, APC, TNIP2, ALDH1A2, ITGA5, AGRN, GAS6, DIPK2A, NES, NODAL	301	1714	39123	2.8058	0.000247817	1.33972e-06	1.15815e-06
GOTERM_BP_FAT	GO:0043067~regulation of programmed cell death	37	10.4225	7.99874e-08	PHLPP1, HIP1, NOTCH1, ITPR1, HSPB1, XIAP, YBX1, DLL1, CLU, SYNE1, GRK1, DSTYK, CD59A, CTNNA1, TAF9B, PEA15A, EGLN1, MEF2C, TSC22D1, PRKCE, DAPK2, DAB2IP, PAWR, ASNS, SLC39A10, LIFR, MERTK, NET1, APC, TNIP2, ALDH1A2, ITGA5, AGRN, GAS6, DIPK2A, NES, NODAL	301	1744	39123	2.75753	0.000378829	1.91364e-06	1.65429e-06
GOTERM_BP_FAT	GO:0043066~negative regulation of apoptotic process	26	7.32394	1.22675e-06	NOTCH1, HSPB1, XIAP, YBX1, DLL1, CLU, SYNE1, GRK1, DSTYK, CD59A, CTNNA1, TAF9B, PEA15A, MEF2C, TSC22D1, PRKCE, ASNS, SLC39A10, LIFR, MERTK, APC, TNIP2, ITGA5, GAS6, DIPK2A, NES	301	1083	39123	3.1204	0.00579426	2.25237e-05	1.94711e-05
GOTERM_BP_FAT	GO:0060548~negative regulation of cell death	28	7.88732	1.51021e-06	NOTCH1, ITPR1, HSPB1, XIAP, YBX1, DLL1, CLU, SYNE1, GRK1, DSTYK, CD59A, CTNNA1, SNCG, TAF9B, PEA15A, MEF2C, TSC22D1, PRKCE, ASNS, SLC39A10, LIFR, MERTK, APC, TNIP2, ITGA5, GAS6, DIPK2A, NES	301	1246	39123	2.92083	0.00712834	2.74094e-05	2.36947e-05
GOTERM_BP_FAT	GO:0043069~negative regulation of programmed cell death	26	7.32394	1.81272e-06	NOTCH1, HSPB1, XIAP, YBX1, DLL1, CLU, SYNE1, GRK1, DSTYK, CD59A, CTNNA1, TAF9B, PEA15A, MEF2C, TSC22D1, PRKCE, ASNS, SLC39A10, LIFR, MERTK, APC, TNIP2, ITGA5, GAS6, DIPK2A, NES	301	1107	39123	3.05275	0.0085501	3.20405e-05	2.76981e-05
GOTERM_BP_FAT	GO:0043068~positive regulation of programmed cell death	17	4.78873	0.0001052	EGLN1, MEF2C, HIP1, NOTCH1, TSC22D1, DAPK2, DAB2IP, ITPR1, PAWR, CLU, NET1, APC, ALDH1A2, CTNNA1, AGRN, NODAL, PEA15A	301	693	39123	3.18846	0.392473	0.00132377	0.00114436
GOTERM_BP_FAT	GO:0043065~positive regulation of apoptotic process	17	4.78873	0.000106923	EGLN1, MEF2C, HIP1, NOTCH1, TSC22D1, DAPK2, DAB2IP, ITPR1, PAWR, CLU, NET1, APC, ALDH1A2, CTNNA1, AGRN, NODAL, PEA15A	301	694	39123	3.18387	0.397411	0.00132938	0.00114921
GOTERM_BP_FAT	GO:0010942~positive regulation of cell death	18	5.07042	0.000113388	EGLN1, MEF2C, SAP30BP, HIP1, NOTCH1, TSC22D1, DAPK2, DAB2IP, ITPR1, PAWR, CLU, NET1, APC, ALDH1A2, CTNNA1, AGRN, NODAL, PEA15A	301	772	39123	3.03055	0.415587	0.00139511	0.00120603
Annotation Cluster 13	Enrichment Score: 6.422091717978031
Category	Term	Count	%	PValue	Genes	List Total	Pop Hits	Pop Total	Fold Enrichment	Bonferroni	Benjamini	FDR
GOTERM_BP_FAT	GO:1900746~regulation of vascular endothelial growth factor signaling pathway	7	1.97183	1.74933e-08	PTP4A3, SEMA6A, MYO1C, DAB2IP, TCF4, TSPAN12, DLL1	301	23	39123	39.5581	8.28625e-05	5.0838e-07	4.3948e-07
GOTERM_BP_FAT	GO:1902547~regulation of cellular response to vascular endothelial growth factor stimulus	7	1.97183	2.31745e-08	PTP4A3, SEMA6A, MYO1C, DAB2IP, TCF4, TSPAN12, DLL1	301	24	39123	37.9099	0.000109771	6.4575e-07	5.58232e-07
GOTERM_BP_FAT	GO:0035924~cellular response to vascular endothelial growth factor stimulus	9	2.53521	3.76261e-08	PTP4A3, NOTCH1, SEMA6A, MYO1C, DAB2IP, HSPB1, TCF4, TSPAN12, DLL1	301	65	39123	17.9968	0.000178219	1.00132e-06	8.65612e-07
GOTERM_BP_FAT	GO:0090287~regulation of cellular response to growth factor stimulus	15	4.22535	1.64643e-07	SEMA6A, NOTCH1, FZD4, DAB2IP, CRIM1, TSPAN12, DLL1, EPN2, SPRED2, PTP4A3, DSTYK, MYO1C, CD59A, PRDM16, TCF4	301	312	39123	6.24888	0.000779608	3.58069e-06	3.09541e-06
GOTERM_BP_FAT	GO:0038084~vascular endothelial growth factor signaling pathway	4	1.12676	0.00308764	SEMA6A, MYO1C, DAB2IP, HSPB1	301	38	39123	13.6818	1	0.0241356	0.0208645
Annotation Cluster 14	Enrichment Score: 5.72911286003447
Category	Term	Count	%	PValue	Genes	List Total	Pop Hits	Pop Total	Fold Enrichment	Bonferroni	Benjamini	FDR
GOTERM_BP_FAT	GO:0001667~ameboidal-type cell migration	23	6.47887	1.09205e-11	LAMA5, MEF2C, SEMA6A, NOTCH1, ANGPT2, PRKCE, SEMA6D, SEMA4C, PXN, DAB2IP, HSPB1, VASH1, MEOX2, SYNE2, PTP4A3, RRAS, DNAJA4, ATOH8, AKT3, DOCK1, NODAL, BCAR1, PHACTR4	301	455	39123	6.57025	5.17303e-08	5.22529e-10	4.51711e-10
GOTERM_BP_FAT	GO:0043542~endothelial cell migration	14	3.94366	3.17643e-08	MEF2C, NOTCH1, ANGPT2, PXN, DAB2IP, HSPB1, VASH1, MEOX2, PTP4A3, RRAS, DNAJA4, ATOH8, AKT3, BCAR1	301	230	39123	7.91163	0.000150456	8.59815e-07	7.43286e-07
GOTERM_BP_FAT	GO:0090132~epithelium migration	16	4.50704	3.78728e-08	MEF2C, NOTCH1, ANGPT2, PRKCE, PXN, DAB2IP, HSPB1, VASH1, MEOX2, PTP4A3, RRAS, DNAJA4, ATOH8, AKT3, DOCK1, BCAR1	301	323	39123	6.43848	0.000179388	1.00226e-06	8.66421e-07
GOTERM_BP_FAT	GO:0010631~epithelial cell migration	16	4.50704	3.95017e-08	MEF2C, NOTCH1, ANGPT2, PRKCE, PXN, DAB2IP, HSPB1, VASH1, MEOX2, PTP4A3, RRAS, DNAJA4, ATOH8, AKT3, DOCK1, BCAR1	301	324	39123	6.4186	0.000187102	1.03955e-06	8.98665e-07
GOTERM_BP_FAT	GO:0090130~tissue migration	16	4.50704	4.83487e-08	MEF2C, NOTCH1, ANGPT2, PRKCE, PXN, DAB2IP, HSPB1, VASH1, MEOX2, PTP4A3, RRAS, DNAJA4, ATOH8, AKT3, DOCK1, BCAR1	301	329	39123	6.32106	0.000229002	1.24472e-06	1.07602e-06
GOTERM_BP_FAT	GO:0010632~regulation of epithelial cell migration	14	3.94366	8.83784e-08	MEF2C, NOTCH1, ANGPT2, PRKCE, DAB2IP, HSPB1, VASH1, MEOX2, RRAS, DNAJA4, ATOH8, AKT3, DOCK1, BCAR1	301	251	39123	7.2497	0.000418561	2.07252e-06	1.79163e-06
GOTERM_BP_FAT	GO:0010594~regulation of endothelial cell migration	12	3.38028	1.77752e-07	MEF2C, NOTCH1, ANGPT2, RRAS, DNAJA4, ATOH8, AKT3, DAB2IP, HSPB1, VASH1, MEOX2, BCAR1	301	181	39123	8.61724	0.000841658	3.81001e-06	3.29365e-06
GOTERM_BP_FAT	GO:0010596~negative regulation of endothelial cell migration	7	1.97183	5.5991e-06	MEF2C, NOTCH1, ANGPT2, DNAJA4, DAB2IP, VASH1, MEOX2	301	58	39123	15.6868	0.0261744	9.0832e-05	7.85216e-05
GOTERM_BP_FAT	GO:0010633~negative regulation of epithelial cell migration	7	1.97183	2.31257e-05	MEF2C, NOTCH1, ANGPT2, DNAJA4, DAB2IP, VASH1, MEOX2	301	74	39123	12.2951	0.10376	0.000333983	0.000288718
GOTERM_BP_FAT	GO:0043535~regulation of blood vessel endothelial cell migration	7	1.97183	0.000106469	MEF2C, NOTCH1, ANGPT2, AKT3, HSPB1, VASH1, MEOX2	301	97	39123	9.37977	0.396114	0.00132722	0.00114734
GOTERM_BP_FAT	GO:0043537~negative regulation of blood vessel endothelial cell migration	5	1.40845	0.000147112	MEF2C, NOTCH1, ANGPT2, VASH1, MEOX2	301	35	39123	18.5681	0.501884	0.00173783	0.00150231
GOTERM_BP_FAT	GO:0043534~blood vessel endothelial cell migration	7	1.97183	0.00037129	MEF2C, NOTCH1, ANGPT2, AKT3, HSPB1, VASH1, MEOX2	301	122	39123	7.45768	0.827805	0.00383181	0.00331249
GOTERM_BP_FAT	GO:0010634~positive regulation of epithelial cell migration	7	1.97183	0.00173336	RRAS, PRKCE, ATOH8, AKT3, HSPB1, DOCK1, BCAR1	301	164	39123	5.54779	0.99973	0.0150383	0.0130002
GOTERM_BP_FAT	GO:0010595~positive regulation of endothelial cell migration	5	1.40845	0.0120521	RRAS, ATOH8, AKT3, HSPB1, BCAR1	301	115	39123	5.65116	1	0.0740445	0.0640093
Annotation Cluster 15	Enrichment Score: 5.478649758881005
Category	Term	Count	%	PValue	Genes	List Total	Pop Hits	Pop Total	Fold Enrichment	Bonferroni	Benjamini	FDR
GOTERM_BP_FAT	GO:0022607~cellular component assembly	70	19.7183	5.26367e-17	FHOD3, HIP1, CTNND1, CLTB, CELF4, PTPRK, CLU, SYNE2, SYNE1, LRRTM2, PLS3, PIEZO1, PGM5, SPTAN1, EPHB1, GIT1, VAV3, KIRREL3, MEF2C, PRKCE, ACAD9, PAWR, RHOD, DUSP22, SDHAF2, PEAK1, KCTD10, ALDH1A2, CDC42EP3, FSCN1, ITGA5, ALPK1, GAS6, PHLDB2, VAMP3, STX12, LAMA5, NOTCH1, ARHGEF26, PXN, KCNA5, CAMSAP2, GJC1, ABLIM2, TMEM67, MYO6, TSPAN4, CTNNA1, EPS8L1, FNIP2, 2610042L04RIK, TRPM3, NDUFA8, WWTR1, M…	301	2979	39123	3.05417	2.4934e-13	7.33354e-15	6.33963e-15
GOTERM_BP_FAT	GO:0044085~cellular component biogenesis	71	20	1.90658e-15	FHOD3, HIP1, CTNND1, CLTB, CELF4, PTPRK, CLU, SYNE2, SYNE1, LRRTM2, PLS3, PIEZO1, PGM5, SPTAN1, EPHB1, GIT1, VAV3, KIRREL3, MEF2C, PRKCE, ACAD9, PAWR, RHOD, DUSP22, SDHAF2, PEAK1, KCTD10, ALDH1A2, CDC42EP3, FSCN1, ITGA5, ALPK1, GAS6, PHLDB2, VAMP3, STX12, LAMA5, NOTCH1, ARHGEF26, PXN, KCNA5, CAMSAP2, GJC1, ABLIM2, TMEM67, MYO6, TSPAN4, CTNNA1, EPS8L1, FNIP2, 2610042L04RIK, ATP9A, TRPM3, NDUFA8, W…	301	3259	39123	2.83165	8.94051e-12	2.00699e-13	1.73499e-13
GOTERM_BP_FAT	GO:0006461~protein complex assembly	26	7.32394	4.7618e-06	FHOD3, HIP1, CLTB, KCNA5, CLU, CAMSAP2, PIEZO1, SPTAN1, FNIP2, GIT1, TRPM3, NDUFA8, MLKL, NUBPL, PRKCE, ACAD9, DAB2IP, DIAPH2, MYO1C, APC, SDHAF2, KCTD10, ALDH1A2, CDC42EP3, FSCN1, VAMP3	301	1170	39123	2.88837	0.0223042	7.85947e-05	6.79428e-05
GOTERM_BP_FAT	GO:0070271~protein complex biogenesis	26	7.32394	5.27255e-06	FHOD3, HIP1, CLTB, KCNA5, CLU, CAMSAP2, PIEZO1, SPTAN1, FNIP2, GIT1, TRPM3, NDUFA8, MLKL, NUBPL, PRKCE, ACAD9, DAB2IP, DIAPH2, MYO1C, APC, SDHAF2, KCTD10, ALDH1A2, CDC42EP3, FSCN1, VAMP3	301	1177	39123	2.87119	0.0246668	8.67225e-05	7.49691e-05
GOTERM_BP_FAT	GO:0043933~macromolecular complex subunit organization	34	9.57746	1.47273e-05	FHOD3, HIP1, CEBPG, CLTB, CELF4, LPL, KCNA5, CLU, CAMSAP2, TSPAN4, PIEZO1, SPTAN1, FNIP2, GIT1, TRPM3, NDUFA8, MLKL, NUBPL, PRKCE, ACAD9, WDR19, DAB2IP, TDRD7, DIAPH2, MYO1C, APC, SDHAF2, KCTD10, ALDH1A2, CDC42EP3, FSCN1, TCF4, NES, VAMP3	301	1923	39123	2.29808	0.0673857	0.000222885	0.000192678
GOTERM_BP_FAT	GO:0071822~protein complex subunit organization	27	7.60563	1.65017e-05	FHOD3, HIP1, CLTB, KCNA5, CLU, CAMSAP2, PIEZO1, SPTAN1, FNIP2, GIT1, TRPM3, NDUFA8, MLKL, NUBPL, PRKCE, ACAD9, DAB2IP, DIAPH2, MYO1C, APC, SDHAF2, KCTD10, ALDH1A2, CDC42EP3, FSCN1, NES, VAMP3	301	1340	39123	2.61893	0.0751919	0.000247368	0.000213843
GOTERM_BP_FAT	GO:0065003~macromolecular complex assembly	30	8.4507	4.42769e-05	FHOD3, HIP1, CLTB, CELF4, KCNA5, CLU, CAMSAP2, TSPAN4, PIEZO1, SPTAN1, FNIP2, GIT1, TRPM3, NDUFA8, MLKL, NUBPL, PRKCE, ACAD9, WDR19, DAB2IP, DIAPH2, MYO1C, APC, SDHAF2, KCTD10, ALDH1A2, CDC42EP3, FSCN1, TCF4, VAMP3	301	1678	39123	2.32378	0.189208	0.000597549	0.000516564
GOTERM_BP_FAT	GO:0043623~cellular protein complex assembly	17	4.78873	8.84704e-05	FHOD3, NDUFA8, HIP1, NUBPL, PRKCE, ACAD9, CLTB, CLU, CAMSAP2, DIAPH2, MYO1C, APC, SDHAF2, CDC42EP3, SPTAN1, GIT1, VAMP3	301	683	39123	3.23515	0.342363	0.00112355	0.000971277
GOTERM_BP_FAT	GO:1902903~regulation of supramolecular fiber organization	12	3.38028	0.00036859	FHOD3, MEF2C, MYO1C, APC, PRKCE, PXN, CDC42EP3, PHLDB2, SPTAN1, CLU, GIT1, CAMSAP2	301	410	39123	3.8042	0.825587	0.00381225	0.00329558
GOTERM_BP_FAT	GO:0031334~positive regulation of protein complex assembly	10	2.8169	0.000632581	MYO1C, APC, PRKCE, CDC42EP3, DAB2IP, FSCN1, PIEZO1, CLU, FNIP2, GIT1	301	305	39123	4.26153	0.950088	0.00615305	0.00531914
GOTERM_BP_FAT	GO:0043254~regulation of protein complex assembly	13	3.66197	0.000839036	FHOD3, PRKCE, DAB2IP, CLU, CAMSAP2, MYO1C, APC, CDC42EP3, FSCN1, PIEZO1, SPTAN1, FNIP2, GIT1	301	526	39123	3.21235	0.981243	0.00790161	0.00683072
GOTERM_BP_FAT	GO:0032271~regulation of protein polymerization	8	2.25352	0.00333151	FHOD3, MYO1C, APC, PRKCE, CDC42EP3, SPTAN1, GIT1, CAMSAP2	301	250	39123	4.15926	1	0.0258721	0.0223657
GOTERM_BP_FAT	GO:0034622~cellular macromolecular complex assembly	19	5.35211	0.00351171	FHOD3, NDUFA8, HIP1, NUBPL, PRKCE, ACAD9, CELF4, CLTB, CLU, CAMSAP2, DIAPH2, MYO1C, APC, SDHAF2, CDC42EP3, TCF4, SPTAN1, GIT1, VAMP3	301	1146	39123	2.15494	1	0.0270487	0.0233828
GOTERM_BP_FAT	GO:0051258~protein polymerization	9	2.53521	0.00362529	FHOD3, DIAPH2, MYO1C, APC, PRKCE, CDC42EP3, SPTAN1, GIT1, CAMSAP2	301	322	39123	3.63289	1	0.0276762	0.0239253
Annotation Cluster 16	Enrichment Score: 5.1693757982021165
Category	Term	Count	%	PValue	Genes	List Total	Pop Hits	Pop Total	Fold Enrichment	Bonferroni	Benjamini	FDR
GOTERM_BP_FAT	GO:0007219~Notch signaling pathway	11	3.09859	1.62027e-06	TSPAN15, PTP4A3, NOTCH1, APH1B, HEY1, KCTD10, NUMB, NRARP, KCNA5, DLL1, EPN2	301	182	39123	7.85574	0.00764586	2.91834e-05	2.52282e-05
GOTERM_BP_FAT	GO:0008593~regulation of Notch signaling pathway	8	2.25352	1.10796e-05	TSPAN15, NOTCH1, HEY1, KCTD10, NUMB, NRARP, DLL1, EPN2	301	98	39123	10.6103	0.0511307	0.000169303	0.000146358
GOTERM_BP_FAT	GO:0045746~negative regulation of Notch signaling pathway	6	1.69014	1.72886e-05	TSPAN15, HEY1, KCTD10, NUMB, NRARP, DLL1	301	42	39123	18.5681	0.0786332	0.000257536	0.000222632
Annotation Cluster 17	Enrichment Score: 5.066032722815299
Category	Term	Count	%	PValue	Genes	List Total	Pop Hits	Pop Total	Fold Enrichment	Bonferroni	Benjamini	FDR
GOTERM_BP_FAT	GO:0007417~central nervous system development	28	7.88732	2.20017e-07	NOTCH1, DLL1, KALRN, CLU, SYNE2, AKT3, PLXNA2, CTNNA1, EPHB1, GIT1, ZBTB18, KIRREL3, GPR17, EPHA4, SUN1, FZD4, SEMA6D, SEMA4C, PBX3, DAB2IP, ALDH3A2, MYO1D, TMEM98, ALDH1A2, NUMB, TACC1, NES, NODAL	301	1127	39123	3.22924	0.00104168	4.67364e-06	4.04023e-06
GOTERM_BP_FAT	GO:0060322~head development	24	6.76056	6.38957e-07	ZBTB18, KIRREL3, SUN1, NOTCH1, FZD4, SEMA6D, SEMA4C, DAB2IP, PBX3, DLL1, SYNE2, MYO1D, RRAS, TMEM67, ALDH1A2, AKT3, CTNNA1, NUMB, PLXNA2, TACC1, EPHB1, NES, GIT1, NODAL	301	903	39123	3.45453	0.00302216	1.2354e-05	1.06797e-05
GOTERM_BP_FAT	GO:0007420~brain development	22	6.19718	3.01128e-06	ZBTB18, KIRREL3, SUN1, NOTCH1, FZD4, SEMA6D, SEMA4C, DAB2IP, PBX3, DLL1, SYNE2, MYO1D, ALDH1A2, AKT3, CTNNA1, NUMB, PLXNA2, TACC1, EPHB1, NES, GIT1, NODAL	301	847	39123	3.37602	0.0141632	5.14962e-05	4.4517e-05
GOTERM_BP_FAT	GO:0030900~forebrain development	10	2.8169	0.0128585	ZBTB18, KIRREL3, MYO1D, SUN1, NOTCH1, ALDH1A2, DAB2IP, NUMB, TACC1, SYNE2	301	483	39123	2.69103	1	0.0777912	0.0672483
Annotation Cluster 18	Enrichment Score: 5.060044694254471
Category	Term	Count	%	PValue	Genes	List Total	Pop Hits	Pop Total	Fold Enrichment	Bonferroni	Benjamini	FDR
GOTERM_BP_FAT	GO:0016525~negative regulation of angiogenesis	10	2.8169	1.0264e-06	NOTCH1, ANGPT2, SEMA6A, CD59A, COL4A2, DAB2IP, TCF4, VASH1, MEOX2, EPN2	301	134	39123	9.69976	0.00485027	1.92176e-05	1.66131e-05
GOTERM_BP_FAT	GO:2000181~negative regulation of blood vessel morphogenesis	10	2.8169	1.16203e-06	NOTCH1, ANGPT2, SEMA6A, CD59A, COL4A2, DAB2IP, TCF4, VASH1, MEOX2, EPN2	301	136	39123	9.55711	0.00548941	2.15021e-05	1.85879e-05
GOTERM_BP_FAT	GO:1901343~negative regulation of vasculature development	10	2.8169	2.34784e-06	NOTCH1, ANGPT2, SEMA6A, CD59A, COL4A2, DAB2IP, TCF4, VASH1, MEOX2, EPN2	301	148	39123	8.78221	0.0110601	4.0739e-05	3.52177e-05
GOTERM_BP_FAT	GO:1903671~negative regulation of sprouting angiogenesis	4	1.12676	0.00205408	NOTCH1, SEMA6A, MEOX2, EPN2	301	33	39123	15.7548	0.999941	0.0173135	0.014967
Annotation Cluster 19	Enrichment Score: 4.892082936983685
Category	Term	Count	%	PValue	Genes	List Total	Pop Hits	Pop Total	Fold Enrichment	Bonferroni	Benjamini	FDR
GOTERM_BP_FAT	GO:0009790~embryo development	40	11.2676	1.32286e-12	LAMA5, NOTCH1, LUZP1, NXN, CELF4, NRARP, YBX1, MEOX2, DLL1, STOX2, CECR2, ZFP57, HEY1, HLX, MYO6, ATOH8, PLXNA2, PHACTR4, ZBTB18, EGLN1, MEF2C, SEMA4C, WDR19, PBX3, HUS1, TDRD7, VASH1, ACVR2A, EPN2, ENAH, MYO1E, COL4A2, ALDH1A2, DCHS1, ITGA5, TCF3, NES, PHLDB2, NODAL, HOXB5	301	1347	39123	3.85974	6.26625e-09	7.2865e-11	6.29897e-11
GOTERM_BP_FAT	GO:0060429~epithelium development	39	10.9859	5.69232e-12	LAMA5, CLIC4, NOTCH1, LUZP1, ARHGEF26, CTNND1, PXN, NRARP, MEOX2, DLL1, SPRED2, CECR2, HEY1, TMEM67, MYO6, GJA4, ATOH8, PLXNA2, PHACTR4, EPHA4, WWTR1, MEF2C, SEMA4C, WDR19, KLHL3, TDRD7, BMP6, ENAH, MYO1E, SLC9A4, APC, ALDH1A2, NUMB, TAGLN2, DCHS1, ITGA5, PHLDB2, NODAL, HOXB5	301	1347	39123	3.76325	2.69646e-08	2.75148e-10	2.37858e-10
GOTERM_BP_FAT	GO:0035239~tube morphogenesis	22	6.19718	7.37547e-11	LAMA5, EPHA4, MEF2C, CLIC4, NOTCH1, LUZP1, SEMA4C, PXN, DAB2IP, KLHL3, NRARP, DLL1, ENAH, CECR2, HEY1, HLX, TMEM67, ALDH1A2, ATOH8, DCHS1, NODAL, PHACTR4	301	454	39123	6.29843	3.49376e-07	3.296e-09	2.8493e-09
GOTERM_BP_FAT	GO:0009792~embryo development ending in birth or egg hatching	28	7.88732	1.95669e-09	NOTCH1, LUZP1, NXN, CELF4, NRARP, YBX1, MEOX2, DLL1, STOX2, CECR2, HEY1, PLXNA2, PHACTR4, ZBTB18, EGLN1, MEF2C, SEMA4C, WDR19, HUS1, VASH1, ACVR2A, EPN2, ENAH, MYO1E, ALDH1A2, DCHS1, NODAL, HOXB5	301	895	39123	4.06631	9.26879e-06	6.71655e-08	5.80626e-08
GOTERM_BP_FAT	GO:0035295~tube development	26	7.32394	2.20924e-09	LAMA5, CLIC4, NOTCH1, LUZP1, PXN, NRARP, DLL1, CECR2, HEY1, HLX, TMEM67, ATOH8, PLXNA2, PHACTR4, EPHA4, WWTR1, MEF2C, SEMA4C, WDR19, DAB2IP, KLHL3, ENAH, ALDH1A2, NUMB, DCHS1, NODAL	301	777	39123	4.34929	1.04651e-05	7.40176e-08	6.39861e-08
GOTERM_BP_FAT	GO:0002009~morphogenesis of an epithelium	23	6.47887	2.8976e-09	LAMA5, EPHA4, MEF2C, CLIC4, NOTCH1, LUZP1, SEMA4C, CTNND1, PXN, KLHL3, NRARP, DLL1, ENAH, CECR2, HEY1, TMEM67, ALDH1A2, NUMB, DCHS1, ITGA5, PHLDB2, NODAL, PHACTR4	301	612	39123	4.88475	1.37259e-05	9.27429e-08	8.01736e-08
GOTERM_BP_FAT	GO:0060562~epithelial tube morphogenesis	19	5.35211	3.22682e-09	LAMA5, EPHA4, MEF2C, CLIC4, NOTCH1, LUZP1, SEMA4C, PXN, KLHL3, NRARP, DLL1, ENAH, CECR2, HEY1, TMEM67, ALDH1A2, DCHS1, NODAL, PHACTR4	301	405	39123	6.09767	1.52853e-05	1.02587e-07	8.86833e-08
GOTERM_BP_FAT	GO:0048729~tissue morphogenesis	24	6.76056	1.29485e-08	EGLN1, LAMA5, EPHA4, MEF2C, CLIC4, NOTCH1, LUZP1, SEMA4C, CTNND1, PXN, KLHL3, NRARP, DLL1, ENAH, CECR2, HEY1, TMEM67, ALDH1A2, NUMB, DCHS1, ITGA5, PHLDB2, NODAL, PHACTR4	301	725	39123	4.30268	6.13352e-05	3.83357e-07	3.31401e-07
GOTERM_BP_FAT	GO:0043009~chordate embryonic development	26	7.32394	2.21405e-08	NOTCH1, LUZP1, NXN, CELF4, NRARP, YBX1, MEOX2, DLL1, CECR2, HEY1, PLXNA2, PHACTR4, ZBTB18, EGLN1, MEF2C, SEMA4C, WDR19, VASH1, ACVR2A, EPN2, ENAH, MYO1E, ALDH1A2, DCHS1, NODAL, HOXB5	301	873	39123	3.87101	0.000104874	6.2059e-07	5.36482e-07
GOTERM_BP_FAT	GO:0001822~kidney development	17	4.78873	3.31514e-08	KIRREL3, LAMA5, WWTR1, EPHA4, MEF2C, NOTCH1, ANGPT2, CTNND1, KLHL3, DLL1, BMP6, MYO1E, APC, HEY1, TMEM67, ALDH1A2, DCHS1	301	368	39123	6.00436	0.000157026	8.87222e-07	7.66978e-07
GOTERM_BP_FAT	GO:0072001~renal system development	17	4.78873	5.74741e-08	KIRREL3, LAMA5, WWTR1, EPHA4, MEF2C, NOTCH1, ANGPT2, CTNND1, KLHL3, DLL1, BMP6, MYO1E, APC, HEY1, TMEM67, ALDH1A2, DCHS1	301	383	39123	5.7692	0.000272218	1.44816e-06	1.2519e-06
GOTERM_BP_FAT	GO:0072006~nephron development	12	3.38028	1.12435e-07	KIRREL3, MYO1E, LAMA5, WWTR1, MEF2C, NOTCH1, ANGPT2, HEY1, CTNND1, DCHS1, KLHL3, DLL1	301	173	39123	9.01573	0.000532464	2.5606e-06	2.21357e-06
GOTERM_BP_FAT	GO:0048598~embryonic morphogenesis	22	6.19718	1.36601e-07	LAMA5, MEF2C, NOTCH1, LUZP1, SEMA4C, WDR19, YBX1, DLL1, ACVR2A, ENAH, CECR2, COL4A2, HLX, ALDH1A2, MYO6, ATOH8, TCF3, ITGA5, PHLDB2, NODAL, PHACTR4, HOXB5	301	698	39123	4.09669	0.000646872	3.06674e-06	2.6511e-06
GOTERM_BP_FAT	GO:0001655~urogenital system development	17	4.78873	2.65166e-07	KIRREL3, LAMA5, WWTR1, EPHA4, MEF2C, NOTCH1, ANGPT2, CTNND1, KLHL3, DLL1, BMP6, MYO1E, APC, HEY1, TMEM67, ALDH1A2, DCHS1	301	429	39123	5.15059	0.0012553	5.46127e-06	4.72111e-06
GOTERM_BP_FAT	GO:0021915~neural tube development	11	3.09859	3.94668e-06	ENAH, CECR2, NOTCH1, LUZP1, ALDH1A2, SEMA4C, WDR19, PLXNA2, DCHS1, NODAL, PHACTR4	301	201	39123	7.11316	0.0185218	6.58289e-05	5.69072e-05
GOTERM_BP_FAT	GO:0072073~kidney epithelium development	10	2.8169	5.72453e-06	MYO1E, LAMA5, WWTR1, EPHA4, MEF2C, NOTCH1, HEY1, DCHS1, KLHL3, DLL1	301	165	39123	7.87738	0.0267528	9.25498e-05	8.00066e-05
GOTERM_BP_FAT	GO:0072009~nephron epithelium development	9	2.53521	7.02353e-06	MYO1E, LAMA5, WWTR1, MEF2C, NOTCH1, HEY1, DCHS1, KLHL3, DLL1	301	128	39123	9.13899	0.0327232	0.000112022	9.68395e-05
GOTERM_BP_FAT	GO:0003002~regionalization	14	3.94366	8.7284e-06	MEF2C, NOTCH1, WDR19, NRARP, TDRD7, MEOX2, DLL1, ACVR2A, APC, HEY1, ALDH1A2, PLXNA2, NODAL, HOXB5	301	379	39123	4.80125	0.0405035	0.000135119	0.000116807
GOTERM_BP_FAT	GO:0072080~nephron tubule development	8	2.25352	2.09213e-05	LAMA5, WWTR1, MEF2C, NOTCH1, HEY1, DCHS1, KLHL3, DLL1	301	108	39123	9.62791	0.0943527	0.000304936	0.000263609
GOTERM_BP_FAT	GO:0061326~renal tubule development	8	2.25352	2.64832e-05	LAMA5, WWTR1, MEF2C, NOTCH1, HEY1, DCHS1, KLHL3, DLL1	301	112	39123	9.28405	0.117902	0.00037448	0.000323727
GOTERM_BP_FAT	GO:0032835~glomerulus development	7	1.97183	2.69435e-05	KIRREL3, MYO1E, WWTR1, MEF2C, NOTCH1, ANGPT2, CTNND1	301	76	39123	11.9715	0.119824	0.000378728	0.0003274
GOTERM_BP_FAT	GO:0048568~embryonic organ development	16	4.50704	2.87969e-05	EGLN1, MEF2C, NOTCH1, WDR19, PBX3, VASH1, DLL1, EPN2, HEY1, HLX, ALDH1A2, MYO6, NES, NODAL, PHACTR4, HOXB5	301	553	39123	3.76063	0.127518	0.000402392	0.000347856
GOTERM_BP_FAT	GO:0016331~morphogenesis of embryonic epithelium	8	2.25352	0.000657819	ENAH, LAMA5, CECR2, LUZP1, ALDH1A2, SEMA4C, NODAL, PHACTR4	301	188	39123	5.53093	0.955715	0.00635937	0.00549749
GOTERM_BP_FAT	GO:0001701~in utero embryonic development	13	3.66197	0.00151486	ZBTB18, EGLN1, NOTCH1, NXN, WDR19, CELF4, YBX1, VASH1, DLL1, EPN2, MYO1E, HEY1, NODAL	301	564	39123	2.99592	0.999239	0.0133381	0.0115304
GOTERM_BP_FAT	GO:0061333~renal tubule morphogenesis	5	1.40845	0.00496518	LAMA5, MEF2C, HEY1, DCHS1, KLHL3	301	89	39123	7.30206	1	0.0356905	0.0308534
GOTERM_BP_FAT	GO:0035850~epithelial cell differentiation involved in kidney development	4	1.12676	0.00788084	MYO1E, WWTR1, MEF2C, NOTCH1	301	53	39123	9.80957	1	0.052212	0.0451357
GOTERM_BP_FAT	GO:0060993~kidney morphogenesis	5	1.40845	0.00943198	LAMA5, WWTR1, HEY1, DCHS1, KLHL3	301	107	39123	6.07368	1	0.0605456	0.0523399
GOTERM_BP_FAT	GO:0061005~cell differentiation involved in kidney development	4	1.12676	0.0120985	MYO1E, WWTR1, MEF2C, NOTCH1	301	62	39123	8.3856	1	0.0740445	0.0640093
GOTERM_BP_FAT	GO:0072078~nephron tubule morphogenesis	4	1.12676	0.026972	LAMA5, HEY1, DCHS1, KLHL3	301	84	39123	6.18937	1	0.142437	0.123133
GOTERM_BP_FAT	GO:0072088~nephron epithelium morphogenesis	4	1.12676	0.0286506	LAMA5, HEY1, DCHS1, KLHL3	301	86	39123	6.04543	1	0.148813	0.128645
GOTERM_BP_FAT	GO:0072028~nephron morphogenesis	4	1.12676	0.0359051	LAMA5, HEY1, DCHS1, KLHL3	301	94	39123	5.53093	1	0.177133	0.153126
GOTERM_BP_FAT	GO:0060675~ureteric bud morphogenesis	3	0.84507	0.108162	LAMA5, HEY1, DCHS1	301	73	39123	5.34151	1	0.388166	0.335559
GOTERM_BP_FAT	GO:0072171~mesonephric tubule morphogenesis	3	0.84507	0.113108	LAMA5, HEY1, DCHS1	301	75	39123	5.19907	1	0.401342	0.346949
GOTERM_BP_FAT	GO:0001657~ureteric bud development	3	0.84507	0.209412	LAMA5, HEY1, DCHS1	301	111	39123	3.51288	1	0.605513	0.523449
GOTERM_BP_FAT	GO:0072163~mesonephric epithelium development	3	0.84507	0.21502	LAMA5, HEY1, DCHS1	301	113	39123	3.45071	1	0.614695	0.531386
GOTERM_BP_FAT	GO:0072164~mesonephric tubule development	3	0.84507	0.21502	LAMA5, HEY1, DCHS1	301	113	39123	3.45071	1	0.614695	0.531386
GOTERM_BP_FAT	GO:0001823~mesonephros development	3	0.84507	0.226274	LAMA5, HEY1, DCHS1	301	117	39123	3.33274	1	0.630878	0.545376
Annotation Cluster 20	Enrichment Score: 4.740558014881701
Category	Term	Count	%	PValue	Genes	List Total	Pop Hits	Pop Total	Fold Enrichment	Bonferroni	Benjamini	FDR
GOTERM_BP_FAT	GO:0010256~endomembrane system organization	22	6.19718	2.27459e-07	LAMA5, SUN1, KCNIP4, COG1, SORBS1, KALRN, CLU, SYTL4, SYNE2, SYNE1, SNX3, TSPAN15, SH3TC2, FAM174B, REEP3, MICALL1, NUMB, DCHS1, AGRN, GAS6, VAMP5, VAMP3	301	720	39123	3.97151	0.00107689	4.78804e-06	4.13912e-06
GOTERM_BP_FAT	GO:0044802~single-organism membrane organization	23	6.47887	7.72762e-07	VAV3, STX12, LAMA5, SUN1, IZUMO1, KCNIP4, SORBS1, KALRN, CLU, SYTL4, SYNE2, TSPAN15, SH3TC2, REEP3, MICALL1, NUMB, ADAM1A, DCHS1, AGRN, GAS6, VAMP5, ATP9A, VAMP3	301	844	39123	3.54202	0.00365388	1.47604e-05	1.27599e-05
GOTERM_BP_FAT	GO:0007009~plasma membrane organization	15	4.22535	5.45824e-06	LAMA5, KCNIP4, SORBS1, KALRN, CLU, SYTL4, TSPAN15, SH3TC2, MICALL1, NUMB, DCHS1, AGRN, GAS6, VAMP5, VAMP3	301	420	39123	4.64203	0.0255244	8.91576e-05	7.70742e-05
GOTERM_BP_FAT	GO:0061024~membrane organization	24	6.76056	3.64477e-05	VAV3, STX12, LAMA5, SUN1, IZUMO1, KCNIP4, SORBS1, KALRN, CLU, SYTL4, SYNE2, SNX3, TSPAN15, SH3TC2, REEP3, MICALL1, NUMB, ADAM1A, DCHS1, AGRN, GAS6, VAMP5, ATP9A, VAMP3	301	1159	39123	2.69149	0.158573	0.000497421	0.000430006
GOTERM_BP_FAT	GO:0072657~protein localization to membrane	16	4.50704	8.49248e-05	LAMA5, TCAF2, KCNIP4, WDR19, SORBS1, KALRN, TSPAN15, MYO1C, MICALL1, NUMB, DCHS1, AGRN, GAS6, VAMP5, GIT1, VAMP3	301	609	39123	3.41482	0.331224	0.00108142	0.000934857
GOTERM_BP_FAT	GO:1990778~protein localization to cell periphery	12	3.38028	0.000128635	TSPAN15, LAMA5, WDR19, KCNIP4, NUMB, DCHS1, SORBS1, GAS6, VAMP5, KALRN, GIT1, VAMP3	301	363	39123	4.29675	0.456313	0.00155842	0.00134721
GOTERM_BP_FAT	GO:0072659~protein localization to plasma membrane	9	2.53521	0.00171407	TSPAN15, LAMA5, KCNIP4, NUMB, DCHS1, SORBS1, GAS6, VAMP5, VAMP3	301	285	39123	4.10453	0.999704	0.0149257	0.0129028
Annotation Cluster 21	Enrichment Score: 4.719758526111532
Category	Term	Count	%	PValue	Genes	List Total	Pop Hits	Pop Total	Fold Enrichment	Bonferroni	Benjamini	FDR
GOTERM_BP_FAT	GO:0034330~cell junction organization	18	5.07042	4.37835e-10	EPHA4, CTNND1, PXN, PTPRK, SORBS1, RHOD, BMP6, DUSP22, GJC1, MYO1C, PEAK1, TAOK2, CTNNA1, FSCN1, NUMB, DCHS1, ITGA5, PHLDB2	301	313	39123	7.4747	2.07402e-06	1.6726e-08	1.44591e-08
GOTERM_BP_FAT	GO:0034332~adherens junction organization	12	3.38028	7.99929e-09	DUSP22, EPHA4, PEAK1, TAOK2, PXN, NUMB, DCHS1, PTPRK, SORBS1, PHLDB2, RHOD, BMP6	301	134	39123	11.6397	3.78919e-05	2.42902e-07	2.09981e-07
GOTERM_BP_FAT	GO:0045216~cell-cell junction organization	16	4.50704	8.67471e-09	EPHA4, CTNND1, PXN, PTPRK, SORBS1, RHOD, BMP6, DUSP22, GJC1, PEAK1, TAOK2, CTNNA1, FSCN1, NUMB, DCHS1, PHLDB2	301	289	39123	7.19594	4.10912e-05	2.61733e-07	2.26261e-07
GOTERM_BP_FAT	GO:0034329~cell junction assembly	15	4.22535	1.99164e-08	CTNND1, PXN, PTPRK, SORBS1, RHOD, DUSP22, GJC1, MYO1C, PEAK1, TAOK2, CTNNA1, FSCN1, DCHS1, ITGA5, PHLDB2	301	263	39123	7.41312	9.43395e-05	5.68337e-07	4.91311e-07
GOTERM_BP_FAT	GO:0007160~cell-matrix adhesion	13	3.66197	2.95054e-07	PXN, PTPRK, SORBS1, L1CAM, RHOD, DUSP22, BCAM, RRAS, PEAK1, TAOK2, ITGA5, UTRN, PHLDB2	301	233	39123	7.25192	0.00139669	6.0347e-06	5.21682e-06
GOTERM_BP_FAT	GO:0048041~focal adhesion assembly	8	2.25352	9.44485e-07	DUSP22, PEAK1, TAOK2, PXN, PTPRK, SORBS1, PHLDB2, RHOD	301	68	39123	15.2914	0.00446403	1.78248e-05	1.5409e-05
GOTERM_BP_FAT	GO:0007045~cell-substrate adherens junction assembly	8	2.25352	1.15273e-06	DUSP22, PEAK1, TAOK2, PXN, PTPRK, SORBS1, PHLDB2, RHOD	301	70	39123	14.8545	0.00544562	2.14137e-05	1.85115e-05
GOTERM_BP_FAT	GO:0007044~cell-substrate junction assembly	9	2.53521	1.18683e-06	DUSP22, PEAK1, TAOK2, PXN, ITGA5, PTPRK, SORBS1, PHLDB2, RHOD	301	101	39123	11.5821	0.00560623	2.18755e-05	1.89107e-05
GOTERM_BP_FAT	GO:0034333~adherens junction assembly	8	2.25352	2.8614e-06	DUSP22, PEAK1, TAOK2, PXN, PTPRK, SORBS1, PHLDB2, RHOD	301	80	39123	12.9977	0.013463	4.92889e-05	4.26088e-05
GOTERM_BP_FAT	GO:1903391~regulation of adherens junction organization	5	1.40845	0.00198057	DUSP22, PEAK1, PHLDB2, RHOD, BMP6	301	69	39123	9.4186	0.999917	0.0169119	0.0146198
GOTERM_BP_FAT	GO:0001952~regulation of cell-matrix adhesion	6	1.69014	0.00347803	DUSP22, RRAS, PEAK1, UTRN, PHLDB2, RHOD	301	131	39123	5.95313	1	0.0268507	0.0232117
GOTERM_BP_FAT	GO:1901888~regulation of cell junction assembly	5	1.40845	0.00855445	DUSP22, MYO1C, PEAK1, PHLDB2, RHOD	301	104	39123	6.24888	1	0.0562031	0.048586
GOTERM_BP_FAT	GO:0090109~regulation of cell-substrate junction assembly	4	1.12676	0.0131802	DUSP22, PEAK1, PHLDB2, RHOD	301	64	39123	8.12355	1	0.0793323	0.0685805
GOTERM_BP_FAT	GO:0051893~regulation of focal adhesion assembly	4	1.12676	0.0143153	DUSP22, PEAK1, PHLDB2, RHOD	301	66	39123	7.87738	1	0.0843827	0.0729464
GOTERM_BP_FAT	GO:0043149~stress fiber assembly	3	0.84507	0.198246	PXN, SORBS1, PHLDB2	301	107	39123	3.64421	1	0.584374	0.505175
GOTERM_BP_FAT	GO:0030038~contractile actin filament bundle assembly	3	0.84507	0.209412	PXN, SORBS1, PHLDB2	301	111	39123	3.51288	1	0.605513	0.523449
Annotation Cluster 22	Enrichment Score: 4.15029331833488
Category	Term	Count	%	PValue	Genes	List Total	Pop Hits	Pop Total	Fold Enrichment	Bonferroni	Benjamini	FDR
GOTERM_BP_FAT	GO:0007423~sensory organ development	25	7.04225	1.23038e-09	CLIC4, NOTCH1, MEGF11, TSPAN12, DLL1, GRK1, SPRED2, CECR2, HEY1, MYO6, PRDM16, IGFBP7, EPHB1, PHACTR4, EPHA4, FZD4, WDR19, PBX3, TDRD7, MERTK, BMP6, APC, ALDH1A2, DCHS1, NES	301	696	39123	4.6687	5.82829e-06	4.48331e-08	3.87569e-08
GOTERM_BP_FAT	GO:0001654~eye development	17	4.78873	6.32566e-07	CLIC4, MEGF11, FZD4, WDR19, PBX3, TDRD7, TSPAN12, MERTK, DLL1, BMP6, GRK1, SPRED2, APC, ALDH1A2, EPHB1, NES, PHACTR4	301	458	39123	4.82446	0.00299198	1.22806e-05	1.06162e-05
GOTERM_BP_FAT	GO:0043010~camera-type eye development	15	4.22535	3.50786e-06	CLIC4, MEGF11, FZD4, WDR19, TDRD7, TSPAN12, MERTK, DLL1, GRK1, SPRED2, APC, ALDH1A2, EPHB1, NES, PHACTR4	301	404	39123	4.82587	0.0164794	5.91342e-05	5.11198e-05
GOTERM_BP_FAT	GO:0060041~retina development in camera-type eye	8	2.25352	0.000766133	GRK1, CLIC4, APC, MEGF11, FZD4, TSPAN12, MERTK, DLL1	301	193	39123	5.38764	0.973499	0.00730166	0.00631208
GOTERM_BP_FAT	GO:0048593~camera-type eye morphogenesis	7	1.97183	0.000990213	GRK1, MEGF11, TDRD7, TSPAN12, EPHB1, DLL1, PHACTR4	301	147	39123	6.18937	0.990841	0.00910804	0.00787364
GOTERM_BP_FAT	GO:0048592~eye morphogenesis	7	1.97183	0.00378504	GRK1, MEGF11, TDRD7, TSPAN12, EPHB1, DLL1, PHACTR4	301	192	39123	4.73874	1	0.0286876	0.0247996
GOTERM_BP_FAT	GO:0090596~sensory organ morphogenesis	9	2.53521	0.00412715	GRK1, MEGF11, MYO6, WDR19, TDRD7, TSPAN12, EPHB1, DLL1, PHACTR4	301	329	39123	3.55559	1	0.0306912	0.0265317
GOTERM_BP_FAT	GO:0060042~retina morphogenesis in camera-type eye	4	1.12676	0.019396	GRK1, MEGF11, TSPAN12, DLL1	301	74	39123	7.02577	1	0.108518	0.0938104
Annotation Cluster 23	Enrichment Score: 4.119191693876336
Category	Term	Count	%	PValue	Genes	List Total	Pop Hits	Pop Total	Fold Enrichment	Bonferroni	Benjamini	FDR
GOTERM_BP_FAT	GO:0099515~actin filament-based transport	6	1.69014	6.06792e-07	MYO1D, MYO1E, MYO1B, MYO1C, MYO6, SYNE2	301	22	39123	35.4482	0.00287025	1.18287e-05	1.02256e-05
GOTERM_BP_FAT	GO:0051640~organelle localization	20	5.6338	1.72696e-06	SPAG9, SUN1, SEMA6A, CTBP2, PRKCE, HTR2A, CDC42BPA, SYTL4, SYNE2, SYNE1, MYO1D, MYO1E, MYO1B, MYO1C, MYO6, PLXNA2, SNCG, TACC1, DIPK2A, GIT1	301	683	39123	3.80605	0.00814724	3.07542e-05	2.65861e-05
GOTERM_BP_FAT	GO:0030050~vesicle transport along actin filament	5	1.40845	1.82989e-05	MYO1D, MYO1E, MYO1B, MYO1C, MYO6	301	21	39123	30.9468	0.0830318	0.000270036	0.000233439
GOTERM_BP_FAT	GO:1902582~single-organism intracellular transport	19	5.35211	6.89027e-05	WWTR1, SUN1, NOTCH1, CTBP2, PRKCE, WDR19, HSPB1, HTR2A, BMP6, SYNE2, MYO1D, MYO1E, MYO1B, MYO1C, MDFIC, MYO6, SNCG, GIT1, NODAL	301	815	39123	3.03013	0.278486	0.000889351	0.000768818
GOTERM_BP_FAT	GO:0030705~cytoskeleton-dependent intracellular transport	9	2.53521	0.000162799	MYO1D, MYO1E, MYO1B, SUN1, MYO1C, MYO6, WDR19, HSPB1, SYNE2	301	199	39123	5.87835	0.537562	0.00187669	0.00162234
GOTERM_BP_FAT	GO:0051656~establishment of organelle localization	15	4.22535	0.000176394	SUN1, CTBP2, PRKCE, HTR2A, CDC42BPA, SYNE2, SYNE1, MYO1D, MYO1E, MYO1B, MYO1C, MYO6, SNCG, DIPK2A, GIT1	301	579	39123	3.36727	0.566408	0.00199422	0.00172395
GOTERM_BP_FAT	GO:0051650~establishment of vesicle localization	11	3.09859	0.000294273	MYO1D, MYO1E, MYO1B, MYO1C, CTBP2, PRKCE, MYO6, SNCG, HTR2A, DIPK2A, GIT1	301	335	39123	4.26789	0.751963	0.0031185	0.00269586
GOTERM_BP_FAT	GO:0051648~vesicle localization	11	3.09859	0.000411657	MYO1D, MYO1E, MYO1B, MYO1C, CTBP2, PRKCE, MYO6, SNCG, HTR2A, DIPK2A, GIT1	301	350	39123	4.08498	0.857786	0.00417563	0.00360971
GOTERM_BP_FAT	GO:0030048~actin filament-based movement	7	1.97183	0.000520568	MYO1D, MYO1E, MYO1B, MYO1C, MYO6, KCNA5, SYNE2	301	130	39123	6.99875	0.915125	0.00514808	0.00445037
GOTERM_BP_FAT	GO:0099518~vesicle cytoskeletal trafficking	5	1.40845	0.00268659	MYO1D, MYO1E, MYO1B, MYO1C, MYO6	301	75	39123	8.66512	0.999997	0.0216435	0.0187102
Annotation Cluster 24	Enrichment Score: 4.084501686064039
Category	Term	Count	%	PValue	Genes	List Total	Pop Hits	Pop Total	Fold Enrichment	Bonferroni	Benjamini	FDR
GOTERM_BP_FAT	GO:0032101~regulation of response to external stimulus	22	6.19718	8.13489e-06	GPR17, EPHA4, SEMA6A, NOTCH1, ANGPT2, IL15, DAPK2, SEMA6D, SEMA4C, CGAS, HSPB1, LPL, EIF2AK4, BMP6, GRK1, APH1B, CD59A, TSPAN6, MMP28, AGRN, GAS6, PHLDB2	301	904	39123	3.16315	0.0378021	0.000126344	0.000109221
GOTERM_BP_FAT	GO:0050920~regulation of chemotaxis	10	2.8169	0.000131002	NOTCH1, ANGPT2, SEMA6A, DAPK2, SEMA6D, SEMA4C, MMP28, HSPB1, AGRN, GAS6	301	246	39123	5.28361	0.462376	0.00157902	0.00136502
GOTERM_BP_FAT	GO:0032102~negative regulation of response to external stimulus	11	3.09859	0.00052344	GPR17, EPHA4, NOTCH1, ANGPT2, APH1B, SEMA6A, TSPAN6, SEMA6D, SEMA4C, MMP28, PHLDB2	301	361	39123	3.96051	0.916272	0.0051657	0.0044656
Annotation Cluster 25	Enrichment Score: 3.711046325517321
Category	Term	Count	%	PValue	Genes	List Total	Pop Hits	Pop Total	Fold Enrichment	Bonferroni	Benjamini	FDR
GOTERM_BP_FAT	GO:0060562~epithelial tube morphogenesis	19	5.35211	3.22682e-09	LAMA5, EPHA4, MEF2C, CLIC4, NOTCH1, LUZP1, SEMA4C, PXN, KLHL3, NRARP, DLL1, ENAH, CECR2, HEY1, TMEM67, ALDH1A2, DCHS1, NODAL, PHACTR4	301	405	39123	6.09767	1.52853e-05	1.02587e-07	8.86833e-08
GOTERM_BP_FAT	GO:0048754~branching morphogenesis of an epithelial tube	7	1.97183	0.00360125	LAMA5, CLIC4, NOTCH1, TMEM67, PXN, DCHS1, NRARP	301	190	39123	4.78862	1	0.0275591	0.0238241
GOTERM_BP_FAT	GO:0061138~morphogenesis of a branching epithelium	7	1.97183	0.00862281	LAMA5, CLIC4, NOTCH1, TMEM67, PXN, DCHS1, NRARP	301	228	39123	3.99051	1	0.0564174	0.0487712
GOTERM_BP_FAT	GO:0001763~morphogenesis of a branching structure	7	1.97183	0.0142869	LAMA5, CLIC4, NOTCH1, TMEM67, PXN, DCHS1, NRARP	301	255	39123	3.56799	1	0.0843827	0.0729464
Annotation Cluster 26	Enrichment Score: 3.5804491211627267
Category	Term	Count	%	PValue	Genes	List Total	Pop Hits	Pop Total	Fold Enrichment	Bonferroni	Benjamini	FDR
GOTERM_BP_FAT	GO:0030856~regulation of epithelial cell differentiation	10	2.8169	7.64576e-06	WWTR1, SPRED2, NOTCH1, APC, HEY1, ATOH8, NUMB, DLL1, BMP6, NODAL	301	171	39123	7.60098	0.0355701	0.000119531	0.000103331
GOTERM_BP_FAT	GO:0003158~endothelium development	9	2.53521	1.28608e-05	CLIC4, NOTCH1, ARHGEF26, HEY1, GJA4, ATOH8, DLL1, BMP6, HOXB5	301	139	39123	8.41576	0.0591033	0.000195261	0.000168798
GOTERM_BP_FAT	GO:0030855~epithelial cell differentiation	19	5.35211	3.45293e-05	WWTR1, MEF2C, CLIC4, NOTCH1, ARHGEF26, CTNND1, TDRD7, DLL1, BMP6, MYO1E, SPRED2, SLC9A4, HEY1, MYO6, ATOH8, NUMB, TAGLN2, NODAL, HOXB5	301	772	39123	3.19891	0.150891	0.00047548	0.000411039
GOTERM_BP_FAT	GO:0045446~endothelial cell differentiation	8	2.25352	4.83325e-05	CLIC4, NOTCH1, ARHGEF26, HEY1, ATOH8, DLL1, BMP6, HOXB5	301	123	39123	8.45377	0.204637	0.000650429	0.000562277
GOTERM_BP_FAT	GO:0002064~epithelial cell development	7	1.97183	0.0251106	MYO1E, CLIC4, SLC9A4, NOTCH1, ARHGEF26, DLL1, BMP6	301	290	39123	3.13737	1	0.133952	0.115797
GOTERM_BP_FAT	GO:0002067~glandular epithelial cell differentiation	3	0.84507	0.0798607	NOTCH1, DLL1, BMP6	301	61	39123	6.3923	1	0.316305	0.273436
Annotation Cluster 27	Enrichment Score: 3.4488149892974036
Category	Term	Count	%	PValue	Genes	List Total	Pop Hits	Pop Total	Fold Enrichment	Bonferroni	Benjamini	FDR
GOTERM_BP_FAT	GO:0050803~regulation of synapse structure or activity	10	2.8169	6.87842e-05	EPHA4, MEF2C, LRRTM2, DAB2IP, SPARCL1, SORBS1, AGRN, EPHB1, KALRN, 2610042L04RIK	301	226	39123	5.75118	0.278081	0.000889351	0.000768818
GOTERM_BP_FAT	GO:0050807~regulation of synapse organization	9	2.53521	0.000242304	EPHA4, MEF2C, LRRTM2, DAB2IP, SPARCL1, SORBS1, AGRN, EPHB1, KALRN	301	211	39123	5.54403	0.682709	0.00265693	0.00229684
GOTERM_BP_FAT	GO:0016358~dendrite development	9	2.53521	0.00270212	EPHA4, MEF2C, MYO6, DAB2IP, NUMB, EPHB1, KALRN, GIT1, SYNE1	301	307	39123	3.81039	0.999997	0.0217317	0.0187864
Annotation Cluster 28	Enrichment Score: 3.427688769701021
Category	Term	Count	%	PValue	Genes	List Total	Pop Hits	Pop Total	Fold Enrichment	Bonferroni	Benjamini	FDR
GOTERM_BP_FAT	GO:0045859~regulation of protein kinase activity	22	6.19718	1.76345e-07	SPAG9, WWTR1, EPHA4, MEF2C, MLKL, ACSL1, FZD4, MVP, PXN, DAB2IP, HSPB1, HTR2A, CLU, DUSP22, SPRED2, DBNDD2, APC, MDFIC, TAOK2, AGRN, GAS6, DIPK2A	301	709	39123	4.03313	0.000834998	3.79703e-06	3.28242e-06
GOTERM_BP_FAT	GO:0051248~negative regulation of protein metabolic process	26	7.32394	2.21956e-05	PHLPP1, NXN, MVP, HSPB1, XIAP, YBX1, FRY, CLU, SNX3, SPRED2, CD59A, HMG20B, 2610042L04RIK, SPAG9, EPHA4, WWTR1, SEMA6A, PRKCE, DAB2IP, EIF2AK4, DUSP22, RGP1, DBNDD2, APC, TMEM98, GAS6	301	1282	39123	2.63603	0.099803	0.000322517	0.000278806
GOTERM_BP_FAT	GO:0031400~negative regulation of protein modification process	17	4.78873	5.00175e-05	SPAG9, WWTR1, EPHA4, PHLPP1, SEMA6A, NXN, PRKCE, MVP, DAB2IP, HSPB1, FRY, DUSP22, SPRED2, DBNDD2, APC, HMG20B, 2610042L04RIK	301	650	39123	3.39939	0.21096	0.000669302	0.000578592
GOTERM_BP_FAT	GO:0032269~negative regulation of cellular protein metabolic process	24	6.76056	7.52372e-05	SPAG9, WWTR1, EPHA4, PHLPP1, SEMA6A, NXN, PRKCE, MVP, DAB2IP, HSPB1, XIAP, YBX1, EIF2AK4, FRY, RGP1, DUSP22, SPRED2, DBNDD2, CD59A, APC, TMEM98, HMG20B, GAS6, 2610042L04RIK	301	1216	39123	2.56533	0.299816	0.00096585	0.000834949
GOTERM_BP_FAT	GO:0044092~negative regulation of molecular function	22	6.19718	0.00015703	EGLN1, WWTR1, TCAF2, NOTCH1, MVP, CEBPG, DAB2IP, HSPB1, XIAP, EIF2AK4, OAZ2, CTTNBP2NL, DUSP22, MYO1D, SPRED2, DBNDD2, APC, HEY1, ANGPTL8, AGRN, GAS6, NES	301	1112	39123	2.57148	0.524748	0.00182765	0.00157995
GOTERM_BP_FAT	GO:1902532~negative regulation of intracellular signal transduction	15	4.22535	0.000183186	EGLN1, EPHA4, PHLPP1, SEMA6A, DAB2IP, ITPR1, HSPB1, LITAF, CLU, SOCS2, SPRED2, APC, KCTD10, TSPAN6, GIT1	301	581	39123	3.35568	0.580139	0.00205314	0.00177488
GOTERM_BP_FAT	GO:0042326~negative regulation of phosphorylation	14	3.94366	0.000191053	SPAG9, WWTR1, EPHA4, PHLPP1, SEMA6A, MVP, DAB2IP, HSPB1, DUSP22, SPRED2, DBNDD2, APC, 2610042L04RIK, GIT1	301	513	39123	3.54712	0.5955	0.00212446	0.00183653
GOTERM_BP_FAT	GO:0001933~negative regulation of protein phosphorylation	13	3.66197	0.000266623	SPAG9, WWTR1, EPHA4, PHLPP1, SEMA6A, MVP, DAB2IP, HSPB1, DUSP22, SPRED2, DBNDD2, APC, 2610042L04RIK	301	462	39123	3.65735	0.717242	0.00288355	0.00249274
GOTERM_BP_FAT	GO:0043086~negative regulation of catalytic activity	17	4.78873	0.000275483	EGLN1, WWTR1, NOTCH1, MVP, DAB2IP, HSPB1, XIAP, OAZ2, DUSP22, MYO1D, SPRED2, DBNDD2, APC, ANGPTL8, AGRN, GAS6, NES	301	755	39123	2.92663	0.728866	0.0029591	0.00255805
GOTERM_BP_FAT	GO:0045936~negative regulation of phosphate metabolic process	15	4.22535	0.000387522	SPAG9, WWTR1, EPHA4, PHLPP1, SEMA6A, MVP, DAB2IP, HSPB1, DUSP22, MYO1D, SPRED2, DBNDD2, APC, 2610042L04RIK, GIT1	301	626	39123	3.11446	0.840554	0.00396478	0.00342744
GOTERM_BP_FAT	GO:0010563~negative regulation of phosphorus metabolic process	15	4.22535	0.000446131	SPAG9, WWTR1, EPHA4, PHLPP1, SEMA6A, MVP, DAB2IP, HSPB1, DUSP22, MYO1D, SPRED2, DBNDD2, APC, 2610042L04RIK, GIT1	301	635	39123	3.07032	0.879221	0.00449643	0.00388703
GOTERM_BP_FAT	GO:0006469~negative regulation of protein kinase activity	8	2.25352	0.00171813	DUSP22, WWTR1, SPRED2, DBNDD2, APC, MVP, DAB2IP, HSPB1	301	222	39123	4.68385	0.99971	0.0149336	0.0129096
GOTERM_BP_FAT	GO:0033673~negative regulation of kinase activity	8	2.25352	0.00290243	DUSP22, WWTR1, SPRED2, DBNDD2, APC, MVP, DAB2IP, HSPB1	301	244	39123	4.26153	0.999999	0.0229529	0.0198421
GOTERM_BP_FAT	GO:0051348~negative regulation of transferase activity	8	2.25352	0.00601969	DUSP22, WWTR1, SPRED2, DBNDD2, APC, MVP, DAB2IP, HSPB1	301	279	39123	3.72693	1	0.0418123	0.0361456
GOTERM_BP_FAT	GO:0043409~negative regulation of MAPK cascade	6	1.69014	0.0186899	SPRED2, EPHA4, PHLPP1, SEMA6A, APC, DAB2IP	301	198	39123	3.93869	1	0.105398	0.0911134
GOTERM_BP_FAT	GO:0071901~negative regulation of protein serine/threonine kinase activity	3	0.84507	0.248894	SPRED2, APC, DAB2IP	301	125	39123	3.11944	1	0.668374	0.57779
Annotation Cluster 29	Enrichment Score: 3.3590351558861893
Category	Term	Count	%	PValue	Genes	List Total	Pop Hits	Pop Total	Fold Enrichment	Bonferroni	Benjamini	FDR
GOTERM_BP_FAT	GO:0050730~regulation of peptidyl-tyrosine phosphorylation	11	3.09859	6.7943e-05	DUSP22, EPHA4, IL15, PRKCE, MVP, CTNND1, ITGA5, HTR2A, AGRN, GAS6, BMP6	301	280	39123	5.10623	0.275198	0.000881769	0.000762264
GOTERM_BP_FAT	GO:0018212~peptidyl-tyrosine modification	11	3.09859	0.000207311	DUSP22, EPHA4, IL15, MVP, CTNND1, PXN, ITGA5, HTR2A, AGRN, GAS6, BMP6	301	321	39123	4.45403	0.625488	0.00228911	0.00197887
GOTERM_BP_FAT	GO:0018108~peptidyl-tyrosine phosphorylation	11	3.09859	0.000213303	DUSP22, EPHA4, IL15, MVP, CTNND1, PXN, ITGA5, HTR2A, AGRN, GAS6, BMP6	301	322	39123	4.4402	0.635973	0.00234436	0.00202663
GOTERM_BP_FAT	GO:0018193~peptidyl-amino acid modification	22	6.19718	0.000639281	EGLN1, EPHA4, MAST4, IL15, PRKCE, MVP, CTNND1, PXN, HTR2A, PLOD1, CDC42BPA, BMP6, DUSP22, TTLL7, SPRED2, AKT3, HMG20B, TCF3, ITGA5, AGRN, GAS6, FNIP2	301	1237	39123	2.31163	0.951648	0.00620548	0.00536445
GOTERM_BP_FAT	GO:0050731~positive regulation of peptidyl-tyrosine phosphorylation	8	2.25352	0.00102877	EPHA4, IL15, CTNND1, ITGA5, HTR2A, AGRN, GAS6, BMP6	301	203	39123	5.12224	0.992371	0.00940788	0.00813284
GOTERM_BP_FAT	GO:0061097~regulation of protein tyrosine kinase activity	5	1.40845	0.00354826	DUSP22, EPHA4, MVP, AGRN, GAS6	301	81	39123	8.02326	1	0.0271976	0.0235115
Annotation Cluster 30	Enrichment Score: 3.256314450599365
Category	Term	Count	%	PValue	Genes	List Total	Pop Hits	Pop Total	Fold Enrichment	Bonferroni	Benjamini	FDR
GOTERM_BP_FAT	GO:0009719~response to endogenous stimulus	39	10.9859	6.6938e-08	NOTCH1, PXN, ITPR1, LPL, HTR2A, PTPRK, YBX1, KALRN, SOCS2, SPRED2, DSTYK, HEY1, GNAT3, MICALL1, PRDM16, AKT3, CTNNA1, IGFBP7, GIT1, PEA15A, PAQR8, EPHA4, MEF2C, ACSL1, PRKCE, CRIM1, DAB2IP, ASNS, PTPN12, SORBS1, BMP6, ACVR2A, DUSP22, ACR, MYO1C, APC, COL4A2, NODAL, BCAR1	301	1891	39123	2.68064	0.000317035	1.66013e-06	1.43514e-06
GOTERM_BP_FAT	GO:0071495~cellular response to endogenous stimulus	33	9.29577	8.2762e-08	NOTCH1, PXN, ITPR1, LPL, PTPRK, YBX1, SOCS2, SPRED2, DSTYK, HEY1, MICALL1, PRDM16, AKT3, CTNNA1, IGFBP7, GIT1, EPHA4, MEF2C, ACSL1, PRKCE, CRIM1, DAB2IP, ASNS, PTPN12, SORBS1, BMP6, ACVR2A, DUSP22, MYO1C, APC, COL4A2, NODAL, BCAR1	301	1437	39123	2.98485	0.000391967	1.95047e-06	1.68612e-06
GOTERM_BP_FAT	GO:1901700~response to oxygen-containing compound	39	10.9859	8.6568e-07	NOTCH1, PXN, ITPR1, LPL, KCNA5, HTR2A, PTPRK, YBX1, RASAL2, KALRN, LITAF, CLU, SOCS2, AKT3, CTNNA1, IGFBP7, GIT1, EGLN1, EPHA4, MEF2C, ANGPT2, ACSL1, IL15, PRKCE, DAB2IP, PAWR, ASNS, SORBS1, BMP6, ALDH3A2, NET1, MYO1C, APC, TNIP2, ALDH1A2, TCF3, AGRN, GAS6, BCAR1	301	2096	39123	2.41846	0.00409233	1.64029e-05	1.41798e-05
GOTERM_BP_FAT	GO:0032870~cellular response to hormone stimulus	17	4.78873	1.89466e-05	MEF2C, NOTCH1, ACSL1, PRKCE, PXN, ASNS, LPL, YBX1, SORBS1, SOCS2, MYO1C, APC, HEY1, AKT3, IGFBP7, NODAL, BCAR1	301	599	39123	3.68882	0.085841	0.000277863	0.000240205
GOTERM_BP_FAT	GO:1901701~cellular response to oxygen-containing compound	27	7.60563	6.35221e-05	PXN, ITPR1, LPL, PTPRK, YBX1, LITAF, CLU, SOCS2, AKT3, CTNNA1, GIT1, EPHA4, MEF2C, IL15, PRKCE, DAB2IP, PAWR, SORBS1, BMP6, NET1, MYO1C, APC, TNIP2, ALDH1A2, AGRN, GAS6, BCAR1	301	1453	39123	2.41526	0.259858	0.000835845	0.000722564
GOTERM_BP_FAT	GO:0009725~response to hormone	20	5.6338	0.000105818	PAQR8, MEF2C, NOTCH1, ACSL1, PRKCE, PXN, ASNS, LPL, YBX1, SORBS1, BMP6, SOCS2, ACR, MYO1C, APC, HEY1, AKT3, IGFBP7, NODAL, BCAR1	301	921	39123	2.82251	0.394249	0.00132377	0.00114436
GOTERM_BP_FAT	GO:1901698~response to nitrogen compound	23	6.47887	0.000400536	EGLN1, EPHA4, MEF2C, NOTCH1, PRKCE, PXN, ITPR1, CGAS, ASNS, LPL, HTR2A, YBX1, SORBS1, KALRN, SOCS2, MYO1C, APC, GNAT3, AKT3, CTNNA1, AGRN, BCAR1, PEA15A	301	1279	39123	2.33735	0.85009	0.00407155	0.00351973
GOTERM_BP_FAT	GO:0010243~response to organonitrogen compound	20	5.6338	0.000978587	EPHA4, MEF2C, NOTCH1, PRKCE, PXN, ITPR1, ASNS, LPL, HTR2A, YBX1, SORBS1, KALRN, SOCS2, MYO1C, APC, GNAT3, AKT3, CTNNA1, BCAR1, PEA15A	301	1104	39123	2.35465	0.990321	0.00903619	0.00781153
GOTERM_BP_FAT	GO:1901653~cellular response to peptide	10	2.8169	0.00256941	SOCS2, EPHA4, MYO1C, APC, AKT3, PXN, LPL, YBX1, SORBS1, BCAR1	301	374	39123	3.47531	0.999995	0.0208412	0.0180167
GOTERM_BP_FAT	GO:0071375~cellular response to peptide hormone stimulus	9	2.53521	0.00276289	SOCS2, MYO1C, APC, AKT3, PXN, LPL, YBX1, SORBS1, BCAR1	301	308	39123	3.79802	0.999998	0.0220705	0.0190793
GOTERM_BP_FAT	GO:1901699~cellular response to nitrogen compound	15	4.22535	0.00599905	EPHA4, MEF2C, PXN, ITPR1, CGAS, LPL, YBX1, SORBS1, SOCS2, MYO1C, APC, AKT3, CTNNA1, AGRN, BCAR1	301	842	39123	2.3155	1	0.0418123	0.0361456
GOTERM_BP_FAT	GO:0032869~cellular response to insulin stimulus	7	1.97183	0.00911592	MYO1C, APC, AKT3, LPL, YBX1, SORBS1, BCAR1	301	231	39123	3.93869	1	0.058992	0.0509968
GOTERM_BP_FAT	GO:0071417~cellular response to organonitrogen compound	13	3.66197	0.00944547	EPHA4, MEF2C, PXN, ITPR1, LPL, YBX1, SORBS1, SOCS2, MYO1C, APC, AKT3, CTNNA1, BCAR1	301	712	39123	2.37317	1	0.0605456	0.0523399
GOTERM_BP_FAT	GO:1901652~response to peptide	11	3.09859	0.0117895	SOCS2, EPHA4, NOTCH1, MYO1C, APC, AKT3, PXN, LPL, YBX1, SORBS1, BCAR1	301	560	39123	2.55311	1	0.0728119	0.0629438
GOTERM_BP_FAT	GO:0032868~response to insulin	7	1.97183	0.0273196	MYO1C, APC, AKT3, LPL, YBX1, SORBS1, BCAR1	301	296	39123	3.07377	1	0.14364	0.124173
GOTERM_BP_FAT	GO:0043434~response to peptide hormone	9	2.53521	0.0294008	SOCS2, MYO1C, APC, AKT3, PXN, LPL, YBX1, SORBS1, BCAR1	301	469	39123	2.49422	1	0.151547	0.131008
GOTERM_BP_FAT	GO:1900076~regulation of cellular response to insulin stimulus	4	1.12676	0.0440114	MYO1C, LPL, YBX1, SORBS1	301	102	39123	5.09713	1	0.204424	0.176718
GOTERM_BP_FAT	GO:0008286~insulin receptor signaling pathway	4	1.12676	0.0665312	APC, YBX1, SORBS1, BCAR1	301	121	39123	4.29675	1	0.278889	0.241091
Annotation Cluster 31	Enrichment Score: 3.2336321267222132
Category	Term	Count	%	PValue	Genes	List Total	Pop Hits	Pop Total	Fold Enrichment	Bonferroni	Benjamini	FDR
GOTERM_BP_FAT	GO:0007264~small GTPase mediated signal transduction	15	4.22535	7.34391e-06	VAV3, GPR17, NOTCH1, DAB2IP, KALRN, RHOD, NET1, RRAS, RASGEF1B, KCTD10, CDC42EP3, EPS8L1, DOCK1, GIT1, PHACTR4	301	431	39123	4.52355	0.0341901	0.00011596	0.000100244
GOTERM_BP_FAT	GO:0007265~Ras protein signal transduction	12	3.38028	0.000105913	NET1, GPR17, NOTCH1, RRAS, RASGEF1B, KCTD10, CDC42EP3, DAB2IP, EPS8L1, KALRN, GIT1, PHACTR4	301	355	39123	4.39358	0.39452	0.00132377	0.00114436
GOTERM_BP_FAT	GO:0007266~Rho protein signal transduction	7	1.97183	0.000422704	NET1, GPR17, KCTD10, CDC42EP3, EPS8L1, KALRN, PHACTR4	301	125	39123	7.2787	0.865039	0.00427852	0.00369866
GOTERM_BP_FAT	GO:0051056~regulation of small GTPase mediated signal transduction	9	2.53521	0.000619036	NET1, GPR17, NOTCH1, KCTD10, DAB2IP, EPS8L1, CDC42BPA, SIPA1L2, GIT1	301	243	39123	4.81395	0.946778	0.00603369	0.00521595
GOTERM_BP_FAT	GO:0046578~regulation of Ras protein signal transduction	7	1.97183	0.00557335	NET1, GPR17, NOTCH1, KCTD10, DAB2IP, EPS8L1, GIT1	301	208	39123	4.37422	1	0.0396408	0.0342683
GOTERM_BP_FAT	GO:0035023~regulation of Rho protein signal transduction	4	1.12676	0.0349513	NET1, GPR17, KCTD10, EPS8L1	301	93	39123	5.5904	1	0.173004	0.149557
Annotation Cluster 32	Enrichment Score: 3.1562445004838753
Category	Term	Count	%	PValue	Genes	List Total	Pop Hits	Pop Total	Fold Enrichment	Bonferroni	Benjamini	FDR
GOTERM_BP_FAT	GO:0051642~centrosome localization	5	1.40845	0.000164507	SUN1, SEMA6A, PLXNA2, SYNE2, SYNE1	301	36	39123	18.0523	0.541288	0.00189143	0.00163509
GOTERM_BP_FAT	GO:0051647~nucleus localization	5	1.40845	0.000183339	SUN1, TACC1, CDC42BPA, SYNE2, SYNE1	301	37	39123	17.5644	0.580443	0.00205314	0.00177488
GOTERM_BP_FAT	GO:0061842~microtubule organizing center localization	5	1.40845	0.000183339	SUN1, SEMA6A, PLXNA2, SYNE2, SYNE1	301	37	39123	17.5644	0.580443	0.00205314	0.00177488
GOTERM_BP_FAT	GO:0040023~establishment of nucleus localization	4	1.12676	0.000461971	SUN1, CDC42BPA, SYNE2, SYNE1	301	20	39123	25.9953	0.887956	0.00461678	0.00399108
GOTERM_BP_FAT	GO:0007097~nuclear migration	4	1.12676	0.000461971	SUN1, CDC42BPA, SYNE2, SYNE1	301	20	39123	25.9953	0.887956	0.00461678	0.00399108
GOTERM_BP_FAT	GO:0006997~nucleus organization	4	1.12676	0.0978613	SUN1, REEP3, SYNE2, SYNE1	301	143	39123	3.63571	1	0.361035	0.312104
Annotation Cluster 33	Enrichment Score: 3.1516639527849506
Category	Term	Count	%	PValue	Genes	List Total	Pop Hits	Pop Total	Fold Enrichment	Bonferroni	Benjamini	FDR
GOTERM_BP_FAT	GO:0001816~cytokine production	19	5.35211	0.000137661	CD209B, NOTCH1, IL15, CEBPG, CGAS, HSPB1, PAWR, LPL, MERTK, DLL1, CLU, AGPAT2, CD59A, TSPAN6, GAS6, GIT1, NODAL, TNFRSF21, CRLF2	301	861	39123	2.86824	0.479073	0.00164257	0.00141996
GOTERM_BP_FAT	GO:0001817~regulation of cytokine production	18	5.07042	0.000252715	CD209B, IL15, CEBPG, CGAS, HSPB1, LPL, MERTK, DLL1, LITAF, CLU, AGPAT2, CD59A, TSPAN6, GAS6, GIT1, NODAL, TNFRSF21, CRLF2	301	826	39123	2.83242	0.69798	0.00275198	0.00237901
GOTERM_BP_FAT	GO:0001819~positive regulation of cytokine production	11	3.09859	0.0100824	CD209B, IL15, TSPAN6, CEBPG, HSPB1, CGAS, LPL, CLU, AGPAT2, NODAL, CRLF2	301	547	39123	2.61379	1	0.0640222	0.0553453
Annotation Cluster 34	Enrichment Score: 3.139187062423077
Category	Term	Count	%	PValue	Genes	List Total	Pop Hits	Pop Total	Fold Enrichment	Bonferroni	Benjamini	FDR
GOTERM_BP_FAT	GO:0016337~single organismal cell-cell adhesion	22	6.19718	2.80273e-08	NOTCH1, IL15, MEGF11, IZUMO1, CTNND1, CGAS, HSPB1, PAWR, NRARP, L1CAM, PEAR1, SELE, BMP6, DUSP22, CD59A, HLX, CTNNA1, PIEZO1, ITGA5, SOCS6, NODAL, TNFRSF21	301	635	39123	4.50313	0.000132756	7.71891e-07	6.67278e-07
GOTERM_BP_FAT	GO:0007162~negative regulation of cell adhesion	15	4.22535	2.24167e-07	EPHA4, NOTCH1, ANGPT2, FZD4, HSPB1, PAWR, NRARP, BMP6, DUSP22, HLX, PLXNA2, SOCS6, PHLDB2, TNFRSF21, BCAR1	301	320	39123	6.09266	0.00106131	4.74053e-06	4.09805e-06
GOTERM_BP_FAT	GO:0046649~lymphocyte activation	26	7.32394	3.53189e-07	CEBPG, HSPB1, CGAS, NRARP, PTPRK, DLL1, CD59A, HLX, SOCS6, EPHB1, GIT1, VAV3, IL15RA, MEF2C, IL15, PAWR, SLC39A10, EIF2AK4, MERTK, DUSP22, APC, TMEM98, TNIP2, TCF3, GAS6, TNFRSF21	301	1011	39123	3.34263	0.00167166	7.08922e-06	6.12842e-06
GOTERM_BP_FAT	GO:0030097~hemopoiesis	26	7.32394	7.15822e-07	NOTCH1, CEBPG, HSPB1, CRIP2, NRARP, PTPRK, DLL1, RRAS, HLX, PRDM16, ZFP784, KIRREL3, IL15RA, TCAF2, MEF2C, ANGPT2, IL15, MERTK, ACVR2A, MYO1E, TMEM178, APC, TMEM98, TCF3, GAS6, DOCK1	301	1051	39123	3.21541	0.00338511	1.37281e-05	1.18676e-05
GOTERM_BP_FAT	GO:0002520~immune system development	27	7.60563	1.4627e-06	PHLPP1, NOTCH1, CEBPG, HSPB1, CRIP2, NRARP, PTPRK, DLL1, RRAS, HLX, PRDM16, ZFP784, KIRREL3, IL15RA, TCAF2, MEF2C, ANGPT2, IL15, MERTK, ACVR2A, MYO1E, TMEM178, APC, TMEM98, TCF3, GAS6, DOCK1	301	1168	39123	3.0046	0.00690488	2.66493e-05	2.30376e-05
GOTERM_BP_FAT	GO:0048534~hematopoietic or lymphoid organ development	26	7.32394	1.67654e-06	NOTCH1, CEBPG, HSPB1, CRIP2, NRARP, PTPRK, DLL1, RRAS, HLX, PRDM16, ZFP784, KIRREL3, IL15RA, TCAF2, MEF2C, ANGPT2, IL15, MERTK, ACVR2A, MYO1E, TMEM178, APC, TMEM98, TCF3, GAS6, DOCK1	301	1102	39123	3.0666	0.00791034	2.9969e-05	2.59073e-05
GOTERM_BP_FAT	GO:0002683~negative regulation of immune system process	17	4.78873	9.22184e-06	GPR17, NOTCH1, DAB2IP, HSPB1, PAWR, NRARP, MERTK, DLL1, DUSP22, TMEM178, CD59A, HLX, TSPAN6, PRDM16, MMP28, SOCS6, TNFRSF21	301	565	39123	3.9108	0.0427436	0.000142293	0.000123008
GOTERM_BP_FAT	GO:0022407~regulation of cell-cell adhesion	16	4.50704	1.0998e-05	NOTCH1, IL15, CGAS, HSPB1, PAWR, NRARP, L1CAM, SELE, BMP6, DUSP22, CD59A, HLX, PIEZO1, SOCS6, NODAL, TNFRSF21	301	509	39123	4.08571	0.0507638	0.000169147	0.000146223
GOTERM_BP_FAT	GO:0051249~regulation of lymphocyte activation	18	5.07042	2.52606e-05	VAV3, IL15RA, MEF2C, IL15, CGAS, SLC39A10, HSPB1, PAWR, NRARP, MERTK, DUSP22, CD59A, HLX, TNIP2, TCF3, SOCS6, GAS6, TNFRSF21	301	683	39123	3.42545	0.112779	0.00036151	0.000312515
GOTERM_BP_FAT	GO:0002694~regulation of leukocyte activation	19	5.35211	5.09416e-05	VAV3, IL15RA, MEF2C, IL15, CGAS, SLC39A10, HSPB1, PAWR, NRARP, MERTK, DUSP22, CD59A, HLX, TNIP2, TCF3, SOCS6, GAS6, TNFRSF21, CRLF2	301	796	39123	3.10246	0.214407	0.000679747	0.000587622
GOTERM_BP_FAT	GO:0002521~leukocyte differentiation	17	4.78873	6.64914e-05	IL15RA, MEF2C, IL15, CEBPG, HSPB1, NRARP, PTPRK, MERTK, DLL1, TMEM178, RRAS, APC, TMEM98, HLX, PRDM16, TCF3, GAS6	301	666	39123	3.31772	0.270197	0.000865523	0.00074822
GOTERM_BP_FAT	GO:0050865~regulation of cell activation	19	5.35211	0.000108835	VAV3, IL15RA, MEF2C, IL15, CGAS, SLC39A10, HSPB1, PAWR, NRARP, MERTK, DUSP22, CD59A, HLX, TNIP2, TCF3, SOCS6, GAS6, TNFRSF21, CRLF2	301	845	39123	2.92255	0.402846	0.00134961	0.0011667
GOTERM_BP_FAT	GO:0007159~leukocyte cell-cell adhesion	13	3.66197	0.000170508	IL15, CGAS, HSPB1, PAWR, NRARP, L1CAM, SELE, DUSP22, CD59A, HLX, ITGA5, SOCS6, TNFRSF21	301	440	39123	3.84022	0.554146	0.00194157	0.00167844
GOTERM_BP_FAT	GO:1903706~regulation of hemopoiesis	13	3.66197	0.000271694	IL15RA, MEF2C, NOTCH1, IL15, HSPB1, NRARP, DLL1, ACVR2A, TMEM178, APC, HLX, PRDM16, GAS6	301	463	39123	3.64946	0.723955	0.00292504	0.00252861
GOTERM_BP_FAT	GO:0030098~lymphocyte differentiation	13	3.66197	0.000277835	IL15RA, IL15, CEBPG, HSPB1, NRARP, PTPRK, MERTK, DLL1, APC, TMEM98, HLX, TCF3, GAS6	301	464	39123	3.64159	0.731871	0.00297761	0.00257406
GOTERM_BP_FAT	GO:0022408~negative regulation of cell-cell adhesion	9	2.53521	0.000283739	DUSP22, NOTCH1, HLX, HSPB1, PAWR, NRARP, SOCS6, BMP6, TNFRSF21	301	216	39123	5.4157	0.739268	0.00303402	0.00262283
GOTERM_BP_FAT	GO:0051250~negative regulation of lymphocyte activation	8	2.25352	0.000458821	DUSP22, HLX, HSPB1, PAWR, NRARP, MERTK, SOCS6, TNFRSF21	301	177	39123	5.87466	0.886271	0.00460473	0.00398066
GOTERM_BP_FAT	GO:0042110~T cell activation	14	3.94366	0.000569368	IL15, HSPB1, PAWR, NRARP, PTPRK, EIF2AK4, DUSP22, CD59A, APC, TMEM98, HLX, TCF3, SOCS6, TNFRSF21	301	576	39123	3.15916	0.932651	0.00559963	0.00484072
GOTERM_BP_FAT	GO:0050868~negative regulation of T cell activation	7	1.97183	0.000712823	DUSP22, HLX, HSPB1, PAWR, NRARP, SOCS6, TNFRSF21	301	138	39123	6.59302	0.965879	0.0068215	0.00589699
GOTERM_BP_FAT	GO:1903037~regulation of leukocyte cell-cell adhesion	11	3.09859	0.00105608	DUSP22, CD59A, HLX, IL15, HSPB1, PAWR, CGAS, NRARP, SOCS6, SELE, TNFRSF21	301	396	39123	3.61047	0.993298	0.00962046	0.00831661
GOTERM_BP_FAT	GO:0002695~negative regulation of leukocyte activation	8	2.25352	0.00109026	DUSP22, HLX, HSPB1, PAWR, NRARP, MERTK, SOCS6, TNFRSF21	301	205	39123	5.07226	0.994301	0.00985603	0.00852025
GOTERM_BP_FAT	GO:1903038~negative regulation of leukocyte cell-cell adhesion	7	1.97183	0.00117652	DUSP22, HLX, HSPB1, PAWR, NRARP, SOCS6, TNFRSF21	301	152	39123	5.98577	0.996214	0.0105753	0.00914204
GOTERM_BP_FAT	GO:0002253~activation of immune response	14	3.94366	0.00179549	VAV3, MEF2C, PRKCE, DAB2IP, CGAS, SLC39A10, PAWR, DUSP22, CD59A, TNIP2, TSPAN6, ALPK1, TNFRSF21, BCAR1	301	654	39123	2.78238	0.999799	0.0154922	0.0133926
GOTERM_BP_FAT	GO:0050778~positive regulation of immune response	17	4.78873	0.00195409	VAV3, MEF2C, IL15, PRKCE, DAB2IP, CGAS, SLC39A10, PAWR, EIF2AK4, DUSP22, CD59A, HLX, TNIP2, TSPAN6, ALPK1, TNFRSF21, BCAR1	301	910	39123	2.42814	0.999905	0.0167691	0.0144964
GOTERM_BP_FAT	GO:0050863~regulation of T cell activation	10	2.8169	0.00198501	DUSP22, CD59A, HLX, IL15, HSPB1, PAWR, CGAS, NRARP, SOCS6, TNFRSF21	301	360	39123	3.61047	0.999918	0.0169119	0.0146198
GOTERM_BP_FAT	GO:1903707~negative regulation of hemopoiesis	7	1.97183	0.00220207	TMEM178, NOTCH1, HLX, PRDM16, HSPB1, NRARP, DLL1	301	172	39123	5.28975	0.999971	0.0184297	0.015932
GOTERM_BP_FAT	GO:0050866~negative regulation of cell activation	8	2.25352	0.002256	DUSP22, HLX, HSPB1, PAWR, NRARP, MERTK, SOCS6, TNFRSF21	301	233	39123	4.46272	0.999977	0.0187486	0.0162076
GOTERM_BP_FAT	GO:1902105~regulation of leukocyte differentiation	9	2.53521	0.00490047	IL15RA, TMEM178, APC, HLX, IL15, PRDM16, HSPB1, NRARP, GAS6	301	339	39123	3.45071	1	0.0353865	0.0305906
GOTERM_BP_FAT	GO:0050776~regulation of immune response	18	5.07042	0.0049219	VAV3, GPR17, MEF2C, IL15, PRKCE, DAB2IP, CGAS, SLC39A10, PAWR, EIF2AK4, DUSP22, CD59A, HLX, TNIP2, TSPAN6, ALPK1, TNFRSF21, BCAR1	301	1093	39123	2.14051	1	0.0354871	0.0306776
GOTERM_BP_FAT	GO:0022409~positive regulation of cell-cell adhesion	8	2.25352	0.00889677	CD59A, HLX, IL15, PIEZO1, PAWR, L1CAM, SELE, NODAL	301	301	39123	3.45453	1	0.0577315	0.0499072
GOTERM_BP_FAT	GO:0030217~T cell differentiation	8	2.25352	0.0098612	APC, TMEM98, HLX, IL15, HSPB1, NRARP, PTPRK, TCF3	301	307	39123	3.38702	1	0.0627856	0.0542764
GOTERM_BP_FAT	GO:1902106~negative regulation of leukocyte differentiation	5	1.40845	0.0120521	TMEM178, HLX, PRDM16, HSPB1, NRARP	301	115	39123	5.65116	1	0.0740445	0.0640093
GOTERM_BP_FAT	GO:0045619~regulation of lymphocyte differentiation	6	1.69014	0.0233629	IL15RA, HLX, IL15, HSPB1, NRARP, GAS6	301	210	39123	3.71362	1	0.126625	0.109463
GOTERM_BP_FAT	GO:0030099~myeloid cell differentiation	9	2.53521	0.0250162	TMEM178, MEF2C, APC, IL15, PRDM16, CEBPG, TCF3, DLL1, ACVR2A	301	455	39123	2.57097	1	0.133599	0.115492
GOTERM_BP_FAT	GO:0045581~negative regulation of T cell differentiation	3	0.84507	0.0625467	HLX, HSPB1, NRARP	301	53	39123	7.35717	1	0.267646	0.231372
GOTERM_BP_FAT	GO:0045620~negative regulation of lymphocyte differentiation	3	0.84507	0.0866951	HLX, HSPB1, NRARP	301	64	39123	6.09266	1	0.334426	0.289101
GOTERM_BP_FAT	GO:1903039~positive regulation of leukocyte cell-cell adhesion	5	1.40845	0.130931	CD59A, HLX, IL15, PAWR, SELE	301	253	39123	2.56871	1	0.441124	0.381339
GOTERM_BP_FAT	GO:0045580~regulation of T cell differentiation	4	1.12676	0.154978	HLX, IL15, HSPB1, NRARP	301	176	39123	2.95402	1	0.496034	0.428808
GOTERM_BP_FAT	GO:0042129~regulation of T cell proliferation	4	1.12676	0.190236	CD59A, IL15, PAWR, TNFRSF21	301	196	39123	2.65259	1	0.570346	0.493048
GOTERM_BP_FAT	GO:0042098~T cell proliferation	4	1.12676	0.251057	CD59A, IL15, PAWR, TNFRSF21	301	226	39123	2.30047	1	0.673419	0.582152
GOTERM_BP_FAT	GO:0050852~T cell receptor signaling pathway	3	0.84507	0.294245	DUSP22, PAWR, TNFRSF21	301	141	39123	2.76546	1	0.744175	0.643318
GOTERM_BP_FAT	GO:0050870~positive regulation of T cell activation	3	0.84507	0.527669	CD59A, HLX, IL15	301	229	39123	1.70275	1	1	0.864654
Annotation Cluster 35	Enrichment Score: 3.1326266356298325
Category	Term	Count	%	PValue	Genes	List Total	Pop Hits	Pop Total	Fold Enrichment	Bonferroni	Benjamini	FDR
GOTERM_BP_FAT	GO:0030111~regulation of Wnt signaling pathway	12	3.38028	5.26081e-05	SNX3, WWTR1, NOTCH1, SDHAF2, APC, MDFIC, NXN, FZD4, CTNND1, DAB2IP, XIAP, NRARP	301	328	39123	4.75525	0.220585	0.000700013	0.000605141
GOTERM_BP_FAT	GO:1905114~cell surface receptor signaling pathway involved in cell-cell signaling	14	3.94366	0.000364508	WWTR1, MEF2C, NOTCH1, NXN, FZD4, CTNND1, DAB2IP, CELF4, XIAP, NRARP, TSPAN12, INSYN2A, APC, SDHAF2	301	549	39123	3.31453	0.822181	0.00377828	0.00326621
GOTERM_BP_FAT	GO:0030178~negative regulation of Wnt signaling pathway	8	2.25352	0.000373283	WWTR1, NOTCH1, SDHAF2, APC, NXN, FZD4, CTNND1, DAB2IP	301	171	39123	6.08078	0.829424	0.00383567	0.00331582
GOTERM_BP_FAT	GO:0090090~negative regulation of canonical Wnt signaling pathway	7	1.97183	0.000797578	WWTR1, NOTCH1, SDHAF2, APC, FZD4, CTNND1, DAB2IP	301	141	39123	6.45275	0.977169	0.00752615	0.00650614
GOTERM_BP_FAT	GO:0060828~regulation of canonical Wnt signaling pathway	9	2.53521	0.000866576	WWTR1, NOTCH1, SDHAF2, APC, FZD4, CTNND1, DAB2IP, XIAP, NRARP	301	256	39123	4.56949	0.983539	0.00809659	0.00699927
GOTERM_BP_FAT	GO:0060070~canonical Wnt signaling pathway	9	2.53521	0.00239143	WWTR1, NOTCH1, SDHAF2, APC, FZD4, CTNND1, DAB2IP, XIAP, NRARP	301	301	39123	3.88635	0.999988	0.01977	0.0170906
GOTERM_BP_FAT	GO:0016055~Wnt signaling pathway	11	3.09859	0.00263759	WWTR1, NOTCH1, SDHAF2, APC, NXN, FZD4, CTNND1, DAB2IP, XIAP, NRARP, TSPAN12	301	449	39123	3.18429	0.999996	0.0213213	0.0184316
GOTERM_BP_FAT	GO:0198738~cell-cell signaling by wnt	11	3.09859	0.00278448	WWTR1, NOTCH1, SDHAF2, APC, NXN, FZD4, CTNND1, DAB2IP, XIAP, NRARP, TSPAN12	301	452	39123	3.16315	0.999998	0.022178	0.0191723
Annotation Cluster 36	Enrichment Score: 3.131110817282794
Category	Term	Count	%	PValue	Genes	List Total	Pop Hits	Pop Total	Fold Enrichment	Bonferroni	Benjamini	FDR
GOTERM_BP_FAT	GO:0019752~carboxylic acid metabolic process	22	6.19718	3.37533e-05	EGLN1, CSGALNACT1, ACSL1, PRKCE, ACAD9, EPHX1, ASNS, LPL, HTR2A, ALDH3A2, NUDT7, CYP2D22, SLC7A7, DDAH1, APC, GNPDA2, SPR, SDHAF2, ALDH1A2, DGLUCY, LDHD, GIT1	301	996	39123	2.87097	0.147764	0.00046615	0.000402973
GOTERM_BP_FAT	GO:0043436~oxoacid metabolic process	22	6.19718	0.000111475	EGLN1, CSGALNACT1, ACSL1, PRKCE, ACAD9, EPHX1, ASNS, LPL, HTR2A, ALDH3A2, NUDT7, CYP2D22, SLC7A7, DDAH1, APC, GNPDA2, SPR, SDHAF2, ALDH1A2, DGLUCY, LDHD, GIT1	301	1084	39123	2.6379	0.410267	0.00137873	0.00119188
GOTERM_BP_FAT	GO:0006082~organic acid metabolic process	22	6.19718	0.000151728	EGLN1, CSGALNACT1, ACSL1, PRKCE, ACAD9, EPHX1, ASNS, LPL, HTR2A, ALDH3A2, NUDT7, CYP2D22, SLC7A7, DDAH1, APC, GNPDA2, SPR, SDHAF2, ALDH1A2, DGLUCY, LDHD, GIT1	301	1108	39123	2.58077	0.512659	0.00177643	0.00153567
GOTERM_BP_FAT	GO:1901605~alpha-amino acid metabolic process	8	2.25352	0.00143206	EGLN1, CYP2D22, SLC7A7, DDAH1, APC, SPR, DGLUCY, ASNS	301	215	39123	4.83634	0.998873	0.0126561	0.0109409
GOTERM_BP_FAT	GO:0009064~glutamine family amino acid metabolic process	5	1.40845	0.00255853	SLC7A7, DDAH1, APC, DGLUCY, ASNS	301	74	39123	8.78221	0.999995	0.0208121	0.0179915
GOTERM_BP_FAT	GO:0032787~monocarboxylic acid metabolic process	13	3.66197	0.00755607	ACSL1, PRKCE, ACAD9, EPHX1, ASNS, LPL, HTR2A, ALDH3A2, NUDT7, CYP2D22, ALDH1A2, LDHD, GIT1	301	691	39123	2.44529	1	0.0505552	0.0437036
GOTERM_BP_FAT	GO:0006520~cellular amino acid metabolic process	8	2.25352	0.00764569	EGLN1, CYP2D22, SLC7A7, DDAH1, APC, SPR, DGLUCY, ASNS	301	292	39123	3.56101	1	0.0510107	0.0440973
Annotation Cluster 37	Enrichment Score: 3.128149562513612
Category	Term	Count	%	PValue	Genes	List Total	Pop Hits	Pop Total	Fold Enrichment	Bonferroni	Benjamini	FDR
GOTERM_BP_FAT	GO:0009952~anterior/posterior pattern specification	12	3.38028	2.64892e-06	NOTCH1, APC, HEY1, ALDH1A2, PLXNA2, NRARP, TDRD7, MEOX2, DLL1, NODAL, ACVR2A, HOXB5	301	238	39123	6.55345	0.0124696	4.57954e-05	3.95888e-05
GOTERM_BP_FAT	GO:0007389~pattern specification process	16	4.50704	7.56723e-06	MEF2C, NOTCH1, WDR19, NRARP, TDRD7, MEOX2, DLL1, ACVR2A, APC, HEY1, TMEM67, ALDH1A2, PLXNA2, DCHS1, NODAL, HOXB5	301	493	39123	4.21831	0.0352112	0.000118695	0.000102609
GOTERM_BP_FAT	GO:0003002~regionalization	14	3.94366	8.7284e-06	MEF2C, NOTCH1, WDR19, NRARP, TDRD7, MEOX2, DLL1, ACVR2A, APC, HEY1, ALDH1A2, PLXNA2, NODAL, HOXB5	301	379	39123	4.80125	0.0405035	0.000135119	0.000116807
GOTERM_BP_FAT	GO:0009798~axis specification	7	1.97183	0.000192184	NOTCH1, APC, HEY1, NRARP, TDRD7, DLL1, NODAL	301	108	39123	8.42442	0.597661	0.00212891	0.00184038
GOTERM_BP_FAT	GO:0061053~somite development	6	1.69014	0.000731609	ALDH1A2, WDR19, PLXNA2, NRARP, MEOX2, DLL1	301	92	39123	8.47674	0.968786	0.00698716	0.0060402
GOTERM_BP_FAT	GO:0035282~segmentation	6	1.69014	0.00176306	ALDH1A2, PLXNA2, NRARP, TDRD7, MEOX2, DLL1	301	112	39123	6.96304	0.999766	0.0152402	0.0131747
GOTERM_BP_FAT	GO:0001756~somitogenesis	5	1.40845	0.00255853	ALDH1A2, PLXNA2, NRARP, MEOX2, DLL1	301	74	39123	8.78221	0.999995	0.0208121	0.0179915
GOTERM_BP_FAT	GO:0009880~embryonic pattern specification	5	1.40845	0.00404219	NRARP, TDRD7, MEOX2, DLL1, NODAL	301	84	39123	7.73671	1	0.0302017	0.0261085
GOTERM_BP_FAT	GO:0009948~anterior/posterior axis specification	4	1.12676	0.0115775	HEY1, NRARP, TDRD7, NODAL	301	61	39123	8.52307	1	0.0717293	0.0620079
GOTERM_BP_FAT	GO:0048736~appendage development	5	1.40845	0.0854819	NOTCH1, ALDH1A2, WDR19, PLXNA2, MEOX2	301	216	39123	3.00872	1	0.331636	0.28669
GOTERM_BP_FAT	GO:0060173~limb development	5	1.40845	0.0877108	NOTCH1, ALDH1A2, WDR19, PLXNA2, MEOX2	301	218	39123	2.98112	1	0.337001	0.291328
Annotation Cluster 38	Enrichment Score: 2.913593446283601
Category	Term	Count	%	PValue	Genes	List Total	Pop Hits	Pop Total	Fold Enrichment	Bonferroni	Benjamini	FDR
GOTERM_BP_FAT	GO:0060485~mesenchyme development	17	4.78873	2.36465e-09	LAMA5, WWTR1, EPHA4, MEF2C, SEMA6A, NOTCH1, SEMA6D, SEMA4C, DAB2IP, PAWR, SPRED2, HEY1, SDHAF2, ALDH1A2, DCHS1, NODAL, PHACTR4	301	305	39123	7.24461	1.12013e-05	7.77873e-08	6.72448e-08
GOTERM_BP_FAT	GO:0048762~mesenchymal cell differentiation	15	4.22535	6.25075e-09	LAMA5, WWTR1, EPHA4, MEF2C, SEMA6A, NOTCH1, SEMA6D, SEMA4C, DAB2IP, PAWR, SPRED2, HEY1, SDHAF2, ALDH1A2, PHACTR4	301	240	39123	8.12355	2.96093e-05	1.92271e-07	1.66213e-07
GOTERM_BP_FAT	GO:0051961~negative regulation of nervous system development	15	4.22535	1.77898e-06	SPAG9, IL15RA, EPHA4, SEMA6A, NOTCH1, SEMA6D, SEMA4C, EIF2AK4, DLL1, PRTG, HEY1, TMEM98, CTNNA1, DENND5A, TNFRSF21	301	381	39123	5.11719	0.00839163	3.15619e-05	2.72843e-05
GOTERM_BP_FAT	GO:0050768~negative regulation of neurogenesis	14	3.94366	3.84773e-06	SPAG9, IL15RA, EPHA4, SEMA6A, NOTCH1, SEMA6D, SEMA4C, EIF2AK4, DLL1, PRTG, HEY1, TMEM98, CTNNA1, DENND5A	301	351	39123	5.18426	0.0180616	6.44052e-05	5.56765e-05
GOTERM_BP_FAT	GO:0014031~mesenchymal cell development	8	2.25352	1.10796e-05	LAMA5, NOTCH1, SEMA6A, HEY1, ALDH1A2, SEMA6D, SEMA4C, PHACTR4	301	98	39123	10.6103	0.0511307	0.000169303	0.000146358
GOTERM_BP_FAT	GO:0010717~regulation of epithelial to mesenchymal transition	8	2.25352	1.26538e-05	WWTR1, SPRED2, EPHA4, NOTCH1, SDHAF2, DAB2IP, PAWR, PHLDB2	301	100	39123	10.3981	0.0581805	0.000192737	0.000166616
GOTERM_BP_FAT	GO:0048589~developmental growth	20	5.6338	3.59706e-05	SPAG9, WWTR1, MEF2C, CLIC4, SEMA6A, NOTCH1, SEMA6D, SEMA4C, RAPH1, PTPN12, RASAL2, EIF2AK4, L1CAM, DLL1, SOCS2, APC, SPR, HLX, AGRN, DIPK2A	301	849	39123	3.06188	0.156669	0.000493892	0.000426955
GOTERM_BP_FAT	GO:0040007~growth	23	6.47887	5.55203e-05	SPAG9, WWTR1, MEF2C, CLIC4, SEMA6A, NOTCH1, SEMA6D, SEMA4C, DAB2IP, RAPH1, PTPN12, RASAL2, EIF2AK4, L1CAM, DLL1, SOCS2, APC, SPR, HLX, IGFBP7, TAF9B, AGRN, DIPK2A	301	1111	39123	2.69079	0.231264	0.000736694	0.000636851
GOTERM_BP_FAT	GO:0045665~negative regulation of neuron differentiation	11	3.09859	5.87957e-05	SPAG9, IL15RA, EPHA4, NOTCH1, SEMA6A, HEY1, SEMA6D, SEMA4C, DENND5A, EIF2AK4, DLL1	301	275	39123	5.19907	0.2431	0.000777976	0.000672538
GOTERM_BP_FAT	GO:0040008~regulation of growth	18	5.07042	0.000104897	SPAG9, MEF2C, SEMA6A, NOTCH1, SEMA6D, SEMA4C, DAB2IP, L1CAM, DLL1, SOCS2, APC, SPR, HLX, IGFBP7, TAF9B, SOCS6, AGRN, GAS6	301	767	39123	3.0503	0.3916	0.00132377	0.00114436
GOTERM_BP_FAT	GO:0048638~regulation of developmental growth	13	3.66197	0.000113339	SPAG9, MEF2C, SEMA6A, NOTCH1, SEMA6D, SEMA4C, L1CAM, DLL1, SOCS2, APC, SPR, HLX, AGRN	301	421	39123	4.01353	0.415452	0.00139511	0.00120603
GOTERM_BP_FAT	GO:0050922~negative regulation of chemotaxis	6	1.69014	0.000125267	NOTCH1, ANGPT2, SEMA6A, SEMA6D, SEMA4C, MMP28	301	63	39123	12.3787	0.447568	0.00152542	0.00131868
GOTERM_BP_FAT	GO:0014033~neural crest cell differentiation	7	1.97183	0.000140519	LAMA5, MEF2C, SEMA6A, ALDH1A2, SEMA6D, SEMA4C, PHACTR4	301	102	39123	8.91997	0.48608	0.00167246	0.0014458
GOTERM_BP_FAT	GO:0001837~epithelial to mesenchymal transition	8	2.25352	0.000154574	WWTR1, SPRED2, EPHA4, NOTCH1, SDHAF2, HEY1, DAB2IP, PAWR	301	148	39123	7.02577	0.519185	0.00180349	0.00155906
GOTERM_BP_FAT	GO:0071526~semaphorin-plexin signaling pathway	5	1.40845	0.000330429	MEF2C, SEMA6A, SEMA6D, SEMA4C, PLXNA2	301	43	39123	15.1136	0.791017	0.00346293	0.0029936
GOTERM_BP_FAT	GO:0014032~neural crest cell development	6	1.69014	0.000768391	LAMA5, SEMA6A, ALDH1A2, SEMA6D, SEMA4C, PHACTR4	301	93	39123	8.3856	0.973781	0.00730166	0.00631208
GOTERM_BP_FAT	GO:0048864~stem cell development	6	1.69014	0.00101881	LAMA5, SEMA6A, ALDH1A2, SEMA6D, SEMA4C, PHACTR4	301	99	39123	7.87738	0.992002	0.00933479	0.00806966
GOTERM_BP_FAT	GO:0001755~neural crest cell migration	5	1.40845	0.00149982	LAMA5, SEMA6A, SEMA6D, SEMA4C, PHACTR4	301	64	39123	10.1544	0.999183	0.0132303	0.0114372
GOTERM_BP_FAT	GO:0010977~negative regulation of neuron projection development	7	1.97183	0.00333165	SPAG9, IL15RA, EPHA4, SEMA6A, SEMA6D, SEMA4C, DENND5A	301	187	39123	4.86544	1	0.0258721	0.0223657
GOTERM_BP_FAT	GO:0048863~stem cell differentiation	8	2.25352	0.00363407	LAMA5, MEF2C, NOTCH1, SEMA6A, ALDH1A2, SEMA6D, SEMA4C, PHACTR4	301	254	39123	4.09376	1	0.0276762	0.0239253
GOTERM_BP_FAT	GO:0048640~negative regulation of developmental growth	6	1.69014	0.00383028	SPAG9, SOCS2, SEMA6A, APC, SEMA6D, SEMA4C	301	134	39123	5.81985	1	0.0289378	0.0250159
GOTERM_BP_FAT	GO:1990138~neuron projection extension	7	1.97183	0.00459043	SPAG9, SEMA6A, SEMA6D, SEMA4C, RAPH1, EIF2AK4, L1CAM	301	200	39123	4.54919	1	0.0334022	0.0288753
GOTERM_BP_FAT	GO:0050919~negative chemotaxis	4	1.12676	0.00499297	ROBO3, SEMA6A, SEMA6D, SEMA4C	301	45	39123	11.5535	1	0.0358359	0.0309791
GOTERM_BP_FAT	GO:1902667~regulation of axon guidance	4	1.12676	0.00564173	SEMA6A, SEMA6D, SEMA4C, AGRN	301	47	39123	11.0619	1	0.0400073	0.0345852
GOTERM_BP_FAT	GO:0060560~developmental growth involved in morphogenesis	8	2.25352	0.00590533	SPAG9, NOTCH1, SEMA6A, SEMA6D, SEMA4C, RAPH1, EIF2AK4, L1CAM	301	278	39123	3.74034	1	0.0413199	0.0357198
GOTERM_BP_FAT	GO:0045926~negative regulation of growth	8	2.25352	0.00625568	SPAG9, SOCS2, NOTCH1, SEMA6A, APC, SEMA6D, SEMA4C, DAB2IP	301	281	39123	3.70041	1	0.0431342	0.0372883
GOTERM_BP_FAT	GO:0050770~regulation of axonogenesis	7	1.97183	0.00652191	EPHA4, SEMA6A, SEMA6D, SEMA4C, PLXNA2, AGRN, L1CAM	301	215	39123	4.2318	1	0.0449045	0.0388186
GOTERM_BP_FAT	GO:0031345~negative regulation of cell projection organization	7	1.97183	0.00930055	SPAG9, IL15RA, EPHA4, SEMA6A, SEMA6D, SEMA4C, DENND5A	301	232	39123	3.92171	1	0.0598596	0.0517469
GOTERM_BP_FAT	GO:0048843~negative regulation of axon extension involved in axon guidance	3	0.84507	0.0181294	SEMA6A, SEMA6D, SEMA4C	301	27	39123	14.4419	1	0.102481	0.088592
GOTERM_BP_FAT	GO:1902668~negative regulation of axon guidance	3	0.84507	0.0194264	SEMA6A, SEMA6D, SEMA4C	301	28	39123	13.9261	1	0.108518	0.0938104
GOTERM_BP_FAT	GO:0048588~developmental cell growth	7	1.97183	0.0199611	SPAG9, SEMA6A, SEMA6D, SEMA4C, RAPH1, EIF2AK4, L1CAM	301	275	39123	3.3085	1	0.111111	0.0960525
GOTERM_BP_FAT	GO:0048675~axon extension	5	1.40845	0.0205074	SEMA6A, SEMA6D, SEMA4C, RAPH1, L1CAM	301	135	39123	4.81395	1	0.113885	0.0984501
GOTERM_BP_FAT	GO:0048841~regulation of axon extension involved in axon guidance	3	0.84507	0.0279792	SEMA6A, SEMA6D, SEMA4C	301	34	39123	11.4685	1	0.146127	0.126323
GOTERM_BP_FAT	GO:0008361~regulation of cell size	6	1.69014	0.031256	VAV3, SEMA6A, SEMA6D, SEMA4C, AKT3, L1CAM	301	227	39123	3.43551	1	0.157255	0.135942
GOTERM_BP_FAT	GO:0001558~regulation of cell growth	9	2.53521	0.0317924	SPAG9, SOCS2, SEMA6A, SEMA6D, SEMA4C, DAB2IP, IGFBP7, L1CAM, TAF9B	301	477	39123	2.45239	1	0.159704	0.138059
GOTERM_BP_FAT	GO:1902284~neuron projection extension involved in neuron projection guidance	3	0.84507	0.0343693	SEMA6A, SEMA6D, SEMA4C	301	38	39123	10.2613	1	0.170552	0.147437
GOTERM_BP_FAT	GO:0048846~axon extension involved in axon guidance	3	0.84507	0.0343693	SEMA6A, SEMA6D, SEMA4C	301	38	39123	10.2613	1	0.170552	0.147437
GOTERM_BP_FAT	GO:0016049~cell growth	9	2.53521	0.0440177	SPAG9, SEMA6A, SEMA6D, SEMA4C, DAB2IP, RAPH1, EIF2AK4, L1CAM, TAF9B	301	510	39123	2.29371	1	0.204424	0.176718
GOTERM_BP_FAT	GO:0010771~negative regulation of cell morphogenesis involved in differentiation	4	1.12676	0.0472664	SEMA6A, SEMA6D, SEMA4C, BCAR1	301	105	39123	4.9515	1	0.217169	0.187736
GOTERM_BP_FAT	GO:0030517~negative regulation of axon extension	3	0.84507	0.0544419	SEMA6A, SEMA6D, SEMA4C	301	49	39123	7.95776	1	0.242379	0.20953
GOTERM_BP_FAT	GO:0030516~regulation of axon extension	4	1.12676	0.0626814	SEMA6A, SEMA6D, SEMA4C, L1CAM	301	118	39123	4.40599	1	0.267738	0.231452
GOTERM_BP_FAT	GO:0061387~regulation of extent of cell growth	4	1.12676	0.0801152	SEMA6A, SEMA6D, SEMA4C, L1CAM	301	131	39123	3.96876	1	0.316783	0.273849
GOTERM_BP_FAT	GO:0030308~negative regulation of cell growth	5	1.40845	0.0811146	SPAG9, SEMA6A, SEMA6D, SEMA4C, DAB2IP	301	212	39123	3.06549	1	0.319732	0.276399
GOTERM_BP_FAT	GO:0050771~negative regulation of axonogenesis	3	0.84507	0.103276	SEMA6A, SEMA6D, SEMA4C	301	71	39123	5.49198	1	0.374879	0.324073
