# Supplementary material for: PAX3-FOXO1 dictates myogenic reprogramming and rhabdomyosarcoma identity in endothelial progenitors
Source: Nat Commun. 2023 Nov 15;14:7291. doi: 10.1038/s41467-023-43044-1 (PMC10651858; doi:10.1038/s41467-023-43044-1)
Supplement: Supplementary file 9 — Dataset 8 [file 41467_2023_43044_MOESM9_ESM.xlsx]

## Sheet: Sheet1
Supplementary Data 8 – Tek-Cre;R26-tdTom Tom+ enriched GO terms. Generated with DAVID, which uses a modified Fisher's exact test and reports several multiple testing-corrected values; FDR was selected in our analysis
Annotation Cluster 1	Enrichment Score: 78.31508255052758
Category	Term	Count	%	PValue	Genes	List Total	Pop Hits	Pop Total	Fold Enrichment	Bonferroni	Benjamini	FDR
GOTERM_BP_FAT	GO:0001816~cytokine production	183	15.6277	5.84908e-108	CD84, NRROS, PGLYRP2, CD83, RORC, IL5RA, GIMAP3, TNF, LIPA, IL27RA, PYCARD, FCNA, IL18RAP, ZC3H12A, MYB, DHX58, NFATC2IP, C3AR1, TNFRSF8, CD244A, LGALS9, PGLYRP1, B2M, CD96, TICAM2, NFKBIL1, CYBB, ACOD1, CYBA, RUNX3, FOXP3, NAIP5, FCGR3, TYROBP, DDIT3, CD226, CHIL3, PRKD2, ADAM8, SH2D1B1, TRIM16, CLEC4E, EZR, CARD11, CSF1R, TXK, H2-M3, C5AR1, IL4RA, PLD4, LY96, GATA3, LY9, RASGRP1, GRK2, KLRK1, I…	1066	861	39123	7.80051	4.39968e-104	3.6664e-105	2.829e-105
GOTERM_BP_FAT	GO:0001817~regulation of cytokine production	171	14.6029	1.30665e-98	CD84, PGLYRP2, CD83, IL5RA, GIMAP3, TNF, IL27RA, PYCARD, FCNA, ZC3H12A, MYB, DHX58, C3AR1, TNFRSF8, CD244A, UBASH3A, LGALS9, PGLYRP1, B2M, CD96, TICAM2, NFKBIL1, CYBB, ACOD1, CYBA, FOXP3, NAIP5, FCGR3, TYROBP, DDIT3, CD226, CHIL3, PRKD2, ADAM8, SH2D1B1, TRIM16, CLEC4E, EZR, CARD11, CSF1R, TXK, H2-M3, C5AR1, IL4RA, PLD4, LY96, GATA3, LY9, RASGRP1, GRK2, KLRK1, INPP5D, PLCG2, S100A13, NLRP3, NCKAP1…	1066	826	39123	7.59786	9.82859e-95	6.55239e-96	5.05585e-96
GOTERM_BP_FAT	GO:0001819~positive regulation of cytokine production	126	10.76	9.02011e-78	CD84, CD83, GIMAP3, TNF, IL27RA, PYCARD, FCNA, MYB, DHX58, C3AR1, TNFRSF8, CD244A, LGALS9, B2M, TICAM2, CYBB, CYBA, FOXP3, NAIP5, FCGR3, TYROBP, DDIT3, CD226, CHIL3, PRKD2, ADAM8, TRIM16, CLEC4E, CARD11, CSF1R, TXK, H2-M3, C5AR1, IL4RA, LY96, GATA3, LY9, RASGRP1, GRK2, KLRK1, PLCG2, S100A13, NLRP3, SLAMF6, CD14, SLAMF1, GSDMD, CARMIL2, TGFB1, ISG15, POU2F2, CCDC88B, PTPRC, CD28, REL, CD27, ULBP1,…	1066	547	39123	8.45392	6.78492e-74	1.54203e-75	1.18983e-75
GOTERM_BP_FAT	GO:0051240~positive regulation of multicellular organismal process	220	18.7874	3.04306e-69	ITSN2, IKZF1, IL27RA, IL4I1, LGALS3, ZC3H12A, MYB, XLR4B, DHX58, C3AR1, CD244A, LGALS9, B2M, PRKCB, RUNX3, DDIT3, CD226, PRKD2, TRIM16, EZR, CD101, TXK, TWF2, GATA3, LY9, KLRK1, TESPA1, INPP5D, NEU1, S100A13, PLCG2, INPP5K, SLAMF6, NCKAP1L, CD14, PLCG1, TNFSFM13, SLAMF1, GSDMD, CCR1, CARMIL2, BCL11A, ABCA7, CCDC88B, CD28, REL, CD27, ADA, ITK, CD40, TNFRSF13C, CD3E, TMSB4X, CCR7, CCR5, CLIC1, CCR3…	1066	2085	39123	3.8725	2.28899e-65	4.31885e-67	3.33244e-67
GOTERM_BP_FAT	GO:0001818~negative regulation of cytokine production	69	5.8924	1.26713e-41	CD84, PGLYRP2, TRIM30A, CD83, FLT3, TNFAIP3, GIMAP3, PTPN22, ARRB2, TNF, IL27RA, PYCARD, TMSB4X, ZC3H12A, DHX58, ACP5, CCR7, LGALS9, PGLYRP1, ABCD1, CD33, HAVCR2, CD96, ARG2, TICAM2, NFKBIL1, ACOD1, MMP8, FOXP3, CD200R1, TYROBP, BANK1, DDIT3, CPTP, TLR9, XCL1, TLR8, SH2D1B1, CACTIN, EZR, PTGER4, CLEC4A1, CX3CR1, CLEC4A3, LEF1, NLRC3, OAS1C, GATA3, OAS1G, HDAC7, LILRA5, SERPINB1A, IL1RL1, INPP5D, …	1066	306	39123	8.27566	9.53133e-38	6.52831e-40	5.03727e-40
Annotation Cluster 2	Enrichment Score: 68.95653924400641
Category	Term	Count	%	PValue	Genes	List Total	Pop Hits	Pop Total	Fold Enrichment	Bonferroni	Benjamini	FDR
GOTERM_BP_FAT	GO:0006955~immune response	362	30.9137	2.46312e-192	IL1RN, SPI1, PGLYRP2, GFI1, LST1, SLA2, IL27RA, MILR1, ENDOU, IL4I1, LGALS3, ZC3H12A, MYB, DHX58, C3AR1, CD244A, UBASH3A, LGALS9, PGLYRP1, B2M, GBP6, GBP8, PRKCB, SP110, NFKBIL1, RNASE6, ACOD1, UNC13D, SLPI, IGTP, TRIM14, CD226, PRKD2, RBCK1, EZR, SKAP1, TRIM11, TXK, STXBP2, GATA3, PLA2G6, CFP, SAMSN1, LY9, CD79B, CD79A, KLRK1, TESPA1, CD19, INPP5D, SLAMF9, PLCG2, SLAMF7, SLAMF6, NCKAP1L, CD14, W…	1066	2101	39123	6.3235	1.85276e-188	1.85276e-188	1.4296e-188
GOTERM_BP_FAT	GO:0002682~regulation of immune system process	329	28.0956	2.98429e-185	SPI1, PGLYRP2, GFI1, LST1, IKZF1, SLA2, IKZF3, IL27RA, MILR1, IL4I1, LGALS3, ZC3H12A, MYB, GPR171, DHX58, TBC1D10C, C3AR1, CD244A, UBASH3A, LGALS9, HOXA7, PGLYRP1, B2M, PRKCB, NFKBIL1, ACOD1, RUNX3, UNC13D, IGTP, CD226, PRKD2, RBCK1, EZR, SKAP1, CD101, TXK, STXBP2, GATA3, TAPBPL, CFP, SAMSN1, CD79B, CD79A, BLOC1S6, KLRK1, TESPA1, CD19, INPP5D, PLCG2, SLAMF7, SLAMF6, NCKAP1L, CD14, PLCG1, KCNN4, I…	1066	1747	39123	6.91159	2.24478e-181	1.12239e-181	8.66041e-182
GOTERM_BP_FAT	GO:0001775~cell activation	262	22.374	2.30993e-149	SPI1, PGLYRP2, LST1, IKZF1, SLA2, IKZF3, IL27RA, MILR1, IL4I1, LGALS3, RPS6KA1, ZC3H12A, MYB, TBC1D10C, CD244A, LGALS9, PGLYRP1, B2M, PRKCB, RUNX3, UNC13D, CD226, TXK, STXBP2, GATA3, SAMSN1, LY9, CD79B, CD79A, BLOC1S6, KLRK1, TESPA1, ADAMTS18, CD19, INPP5D, SLAMF9, PLCG2, SLAMF7, SLAMF6, NCKAP1L, PIP5K1C, ICOS, ST3GAL1, PAG1, CCL21A, TNFSFM13, SLAMF1, H2-EB1, CARMIL2, BCL11B, BCL11A, NFATC3, RAB2…	1066	1330	39123	7.22977	1.73753e-145	4.34382e-146	3.3517e-146
GOTERM_BP_FAT	GO:0045321~leukocyte activation	250	21.3493	6.49911e-148	SPI1, PGLYRP2, LST1, IKZF1, SLA2, IKZF3, IL27RA, MILR1, IL4I1, LGALS3, ZC3H12A, MYB, TBC1D10C, CD244A, LGALS9, PGLYRP1, B2M, PRKCB, RUNX3, UNC13D, CD226, TXK, STXBP2, GATA3, SAMSN1, LY9, CD79B, CD79A, BLOC1S6, KLRK1, TESPA1, CD19, INPP5D, SLAMF9, PLCG2, SLAMF7, SLAMF6, NCKAP1L, ICOS, ST3GAL1, PAG1, CCL21A, TNFSFM13, SLAMF1, H2-EB1, CARMIL2, BCL11B, BCL11A, NFATC3, RAB27A, CCDC88B, BST1, GPR183, T…	1066	1202	39123	7.63327	4.88863e-144	9.77727e-145	7.54417e-145
GOTERM_BP_FAT	GO:0002684~positive regulation of immune system process	255	21.7763	3.97859e-146	SPI1, IKZF1, SLA2, IL27RA, IL4I1, LGALS3, ZC3H12A, MYB, DHX58, C3AR1, CD244A, UBASH3A, LGALS9, B2M, PRKCB, NFKBIL1, ACOD1, RUNX3, UNC13D, IGTP, CD226, PRKD2, RBCK1, EZR, SKAP1, CD101, TXK, STXBP2, GATA3, CFP, CD79B, CD79A, BLOC1S6, KLRK1, TESPA1, CD19, INPP5D, PLCG2, SLAMF6, NCKAP1L, CD14, PLCG1, KCNN4, ICOS, CCL21A, TNFSFM13, SLAMF1, CCR1, H2-EB1, CARMIL2, SH2D1A, CCDC88B, BST1, TREML4, GPR183, …	1066	1282	39123	7.30007	2.9927e-142	4.98783e-143	3.84862e-143
GOTERM_BP_FAT	GO:0050776~regulation of immune response	224	19.1289	4.48842e-130	SPI1, PGLYRP2, GFI1, SLA2, IL27RA, IL4I1, LGALS3, ZC3H12A, MYB, DHX58, C3AR1, UBASH3A, LGALS9, PGLYRP1, B2M, PRKCB, NFKBIL1, ACOD1, UNC13D, IGTP, CD226, PRKD2, RBCK1, EZR, SKAP1, TXK, STXBP2, GATA3, TAPBPL, CFP, SAMSN1, CD79B, CD79A, KLRK1, TESPA1, CD19, INPP5D, PLCG2, SLAMF6, NCKAP1L, CD14, PLCG1, KCNN4, TNFSFM13, SLAMF1, CCR1, CARMIL2, SH2D1A, TREML4, CD28, CD22, ADA, ITK, CD40, TNFRSF13C, CD3E…	1066	1093	39123	7.52147	3.37619e-126	4.82313e-127	3.72154e-127
GOTERM_BP_FAT	GO:0046649~lymphocyte activation	213	18.1896	7.24931e-126	SPI1, PGLYRP2, LST1, IKZF1, SLA2, IKZF3, IL27RA, IL4I1, LGALS3, ZC3H12A, MYB, TBC1D10C, CD244A, LGALS9, PGLYRP1, B2M, PRKCB, RUNX3, UNC13D, TXK, GATA3, SAMSN1, LY9, CD79B, CD79A, BLOC1S6, KLRK1, TESPA1, CD19, INPP5D, SLAMF9, PLCG2, SLAMF7, SLAMF6, NCKAP1L, ICOS, ST3GAL1, PAG1, CCL21A, TNFSFM13, SLAMF1, H2-EB1, CARMIL2, BCL11B, BCL11A, NFATC3, RAB27A, CCDC88B, BST1, GPR183, TREML2, CD28, CD27, GPR…	1066	1011	39123	7.73221	5.45293e-122	6.81616e-123	5.25937e-123
GOTERM_BP_FAT	GO:0002252~immune effector process	214	18.275	3.52284e-118	SPI1, PGLYRP2, IL27RA, MILR1, IL4I1, LGALS3, ZC3H12A, MYB, DHX58, CD244A, LGALS9, PGLYRP1, B2M, RNASE6, ACOD1, UNC13D, DDIT4, CD226, TRIM11, STXBP2, GATA3, CFP, LY9, KLRK1, CD19, INPP5D, SLAMF9, PLCG2, SLAMF6, NCKAP1L, ST3GAL1, TNFSFM13, SLAMF1, H2-EB1, SH2D1A, RAB27A, TREML4, GPR183, CD28, CD27, CD22, ADA, GAPT, CD40, SIGLECG, LFNG, TRIM5, RAC2, CD37, CCR7, CTSC, HAVCR2, CCR2, APOBEC1, APOBEC3, …	1066	1111	39123	7.06927	2.64988e-114	2.64988e-115	2.04466e-115
GOTERM_BP_FAT	GO:0042110~T cell activation	161	13.7489	2.30419e-114	CD86, RIPOR2, CD84, SPI1, CD83, RORC, GIMAP3, IKZF1, SLA2, IL27RA, PYCARD, IL4I1, LGALS3, ZC3H12A, MYB, CD244A, LGALS9, RAG2, B2M, RAG1, CD300A, THEMIS, LIG4, RUNX3, LAX1, FOXP3, CLEC4D, JAML, CD8A, ADAM8, CLEC4E, TOX, WDFY4, CARD11, TXK, H2-M3, TCF7, IL4RA, GATA3, RASAL3, CORO1A, LY9, RASGRP1, TESPA1, SLAMF9, BTLA, SLAMF7, NLRP3, NCKAP1L, SLAMF6, ICOS, PAG1, CCL21A, SLAMF1, H2-EB1, CARMIL2, TGFB…	1066	576	39123	10.2584	1.73321e-110	1.57565e-111	1.21577e-111
GOTERM_BP_FAT	GO:0050778~positive regulation of immune response	180	15.3715	1.67129e-100	CD86, SPI1, IFI213, IFI214, H2-K1, GIMAP3, SLA2, TNF, IL27RA, PYCARD, FCNA, LGALS3, IL18RAP, ZC3H12A, MYB, DHX58, C3AR1, UBASH3A, LGALS9, B2M, CD177, ZBP1, TICAM2, PRKCB, CD300A, NFKBIL1, CD180, THEMIS, TAP2, ACOD1, CYBA, LAX1, FOXP3, DGKZ, FCGR1, FCGR3, TYROBP, CD8A, IGTP, CD226, PRKD2, ADAM8, SH2D1B1, RBCK1, CLEC4E, EZR, SKAP1, CARD11, TRIM12C, H2-M2, TXK, H2-M3, STXBP2, C5AR1, IL4RA, LY96, GAT…	1066	910	39123	7.25949	1.25715e-96	8.97962e-98	6.9287e-98
GOTERM_BP_FAT	GO:0016337~single organismal cell-cell adhesion	152	12.9804	5.84288e-97	CD86, RIPOR2, IL1RN, SPI1, CD83, RORC, GIMAP3, IKZF1, SPINT2, ETS1, TNF, IL27RA, PYCARD, IL4I1, STK10, LGALS3, SIT1, ZC3H12A, MYB, CD244A, LGALS9, RAG2, B2M, CD177, RAG1, CD300A, SWAP70, RUNX3, LAX1, FOXP3, ADAM8, EZR, TOX, S100A9, SKAP1, CARD11, S100A8, AKNA, H2-M3, TCF7, ALOX15, IL4RA, ADRB2, GATA3, RASAL3, CORO1A, RASGRP1, TESPA1, ADAMTS18, BTLA, NLRP3, NCKAP1L, PIP5K1C, ICOS, PAG1, CCL21A, SL…	1066	635	39123	8.78506	4.39501e-93	2.5853e-94	1.99483e-94
GOTERM_BP_FAT	GO:0050865~regulation of cell activation	171	14.6029	6.26605e-97	CD86, RIPOR2, CD84, SPI1, PGLYRP2, CD83, LST1, RORC, GIMAP3, IKZF1, TNF, IKZF3, IL27RA, PYCARD, MILR1, IL4I1, LGALS3, SIT1, ZC3H12A, RPS6KA1, MYB, TBC1D10C, CAPN3, CD244A, LGALS9, RAG2, PGLYRP1, B2M, CD177, RAG1, CD300A, RUNX3, LAX1, FOXP3, UNC13D, CLEC4D, TYROBP, CD226, ADAM8, TOX, CARD11, TXK, H2-M3, TCF7, STXBP2, IL4RA, ADRB2, GATA3, RASAL3, SAMSN1, CORO1A, RASGRP1, BLOC1S6, KLRK1, TESPA1, ADA…	1066	845	39123	7.42702	4.71332e-93	2.61851e-94	2.02045e-94
GOTERM_BP_FAT	GO:0007159~leukocyte cell-cell adhesion	130	11.1016	4.1263e-95	CD86, RIPOR2, CD83, RORC, GIMAP3, IKZF1, ETS1, TNF, IL27RA, PYCARD, IL4I1, STK10, LGALS3, SIT1, ZC3H12A, MYB, CD244A, LGALS9, RAG2, B2M, CD177, RAG1, CD300A, RUNX3, LAX1, FOXP3, ADAM8, EZR, TOX, S100A9, SKAP1, CARD11, S100A8, H2-M3, TCF7, IL4RA, GATA3, RASAL3, CORO1A, RASGRP1, TESPA1, BTLA, NLRP3, NCKAP1L, ICOS, PAG1, CCL21A, SLAMF1, H2-EB1, CARMIL2, TGFB1, MSN, SMAD7, CCDC88B, PTPRC, SELL, CD28,…	1066	440	39123	10.8434	3.1038e-91	1.63358e-92	1.26047e-92
GOTERM_BP_FAT	GO:0002520~immune system development	194	16.567	1.78049e-94	SPI1, PGLYRP2, GFI1, IKZF1, IKZF3, IL27RA, IL4I1, ZC3H12A, MYB, GPR171, C3AR1, PIP4K2A, LGALS9, HOXA7, PGLYRP1, B2M, ACOD1, RUNX3, CD101, TXK, GATA3, LY9, CD79B, CD79A, TESPA1, CD19, INPP5D, SLAMF9, PLCG2, SLAMF6, NCKAP1L, ICOS, ST3GAL1, CCL21A, TNFSFM13, SLAMF1, CCR1, CARMIL2, BCL11B, BCL11A, NFATC3, NBEAL2, GPR183, CD28, CD27, GPR18, ADA, ITK, CD40, TNFRSF13B, CD3G, CD3E, CD3D, SIGLECG, LFNG, C…	1066	1168	39123	6.09584	1.33928e-90	6.69641e-92	5.16697e-92
GOTERM_BP_FAT	GO:0098602~single organism cell adhesion	157	13.4073	1.12484e-93	CD86, RIPOR2, IL1RN, SPI1, CD83, RORC, GIMAP3, IKZF1, SPINT2, ETS1, TNF, IL27RA, PYCARD, IL4I1, STK10, LGALS3, SIT1, ZC3H12A, MYB, CD244A, LGALS9, RAG2, B2M, CD177, RAG1, CD300A, SWAP70, RUNX3, LAX1, FOXP3, UNC13D, ADAM8, EZR, TOX, S100A9, SKAP1, CARD11, S100A8, AKNA, H2-M3, TCF7, ALOX15, IL4RA, ADRB2, GATA3, RASAL3, CORO1A, RASGRP1, TESPA1, ADAMTS18, BTLA, LPXN, NLRP3, NCKAP1L, PIP5K1C, ICOS, PA…	1066	721	39123	7.9917	8.46101e-90	4.02905e-91	3.10883e-91
GOTERM_BP_FAT	GO:0002694~regulation of leukocyte activation	162	13.8343	5.14991e-92	CD86, RIPOR2, CD84, SPI1, PGLYRP2, CD83, LST1, RORC, GIMAP3, IKZF1, TNF, IKZF3, IL27RA, PYCARD, MILR1, IL4I1, LGALS3, SIT1, ZC3H12A, MYB, TBC1D10C, CD244A, LGALS9, RAG2, PGLYRP1, B2M, CD177, RAG1, CD300A, RUNX3, LAX1, FOXP3, UNC13D, CLEC4D, TYROBP, CD226, ADAM8, TOX, CARD11, H2-M3, TCF7, STXBP2, IL4RA, GATA3, RASAL3, SAMSN1, CORO1A, RASGRP1, BLOC1S6, KLRK1, TESPA1, CD19, INPP5D, BTLA, CD300LB, SL…	1066	796	39123	7.46925	3.87377e-88	1.7608e-89	1.35864e-89
GOTERM_BP_FAT	GO:0048534~hematopoietic or lymphoid organ development	182	15.5423	6.66124e-88	SAMD9L, PILRB1, NRROS, SPI1, PGLYRP2, CSF3R, CD83, GPR68, GFI1, RORC, GIMAP3, IKZF1, ETS1, TNF, IKZF3, IL4I1, ZC3H12A, MYB, GPR171, PIM1, PIP4K2A, LGALS9, HOXA7, RAG2, PGLYRP1, B2M, RAG1, THEMIS, LIG4, RUNX3, FOXP3, CLEC4D, TYROBP, CD8A, LY6D, ADAM8, CLEC4E, TOX, CD101, CARD11, CSF1R, TXK, H2-M3, TCF7, IL4RA, PLD4, GATA3, STK4, LY9, RASGRP1, CD79B, ADGRG3, CCNB2, CD79A, SBNO2, BCL2L11, TESPA1, CD…	1066	1102	39123	6.06129	5.01058e-84	1.85577e-85	1.43192e-85
GOTERM_BP_FAT	GO:0002521~leukocyte differentiation	146	12.468	2.56936e-87	PILRB1, NRROS, SPI1, PGLYRP2, CD83, GPR68, RORC, GIMAP3, IKZF1, TNF, IKZF3, IL4I1, ZC3H12A, MYB, LGALS9, HOXA7, RAG2, PGLYRP1, B2M, RAG1, THEMIS, LIG4, RUNX3, FOXP3, CLEC4D, TYROBP, CD8A, LY6D, ADAM8, CLEC4E, TOX, CD101, CARD11, CSF1R, TXK, H2-M3, TCF7, IL4RA, GATA3, LY9, RASGRP1, CD79B, ADGRG3, CD79A, SBNO2, TESPA1, CD19, INPP5D, SLAMF9, PLCG2, NLRP3, EVI2, NCKAP1L, SLAMF6, ST3GAL1, SLAMF1, CCR1…	1066	666	39123	8.04551	1.93267e-83	6.66438e-85	5.14226e-85
GOTERM_BP_FAT	GO:0030097~hemopoiesis	177	15.1153	8.69852e-87	SAMD9L, PILRB1, NRROS, SPI1, PGLYRP2, CSF3R, CD83, GPR68, GFI1, RORC, GIMAP3, IKZF1, ETS1, TNF, IKZF3, IL4I1, ZC3H12A, MYB, GPR171, PIM1, PIP4K2A, LGALS9, HOXA7, RAG2, PGLYRP1, B2M, RAG1, THEMIS, LIG4, RUNX3, FOXP3, CLEC4D, TYROBP, CD8A, LY6D, ADAM8, CLEC4E, TOX, CD101, CARD11, CSF1R, TXK, H2-M3, TCF7, IL4RA, PLD4, GATA3, STK4, LY9, RASGRP1, CD79B, ADGRG3, CD79A, SBNO2, TESPA1, CD19, INPP5D, SLAM…	1066	1051	39123	6.18081	6.54303e-83	2.0447e-84	1.57769e-84
GOTERM_BP_FAT	GO:0022407~regulation of cell-cell adhesion	129	11.0162	3.41929e-85	CD86, RIPOR2, IL1RN, SPI1, CD83, RORC, GIMAP3, IKZF1, SPINT2, ETS1, TNF, IL27RA, PYCARD, IL4I1, LGALS3, SIT1, ZC3H12A, MYB, CD244A, LGALS9, RAG2, B2M, RAG1, CD300A, SWAP70, RUNX3, LAX1, FOXP3, ADAM8, TOX, SKAP1, CARD11, AKNA, H2-M3, TCF7, ALOX15, IL4RA, ADRB2, GATA3, RASAL3, CORO1A, RASGRP1, TESPA1, ADAMTS18, BTLA, NLRP3, NCKAP1L, ICOS, PAG1, CCL21A, SLAMF1, H2-EB1, CARMIL2, TGFB1, SMAD7, CCDC88B…	1066	509	39123	9.30137	2.57199e-81	7.79392e-83	6.01381e-83
GOTERM_BP_FAT	GO:1903037~regulation of leukocyte cell-cell adhesion	115	9.82067	5.87353e-83	CD86, RIPOR2, CD83, RORC, GIMAP3, IKZF1, ETS1, TNF, IL27RA, PYCARD, IL4I1, LGALS3, SIT1, ZC3H12A, MYB, CD244A, LGALS9, RAG2, B2M, RAG1, CD300A, RUNX3, LAX1, FOXP3, ADAM8, TOX, SKAP1, CARD11, H2-M3, TCF7, IL4RA, GATA3, RASAL3, CORO1A, RASGRP1, TESPA1, BTLA, NLRP3, NCKAP1L, ICOS, PAG1, CCL21A, SLAMF1, H2-EB1, CARMIL2, TGFB1, SMAD7, CCDC88B, PTPRC, CD28, CD27, IL7R, NFKBID, LAT, ADA, H2-AB1, SIRPB1B…	1066	396	39123	10.658	4.41807e-79	1.29943e-80	1.00265e-80
GOTERM_BP_FAT	GO:0022610~biological adhesion	204	17.421	1.67581e-81	CYFIP2, IL1RN, SPI1, IKZF1, SPINT2, IL27RA, MILR1, IL4I1, LGALS3, ZC3H12A, MYB, CD244A, LGALS9, HOXA7, B2M, GBP6, RUNX3, UNC13D, CD226, PRKD2, EZR, SKAP1, GATA3, LY9, TESPA1, ADAMTS18, NCKAP1L, PIP5K1C, ICOS, PAG1, CCL21A, SLAMF1, H2-EB1, CARMIL2, CCDC88B, BST1, PARVG, CD28, CD27, CD22, ADA, FERMT3, TNFRSF13C, SLC7A11, CD3E, SIGLECH, SIGLECG, STAB1, RAC2, OLR1, CTLA4, CCR7, TNFAIP8L2, EMB, CCR5, …	1066	1534	39123	4.88067	1.26055e-77	3.60156e-79	2.77898e-79
GOTERM_BP_FAT	GO:0007155~cell adhesion	203	17.3356	2.62128e-81	CYFIP2, IL1RN, SPI1, IKZF1, SPINT2, IL27RA, MILR1, IL4I1, LGALS3, ZC3H12A, MYB, CD244A, LGALS9, HOXA7, B2M, RUNX3, UNC13D, CD226, PRKD2, EZR, SKAP1, GATA3, LY9, TESPA1, ADAMTS18, NCKAP1L, PIP5K1C, ICOS, PAG1, CCL21A, SLAMF1, H2-EB1, CARMIL2, CCDC88B, BST1, PARVG, CD28, CD27, CD22, ADA, FERMT3, TNFRSF13C, SLC7A11, CD3E, SIGLECH, SIGLECG, STAB1, RAC2, OLR1, CTLA4, CCR7, TNFAIP8L2, EMB, CCR5, CD33, …	1066	1522	39123	4.89504	1.97173e-77	5.47703e-79	4.22609e-79
GOTERM_BP_FAT	GO:0030155~regulation of cell adhesion	154	13.1512	4.35242e-80	CD86, RIPOR2, IL1RN, SPI1, CD83, RORC, GIMAP3, IKZF1, SPINT2, ETS1, TNF, IL27RA, PYCARD, IL4I1, LGALS3, SIT1, ZC3H12A, MYB, CD244A, LGALS9, HOXA7, RAG2, B2M, RAG1, CD300A, SWAP70, RUNX3, LAX1, FOXP3, UNC13D, PRKD2, ADAM8, TOX, SKAP1, CARD11, AKNA, H2-M3, TCF7, ALOX15, IL4RA, ADRB2, GATA3, STK4, RASAL3, CORO1A, RASGRP1, TESPA1, ADAMTS18, BTLA, LPXN, NLRP3, NCKAP1L, ICOS, PAG1, CCL21A, SLAMF1, H2-E…	1066	845	39123	6.68866	3.27389e-76	8.84836e-78	6.82742e-78
GOTERM_BP_FAT	GO:0098609~cell-cell adhesion	162	13.8343	2.01179e-78	CYFIP2, CD86, RIPOR2, IL1RN, SPI1, CD83, RORC, GIMAP3, IKZF1, SPINT2, ETS1, TNF, IL27RA, PYCARD, MILR1, IL4I1, STK10, LGALS3, SIT1, ZC3H12A, MYB, CD244A, LGALS9, RAG2, B2M, CD177, RAG1, CD300A, SWAP70, RUNX3, LAX1, FOXP3, JAML, ADAM8, PKP3, EZR, TOX, S100A9, SKAP1, CARD11, S100A8, AKNA, H2-M3, TCF7, ALOX15, IL4RA, ADRB2, GATA3, RASAL3, CORO1A, RASGRP1, TESPA1, ADAMTS18, BTLA, NLRP3, CDH24, NCKAP1…	1066	972	39123	6.11679	1.51327e-74	3.6909e-76	2.84791e-76
GOTERM_BP_FAT	GO:0050863~regulation of T cell activation	107	9.13749	3.04032e-78	CD86, RIPOR2, CD83, RORC, GIMAP3, IKZF1, IL27RA, PYCARD, IL4I1, LGALS3, SIT1, ZC3H12A, MYB, CD244A, LGALS9, RAG2, B2M, RAG1, CD300A, RUNX3, LAX1, FOXP3, ADAM8, TOX, CARD11, H2-M3, TCF7, IL4RA, GATA3, RASAL3, CORO1A, RASGRP1, TESPA1, BTLA, NLRP3, NCKAP1L, ICOS, PAG1, CCL21A, SLAMF1, H2-EB1, CARMIL2, TGFB1, SMAD7, CCDC88B, PTPRC, CD28, CD27, IL7R, NFKBID, LAT, ADA, H2-AB1, SIRPB1B, SIRPB1A, H2-T23,…	1066	360	39123	10.9083	2.28693e-74	5.44507e-76	4.20143e-76
GOTERM_BP_FAT	GO:0051249~regulation of lymphocyte activation	138	11.7848	1.63522e-77	CD86, RIPOR2, PGLYRP2, CD83, LST1, RORC, GIMAP3, IKZF1, IKZF3, IL27RA, PYCARD, IL4I1, LGALS3, SIT1, ZC3H12A, MYB, TBC1D10C, CD244A, LGALS9, RAG2, PGLYRP1, B2M, RAG1, CD300A, RUNX3, LAX1, FOXP3, TYROBP, ADAM8, TOX, CARD11, H2-M3, TCF7, IL4RA, GATA3, RASAL3, SAMSN1, CORO1A, RASGRP1, BLOC1S6, TESPA1, CD19, INPP5D, BTLA, SLAMF7, NLRP3, NCKAP1L, ICOS, PAG1, CCL21A, TNFSFM13, SLAMF1, H2-EB1, CARMIL2, T…	1066	683	39123	7.41538	1.23001e-73	2.73336e-75	2.10907e-75
GOTERM_BP_FAT	GO:0030098~lymphocyte differentiation	117	9.99146	8.12334e-77	SPI1, PGLYRP2, CD83, RORC, GIMAP3, IKZF1, IKZF3, IL4I1, ZC3H12A, MYB, LGALS9, RAG2, PGLYRP1, B2M, RAG1, THEMIS, LIG4, RUNX3, FOXP3, CLEC4D, CD8A, LY6D, ADAM8, CLEC4E, TOX, CARD11, TXK, H2-M3, TCF7, IL4RA, GATA3, LY9, RASGRP1, CD79B, ADGRG3, CD79A, TESPA1, CD19, INPP5D, PLCG2, NLRP3, NCKAP1L, SLAMF6, ST3GAL1, SLAMF1, CARMIL2, TGFB1, BCL11B, BCL11A, NFATC3, POU2F2, SMAD7, PTPRC, GPR183, CD28, CD27,…	1066	464	39123	9.25428	6.11038e-73	1.30008e-74	1.00315e-74
GOTERM_BP_FAT	GO:1903039~positive regulation of leukocyte cell-cell adhesion	89	7.60034	3.98642e-72	SIRPB1B, CD86, H2-T23, SIRPB1A, CD83, DOCK8, ITGB2, GIMAP3, PTPN22, TNFRSF13C, IKZF1, ITGAL, CD3E, TNF, ETS1, IL27RA, SPN, PYCARD, IL4I1, CD1D1, MYB, H2-OB, NCK2, CD244A, CCR7, H2-OA, LGALS9, B2M, HAVCR2, RAG1, CCR2, ITGA4, SYK, RHOH, TYK2, FOXP3, RUNX3, ZAP70, LCK, IL1B, IRF1, XCL1, ADAM8, SKAP1, CARD11, SIRPB1C, SASH3, H2-DMA, PTAFR, H2-M3, LEF1, IL4RA, GATA3, IL2RG, RASAL3, CORO1A, RASGRP1, AI…	1066	253	39123	12.9105	2.99859e-68	6.11956e-70	4.72187e-70
GOTERM_BP_FAT	GO:0022409~positive regulation of cell-cell adhesion	95	8.11272	4.86028e-72	SIRPB1B, CD86, H2-T23, SIRPB1A, CD83, DOCK8, ITGB2, GIMAP3, PTPN22, TNFRSF13C, IKZF1, ITGAL, CD3E, TNF, ETS1, IL27RA, SPN, PYCARD, IL4I1, CD1D1, MYB, H2-OB, NCK2, CD244A, CCR7, H2-OA, LGALS9, CCR5, B2M, HAVCR2, RAG1, CCR2, ITGA4, SYK, PLAUR, RHOH, TYK2, FOXP3, RUNX3, ZAP70, MMRN1, LCK, IL1B, IRF1, XCL1, ADAM8, SKAP1, CARD11, SIRPB1C, SASH3, H2-DMA, PTAFR, H2-M3, ALOX15, LEF1, IL4RA, IL6RA, GATA3,…	1066	301	39123	11.5833	3.6559e-68	7.3118e-70	5.64181e-70
GOTERM_BP_FAT	GO:0002253~activation of immune response	128	10.9308	5.22996e-70	CD86, IFI213, IFI214, SLA2, TNF, PYCARD, FCNA, LGALS3, ZC3H12A, DHX58, C3AR1, UBASH3A, LGALS9, ZBP1, TICAM2, PRKCB, CD300A, NFKBIL1, CD180, THEMIS, ACOD1, CYBA, LAX1, FOXP3, DGKZ, TYROBP, CD8A, IGTP, CD226, PRKD2, RBCK1, CLEC4E, EZR, SKAP1, CARD11, TRIM12C, TXK, C5AR1, LY96, GATA3, CFP, CD79B, CD79A, KLRK1, TESPA1, CD19, PLCG2, LPXN, STAP1, NCKAP1L, PLCG1, CD14, KCNN4, CARMIL2, SH2D1A, BMX, NFKBI…	1066	654	39123	7.18302	3.93398e-66	7.56534e-68	5.83744e-68
GOTERM_BP_FAT	GO:0046651~lymphocyte proliferation	97	8.28352	1.20053e-67	CD86, RIPOR2, LST1, IKZF3, IL27RA, PYCARD, IL4I1, LGALS3, CD244A, LGALS9, RAG2, CD300A, CD180, FOXP3, TYROBP, CARD11, H2-M3, RASAL3, CORO1A, RASGRP1, CD79A, CD19, INPP5D, BTLA, NCKAP1L, SLAMF6, SLAMF1, CARMIL2, TGFB1, MSN, CCDC88B, BST1, PTPRC, GPR183, CD28, CD27, IL7R, CD22, ADA, GAPT, H2-AB1, H2-T23, CD40, ITGAM, TNFRSF13B, FLT3, DOCK8, ITGB2, PTPN22, TNFRSF13C, ITGAL, CD3E, SIGLECG, SPN, CD1D1…	1066	350	39123	10.1714	9.03037e-64	1.67229e-65	1.29034e-65
GOTERM_BP_FAT	GO:0032943~mononuclear cell proliferation	97	8.28352	2.89273e-67	CD86, RIPOR2, LST1, IKZF3, IL27RA, PYCARD, IL4I1, LGALS3, CD244A, LGALS9, RAG2, CD300A, CD180, FOXP3, TYROBP, CARD11, H2-M3, RASAL3, CORO1A, RASGRP1, CD79A, CD19, INPP5D, BTLA, NCKAP1L, SLAMF6, SLAMF1, CARMIL2, TGFB1, MSN, CCDC88B, BST1, PTPRC, GPR183, CD28, CD27, IL7R, CD22, ADA, GAPT, H2-AB1, H2-T23, CD40, ITGAM, TNFRSF13B, FLT3, DOCK8, ITGB2, PTPN22, TNFRSF13C, ITGAL, CD3E, SIGLECG, SPN, CD1D1…	1066	353	39123	10.0849	2.17591e-63	3.9562e-65	3.05262e-65
GOTERM_BP_FAT	GO:0050870~positive regulation of T cell activation	82	7.00256	4.18612e-67	SIRPB1B, CD86, H2-T23, SIRPB1A, CD83, DOCK8, GIMAP3, PTPN22, TNFRSF13C, IKZF1, ITGAL, CD3E, IL27RA, SPN, PYCARD, IL4I1, CD1D1, MYB, H2-OB, NCK2, CD244A, CCR7, H2-OA, LGALS9, B2M, HAVCR2, RAG1, CCR2, SYK, RHOH, TYK2, FOXP3, RUNX3, ZAP70, LCK, IL1B, IRF1, XCL1, ADAM8, CARD11, SIRPB1C, SASH3, H2-DMA, H2-M3, LEF1, IL4RA, GATA3, IL2RG, RASAL3, CORO1A, RASGRP1, AIF1, MALT1, TESPA1, FCHO1, H2-DMB1, CCL5…	1066	229	39123	13.1418	3.1488e-63	5.62285e-65	4.33861e-65
GOTERM_BP_FAT	GO:0070661~leukocyte proliferation	98	8.36892	3.96363e-65	CD86, RIPOR2, LST1, IKZF3, IL27RA, PYCARD, IL4I1, LGALS3, CD244A, LGALS9, RAG2, CD300A, CD180, FOXP3, TYROBP, CARD11, CSF1R, H2-M3, RASAL3, CORO1A, RASGRP1, CD79A, CD19, INPP5D, BTLA, NCKAP1L, SLAMF6, SLAMF1, CARMIL2, TGFB1, MSN, CCDC88B, BST1, PTPRC, GPR183, CD28, CD27, IL7R, CD22, ADA, GAPT, H2-AB1, H2-T23, CD40, ITGAM, TNFRSF13B, FLT3, DOCK8, ITGB2, PTPN22, TNFRSF13C, ITGAL, CD3E, SIGLECG, SPN…	1066	380	39123	9.46493	2.98144e-61	4.80877e-63	3.71046e-63
GOTERM_BP_FAT	GO:0030217~T cell differentiation	90	7.68574	4.74575e-65	ITK, SPI1, CD83, FLT3, RORC, GIMAP3, PTPN22, CD3G, IKZF1, CD3E, CD3D, SPN, LFNG, IL4I1, CD1D1, MYB, ZC3H12A, CCR9, CTLA4, CCR7, BCL2A1D, LGALS9, RAG2, B2M, RAG1, CCR2, FCER1G, RIPK3, SYK, THEMIS, LIG4, RHOH, FOXP3, RUNX3, VAV1, ZAP70, CLEC4D, LCK, IRF4, CD8A, IL1B, IRF1, KIT, ADAM8, TOX, CLEC4E, DOCK2, CARD11, SASH3, PTGER4, SATB1, TXK, H2-DMA, H2-M3, TCF7, LEF1, IL4RA, IL6RA, GATA3, IL2RG, LY9, …	1066	307	39123	10.7592	3.56976e-61	5.66628e-63	4.37212e-63
GOTERM_BP_FAT	GO:0050867~positive regulation of cell activation	116	9.90606	1.09583e-63	CD86, CD83, GIMAP3, IKZF1, TNF, IL27RA, PYCARD, IL4I1, RPS6KA1, MYB, CAPN3, CD244A, LGALS9, B2M, CD177, RAG1, RUNX3, FOXP3, CLEC4D, TYROBP, CD226, ADAM8, TOX, CARD11, H2-M3, STXBP2, IL4RA, GATA3, RASAL3, CORO1A, RASGRP1, BLOC1S6, KLRK1, TESPA1, INPP5D, CD300LB, STAP1, NLRP3, NCKAP1L, ICOS, CCL21A, TNFSFM13, SLAMF1, H2-EB1, CARMIL2, TGFB1, CCDC88B, BST1, PTPRC, GPR183, CD28, CD27, IL7R, NFKBID, UL…	1066	588	39123	7.24028	8.24286e-60	1.24892e-61	9.6367e-62
GOTERM_BP_FAT	GO:0045785~positive regulation of cell adhesion	107	9.13749	7.69574e-63	CD86, CD83, GIMAP3, IKZF1, ETS1, TNF, IL27RA, PYCARD, IL4I1, MYB, CD244A, LGALS9, B2M, RAG1, RUNX3, FOXP3, UNC13D, PRKD2, ADAM8, SKAP1, CARD11, H2-M3, ALOX15, IL4RA, GATA3, STK4, RASAL3, CORO1A, RASGRP1, TESPA1, NLRP3, NCKAP1L, ICOS, CCL21A, SLAMF1, H2-EB1, CARMIL2, TGFB1, SMAD7, CCDC88B, DAB2, PTPRC, CASS4, CD28, CD27, IL7R, NFKBID, ADA, H2-AB1, SIRPB1B, SIRPB1A, H2-T23, DOCK8, ITGB2, PTPN22, TN…	1066	495	39123	7.93329	5.78874e-59	8.51285e-61	6.56854e-61
GOTERM_BP_FAT	GO:0002696~positive regulation of leukocyte activation	110	9.39368	8.49052e-60	CD86, CD83, GIMAP3, IKZF1, TNF, IL27RA, PYCARD, IL4I1, MYB, CD244A, LGALS9, B2M, CD177, RAG1, RUNX3, FOXP3, CLEC4D, TYROBP, CD226, ADAM8, TOX, CARD11, H2-M3, STXBP2, IL4RA, GATA3, RASAL3, CORO1A, RASGRP1, BLOC1S6, KLRK1, TESPA1, INPP5D, CD300LB, STAP1, NLRP3, NCKAP1L, ICOS, CCL21A, TNFSFM13, SLAMF1, H2-EB1, CARMIL2, TGFB1, CCDC88B, BST1, PTPRC, GPR183, CD28, CD27, IL7R, NFKBID, ULBP1, ADA, H2-AB1…	1066	564	39123	7.15795	6.38657e-56	8.74872e-58	6.75054e-58
GOTERM_BP_FAT	GO:0032944~regulation of mononuclear cell proliferation	77	6.57558	4.57716e-56	CD86, H2-T23, RIPOR2, CD40, TNFRSF13B, LST1, PTPN22, TNFRSF13C, ITGAL, CD3E, SIGLECG, IKZF3, IL27RA, SPN, PYCARD, LGALS3, IL4I1, CD1D1, RAC2, NCK2, CTLA4, CD244A, CCR7, LGALS9, HAVCR2, CCR2, ARG2, RIPK3, SYK, CD300A, TYK2, FOXP3, ZAP70, TYROBP, IL1B, IRF1, TLR9, XCL1, CARD11, SASH3, CSF1R, SLFN1, H2-M3, RASAL3, CORO1A, AIF1, H2-DMB1, INPP5D, CCL5, BTLA, NCKAP1L, IL12RB1, IL12RB2, SLAMF1, CD74, CA…	1066	259	39123	10.911	3.44294e-52	4.30367e-54	3.32073e-54
GOTERM_BP_FAT	GO:0050670~regulation of lymphocyte proliferation	76	6.49018	1.46553e-55	CD86, H2-T23, RIPOR2, CD40, TNFRSF13B, LST1, PTPN22, TNFRSF13C, ITGAL, CD3E, SIGLECG, IKZF3, IL27RA, SPN, PYCARD, LGALS3, IL4I1, CD1D1, RAC2, NCK2, CTLA4, CD244A, CCR7, LGALS9, HAVCR2, CCR2, ARG2, RIPK3, SYK, CD300A, TYK2, FOXP3, ZAP70, TYROBP, IL1B, IRF1, TLR9, XCL1, CARD11, SASH3, SLFN1, H2-M3, RASAL3, CORO1A, AIF1, H2-DMB1, INPP5D, CCL5, BTLA, NCKAP1L, IL12RB1, IL12RB2, SLAMF1, CD74, CARMIL2, …	1066	254	39123	10.9813	1.10237e-51	1.36095e-53	1.05012e-53
GOTERM_BP_FAT	GO:0070663~regulation of leukocyte proliferation	77	6.57558	2.6016e-54	CD86, H2-T23, RIPOR2, CD40, TNFRSF13B, LST1, PTPN22, TNFRSF13C, ITGAL, CD3E, SIGLECG, IKZF3, IL27RA, SPN, PYCARD, LGALS3, IL4I1, CD1D1, RAC2, NCK2, CTLA4, CD244A, CCR7, LGALS9, HAVCR2, CCR2, ARG2, RIPK3, SYK, CD300A, TYK2, FOXP3, ZAP70, TYROBP, IL1B, IRF1, TLR9, XCL1, CARD11, SASH3, CSF1R, SLFN1, H2-M3, RASAL3, CORO1A, AIF1, H2-DMB1, INPP5D, CCL5, BTLA, NCKAP1L, IL12RB1, IL12RB2, SLAMF1, CD74, CA…	1066	272	39123	10.3896	1.95692e-50	2.24934e-52	1.7356e-52
GOTERM_BP_FAT	GO:0008283~cell proliferation	202	17.2502	3.7598e-54	TES, LST1, SPINT2, IKZF3, LIPA, IL27RA, IL4I1, LGALS3, RASSF5, RPS6KA1, MYB, C3AR1, CD244A, LGALS9, B2M, PDK1, TINF2, HMGA1B, RUNX3, DDIT3, PRKD2, SH2D2A, GATA3, KLK8, PLAC8, CD79A, CD19, INPP5D, NEU1, S100A13, SLAMF6, NCKAP1L, PLCG1, SLAMF1, CARMIL2, BCL11B, ST8SIA1, PARP10, CCDC88B, BST1, GPR183, CD28, CD27, CD22, ADA, GAPT, CD40, TNFRSF13B, TNFRSF13C, CD3E, SIGLECG, RAC2, CTLA4, CD37, CCR7, CC…	1066	2174	39123	3.4101	2.82812e-50	3.17767e-52	2.4519e-52
GOTERM_BP_FAT	GO:1903706~regulation of hemopoiesis	93	7.94193	1.37443e-51	PILRB1, SPI1, ITGAM, PGLYRP2, CSF3R, CD83, GPR68, FLT3, RORC, GIMAP3, IKZF1, TNF, ETS1, IKZF3, IL4I1, CD1D1, MYB, GPR171, ZC3H12A, PIM1, CTLA4, CCR7, H2-OA, LGALS9, HOXA7, RAG2, PGLYRP1, B2M, RAG1, CCR2, KLF13, SYK, NFAM1, RHOH, FOXP3, RUNX3, SENP1, ZAP70, TYROBP, LCK, IL1B, IRF1, TLR9, HCLS1, ADAM8, TOX, CD101, CARD11, SASH3, CSF1R, H2-DMA, H2-M3, TCF7, LEF1, IL4RA, GATA3, IL2RG, RASGRP1, MALT1,…	1066	463	39123	7.37186	1.03385e-47	1.08826e-49	8.39706e-50
GOTERM_BP_FAT	GO:1902105~regulation of leukocyte differentiation	81	6.91716	5.96923e-51	PILRB1, ITGAM, PGLYRP2, CD83, GPR68, FLT3, RORC, GIMAP3, IKZF1, TNF, IKZF3, IL4I1, CD1D1, MYB, ZC3H12A, CTLA4, CCR7, H2-OA, LGALS9, HOXA7, RAG2, PGLYRP1, RAG1, CCR2, SYK, NFAM1, RHOH, FOXP3, RUNX3, ZAP70, TYROBP, LCK, IL1B, IRF1, TLR9, HCLS1, ADAM8, TOX, CD101, CARD11, SASH3, CSF1R, H2-DMA, H2-M3, TCF7, LEF1, IL4RA, GATA3, IL2RG, RASGRP1, MALT1, TESPA1, INPP5D, CCL5, CCL3, NLRP3, EVI2, NCKAP1L, C…	1066	339	39123	8.76921	4.49006e-47	4.62893e-49	3.57169e-49
GOTERM_BP_FAT	GO:0051251~positive regulation of lymphocyte activation	94	8.02733	1.84664e-49	SIRPB1B, CD86, H2-T23, SIRPB1A, CD40, CD83, SH3KBP1, DOCK8, GIMAP3, PTPN22, TNFRSF13C, IKZF1, ITGAL, CD3E, IL27RA, SPN, PYCARD, IL4I1, CD1D1, MYB, H2-OB, NCK2, CD244A, CCR7, H2-OA, LGALS9, B2M, HAVCR2, RAG1, CCR2, SYK, RHOH, TYK2, FOXP3, RUNX3, ZAP70, TYROBP, LCK, IL1B, IRF1, TLR9, XCL1, ADAM8, TOX, CARD11, SIRPB1C, SASH3, H2-DMA, H2-M3, LEF1, IL4RA, GATA3, IL2RG, RASAL3, CORO1A, RASGRP1, AIF1, M…	1066	501	39123	6.88597	1.38904e-45	1.31042e-47	1.01112e-47
GOTERM_BP_FAT	GO:0042098~T cell proliferation	66	5.63621	1.85028e-47	CD86, H2-T23, RIPOR2, ITGAM, DOCK8, ITGB2, PTPN22, TNFRSF13C, ITGAL, CD3E, IL27RA, SPN, PYCARD, IL4I1, CD1D1, NCK2, CTLA4, CD244A, CCR7, LGALS9, HAVCR2, CCR2, ARG2, RIPK3, SYK, TYK2, FOXP3, ZAP70, ELF4, IL1B, IRF1, XCL1, DOCK2, CARD11, SASH3, SATB1, SLFN1, H2-M3, RASAL3, CORO1A, RASGRP1, AIF1, MALT1, PSMB10, H2-DMB1, CCL5, BTLA, NCKAP1L, IL12RB1, IL12RB2, SLAMF1, CARMIL2, PLA2G2D, TGFB1, LAPTM5, …	1066	226	39123	10.7179	1.39178e-43	1.23167e-45	9.50358e-46
GOTERM_BP_FAT	GO:0042127~regulation of cell proliferation	176	15.0299	7.427e-47	CD86, RIPOR2, TES, LST1, SPINT2, ETS1, TNF, IKZF3, IL27RA, PYCARD, IL4I1, LGALS3, HPGDS, RASSF5, MYB, PIM1, C3AR1, CD244A, PIM2, LGALS9, IER5, B2M, PPP1R16B, CD300A, TINF2, LIG4, CYBA, HMGA1B, RUNX3, FOXP3, TYROBP, JAML, TXNIP, PRKD2, TOX, CARD11, CSF1R, H2-M3, TCF7, C5AR1, IL4RA, ADRB2, GATA3, STK4, RASAL3, CORO1A, PLAC8, GRK2, INPP5D, NEU1, BTLA, S100A13, PMAIP1, NCKAP1L, PLCG1, SLAMF1, CARMIL2…	1066	1892	39123	3.41402	5.58659e-43	4.77487e-45	3.6843e-45
GOTERM_BP_FAT	GO:0042129~regulation of T cell proliferation	60	5.12383	1.89223e-44	CD86, H2-T23, RIPOR2, PTPN22, TNFRSF13C, ITGAL, CD3E, IL27RA, SPN, PYCARD, LGALS3, IL4I1, CD1D1, RAC2, NCK2, CTLA4, CD244A, CCR7, LGALS9, HAVCR2, CCR2, ARG2, RIPK3, SYK, TYK2, FOXP3, ZAP70, IL1B, IRF1, XCL1, CARD11, SASH3, SLFN1, H2-M3, RASAL3, CORO1A, AIF1, H2-DMB1, CCL5, BTLA, NCKAP1L, IL12RB1, IL12RB2, SLAMF1, CARMIL2, PLA2G2D, TGFB1, LAPTM5, LILRB4A, CD209A, H2-AA, CCDC88B, CD24A, CD4, PTPRC,…	1066	196	39123	11.2349	1.42334e-40	1.09488e-42	8.44809e-43
GOTERM_BP_FAT	GO:0045619~regulation of lymphocyte differentiation	61	5.20922	1.06016e-43	PGLYRP2, CD83, FLT3, RORC, GIMAP3, IKZF1, IKZF3, IL4I1, CD1D1, MYB, ZC3H12A, CTLA4, CCR7, H2-OA, LGALS9, RAG2, PGLYRP1, RAG1, CCR2, SYK, NFAM1, RHOH, FOXP3, RUNX3, ZAP70, LCK, IL1B, IRF1, TLR9, ADAM8, TOX, CARD11, SASH3, H2-DMA, H2-M3, TCF7, LEF1, IL4RA, GATA3, IL2RG, RASGRP1, MALT1, TESPA1, INPP5D, NLRP3, NCKAP1L, CD74, CARMIL2, TGFB1, LILRB4A, H2-AA, SMAD7, CD24A, PTPRC, CD28, FAS, CD27, PTPN6,…	1066	210	39123	10.6607	7.97451e-40	5.99587e-42	4.62643e-42
GOTERM_BP_FAT	GO:1902107~positive regulation of leukocyte differentiation	58	4.95303	3.07688e-41	ITGAM, CD83, GPR68, GIMAP3, IKZF1, TNF, IL4I1, CD1D1, MYB, CCR7, LGALS9, RAG1, CCR2, SYK, RHOH, FOXP3, RUNX3, ZAP70, TYROBP, LCK, IL1B, IRF1, HCLS1, ADAM8, TOX, CD101, SASH3, CSF1R, H2-DMA, H2-M3, LEF1, IL4RA, GATA3, IL2RG, RASGRP1, MALT1, TESPA1, INPP5D, CCL5, CCL3, NLRP3, EVI2, NCKAP1L, CCR1, CD74, CARMIL2, TGFB1, LILRB4A, H2-AA, CD4, PTPRC, FES, CD27, EVI2B, IL7R, NFKBID, ADA, PF4	1066	202	39123	10.5378	2.31443e-37	1.5638e-39	1.20663e-39
GOTERM_BP_FAT	GO:1903708~positive regulation of hemopoiesis	61	5.20922	1.91413e-39	ITGAM, CD83, GPR68, GIMAP3, IKZF1, TNF, ETS1, IL4I1, CD1D1, MYB, CCR7, LGALS9, RAG1, CCR2, SYK, RHOH, FOXP3, RUNX3, ZAP70, TYROBP, LCK, IL1B, IRF1, HCLS1, ADAM8, TOX, CD101, SASH3, CSF1R, H2-DMA, H2-M3, LEF1, IL4RA, GATA3, IL2RG, RASGRP1, MALT1, TESPA1, INPP5D, CCL5, CCL3, NLRP3, EVI2, NCKAP1L, CCR1, CD74, CARMIL2, TGFB1, STAT1, ISG15, LILRB4A, H2-AA, CD4, PTPRC, FES, CD27, EVI2B, IL7R, NFKBID, A…	1066	245	39123	9.13774	1.43981e-35	9.22955e-38	7.12155e-38
GOTERM_BP_FAT	GO:0045580~regulation of T cell differentiation	51	4.35525	1.76858e-36	CD83, RORC, GIMAP3, IKZF1, IL4I1, CD1D1, MYB, ZC3H12A, CTLA4, CCR7, H2-OA, LGALS9, RAG2, RAG1, CCR2, SYK, RHOH, FOXP3, RUNX3, ZAP70, LCK, IL1B, IRF1, ADAM8, TOX, CARD11, SASH3, H2-DMA, H2-M3, TCF7, LEF1, IL4RA, GATA3, IL2RG, RASGRP1, MALT1, TESPA1, NLRP3, NCKAP1L, CD74, CARMIL2, TGFB1, LILRB4A, H2-AA, SMAD7, PTPRC, CD28, CD27, IL7R, NFKBID, ADA	1066	176	39123	10.6349	1.33032e-32	7.91859e-35	6.11001e-35
GOTERM_BP_FAT	GO:0045621~positive regulation of lymphocyte differentiation	43	3.67208	9.61014e-34	SASH3, CD83, H2-DMA, LEF1, H2-M3, IL4RA, GIMAP3, IKZF1, GATA3, IL2RG, RASGRP1, MALT1, IL4I1, CD1D1, TESPA1, INPP5D, MYB, NLRP3, CCR7, NCKAP1L, LGALS9, CCR2, RAG1, CD74, CARMIL2, TGFB1, SYK, RHOH, LILRB4A, FOXP3, RUNX3, H2-AA, ZAP70, PTPRC, LCK, IRF1, IL1B, CD27, ADAM8, IL7R, TOX, NFKBID, ADA	1066	128	39123	12.3292	7.22875e-30	3.88642e-32	2.99878e-32
GOTERM_BP_FAT	GO:0045582~positive regulation of T cell differentiation	41	3.50128	1.06293e-33	SASH3, CD83, H2-DMA, LEF1, H2-M3, IL4RA, GIMAP3, IKZF1, GATA3, IL2RG, RASGRP1, MALT1, IL4I1, CD1D1, TESPA1, MYB, NLRP3, CCR7, NCKAP1L, LGALS9, CCR2, RAG1, CD74, CARMIL2, TGFB1, SYK, RHOH, LILRB4A, FOXP3, RUNX3, H2-AA, ZAP70, PTPRC, LCK, IRF1, IL1B, CD27, ADAM8, IL7R, NFKBID, ADA	1066	113	39123	13.3162	7.99533e-30	4.27558e-32	3.29905e-32
GOTERM_BP_FAT	GO:0046634~regulation of alpha-beta T cell activation	42	3.58668	1.28122e-33	SASH3, H2-T23, CD83, IL4RA, GIMAP3, PTPN22, IKZF1, GATA3, CD3E, RASAL3, IL2RG, MALT1, CD1D1, MYB, ZC3H12A, BTLA, NLRP3, CCR7, CD244A, NCKAP1L, LGALS9, IL12RB1, IL12RB2, CCR2, ARG2, TGFB1, SYK, CD300A, TYK2, LILRB4A, FOXP3, RUNX3, SMAD7, CD24A, ZAP70, PTPRC, IRF1, CD28, XCL1, NFKBID, ADA, H2-AB1	1066	121	39123	12.7391	9.63736e-30	5.12626e-32	3.95544e-32
GOTERM_BP_FAT	GO:0051094~positive regulation of developmental process	143	12.2118	3.94128e-33	ITSN2, RIPOR2, CD83, GPR68, GFI1, GIMAP3, JADE2, IKZF1, ETS1, TNF, IL4I1, LGALS3, CYSLTR2, ZC3H12A, MYB, XLR4B, PIM1, C3AR1, CAPN3, LGALS9, RAG2, B2M, RAG1, PPP1R16B, PRKCB, S100A1, CYBB, LIG4, HMGA1B, RUNX3, FOXP3, UNC13D, TYROBP, PRKD2, ADAM8, TRIM16, EZR, TOX, S100A9, CD101, CSF1R, H2-M3, C5AR1, IL4RA, TWF2, ADRB2, GATA3, STK4, RASGRP1, BLOC1S6, TESPA1, INPP5D, NEU1, NLRP3, EVI2, NCKAP1L, PLCG…	1066	1696	39123	3.09446	2.96463e-29	1.55216e-31	1.19766e-31
GOTERM_BP_FAT	GO:0050671~positive regulation of lymphocyte proliferation	45	3.84287	4.66761e-33	SASH3, CD86, H2-T23, CD40, PTPN22, TNFRSF13C, CD3E, ITGAL, RASAL3, AIF1, CORO1A, IL27RA, SPN, PYCARD, CD1D1, CCL5, H2-DMB1, NCK2, CCR7, CD244A, NCKAP1L, IL12RB1, SLAMF1, HAVCR2, IL12RB2, CCR2, CD74, CARMIL2, SYK, TYK2, FOXP3, CCDC88B, CD24A, BST1, ZAP70, CD4, PTPRC, CD6, IL1B, GPR183, CD28, TLR9, XCL1, ADA, CARD11	1066	149	39123	11.0841	3.51098e-29	1.82864e-31	1.41098e-31
GOTERM_BP_FAT	GO:0032946~positive regulation of mononuclear cell proliferation	45	3.84287	1.65593e-32	SASH3, CD86, H2-T23, CD40, PTPN22, TNFRSF13C, CD3E, ITGAL, RASAL3, AIF1, CORO1A, IL27RA, SPN, PYCARD, CD1D1, CCL5, H2-DMB1, NCK2, CCR7, CD244A, NCKAP1L, IL12RB1, SLAMF1, HAVCR2, IL12RB2, CCR2, CD74, CARMIL2, SYK, TYK2, FOXP3, CCDC88B, CD24A, BST1, ZAP70, CD4, PTPRC, CD6, IL1B, GPR183, CD28, TLR9, XCL1, ADA, CARD11	1066	153	39123	10.7943	1.24559e-28	6.38763e-31	4.92872e-31
GOTERM_BP_FAT	GO:0042102~positive regulation of T cell proliferation	39	3.33049	1.27816e-31	SASH3, CD86, H2-T23, PTPN22, TNFRSF13C, CD3E, ITGAL, RASAL3, AIF1, CORO1A, IL27RA, SPN, PYCARD, CD1D1, CCL5, H2-DMB1, NCK2, CCR7, CD244A, NCKAP1L, IL12RB1, SLAMF1, HAVCR2, IL12RB2, CCR2, CARMIL2, SYK, TYK2, FOXP3, CCDC88B, CD24A, ZAP70, CD4, PTPRC, CD6, IL1B, CD28, XCL1, CARD11	1066	110	39123	13.0121	9.6143e-28	4.78323e-30	3.69076e-30
GOTERM_BP_FAT	GO:0070665~positive regulation of leukocyte proliferation	45	3.84287	3.28563e-31	SASH3, CD86, H2-T23, CD40, PTPN22, TNFRSF13C, CD3E, ITGAL, RASAL3, AIF1, CORO1A, IL27RA, SPN, PYCARD, CD1D1, CCL5, H2-DMB1, NCK2, CCR7, CD244A, NCKAP1L, IL12RB1, SLAMF1, HAVCR2, IL12RB2, CCR2, CD74, CARMIL2, SYK, TYK2, FOXP3, CCDC88B, CD24A, BST1, ZAP70, CD4, PTPRC, CD6, IL1B, GPR183, CD28, TLR9, XCL1, ADA, CARD11	1066	163	39123	10.1321	2.47145e-27	1.21746e-29	9.39399e-30
GOTERM_BP_FAT	GO:0046635~positive regulation of alpha-beta T cell activation	34	2.9035	1.25177e-30	SASH3, H2-T23, CD83, IL4RA, GIMAP3, PTPN22, IKZF1, CD3E, RASAL3, IL2RG, MALT1, CD1D1, MYB, NLRP3, CCR7, CD244A, NCKAP1L, IL12RB1, IL12RB2, CCR2, SYK, TYK2, LILRB4A, FOXP3, RUNX3, CD24A, ZAP70, PTPRC, IRF1, CD28, XCL1, NFKBID, ADA, H2-AB1	1066	80	39123	15.5978	9.41582e-27	4.48372e-29	3.45966e-29
GOTERM_BP_FAT	GO:0045595~regulation of cell differentiation	153	13.0658	3.03306e-27	ITSN2, RIPOR2, PILRB1, SPI1, PGLYRP2, CSF3R, CD83, GPR68, GFI1, H2-K1, RORC, GIMAP3, JADE2, IKZF1, ETS1, TNF, IKZF3, IL4I1, ZC3H12A, MYB, GPR171, XLR4B, PIM1, CAPN3, DIP2B, LGALS9, HOXA7, RAG2, PGLYRP1, B2M, RAG1, SEMA6B, MYLIP, LIG4, RUNX3, FOXP3, UNC13D, ARC, TYROBP, DDIT3, ADAM8, TRIM16, TOX, S100A9, ABCG1, TRIM11, CD101, CARD11, CSF1R, H2-M3, TCF7, IL4RA, TWF2, GATA3, STK4, KLK8, RASGRP1, BLO…	1066	2162	39123	2.59723	2.28147e-23	9.58599e-26	7.39658e-26
GOTERM_BP_FAT	GO:0008284~positive regulation of cell proliferation	103	8.7959	2.28941e-26	CD86, ETS1, TNF, IL27RA, PYCARD, LGALS3, MYB, PIM1, C3AR1, CD244A, PPP1R16B, LIG4, CYBA, FOXP3, JAML, PRKD2, TOX, CARD11, CSF1R, C5AR1, ADRB2, RASAL3, CORO1A, PLAC8, GRK2, S100A13, NCKAP1L, PLCG1, SLAMF1, CARMIL2, TGFB1, ST8SIA1, CCDC88B, BST1, PTPRC, GPR183, CD28, IL7R, ADA, BCL2L1, H2-T23, CD40, PIK3CD, TNFAIP3, PTPN22, TNFRSF13C, ITGAL, CD3E, SPN, CD1D1, ITGAX, NCK2, RAC2, CCR7, INSL3, CCR3, H…	1066	1131	39123	3.34233	1.72209e-22	6.94391e-25	5.35795e-25
GOTERM_BP_FAT	GO:0045597~positive regulation of cell differentiation	99	8.45431	8.24053e-22	ITSN2, RIPOR2, CD83, GPR68, GFI1, GIMAP3, JADE2, IKZF1, ETS1, TNF, IL4I1, ZC3H12A, MYB, XLR4B, PIM1, LGALS9, RAG1, LIG4, RUNX3, FOXP3, UNC13D, TYROBP, ADAM8, TRIM16, TOX, S100A9, CD101, CSF1R, H2-M3, IL4RA, TWF2, GATA3, STK4, RASGRP1, BLOC1S6, TESPA1, INPP5D, NEU1, NLRP3, EVI2, NCKAP1L, PACSIN1, CCR1, MSR1, CARMIL2, TGFB1, BCL11A, ISG15, SMAD7, DAB2, PTPRC, SYNJ1, FES, CASS4, CD27, IL7R, NFKBID, …	1066	1216	39123	2.98797	6.19852e-18	2.08004e-20	1.60497e-20
GOTERM_BP_FAT	GO:0046633~alpha-beta T cell proliferation	22	1.87874	2.05035e-20	H2-T23, ARG2, SYK, PTPN22, TYK2, RASAL3, LILRB4A, CD3E, CD24A, ZAP70, PTPRC, ELF4, IRF1, CD28, BTLA, XCL1, CD244A, LGALS9, IL12RB1, DOCK2, IL12RB2, CCR2	1066	49	39123	16.4779	1.54227e-16	4.77485e-19	3.68429e-19
GOTERM_BP_FAT	GO:0046637~regulation of alpha-beta T cell differentiation	25	2.13493	9.66295e-20	SASH3, CD83, IL4RA, GIMAP3, IKZF1, GATA3, IL2RG, MALT1, CD1D1, MYB, ZC3H12A, NLRP3, CCR7, NCKAP1L, CCR2, TGFB1, SYK, LILRB4A, FOXP3, RUNX3, SMAD7, ZAP70, IRF1, NFKBID, ADA	1066	74	39123	12.3989	7.26847e-16	2.16969e-18	1.67414e-18
GOTERM_BP_FAT	GO:0046640~regulation of alpha-beta T cell proliferation	19	1.62254	4.82644e-17	H2-T23, ARG2, SYK, PTPN22, TYK2, RASAL3, CD3E, CD24A, ZAP70, PTPRC, IRF1, CD28, BTLA, XCL1, CD244A, LGALS9, IL12RB1, IL12RB2, CCR2	1066	45	39123	15.4959	3.63045e-13	8.85475e-16	6.83235e-16
GOTERM_BP_FAT	GO:0046641~positive regulation of alpha-beta T cell proliferation	15	1.28096	1.09474e-14	H2-T23, SYK, PTPN22, TYK2, RASAL3, CD3E, CD24A, ZAP70, PTPRC, CD28, XCL1, CD244A, IL12RB1, IL12RB2, CCR2	1066	30	39123	18.3504	8.26759e-11	1.7336e-13	1.33765e-13
Annotation Cluster 3	Enrichment Score: 62.73975765494119
Category	Term	Count	%	PValue	Genes	List Total	Pop Hits	Pop Total	Fold Enrichment	Bonferroni	Benjamini	FDR
GOTERM_BP_FAT	GO:0031347~regulation of defense response	156	13.3219	3.88681e-87	CD86, SPI1, PGLYRP2, NCF1, IFI213, GFI1, IFI214, GIMAP3, ETS1, TNF, PYCARD, FCNA, IL18RAP, ZC3H12A, DHX58, LGALS9, PGLYRP1, RAG1, ZBP1, CD96, TICAM2, CD300A, NFKBIL1, CD180, TAP2, TAP1, ACOD1, CYBA, IFIT1BL1, IFIT1BL2, FOXP3, FCGR1, FCGR3, TYROBP, IGTP, CD226, ADAM8, SH2D1B1, CLEC4E, GM6377, S100A9, S100A8, TRIM12C, AKNA, TXK, H2-M3, ALOX15, PLD4, LY96, ADRB2, GATA3, RASGRP1, SBNO2, KLRK1, PLCG2,…	1066	782	39123	7.32138	2.92366e-83	9.74553e-85	7.51968e-85
GOTERM_BP_FAT	GO:0006954~inflammatory response	143	12.2118	8.89625e-78	IL1RN, TPSB2, NRROS, NCF1, CLEC10A, IL5RA, ETS1, TNF, LIPA, PYCARD, IL18RAP, ZC3H12A, C3AR1, LGALS9, PGLYRP1, ZBP1, CD96, TICAM2, CD300A, CD180, CYBB, ACOD1, CYBA, FOXP3, UNC13D, FCGR1, NAIP2, NAIP5, FCGR3, NAIP6, CHIL3, ADAM8, S100A9, S100A8, CSF1R, PLGRKT, C5AR1, IL4RA, PLD4, LY96, ADRB2, GATA3, RASGRP1, NLRP3, CD14, CCL21A, SLAMF1, GSDMD, CCR1, CD163, CDK19, TGFB1, LY86, NKG7, PPBP, NFKBIA, CD…	1066	739	39123	7.10177	6.69176e-74	1.54203e-75	1.18983e-75
GOTERM_BP_FAT	GO:0032101~regulation of response to external stimulus	132	11.2724	1.77924e-56	RIPOR2, CD84, SPI1, PGLYRP2, NCF1, ETS1, TNF, PYCARD, ZC3H12A, DHX58, C3AR1, CAPN3, LGALS9, PGLYRP1, ZBP1, SEMA6B, NFKBIL1, SWAP70, CD180, ACOD1, CYBA, IFIT1BL1, IFIT1BL2, FOXP3, FCGR1, FCGR3, PRKD2, ADAM8, S100A9, S100A8, TRIM12C, CSF1R, AKNA, TXK, ALOX15, C5AR1, PLD4, LY96, ADRB2, GATA3, KLK8, SBNO2, ADAMTS18, STAP1, NLRP3, NCKAP1L, CCL21A, SLAMF1, CCR1, CDK19, TGFB1, LY86, NKG7, NFKBIA, BST1, …	1066	904	39123	5.35896	1.33835e-52	1.69411e-54	1.30718e-54
GOTERM_BP_FAT	GO:0050727~regulation of inflammatory response	68	5.807	1.78622e-32	H2-T23, PGLYRP2, NCF1, TNFAIP3, TNF, ETS1, PIK3CG, CTSS, SPN, PYCARD, TMSB4X, ZC3H12A, ACP5, CCR7, TNFAIP8L2, LGALS9, PGLYRP1, CCR5, ABCD1, GPSM3, CCR2, ZBP1, CR2, FCER1G, ACOD1, FOXP3, FCGR1, FCGR3, IL1B, TLR9, XCL1, ADAM8, S100A9, DNASE1L3, S100A8, PTGER4, CX3CR1, NLRP1B, AKNA, ALOX15, PLD4, NLRC3, ADRB2, AOAH, GATA3, LILRA5, IL1RL1, SBNO2, CNR2, ALOX5, CCL5, CCL3, NLRP3, PLA2G2D, CDK19, CMA1, …	1066	408	39123	6.11679	1.34359e-28	6.82027e-31	5.26254e-31
Annotation Cluster 4	Enrichment Score: 59.71024943345203
Category	Term	Count	%	PValue	Genes	List Total	Pop Hits	Pop Total	Fold Enrichment	Bonferroni	Benjamini	FDR
GOTERM_BP_FAT	GO:0006952~defense response	312	26.6439	3.6455e-152	IL1RN, SPI1, PGLYRP2, GFI1, CLEC10A, LIPA, GM12185, IL27RA, LGALS3, ZC3H12A, DHX58, C3AR1, CD244A, LGALS9, PGLYRP1, B2M, GBP6, GBP8, SP110, NFKBIL1, RNASE6, ACOD1, UNC13D, SLPI, DDIT4, IGTP, TRIM14, CD226, RBCK1, TRIM11, TXK, STXBP2, GATA3, PLA2G6, CFP, LY9, PLAC8, KLRK1, SLAMF9, PLCG2, SLAMF7, SLAMF6, CD14, WFDC17, CCL21A, SLAMF1, GSDMD, CCR1, H2-EB1, CDK19, SH2D1A, RAB27A, IFI47, PPBP, CCDC88B,…	1066	1964	39123	5.83026	2.74214e-148	9.14047e-149	7.05282e-149
GOTERM_BP_FAT	GO:0045087~innate immune response	194	16.567	2.0643e-97	SPI1, GFI1, LGALS3, DHX58, CD244A, LGALS9, PGLYRP1, B2M, GBP6, GBP8, SP110, NFKBIL1, RNASE6, ACOD1, UNC13D, SLPI, IGTP, TRIM14, CD226, TRIM11, TXK, STXBP2, GATA3, CFP, LY9, KLRK1, PLCG2, SLAMF7, SLAMF6, CD14, WFDC17, CCL21A, SLAMF1, GSDMD, CCR1, H2-EB1, SH2D1A, RAB27A, TREML4, REL, CD40, SIGLECG, JCHAIN, TRIM5, MRC1, TNFAIP8L2, IKBKE, HAVCR2, MAP4K2, ARG2, APOBEC3, FCER1G, SYK, VAV1, TLR1, MMP12,…	1066	1126	39123	6.32322	1.55276e-93	9.70478e-95	7.48824e-95
GOTERM_BP_FAT	GO:0031347~regulation of defense response	156	13.3219	3.88681e-87	CD86, SPI1, PGLYRP2, NCF1, IFI213, GFI1, IFI214, GIMAP3, ETS1, TNF, PYCARD, FCNA, IL18RAP, ZC3H12A, DHX58, LGALS9, PGLYRP1, RAG1, ZBP1, CD96, TICAM2, CD300A, NFKBIL1, CD180, TAP2, TAP1, ACOD1, CYBA, IFIT1BL1, IFIT1BL2, FOXP3, FCGR1, FCGR3, TYROBP, IGTP, CD226, ADAM8, SH2D1B1, CLEC4E, GM6377, S100A9, S100A8, TRIM12C, AKNA, TXK, H2-M3, ALOX15, PLD4, LY96, ADRB2, GATA3, RASGRP1, SBNO2, KLRK1, PLCG2,…	1066	782	39123	7.32138	2.92366e-83	9.74553e-85	7.51968e-85
GOTERM_BP_FAT	GO:0080134~regulation of response to stress	206	17.5918	2.18741e-79	IL1RN, SPI1, PGLYRP2, GFI1, CHEK2, ZC3H12A, DHX58, LGALS9, PGLYRP1, IER5, B2M, NFKBIL1, ACOD1, HMGA1B, WDR76, IGTP, CD226, EZR, TXK, GATA3, KLK8, KLRK1, ADAMTS18, PLCG2, SLAMF6, CD14, CCL21A, SLAMF1, CCR1, CDK19, EDEM1, SH2D1A, ABCA7, BST1, TREML4, CD28, CD27, ADA, CD40, SLC7A11, CTSS, TRIM5, TMSB4X, CD37, CCR7, TNFAIP8L2, CCR5, IKBKE, HAVCR2, CCR2, MAP4K1, MAP4K2, ARG2, RMI2, APOBEC3, FCER1G, SY…	1066	1608	39123	4.70171	1.64537e-75	4.32992e-77	3.34098e-77
GOTERM_BP_FAT	GO:0002253~activation of immune response	128	10.9308	5.22996e-70	CD86, IFI213, IFI214, SLA2, TNF, PYCARD, FCNA, LGALS3, ZC3H12A, DHX58, C3AR1, UBASH3A, LGALS9, ZBP1, TICAM2, PRKCB, CD300A, NFKBIL1, CD180, THEMIS, ACOD1, CYBA, LAX1, FOXP3, DGKZ, TYROBP, CD8A, IGTP, CD226, PRKD2, RBCK1, CLEC4E, EZR, SKAP1, CARD11, TRIM12C, TXK, C5AR1, LY96, GATA3, CFP, CD79B, CD79A, KLRK1, TESPA1, CD19, PLCG2, LPXN, STAP1, NCKAP1L, PLCG1, CD14, KCNN4, CARMIL2, SH2D1A, BMX, NFKBI…	1066	654	39123	7.18302	3.93398e-66	7.56534e-68	5.83744e-68
GOTERM_BP_FAT	GO:0031349~positive regulation of defense response	102	8.7105	2.82954e-61	CD86, SPI1, IFI213, IFI214, GIMAP3, ETS1, TNF, PYCARD, FCNA, IL18RAP, DHX58, LGALS9, ZBP1, TICAM2, CD300A, NFKBIL1, CD180, ACOD1, CYBA, FCGR1, FCGR3, TYROBP, IGTP, CD226, ADAM8, SH2D1B1, CLEC4E, S100A9, S100A8, TRIM12C, TXK, H2-M3, LY96, RASGRP1, KLRK1, PLCG2, SLAMF6, CD14, CDK19, SH2D1A, NKG7, NFKBIA, TREML4, CD28, KLRD1, ULBP1, TRIM12A, H2-T23, CD40, TRIM30A, TNFAIP3, PTPN22, ARRB2, PIK3CG, CTS…	1066	457	39123	8.19141	2.12838e-57	2.99772e-59	2.31305e-59
GOTERM_BP_FAT	GO:0045088~regulation of innate immune response	92	7.85653	3.6923e-58	CD86, H2-T23, CD40, SPI1, TRIM30A, NCF1, IFI213, GFI1, IFI214, TNFAIP3, GIMAP3, PTPN22, ADAR, ARRB2, TNF, PYCARD, FCNA, IL18RAP, TRIM5, DHX58, LGALS9, IKBKE, OASL1, HAVCR2, ZBP1, CD96, TICAM2, SYK, DDX58, CD300A, NFKBIL1, CD180, TAP2, TAP1, ACOD1, CYBA, VAV1, TLR1, MMP12, FGR, AIM2, TYROBP, IRF4, IRF1, IGTP, TLR12, TLR9, XCL1, TLR11, TLR8, CD226, ADAM8, TLR7, SH2D1B1, TLR5, CACTIN, CLEC4E, GM6377…	1066	383	39123	8.81585	2.77735e-54	3.70313e-56	2.85735e-56
GOTERM_BP_FAT	GO:0045089~positive regulation of innate immune response	76	6.49018	2.01047e-49	CD86, H2-T23, CD40, SPI1, TRIM30A, IFI213, IFI214, TNFAIP3, GIMAP3, PTPN22, ARRB2, TNF, PYCARD, FCNA, IL18RAP, TRIM5, DHX58, LGALS9, IKBKE, OASL1, HAVCR2, ZBP1, TICAM2, SYK, DDX58, CD300A, NFKBIL1, CD180, ACOD1, CYBA, VAV1, TLR1, MMP12, AIM2, TYROBP, IRF4, IRF1, IGTP, TLR12, TLR9, XCL1, TLR11, TLR8, CD226, ADAM8, TLR7, SH2D1B1, TLR5, CACTIN, CLEC4E, TLR13, TRIM12C, TXK, H2-M3, NLRC5, LY96, NOD1, …	1066	303	39123	9.20547	1.51227e-45	1.41334e-47	1.09054e-47
GOTERM_BP_FAT	GO:0002218~activation of innate immune response	57	4.86763	4.47059e-37	CD86, CD40, TRIM30A, IFI213, IFI214, TNFAIP3, PTPN22, ARRB2, TNF, PYCARD, FCNA, TRIM5, DHX58, LGALS9, OASL1, HAVCR2, ZBP1, TICAM2, SYK, DDX58, CD300A, NFKBIL1, CD180, ACOD1, CYBA, TLR1, AIM2, TYROBP, IRF4, IRF1, IGTP, TLR12, TLR9, TLR11, TLR8, TLR7, TLR5, CACTIN, CLEC4E, TLR13, TRIM12C, LY96, NOD1, OAS1C, OAS1G, KLRK1, PLCG2, CD14, IFI208, IFI209, IFI206, RFTN1, NFKBIA, TREML4, KLRD1, PIK3AP1, TR…	1066	227	39123	9.21561	3.36278e-33	2.02577e-35	1.56309e-35
GOTERM_BP_FAT	GO:0002758~innate immune response-activating signal transduction	46	3.92827	1.96858e-29	CD86, CD40, TRIM30A, TNFAIP3, LY96, NOD1, PTPN22, OAS1C, ARRB2, TNF, OAS1G, FCNA, KLRK1, DHX58, PLCG2, LGALS9, CD14, OASL1, HAVCR2, TICAM2, SYK, CD300A, DDX58, NFKBIL1, RFTN1, CD180, ACOD1, CYBA, TLR1, NFKBIA, TYROBP, TREML4, IRF4, IRF1, IGTP, TLR9, TLR12, TLR11, TLR8, KLRD1, TLR7, TLR5, PIK3AP1, CACTIN, CLEC4E, TLR13	1066	188	39123	8.97997	1.48077e-25	6.70029e-28	5.16997e-28
GOTERM_BP_FAT	GO:0002221~pattern recognition receptor signaling pathway	42	3.58668	1.92681e-26	CD86, CD40, TRIM30A, TNFAIP3, LY96, NOD1, PTPN22, OAS1C, ARRB2, TNF, OAS1G, FCNA, DHX58, PLCG2, LGALS9, CD14, OASL1, HAVCR2, TICAM2, CD300A, DDX58, NFKBIL1, RFTN1, CD180, ACOD1, CYBA, TLR1, NFKBIA, TREML4, IRF4, IRF1, IGTP, TLR9, TLR12, TLR11, TLR8, TLR7, TLR5, PIK3AP1, CACTIN, CLEC4E, TLR13	1066	176	39123	8.75813	1.44934e-22	5.86779e-25	4.5276e-25
GOTERM_BP_FAT	GO:0002224~toll-like receptor signaling pathway	35	2.9889	6.24564e-25	CD86, CD40, TRIM30A, TNFAIP3, LY96, PTPN22, OAS1C, ARRB2, TNF, OAS1G, PLCG2, LGALS9, CD14, HAVCR2, TICAM2, CD300A, NFKBIL1, RFTN1, CD180, ACOD1, CYBA, TLR1, NFKBIA, TREML4, IRF4, IRF1, TLR9, TLR12, TLR11, TLR8, TLR7, TLR5, PIK3AP1, CACTIN, TLR13	1066	122	39123	10.5289	4.69797e-21	1.82092e-23	1.40503e-23
GOTERM_BP_FAT	GO:0034121~regulation of toll-like receptor signaling pathway	19	1.62254	7.85172e-13	TRIM30A, TICAM2, CD300A, GFI1, NFKBIL1, TNFAIP3, ACOD1, CYBA, PTPN22, ARRB2, TLR1, TREML4, IRF4, IRF1, TLR9, PIK3AP1, CACTIN, TLR5, GM6377	1066	73	39123	9.55225	5.9059e-09	1.06416e-11	8.21106e-12
Annotation Cluster 5	Enrichment Score: 59.282419309666516
Category	Term	Count	%	PValue	Genes	List Total	Pop Hits	Pop Total	Fold Enrichment	Bonferroni	Benjamini	FDR
GOTERM_BP_FAT	GO:0006952~defense response	312	26.6439	3.6455e-152	IL1RN, SPI1, PGLYRP2, GFI1, CLEC10A, LIPA, GM12185, IL27RA, LGALS3, ZC3H12A, DHX58, C3AR1, CD244A, LGALS9, PGLYRP1, B2M, GBP6, GBP8, SP110, NFKBIL1, RNASE6, ACOD1, UNC13D, SLPI, DDIT4, IGTP, TRIM14, CD226, RBCK1, TRIM11, TXK, STXBP2, GATA3, PLA2G6, CFP, LY9, PLAC8, KLRK1, SLAMF9, PLCG2, SLAMF7, SLAMF6, CD14, WFDC17, CCL21A, SLAMF1, GSDMD, CCR1, H2-EB1, CDK19, SH2D1A, RAB27A, IFI47, PPBP, CCDC88B,…	1066	1964	39123	5.83026	2.74214e-148	9.14047e-149	7.05282e-149
GOTERM_BP_FAT	GO:0009605~response to external stimulus	327	27.9249	4.38276e-107	SPI1, PGLYRP2, GFI1, NUDT1, IKZF3, IL27RA, LGALS3, ZC3H12A, DHX58, C3AR1, LGALS9, PGLYRP1, B2M, GBP6, SLC6A19, GBP8, SP110, NFKBIL1, RNASE6, ACOD1, RUNX3, UNC13D, BIN2, SLPI, DDIT3, DDIT4, IGTP, TXNIP, PRKD2, RBCK1, TRIM11, TXK, GATA3, PLA2G6, KLK8, PLAC8, CD79B, BLOC1S6, KLRK1, NUAK2, ADAMTS18, SLAMF9, PLCG2, NCKAP1L, CD14, PIP5K1C, WFDC17, CCL21A, SLAMF1, GSDMD, VASP, CCR1, CDK19, XCR1, BCL11B,…	1066	3111	39123	3.85765	3.29671e-103	2.53593e-104	1.95673e-104
GOTERM_BP_FAT	GO:0045087~innate immune response	194	16.567	2.0643e-97	SPI1, GFI1, LGALS3, DHX58, CD244A, LGALS9, PGLYRP1, B2M, GBP6, GBP8, SP110, NFKBIL1, RNASE6, ACOD1, UNC13D, SLPI, IGTP, TRIM14, CD226, TRIM11, TXK, STXBP2, GATA3, CFP, LY9, KLRK1, PLCG2, SLAMF7, SLAMF6, CD14, WFDC17, CCL21A, SLAMF1, GSDMD, CCR1, H2-EB1, SH2D1A, RAB27A, TREML4, REL, CD40, SIGLECG, JCHAIN, TRIM5, MRC1, TNFAIP8L2, IKBKE, HAVCR2, MAP4K2, ARG2, APOBEC3, FCER1G, SYK, VAV1, TLR1, MMP12,…	1066	1126	39123	6.32322	1.55276e-93	9.70478e-95	7.48824e-95
GOTERM_BP_FAT	GO:0009607~response to biotic stimulus	220	18.7874	1.48184e-91	SPI1, PGLYRP2, GFI1, IKZF3, IL27RA, IL4I1, LGALS3, ZC3H12A, DHX58, LGALS9, PGLYRP1, B2M, GBP6, GBP8, SP110, NFKBIL1, RNASE6, ACOD1, UNC13D, SLPI, DDIT3, DDIT4, IGTP, TXNIP, CD226, RBCK1, TRIM11, GATA3, PLA2G6, PLAC8, CD79B, KLRK1, SLAMF9, PLCG2, CD14, WFDC17, CCL21A, GSDMD, CDK19, PPBP, CCDC88B, TREML4, IFI27L2A, CD40, JCHAIN, TRIM5, MRC1, STAB1, CD37, CCR7, IKBKE, CCR4, HAVCR2, APOBEC1, BATF2, C…	1066	1594	39123	5.06535	1.11464e-87	4.84627e-89	3.7394e-89
GOTERM_BP_FAT	GO:0051707~response to other organism	212	18.1042	2.87854e-88	SPI1, PGLYRP2, GFI1, IKZF3, IL27RA, LGALS3, ZC3H12A, DHX58, LGALS9, PGLYRP1, B2M, GBP6, GBP8, SP110, NFKBIL1, RNASE6, ACOD1, UNC13D, SLPI, DDIT4, IGTP, RBCK1, TRIM11, GATA3, PLA2G6, PLAC8, CD79B, KLRK1, SLAMF9, PLCG2, CD14, WFDC17, CCL21A, GSDMD, CDK19, PPBP, CCDC88B, TREML4, IFI27L2A, CD40, JCHAIN, TRIM5, MRC1, STAB1, CD37, CCR7, IKBKE, CCR4, HAVCR2, APOBEC1, BATF2, CD52, ARG2, APOBEC3, FCER1G, …	1066	1531	39123	5.08201	2.16524e-84	8.66097e-86	6.68283e-86
GOTERM_BP_FAT	GO:0043207~response to external biotic stimulus	212	18.1042	3.69726e-88	SPI1, PGLYRP2, GFI1, IKZF3, IL27RA, LGALS3, ZC3H12A, DHX58, LGALS9, PGLYRP1, B2M, GBP6, GBP8, SP110, NFKBIL1, RNASE6, ACOD1, UNC13D, SLPI, DDIT4, IGTP, RBCK1, TRIM11, GATA3, PLA2G6, PLAC8, CD79B, KLRK1, SLAMF9, PLCG2, CD14, WFDC17, CCL21A, GSDMD, CDK19, PPBP, CCDC88B, TREML4, IFI27L2A, CD40, JCHAIN, TRIM5, MRC1, STAB1, CD37, CCR7, IKBKE, CCR4, HAVCR2, APOBEC1, BATF2, CD52, ARG2, APOBEC3, FCER1G, …	1066	1533	39123	5.07538	2.78108e-84	1.06964e-85	8.25341e-86
GOTERM_BP_FAT	GO:0098542~defense response to other organism	133	11.3578	1.09026e-59	CD86, CRCP, SPI1, PGLYRP2, NCF1, H2-K1, TNF, IL27RA, PYCARD, ZC3H12A, DHX58, COTL1, LGALS9, RAG2, PGLYRP1, B2M, ZBP1, GBP6, IFNAR2, GBP8, TICAM2, RNASE6, ACOD1, CYBA, IFIT1BL1, IFIT1BL2, FOXP3, UNC13D, MPEG1, FCGR1, NAIP2, NAIP5, CLEC4D, SLPI, NAIP6, CD8A, DDIT4, IGTP, RBCK1, CLEC4E, TRIM11, TRIM12C, GM43302, LYZ2, H2-M3, C5AR1, IL4RA, PLA2G6, PLAC8, KLRK1, SLAMF9, PLCG2, PMAIP1, NLRP3, WFDC17, G…	1066	864	39123	5.64954	8.20097e-56	1.10824e-57	8.55121e-58
GOTERM_BP_FAT	GO:0009617~response to bacterium	141	12.041	3.29682e-50	CD86, SPI1, PGLYRP2, NCF1, GFI1, H2-K1, TNF, IKZF3, CXCL16, IL27RA, PYCARD, RGS1, ZC3H12A, DHX58, LGALS9, RAG2, PGLYRP1, B2M, GBP6, CD96, GBP8, TICAM2, SP110, NFKBIL1, CD180, RNASE6, TAP2, ACOD1, CYBA, KMO, FOXP3, MPEG1, FCGR1, NAIP2, NAIP5, CLEC4D, SLPI, NAIP6, IGTP, RBCK1, LY6A, CLEC4E, S100A9, S100A8, GM43302, LYZ2, H2-M3, C5AR1, LY96, PLA2G6, ADIPOR2, PLAC8, CD79B, SBNO2, KLRK1, SLAMF9, PLCG2…	1066	1168	39123	4.43048	2.47987e-46	2.47987e-48	1.91347e-48
GOTERM_BP_FAT	GO:0044419~interspecies interaction between organisms	116	9.90606	1.6618e-49	CD86, CRCP, PGLYRP2, NCF1, CLEC10A, TNF, PYCARD, ZC3H12A, DHX58, PIM2, LGALS9, PGLYRP1, ZBP1, GBP6, IFNAR2, TICAM2, RNASE6, ACOD1, IFIT1BL1, IFIT1BL2, FOXP3, UNC13D, NAIP5, CLEC4D, SLPI, 4930486L24RIK, CD8A, DDIT4, IGTP, TRIM14, CLEC4E, WDFY4, TRIM11, TRIM12C, CSF1R, GATA3, GRK2, BCL2L11, INPP5K, PMAIP1, NLRP3, UVRAG, TGFB1, ISG15, POU2F2, PARP10, PTPRC, TREML4, LCN2, IFI27L2A, BCL2L1, TRIM12A, C…	1066	794	39123	5.36182	1.25001e-45	1.19049e-47	9.18582e-48
GOTERM_BP_FAT	GO:0044764~multi-organism cellular process	104	8.8813	8.12438e-45	CD86, CRCP, TNF, PYCARD, ZC3H12A, DHX58, PIM2, LGALS9, ZBP1, IFNAR2, TICAM2, RNASE6, ACOD1, IFIT1BL1, IFIT1BL2, FOXP3, UNC13D, MPEG1, SLPI, 4930486L24RIK, CD8A, DDIT4, IGTP, TRIM14, WDFY4, TRIM11, TRIM12C, CSF1R, GATA3, GRK2, BCL2L11, INPP5K, PMAIP1, NLRP3, GSDMD, UVRAG, TGFB1, ISG15, POU2F2, PARP10, PTPRC, TREML4, LCN2, IFI27L2A, BCL2L1, TRIM12A, CD40, TRIM30B, CIITA, TRIM30A, FLT3, PTPN22, ADAR…	1066	703	39123	5.42941	6.11116e-41	4.88893e-43	3.77231e-43
GOTERM_BP_FAT	GO:0044403~symbiosis, encompassing mutualism through parasitism	108	9.22289	1.50357e-44	CD86, CRCP, PGLYRP2, NCF1, TNF, PYCARD, ZC3H12A, DHX58, PIM2, LGALS9, PGLYRP1, ZBP1, GBP6, IFNAR2, TICAM2, RNASE6, ACOD1, IFIT1BL1, IFIT1BL2, FOXP3, UNC13D, NAIP5, SLPI, 4930486L24RIK, CD8A, DDIT4, IGTP, TRIM14, WDFY4, TRIM11, TRIM12C, CSF1R, GATA3, GRK2, BCL2L11, INPP5K, PMAIP1, NLRP3, UVRAG, TGFB1, ISG15, POU2F2, PARP10, PTPRC, TREML4, LCN2, IFI27L2A, BCL2L1, TRIM12A, CD40, TRIM30B, CIITA, TRIM…	1066	766	39123	5.17452	1.13098e-40	8.90538e-43	6.87142e-43
GOTERM_BP_FAT	GO:0009615~response to virus	77	6.57558	6.70692e-44	CD86, CD40, CRCP, FLT3, PTPN22, ADAR, DDX41, TNF, PYCARD, TRIM5, ZC3H12A, TAGAP, DHX58, ITGAX, PIM2, LGALS9, IKBKE, OASL1, APOBEC1, ZBP1, IFNAR2, APOBEC3, TICAM2, DTX3L, RIPK3, DDX58, IFNGR1, RNASE6, ACOD1, IFIT1BL1, FOXP3, IFIT1BL2, UNC13D, MMP12, AIM2, CD8A, IL1B, IRF1, IRF2, DDIT4, IGTP, TLR9, XCL1, TLR8, IRF5, TLR7, WDFY4, TRIM11, TLR13, TRIM12C, NLRP1B, RNASEL, SLFN8, NLRC5, OAS1C, GATA3, SA…	1066	369	39123	7.65842	5.04495e-40	3.82193e-42	2.94901e-42
GOTERM_BP_FAT	GO:0016032~viral process	101	8.62511	5.59653e-43	CD86, CRCP, TNF, PYCARD, ZC3H12A, DHX58, PIM2, LGALS9, ZBP1, IFNAR2, TICAM2, RNASE6, ACOD1, IFIT1BL1, IFIT1BL2, FOXP3, UNC13D, SLPI, 4930486L24RIK, CD8A, DDIT4, IGTP, TRIM14, WDFY4, TRIM11, TRIM12C, CSF1R, GATA3, GRK2, BCL2L11, INPP5K, PMAIP1, NLRP3, UVRAG, TGFB1, ISG15, POU2F2, PARP10, PTPRC, TREML4, LCN2, IFI27L2A, BCL2L1, TRIM12A, CD40, TRIM30B, CIITA, TRIM30A, FLT3, PTPN22, ADAR, DDX41, SPN, …	1066	692	39123	5.35661	4.20971e-39	3.02857e-41	2.33685e-41
GOTERM_BP_FAT	GO:0051607~defense response to virus	61	5.20922	8.23548e-35	CD86, CD40, CRCP, PTPN22, ADAR, DDX41, PYCARD, TRIM5, ZC3H12A, TAGAP, DHX58, ITGAX, OASL1, APOBEC1, ZBP1, IFNAR2, APOBEC3, TICAM2, DTX3L, RIPK3, DDX58, IFNGR1, RNASE6, ACOD1, IFIT1BL1, FOXP3, IFIT1BL2, UNC13D, MMP12, AIM2, CD8A, IL1B, IRF1, IRF2, DDIT4, TLR9, TLR8, IRF5, TLR7, TRIM11, TRIM12C, NLRP1B, RNASEL, SLFN8, NLRC5, OAS1C, SAMHD1, OAS1G, CCL5, PMAIP1, NLRP3, IL12RB1, IFI206, STAT1, STAT2, …	1066	292	39123	7.66694	6.19473e-31	3.49985e-33	2.70049e-33
GOTERM_BP_FAT	GO:0043900~regulation of multi-organism process	68	5.807	1.08489e-27	TRIM30B, CIITA, CD84, SPI1, TRIM30A, TNFAIP3, PTPN22, ADAR, TNF, SPN, PYCARD, HPGDS, TRIM5, ZC3H12A, ARHGDIB, DHX58, CD37, LGALS9, CCR5, OASL1, HAVCR2, APOBEC3, ARG2, DTX3L, SYK, DDX58, NFKBIL1, CD180, ACOD1, CYBA, IFIT1BL1, FOXP3, IFIT1BL2, MMP12, AIM2, SLPI, IL1B, MYH9, TRIM14, FCER2A, CACTIN, TRIM11, TRIM12C, CSF1R, SP100, RNASEL, PTAFR, LEF1, LY96, NOD1, OAS1C, TSPAN32, OAS1G, BCL2L11, CCL5, …	1066	489	39123	5.10358	8.16053e-24	3.4874e-26	2.69089e-26
GOTERM_BP_FAT	GO:0043903~regulation of symbiosis, encompassing mutualism through parasitism	47	4.01366	1.84151e-19	TRIM12C, CSF1R, SP100, RNASEL, TRIM30B, CIITA, TRIM30A, LEF1, ADAR, PTPN22, OAS1C, TNF, TSPAN32, OAS1G, SPN, PYCARD, BCL2L11, TRIM5, CCL5, ZC3H12A, DHX58, CCL3, INPP5K, CD37, IL12RB1, CCR5, OASL1, CD74, APOBEC3, IFI206, DTX3L, STAT1, DDX58, ISG15, IFIT1BL1, FOXP3, IFIT1BL2, MMP12, PARP10, CD4, AIM2, SLPI, TREML4, IL1B, TRIM14, TRIM11, TRIM12A	1066	335	39123	5.14906	1.38518e-15	3.99188e-18	3.08015e-18
GOTERM_BP_FAT	GO:0042742~defense response to bacterium	60	5.12383	5.39217e-19	H2-T23, PGLYRP2, NCF1, H2-K1, TNF, TREM1, JCHAIN, IL27RA, SPN, PYCARD, STAB1, ACP5, LGALS9, RAG2, PGLYRP1, B2M, HAVCR2, GBP6, GBP8, ARG2, FCER1G, SYK, ANXA3, RNASE6, CYBA, MPEG1, FCGR1, FGR, NAIP2, HCK, NAIP5, GBP10, CLEC4D, SLPI, NAIP6, IGTP, TLR9, IRF8, RBCK1, TLR5, CLEC4E, GM43302, LYZ2, H2-M3, C5AR1, NOD1, OAS1C, PLA2G6, OAS1G, PLAC8, KLRK1, SLAMF9, NLRP3, WFDC17, GSDMD, ISG15, CD4, LCN2, IL7…	1066	556	39123	3.96051	4.05599e-15	1.12044e-17	8.64534e-18
GOTERM_BP_FAT	GO:0050792~regulation of viral process	45	3.84287	6.52753e-19	TRIM12C, CSF1R, SP100, RNASEL, TRIM30B, CIITA, TRIM30A, LEF1, ADAR, PTPN22, OAS1C, TNF, TSPAN32, OAS1G, SPN, PYCARD, TRIM5, CCL5, ZC3H12A, DHX58, CCL3, INPP5K, CD37, IL12RB1, OASL1, CD74, APOBEC3, IFI206, DTX3L, STAT1, DDX58, ISG15, IFIT1BL1, FOXP3, IFIT1BL2, MMP12, PARP10, CD4, AIM2, SLPI, TREML4, IL1B, TRIM14, TRIM11, TRIM12A	1066	316	39123	5.22637	4.91001e-15	1.3489e-17	1.04082e-17
Annotation Cluster 6	Enrichment Score: 52.79895271306489
Category	Term	Count	%	PValue	Genes	List Total	Pop Hits	Pop Total	Fold Enrichment	Bonferroni	Benjamini	FDR
GOTERM_BP_FAT	GO:0050778~positive regulation of immune response	180	15.3715	1.67129e-100	CD86, SPI1, IFI213, IFI214, H2-K1, GIMAP3, SLA2, TNF, IL27RA, PYCARD, FCNA, LGALS3, IL18RAP, ZC3H12A, MYB, DHX58, C3AR1, UBASH3A, LGALS9, B2M, CD177, ZBP1, TICAM2, PRKCB, CD300A, NFKBIL1, CD180, THEMIS, TAP2, ACOD1, CYBA, LAX1, FOXP3, DGKZ, FCGR1, FCGR3, TYROBP, CD8A, IGTP, CD226, PRKD2, ADAM8, SH2D1B1, RBCK1, CLEC4E, EZR, SKAP1, CARD11, TRIM12C, H2-M2, TXK, H2-M3, STXBP2, C5AR1, IL4RA, LY96, GAT…	1066	910	39123	7.25949	1.25715e-96	8.97962e-98	6.9287e-98
GOTERM_BP_FAT	GO:0002253~activation of immune response	128	10.9308	5.22996e-70	CD86, IFI213, IFI214, SLA2, TNF, PYCARD, FCNA, LGALS3, ZC3H12A, DHX58, C3AR1, UBASH3A, LGALS9, ZBP1, TICAM2, PRKCB, CD300A, NFKBIL1, CD180, THEMIS, ACOD1, CYBA, LAX1, FOXP3, DGKZ, TYROBP, CD8A, IGTP, CD226, PRKD2, RBCK1, CLEC4E, EZR, SKAP1, CARD11, TRIM12C, TXK, C5AR1, LY96, GATA3, CFP, CD79B, CD79A, KLRK1, TESPA1, CD19, PLCG2, LPXN, STAP1, NCKAP1L, PLCG1, CD14, KCNN4, CARMIL2, SH2D1A, BMX, NFKBI…	1066	654	39123	7.18302	3.93398e-66	7.56534e-68	5.83744e-68
GOTERM_BP_FAT	GO:0002764~immune response-regulating signaling pathway	117	9.99146	2.5911e-66	CD86, SLA2, TNF, FCNA, LGALS3, ZC3H12A, DHX58, C3AR1, UBASH3A, LGALS9, TICAM2, PRKCB, CD300A, NFKBIL1, CD180, THEMIS, ACOD1, CYBA, LAX1, FOXP3, DGKZ, CLEC4D, TYROBP, CD8A, IGTP, CD226, PRKD2, SH2D1B1, RBCK1, CLEC4E, EZR, SKAP1, CARD11, TXK, H2-M3, C5AR1, LY96, GATA3, CD79B, CD79A, KLRK1, TESPA1, CD19, PLCG2, BTLA, LPXN, STAP1, NCKAP1L, PLCG1, CD14, KCNN4, CARMIL2, SH2D1A, BMX, NFKBIA, PTPRC, TREM…	1066	569	39123	7.54655	1.94903e-62	3.24838e-64	2.50646e-64
GOTERM_BP_FAT	GO:0002757~immune response-activating signal transduction	111	9.47908	2.80519e-61	CD86, SLA2, TNF, FCNA, LGALS3, ZC3H12A, DHX58, C3AR1, UBASH3A, LGALS9, TICAM2, PRKCB, CD300A, NFKBIL1, CD180, THEMIS, ACOD1, CYBA, LAX1, FOXP3, DGKZ, TYROBP, CD8A, IGTP, CD226, PRKD2, RBCK1, CLEC4E, EZR, SKAP1, CARD11, TXK, C5AR1, LY96, GATA3, CD79B, CD79A, KLRK1, TESPA1, CD19, PLCG2, LPXN, STAP1, NCKAP1L, PLCG1, CD14, KCNN4, CARMIL2, SH2D1A, BMX, NFKBIA, PTPRC, TREML4, CD28, KLRD1, NFKBID, CD22,…	1066	558	39123	7.30069	2.11006e-57	2.99772e-59	2.31305e-59
GOTERM_BP_FAT	GO:0002768~immune response-regulating cell surface receptor signaling pathway	81	6.91716	1.74971e-44	ITK, CD40, PTPN22, CD3E, SLA2, SPN, FCNA, LGALS3, ZC3H12A, C3AR1, CTLA4, CCR7, BCL2A1D, UBASH3A, FCER1G, SYK, PRKCB, CD300A, NFAM1, THEMIS, FOXP3, DGKZ, LAX1, ZAP70, ELF1, TYROBP, CLEC4D, LCK, CD8A, KIT, CD226, PRKD2, LCP2, SH2D1B1, RBCK1, CLEC4E, EZR, MS4A1, SKAP1, CARD11, TXK, H2-M3, C5AR1, GATA3, FYB, MALT1, CD79B, CD79A, NRAS, KLRK1, TESPA1, FCHO1, CD19, PLCG2, BTLA, LPXN, STAP1, NCKAP1L, PLC…	1066	408	39123	7.28618	1.31613e-40	1.02026e-42	7.87235e-43
GOTERM_BP_FAT	GO:0050852~T cell receptor signaling pathway	49	4.18446	2.9947e-39	ITK, PTPN22, CD3E, SLA2, SPN, LGALS3, ZC3H12A, CTLA4, CCR7, BCL2A1D, UBASH3A, THEMIS, FOXP3, DGKZ, ZAP70, ELF1, CD8A, CD226, PRKD2, LCP2, RBCK1, EZR, SKAP1, CARD11, TXK, GATA3, FYB, MALT1, NRAS, TESPA1, FCHO1, PLCG2, PLCG1, KCNN4, CARMIL2, TRAT1, RFTN1, SH2D1A, LAPTM5, LILRB4A, PTPRC, THEMIS2, CD28, PTPN6, CLEC2I, CD247, NFKBID, ADA, H2-AB1	1066	141	39123	12.7542	2.25261e-35	1.43478e-37	1.10708e-37
GOTERM_BP_FAT	GO:0002429~immune response-activating cell surface receptor signaling pathway	74	6.31939	1.85494e-38	ITK, PTPN22, CD3E, SLA2, SPN, FCNA, LGALS3, ZC3H12A, C3AR1, CTLA4, CCR7, BCL2A1D, UBASH3A, FCER1G, SYK, PRKCB, CD300A, NFAM1, THEMIS, FOXP3, DGKZ, LAX1, ZAP70, ELF1, TYROBP, LCK, CD8A, CD226, PRKD2, LCP2, RBCK1, EZR, MS4A1, SKAP1, CARD11, TXK, C5AR1, GATA3, FYB, MALT1, CD79B, CD79A, NRAS, KLRK1, TESPA1, FCHO1, CD19, PLCG2, LPXN, STAP1, NCKAP1L, PLCG1, KCNN4, CARMIL2, TRAT1, RFTN1, SH2D1A, LAPTM5,…	1066	400	39123	6.78964	1.39528e-34	8.66635e-37	6.68699e-37
GOTERM_BP_FAT	GO:0050851~antigen receptor-mediated signaling pathway	66	5.63621	4.57511e-34	ITK, PTPN22, CD3E, SLA2, SPN, LGALS3, ZC3H12A, CTLA4, CCR7, BCL2A1D, UBASH3A, SYK, PRKCB, CD300A, NFAM1, THEMIS, FOXP3, DGKZ, LAX1, ZAP70, ELF1, LCK, CD8A, CD226, PRKD2, LCP2, RBCK1, EZR, MS4A1, SKAP1, CARD11, TXK, GATA3, FYB, MALT1, CD79B, CD79A, NRAS, TESPA1, FCHO1, CD19, PLCG2, LPXN, STAP1, NCKAP1L, PLCG1, KCNN4, CARMIL2, TRAT1, RFTN1, SH2D1A, LAPTM5, LILRB4A, BMX, PTPRC, THEMIS2, KLHL6, CD28,…	1066	360	39123	6.72847	3.4414e-30	1.90266e-32	1.4681e-32
GOTERM_BP_FAT	GO:0050854~regulation of antigen receptor-mediated signaling pathway	30	2.56191	2.28232e-27	PTPN22, SLA2, MALT1, LGALS3, TESPA1, CD19, STAP1, LPXN, CCR7, UBASH3A, KCNN4, TRAT1, CD300A, PRKCB, NFAM1, SH2D1A, LAPTM5, LILRB4A, DGKZ, ELF1, PTPRC, LCK, PTPN6, CD226, PRKD2, EZR, FCGR2B, CD22, ADA, CARD11	1066	69	39123	15.9568	1.71676e-23	7.24372e-26	5.58928e-26
Annotation Cluster 7	Enrichment Score: 46.92012521452958
Category	Term	Count	%	PValue	Genes	List Total	Pop Hits	Pop Total	Fold Enrichment	Bonferroni	Benjamini	FDR
GOTERM_BP_FAT	GO:0070887~cellular response to chemical stimulus	276	23.5696	7.3556e-60	CYFIP2, LY6C2, IL1RN, SPI1, GFI1, SPINT2, GM12185, IL27RA, LGALS3, CHEK2, ZC3H12A, MYB, C3AR1, PIP4K2A, B2M, PDK1, GBP6, GBP8, PRKCB, NFKBIL1, ACOD1, BIN2, DDIT3, DDIT4, IGTP, PRKD2, EZR, TXK, STXBP2, TWF2, GATA3, PLA2G6, NLK, UGT1A7C, KLRK1, SLAMF9, PLCG2, INPP5K, NCKAP1L, CD14, PLCG1, CCL21A, SLAMF1, CCR1, PLK3, CDK19, XCR1, BCL11A, NFATC3, IFI47, ABCA7, PPBP, BST1, GPR183, GPR18, CD40, PTPRO, …	1066	3538	39123	2.86303	5.53288e-56	7.68456e-58	5.92943e-58
GOTERM_BP_FAT	GO:0034097~response to cytokine	149	12.7242	1.39663e-54	RIPOR2, IL1RN, SPI1, CSF3R, IFI213, GFI1, IFI214, IL5RA, ETS1, TNF, GM12185, CXCL16, IL27RA, PYCARD, IL18RAP, ZC3H12A, MYB, ZBP1, GBP6, IFNAR2, GBP8, TICAM2, ACOD1, CYBA, KMO, IFIT1BL1, IFIT1BL2, NAIP2, NAIP5, NAIP6, IGTP, CSF1R, GM43302, TXK, TCF7, ALOX15, STXBP2, IL4RA, GATA3, ADIPOR2, CORO1A, SBNO2, GRK2, INPP5K, STAP1, CD14, CCL21A, CCR1, H2-EB1, XCR1, ISG15, IFI47, PPBP, SMAD7, NFKBIA, PTPRC…	1066	1203	39123	4.54565	1.05054e-50	1.23594e-52	9.53652e-53
GOTERM_BP_FAT	GO:0010033~response to organic substance	279	23.8258	3.16411e-52	CYFIP2, LY6C2, IL1RN, SPI1, GFI1, SPINT2, GM12185, IL27RA, CHEK2, ZC3H12A, MYB, PIP4K2A, LGALS9, B2M, GBP6, GBP8, PRKCB, NFKBIL1, ACOD1, RUNX3, SLPI, DDIT3, DDIT4, IGTP, TXNIP, PRKD2, TRIM16, EZR, TXK, STXBP2, TWF2, GATA3, PLA2G6, NLK, KLRK1, PLCG2, INPP5K, CD14, PLCG1, CCL21A, CCR1, H2-EB1, CDK19, XCR1, BCL11A, EDEM1, IFI47, ABCA7, PPBP, REL, CD27, ADA, CD40, ARPC1B, TNFRSF13C, SLC7A11, CTSS, TM…	1066	3930	39123	2.60547	2.38004e-48	2.61543e-50	2.01808e-50
GOTERM_BP_FAT	GO:0071345~cellular response to cytokine stimulus	136	11.614	7.59226e-51	RIPOR2, IL1RN, SPI1, CSF3R, IFI213, GFI1, IFI214, IL5RA, TNF, GM12185, IL27RA, PYCARD, IL18RAP, ZC3H12A, MYB, ZBP1, GBP6, IFNAR2, GBP8, TICAM2, ACOD1, CYBA, KMO, IFIT1BL1, IFIT1BL2, NAIP2, NAIP5, NAIP6, IGTP, CSF1R, GM43302, TXK, TCF7, ALOX15, STXBP2, IL4RA, GATA3, ADIPOR2, CORO1A, SBNO2, GRK2, INPP5K, STAP1, CCL21A, CCR1, ISG15, IFI47, PPBP, SMAD7, NFKBIA, PTPRC, IL7R, H2-AB1, ABCD4, CD40, CIITA…	1066	1073	39123	4.65173	5.7109e-47	5.82745e-49	4.49648e-49
GOTERM_BP_FAT	GO:0071310~cellular response to organic substance	221	18.8728	4.20763e-46	CYFIP2, IL1RN, SPI1, GFI1, SPINT2, GM12185, IL27RA, CHEK2, ZC3H12A, MYB, PIP4K2A, B2M, GBP6, GBP8, PRKCB, NFKBIL1, ACOD1, DDIT3, DDIT4, IGTP, PRKD2, EZR, TXK, STXBP2, TWF2, GATA3, PLA2G6, NLK, KLRK1, PLCG2, INPP5K, CD14, PLCG1, CCL21A, CCR1, CDK19, BCL11A, IFI47, ABCA7, PPBP, CD40, TNFRSF13C, CTSS, TMSB4X, MRC1, CCR7, IKBKE, HAVCR2, CCR2, APOBEC1, MAP4K1, FCER1G, SYK, GPR35, IFNGR1, MMP12, IL1B, …	1066	2862	39123	2.83399	3.16498e-42	2.63748e-44	2.03509e-44
GOTERM_BP_FAT	GO:0019221~cytokine-mediated signaling pathway	83	7.08796	3.39119e-43	IL1RN, SPI1, CSF3R, FLT3, GFI1, IL5RA, ADAR, TNFRSF13C, TNF, CXCL2, IL27RA, PYCARD, IL18RAP, TMSB4X, IKBKE, OASL1, CCR2, ZBP1, IFNAR2, FCER1G, TICAM2, SYK, GPR35, IFNGR1, TRAF1, MMP12, NAIP2, NAIP5, AIM2, NAIP6, IL1B, IRF1, KIT, IGTP, XCL1, IRF5, CACTIN, LILRA6, CX3CR1, CSF1R, PIRA2, TXK, NLRC5, IL4RA, IL6RA, OAS1C, PIRB, IL2RG, SAMHD1, ADIPOR2, OAS1G, LILRA5, CCL9, CCL6, CCL5, CXCR2, CCL3, IL21R…	1066	448	39123	6.79947	2.55086e-39	1.87383e-41	1.44585e-41
GOTERM_BP_FAT	GO:1901700~response to oxygen-containing compound	149	12.7242	1.02899e-26	LY6C2, CD86, SPI1, NCF1, GPR68, GFI1, RORC, ETS1, TNF, CXCL16, PYCARD, IL18RAP, CHEK2, ZC3H12A, MYB, PIM1, PIP4K2A, LGALS9, B2M, GBP6, CD96, TICAM2, PRKCB, NFKBIL1, CD180, CYBB, ACOD1, CYBA, KMO, FOXP3, SLPI, DDIT4, IGTP, TXNIP, LY6A, TRIM16, EZR, S100A9, ABCG1, S100A8, C5AR1, CREM, TWF2, ITPR2, LY96, ADRB2, GATA3, PLA2G6, ADIPOR2, SBNO2, GRK2, BCL2L11, KLRK1, PLCG2, CD300LB, INPP5K, STAP1, NLRP3…	1066	2096	39123	2.60898	7.74006e-23	3.21164e-25	2.47811e-25
Annotation Cluster 8	Enrichment Score: 46.84080266423944
Category	Term	Count	%	PValue	Genes	List Total	Pop Hits	Pop Total	Fold Enrichment	Bonferroni	Benjamini	FDR
GOTERM_BP_FAT	GO:0002252~immune effector process	214	18.275	3.52284e-118	SPI1, PGLYRP2, IL27RA, MILR1, IL4I1, LGALS3, ZC3H12A, MYB, DHX58, CD244A, LGALS9, PGLYRP1, B2M, RNASE6, ACOD1, UNC13D, DDIT4, CD226, TRIM11, STXBP2, GATA3, CFP, LY9, KLRK1, CD19, INPP5D, SLAMF9, PLCG2, SLAMF6, NCKAP1L, ST3GAL1, TNFSFM13, SLAMF1, H2-EB1, SH2D1A, RAB27A, TREML4, GPR183, CD28, CD27, CD22, ADA, GAPT, CD40, SIGLECG, LFNG, TRIM5, RAC2, CD37, CCR7, CTSC, HAVCR2, CCR2, APOBEC1, APOBEC3, …	1066	1111	39123	7.06927	2.64988e-114	2.64988e-115	2.04466e-115
GOTERM_BP_FAT	GO:0002250~adaptive immune response	154	13.1512	2.323e-87	CD86, CD84, H2-K1, RORC, GIMAP3, SLA2, TNF, IL27RA, PYCARD, IL4I1, IL18RAP, SIT1, ZC3H12A, C3AR1, CD244A, B2M, RAG1, PRKCB, SWAP70, THEMIS, TAP2, LIG4, TAP1, LAX1, FOXP3, UNC13D, FCGR1, FCGR3, CLEC4D, CD8A, CD226, PRKD2, SH2D1B1, SKAP1, H2-M2, TXK, H2-M3, ALOX15, IL4RA, GATA3, SAMSN1, LY9, CD79B, CD79A, KLRK1, CD19, INPP5D, BTLA, SLAMF7, NLRP3, NCKAP1L, SLAMF6, PAG1, TNFSFM13, SLAMF1, H2-EB1, TGF…	1066	756	39123	7.47608	1.74736e-83	6.24057e-85	4.81524e-85
GOTERM_BP_FAT	GO:0002697~regulation of immune effector process	116	9.90606	1.03031e-70	CD86, CD84, SPI1, PGLYRP2, NCF1, H2-K1, GIMAP3, TNF, IL27RA, PYCARD, IL4I1, LGALS3, IL18RAP, ZC3H12A, MYB, DHX58, CD244A, LGALS9, PGLYRP1, B2M, CD177, CD96, CD300A, TAP2, TAP1, IFIT1BL1, IFIT1BL2, FOXP3, UNC13D, FCGR1, FCGR3, CD226, SH2D1B1, H2-M2, H2-M3, STXBP2, IL4RA, GATA3, RASGRP1, KLRK1, PLCG2, NLRP3, NCKAP1L, SLAMF6, TNFSFM13, SLAMF1, TGFB1, SH2D1A, SMAD7, PTPRC, TREML4, FES, CD28, CD27, KL…	1066	511	39123	8.33129	7.75003e-67	1.51961e-68	1.17254e-68
GOTERM_BP_FAT	GO:0002443~leukocyte mediated immunity	122	10.4184	3.51294e-63	CD84, SPI1, NCF1, H2-K1, GIMAP3, TNF, IL27RA, MILR1, IL4I1, IL18RAP, LGALS9, B2M, CD177, CD96, CD300A, SWAP70, TAP2, LIG4, TAP1, FOXP3, UNC13D, FCGR1, FCGR3, CD8A, CD226, SH2D1B1, H2-M2, H2-M3, STXBP2, IL4RA, GATA3, CORO1A, RASGRP1, KLRK1, CD19, INPP5D, SLAMF9, PLCG2, CD300LB, NLRP3, NCKAP1L, SLAMF6, TNFSFM13, SLAMF1, H2-EB1, TGFB1, SH2D1A, RAB27A, NKG7, POU2F2, SMAD7, PTPRC, TREML4, FES, CD28, K…	1066	667	39123	6.71288	2.64243e-59	3.94393e-61	3.04315e-61
GOTERM_BP_FAT	GO:0002703~regulation of leukocyte mediated immunity	81	6.91716	6.60044e-55	H2-T23, CD40, H2-T22, CD84, SPI1, ITGAM, ITGB2, H2-K1, GIMAP3, ARRB2, TNF, IL27RA, SPN, IL4I1, CD1D1, IL18RAP, RAC2, LGALS9, B2M, HAVCR2, CD177, CCR2, CD96, CR2, FCER1G, RIPK3, SYK, DDX58, CD300A, TAP2, TAP1, FOXP3, UNC13D, VAV1, FCGR1, FGR, FCGR3, IL1B, KIT, TLR9, XCL1, CD226, FCER2A, SH2D1B1, DNASE1L3, SASH3, H2-M2, PTAFR, H2-M3, H2-Q7, STXBP2, IL4RA, WAS, H2-Q2, GATA3, H2-Q1, RASGRP1, MALT1, K…	1066	304	39123	9.77882	4.96485e-51	5.98175e-53	4.61553e-53
GOTERM_BP_FAT	GO:0002460~adaptive immune response based on somatic recombination of immune receptors built from immunoglobulin superfamily domains	103	8.7959	2.95304e-54	H2-K1, RORC, GIMAP3, TNF, IL27RA, IL4I1, IL18RAP, ZC3H12A, C3AR1, B2M, SWAP70, TAP2, LIG4, FOXP3, UNC13D, FCGR1, FCGR3, CD8A, CD226, H2-M2, H2-M3, IL4RA, GATA3, LY9, CD19, INPP5D, NLRP3, NCKAP1L, SLAMF6, TNFSFM13, SLAMF1, H2-EB1, TGFB1, RAB27A, POU2F2, SMAD7, PTPRC, TREML4, CD28, KLRD1, IL7R, NFKBID, H2-Q10, ADA, GAPT, H2-AB1, H2-T23, CD40, H2-T22, TNFAIP3, TNFRSF13C, IL18BP, SPN, CD1D1, H2-OB, C…	1066	549	39123	6.88557	2.22128e-50	2.52418e-52	1.94766e-52
GOTERM_BP_FAT	GO:0002819~regulation of adaptive immune response	69	5.8924	9.90985e-49	H2-T23, CD40, H2-T22, H2-K1, TNFAIP3, GIMAP3, TNFRSF13C, TNF, IL27RA, SPN, PYCARD, IL4I1, CD1D1, ZC3H12A, CCR7, B2M, HAVCR2, CCR2, CR2, FCER1G, RIPK3, TAP2, FOXP3, FCGR1, FCGR3, IL1B, IRF1, XCL1, CD226, FCER2A, CD48, SKAP1, SASH3, H2-M2, H2-DMA, H2-M3, ALOX15, H2-Q7, IL4RA, WAS, H2-Q2, GATA3, H2-Q1, SAMSN1, MALT1, IL1RL1, NLRP3, NCKAP1L, IL12RB1, TNFSFM13, SLAMF1, CD74, TGFB1, LILRB4A, SMAD7, CD2…	1066	243	39123	10.4212	7.45419e-45	6.83871e-47	5.27677e-47
GOTERM_BP_FAT	GO:0002699~positive regulation of immune effector process	77	6.57558	1.49819e-48	CD86, H2-T23, CD40, H2-T22, CD84, ITGAM, ITGB2, H2-K1, GIMAP3, PTPN22, TNF, CD1D1, IL18RAP, MYB, DHX58, RAC2, CD244A, CD37, CCR7, B2M, OASL1, CD177, CCR2, FCER1G, SYK, DDX58, CD300A, TAP2, FOXP3, UNC13D, VAV1, FCGR1, FGR, FCGR3, IL1B, IRF1, KIT, TLR9, XCL1, CD226, FCER2A, SH2D1B1, SASH3, H2-M2, PTAFR, H2-M3, H2-Q7, STXBP2, IL4RA, H2-Q2, GATA3, H2-Q1, RASGRP1, MALT1, KLRK1, H2-DMB1, PLCG2, NLRP3, …	1066	321	39123	8.80361	1.12694e-44	1.02449e-46	7.90497e-47
GOTERM_BP_FAT	GO:0002449~lymphocyte mediated immunity	95	8.11272	3.48744e-47	H2-T23, CD40, H2-T22, H2-K1, GIMAP3, ARRB2, TNF, IL27RA, SPN, IL4I1, CD1D1, IL18RAP, H2-OB, H2-OA, LGALS9, B2M, CTSC, HAVCR2, CCR2, CD96, CR2, FCER1G, RIPK3, SWAP70, TAP2, LIG4, TAP1, FOXP3, UNC13D, VAV1, FCGR1, FCGR3, CD8A, IL1B, XCL1, CD226, FCER2A, SH2D1B1, SASH3, C1QB, C1QA, H2-M2, H2-DMA, H2-M3, H2-Q7, IL4RA, WAS, H2-Q2, GATA3, PIRB, H2-Q1, CORO1A, RASGRP1, MALT1, KLRK1, H2-DMB1, CD19, INPP5…	1066	544	39123	6.40914	2.62325e-43	2.28109e-45	1.7601e-45
GOTERM_BP_FAT	GO:0002822~regulation of adaptive immune response based on somatic recombination of immune receptors built from immunoglobulin superfamily domains	63	5.38002	1.45129e-43	H2-T23, CD40, H2-T22, H2-K1, TNFAIP3, GIMAP3, TNFRSF13C, TNF, IL27RA, SPN, IL4I1, CD1D1, ZC3H12A, CCR7, B2M, HAVCR2, CCR2, CR2, FCER1G, RIPK3, TAP2, FOXP3, FCGR1, FCGR3, IL1B, IRF1, XCL1, CD226, FCER2A, SASH3, H2-M2, H2-DMA, H2-M3, H2-Q7, IL4RA, WAS, H2-Q2, GATA3, H2-Q1, MALT1, IL1RL1, NLRP3, NCKAP1L, IL12RB1, TNFSFM13, SLAMF1, TGFB1, LILRB4A, SMAD7, CD24A, CD4, PTPRC, CD28, KLRD1, PTPN6, PKN1, F…	1066	229	39123	10.0967	1.09166e-39	8.1467e-42	6.28602e-42
GOTERM_BP_FAT	GO:0002706~regulation of lymphocyte mediated immunity	62	5.29462	6.18768e-42	H2-T23, CD40, H2-T22, H2-K1, GIMAP3, ARRB2, TNF, IL27RA, SPN, IL4I1, CD1D1, IL18RAP, LGALS9, B2M, HAVCR2, CCR2, CD96, CR2, FCER1G, RIPK3, TAP2, TAP1, FOXP3, VAV1, FCGR1, FCGR3, IL1B, XCL1, CD226, FCER2A, SH2D1B1, SASH3, H2-M2, H2-M3, H2-Q7, WAS, H2-Q2, GATA3, H2-Q1, RASGRP1, MALT1, KLRK1, NLRP3, SLAMF6, NCKAP1L, TNFSFM13, SLAMF1, TGFB1, SH2D1A, LILRB4A, SMAD7, CD24A, PTPRC, CD28, KLRD1, PTPN6, FC…	1066	233	39123	9.76586	4.65437e-38	3.2322e-40	2.49398e-40
GOTERM_BP_FAT	GO:0001906~cell killing	65	5.55081	4.96823e-40	H2-T23, H2-T22, SPI1, ITGAM, NCF1, H2-K1, GIMAP3, ARRB2, CXCL2, TREM1, LGALS3, CD1D1, IL18RAP, LGALS9, PGLYRP1, CCR5, B2M, CTSC, HAVCR2, RIPK3, SYK, TAP2, TAP1, UNC13D, VAV1, FCGR1, FCGR3, TYROBP, XCL1, CD226, FCER2A, SH2D1B1, DNASE1L3, CX3CR1, H2-M2, LYZ2, H2-M3, H2-Q7, STXBP2, H2-Q2, NTS, H2-Q1, CORO1A, RASGRP1, BCL2L11, KLRK1, STAP1, SLAMF6, NCKAP1L, CCL17, CCL21A, CCL22, SH2D1A, GZMB, RAB27A,…	1066	280	39123	8.51982	3.7371e-36	2.42669e-38	1.87244e-38
GOTERM_BP_FAT	GO:0001909~leukocyte mediated cytotoxicity	51	4.35525	2.40063e-36	H2-T23, H2-T22, SPI1, ITGAM, NCF1, H2-K1, GIMAP3, ARRB2, TREM1, CD1D1, IL18RAP, LGALS9, B2M, CTSC, HAVCR2, RIPK3, TAP2, TAP1, UNC13D, VAV1, FCGR1, FCGR3, TYROBP, XCL1, CD226, SH2D1B1, DNASE1L3, CX3CR1, H2-M2, H2-M3, H2-Q7, STXBP2, H2-Q2, H2-Q1, CORO1A, RASGRP1, KLRK1, STAP1, SLAMF6, NCKAP1L, SH2D1A, GZMB, RAB27A, NKG7, PTPRC, KLRD1, PTPN6, IL7R, ULBP1, CLEC2D, H2-Q10	1066	177	39123	10.5748	1.80575e-32	1.06849e-34	8.24453e-35
GOTERM_BP_FAT	GO:0002705~positive regulation of leukocyte mediated immunity	54	4.61144	8.14704e-36	H2-T23, CD40, H2-T22, ITGAM, ITGB2, H2-K1, GIMAP3, TNF, CD1D1, IL18RAP, B2M, CD177, FCER1G, SYK, DDX58, TAP2, FOXP3, VAV1, FCGR1, FGR, FCGR3, IL1B, KIT, XCL1, CD226, FCER2A, SH2D1B1, SASH3, H2-M2, PTAFR, H2-M3, H2-Q7, STXBP2, IL4RA, H2-Q2, GATA3, H2-Q1, RASGRP1, MALT1, KLRK1, PLCG2, NLRP3, SLAMF6, TNFSFM13, SLAMF1, TGFB1, SH2D1A, CD24A, PTPRC, CD28, KLRD1, ULBP1, H2-Q10, IL18R1	1066	209	39123	9.48249	6.1282e-32	3.58375e-34	2.76523e-34
GOTERM_BP_FAT	GO:0002821~positive regulation of adaptive immune response	48	4.09906	6.73053e-34	SASH3, H2-T23, CD40, H2-T22, H2-M2, H2-DMA, H2-M3, H2-Q7, H2-K1, GIMAP3, H2-Q2, TNFRSF13C, GATA3, H2-Q1, TNF, MALT1, IL27RA, PYCARD, CD1D1, NLRP3, CCR7, IL12RB1, B2M, TNFSFM13, SLAMF1, CCR2, CD74, TGFB1, FCER1G, TAP2, FOXP3, FCGR1, CD24A, CD4, FCGR3, PTPRC, IRF1, IL1B, CD28, XCL1, CD226, FCER2A, NFKBID, SKAP1, ADA, H2-Q10, IL18R1, H2-AB1	1066	169	39123	10.4239	5.0627e-30	2.7366e-32	2.11157e-32
GOTERM_BP_FAT	GO:0002824~positive regulation of adaptive immune response based on somatic recombination of immune receptors built from immunoglobulin superfamily domains	45	3.84287	2.46326e-31	SASH3, H2-T23, CD40, H2-T22, H2-M2, H2-DMA, H2-M3, H2-Q7, H2-K1, GIMAP3, H2-Q2, TNFRSF13C, GATA3, H2-Q1, TNF, MALT1, IL27RA, CD1D1, NLRP3, CCR7, IL12RB1, B2M, TNFSFM13, SLAMF1, CCR2, TGFB1, FCER1G, TAP2, FOXP3, FCGR1, CD24A, CD4, FCGR3, PTPRC, IRF1, IL1B, CD28, XCL1, CD226, FCER2A, NFKBID, ADA, H2-Q10, IL18R1, H2-AB1	1066	162	39123	10.1947	1.85287e-27	9.1726e-30	7.07761e-30
GOTERM_BP_FAT	GO:0002708~positive regulation of lymphocyte mediated immunity	43	3.67208	1.31367e-28	SASH3, H2-T23, CD40, H2-T22, H2-M2, H2-M3, H2-Q7, H2-K1, GIMAP3, H2-Q2, GATA3, RASGRP1, H2-Q1, TNF, MALT1, CD1D1, IL18RAP, KLRK1, NLRP3, SLAMF6, B2M, TNFSFM13, SLAMF1, TGFB1, FCER1G, SH2D1A, TAP2, FOXP3, VAV1, FCGR1, CD24A, FCGR3, PTPRC, IL1B, CD28, XCL1, KLRD1, CD226, FCER2A, SH2D1B1, ULBP1, H2-Q10, IL18R1	1066	166	39123	9.50682	9.88145e-25	4.39176e-27	3.38869e-27
GOTERM_BP_FAT	GO:0002456~T cell mediated immunity	41	3.50128	6.59729e-28	SASH3, H2-T23, H2-T22, H2-M2, H2-M3, H2-Q7, H2-K1, WAS, H2-Q2, GATA3, H2-Q1, MALT1, SPN, IL4I1, CD1D1, IL18RAP, NLRP3, NCKAP1L, B2M, CTSC, SLAMF1, CCR2, RIPK3, RFTN1, TAP2, GZMB, RAB27A, LILRB4A, FOXP3, SMAD7, CD24A, PTPRC, TREML4, CD8A, IL1B, XCL1, KLRD1, IL7R, H2-Q10, IL18R1, MYO1G	1066	153	39123	9.83484	4.96248e-24	2.14826e-26	1.6576e-26
GOTERM_BP_FAT	GO:0002709~regulation of T cell mediated immunity	33	2.8181	5.10256e-23	SASH3, H2-T23, H2-T22, H2-M2, H2-M3, H2-Q7, H2-K1, WAS, H2-Q2, GATA3, H2-Q1, MALT1, SPN, IL4I1, CD1D1, NLRP3, NCKAP1L, B2M, SLAMF1, CCR2, RIPK3, TAP2, LILRB4A, FOXP3, SMAD7, CD24A, PTPRC, IL1B, XCL1, KLRD1, IL7R, H2-Q10, IL18R1	1066	119	39123	10.1775	3.83815e-19	1.36104e-21	1.05019e-21
GOTERM_BP_FAT	GO:0002711~positive regulation of T cell mediated immunity	23	1.96413	7.98682e-16	SASH3, H2-T23, H2-T22, H2-M2, H2-Q7, H2-M3, H2-K1, TAP2, H2-Q2, GATA3, FOXP3, H2-Q1, MALT1, CD24A, CD1D1, PTPRC, IL1B, XCL1, NLRP3, B2M, IL18R1, H2-Q10, SLAMF1	1066	85	39123	9.93079	5.84577e-12	1.36538e-14	1.05353e-14
Annotation Cluster 9	Enrichment Score: 40.03239208951519
Category	Term	Count	%	PValue	Genes	List Total	Pop Hits	Pop Total	Fold Enrichment	Bonferroni	Benjamini	FDR
GOTERM_BP_FAT	GO:0032609~interferon-gamma production	54	4.61144	4.74469e-46	ITK, PGLYRP2, FLT3, GIMAP3, PTPN22, TNFRSF13C, CD3E, TNF, IL27RA, SPN, PYCARD, CD1D1, IL18RAP, ZC3H12A, CD244A, LGALS9, PGLYRP1, HAVCR2, CCR2, CD96, TICAM2, TYK2, FOXP3, RUNX3, DDIT3, IL1B, TLR9, IRF8, XCL1, TLR8, CD226, TLR7, SH2D1B1, SASH3, TXK, H2-M3, GATA3, RASGRP1, IL1RL1, NRAS, KLRK1, SLAMF6, CD14, IL12RB1, IL12RB2, SLAMF1, CARMIL2, LAPTM5, ISG15, LILRB4A, CD2, CD27, ULBP1, IL18R1	1066	140	39123	14.156	3.56896e-42	2.94955e-44	2.27588e-44
GOTERM_BP_FAT	GO:0032649~regulation of interferon-gamma production	52	4.44065	2.70361e-45	PGLYRP2, FLT3, GIMAP3, PTPN22, TNFRSF13C, CD3E, TNF, IL27RA, PYCARD, CD1D1, ZC3H12A, CD244A, CCR7, LGALS9, PGLYRP1, HAVCR2, CCR2, CD96, TICAM2, RIPK3, TYK2, FOXP3, DDIT3, IL1B, TLR9, IRF8, XCL1, TLR8, CD226, TLR7, SH2D1B1, SASH3, TXK, H2-M3, GATA3, RASGRP1, IL1RL1, NRAS, KLRK1, SLAMF6, CD14, IL12RB1, IL12RB2, SLAMF1, CARMIL2, LAPTM5, ISG15, LILRB4A, CD2, CD27, ULBP1, IL18R1	1066	130	39123	14.6803	2.03365e-41	1.66693e-43	1.28621e-43
GOTERM_BP_FAT	GO:0032729~positive regulation of interferon-gamma production	36	3.0743	6.23264e-31	SASH3, FLT3, TXK, H2-M3, PTPN22, TNFRSF13C, CD3E, RASGRP1, TNF, IL27RA, PYCARD, NRAS, CD1D1, KLRK1, SLAMF6, CD244A, CD14, IL12RB1, SLAMF1, HAVCR2, IL12RB2, CCR2, CARMIL2, TICAM2, ISG15, TYK2, CD2, IL1B, TLR9, IRF8, CD27, TLR8, CD226, TLR7, ULBP1, IL18R1	1066	92	39123	14.3612	4.68819e-27	2.26483e-29	1.74755e-29
Annotation Cluster 10	Enrichment Score: 38.092036530465265
Category	Term	Count	%	PValue	Genes	List Total	Pop Hits	Pop Total	Fold Enrichment	Bonferroni	Benjamini	FDR
GOTERM_BP_FAT	GO:0048584~positive regulation of response to stimulus	322	27.4979	4.88543e-122	CYFIP2, IL1RN, SPI1, GFI1, SLA2, IL27RA, GPR174, LGALS3, ZC3H12A, MYB, DHX58, C3AR1, UBASH3A, LGALS9, IER5, B2M, PRKCB, NFKBIL1, ACOD1, HMGA1B, RUNX3, ARC, DEPDC1B, DDIT3, IGTP, TRIM14, CD226, PRKD2, RBCK1, TRIM16, EZR, SKAP1, TXK, STXBP2, GATA3, P2RY10B, PLA2G6, CFP, PIK3R5, DEDD2, CD79B, NEU3, CD79A, KLRK1, TESPA1, CD19, S100A13, PLCG2, SLAMF6, NCKAP1L, CD14, PLCG1, KCNN4, CCL21A, TNFSFM13, SLA…	1066	2669	39123	4.42774	3.67482e-118	4.08314e-119	3.15056e-119
GOTERM_BP_FAT	GO:0035556~intracellular signal transduction	282	24.082	5.57727e-89	IL1RN, SPI1, SLA2, GPR174, RASSF1, RASSF5, CHEK2, RPS6KA1, ZC3H12A, DHX58, TBC1D10C, PDK1, PRKCB, NFKBIL1, DEPDC1B, DDIT3, SPATA13, DDIT4, IGTP, TRIM14, PRKD2, RBCK1, EZR, NYAP1, TWF2, GATA3, P2RY10B, PLA2G6, NLK, PIK3R5, NUAK2, INPP5D, S100A13, PLCG2, INPP5K, NCKAP1L, CD14, PLCG1, PAG1, CCL21A, SLAMF1, CCR1, PLK3, XCR1, NFATC3, DCLK2, ABCA7, BST1, GPR183, CD28, REL, CD27, RGL1, RGL2, GPR18, CD22…	1066	2724	39123	3.79942	4.19523e-85	1.74801e-86	1.34877e-86
GOTERM_BP_FAT	GO:0007166~cell surface receptor signaling pathway	284	24.2528	5.99914e-87	CYFIP2, IL1RN, SPI1, GFI1, SLA2, IL27RA, MILR1, LGALS3, FRAT2, ZC3H12A, C3AR1, PIP4K2A, MS4A14, UBASH3A, LGALS9, PDK1, ARRDC1, PRKCB, NFKBIL1, ACOD1, RUNX3, ARC, DEPDC1B, DDIT3, DDIT4, IGTP, TXNIP, CD226, PRKD2, RBCK1, EZR, SKAP1, TXK, GATA3, NLK, DEDD2, CD79B, NEU3, CD79A, KLRK1, TESPA1, CD19, PLCG2, INPP5K, NCKAP1L, CD14, PLCG1, KCNN4, CCL21A, SLAMF1, CCR1, CARMIL2, SH2D1A, ABCA7, PPBP, NETO2, …	1066	2817	39123	3.70004	4.51256e-83	1.45566e-84	1.12319e-84
GOTERM_BP_FAT	GO:0009966~regulation of signal transduction	287	24.509	2.79118e-79	CYFIP2, IL1RN, SPI1, 2810408A11RIK, GFI1, SLA2, GPR174, LGALS3, ZC3H12A, DHX58, TBC1D10C, PIP4K2A, UBASH3A, LGALS9, ARRDC1, PRKCB, NFKBIL1, ACSL5, ACOD1, RUNX3, ARC, DEPDC1B, DDIT3, DDIT4, IGTP, TRIM14, CD226, PRKD2, RBCK1, TRIM16, EZR, TXK, GATA3, P2RY10B, PLA2G6, NLK, PIK3R5, DEDD2, NEU3, TESPA1, CD19, INPP5D, S100A13, PLCG2, INPP5K, NCKAP1L, CD14, KCNN4, CCL21A, SLAMF1, CCR1, SH2D1A, ABCA7, NE…	1066	3099	39123	3.39888	2.09953e-75	5.3834e-77	4.15385e-77
GOTERM_BP_FAT	GO:0010646~regulation of cell communication	311	26.5585	3.23372e-77	CYFIP2, IL1RN, SPI1, 2810408A11RIK, GFI1, SLA2, GPR174, LGALS3, ZC3H12A, DHX58, TBC1D10C, PIP4K2A, UBASH3A, LGALS9, ARRDC1, PRKCB, NFKBIL1, ACSL5, ACOD1, RUNX3, ARC, DEPDC1B, DDIT3, DDIT4, IGTP, TRIM14, CD226, PRKD2, RBCK1, TRIM16, RIN1, EZR, TXK, GATA3, P2RY10B, PLA2G6, NLK, PIK3R5, DEDD2, NEU3, RAB11FIP1, TESPA1, CD19, INPP5D, S100A13, PLCG2, INPP5K, NCKAP1L, CD14, PLCG1, KCNN4, CCL21A, SLAMF1,…	1066	3671	39123	3.10922	2.43241e-73	5.28784e-75	4.08011e-75
GOTERM_BP_FAT	GO:0023051~regulation of signaling	311	26.5585	4.56349e-76	CYFIP2, IL1RN, SPI1, 2810408A11RIK, GFI1, SLA2, GPR174, LGALS3, ZC3H12A, DHX58, TBC1D10C, PIP4K2A, UBASH3A, LGALS9, ARRDC1, PRKCB, NFKBIL1, ACSL5, ACOD1, RUNX3, ARC, DEPDC1B, DDIT3, DDIT4, IGTP, TRIM14, CD226, PRKD2, RBCK1, TRIM16, RIN1, EZR, TXK, GATA3, P2RY10B, PLA2G6, NLK, PIK3R5, DEDD2, NEU3, RAB11FIP1, TESPA1, CD19, INPP5D, S100A13, PLCG2, INPP5K, NCKAP1L, CD14, PLCG1, KCNN4, CCL21A, SLAMF1,…	1066	3711	39123	3.0757	3.43266e-72	7.15138e-74	5.51803e-74
GOTERM_BP_FAT	GO:0006796~phosphate-containing compound metabolic process	273	23.3134	1.0234e-66	CDA, PANK2, IL1RN, SPI1, 2810408A11RIK, NUDT1, SLA2, CHEK2, RPS6KA1, ZC3H12A, CDK5RAP1, TBC1D10C, PIP4K2A, CD244A, LGALS9, PDK1, ACOT7, PRKCB, ACSL5, RUNX3, UHMK1, DDIT4, IGTP, PLBD1, PRKD2, IDNK, EZR, TXK, PLA2G6, NLK, SAMSN1, PIK3R5, NUAK2, CD19, INPP5D, PLCG2, INPP5K, NCKAP1L, PIP5K1C, PLCG1, ST3GAL1, CCL21A, SLAMF1, CDK17, CCR1, PLK3, CDK19, ART2B, DCLK2, ABCA7, DERA, PKIB, BST1, GPR183, CD27…	1066	3218	39123	3.11352	7.69803e-63	1.35053e-64	1.04207e-64
GOTERM_BP_FAT	GO:1902531~regulation of intracellular signal transduction	204	17.421	1.9973e-66	IL1RN, SPI1, SLA2, GPR174, ZC3H12A, DHX58, TBC1D10C, PRKCB, DDIT3, DDIT4, TRIM14, PRKD2, RBCK1, EZR, GATA3, P2RY10B, PLA2G6, NLK, PIK3R5, S100A13, PLCG2, INPP5K, NCKAP1L, CD14, CCL21A, SLAMF1, CCR1, ABCA7, BST1, GPR183, CD28, REL, CD27, RGL2, GPR18, CD22, ADA, CD40, CCDC125, CD3E, SIGLECG, TRIM5, TMSB4X, TNFAIP8L1, CCR7, IKBKE, HAVCR2, EDARADD, MAP4K1, DUSP5, MAP4K2, DUSP2, RIPK3, SYK, GPR35, HEG…	1066	1867	39123	4.01015	1.50237e-62	2.59029e-64	1.99867e-64
GOTERM_BP_FAT	GO:0006793~phosphorus metabolic process	274	23.3988	6.31275e-65	CDA, PANK2, IL1RN, SPI1, 2810408A11RIK, NUDT1, SLA2, CHEK2, RPS6KA1, ZC3H12A, CDK5RAP1, TBC1D10C, PIP4K2A, CD244A, LGALS9, PDK1, ACOT7, PRKCB, ACSL5, RUNX3, UHMK1, DDIT4, IGTP, PLBD1, PRKD2, IDNK, EZR, TXK, PLA2G6, NLK, SAMSN1, PIK3R5, NUAK2, CD19, INPP5D, PLCG2, INPP5K, NCKAP1L, PIP5K1C, PLCG1, ST3GAL1, CCL21A, SLAMF1, CDK17, CCR1, PLK3, CDK19, ART2B, DCLK2, ABCA7, DERA, PKIB, BST1, GPR183, CD27…	1066	3303	39123	3.04451	4.74845e-61	7.41945e-63	5.72487e-63
GOTERM_BP_FAT	GO:0065009~regulation of molecular function	251	21.4347	1.03112e-64	CYFIP2, IL1RN, SPI1, 2810408A11RIK, GFI1, SPINT2, RINL, RPS6KA1, ZC3H12A, CDK5RAP1, TBC1D10C, PIP4K2A, LGALS9, TBC1D22A, B2M, PRKCB, NFKBIL1, ACOD1, ARC, DEPDC1B, SLPI, DDIT3, PSME1, IGTP, PSME2, TRIM14, PRKD2, RBCK1, RIN1, EPB41, TXK, GATA3, PLA2G6, PIK3R5, CHTF8, CD19, PLCG2, INPP5K, NCKAP1L, PLCG1, CCL21A, SLAMF1, NETO2, PARP10, PKIB, FXYD5, RGL1, RGL2, CCNJL, ARHGAP9, ITK, CD40, CCDC125, PTPR…	1066	2824	39123	3.262	7.7561e-61	1.19325e-62	9.20713e-63
GOTERM_BP_FAT	GO:0009967~positive regulation of signal transduction	188	16.0547	1.23177e-61	CYFIP2, CD86, IL1RN, CD84, DGKD, SPI1, NCF1, PDCD7, GPR65, GFI1, STK19, TNF, PYCARD, GPR174, CYSLTR2, ZC3H12A, DHX58, PIM2, LGALS9, ZBP1, UNC5CL, TICAM2, PRKCB, CD300A, CD180, CYBA, RUNX3, NAIP2, NAIP5, ARC, DEPDC1B, CLEC4D, NAIP6, CD8A, DDIT3, MADD, IGTP, TRIM14, CD226, PRKD2, ADAM8, SH2D1B1, RBCK1, TRIM16, S100A9, CARD11, S100A8, TRIM12C, CSF1R, TXK, ALOX15, C5AR1, LY96, ADRB2, GATA3, P2RY10B, …	1066	1702	39123	4.0539	9.26539e-58	1.34281e-59	1.03612e-59
GOTERM_BP_FAT	GO:0016310~phosphorylation	218	18.6166	6.30769e-58	PANK2, IL1RN, SPI1, SLA2, CHEK2, RPS6KA1, ZC3H12A, CDK5RAP1, TBC1D10C, PIP4K2A, LGALS9, PDK1, PRKCB, RUNX3, UHMK1, DDIT4, IGTP, PRKD2, IDNK, EZR, TXK, PLA2G6, NLK, SAMSN1, PIK3R5, NUAK2, CD19, PLCG2, INPP5K, NCKAP1L, PIP5K1C, ST3GAL1, CCL21A, SLAMF1, CDK17, CCR1, PLK3, CDK19, DCLK2, ABCA7, PKIB, BST1, GPR183, CD27, CCNJL, ITK, CD40, PTPRO, CD3E, TRIM5, CCR7, IKBKE, CCR3, HAVCR2, MAP4K1, DUSP5, MA…	1066	2373	39123	3.37158	4.74464e-54	6.24295e-56	4.81708e-56
GOTERM_BP_FAT	GO:0010647~positive regulation of cell communication	198	16.9086	2.20185e-55	CYFIP2, IL1RN, SPI1, GFI1, GPR174, ZC3H12A, DHX58, LGALS9, PRKCB, RUNX3, ARC, DEPDC1B, DDIT3, IGTP, TRIM14, CD226, PRKD2, RBCK1, TRIM16, TXK, GATA3, P2RY10B, PLA2G6, PIK3R5, DEDD2, NEU3, TESPA1, S100A13, PLCG2, NCKAP1L, CD14, KCNN4, CCL21A, SLAMF1, CCR1, ABCA7, TREML4, GPR183, CD28, REL, CD27, RGL2, GPR18, ADA, CD40, CD3E, LFNG, TRIM5, CCR7, IKBKE, CTSC, HAVCR2, CCR2, EDARADD, MAP4K1, MAP4K2, RIP…	1066	2058	39123	3.53098	1.65623e-51	2.01979e-53	1.55848e-53
GOTERM_BP_FAT	GO:0023056~positive regulation of signaling	198	16.9086	8.71535e-55	CYFIP2, IL1RN, SPI1, GFI1, GPR174, ZC3H12A, DHX58, LGALS9, PRKCB, RUNX3, ARC, DEPDC1B, DDIT3, IGTP, TRIM14, CD226, PRKD2, RBCK1, TRIM16, TXK, GATA3, P2RY10B, PLA2G6, PIK3R5, DEDD2, NEU3, TESPA1, S100A13, PLCG2, NCKAP1L, CD14, KCNN4, CCL21A, SLAMF1, CCR1, ABCA7, TREML4, GPR183, CD28, REL, CD27, RGL2, GPR18, ADA, CD40, CD3E, LFNG, TRIM5, CCR7, IKBKE, CTSC, HAVCR2, CCR2, EDARADD, MAP4K1, MAP4K2, RIP…	1066	2076	39123	3.50036	6.55569e-51	7.80439e-53	6.02189e-53
GOTERM_BP_FAT	GO:0031325~positive regulation of cellular metabolic process	268	22.8864	2.64846e-53	CYFIP2, IL1RN, SPI1, IKZF1, IKZF2, IKZF3, ELK4, IL4I1, RASSF1, RASSF5, CHEK2, RPS6KA1, ZC3H12A, MYB, CDK5RAP1, C3AR1, PIP4K2A, CD244A, DIP2B, LGALS9, HOXA7, IER5, ACSL5, ACOD1, HMGA1B, RUNX3, UHMK1, DDIT3, PSME1, IGTP, PSME2, TRIM14, PRKD2, RBCK1, DNA2, TRIM16, EZR, SKAP1, CDCA4, TXK, GATA3, PLA2G6, PIK3R5, PLAC8, KLRK1, CHTF8, CD19, PLCG2, INPP5K, HIVEP3, NCKAP1L, CCL21A, TNFSFM13, SLAMF1, CCR1,…	1066	3625	39123	2.71332	1.99217e-49	2.21352e-51	1.70796e-51
GOTERM_BP_FAT	GO:0048585~negative regulation of response to stimulus	178	15.2007	5.30822e-52	RIPOR2, FCMR, IL1RN, CD84, DGKD, ITPRIP, NRROS, SPI1, PGLYRP2, SLA2, ETS1, TNF, IL27RA, PYCARD, IL4I1, LGALS3, RGS1, CHEK2, ZC3H12A, DHX58, TBC1D10C, PIP4K2A, UBASH3A, LGALS9, PGLYRP1, SEMA6B, CD96, TICAM2, CISH, PRKCB, ARRDC1, CD300A, NFKBIL1, TAP2, TAP1, ACOD1, LAX1, FOXP3, DGKZ, NAIP2, NAIP5, DOK2, NAIP6, DDIT3, MADD, DDIT4, SH2D1B1, EZR, H2-M3, ALOX15, IL4RA, CHRNA9, ADRB2, GATA3, STK4, NLK, …	1066	1776	39123	3.67834	3.99284e-48	4.34005e-50	3.34879e-50
GOTERM_BP_FAT	GO:1902533~positive regulation of intracellular signal transduction	142	12.1264	9.06697e-52	CD86, IL1RN, CD84, SPI1, NCF1, GPR65, STK19, TNF, PYCARD, GPR174, CYSLTR2, ZC3H12A, DHX58, PIM2, UNC5CL, PRKCB, CD300A, NAIP2, NAIP5, CLEC4D, NAIP6, CD8A, DDIT3, MADD, TRIM14, PRKD2, ADAM8, RBCK1, S100A9, CARD11, S100A8, TRIM12C, CSF1R, ALOX15, C5AR1, ADRB2, GATA3, P2RY10B, NTS, PLA2G6, RASGRP1, RASGRP4, PIK3R5, BCL2L11, PLCG2, S100A13, PMAIP1, NCKAP1L, CD14, CCL21A, SLAMF1, CCR1, OSBPL8, TGFB1, …	1066	1150	39123	4.53174	6.82018e-48	7.33352e-50	5.65857e-50
GOTERM_BP_FAT	GO:0006468~protein phosphorylation	188	16.0547	5.6713e-51	CD86, IL1RN, CD84, SPI1, NCF1, RORC, STK19, TNF, PYCARD, STK10, CYSLTR2, CHEK2, ZC3H12A, RPS6KA1, PIM1, CDK5RAP1, TBC1D10C, MAP3K8, PIM2, LGALS9, PDK1, UNC5CL, PRKCB, CD300A, MATK, VRK1, RUNX3, LAX1, UHMK1, FCGR1, NAIP2, NAIP5, DOK2, NAIP6, MADD, DDIT4, IGTP, PRKD2, ADAM8, SH2D1B1, EZR, TRIM12C, CSF1R, TXK, ALOX15, C5AR1, CHRNA9, ADRB2, PLA2G6, STK4, NLK, ADIPOR2, SAMSN1, RASGRP1, PIK3R5, CCNB2, …	1066	1998	39123	3.45332	4.26595e-47	4.4437e-49	3.42877e-49
GOTERM_BP_FAT	GO:0006464~cellular protein modification process	275	23.4842	3.38629e-50	IL1RN, SPI1, 2810408A11RIK, GFI1, ELK4, RASSF1, ALKBH4, RASSF5, CHEK2, RPS6KA1, ZC3H12A, MYB, CDK5RAP1, TBC1D10C, DIP2B, LGALS9, PDK1, ARRDC1, PRKCB, TINF2, RUNX3, UHMK1, DDIT4, IGTP, TRIM14, PRKD2, RBCK1, TRIM16, EZR, TRIM11, TXK, GATA3, PLA2G6, NLK, SAMSN1, PIK3R5, NUAK2, MIER1, PLCG2, INPP5K, NCKAP1L, ST3GAL1, CCL21A, SLAMF1, CDK17, CCR1, PLK3, CDK19, BCL11A, ST8SIA1, EDEM1, ART2B, DCLK2, ABCA…	1066	3928	39123	2.56943	2.54717e-46	2.52195e-48	1.94594e-48
GOTERM_BP_FAT	GO:0036211~protein modification process	275	23.4842	4.12822e-50	IL1RN, SPI1, 2810408A11RIK, GFI1, ELK4, RASSF1, ALKBH4, RASSF5, CHEK2, RPS6KA1, ZC3H12A, MYB, CDK5RAP1, TBC1D10C, DIP2B, LGALS9, PDK1, ARRDC1, PRKCB, TINF2, RUNX3, UHMK1, DDIT4, IGTP, TRIM14, PRKD2, RBCK1, TRIM16, EZR, TRIM11, TXK, GATA3, PLA2G6, NLK, SAMSN1, PIK3R5, NUAK2, MIER1, PLCG2, INPP5K, NCKAP1L, ST3GAL1, CCL21A, SLAMF1, CDK17, CCR1, PLK3, CDK19, BCL11A, ST8SIA1, EDEM1, ART2B, DCLK2, ABCA…	1066	3932	39123	2.56681	3.10525e-46	3.04436e-48	2.34904e-48
GOTERM_BP_FAT	GO:0044093~positive regulation of molecular function	171	14.6029	9.38731e-50	CYFIP2, CD86, RIPOR2, IL1RN, CD84, NCF1, GPR65, TNF, PYCARD, IL18RAP, RINL, RGS1, ARHGDIB, TBC1D30, PIM1, CDK5RAP1, TBC1D10C, CAPN3, TNFRSF8, LGALS9, TBC1D22A, B2M, PRKCB, CD300A, S100A1, CYBA, DGKZ, ARHGAP45, FCGR1, ARC, DEPDC1B, ACAP1, STIM2, DDIT3, MADD, IGTP, PSME1, TRIM14, PSME2, PRKD2, ADAM8, RBCK1, RIN1, S100A9, CARD11, S100A8, TRIM12C, CSF1R, EPB41, TXK, ADRB2, GATA3, NTS, ARHGAP15, STK4,…	1066	1709	39123	3.67222	7.06113e-46	6.78955e-48	5.23884e-48
GOTERM_BP_FAT	GO:0010604~positive regulation of macromolecule metabolic process	257	21.9471	2.05278e-48	CYFIP2, IL1RN, SPI1, IKZF1, IKZF2, IKZF3, ELK4, IL4I1, RASSF1, RASSF5, CHEK2, RPS6KA1, ZC3H12A, MYB, CDK5RAP1, C3AR1, DIP2B, LGALS9, HOXA7, IER5, HMGA1B, RUNX3, UHMK1, DDIT3, PSME1, IGTP, PSME2, PRKD2, RBCK1, DNA2, TRIM16, EZR, SKAP1, CDCA4, TXK, GATA3, PLA2G6, PIK3R5, PLAC8, CHTF8, PLCG2, INPP5K, HIVEP3, CCL21A, TNFSFM13, SLAMF1, CCR1, PLK3, BCL11B, BCL11A, EDEM1, NFATC3, RAB27A, ABCA7, PKIB, GP…	1066	3584	39123	2.63172	1.5441e-44	1.39108e-46	1.07336e-46
GOTERM_BP_FAT	GO:0050790~regulation of catalytic activity	187	15.9693	6.79967e-47	CYFIP2, CD86, RIPOR2, FCMR, IL1RN, NCF1, 2810408A11RIK, GPR65, GFI1, SPINT2, TNF, PYCARD, RINL, RGS1, ARHGDIB, RPS6KA1, TBC1D30, PIM1, CDK5RAP1, TBC1D10C, PIP4K2A, CAPN3, LGALS9, TBC1D22A, RAG1, CD300A, S100A1, CYBA, LAX1, DGKZ, ARHGAP45, FCGR1, NAIP2, NAIP5, DEPDC1B, ACAP1, SLPI, NAIP6, MADD, IGTP, PSME1, PSME2, PRKD2, ADAM8, RIN1, S100A9, S100A8, CSF1R, TXK, C5AR1, ADRB2, ARHGAP15, STK4, RASAL3…	1066	2110	39123	3.25263	5.11472e-43	4.40924e-45	3.40218e-45
GOTERM_BP_FAT	GO:0051174~regulation of phosphorus metabolic process	174	14.8591	5.6581e-45	CD86, CDA, IL1RN, CD84, SPI1, NCF1, 2810408A11RIK, TNF, PYCARD, CYSLTR2, CHEK2, ZC3H12A, PIM1, CDK5RAP1, TBC1D10C, PIP4K2A, CD244A, LGALS9, PDK1, PPP1R16B, UNC5CL, CD300A, SWAP70, LAX1, DGKZ, FCGR1, NAIP2, NAIP5, DOK2, NAIP6, MADD, DDIT4, IGTP, PRKD2, ADAM8, SH2D1B1, EZR, TRIM12C, CSF1R, ALOX15, C5AR1, CHRNA9, ADRB2, PLA2G6, STK4, ADIPOR2, SAMSN1, RASGRP1, PIK3R5, CCNB2, GRK2, CD19, PLCG2, INPP5K…	1066	1913	39123	3.33818	4.25602e-41	3.46018e-43	2.66989e-43
GOTERM_BP_FAT	GO:0019220~regulation of phosphate metabolic process	173	14.7737	1.21637e-44	CD86, CDA, IL1RN, CD84, SPI1, NCF1, 2810408A11RIK, TNF, PYCARD, CYSLTR2, CHEK2, ZC3H12A, PIM1, CDK5RAP1, TBC1D10C, PIP4K2A, CD244A, LGALS9, PPP1R16B, UNC5CL, CD300A, SWAP70, LAX1, DGKZ, FCGR1, NAIP2, NAIP5, DOK2, NAIP6, MADD, DDIT4, IGTP, PRKD2, ADAM8, SH2D1B1, EZR, TRIM12C, CSF1R, ALOX15, C5AR1, CHRNA9, ADRB2, PLA2G6, STK4, ADIPOR2, SAMSN1, RASGRP1, PIK3R5, CCNB2, GRK2, CD19, PLCG2, INPP5K, STAP…	1066	1904	39123	3.33468	9.14957e-41	7.26156e-43	5.60304e-43
GOTERM_BP_FAT	GO:0042325~regulation of phosphorylation	159	13.5781	2.00568e-42	CD86, IL1RN, CD84, SPI1, NCF1, TNF, PYCARD, CYSLTR2, CHEK2, ZC3H12A, PIM1, CDK5RAP1, TBC1D10C, PIP4K2A, LGALS9, UNC5CL, CD300A, LAX1, DGKZ, FCGR1, NAIP2, NAIP5, DOK2, NAIP6, MADD, DDIT4, IGTP, PRKD2, ADAM8, SH2D1B1, EZR, TRIM12C, CSF1R, ALOX15, C5AR1, CHRNA9, ADRB2, PLA2G6, STK4, ADIPOR2, SAMSN1, RASGRP1, PIK3R5, CCNB2, GRK2, CD19, PLCG2, INPP5K, STAP1, NCKAP1L, CCL21A, SLAMF1, CCR1, UVRAG, OSBPL…	1066	1700	39123	3.4326	1.50867e-38	1.06244e-40	8.19786e-41
GOTERM_BP_FAT	GO:0031399~regulation of protein modification process	173	14.7737	9.41219e-42	CD86, IL1RN, CD84, SPI1, NCF1, 2810408A11RIK, GFI1, TNF, PYCARD, RASSF1, CYSLTR2, RASSF5, CHEK2, ZC3H12A, MYB, PIM1, CDK5RAP1, TBC1D10C, CAPN3, DIP2B, LGALS9, PPP1R16B, UNC5CL, CD300A, SWAP70, TINF2, LAX1, FOXP3, FCGR1, NAIP2, NAIP5, DOK2, BRMS1, NAIP6, MADD, DDIT4, IGTP, PRKD2, ADAM8, SH2D1B1, EZR, TRIM12C, CSF1R, ALOX15, C5AR1, CHRNA9, ADRB2, GATA3, PLA2G6, STK4, ADIPOR2, SAMSN1, RASGRP1, PIK3R…	1066	2002	39123	3.17144	7.07985e-38	4.88266e-40	3.76747e-40
GOTERM_BP_FAT	GO:0051246~regulation of protein metabolic process	222	18.9582	1.38425e-41	CYFIP2, IL1RN, SPI1, 2810408A11RIK, GFI1, SPINT2, RASSF1, RASSF5, CHEK2, RPS6KA1, ZC3H12A, MYB, CDK5RAP1, TBC1D10C, DIP2B, LGALS9, TINF2, UHMK1, SLPI, DDIT4, PSME1, IGTP, PSME2, PRKD2, EZR, GATA3, PLA2G6, SAMSN1, PIK3R5, PLCG2, INPP5K, NCKAP1L, CCL21A, SLAMF1, CCR1, PLK3, EDEM1, ABCA7, PARP10, PKIB, BST1, GPR183, CD27, CCNJL, CD40, PTPRO, SGF29, CD3E, TRIM5, CCR7, BCL2A1D, IKBKE, CD33, CTSC, HAVC…	1066	3079	39123	2.64617	1.04124e-37	7.08324e-40	5.46545e-40
GOTERM_BP_FAT	GO:0001932~regulation of protein phosphorylation	149	12.7242	4.0889e-41	CD86, IL1RN, CD84, SPI1, NCF1, TNF, PYCARD, CYSLTR2, CHEK2, ZC3H12A, PIM1, CDK5RAP1, TBC1D10C, LGALS9, UNC5CL, CD300A, LAX1, FCGR1, NAIP2, NAIP5, DOK2, NAIP6, MADD, DDIT4, IGTP, PRKD2, ADAM8, SH2D1B1, EZR, TRIM12C, CSF1R, ALOX15, C5AR1, CHRNA9, ADRB2, PLA2G6, STK4, ADIPOR2, SAMSN1, RASGRP1, PIK3R5, CCNB2, GRK2, PLCG2, INPP5K, STAP1, CCL21A, SLAMF1, CCR1, UVRAG, OSBPL8, TGFB1, ABCA7, SMAD7, PKIB, …	1066	1548	39123	3.53257	3.07567e-37	2.05045e-39	1.58213e-39
GOTERM_BP_FAT	GO:0032268~regulation of cellular protein metabolic process	212	18.1042	8.97017e-41	CYFIP2, IL1RN, SPI1, 2810408A11RIK, GFI1, SPINT2, RASSF1, RASSF5, CHEK2, RPS6KA1, ZC3H12A, MYB, CDK5RAP1, TBC1D10C, DIP2B, LGALS9, TINF2, UHMK1, SLPI, DDIT4, PSME1, IGTP, PSME2, PRKD2, EZR, GATA3, PLA2G6, SAMSN1, PIK3R5, PLCG2, INPP5K, NCKAP1L, CCL21A, SLAMF1, CCR1, PLK3, ABCA7, PARP10, PKIB, BST1, GPR183, CD27, CCNJL, CD40, PTPRO, SGF29, CD3E, TRIM5, CCR7, BCL2A1D, IKBKE, CD33, CTSC, HAVCR2, MAP…	1066	2886	39123	2.69597	6.74736e-37	4.46845e-39	3.44787e-39
GOTERM_BP_FAT	GO:0043085~positive regulation of catalytic activity	129	11.0162	1.44634e-36	CYFIP2, CD86, IL1RN, NCF1, GPR65, TNF, PYCARD, RINL, RGS1, ARHGDIB, TBC1D30, PIM1, CDK5RAP1, TBC1D10C, LGALS9, TBC1D22A, CD300A, S100A1, CYBA, DGKZ, ARHGAP45, FCGR1, DEPDC1B, ACAP1, MADD, IGTP, PSME1, PSME2, PRKD2, ADAM8, RIN1, S100A9, S100A8, CSF1R, TXK, ADRB2, ARHGAP15, STK4, RASAL3, RASGRP1, RASGRP4, PIK3R5, BCL2L11, CHTF8, CD19, TBC1D13, PMAIP1, STAP1, NLRP3, CCL21A, OSBPL8, TGFB1, ARHGAP25, …	1066	1307	39123	3.62234	1.08794e-32	6.5146e-35	5.02669e-35
GOTERM_BP_FAT	GO:0051247~positive regulation of protein metabolic process	153	13.0658	2.13064e-35	CYFIP2, CD86, IL1RN, CD84, SPI1, NCF1, TNF, PYCARD, RASSF1, CYSLTR2, RASSF5, CHEK2, ZC3H12A, MYB, PIM1, CDK5RAP1, CAPN3, DIP2B, LGALS9, PPP1R16B, MYLIP, UNC5CL, CD300A, FOXP3, UHMK1, FCGR1, NAIP2, NAIP5, BRMS1, NAIP6, MADD, IGTP, PSME1, PSME2, PRKD2, ADAM8, SH2D1B1, EZR, S100A9, ABCG1, S100A8, TRIM12C, CSF1R, PLGRKT, ALOX15, C5AR1, ADRB2, GATA3, PLA2G6, STK4, ADIPOR2, RASGRP1, PIK3R5, BCL2L11, PL…	1066	1819	39123	3.08698	1.60267e-31	9.26399e-34	7.14813e-34
GOTERM_BP_FAT	GO:0023057~negative regulation of signaling	135	11.5286	3.91341e-35	RIPOR2, FCMR, IL1RN, DGKD, ITPRIP, NRROS, SPI1, SLA2, TNF, PYCARD, LGALS3, RGS1, ZC3H12A, DHX58, TBC1D10C, PIP4K2A, UBASH3A, TICAM2, CISH, PRKCB, ARRDC1, CD300A, NFKBIL1, ACOD1, LAX1, DGKZ, NAIP2, NAIP5, DOK2, NAIP6, DDIT3, MADD, DDIT4, EZR, H2-M3, CHRNA9, ABHD6, ADRB2, GATA3, PLA2G6, STK4, NLK, RASAL3, ADGRG3, GRK2, RAB11FIP1, INPP5D, LPXN, INPP5K, STAP1, NLRP3, SLAMF1, SH2D1A, ABCA7, ISG15, ARH…	1066	1466	39123	3.37967	2.94367e-31	1.6821e-33	1.29791e-33
GOTERM_BP_FAT	GO:0032270~positive regulation of cellular protein metabolic process	148	12.6388	5.13323e-35	CYFIP2, CD86, IL1RN, CD84, SPI1, NCF1, TNF, PYCARD, RASSF1, CYSLTR2, RASSF5, CHEK2, ZC3H12A, MYB, PIM1, CDK5RAP1, CAPN3, DIP2B, LGALS9, PPP1R16B, UNC5CL, CD300A, FOXP3, UHMK1, FCGR1, NAIP2, NAIP5, BRMS1, NAIP6, MADD, IGTP, PSME1, PSME2, PRKD2, ADAM8, SH2D1B1, EZR, S100A9, S100A8, TRIM12C, CSF1R, PLGRKT, ALOX15, C5AR1, ADRB2, GATA3, PLA2G6, STK4, ADIPOR2, RASGRP1, PIK3R5, BCL2L11, PLCG2, PMAIP1, S…	1066	1730	39123	3.13972	3.86122e-31	2.19387e-33	1.6928e-33
GOTERM_BP_FAT	GO:0010648~negative regulation of cell communication	134	11.4432	1.09141e-34	RIPOR2, FCMR, IL1RN, DGKD, ITPRIP, NRROS, SPI1, SLA2, TNF, PYCARD, LGALS3, RGS1, ZC3H12A, DHX58, TBC1D10C, PIP4K2A, UBASH3A, TICAM2, CISH, PRKCB, ARRDC1, CD300A, NFKBIL1, ACOD1, LAX1, DGKZ, NAIP2, NAIP5, DOK2, NAIP6, DDIT3, MADD, DDIT4, EZR, H2-M3, CHRNA9, ABHD6, ADRB2, GATA3, PLA2G6, STK4, NLK, RASAL3, ADGRG3, GRK2, RAB11FIP1, INPP5D, LPXN, INPP5K, STAP1, NLRP3, SLAMF1, SH2D1A, ABCA7, ISG15, ARH…	1066	1461	39123	3.36612	8.20959e-31	4.61213e-33	3.55873e-33
GOTERM_BP_FAT	GO:0009968~negative regulation of signal transduction	124	10.5892	2.87162e-33	RIPOR2, FCMR, IL1RN, DGKD, ITPRIP, NRROS, SPI1, SLA2, TNF, PYCARD, LGALS3, RGS1, ZC3H12A, DHX58, TBC1D10C, PIP4K2A, UBASH3A, TICAM2, CISH, PRKCB, ARRDC1, CD300A, NFKBIL1, ACOD1, LAX1, DGKZ, NAIP2, NAIP5, DOK2, NAIP6, DDIT3, MADD, DDIT4, EZR, H2-M3, CHRNA9, ADRB2, GATA3, STK4, NLK, RASAL3, ADGRG3, GRK2, INPP5D, LPXN, INPP5K, STAP1, NLRP3, SLAMF1, SH2D1A, ABCA7, ISG15, ARHGAP25, SMAD7, NFKBIA, DAB2…	1066	1313	39123	3.46603	2.16003e-29	1.14287e-31	8.81845e-32
GOTERM_BP_FAT	GO:0045937~positive regulation of phosphate metabolic process	120	10.2477	1.38445e-32	CD86, IL1RN, CD84, SPI1, NCF1, TNF, PYCARD, CYSLTR2, CHEK2, ZC3H12A, PIM1, CDK5RAP1, CD244A, LGALS9, PPP1R16B, UNC5CL, CD300A, DGKZ, FCGR1, NAIP2, NAIP5, NAIP6, MADD, IGTP, PRKD2, ADAM8, SH2D1B1, TRIM12C, CSF1R, ALOX15, C5AR1, ADRB2, PLA2G6, STK4, ADIPOR2, RASGRP1, PIK3R5, CD19, PLCG2, STAP1, NCKAP1L, CCL21A, SLAMF1, CCR1, OSBPL8, TGFB1, ABCA7, DAB2, PTPRC, GPR183, CASS4, CD27, LAT, BCL2L1, TRIM1…	1066	1258	39123	3.50087	1.04139e-28	5.36797e-31	4.14195e-31
GOTERM_BP_FAT	GO:0010562~positive regulation of phosphorus metabolic process	120	10.2477	2.15543e-32	CD86, IL1RN, CD84, SPI1, NCF1, TNF, PYCARD, CYSLTR2, CHEK2, ZC3H12A, PIM1, CDK5RAP1, CD244A, LGALS9, PPP1R16B, UNC5CL, CD300A, DGKZ, FCGR1, NAIP2, NAIP5, NAIP6, MADD, IGTP, PRKD2, ADAM8, SH2D1B1, TRIM12C, CSF1R, ALOX15, C5AR1, ADRB2, PLA2G6, STK4, ADIPOR2, RASGRP1, PIK3R5, CD19, PLCG2, STAP1, NCKAP1L, CCL21A, SLAMF1, CCR1, OSBPL8, TGFB1, ABCA7, DAB2, PTPRC, GPR183, CASS4, CD27, LAT, BCL2L1, TRIM1…	1066	1264	39123	3.48425	1.62131e-28	8.18844e-31	6.31823e-31
GOTERM_BP_FAT	GO:0042327~positive regulation of phosphorylation	112	9.56447	5.97853e-31	CD86, IL1RN, CD84, SPI1, NCF1, TNF, PYCARD, CYSLTR2, CHEK2, ZC3H12A, PIM1, CDK5RAP1, LGALS9, UNC5CL, CD300A, DGKZ, FCGR1, NAIP2, NAIP5, NAIP6, MADD, IGTP, PRKD2, ADAM8, SH2D1B1, TRIM12C, CSF1R, ALOX15, C5AR1, ADRB2, PLA2G6, STK4, ADIPOR2, RASGRP1, PIK3R5, CD19, PLCG2, STAP1, NCKAP1L, CCL21A, SLAMF1, CCR1, OSBPL8, TGFB1, ABCA7, DAB2, PTPRC, GPR183, CASS4, CD27, LAT, TRIM12A, CD40, TRIM30A, FLT3, P…	1066	1157	39123	3.55271	4.49705e-27	2.19368e-29	1.69265e-29
GOTERM_BP_FAT	GO:0001934~positive regulation of protein phosphorylation	108	9.22289	6.76409e-31	CD86, IL1RN, CD84, SPI1, NCF1, TNF, PYCARD, CYSLTR2, CHEK2, ZC3H12A, PIM1, CDK5RAP1, LGALS9, UNC5CL, CD300A, FCGR1, NAIP2, NAIP5, NAIP6, MADD, IGTP, PRKD2, ADAM8, SH2D1B1, TRIM12C, CSF1R, ALOX15, C5AR1, ADRB2, PLA2G6, STK4, ADIPOR2, RASGRP1, PIK3R5, PLCG2, STAP1, CCL21A, SLAMF1, CCR1, OSBPL8, TGFB1, ABCA7, DAB2, PTPRC, GPR183, CASS4, CD27, LAT, TRIM12A, CD40, TRIM30A, FLT3, PTPN22, ARRB2, CD3E, P…	1066	1084	39123	3.65653	5.08795e-27	2.44613e-29	1.88744e-29
GOTERM_BP_FAT	GO:0043408~regulation of MAPK cascade	91	7.77114	1.71622e-30	CD40, IL1RN, CD84, SPI1, TRIM30A, NCF1, PTPN22, ARRB2, TNF, PIK3CG, PYCARD, CYSLTR2, TRIM5, ZC3H12A, TBC1D10C, CCR7, IKBKE, HAVCR2, MAP4K1, DUSP5, MAP4K2, UNC5CL, DUSP2, SYK, CD300A, TRAF1, MMP8, LAX1, SSTR4, DUSP6, DUSP7, NAIP2, DOK2, NAIP5, NAIP6, BANK1, IL1B, MADD, KIT, TLR9, XCL1, PRKD2, ADAM8, EZR, TNFRSF23, TLR13, TRIM12C, CSF1R, RGS14, ALOX15, C5AR1, CHRNA9, IL6RA, NOD1, ADRB2, STK4, RASGR…	1066	794	39123	4.20626	1.29094e-26	6.11411e-29	4.71767e-29
GOTERM_BP_FAT	GO:0023014~signal transduction by protein phosphorylation	93	7.94193	1.7232e-30	CD40, IL1RN, CD84, SPI1, TRIM30A, NCF1, PTPN22, ARRB2, TNF, PIK3CG, PYCARD, CYSLTR2, TRIM5, ZC3H12A, TBC1D10C, CCR7, IKBKE, CCR3, HAVCR2, MAP4K1, DUSP5, MAP4K2, UNC5CL, DUSP2, SYK, CD300A, TRAF1, MMP8, LAX1, SSTR4, DUSP6, DUSP7, NAIP2, DOK2, NAIP5, NAIP6, BANK1, IL1B, MADD, KIT, TLR9, XCL1, PRKD2, ADAM8, TLR7, EZR, TNFRSF23, PTGER4, TRIM12C, CSF1R, RGS14, ALOX15, C5AR1, CHRNA9, IL6RA, NOD1, ADRB2…	1066	828	39123	4.12219	1.29619e-26	6.11411e-29	4.71767e-29
GOTERM_BP_FAT	GO:0000165~MAPK cascade	93	7.94193	2.07057e-30	CD40, IL1RN, CD84, SPI1, TRIM30A, NCF1, PTPN22, ARRB2, TNF, PIK3CG, PYCARD, CYSLTR2, TRIM5, ZC3H12A, TBC1D10C, CCR7, IKBKE, CCR3, HAVCR2, MAP4K1, DUSP5, MAP4K2, UNC5CL, DUSP2, SYK, CD300A, TRAF1, MMP8, LAX1, SSTR4, DUSP6, DUSP7, NAIP2, DOK2, NAIP5, NAIP6, BANK1, IL1B, MADD, KIT, TLR9, XCL1, PRKD2, ADAM8, TLR7, EZR, TNFRSF23, PTGER4, TRIM12C, CSF1R, RGS14, ALOX15, C5AR1, CHRNA9, IL6RA, NOD1, ADRB2…	1066	830	39123	4.11225	1.55748e-26	7.31213e-29	5.64206e-29
GOTERM_BP_FAT	GO:0031401~positive regulation of protein modification process	120	10.2477	2.42651e-29	CD86, IL1RN, CD84, SPI1, NCF1, TNF, PYCARD, RASSF1, CYSLTR2, RASSF5, CHEK2, ZC3H12A, MYB, PIM1, CDK5RAP1, DIP2B, LGALS9, PPP1R16B, UNC5CL, CD300A, FOXP3, FCGR1, NAIP2, NAIP5, BRMS1, NAIP6, MADD, IGTP, PRKD2, ADAM8, SH2D1B1, TRIM12C, CSF1R, ALOX15, C5AR1, ADRB2, GATA3, PLA2G6, STK4, ADIPOR2, RASGRP1, PIK3R5, PLCG2, STAP1, CCL21A, SLAMF1, CCR1, OSBPL8, TGFB1, ABCA7, SMAD7, DAB2, PTPRC, GPR183, CASS…	1066	1365	39123	3.22644	1.82522e-25	8.22172e-28	6.34391e-28
GOTERM_BP_FAT	GO:0043410~positive regulation of MAPK cascade	73	6.23399	1.86475e-27	CD40, IL1RN, CD84, SPI1, TRIM30A, NCF1, PTPN22, ARRB2, TNF, PIK3CG, PYCARD, CYSLTR2, TRIM5, ZC3H12A, CCR7, IKBKE, HAVCR2, MAP4K1, MAP4K2, UNC5CL, SYK, TRAF1, MMP8, SSTR4, NAIP2, NAIP5, NAIP6, BANK1, IL1B, MADD, KIT, TLR9, XCL1, PRKD2, ADAM8, TRIM12C, CSF1R, ALOX15, C5AR1, IL6RA, NOD1, ADRB2, RASGRP1, FGD2, PIK3R5, GNAI2, LILRA5, CCL9, P2RY6, CCL6, CCL5, PLCG2, CCL3, PTK2B, CCL17, CCL21A, SLAMF1, …	1066	570	39123	4.70027	1.40267e-23	5.9688e-26	4.60554e-26
GOTERM_BP_FAT	GO:0043549~regulation of kinase activity	77	6.57558	8.38377e-21	CD86, CD40, IL1RN, NCF1, FLT3, PTPRO, TNFAIP3, PTPN22, ADAR, ARRB2, TNF, PIK3CG, PYCARD, PIM1, CDK5RAP1, PIP4K2A, CCR7, IKBKE, MAP4K1, DUSP5, MAP4K2, DUSP2, RIPK3, SYK, CD300A, HEG1, DGKZ, LAX1, DUSP6, DUSP7, TLR1, FCGR1, FGR, RBL1, IL1B, MADD, KIT, IGTP, TLR9, LCP2, ADAM8, CSF1R, RGS14, C5AR1, NLRC5, IL6RA, ADRB2, CBL, STK4, RASGRP1, MALT1, FGD2, PIK3R5, LILRA5, CCNB2, CD19, PTK2B, STAP1, INPP5K…	1066	813	39123	3.47596	6.30627e-17	1.9831e-19	1.53017e-19
GOTERM_BP_FAT	GO:0045859~regulation of protein kinase activity	71	6.06319	1.50886e-20	CD86, CD40, IL1RN, NCF1, PTPRO, TNFAIP3, PTPN22, ADAR, ARRB2, TNF, PIK3CG, PYCARD, PIM1, CDK5RAP1, CCR7, IKBKE, MAP4K1, DUSP5, MAP4K2, DUSP2, RIPK3, SYK, CD300A, HEG1, LAX1, DUSP6, DUSP7, TLR1, FCGR1, FGR, IL1B, MADD, KIT, IGTP, TLR9, LCP2, ADAM8, CSF1R, RGS14, C5AR1, IL6RA, ADRB2, CBL, STK4, RASGRP1, MALT1, FGD2, PIK3R5, LILRA5, CCNB2, PTK2B, STAP1, INPP5K, CCL21A, CDKN2D, UVRAG, CD74, OSBPL8, T…	1066	709	39123	3.67525	1.13496e-16	3.54676e-19	2.73669e-19
GOTERM_BP_FAT	GO:0051338~regulation of transferase activity	81	6.91716	2.22615e-19	CD86, CD40, IL1RN, NCF1, FLT3, PTPRO, TNFAIP3, PTPN22, ADAR, ARRB2, TNF, PIK3CG, PYCARD, PIM1, CDK5RAP1, PIP4K2A, CCR7, IKBKE, MAP4K1, DUSP5, MAP4K2, DUSP2, DTX3L, RIPK3, SYK, CD300A, HEG1, POT1A, DGKZ, LAX1, DUSP6, DUSP7, TLR1, FCGR1, FGR, RBL1, IL1B, MADD, KIT, IGTP, TLR9, LCP2, ADAM8, CSF1R, RGS14, C5AR1, NLRC5, IL6RA, ADRB2, CBL, STK4, RASGRP1, MALT1, FGD2, PIK3R5, LILRA5, CCNB2, CHTF8, CD19,…	1066	940	39123	3.16251	1.67451e-15	4.78432e-18	3.6916e-18
GOTERM_BP_FAT	GO:1902532~negative regulation of intracellular signal transduction	60	5.12383	4.30002e-18	RIPOR2, DGKD, SPI1, CCDC125, TNFAIP3, PTPN22, SLA2, SIGLECG, PYCARD, TMSB4X, ZC3H12A, DHX58, TNFAIP8L1, TBC1D10C, DUSP5, DUSP2, CD300A, HEG1, PLAUR, RHOH, DGKZ, LAX1, MMP9, DUSP6, CIT, DUSP7, DOK2, BANK1, DDIT3, IL1B, IRF1, DDIT4, TLR9, CACTIN, EZR, RGS14, H2-M3, CHRNA9, NLRC3, RASAL3, HDAC7, ADGRG3, IL1RL1, SH3BP1, NLRP3, SH3BP4, INPP5K, CDKN2D, CD74, STAT1, ABCA7, LILRB4A, ARHGAP25, NFKBIA, DAB…	1066	581	39123	3.79009	3.23448e-14	8.48944e-17	6.55048e-17
GOTERM_BP_FAT	GO:0071900~regulation of protein serine/threonine kinase activity	49	4.18446	8.66296e-15	CD40, IL1RN, TNFAIP3, PTPN22, TNF, PIK3CG, PYCARD, PIM1, CDK5RAP1, CCR7, IKBKE, MAP4K1, DUSP5, MAP4K2, DUSP2, SYK, CD300A, HEG1, LAX1, DUSP6, DUSP7, TLR1, IL1B, MADD, KIT, IGTP, TLR9, ADAM8, CSF1R, RGS14, ADRB2, RASGRP1, MALT1, FGD2, PIK3R5, CCNB2, PTK2B, INPP5K, CDKN2D, UVRAG, CD74, TGFB1, CD24A, PKIB, DAB2, PTPRC, CCNYL1, PTPN6, CCNJL	1066	475	39123	3.78597	6.51386e-11	1.3835e-13	1.06751e-13
GOTERM_BP_FAT	GO:0070372~regulation of ERK1 and ERK2 cascade	41	3.50128	1.38561e-14	CSF1R, RGS14, ALOX15, C5AR1, CHRNA9, NOD1, PTPN22, ARRB2, RASGRP1, GNAI2, PYCARD, CCL9, P2RY6, CYSLTR2, CCL6, CCL5, TBC1D10C, CCL3, PTK2B, CCL17, CCL21A, SLAMF1, HAVCR2, CCR1, CD74, CCL22, TGFB1, SYK, ABCA7, SSTR4, DUSP6, DAB2, CD4, PTPRC, IL1B, GPR183, TLR9, XCL1, PTPN6, PRKD2, EZR	1066	343	39123	4.38697	1.04389e-10	2.1759e-13	1.67894e-13
GOTERM_BP_FAT	GO:0070371~ERK1 and ERK2 cascade	41	3.50128	1.85733e-14	PTGER4, CSF1R, RGS14, ALOX15, C5AR1, CHRNA9, NOD1, PTPN22, ARRB2, RASGRP1, GNAI2, PYCARD, CCL9, P2RY6, CYSLTR2, CCL6, CCL5, TBC1D10C, CCL3, PTK2B, CCL17, CCL21A, CCR3, SLAMF1, HAVCR2, CCR1, CD74, CCL22, TGFB1, ABCA7, SSTR4, DUSP6, DAB2, CD4, PTPRC, IL1B, GPR183, TLR9, XCL1, PRKD2, EZR	1066	346	39123	4.34893	1.39463e-10	2.89252e-13	2.23188e-13
GOTERM_BP_FAT	GO:0045860~positive regulation of protein kinase activity	47	4.01366	8.67273e-14	CD86, CSF1R, CD40, IL1RN, NCF1, IL6RA, ADRB2, ARRB2, STK4, RASGRP1, TNF, MALT1, PIK3CG, PIK3R5, FGD2, LILRA5, PIM1, CDK5RAP1, STAP1, PTK2B, CCR7, IKBKE, CCL21A, MAP4K1, CD74, OSBPL8, MAP4K2, TGFB1, RIPK3, SYK, CD300A, TLR1, FCGR1, CD24A, DAB2, CD4, PTPRC, IL1B, MADD, KIT, IGTP, CASS4, TLR9, CCNYL1, ADAM8, LCP2, LAT	1066	468	39123	3.68576	6.52221e-10	1.27914e-12	9.8699e-13
GOTERM_BP_FAT	GO:0051347~positive regulation of transferase activity	55	4.69684	1.22673e-13	CD86, CD40, IL1RN, NCF1, FLT3, ARRB2, TNF, PIK3CG, PIM1, CDK5RAP1, CCR7, IKBKE, MAP4K1, MAP4K2, DTX3L, RIPK3, SYK, CD300A, POT1A, DGKZ, TLR1, FCGR1, FGR, IL1B, MADD, KIT, IGTP, TLR9, LCP2, ADAM8, CSF1R, IL6RA, ADRB2, STK4, RASGRP1, MALT1, FGD2, PIK3R5, LILRA5, CHTF8, CD19, PTK2B, STAP1, CCL21A, CD74, OSBPL8, TGFB1, CD24A, PKIB, DAB2, CD4, PTPRC, CASS4, CCNYL1, LAT	1066	625	39123	3.22967	9.22796e-10	1.77451e-12	1.36922e-12
GOTERM_BP_FAT	GO:0033674~positive regulation of kinase activity	51	4.35525	1.29031e-13	CD86, CD40, IL1RN, NCF1, FLT3, ARRB2, TNF, PIK3CG, PIM1, CDK5RAP1, CCR7, IKBKE, MAP4K1, MAP4K2, RIPK3, SYK, CD300A, DGKZ, TLR1, FCGR1, FGR, IL1B, MADD, KIT, IGTP, TLR9, LCP2, ADAM8, CSF1R, IL6RA, ADRB2, STK4, RASGRP1, MALT1, FGD2, PIK3R5, LILRA5, CD19, PTK2B, STAP1, CCL21A, CD74, OSBPL8, TGFB1, CD24A, DAB2, CD4, PTPRC, CASS4, CCNYL1, LAT	1066	548	39123	3.41558	9.70398e-10	1.86291e-12	1.43743e-12
GOTERM_BP_FAT	GO:0070374~positive regulation of ERK1 and ERK2 cascade	32	2.73271	1.07315e-12	CSF1R, ALOX15, C5AR1, NOD1, PTPN22, ARRB2, RASGRP1, GNAI2, PYCARD, CCL9, P2RY6, CYSLTR2, CCL6, CCL5, CCL3, PTK2B, CCL17, CCL21A, SLAMF1, HAVCR2, CCR1, CD74, CCL22, TGFB1, ABCA7, SSTR4, CD4, PTPRC, IL1B, GPR183, XCL1, PRKD2	1066	242	39123	4.85299	8.07217e-09	1.44147e-11	1.11224e-11
GOTERM_BP_FAT	GO:0043405~regulation of MAP kinase activity	33	2.8181	2.04468e-10	CD40, IL1RN, RGS14, PTPN22, RASGRP1, TNF, PIK3CG, PIK3R5, FGD2, PTK2B, INPP5K, CCR7, IKBKE, MAP4K1, CD74, DUSP5, MAP4K2, DUSP2, TGFB1, SYK, CD300A, LAX1, DUSP6, DUSP7, CD24A, DAB2, PTPRC, IL1B, MADD, KIT, TLR9, PTPN6, ADAM8	1066	314	39123	3.85709	1.53801e-06	2.2718e-09	1.75293e-09
GOTERM_BP_FAT	GO:0071902~positive regulation of protein serine/threonine kinase activity	31	2.64731	1.88756e-09	CSF1R, CD40, IL1RN, ADRB2, RASGRP1, TNF, MALT1, PIK3CG, PIK3R5, FGD2, PIM1, CDK5RAP1, PTK2B, CCR7, IKBKE, MAP4K1, CD74, MAP4K2, TGFB1, SYK, TLR1, CD24A, DAB2, PTPRC, IL1B, MADD, KIT, IGTP, TLR9, CCNYL1, ADAM8	1066	306	39123	3.71805	1.41981e-05	1.96651e-08	1.51736e-08
GOTERM_BP_FAT	GO:0043406~positive regulation of MAP kinase activity	23	1.96413	1.15165e-07	MAP4K1, MAP4K2, CD74, CD40, IL1RN, TGFB1, SYK, TNF, RASGRP1, PIK3CG, PIK3R5, FGD2, CD24A, DAB2, PTPRC, IL1B, MADD, KIT, TLR9, PTK2B, CCR7, ADAM8, IKBKE	1066	214	39123	3.94447	0.000865899	1.01795e-06	7.85452e-07
GOTERM_BP_FAT	GO:0032147~activation of protein kinase activity	21	1.79334	2.48435e-05	MAP4K1, CD86, OSBPL8, MAP4K2, CD74, SYK, RIPK3, CD300A, IL6RA, STK4, TNF, MALT1, TLR1, DAB2, PTPRC, IL1B, MADD, KIT, PTK2B, CCR7, IKBKE	1066	254	39123	3.03431	0.170452	0.000166405	0.000128398
GOTERM_BP_FAT	GO:0043507~positive regulation of JUN kinase activity	11	0.939368	3.57735e-05	MAP4K1, MAP4K2, IL1RN, DAB2, SYK, IL1B, TLR9, PTK2B, CCR7, TNF, FGD2	1066	75	39123	5.38278	0.235928	0.000235011	0.000181336
GOTERM_BP_FAT	GO:0043506~regulation of JUN kinase activity	12	1.02477	8.20485e-05	MAP4K1, MAP4K2, IL1RN, DAB2, SYK, IL1B, TLR9, PTK2B, CCR7, PTPN22, TNF, FGD2	1066	99	39123	4.44858	0.460544	0.000510479	0.000393887
GOTERM_BP_FAT	GO:0000187~activation of MAPK activity	12	1.02477	0.00068192	MAP4K1, CD74, MAP4K2, DAB2, PTPRC, SYK, IL1B, MADD, KIT, CCR7, TNF, IKBKE	1066	126	39123	3.49531	0.99409	0.00360971	0.00278527
GOTERM_BP_FAT	GO:0007257~activation of JUN kinase activity	5	0.426985	0.0193488	MAP4K1, MAP4K2, DAB2, SYK, CCR7	1066	38	39123	4.82905	1	0.0703779	0.0543038
Annotation Cluster 11	Enrichment Score: 31.564246555888193
Category	Term	Count	%	PValue	Genes	List Total	Pop Hits	Pop Total	Fold Enrichment	Bonferroni	Benjamini	FDR
GOTERM_BP_FAT	GO:0044093~positive regulation of molecular function	171	14.6029	9.38731e-50	CYFIP2, CD86, RIPOR2, IL1RN, CD84, NCF1, GPR65, TNF, PYCARD, IL18RAP, RINL, RGS1, ARHGDIB, TBC1D30, PIM1, CDK5RAP1, TBC1D10C, CAPN3, TNFRSF8, LGALS9, TBC1D22A, B2M, PRKCB, CD300A, S100A1, CYBA, DGKZ, ARHGAP45, FCGR1, ARC, DEPDC1B, ACAP1, STIM2, DDIT3, MADD, IGTP, PSME1, TRIM14, PSME2, PRKD2, ADAM8, RBCK1, RIN1, S100A9, CARD11, S100A8, TRIM12C, CSF1R, EPB41, TXK, ADRB2, GATA3, NTS, ARHGAP15, STK4,…	1066	1709	39123	3.67222	7.06113e-46	6.78955e-48	5.23884e-48
GOTERM_BP_FAT	GO:0050790~regulation of catalytic activity	187	15.9693	6.79967e-47	CYFIP2, CD86, RIPOR2, FCMR, IL1RN, NCF1, 2810408A11RIK, GPR65, GFI1, SPINT2, TNF, PYCARD, RINL, RGS1, ARHGDIB, RPS6KA1, TBC1D30, PIM1, CDK5RAP1, TBC1D10C, PIP4K2A, CAPN3, LGALS9, TBC1D22A, RAG1, CD300A, S100A1, CYBA, LAX1, DGKZ, ARHGAP45, FCGR1, NAIP2, NAIP5, DEPDC1B, ACAP1, SLPI, NAIP6, MADD, IGTP, PSME1, PSME2, PRKD2, ADAM8, RIN1, S100A9, S100A8, CSF1R, TXK, C5AR1, ADRB2, ARHGAP15, STK4, RASAL3…	1066	2110	39123	3.25263	5.11472e-43	4.40924e-45	3.40218e-45
GOTERM_BP_FAT	GO:0043085~positive regulation of catalytic activity	129	11.0162	1.44634e-36	CYFIP2, CD86, IL1RN, NCF1, GPR65, TNF, PYCARD, RINL, RGS1, ARHGDIB, TBC1D30, PIM1, CDK5RAP1, TBC1D10C, LGALS9, TBC1D22A, CD300A, S100A1, CYBA, DGKZ, ARHGAP45, FCGR1, DEPDC1B, ACAP1, MADD, IGTP, PSME1, PSME2, PRKD2, ADAM8, RIN1, S100A9, S100A8, CSF1R, TXK, ADRB2, ARHGAP15, STK4, RASAL3, RASGRP1, RASGRP4, PIK3R5, BCL2L11, CHTF8, CD19, TBC1D13, PMAIP1, STAP1, NLRP3, CCL21A, OSBPL8, TGFB1, ARHGAP25, …	1066	1307	39123	3.62234	1.08794e-32	6.5146e-35	5.02669e-35
GOTERM_BP_FAT	GO:0051336~regulation of hydrolase activity	113	9.64987	2.63706e-30	CYFIP2, CD86, RIPOR2, FCMR, 2810408A11RIK, GPR65, SPINT2, TNF, PYCARD, RINL, RGS1, ARHGDIB, RPS6KA1, TBC1D30, TBC1D10C, TBC1D22A, RAG1, CD300A, ARHGAP45, NAIP2, NAIP5, DEPDC1B, ACAP1, SLPI, NAIP6, PSME1, PSME2, PRKD2, RIN1, S100A9, S100A8, TXK, ADRB2, ARHGAP15, RASAL3, RASGRP1, RASGRP4, GRK2, BCL2L11, TBC1D13, PMAIP1, NLRP3, NCKAP1L, CCL21A, ARHGAP25, PTPRC, RGL1, RGL2, ARHGAP9, ITK, CD40, CCDC12…	1066	1196	39123	3.46755	1.9836e-26	9.22605e-29	7.11885e-29
GOTERM_BP_FAT	GO:0051345~positive regulation of hydrolase activity	81	6.91716	9.83101e-28	CYFIP2, CD86, ITK, CD40, CCDC125, GPR65, DOCK8, PLEK, TNF, PYCARD, PIDD1, RINL, RGS1, TMSB4X, TBC1D30, ARHGDIB, TBC1D10C, CCR7, TBC1D22A, CD33, RIPK3, SYK, CD300A, RHOG, ARAP2, TBC1D9, POT1A, GMIP, VAV1, ARHGAP45, SENP1, DEPDC1B, AIM2, ACAP1, TBC1D4, LCK, PSME1, XCL1, PSME2, ARHGEF1, PRKD2, RIN1, TNFRSF23, S100A9, S100A8, RGS18, NLRP1B, RGS14, TXK, PTAFR, NOD1, ADRB2, ARHGAP15, RASAL3, RASGRP1, R…	1066	693	39123	4.2897	7.39489e-24	3.18745e-26	2.45945e-26
GOTERM_BP_FAT	GO:0043547~positive regulation of GTPase activity	45	3.84287	1.89059e-17	RGS18, CD40, RGS14, CCDC125, GPR65, DOCK8, ARHGAP15, RASAL3, RASGRP1, RASGRP4, CCL9, RINL, SH3BP1, CCL6, RGS1, CCL5, TBC1D30, ARHGDIB, TBC1D10C, CCL3, TBC1D13, PTK2B, CCR7, CCL17, TBC1D22A, CCL21A, GIT2, CCL22, SEMA4D, RHOG, ARAP2, TBC1D9, GMIP, ARHGAP25, VAV1, ARHGAP45, DEPDC1B, ACAP1, TBC1D4, XCL1, ARHGEF1, RIN1, RGL1, SMAP2, RGL2	1066	345	39123	4.78705	1.4221e-13	3.55526e-16	2.74325e-16
GOTERM_BP_FAT	GO:0043087~regulation of GTPase activity	50	4.26985	2.48117e-17	ARHGAP9, RIPOR2, CD40, CCDC125, GPR65, DOCK8, ARRB2, PYCARD, RINL, RGS1, TBC1D30, ARHGDIB, TBC1D10C, CCR7, TBC1D22A, RHOG, ARAP2, TBC1D9, GMIP, VAV1, ARHGAP45, DEPDC1B, ACAP1, TBC1D4, XCL1, ARHGEF1, RIN1, RGS18, RGS14, ARHGAP15, RASAL3, RASGRP1, RASGRP4, CCL9, SH3BP1, CCL6, CCL5, TBC1D13, CCL3, PTK2B, SH3BP4, CCL17, CCL21A, GIT2, CCL22, SEMA4D, ARHGAP25, RGL1, SMAP2, RGL2	1066	428	39123	4.28747	1.86634e-13	4.60825e-16	3.55574e-16
Annotation Cluster 12	Enrichment Score: 31.50444524811104
Category	Term	Count	%	PValue	Genes	List Total	Pop Hits	Pop Total	Fold Enrichment	Bonferroni	Benjamini	FDR
GOTERM_BP_FAT	GO:0071706~tumor necrosis factor superfamily cytokine production	61	5.20922	1.59994e-44	H2-T23, CD84, TRIM30A, FLT3, TNFAIP3, PTPN22, ARRB2, IL27RA, SPN, PYCARD, ZC3H12A, ACP5, TNFRSF8, CCR7, LGALS9, CCR5, CD33, HAVCR2, CCR2, ARG2, FCER1G, SYK, DDX58, IFNGR1, NFKBIL1, CYBB, CYBA, MMP8, FOXP3, TLR1, FCGR3, TYROBP, TLR9, ADAM8, CACTIN, SASH3, PTGER4, CLEC4A1, CX3CR1, CLEC4A3, PTAFR, LY96, NLRC3, NOD1, OAS1C, RASGRP1, OAS1G, LILRA5, SLAMF9, PLCG2, CCL3, CD300LD, CD14, SLAMF1, LILRB4A, …	1066	204	39123	10.9742	1.20348e-40	9.40217e-43	7.25474e-43
GOTERM_BP_FAT	GO:1903555~regulation of tumor necrosis factor superfamily cytokine production	60	5.12383	5.05618e-44	H2-T23, CD84, TRIM30A, FLT3, TNFAIP3, PTPN22, ARRB2, IL27RA, SPN, PYCARD, ZC3H12A, ACP5, TNFRSF8, CCR7, LGALS9, CCR5, CD33, HAVCR2, CCR2, ARG2, FCER1G, SYK, DDX58, IFNGR1, NFKBIL1, CYBB, CYBA, MMP8, FOXP3, TLR1, FCGR3, TYROBP, TLR9, ADAM8, CACTIN, SASH3, PTGER4, CLEC4A1, CX3CR1, CLEC4A3, PTAFR, LY96, NLRC3, NOD1, OAS1C, RASGRP1, OAS1G, LILRA5, PLCG2, CCL3, CD300LD, CD14, SLAMF1, LILRB4A, CD2, CD2…	1066	199	39123	11.0656	3.80326e-40	2.90325e-42	2.24016e-42
GOTERM_BP_FAT	GO:0032680~regulation of tumor necrosis factor production	59	5.03843	4.20598e-43	H2-T23, CD84, TRIM30A, FLT3, TNFAIP3, PTPN22, ARRB2, IL27RA, SPN, PYCARD, ZC3H12A, ACP5, TNFRSF8, CCR7, LGALS9, CCR5, CD33, HAVCR2, CCR2, ARG2, FCER1G, SYK, DDX58, IFNGR1, NFKBIL1, CYBB, CYBA, MMP8, FOXP3, TLR1, FCGR3, TYROBP, TLR9, CACTIN, SASH3, PTGER4, CLEC4A1, CX3CR1, CLEC4A3, PTAFR, LY96, NLRC3, NOD1, OAS1C, RASGRP1, OAS1G, LILRA5, PLCG2, CCL3, CD300LD, CD14, SLAMF1, LILRB4A, CD2, CD24A, PTP…	1066	197	39123	10.9916	3.16373e-39	2.29256e-41	1.76895e-41
GOTERM_BP_FAT	GO:0032640~tumor necrosis factor production	58	4.95303	9.57461e-43	H2-T23, CD84, TRIM30A, FLT3, TNFAIP3, PTPN22, ARRB2, IL27RA, SPN, PYCARD, ZC3H12A, ACP5, TNFRSF8, CCR7, LGALS9, CCR5, CD33, HAVCR2, CCR2, ARG2, FCER1G, SYK, DDX58, IFNGR1, NFKBIL1, CYBB, CYBA, MMP8, FOXP3, TLR1, FCGR3, TYROBP, TLR9, CACTIN, SASH3, PTGER4, CLEC4A1, CLEC4A3, PTAFR, LY96, NLRC3, NOD1, OAS1C, RASGRP1, OAS1G, LILRA5, SLAMF9, PLCG2, CCL3, CD14, SLAMF1, LILRB4A, CD2, CD24A, PTPRC, PTPN6…	1066	191	39123	11.1447	7.20202e-39	5.1443e-41	3.96936e-41
GOTERM_BP_FAT	GO:0001818~negative regulation of cytokine production	69	5.8924	1.26713e-41	CD84, PGLYRP2, TRIM30A, CD83, FLT3, TNFAIP3, GIMAP3, PTPN22, ARRB2, TNF, IL27RA, PYCARD, TMSB4X, ZC3H12A, DHX58, ACP5, CCR7, LGALS9, PGLYRP1, ABCD1, CD33, HAVCR2, CD96, ARG2, TICAM2, NFKBIL1, ACOD1, MMP8, FOXP3, CD200R1, TYROBP, BANK1, DDIT3, CPTP, TLR9, XCL1, TLR8, SH2D1B1, CACTIN, EZR, PTGER4, CLEC4A1, CX3CR1, CLEC4A3, LEF1, NLRC3, OAS1C, GATA3, OAS1G, HDAC7, LILRA5, SERPINB1A, IL1RL1, INPP5D, …	1066	306	39123	8.27566	9.53133e-38	6.52831e-40	5.03727e-40
GOTERM_BP_FAT	GO:0032675~regulation of interleukin-6 production	48	4.09906	6.73053e-34	CD84, TRIM30A, FLT3, PTAFR, TNFAIP3, IL6RA, NOD1, PTPN22, NLRC3, ARRB2, TNF, AIF1, LILRA5, IL27RA, PYCARD, GRK2, INPP5D, ZC3H12A, PLCG2, CD300LD, NCKAP1L, LGALS9, CCR5, SLAMF1, HAVCR2, CD74, FCER1G, TICAM2, SYK, DDX58, LAPTM5, CYBA, LILRB4A, POU2F2, MMP8, FOXP3, KLF2, TLR1, CD24A, CD200R1, TYROBP, BANK1, POU2AF1, IL1B, TLR9, TLR8, PTPN6, TLR7	1066	169	39123	10.4239	5.0627e-30	2.7366e-32	2.11157e-32
GOTERM_BP_FAT	GO:0032635~interleukin-6 production	48	4.09906	3.87282e-33	CD84, TRIM30A, FLT3, PTAFR, TNFAIP3, IL6RA, NOD1, PTPN22, NLRC3, ARRB2, TNF, AIF1, LILRA5, IL27RA, PYCARD, GRK2, IL18RAP, INPP5D, ZC3H12A, PLCG2, NCKAP1L, LGALS9, CCR5, SLAMF1, HAVCR2, CD74, FCER1G, TICAM2, SYK, DDX58, LAPTM5, CYBA, LILRB4A, POU2F2, MMP8, FOXP3, KLF2, TLR1, CD24A, CD200R1, TYROBP, BANK1, POU2AF1, IL1B, TLR9, TLR8, PTPN6, TLR7	1066	175	39123	10.0665	2.91314e-29	1.53323e-31	1.18304e-31
GOTERM_BP_FAT	GO:1903557~positive regulation of tumor necrosis factor superfamily cytokine production	36	3.0743	4.26382e-26	SASH3, H2-T23, CD84, PTAFR, LY96, NOD1, OAS1C, RASGRP1, OAS1G, LILRA5, SPN, PYCARD, CCL3, PLCG2, TNFRSF8, CCR7, LGALS9, CD14, CCR5, HAVCR2, CCR2, FCER1G, SYK, IFNGR1, DDX58, CYBB, CYBA, MMP8, CD2, TLR1, FCGR3, PTPRC, TYROBP, TLR9, ADAM8, PF4	1066	122	39123	10.8297	3.20724e-22	1.28805e-24	9.93863e-25
GOTERM_BP_FAT	GO:0032760~positive regulation of tumor necrosis factor production	35	2.9889	8.40344e-25	SASH3, H2-T23, CD84, PTAFR, LY96, NOD1, OAS1C, RASGRP1, OAS1G, LILRA5, SPN, PYCARD, CCL3, PLCG2, TNFRSF8, CCR7, LGALS9, CD14, CCR5, HAVCR2, CCR2, FCER1G, SYK, IFNGR1, DDX58, CYBB, CYBA, MMP8, CD2, TLR1, FCGR3, PTPRC, TYROBP, TLR9, PF4	1066	123	39123	10.4433	6.32107e-21	2.42186e-23	1.86872e-23
GOTERM_BP_FAT	GO:0032720~negative regulation of tumor necrosis factor production	23	1.96413	7.00945e-18	CLEC4A1, PTGER4, ARG2, CLEC4A3, TRIM30A, FLT3, NFKBIL1, TNFAIP3, PTPN22, NLRC3, ARRB2, LILRB4A, FOXP3, IL27RA, CD24A, ZC3H12A, ACP5, PTPN6, CACTIN, CD33, GPR18, SLAMF1, HAVCR2	1066	70	39123	12.0588	5.27251e-14	1.36107e-16	1.0502e-16
GOTERM_BP_FAT	GO:1903556~negative regulation of tumor necrosis factor superfamily cytokine production	23	1.96413	1.38546e-17	CLEC4A1, PTGER4, ARG2, CLEC4A3, TRIM30A, FLT3, NFKBIL1, TNFAIP3, PTPN22, NLRC3, ARRB2, LILRB4A, FOXP3, IL27RA, CD24A, ZC3H12A, ACP5, PTPN6, CACTIN, CD33, GPR18, SLAMF1, HAVCR2	1066	72	39123	11.7239	1.04215e-13	2.64504e-16	2.04092e-16
GOTERM_BP_FAT	GO:0032755~positive regulation of interleukin-6 production	27	2.30572	2.36216e-17	PTAFR, IL6RA, NOD1, TNF, AIF1, LILRA5, PYCARD, GRK2, PLCG2, LGALS9, CCR5, CD74, FCER1G, TICAM2, SYK, DDX58, LAPTM5, CYBA, POU2F2, MMP8, TLR1, TYROBP, POU2AF1, IL1B, TLR9, TLR8, TLR7	1066	111	39123	8.92721	1.77682e-13	4.40898e-16	3.40198e-16
Annotation Cluster 13	Enrichment Score: 31.375491726945274
Category	Term	Count	%	PValue	Genes	List Total	Pop Hits	Pop Total	Fold Enrichment	Bonferroni	Benjamini	FDR
GOTERM_BP_FAT	GO:0008219~cell death	205	17.5064	1.32451e-51	CYFIP2, IL1RN, SPI1, IKZF3, IL27RA, LGALS3, RASSF5, CHEK2, RPS6KA1, ZC3H12A, MYB, TNS4, PGLYRP1, PDK1, PRKCB, SP110, ACSL5, RUNX3, DDIT3, DDIT4, TXNIP, PRKD2, RBCK1, ANP32A, GATA3, PLA2G6, KLK8, DEDD2, PLAC8, KLRK1, NUAK2, INPP5D, PLCG2, NCKAP1L, PLCG1, ST3GAL1, CCL21A, GSDMD, PLK3, CDK19, BCL11B, CD28, REL, CD27, IFI27L2A, RGL2, ADA, CSRNP1, CD40, SH3KBP1, CD3G, SLC7A11, CD3E, TNFAIP8L1, OLR1, C…	1066	2317	39123	3.24715	9.963e-48	1.05989e-49	8.17817e-50
GOTERM_BP_FAT	GO:0012501~programmed cell death	193	16.4816	8.86146e-50	CYFIP2, IL1RN, SPI1, IKZF3, IL27RA, LGALS3, RASSF5, CHEK2, RPS6KA1, ZC3H12A, MYB, TNS4, PGLYRP1, PDK1, PRKCB, SP110, ACSL5, RUNX3, DDIT3, DDIT4, TXNIP, RBCK1, ANP32A, GATA3, PLA2G6, DEDD2, PLAC8, KLRK1, NUAK2, INPP5D, PLCG2, NCKAP1L, PLCG1, ST3GAL1, CCL21A, GSDMD, PLK3, CDK19, BCL11B, CD28, CD27, IFI27L2A, RGL2, ADA, CSRNP1, CD40, SH3KBP1, CD3G, SLC7A11, CD3E, TNFAIP8L1, CTLA4, CCR7, TNFAIP8L2, B…	1066	2135	39123	3.31768	6.66559e-46	6.47145e-48	4.99339e-48
GOTERM_BP_FAT	GO:0006915~apoptotic process	179	15.2861	6.4536e-45	CYFIP2, FCMR, IL1RN, ITPRIP, SPI1, NCF1, PDCD7, GPR65, RORC, GIMAP3, TNF, GIMAP8, IL27RA, PYCARD, LGALS3, RASSF5, CHEK2, ZC3H12A, RPS6KA1, MYB, PIM1, CAPN3, TNFRSF8, PIM2, TNS4, PGLYRP1, RAG1, PDK1, ZBP1, PRKCB, SP110, SHISA5, LIG4, ACSL5, RUNX3, NAIP2, NAIP5, BRMS1, TYROBP, NAIP6, DDIT3, MADD, DDIT4, ELMO1, TXNIP, ADAM8, RBCK1, S100A9, S100A8, CSF1R, H2-M3, TCF7, C5AR1, ADRB2, GATA3, PLA2G6, STK…	1066	2015	39123	3.26027	4.8544e-41	3.91484e-43	3.0207e-43
GOTERM_BP_FAT	GO:0010941~regulation of cell death	168	14.3467	3.28418e-41	FCMR, IL1RN, ITPRIP, PDCD7, RORC, GIMAP3, ETS1, TNF, IKZF3, GIMAP8, IL27RA, PYCARD, LGALS3, CYSLTR2, RASSF5, CHEK2, ZC3H12A, RPS6KA1, MYB, PIM1, CAPN3, TNFRSF8, PIM2, RAG1, ZBP1, SP110, LIG4, ACSL5, KMO, RUNX3, NAIP2, NAIP5, BRMS1, TYROBP, NAIP6, DDIT3, MADD, DDIT4, TXNIP, ADAM8, RBCK1, S100A9, CARD11, S100A8, CSF1R, ANP32A, H2-M3, TCF7, C5AR1, ADRB2, GATA3, PLA2G6, STK4, CORO1A, DEDD2, PLAC8, HC…	1066	1919	39123	3.21299	2.47036e-37	1.65796e-39	1.27929e-39
GOTERM_BP_FAT	GO:0043067~regulation of programmed cell death	157	13.4073	7.44953e-40	FCMR, IL1RN, ITPRIP, PDCD7, RORC, GIMAP3, ETS1, TNF, IKZF3, GIMAP8, IL27RA, PYCARD, LGALS3, RASSF5, CHEK2, ZC3H12A, RPS6KA1, MYB, PIM1, CAPN3, TNFRSF8, PIM2, RAG1, ZBP1, SP110, LIG4, ACSL5, RUNX3, NAIP2, NAIP5, BRMS1, NAIP6, DDIT3, MADD, TXNIP, ADAM8, RBCK1, S100A9, CARD11, S100A8, CSF1R, ANP32A, H2-M3, TCF7, C5AR1, ADRB2, GATA3, PLA2G6, STK4, CORO1A, DEDD2, PLAC8, HCAR2, GRK2, BCL2L11, KLRK1, NU…	1066	1744	39123	3.30391	5.60354e-36	3.61518e-38	2.78949e-38
GOTERM_BP_FAT	GO:0042981~regulation of apoptotic process	154	13.1512	5.7676e-39	FCMR, IL1RN, ITPRIP, PDCD7, RORC, GIMAP3, ETS1, TNF, IKZF3, GIMAP8, IL27RA, PYCARD, LGALS3, RASSF5, CHEK2, ZC3H12A, RPS6KA1, MYB, PIM1, CAPN3, TNFRSF8, PIM2, RAG1, ZBP1, SP110, LIG4, ACSL5, RUNX3, NAIP2, NAIP5, BRMS1, NAIP6, DDIT3, MADD, TXNIP, ADAM8, RBCK1, S100A9, CARD11, S100A8, CSF1R, ANP32A, H2-M3, TCF7, C5AR1, ADRB2, GATA3, PLA2G6, STK4, CORO1A, DEDD2, PLAC8, HCAR2, GRK2, BCL2L11, KLRK1, NU…	1066	1714	39123	3.2975	4.33839e-35	2.74581e-37	2.11868e-37
GOTERM_BP_FAT	GO:0010942~positive regulation of cell death	82	7.00256	2.64729e-25	CD40, ITGAM, PDCD7, PIK3CD, ARRB2, TNF, TREM1, PYCARD, PIDD1, CYSLTR2, CHEK2, MYB, ZC3H12A, NCK2, TNFRSF8, CTLA4, CCR5, CTSC, ZBP1, ITGA4, RIPK3, SYK, SP110, PLAUR, KMO, RUNX3, MMP9, DUSP6, SENP1, BRMS1, TYROBP, LCK, DDIT3, IL1B, IRF1, DDIT4, TXNIP, IRF5, ADAM8, TNFRSF26, RBCK1, TNFRSF23, S100A9, S100A8, C1QA, NLRP1B, HPGD, H2-M3, NOD1, ADRB2, PLA2G6, STK4, MALT1, DEDD2, HCAR2, GRK2, BCL2L11, KLR…	1066	772	39123	3.89827	1.99129e-21	7.83972e-24	6.04915e-24
GOTERM_BP_FAT	GO:0043068~positive regulation of programmed cell death	73	6.23399	2.28437e-22	CD40, PDCD7, PIK3CD, ARRB2, TNF, TREM1, PYCARD, PIDD1, CHEK2, MYB, ZC3H12A, NCK2, TNFRSF8, CTLA4, CCR5, CTSC, ZBP1, ITGA4, RIPK3, SYK, SP110, PLAUR, RUNX3, MMP9, DUSP6, SENP1, BRMS1, LCK, DDIT3, IL1B, TXNIP, IRF5, ADAM8, TNFRSF26, RBCK1, TNFRSF23, S100A9, S100A8, NLRP1B, HPGD, H2-M3, NOD1, ADRB2, PLA2G6, STK4, MALT1, DEDD2, HCAR2, GRK2, BCL2L11, KLRK1, INPP5D, CCL5, CXCR3, CXCR2, CCL3, PMAIP1, NL…	1066	693	39123	3.86602	1.71831e-18	5.94569e-21	4.58772e-21
GOTERM_BP_FAT	GO:0043065~positive regulation of apoptotic process	73	6.23399	2.48294e-22	CD40, PDCD7, PIK3CD, ARRB2, TNF, TREM1, PYCARD, PIDD1, CHEK2, MYB, ZC3H12A, NCK2, TNFRSF8, CTLA4, CCR5, CTSC, ZBP1, ITGA4, RIPK3, SYK, SP110, PLAUR, RUNX3, MMP9, DUSP6, SENP1, BRMS1, LCK, DDIT3, IL1B, TXNIP, IRF5, ADAM8, TNFRSF26, RBCK1, TNFRSF23, S100A9, S100A8, NLRP1B, HPGD, H2-M3, NOD1, ADRB2, PLA2G6, STK4, MALT1, DEDD2, HCAR2, GRK2, BCL2L11, KLRK1, INPP5D, CCL5, CXCR3, CXCR2, CCL3, PMAIP1, NL…	1066	694	39123	3.86045	1.86767e-18	6.44024e-21	4.96931e-21
GOTERM_BP_FAT	GO:0043069~negative regulation of programmed cell death	85	7.25875	2.73322e-17	FCMR, IL1RN, ITPRIP, DOCK8, RORC, TNFAIP3, GIMAP3, ADAR, ARRB2, TNF, PIK3CG, IL27RA, PIDD1, HK3, LGALS3, RPS6KA1, ZC3H12A, PIM1, CAPN3, CCR7, BCL2A1D, PIM2, INSL3, CCR5, BCL2A1B, RAG1, ARG2, FCER1G, TNFRSF18, PLAUR, LIG4, MMP9, NAIP2, HCK, NAIP5, NAIP6, IL1B, MADD, KIT, HCLS1, SGK3, ADAM8, RBCK1, TNFRSF23, CX3CR1, CSF1R, SGMS1, TCF7, LEF1, C5AR1, GATA3, CBL, CORO1A, AIF1, GNAI2, PLAC8, GRK2, NUAK…	1066	1107	39123	2.81803	2.05593e-13	5.05143e-16	3.8977e-16
GOTERM_BP_FAT	GO:0060548~negative regulation of cell death	90	7.68574	2.29792e-16	FCMR, IL1RN, ITPRIP, DOCK8, RORC, TNFAIP3, GIMAP3, ADAR, ARRB2, SLC7A11, TNF, PIK3CG, IL27RA, PIDD1, HK3, LGALS3, RPS6KA1, ZC3H12A, PIM1, CAPN3, CCR7, BCL2A1D, PIM2, INSL3, CCR5, BCL2A1B, RAG1, ARG2, FCER1G, TNFRSF18, PLAUR, LIG4, MMP9, NAIP2, HCK, NAIP5, CD200R1, NAIP6, IL1B, MADD, KIT, HCLS1, SGK3, ARHGEF1, ADAM8, RBCK1, TNFRSF23, CX3CR1, CSF1R, SGMS1, TCF7, LEF1, C5AR1, GATA3, CBL, CORO1A, AIF…	1066	1246	39123	2.65094	1.67022e-12	4.11546e-15	3.1755e-15
GOTERM_BP_FAT	GO:0043066~negative regulation of apoptotic process	80	6.83177	3.09485e-15	FCMR, IL1RN, ITPRIP, DOCK8, RORC, TNFAIP3, GIMAP3, ADAR, ARRB2, TNF, PIK3CG, IL27RA, PIDD1, LGALS3, RPS6KA1, ZC3H12A, PIM1, CAPN3, CCR7, BCL2A1D, PIM2, INSL3, CCR5, BCL2A1B, RAG1, ARG2, FCER1G, TNFRSF18, PLAUR, LIG4, MMP9, NAIP2, HCK, NAIP5, NAIP6, IL1B, MADD, HCLS1, SGK3, ADAM8, TNFRSF23, CX3CR1, CSF1R, SGMS1, TCF7, LEF1, C5AR1, GATA3, CBL, CORO1A, AIF1, GNAI2, PLAC8, GRK2, NUAK2, CCL5, CXCR3, U…	1066	1083	39123	2.71104	2.33831e-11	5.09397e-14	3.93053e-14
Annotation Cluster 14	Enrichment Score: 29.570867578710534
Category	Term	Count	%	PValue	Genes	List Total	Pop Hits	Pop Total	Fold Enrichment	Bonferroni	Benjamini	FDR
GOTERM_BP_FAT	GO:0002683~negative regulation of immune system process	129	11.0162	3.62253e-79	CD86, RIPOR2, CD84, PILRB1, SPI1, PGLYRP2, GPR68, LST1, GIMAP3, SLA2, TNF, IL27RA, MILR1, IL4I1, LGALS3, ZC3H12A, MYB, GPR171, DHX58, TBC1D10C, UBASH3A, LGALS9, HOXA7, RAG2, PGLYRP1, CD96, TICAM2, CD300A, NFKBIL1, TAP2, TAP1, ACOD1, RUNX3, LAX1, FOXP3, DGKZ, TYROBP, SH2D1B1, EZR, H2-M3, ALOX15, IL4RA, TAPBPL, SAMSN1, INPP5D, BTLA, LPXN, STAP1, NCKAP1L, PAG1, CCL21A, SLAMF1, CCR1, TGFB1, SH2D1A, I…	1066	565	39123	8.37946	2.72487e-75	6.81217e-77	5.2563e-77
GOTERM_BP_FAT	GO:0002695~negative regulation of leukocyte activation	60	5.12383	3.41285e-43	CD86, RIPOR2, CD84, SPI1, PGLYRP2, TNFRSF13B, FLT3, LST1, TNFAIP3, GIMAP3, PTPN22, SPN, MILR1, LGALS3, IL4I1, ZC3H12A, TBC1D10C, CTLA4, CD37, TNFAIP8L2, LGALS9, RAG2, PGLYRP1, HAVCR2, CCR2, ARG2, CD300A, FOXP3, RUNX3, LAX1, FGR, TYROBP, BANK1, IRF1, XCL1, SLFN1, H2-M3, IL4RA, CST7, SAMSN1, TSPAN32, CNR2, INPP5D, BTLA, NCKAP1L, PAG1, CD74, PLA2G2D, TGFB1, LAPTM5, LILRB4A, H2-AA, SMAD7, CD24A, FAS,…	1066	205	39123	10.7417	2.56714e-39	1.87383e-41	1.44585e-41
GOTERM_BP_FAT	GO:0050866~negative regulation of cell activation	62	5.29462	6.18768e-42	CD86, RIPOR2, CD84, SPI1, PGLYRP2, TNFRSF13B, FLT3, LST1, TNFAIP3, GIMAP3, PTPN22, SPN, MILR1, LGALS3, IL4I1, ZC3H12A, TBC1D10C, CTLA4, CD37, TNFAIP8L2, LGALS9, RAG2, PGLYRP1, HAVCR2, CCR2, ARG2, CD300A, FOXP3, RUNX3, LAX1, FGR, TYROBP, BANK1, IRF1, XCL1, SLFN1, H2-M3, IL4RA, ADRB2, CST7, SAMSN1, TSPAN32, CNR2, ADAMTS18, INPP5D, BTLA, NCKAP1L, PAG1, CD74, PLA2G2D, TGFB1, LAPTM5, LILRB4A, H2-AA, S…	1066	233	39123	9.76586	4.65437e-38	3.2322e-40	2.49398e-40
GOTERM_BP_FAT	GO:0051250~negative regulation of lymphocyte activation	52	4.44065	1.59963e-37	CD86, RIPOR2, PGLYRP2, TNFRSF13B, FLT3, LST1, TNFAIP3, GIMAP3, PTPN22, SPN, LGALS3, IL4I1, ZC3H12A, TBC1D10C, CTLA4, TNFAIP8L2, LGALS9, RAG2, PGLYRP1, HAVCR2, ARG2, CD300A, FOXP3, RUNX3, LAX1, FGR, TYROBP, BANK1, IRF1, XCL1, SLFN1, H2-M3, IL4RA, SAMSN1, INPP5D, BTLA, NCKAP1L, PAG1, CD74, PLA2G2D, TGFB1, LAPTM5, LILRB4A, H2-AA, SMAD7, CD24A, FAS, PTPN6, PKN1, FCGR2B, NFKBID, H2-AB1	1066	177	39123	10.7821	1.20324e-33	7.38184e-36	5.69585e-36
GOTERM_BP_FAT	GO:0022408~negative regulation of cell-cell adhesion	49	4.18446	9.95014e-30	CD86, RIPOR2, IL1RN, SPI1, TNFAIP3, GIMAP3, PTPN22, SPINT2, SPN, LGALS3, IL4I1, ZC3H12A, CTLA4, TNFAIP8L2, LGALS9, RAG2, HAVCR2, ARG2, CD300A, SWAP70, FOXP3, RUNX3, LAX1, IRF1, XCL1, ADAM8, AKNA, SLFN1, H2-M3, LEF1, IL4RA, ADRB2, ADAMTS18, BTLA, NCKAP1L, PAG1, CCL21A, CD74, PLA2G2D, TGFB1, LAPTM5, LILRB4A, H2-AA, ASS1, SMAD7, CD24A, PTPN6, NFKBID, H2-AB1	1066	216	39123	8.32563	7.48449e-26	3.41758e-28	2.63701e-28
GOTERM_BP_FAT	GO:0007162~negative regulation of cell adhesion	58	4.95303	1.06909e-29	CD86, RIPOR2, IL1RN, SPI1, TNFAIP3, GIMAP3, PTPN22, SPINT2, RND1, SPN, LGALS3, IL4I1, ZC3H12A, ACP5, CTLA4, TNFAIP8L2, LGALS9, HOXA7, RAG2, HAVCR2, ARG2, CD300A, SWAP70, FOXP3, RUNX3, LAX1, MMP12, IRF1, XCL1, ADAM8, AKNA, SLFN1, H2-M3, LEF1, IL4RA, ADRB2, ADAMTS18, BTLA, LPXN, NCKAP1L, PAG1, CCL21A, CD74, PLA2G2D, TGFB1, SEMA4D, LAPTM5, LILRB4A, CORO2B, H2-AA, ASS1, SMAD7, CD24A, PTPRC, PTPN6, NF…	1066	320	39123	6.65201	8.04171e-26	3.65532e-28	2.82046e-28
GOTERM_BP_FAT	GO:1903038~negative regulation of leukocyte cell-cell adhesion	40	3.41588	6.55131e-27	CD86, RIPOR2, SLFN1, H2-M3, IL4RA, GIMAP3, PTPN22, SPN, LGALS3, IL4I1, ZC3H12A, BTLA, CTLA4, NCKAP1L, TNFAIP8L2, LGALS9, RAG2, PAG1, CCL21A, HAVCR2, CD74, ARG2, PLA2G2D, TGFB1, CD300A, LAPTM5, LILRB4A, FOXP3, RUNX3, H2-AA, LAX1, ASS1, SMAD7, CD24A, IRF1, XCL1, PTPN6, ADAM8, NFKBID, H2-AB1	1066	152	39123	9.65809	4.9279e-23	2.05329e-25	1.58433e-25
GOTERM_BP_FAT	GO:0050868~negative regulation of T cell activation	37	3.15969	3.21633e-25	CD86, RIPOR2, SLFN1, H2-M3, IL4RA, GIMAP3, PTPN22, SPN, LGALS3, IL4I1, ZC3H12A, BTLA, CTLA4, NCKAP1L, TNFAIP8L2, LGALS9, RAG2, PAG1, HAVCR2, CD74, ARG2, PLA2G2D, TGFB1, CD300A, LAPTM5, LILRB4A, FOXP3, RUNX3, H2-AA, LAX1, SMAD7, CD24A, IRF1, XCL1, PTPN6, NFKBID, H2-AB1	1066	138	39123	9.84006	2.41932e-21	9.48754e-24	7.32062e-24
GOTERM_BP_FAT	GO:0032945~negative regulation of mononuclear cell proliferation	28	2.39112	3.32157e-20	CD86, RIPOR2, TNFRSF13B, SLFN1, H2-M3, LST1, SPN, IL4I1, INPP5D, BTLA, CTLA4, LGALS9, HAVCR2, ARG2, PLA2G2D, TGFB1, CD300A, LAPTM5, LILRB4A, FOXP3, H2-AA, CD24A, TYROBP, XCL1, PTPN6, PKN1, FCGR2B, H2-AB1	1066	96	39123	10.7044	2.49848e-16	7.64062e-19	5.89553e-19
GOTERM_BP_FAT	GO:0050672~negative regulation of lymphocyte proliferation	28	2.39112	4.48032e-20	CD86, RIPOR2, TNFRSF13B, SLFN1, H2-M3, LST1, SPN, IL4I1, INPP5D, BTLA, CTLA4, LGALS9, HAVCR2, ARG2, PLA2G2D, TGFB1, CD300A, LAPTM5, LILRB4A, FOXP3, H2-AA, CD24A, TYROBP, XCL1, PTPN6, PKN1, FCGR2B, H2-AB1	1066	97	39123	10.594	3.3701e-16	1.02124e-18	7.87994e-19
GOTERM_BP_FAT	GO:0070664~negative regulation of leukocyte proliferation	28	2.39112	1.4273e-19	CD86, RIPOR2, TNFRSF13B, SLFN1, H2-M3, LST1, SPN, IL4I1, INPP5D, BTLA, CTLA4, LGALS9, HAVCR2, ARG2, PLA2G2D, TGFB1, CD300A, LAPTM5, LILRB4A, FOXP3, H2-AA, CD24A, TYROBP, XCL1, PTPN6, PKN1, FCGR2B, H2-AB1	1066	101	39123	10.1745	1.07361e-15	3.13007e-18	2.41517e-18
GOTERM_BP_FAT	GO:0008285~negative regulation of cell proliferation	74	6.31939	1.55714e-19	CD86, RIPOR2, TES, TNFRSF13B, FLT3, LST1, TNFAIP3, SPINT2, TNF, SPN, LGALS3, IL4I1, HPGDS, RASSF5, CTLA4, CD37, PIM2, LGALS9, INSL3, CCR5, B2M, HAVCR2, ARG2, KLF13, CD300A, TINF2, 4930503L19RIK, HMGA1B, ETV3, FOXP3, CBFA2T3, RUNX3, MMP9, TYROBP, IL1B, IRF1, XCL1, CSF1R, SLFN2, SLFN1, H2-M3, NLRC3, GATA3, STK4, AIF1, TSPAN32, IL1RL1, ALOX5, INPP5D, CXCR3, BTLA, PTK2B, PMAIP1, SH3BP4, CDKN2D, PLA2G…	1066	797	39123	3.4076	1.17128e-15	3.39501e-18	2.6196e-18
GOTERM_BP_FAT	GO:0050869~negative regulation of B cell activation	18	1.53715	3.5535e-17	TNFRSF13B, FLT3, CD300A, LAPTM5, TNFAIP3, LILRB4A, FOXP3, SAMSN1, CD24A, TYROBP, BANK1, INPP5D, TBC1D10C, BTLA, FAS, CTLA4, PKN1, FCGR2B	1066	38	39123	17.3846	2.67294e-13	6.55133e-16	5.05503e-16
GOTERM_BP_FAT	GO:0042130~negative regulation of T cell proliferation	21	1.79334	3.1586e-14	CD86, RIPOR2, ARG2, PLA2G2D, TGFB1, SLFN1, H2-M3, LAPTM5, LILRB4A, H2-AA, FOXP3, SPN, CD24A, IL4I1, BTLA, XCL1, CTLA4, PTPN6, LGALS9, H2-AB1, HAVCR2	1066	80	39123	9.63395	2.38006e-10	4.82907e-13	3.72613e-13
Annotation Cluster 15	Enrichment Score: 27.577227990263506
Category	Term	Count	%	PValue	Genes	List Total	Pop Hits	Pop Total	Fold Enrichment	Bonferroni	Benjamini	FDR
GOTERM_BP_FAT	GO:0032103~positive regulation of response to external stimulus	67	5.72161	5.07696e-34	H2-T23, RIPOR2, SPI1, TNF, ETS1, TREM1, PIK3CG, CTSS, PYCARD, TMSB4X, DHX58, RAC2, C3AR1, CCR7, LGALS9, CCR5, CCR4, GPSM3, OASL1, HAVCR2, CCR2, ZBP1, FCER1G, SWAP70, CD180, ACOD1, CYBA, FCGR1, FCGR3, IL1B, TLR9, XCL1, PRKD2, ADAM8, S100A9, S100A8, PTGER4, CX3CR1, CSF1R, NLRP1B, C5AR1, LY96, NOD1, AIF1, LILRA5, IL1RL1, CCL5, CXCR3, CXCR2, CCL3, PTK2B, NCKAP1L, CCL21A, SLAMF1, CCR1, CD74, CDK19, TG…	1066	373	39123	6.59236	3.81889e-30	2.09829e-32	1.61905e-32
GOTERM_BP_FAT	GO:0050727~regulation of inflammatory response	68	5.807	1.78622e-32	H2-T23, PGLYRP2, NCF1, TNFAIP3, TNF, ETS1, PIK3CG, CTSS, SPN, PYCARD, TMSB4X, ZC3H12A, ACP5, CCR7, TNFAIP8L2, LGALS9, PGLYRP1, CCR5, ABCD1, GPSM3, CCR2, ZBP1, CR2, FCER1G, ACOD1, FOXP3, FCGR1, FCGR3, IL1B, TLR9, XCL1, ADAM8, S100A9, DNASE1L3, S100A8, PTGER4, CX3CR1, NLRP1B, AKNA, ALOX15, PLD4, NLRC3, ADRB2, AOAH, GATA3, LILRA5, IL1RL1, SBNO2, CNR2, ALOX5, CCL5, CCL3, NLRP3, PLA2G2D, CDK19, CMA1, …	1066	408	39123	6.11679	1.34359e-28	6.82027e-31	5.26254e-31
GOTERM_BP_FAT	GO:0050729~positive regulation of inflammatory response	33	2.8181	2.0454e-18	PTGER4, H2-T23, NLRP1B, TNF, ETS1, PIK3CG, CTSS, LILRA5, PYCARD, IL1RL1, CCL5, CCL3, CCR7, CCR5, GPSM3, CCR2, ZBP1, CDK19, FCER1G, OSM, NKG7, FCGR1, NFKBIA, CD24A, FCGR3, CD6, IL1B, ALOX5AP, CD28, TLR9, ADAM8, S100A9, S100A8	1066	165	39123	7.34015	1.53855e-14	4.11377e-17	3.17419e-17
Annotation Cluster 16	Enrichment Score: 27.21848032831249
Category	Term	Count	%	PValue	Genes	List Total	Pop Hits	Pop Total	Fold Enrichment	Bonferroni	Benjamini	FDR
GOTERM_BP_FAT	GO:0002703~regulation of leukocyte mediated immunity	81	6.91716	6.60044e-55	H2-T23, CD40, H2-T22, CD84, SPI1, ITGAM, ITGB2, H2-K1, GIMAP3, ARRB2, TNF, IL27RA, SPN, IL4I1, CD1D1, IL18RAP, RAC2, LGALS9, B2M, HAVCR2, CD177, CCR2, CD96, CR2, FCER1G, RIPK3, SYK, DDX58, CD300A, TAP2, TAP1, FOXP3, UNC13D, VAV1, FCGR1, FGR, FCGR3, IL1B, KIT, TLR9, XCL1, CD226, FCER2A, SH2D1B1, DNASE1L3, SASH3, H2-M2, PTAFR, H2-M3, H2-Q7, STXBP2, IL4RA, WAS, H2-Q2, GATA3, H2-Q1, RASGRP1, MALT1, K…	1066	304	39123	9.77882	4.96485e-51	5.98175e-53	4.61553e-53
GOTERM_BP_FAT	GO:0002449~lymphocyte mediated immunity	95	8.11272	3.48744e-47	H2-T23, CD40, H2-T22, H2-K1, GIMAP3, ARRB2, TNF, IL27RA, SPN, IL4I1, CD1D1, IL18RAP, H2-OB, H2-OA, LGALS9, B2M, CTSC, HAVCR2, CCR2, CD96, CR2, FCER1G, RIPK3, SWAP70, TAP2, LIG4, TAP1, FOXP3, UNC13D, VAV1, FCGR1, FCGR3, CD8A, IL1B, XCL1, CD226, FCER2A, SH2D1B1, SASH3, C1QB, C1QA, H2-M2, H2-DMA, H2-M3, H2-Q7, IL4RA, WAS, H2-Q2, GATA3, PIRB, H2-Q1, CORO1A, RASGRP1, MALT1, KLRK1, H2-DMB1, CD19, INPP5…	1066	544	39123	6.40914	2.62325e-43	2.28109e-45	1.7601e-45
GOTERM_BP_FAT	GO:0002706~regulation of lymphocyte mediated immunity	62	5.29462	6.18768e-42	H2-T23, CD40, H2-T22, H2-K1, GIMAP3, ARRB2, TNF, IL27RA, SPN, IL4I1, CD1D1, IL18RAP, LGALS9, B2M, HAVCR2, CCR2, CD96, CR2, FCER1G, RIPK3, TAP2, TAP1, FOXP3, VAV1, FCGR1, FCGR3, IL1B, XCL1, CD226, FCER2A, SH2D1B1, SASH3, H2-M2, H2-M3, H2-Q7, WAS, H2-Q2, GATA3, H2-Q1, RASGRP1, MALT1, KLRK1, NLRP3, SLAMF6, NCKAP1L, TNFSFM13, SLAMF1, TGFB1, SH2D1A, LILRB4A, SMAD7, CD24A, PTPRC, CD28, KLRD1, PTPN6, FC…	1066	233	39123	9.76586	4.65437e-38	3.2322e-40	2.49398e-40
GOTERM_BP_FAT	GO:0001906~cell killing	65	5.55081	4.96823e-40	H2-T23, H2-T22, SPI1, ITGAM, NCF1, H2-K1, GIMAP3, ARRB2, CXCL2, TREM1, LGALS3, CD1D1, IL18RAP, LGALS9, PGLYRP1, CCR5, B2M, CTSC, HAVCR2, RIPK3, SYK, TAP2, TAP1, UNC13D, VAV1, FCGR1, FCGR3, TYROBP, XCL1, CD226, FCER2A, SH2D1B1, DNASE1L3, CX3CR1, H2-M2, LYZ2, H2-M3, H2-Q7, STXBP2, H2-Q2, NTS, H2-Q1, CORO1A, RASGRP1, BCL2L11, KLRK1, STAP1, SLAMF6, NCKAP1L, CCL17, CCL21A, CCL22, SH2D1A, GZMB, RAB27A,…	1066	280	39123	8.51982	3.7371e-36	2.42669e-38	1.87244e-38
GOTERM_BP_FAT	GO:0001909~leukocyte mediated cytotoxicity	51	4.35525	2.40063e-36	H2-T23, H2-T22, SPI1, ITGAM, NCF1, H2-K1, GIMAP3, ARRB2, TREM1, CD1D1, IL18RAP, LGALS9, B2M, CTSC, HAVCR2, RIPK3, TAP2, TAP1, UNC13D, VAV1, FCGR1, FCGR3, TYROBP, XCL1, CD226, SH2D1B1, DNASE1L3, CX3CR1, H2-M2, H2-M3, H2-Q7, STXBP2, H2-Q2, H2-Q1, CORO1A, RASGRP1, KLRK1, STAP1, SLAMF6, NCKAP1L, SH2D1A, GZMB, RAB27A, NKG7, PTPRC, KLRD1, PTPN6, IL7R, ULBP1, CLEC2D, H2-Q10	1066	177	39123	10.5748	1.80575e-32	1.06849e-34	8.24453e-35
GOTERM_BP_FAT	GO:0002705~positive regulation of leukocyte mediated immunity	54	4.61144	8.14704e-36	H2-T23, CD40, H2-T22, ITGAM, ITGB2, H2-K1, GIMAP3, TNF, CD1D1, IL18RAP, B2M, CD177, FCER1G, SYK, DDX58, TAP2, FOXP3, VAV1, FCGR1, FGR, FCGR3, IL1B, KIT, XCL1, CD226, FCER2A, SH2D1B1, SASH3, H2-M2, PTAFR, H2-M3, H2-Q7, STXBP2, IL4RA, H2-Q2, GATA3, H2-Q1, RASGRP1, MALT1, KLRK1, PLCG2, NLRP3, SLAMF6, TNFSFM13, SLAMF1, TGFB1, SH2D1A, CD24A, PTPRC, CD28, KLRD1, ULBP1, H2-Q10, IL18R1	1066	209	39123	9.48249	6.1282e-32	3.58375e-34	2.76523e-34
GOTERM_BP_FAT	GO:0031341~regulation of cell killing	43	3.67208	1.07271e-30	CX3CR1, H2-T23, H2-T22, SPI1, ITGAM, H2-M2, H2-M3, H2-Q7, H2-K1, GIMAP3, H2-Q2, ARRB2, RASGRP1, H2-Q1, CD1D1, BCL2L11, IL18RAP, KLRK1, STAP1, SLAMF6, NCKAP1L, LGALS9, CCR5, B2M, HAVCR2, RIPK3, SYK, SH2D1A, TAP2, TAP1, VAV1, PTPRC, TYROBP, XCL1, KLRD1, CD226, FCER2A, SH2D1B1, IL7R, ULBP1, DNASE1L3, CLEC2D, H2-Q10	1066	149	39123	10.5915	8.0689e-27	3.86072e-29	2.97894e-29
GOTERM_BP_FAT	GO:0001910~regulation of leukocyte mediated cytotoxicity	39	3.33049	5.71373e-29	CX3CR1, H2-T23, H2-T22, SPI1, ITGAM, H2-M2, H2-M3, H2-Q7, H2-K1, GIMAP3, H2-Q2, ARRB2, RASGRP1, H2-Q1, CD1D1, IL18RAP, KLRK1, STAP1, SLAMF6, NCKAP1L, LGALS9, B2M, HAVCR2, RIPK3, SH2D1A, TAP2, TAP1, VAV1, PTPRC, TYROBP, XCL1, KLRD1, CD226, SH2D1B1, IL7R, ULBP1, DNASE1L3, CLEC2D, H2-Q10	1066	127	39123	11.2703	4.29787e-25	1.9273e-27	1.48711e-27
GOTERM_BP_FAT	GO:0002708~positive regulation of lymphocyte mediated immunity	43	3.67208	1.31367e-28	SASH3, H2-T23, CD40, H2-T22, H2-M2, H2-M3, H2-Q7, H2-K1, GIMAP3, H2-Q2, GATA3, RASGRP1, H2-Q1, TNF, MALT1, CD1D1, IL18RAP, KLRK1, NLRP3, SLAMF6, B2M, TNFSFM13, SLAMF1, TGFB1, FCER1G, SH2D1A, TAP2, FOXP3, VAV1, FCGR1, CD24A, FCGR3, PTPRC, IL1B, CD28, XCL1, KLRD1, CD226, FCER2A, SH2D1B1, ULBP1, H2-Q10, IL18R1	1066	166	39123	9.50682	9.88145e-25	4.39176e-27	3.38869e-27
GOTERM_BP_FAT	GO:0031343~positive regulation of cell killing	33	2.8181	4.71243e-24	H2-T23, H2-T22, SPI1, ITGAM, H2-M2, H2-M3, H2-Q7, H2-K1, GIMAP3, H2-Q2, RASGRP1, H2-Q1, CD1D1, BCL2L11, IL18RAP, KLRK1, STAP1, SLAMF6, CCR5, B2M, SYK, SH2D1A, TAP2, VAV1, PTPRC, TYROBP, XCL1, KLRD1, CD226, FCER2A, SH2D1B1, ULBP1, H2-Q10	1066	111	39123	10.911	3.54469e-20	1.308e-22	1.00926e-22
GOTERM_BP_FAT	GO:0001912~positive regulation of leukocyte mediated cytotoxicity	29	2.47652	2.23646e-21	H2-T23, H2-T22, SPI1, ITGAM, H2-M2, H2-M3, H2-Q7, H2-K1, GIMAP3, H2-Q2, RASGRP1, H2-Q1, CD1D1, IL18RAP, KLRK1, STAP1, SLAMF6, B2M, SH2D1A, TAP2, VAV1, PTPRC, TYROBP, XCL1, KLRD1, CD226, SH2D1B1, ULBP1, H2-Q10	1066	96	39123	11.0867	1.68227e-17	5.46191e-20	4.21443e-20
GOTERM_BP_FAT	GO:0002228~natural killer cell mediated immunity	26	2.22032	2.71801e-18	H2-T23, H2-M3, GIMAP3, ARRB2, RASGRP1, CORO1A, IL18RAP, KLRK1, SLAMF6, LGALS9, HAVCR2, CD96, SH2D1A, TAP2, GZMB, TAP1, RAB27A, NKG7, UNC13D, VAV1, PTPN6, KLRD1, CD226, SH2D1B1, ULBP1, CLEC2D	1066	93	39123	10.2604	2.04448e-14	5.45196e-17	4.20675e-17
GOTERM_BP_FAT	GO:0042267~natural killer cell mediated cytotoxicity	25	2.13493	1.57362e-17	H2-T23, H2-M3, GIMAP3, ARRB2, RASGRP1, CORO1A, IL18RAP, KLRK1, SLAMF6, LGALS9, HAVCR2, SH2D1A, TAP2, GZMB, TAP1, RAB27A, NKG7, UNC13D, VAV1, PTPN6, KLRD1, CD226, SH2D1B1, ULBP1, CLEC2D	1066	90	39123	10.1947	1.18368e-13	2.98156e-16	2.30058e-16
GOTERM_BP_FAT	GO:0002715~regulation of natural killer cell mediated immunity	20	1.70794	8.13281e-15	H2-T23, CD96, H2-M3, SH2D1A, TAP2, TAP1, GIMAP3, ARRB2, RASGRP1, VAV1, IL18RAP, KLRK1, CD226, KLRD1, SLAMF6, SH2D1B1, LGALS9, ULBP1, CLEC2D, HAVCR2	1066	66	39123	11.1214	6.0963e-11	1.30241e-13	1.00494e-13
GOTERM_BP_FAT	GO:0042269~regulation of natural killer cell mediated cytotoxicity	19	1.62254	2.54547e-14	H2-T23, H2-M3, SH2D1A, TAP2, TAP1, GIMAP3, ARRB2, RASGRP1, VAV1, IL18RAP, KLRK1, CD226, KLRD1, SLAMF6, SH2D1B1, LGALS9, ULBP1, CLEC2D, HAVCR2	1066	61	39123	11.4314	1.9124e-10	3.91555e-13	3.02125e-13
GOTERM_BP_FAT	GO:0002717~positive regulation of natural killer cell mediated immunity	13	1.11016	4.30946e-10	H2-T23, H2-M3, SH2D1A, GIMAP3, RASGRP1, VAV1, IL18RAP, KLRK1, CD226, KLRD1, SLAMF6, SH2D1B1, ULBP1	1066	40	39123	11.9277	3.24157e-06	4.68436e-09	3.61446e-09
GOTERM_BP_FAT	GO:0045954~positive regulation of natural killer cell mediated cytotoxicity	13	1.11016	4.30946e-10	H2-T23, H2-M3, SH2D1A, GIMAP3, RASGRP1, VAV1, IL18RAP, KLRK1, CD226, KLRD1, SLAMF6, SH2D1B1, ULBP1	1066	40	39123	11.9277	3.24157e-06	4.68436e-09	3.61446e-09
Annotation Cluster 17	Enrichment Score: 26.88612393835614
Category	Term	Count	%	PValue	Genes	List Total	Pop Hits	Pop Total	Fold Enrichment	Bonferroni	Benjamini	FDR
GOTERM_BP_FAT	GO:0002460~adaptive immune response based on somatic recombination of immune receptors built from immunoglobulin superfamily domains	103	8.7959	2.95304e-54	H2-K1, RORC, GIMAP3, TNF, IL27RA, IL4I1, IL18RAP, ZC3H12A, C3AR1, B2M, SWAP70, TAP2, LIG4, FOXP3, UNC13D, FCGR1, FCGR3, CD8A, CD226, H2-M2, H2-M3, IL4RA, GATA3, LY9, CD19, INPP5D, NLRP3, NCKAP1L, SLAMF6, TNFSFM13, SLAMF1, H2-EB1, TGFB1, RAB27A, POU2F2, SMAD7, PTPRC, TREML4, CD28, KLRD1, IL7R, NFKBID, H2-Q10, ADA, GAPT, H2-AB1, H2-T23, CD40, H2-T22, TNFAIP3, TNFRSF13C, IL18BP, SPN, CD1D1, H2-OB, C…	1066	549	39123	6.88557	2.22128e-50	2.52418e-52	1.94766e-52
GOTERM_BP_FAT	GO:0002449~lymphocyte mediated immunity	95	8.11272	3.48744e-47	H2-T23, CD40, H2-T22, H2-K1, GIMAP3, ARRB2, TNF, IL27RA, SPN, IL4I1, CD1D1, IL18RAP, H2-OB, H2-OA, LGALS9, B2M, CTSC, HAVCR2, CCR2, CD96, CR2, FCER1G, RIPK3, SWAP70, TAP2, LIG4, TAP1, FOXP3, UNC13D, VAV1, FCGR1, FCGR3, CD8A, IL1B, XCL1, CD226, FCER2A, SH2D1B1, SASH3, C1QB, C1QA, H2-M2, H2-DMA, H2-M3, H2-Q7, IL4RA, WAS, H2-Q2, GATA3, PIRB, H2-Q1, CORO1A, RASGRP1, MALT1, KLRK1, H2-DMB1, CD19, INPP5…	1066	544	39123	6.40914	2.62325e-43	2.28109e-45	1.7601e-45
GOTERM_BP_FAT	GO:0002440~production of molecular mediator of immune response	64	5.46541	7.30698e-30	CD86, H2-T23, CD40, TNFAIP3, GIMAP3, PTPN22, TNF, TREM1, SIGLECG, IL27RA, IL18RAP, H2-OB, CD244A, CD37, H2-OA, B2M, CCR2, CD96, FCER1G, DDX58, SWAP70, LIG4, FOXP3, LAX1, IL1B, KIT, TLR9, XCL1, CD226, CARD11, SASH3, H2-DMA, H2-M3, IL4RA, GATA3, SAMHD1, MALT1, H2-DMB1, SLAMF9, PLCG2, NLRP3, TNFSFM13, SLAMF1, CD74, H2-EB1, TGFB1, LAPTM5, LILRB4A, POU2F2, H2-AA, BATF, SMAD7, PTPRC, ERCC1, CD28, FAS, …	1066	395	39123	5.94645	5.49631e-26	2.53286e-28	1.95437e-28
GOTERM_BP_FAT	GO:0019724~B cell mediated immunity	44	3.75747	1.13142e-16	C1QB, H2-T23, C1QA, CD40, H2-DMA, H2-M3, IL4RA, GIMAP3, PIRB, TNF, IL27RA, INPP5D, H2-DMB1, CD19, IL21R, H2-OB, H2-OA, B2M, TNFSFM13, CD74, CR2, H2-EB1, TGFB1, FCER1G, SWAP70, LIG4, POU2F2, FOXP3, H2-AA, BATF, FCGR1, FCGR3, PTPRC, ERCC1, CD28, XCL1, FAS, PTPN6, CD226, FCER2A, FCGR2B, GAPT, C1QC, H2-AB1	1066	346	39123	4.66715	8.3511e-13	2.05073e-15	1.58235e-15
GOTERM_BP_FAT	GO:0002377~immunoglobulin production	38	3.24509	1.83818e-15	SASH3, CD86, H2-T23, CD40, H2-DMA, IL4RA, SAMHD1, SIGLECG, IL27RA, H2-DMB1, H2-OB, CD37, H2-OA, B2M, TNFSFM13, H2-EB1, TGFB1, SWAP70, LIG4, LILRB4A, POU2F2, FOXP3, H2-AA, LAX1, BATF, PTPRC, ERCC1, CD28, TLR9, XCL1, FAS, CD27, IL7R, FCGR2B, CD22, CARD11, GAPT, H2-AB1	1066	277	39123	5.03476	1.41969e-11	3.06581e-14	2.36559e-14
GOTERM_BP_FAT	GO:0002381~immunoglobulin production involved in immunoglobulin mediated immune response	22	1.87874	4.26942e-15	CD40, H2-EB1, TGFB1, SWAP70, H2-DMA, LIG4, POU2F2, H2-AA, FOXP3, BATF, IL27RA, PTPRC, ERCC1, H2-DMB1, CD28, H2-OB, XCL1, H2-OA, B2M, TNFSFM13, H2-AB1, GAPT	1066	82	39123	9.84654	3.17342e-11	6.98143e-14	5.3869e-14
GOTERM_BP_FAT	GO:0016064~immunoglobulin mediated immune response	41	3.50128	9.38074e-15	C1QB, H2-T23, C1QA, CD40, H2-DMA, IL4RA, GIMAP3, TNF, IL27RA, INPP5D, H2-DMB1, CD19, IL21R, H2-OB, H2-OA, B2M, TNFSFM13, CD74, CR2, H2-EB1, TGFB1, FCER1G, SWAP70, LIG4, POU2F2, FOXP3, H2-AA, BATF, FCGR1, FCGR3, PTPRC, ERCC1, CD28, XCL1, PTPN6, CD226, FCER2A, FCGR2B, GAPT, C1QC, H2-AB1	1066	339	39123	4.43873	7.01492e-11	1.49496e-13	1.15351e-13
Annotation Cluster 18	Enrichment Score: 26.556139774794744
Category	Term	Count	%	PValue	Genes	List Total	Pop Hits	Pop Total	Fold Enrichment	Bonferroni	Benjamini	FDR
GOTERM_BP_FAT	GO:0009617~response to bacterium	141	12.041	3.29682e-50	CD86, SPI1, PGLYRP2, NCF1, GFI1, H2-K1, TNF, IKZF3, CXCL16, IL27RA, PYCARD, RGS1, ZC3H12A, DHX58, LGALS9, RAG2, PGLYRP1, B2M, GBP6, CD96, GBP8, TICAM2, SP110, NFKBIL1, CD180, RNASE6, TAP2, ACOD1, CYBA, KMO, FOXP3, MPEG1, FCGR1, NAIP2, NAIP5, CLEC4D, SLPI, NAIP6, IGTP, RBCK1, LY6A, CLEC4E, S100A9, S100A8, GM43302, LYZ2, H2-M3, C5AR1, LY96, PLA2G6, ADIPOR2, PLAC8, CD79B, SBNO2, KLRK1, SLAMF9, PLCG2…	1066	1168	39123	4.43048	2.47987e-46	2.47987e-48	1.91347e-48
GOTERM_BP_FAT	GO:0002237~response to molecule of bacterial origin	77	6.57558	2.75776e-34	CD86, CD40, SPI1, GFI1, TNFAIP3, PTPN22, TNF, CXCL2, CXCL16, PYCARD, ZC3H12A, MRC1, ACP5, CCR7, LGALS9, B2M, HAVCR2, GBP6, CD96, CR2, TICAM2, NFKBIL1, CD180, TAP2, ACOD1, KMO, FOXP3, TLR1, GBP10, SLPI, IL1B, IGTP, TLR9, IRF8, IRF5, TLR5, CACTIN, S100A9, S100A8, PTGER4, CX3CR1, SGMS1, HPGD, PTGER1, PTAFR, H2-M3, C5AR1, LY96, NLRC3, ADIPOR2, MALT1, SBNO2, KLRK1, CNR2, NOCT, CCL5, PLCG2, CCL3, CD300…	1066	501	39123	5.64063	2.07439e-30	1.15888e-32	8.94193e-33
GOTERM_BP_FAT	GO:0032496~response to lipopolysaccharide	70	5.9778	4.79288e-30	CD86, CD40, SPI1, GFI1, TNFAIP3, PTPN22, TNF, CXCL2, CXCL16, PYCARD, ZC3H12A, MRC1, ACP5, CCR7, LGALS9, B2M, HAVCR2, GBP6, CD96, CR2, TICAM2, NFKBIL1, CD180, ACOD1, KMO, FOXP3, GBP10, SLPI, IL1B, IGTP, TLR9, IRF8, TLR5, CACTIN, S100A9, S100A8, PTGER4, CX3CR1, SGMS1, HPGD, PTGER1, PTAFR, LY96, NLRC3, ADIPOR2, MALT1, SBNO2, KLRK1, CNR2, NOCT, CCL5, PLCG2, CCL3, CD300LB, STAP1, NLRP3, CD14, IL12RB2,…	1066	475	39123	5.40853	3.6052e-26	1.66907e-28	1.28786e-28
GOTERM_BP_FAT	GO:0033993~response to lipid	108	9.22289	6.53664e-28	CD86, IL1RN, SPI1, PDCD7, GFI1, RORC, ETS1, TNF, CXCL16, PYCARD, ZC3H12A, MYB, PIM1, LGALS9, B2M, GBP6, CD96, TICAM2, NFKBIL1, CD180, CYBB, ACOD1, CYBA, KMO, FOXP3, SLPI, DDIT4, IGTP, TXNIP, TRIM16, S100A9, ABCG1, S100A8, TWF2, LY96, GPR83, ADIPOR2, SBNO2, BCL2L11, KLRK1, PLCG2, CD300LB, STAP1, NLRP3, CD14, CCL21A, CDK19, TGFB1, LY86, MSN, PPBP, NFKBIA, DAB2, SYNJ1, FES, TBXAS1, CD40, FLT3, ARPC1…	1066	1177	39123	3.36761	4.91686e-24	2.13777e-26	1.64951e-26
GOTERM_BP_FAT	GO:1901700~response to oxygen-containing compound	149	12.7242	1.02899e-26	LY6C2, CD86, SPI1, NCF1, GPR68, GFI1, RORC, ETS1, TNF, CXCL16, PYCARD, IL18RAP, CHEK2, ZC3H12A, MYB, PIM1, PIP4K2A, LGALS9, B2M, GBP6, CD96, TICAM2, PRKCB, NFKBIL1, CD180, CYBB, ACOD1, CYBA, KMO, FOXP3, SLPI, DDIT4, IGTP, TXNIP, LY6A, TRIM16, EZR, S100A9, ABCG1, S100A8, C5AR1, CREM, TWF2, ITPR2, LY96, ADRB2, GATA3, PLA2G6, ADIPOR2, SBNO2, GRK2, BCL2L11, KLRK1, PLCG2, CD300LB, INPP5K, STAP1, NLRP3…	1066	2096	39123	2.60898	7.74006e-23	3.21164e-25	2.47811e-25
GOTERM_BP_FAT	GO:0071216~cellular response to biotic stimulus	58	4.95303	1.81063e-26	CD86, CD40, SPI1, GFI1, TNFAIP3, PTPN22, TNF, CXCL2, CXCL16, PYCARD, ZC3H12A, MRC1, B2M, HAVCR2, GBP6, CR2, TICAM2, SYK, NFKBIL1, CD180, ACOD1, KMO, TLR1, GBP10, DDIT3, IL1B, IGTP, TLR9, TXNIP, IRF8, TLR5, CACTIN, CX3CR1, SGMS1, LY96, MALT1, SBNO2, BCL2L11, KLRK1, CCL5, PLCG2, CCL3, CD300LB, STAP1, NLRP3, CD14, CDK19, TGFB1, STAT1, LY86, PPBP, LILRB4A, ASS1, NFKBIA, CD6, FCGR2B, CD68, PF4	1066	368	39123	5.78436	1.36196e-22	5.53642e-25	4.27192e-25
GOTERM_BP_FAT	GO:0071219~cellular response to molecule of bacterial origin	54	4.61144	7.76683e-25	CD86, CD40, SPI1, GFI1, TNFAIP3, PTPN22, TNF, CXCL2, CXCL16, PYCARD, ZC3H12A, MRC1, B2M, HAVCR2, GBP6, CR2, TICAM2, NFKBIL1, CD180, ACOD1, KMO, TLR1, GBP10, IL1B, IGTP, TLR9, IRF8, TLR5, CACTIN, CX3CR1, SGMS1, LY96, MALT1, SBNO2, KLRK1, CCL5, PLCG2, CCL3, CD300LB, STAP1, NLRP3, CD14, CDK19, TGFB1, STAT1, LY86, PPBP, LILRB4A, ASS1, NFKBIA, CD6, FCGR2B, CD68, PF4	1066	340	39123	5.82894	5.84221e-21	2.247e-23	1.7338e-23
GOTERM_BP_FAT	GO:0071222~cellular response to lipopolysaccharide	52	4.44065	6.74082e-24	CD86, CD40, SPI1, GFI1, TNFAIP3, PTPN22, TNF, CXCL2, CXCL16, PYCARD, ZC3H12A, MRC1, B2M, HAVCR2, GBP6, CR2, TICAM2, NFKBIL1, CD180, ACOD1, KMO, GBP10, IL1B, IGTP, TLR9, IRF8, TLR5, CACTIN, CX3CR1, SGMS1, LY96, MALT1, SBNO2, KLRK1, CCL5, PLCG2, CCL3, CD300LB, STAP1, NLRP3, CD14, CDK19, TGFB1, STAT1, LY86, PPBP, LILRB4A, ASS1, NFKBIA, CD6, CD68, PF4	1066	328	39123	5.81841	5.07044e-20	1.86413e-22	1.43837e-22
GOTERM_BP_FAT	GO:1901701~cellular response to oxygen-containing compound	106	9.05209	8.13057e-20	LY6C2, CD86, SPI1, NCF1, GPR68, GFI1, RORC, ETS1, TNF, CXCL16, PYCARD, IL18RAP, CHEK2, ZC3H12A, MYB, PIM1, PIP4K2A, B2M, GBP6, TICAM2, PRKCB, NFKBIL1, CD180, CYBB, ACOD1, CYBA, KMO, DDIT4, IGTP, LY6A, EZR, ABCG1, TWF2, ITPR2, LY96, ADRB2, PLA2G6, ADIPOR2, SBNO2, GRK2, BCL2L11, KLRK1, PLCG2, CD300LB, INPP5K, STAP1, NLRP3, CD14, OSBPL8, CDK19, TGFB1, BCL11A, LY86, MSN, PPBP, NFKBIA, FES, LCN2, BCL2…	1066	1453	39123	2.67741	6.11582e-16	1.83658e-18	1.41711e-18
GOTERM_BP_FAT	GO:0071396~cellular response to lipid	72	6.14859	4.55212e-19	CD86, CD40, SPI1, FLT3, GFI1, RORC, TNFAIP3, PTPN22, TNF, CXCL2, CXCL16, PYCARD, MYB, ZC3H12A, MRC1, PIM1, B2M, HAVCR2, MAP4K1, GBP6, CR2, TICAM2, SYK, NFKBIL1, CD180, ACOD1, KMO, SSTR4, GBP10, IL1B, DDIT4, IGTP, TLR9, IRF8, TLR5, CACTIN, PTGER4, CX3CR1, GRAMD1A, SGMS1, PTAFR, TWF2, ATP1A3, LY96, ADIPOR2, MALT1, P2RY6, SBNO2, BCL2L11, KLRK1, CCL5, PLCG2, CCL3, CD300LB, PTK2B, STAP1, NLRP3, CD14, …	1066	774	39123	3.41402	3.42411e-15	9.48506e-18	7.3187e-18
GOTERM_BP_FAT	GO:0031663~lipopolysaccharide-mediated signaling pathway	20	1.70794	7.41869e-17	TGFB1, SPI1, STAT1, NFKBIL1, CD180, LY86, TNFAIP3, ACOD1, LY96, PTPN22, TNF, MALT1, NFKBIA, CD6, IL1B, CCL5, CCL3, PLCG2, CD14, CACTIN	1066	53	39123	13.8493	8.3511e-13	1.35117e-15	1.04257e-15
Annotation Cluster 19	Enrichment Score: 26.15709763728429
Category	Term	Count	%	PValue	Genes	List Total	Pop Hits	Pop Total	Fold Enrichment	Bonferroni	Benjamini	FDR
GOTERM_BP_FAT	GO:0030217~T cell differentiation	90	7.68574	4.74575e-65	ITK, SPI1, CD83, FLT3, RORC, GIMAP3, PTPN22, CD3G, IKZF1, CD3E, CD3D, SPN, LFNG, IL4I1, CD1D1, MYB, ZC3H12A, CCR9, CTLA4, CCR7, BCL2A1D, LGALS9, RAG2, B2M, RAG1, CCR2, FCER1G, RIPK3, SYK, THEMIS, LIG4, RHOH, FOXP3, RUNX3, VAV1, ZAP70, CLEC4D, LCK, IRF4, CD8A, IL1B, IRF1, KIT, ADAM8, TOX, CLEC4E, DOCK2, CARD11, SASH3, PTGER4, SATB1, TXK, H2-DMA, H2-M3, TCF7, LEF1, IL4RA, IL6RA, GATA3, IL2RG, LY9, …	1066	307	39123	10.7592	3.56976e-61	5.66628e-63	4.37212e-63
GOTERM_BP_FAT	GO:0046631~alpha-beta T cell activation	69	5.8924	1.71216e-56	ITK, H2-T23, CD83, RORC, GIMAP3, PTPN22, IKZF1, CD3E, SPN, CD1D1, MYB, ZC3H12A, CD244A, CCR7, LGALS9, CCR2, ARG2, SYK, CD300A, TYK2, FOXP3, RUNX3, ZAP70, ELF4, IRF4, IRF1, XCL1, TOX, DOCK2, WDFY4, SASH3, PTGER4, CLEC4A1, CLEC4A3, SATB1, TXK, H2-M3, TCF7, LEF1, IL4RA, IL6RA, GATA3, IL2RG, RASAL3, LY9, MALT1, BTLA, NLRP3, SLAMF6, NCKAP1L, IL12RB1, IL12RB2, SEMA4A, PLA2G2D, TGFB1, BCL11B, NKG7, LILR…	1066	192	39123	13.1893	1.28789e-52	1.65114e-54	1.27403e-54
GOTERM_BP_FAT	GO:0002285~lymphocyte activation involved in immune response	67	5.72161	1.05949e-47	CD40, SPI1, PGLYRP2, RORC, TNFAIP3, ITGAL, IL27RA, SPN, LFNG, LGALS3, MYB, ZC3H12A, CD244A, CCR7, LGALS9, RAG2, PGLYRP1, HAVCR2, CCR2, FCER1G, SWAP70, CD180, LIG4, FOXP3, UNC13D, APBB1IP, CLEC4D, IRF4, IRF1, IRF8, LCP1, CLEC4E, PTGER4, H2-M3, LEF1, IL4RA, IL6RA, GATA3, CORO1A, LY9, MALT1, H2-DMB1, CD19, PLCG2, PTK2B, NLRP3, SLAMF6, NCKAP1L, ST3GAL1, TNFSFM13, CD74, SEMA4A, TGFB1, RAB27A, NKG7, LI…	1066	233	39123	10.5534	7.96951e-44	7.11563e-46	5.49045e-46
GOTERM_BP_FAT	GO:0045619~regulation of lymphocyte differentiation	61	5.20922	1.06016e-43	PGLYRP2, CD83, FLT3, RORC, GIMAP3, IKZF1, IKZF3, IL4I1, CD1D1, MYB, ZC3H12A, CTLA4, CCR7, H2-OA, LGALS9, RAG2, PGLYRP1, RAG1, CCR2, SYK, NFAM1, RHOH, FOXP3, RUNX3, ZAP70, LCK, IL1B, IRF1, TLR9, ADAM8, TOX, CARD11, SASH3, H2-DMA, H2-M3, TCF7, LEF1, IL4RA, GATA3, IL2RG, RASGRP1, MALT1, TESPA1, INPP5D, NLRP3, NCKAP1L, CD74, CARMIL2, TGFB1, LILRB4A, H2-AA, SMAD7, CD24A, PTPRC, CD28, FAS, CD27, PTPN6,…	1066	210	39123	10.6607	7.97451e-40	5.99587e-42	4.62643e-42
GOTERM_BP_FAT	GO:0045580~regulation of T cell differentiation	51	4.35525	1.76858e-36	CD83, RORC, GIMAP3, IKZF1, IL4I1, CD1D1, MYB, ZC3H12A, CTLA4, CCR7, H2-OA, LGALS9, RAG2, RAG1, CCR2, SYK, RHOH, FOXP3, RUNX3, ZAP70, LCK, IL1B, IRF1, ADAM8, TOX, CARD11, SASH3, H2-DMA, H2-M3, TCF7, LEF1, IL4RA, GATA3, IL2RG, RASGRP1, MALT1, TESPA1, NLRP3, NCKAP1L, CD74, CARMIL2, TGFB1, LILRB4A, H2-AA, SMAD7, PTPRC, CD28, CD27, IL7R, NFKBID, ADA	1066	176	39123	10.6349	1.33032e-32	7.91859e-35	6.11001e-35
GOTERM_BP_FAT	GO:0046632~alpha-beta T cell differentiation	45	3.84287	8.58796e-36	SASH3, PTGER4, ITK, CD83, SATB1, TXK, LEF1, TCF7, RORC, IL4RA, GIMAP3, IL6RA, IKZF1, GATA3, IL2RG, LY9, MALT1, SPN, CD1D1, MYB, ZC3H12A, NLRP3, SLAMF6, CCR7, NCKAP1L, CCR2, SEMA4A, PLA2G2D, TGFB1, BCL11B, SYK, LILRB4A, FOXP3, RUNX3, BATF, SMAD7, ZAP70, IRF4, IRF1, GPR183, TOX, NFKBID, GPR18, ADA, IL18R1	1066	131	39123	12.6071	6.45987e-32	3.75574e-34	2.89794e-34
GOTERM_BP_FAT	GO:0045621~positive regulation of lymphocyte differentiation	43	3.67208	9.61014e-34	SASH3, CD83, H2-DMA, LEF1, H2-M3, IL4RA, GIMAP3, IKZF1, GATA3, IL2RG, RASGRP1, MALT1, IL4I1, CD1D1, TESPA1, INPP5D, MYB, NLRP3, CCR7, NCKAP1L, LGALS9, CCR2, RAG1, CD74, CARMIL2, TGFB1, SYK, RHOH, LILRB4A, FOXP3, RUNX3, H2-AA, ZAP70, PTPRC, LCK, IRF1, IL1B, CD27, ADAM8, IL7R, TOX, NFKBID, ADA	1066	128	39123	12.3292	7.22875e-30	3.88642e-32	2.99878e-32
GOTERM_BP_FAT	GO:0045582~positive regulation of T cell differentiation	41	3.50128	1.06293e-33	SASH3, CD83, H2-DMA, LEF1, H2-M3, IL4RA, GIMAP3, IKZF1, GATA3, IL2RG, RASGRP1, MALT1, IL4I1, CD1D1, TESPA1, MYB, NLRP3, CCR7, NCKAP1L, LGALS9, CCR2, RAG1, CD74, CARMIL2, TGFB1, SYK, RHOH, LILRB4A, FOXP3, RUNX3, H2-AA, ZAP70, PTPRC, LCK, IRF1, IL1B, CD27, ADAM8, IL7R, NFKBID, ADA	1066	113	39123	13.3162	7.99533e-30	4.27558e-32	3.29905e-32
GOTERM_BP_FAT	GO:0046634~regulation of alpha-beta T cell activation	42	3.58668	1.28122e-33	SASH3, H2-T23, CD83, IL4RA, GIMAP3, PTPN22, IKZF1, GATA3, CD3E, RASAL3, IL2RG, MALT1, CD1D1, MYB, ZC3H12A, BTLA, NLRP3, CCR7, CD244A, NCKAP1L, LGALS9, IL12RB1, IL12RB2, CCR2, ARG2, TGFB1, SYK, CD300A, TYK2, LILRB4A, FOXP3, RUNX3, SMAD7, CD24A, ZAP70, PTPRC, IRF1, CD28, XCL1, NFKBID, ADA, H2-AB1	1066	121	39123	12.7391	9.63736e-30	5.12626e-32	3.95544e-32
GOTERM_BP_FAT	GO:0046635~positive regulation of alpha-beta T cell activation	34	2.9035	1.25177e-30	SASH3, H2-T23, CD83, IL4RA, GIMAP3, PTPN22, IKZF1, CD3E, RASAL3, IL2RG, MALT1, CD1D1, MYB, NLRP3, CCR7, CD244A, NCKAP1L, IL12RB1, IL12RB2, CCR2, SYK, TYK2, LILRB4A, FOXP3, RUNX3, CD24A, ZAP70, PTPRC, IRF1, CD28, XCL1, NFKBID, ADA, H2-AB1	1066	80	39123	15.5978	9.41582e-27	4.48372e-29	3.45966e-29
GOTERM_BP_FAT	GO:0035710~CD4-positive, alpha-beta T cell activation	39	3.33049	2.60559e-30	SASH3, PTGER4, CD83, SATB1, LEF1, RORC, IL4RA, GIMAP3, IL6RA, GATA3, IL2RG, LY9, MALT1, SPN, MYB, ZC3H12A, NLRP3, SLAMF6, CCR7, NCKAP1L, LGALS9, CCR2, SEMA4A, ARG2, PLA2G2D, TGFB1, NKG7, LILRB4A, FOXP3, RUNX3, BATF, SMAD7, IRF4, IRF1, GPR183, XCL1, TOX, NFKBID, IL18R1	1066	118	39123	12.1299	1.95992e-26	9.15852e-29	7.06674e-29
GOTERM_BP_FAT	GO:0043367~CD4-positive, alpha-beta T cell differentiation	34	2.9035	9.93408e-28	SASH3, PTGER4, CD83, SATB1, LEF1, RORC, IL4RA, GIMAP3, IL6RA, GATA3, IL2RG, LY9, MALT1, SPN, MYB, ZC3H12A, NLRP3, SLAMF6, CCR7, NCKAP1L, CCR2, SEMA4A, PLA2G2D, TGFB1, FOXP3, RUNX3, BATF, SMAD7, IRF4, IRF1, GPR183, TOX, NFKBID, IL18R1	1066	95	39123	13.135	7.47241e-24	3.20704e-26	2.47457e-26
GOTERM_BP_FAT	GO:0002286~T cell activation involved in immune response	38	3.24509	1.35461e-26	PTGER4, LEF1, H2-M3, RORC, IL4RA, IL6RA, GATA3, ITGAL, LY9, MALT1, SPN, LGALS3, H2-DMB1, MYB, ZC3H12A, NLRP3, SLAMF6, CCR7, NCKAP1L, HAVCR2, CCR2, CD74, SEMA4A, TGFB1, FCER1G, RAB27A, FOXP3, BATF, SMAD7, APBB1IP, CLEC4D, IRF4, IRF1, GPR183, LCP1, CLEC4E, NFKBID, IL18R1	1066	136	39123	10.2546	1.01894e-22	4.17598e-25	3.2222e-25
GOTERM_BP_FAT	GO:0002292~T cell differentiation involved in immune response	28	2.39112	1.00519e-22	PTGER4, LEF1, RORC, IL4RA, IL6RA, GATA3, LY9, MALT1, SPN, MYB, ZC3H12A, NLRP3, SLAMF6, CCR7, CCR2, SEMA4A, TGFB1, FCER1G, FOXP3, BATF, SMAD7, CLEC4D, IRF4, IRF1, GPR183, CLEC4E, NFKBID, IL18R1	1066	79	39123	13.0079	7.56101e-19	2.65298e-21	2.04705e-21
GOTERM_BP_FAT	GO:0002287~alpha-beta T cell activation involved in immune response	26	2.22032	2.43239e-21	PTGER4, LEF1, H2-M3, RORC, IL4RA, IL6RA, GATA3, LY9, MALT1, SPN, MYB, ZC3H12A, NLRP3, SLAMF6, CCR7, CCR2, SEMA4A, TGFB1, FOXP3, BATF, SMAD7, IRF4, IRF1, GPR183, NFKBID, IL18R1	1066	72	39123	13.253	1.82964e-17	5.92117e-20	4.5688e-20
GOTERM_BP_FAT	GO:0002294~CD4-positive, alpha-beta T cell differentiation involved in immune response	25	2.13493	3.16835e-20	PTGER4, LEF1, RORC, IL4RA, IL6RA, GATA3, LY9, MALT1, SPN, MYB, ZC3H12A, NLRP3, SLAMF6, CCR7, CCR2, SEMA4A, TGFB1, FOXP3, BATF, SMAD7, IRF4, IRF1, GPR183, NFKBID, IL18R1	1066	71	39123	12.9228	2.38323e-16	7.33302e-19	5.65818e-19
GOTERM_BP_FAT	GO:0002293~alpha-beta T cell differentiation involved in immune response	25	2.13493	4.62584e-20	PTGER4, LEF1, RORC, IL4RA, IL6RA, GATA3, LY9, MALT1, SPN, MYB, ZC3H12A, NLRP3, SLAMF6, CCR7, CCR2, SEMA4A, TGFB1, FOXP3, BATF, SMAD7, IRF4, IRF1, GPR183, NFKBID, IL18R1	1066	72	39123	12.7433	3.47955e-16	1.05122e-18	8.11128e-19
GOTERM_BP_FAT	GO:0046637~regulation of alpha-beta T cell differentiation	25	2.13493	9.66295e-20	SASH3, CD83, IL4RA, GIMAP3, IKZF1, GATA3, IL2RG, MALT1, CD1D1, MYB, ZC3H12A, NLRP3, CCR7, NCKAP1L, CCR2, TGFB1, SYK, LILRB4A, FOXP3, RUNX3, SMAD7, ZAP70, IRF1, NFKBID, ADA	1066	74	39123	12.3989	7.26847e-16	2.16969e-18	1.67414e-18
GOTERM_BP_FAT	GO:0042093~T-helper cell differentiation	25	2.13493	1.38314e-19	PTGER4, LEF1, RORC, IL4RA, IL6RA, GATA3, LY9, MALT1, SPN, MYB, ZC3H12A, NLRP3, SLAMF6, CCR7, CCR2, SEMA4A, TGFB1, FOXP3, BATF, SMAD7, IRF4, IRF1, GPR183, NFKBID, IL18R1	1066	75	39123	12.2336	1.0404e-15	3.05102e-18	2.35418e-18
GOTERM_BP_FAT	GO:0046638~positive regulation of alpha-beta T cell differentiation	21	1.79334	5.36265e-18	SASH3, CD83, SYK, IL4RA, GIMAP3, IKZF1, LILRB4A, IL2RG, RUNX3, FOXP3, MALT1, ZAP70, CD1D1, IRF1, MYB, NLRP3, CCR7, NCKAP1L, NFKBID, ADA, CCR2	1066	54	39123	14.2725	4.03378e-14	1.04774e-16	8.08437e-17
GOTERM_BP_FAT	GO:2000514~regulation of CD4-positive, alpha-beta T cell activation	22	1.87874	2.17582e-16	SASH3, ARG2, CD83, TGFB1, IL4RA, GIMAP3, GATA3, IL2RG, RUNX3, FOXP3, MALT1, SMAD7, IRF1, MYB, ZC3H12A, XCL1, NLRP3, CCR7, NCKAP1L, LGALS9, NFKBID, CCR2	1066	72	39123	11.2141	1.67022e-12	3.90609e-15	3.01395e-15
GOTERM_BP_FAT	GO:0043370~regulation of CD4-positive, alpha-beta T cell differentiation	19	1.62254	2.24612e-15	SASH3, CD83, TGFB1, IL4RA, GIMAP3, GATA3, IL2RG, RUNX3, FOXP3, MALT1, SMAD7, IRF1, MYB, ZC3H12A, NLRP3, CCR7, NCKAP1L, NFKBID, CCR2	1066	54	39123	12.9132	1.67022e-11	3.72965e-14	2.87781e-14
GOTERM_BP_FAT	GO:0043372~positive regulation of CD4-positive, alpha-beta T cell differentiation	14	1.19556	1.45101e-12	SASH3, CD83, IL4RA, GIMAP3, IL2RG, FOXP3, MALT1, IRF1, MYB, NLRP3, CCR7, NCKAP1L, NFKBID, CCR2	1066	33	39123	15.57	1.09149e-08	1.93177e-11	1.49056e-11
GOTERM_BP_FAT	GO:2000516~positive regulation of CD4-positive, alpha-beta T cell activation	15	1.28096	2.93233e-12	SASH3, CD83, IL4RA, GIMAP3, IL2RG, FOXP3, MALT1, IRF1, MYB, XCL1, NLRP3, CCR7, NCKAP1L, NFKBID, CCR2	1066	42	39123	13.1074	2.20569e-08	3.77688e-11	2.91425e-11
GOTERM_BP_FAT	GO:0072539~T-helper 17 cell differentiation	13	1.11016	8.57439e-12	TGFB1, RORC, IL6RA, FOXP3, LY9, MALT1, BATF, SMAD7, IRF4, ZC3H12A, NLRP3, SLAMF6, NFKBID	1066	30	39123	15.9037	6.44964e-08	1.06145e-10	8.19015e-11
GOTERM_BP_FAT	GO:0045622~regulation of T-helper cell differentiation	11	0.939368	8.64861e-08	IRF1, ZC3H12A, MYB, IL4RA, NLRP3, CCR7, FOXP3, NFKBID, MALT1, CCR2, SMAD7	1066	40	39123	10.0927	0.000650337	7.73542e-07	5.96867e-07
GOTERM_BP_FAT	GO:0045624~positive regulation of T-helper cell differentiation	8	0.683177	1.81784e-06	IRF1, MYB, IL4RA, NLRP3, CCR7, NFKBID, MALT1, CCR2	1066	23	39123	12.7655	0.0135807	1.4155e-05	1.09221e-05
Annotation Cluster 20	Enrichment Score: 24.404634665327375
Category	Term	Count	%	PValue	Genes	List Total	Pop Hits	Pop Total	Fold Enrichment	Bonferroni	Benjamini	FDR
GOTERM_BP_FAT	GO:0051049~regulation of transport	155	13.2365	5.48413e-31	IL1RN, CD84, DGKD, SPI1, GPR68, GIMAP3, TNF, PYCARD, LGALS3, ZC3H12A, MYB, PIM1, CAPN3, LGALS9, B2M, CD177, KCNH3, PRKCB, CD300A, S100A1, CYBB, ACSL5, CYBA, KMO, UNC13D, UHMK1, FCGR1, FCGR3, ARC, STIM2, MADD, EZR, S100A9, ABCG1, S100A8, EPB41, ALOX15, STXBP2, IL4RA, ADRB2, PLA2G6, CACNA1E, ADIPOR2, CORO1A, HCAR2, NEU3, GRK2, RAB11FIP1, HRH2, CD19, PLCG2, INPP5K, PMAIP1, STAP1, NCKAP1L, PIP5K1C, P…	1066	2037	39123	2.79264	4.12516e-27	2.02214e-29	1.56029e-29
GOTERM_BP_FAT	GO:0060627~regulation of vesicle-mediated transport	70	5.9778	2.87325e-22	SIRPB1B, SIRPB1A, CD84, DGKD, SPI1, ITGAM, ITGB2, ARRB2, TNF, PYCARD, LGALS3, RAC2, CCR7, LGALS9, B2M, CD177, CCR2, FCER1G, SYK, PRKCB, CD300A, EIPR1, CYBA, UNC13D, FCGR1, FGR, HCK, FCGR3, TBC1D4, DNAJC6, IL1B, VAMP1, EZR, DOCK2, SIRPB1C, PTAFR, ALOX15, STXBP2, IL4RA, ADRB2, IL2RG, PLA2G6, CBL, CORO1A, GNAI2, NEU3, PLCG2, STAP1, NCKAP1L, PIP5K1C, STXBP6, CD14, CCL21A, CYTH1, PACSIN1, SLAMF1, GIT2…	1066	643	39123	3.99542	2.16126e-18	7.40156e-21	5.71107e-21
GOTERM_BP_FAT	GO:0051050~positive regulation of transport	95	8.11272	3.87807e-22	SIRPB1B, SIRPB1A, DGKD, ITGAM, GPR68, ITGB2, GIMAP3, PTPN22, ARRB2, TNF, CTSS, PYCARD, LGALS3, TMSB4X, MYB, ZC3H12A, CAPN3, CCR7, B2M, CD33, CD177, FCER1G, SYK, EIPR1, S100A1, IFNGR1, ACSL5, CYBA, KMO, SSTR4, UNC13D, FCGR1, FGR, FCGR3, ARC, STIM2, IL1B, HCLS1, XCL1, EZR, DOCK2, S100A9, ABCG1, S100A8, SIRPB1C, PTGER4, RNASEL, PTAFR, STXBP2, IL4RA, ADRB2, IL2RG, PLA2G6, CBL, ADIPOR2, GNAI2, LILRA5,…	1066	1121	39123	3.11023	2.91708e-18	9.88842e-21	7.62994e-21
Annotation Cluster 21	Enrichment Score: 24.254448551674585
Category	Term	Count	%	PValue	Genes	List Total	Pop Hits	Pop Total	Fold Enrichment	Bonferroni	Benjamini	FDR
GOTERM_BP_FAT	GO:0050900~leukocyte migration	89	7.60034	1.96902e-54	RIPOR2, SPI1, ITGAM, CSF3R, DOCK8, ITGB2, PTPRO, ITGAL, TNF, CXCL2, TREM1, CXCL16, IL27RA, SPN, PYCARD, STK10, LGALS3, RAC2, C3AR1, ITGB7, CCR7, LGALS9, HOXA7, GPSM3, CCR3, CD177, CCR2, FCER1G, ITGA4, RIPK3, SYK, CD300A, GPR35, TNFRSF18, SWAP70, RHOG, RHOH, MMP9, VAV1, FCGR3, CD200R1, JAML, IL1B, KIT, XCL1, ADAM8, S100A9, S100A8, PTGER4, CX3CR1, CSF1R, SELPLG, PTAFR, GCNT1, C5AR1, RETNLG, GATA3, …	1066	388	39123	8.41847	1.4811e-50	1.72221e-52	1.32886e-52
GOTERM_BP_FAT	GO:0040011~locomotion	188	16.0547	4.15869e-49	RIPOR2, IL1RN, SPI1, CSF3R, SPINT2, ETS1, TNF, CXCL16, IL27RA, PYCARD, STK10, LGALS3, ZC3H12A, ARHGDIB, C3AR1, LGALS9, HOXA7, CD177, SEMA6B, CD300A, SWAP70, RUNX3, FCGR3, ARC, DEPDC1B, BIN2, JAML, DDIT3, SPATA13, DDIT4, ELMO1, PRKD2, ADAM8, S100A9, TRIM11, S100A8, TRIM12C, CSF1R, PLGRKT, C5AR1, ABHD6, GATA3, PLA2G6, STK4, CACNA1E, CORO1A, ADGRG3, SLAMF9, PLCG2, LPXN, STAP1, NLRP3, NCKAP1L, PIP5K1…	1066	2057	39123	3.35427	3.12816e-45	2.89645e-47	2.23491e-47
GOTERM_BP_FAT	GO:0016477~cell migration	159	13.5781	2.57428e-47	RIPOR2, IL1RN, SPI1, CSF3R, ETS1, TNF, CXCL16, IL27RA, PYCARD, STK10, LGALS3, ZC3H12A, ARHGDIB, C3AR1, LGALS9, HOXA7, CD177, SEMA6B, CD300A, SWAP70, FCGR3, ARC, DEPDC1B, BIN2, JAML, DDIT3, SPATA13, DDIT4, ELMO1, PRKD2, ADAM8, S100A9, S100A8, CSF1R, C5AR1, ABHD6, GATA3, STK4, CORO1A, SLAMF9, PLCG2, LPXN, STAP1, NLRP3, NCKAP1L, PLCG1, CCL21A, SLAMF1, CCR1, OSBPL8, CARMIL2, XCR1, TGFB1, BCL11B, MSN,…	1066	1555	39123	3.75268	1.93637e-43	1.69857e-45	1.31062e-45
GOTERM_BP_FAT	GO:0051674~localization of cell	171	14.6029	1.85839e-46	RIPOR2, IL1RN, SPI1, CSF3R, SPINT2, ETS1, TNF, CXCL16, IL27RA, PYCARD, STK10, LGALS3, ZC3H12A, ARHGDIB, C3AR1, LGALS9, HOXA7, CD177, SEMA6B, CD300A, SWAP70, FCGR3, ARC, DEPDC1B, BIN2, JAML, DDIT3, SPATA13, DDIT4, ELMO1, PRKD2, ADAM8, S100A9, S100A8, CSF1R, C5AR1, ABHD6, GATA3, STK4, CACNA1E, CORO1A, ADGRG3, SLAMF9, PLCG2, LPXN, STAP1, NLRP3, NCKAP1L, PLCG1, CCL21A, SLAMF1, CCR1, OSBPL8, CARMIL2, …	1066	1807	39123	3.47306	1.39788e-42	1.18465e-44	9.14078e-45
GOTERM_BP_FAT	GO:0048870~cell motility	171	14.6029	4.20253e-46	RIPOR2, IL1RN, SPI1, CSF3R, SPINT2, ETS1, TNF, CXCL16, IL27RA, PYCARD, STK10, LGALS3, ZC3H12A, ARHGDIB, C3AR1, LGALS9, HOXA7, CD177, SEMA6B, CD300A, SWAP70, FCGR3, ARC, DEPDC1B, BIN2, JAML, DDIT3, SPATA13, DDIT4, ELMO1, PRKD2, ADAM8, S100A9, S100A8, CSF1R, C5AR1, ABHD6, GATA3, STK4, CACNA1E, CORO1A, ADGRG3, SLAMF9, PLCG2, LPXN, STAP1, NLRP3, NCKAP1L, PLCG1, CCL21A, SLAMF1, CCR1, OSBPL8, CARMIL2, …	1066	1818	39123	3.45205	3.16115e-42	2.63748e-44	2.03509e-44
GOTERM_BP_FAT	GO:0006928~movement of cell or subcellular component	188	16.0547	3.31369e-43	RIPOR2, IL1RN, SPI1, CSF3R, SPINT2, ETS1, TNF, CXCL16, IL27RA, PYCARD, STK10, LGALS3, ZC3H12A, ARHGDIB, C3AR1, KIF21B, LGALS9, HOXA7, CD177, SEMA6B, CD300A, SWAP70, RUNX3, FCGR3, ARC, DEPDC1B, BIN2, JAML, DDIT3, MADD, SPATA13, DDIT4, ELMO1, PRKD2, ADAM8, S100A9, S100A8, CSF1R, C5AR1, ABHD6, GATA3, STK4, CACNA1E, CORO1A, RASGRP1, ADGRG3, BLOC1S6, SLAMF9, PLCG2, LPXN, STAP1, NLRP3, NCKAP1L, PLCG1, …	1066	2261	39123	3.05163	2.49256e-39	1.84634e-41	1.42464e-41
GOTERM_BP_FAT	GO:0060326~cell chemotaxis	70	5.9778	2.6743e-40	RIPOR2, SPI1, ITGAM, CSF3R, ITGB2, PTPRO, ARRB2, CXCL2, TREM1, CXCL16, LGALS3, TMSB4X, RAC2, CCR9, C3AR1, CCR7, CCR5, CCR4, GPSM3, CCR3, CCR2, FCER1G, SYK, GPR35, SWAP70, RHOG, VAV1, FCGR3, BIN2, JAML, IL1B, KIT, XCL1, PRKD2, ADAM8, S100A9, S100A8, CX3CR1, CSF1R, LEF1, C5AR1, RETNLG, CXCR6, CORO1A, AIF1, CCL9, CNR2, CCL6, ALOX5, CCL5, CXCR3, SLAMF9, CXCR2, CCL3, PTK2B, STAP1, NCKAP1L, CCL17, CCL2…	1066	331	39123	7.76149	2.01161e-36	1.32342e-38	1.02116e-38
GOTERM_BP_FAT	GO:0006935~chemotaxis	93	7.94193	6.89179e-39	RIPOR2, SPI1, ITGAM, CSF3R, ITGB2, PTPRO, PIK3CD, ARRB2, CXCL2, TREM1, PIK3CG, CXCL16, LGALS3, TMSB4X, RAC2, CCR9, C3AR1, CCR7, EMB, LGALS9, EAR2, CCR5, CCR4, GPSM3, CCR3, CCR2, SEMA6B, FCER1G, SYK, GPR35, SWAP70, RHOG, RHOH, RUNX3, VAV1, FCGR3, BIN2, JAML, IL1B, KIT, XCL1, B3GNT2, PRKD2, EVL, ADAM8, DOCK2, S100A9, S100A8, CX3CR1, CSF1R, PLGRKT, PTAFR, LEF1, C5AR1, RETNLG, CXCR6, GATA3, PLA2G6, C…	1066	649	39123	5.25912	5.18401e-35	3.26038e-37	2.51572e-37
GOTERM_BP_FAT	GO:0042330~taxis	93	7.94193	1.2972e-38	RIPOR2, SPI1, ITGAM, CSF3R, ITGB2, PTPRO, PIK3CD, ARRB2, CXCL2, TREM1, PIK3CG, CXCL16, LGALS3, TMSB4X, RAC2, CCR9, C3AR1, CCR7, EMB, LGALS9, EAR2, CCR5, CCR4, GPSM3, CCR3, CCR2, SEMA6B, FCER1G, SYK, GPR35, SWAP70, RHOG, RHOH, RUNX3, VAV1, FCGR3, BIN2, JAML, IL1B, KIT, XCL1, B3GNT2, PRKD2, EVL, ADAM8, DOCK2, S100A9, S100A8, CX3CR1, CSF1R, PLGRKT, PTAFR, LEF1, C5AR1, RETNLG, CXCR6, GATA3, PLA2G6, C…	1066	654	39123	5.21891	9.75753e-35	6.09845e-37	4.70559e-37
GOTERM_BP_FAT	GO:0030595~leukocyte chemotaxis	59	5.03843	6.2615e-38	RIPOR2, SPI1, ITGAM, CSF3R, ITGB2, PTPRO, CXCL2, TREM1, CXCL16, LGALS3, RAC2, C3AR1, CCR7, GPSM3, CCR3, CCR2, FCER1G, SYK, GPR35, SWAP70, VAV1, FCGR3, JAML, IL1B, KIT, XCL1, ADAM8, S100A9, S100A8, CX3CR1, CSF1R, C5AR1, RETNLG, CORO1A, AIF1, CCL9, CNR2, CCL6, ALOX5, CCL5, CXCR3, SLAMF9, CXCR2, CCL3, PTK2B, STAP1, NCKAP1L, CCL17, CCL21A, SLAMF1, CCR1, CD74, CCL22, PPBP, BST1, SELL, GPR183, GPR18, P…	1066	239	39123	9.06002	4.7099e-34	2.90735e-36	2.24332e-36
GOTERM_BP_FAT	GO:0040012~regulation of locomotion	118	10.0769	3.70256e-35	RIPOR2, IL1RN, SPI1, SPINT2, ETS1, TNF, CXCL16, IL27RA, PYCARD, STK10, LGALS3, ZC3H12A, ARHGDIB, C3AR1, LGALS9, HOXA7, SEMA6B, CD300A, SWAP70, SPATA13, PRKD2, ADAM8, TRIM11, TRIM12C, CSF1R, C5AR1, ABHD6, GATA3, STK4, CORO1A, ADGRG3, PLCG2, STAP1, NCKAP1L, PLCG1, CCL21A, SLAMF1, CCR1, OSBPL8, CARMIL2, TGFB1, MSN, BST1, DAB2, PTPRC, SELL, FES, STK26, GPR183, CASS4, LCN2, GPR18, ADA, FERMT3, TRIM12A…	1066	1145	39123	3.78226	2.78507e-31	1.60061e-33	1.23504e-33
GOTERM_BP_FAT	GO:0032103~positive regulation of response to external stimulus	67	5.72161	5.07696e-34	H2-T23, RIPOR2, SPI1, TNF, ETS1, TREM1, PIK3CG, CTSS, PYCARD, TMSB4X, DHX58, RAC2, C3AR1, CCR7, LGALS9, CCR5, CCR4, GPSM3, OASL1, HAVCR2, CCR2, ZBP1, FCER1G, SWAP70, CD180, ACOD1, CYBA, FCGR1, FCGR3, IL1B, TLR9, XCL1, PRKD2, ADAM8, S100A9, S100A8, PTGER4, CX3CR1, CSF1R, NLRP1B, C5AR1, LY96, NOD1, AIF1, LILRA5, IL1RL1, CCL5, CXCR3, CXCR2, CCL3, PTK2B, NCKAP1L, CCL21A, SLAMF1, CCR1, CD74, CDK19, TG…	1066	373	39123	6.59236	3.81889e-30	2.09829e-32	1.61905e-32
GOTERM_BP_FAT	GO:2000145~regulation of cell motility	112	9.56447	5.8741e-34	RIPOR2, IL1RN, SPI1, SPINT2, ETS1, TNF, CXCL16, IL27RA, PYCARD, STK10, LGALS3, ZC3H12A, ARHGDIB, C3AR1, LGALS9, HOXA7, SEMA6B, CD300A, SWAP70, SPATA13, PRKD2, ADAM8, CSF1R, C5AR1, ABHD6, GATA3, STK4, CORO1A, ADGRG3, PLCG2, STAP1, NCKAP1L, PLCG1, CCL21A, SLAMF1, CCR1, OSBPL8, CARMIL2, TGFB1, MSN, BST1, DAB2, PTPRC, SELL, FES, STK26, GPR183, CASS4, LCN2, GPR18, ADA, FERMT3, CD40, CCDC125, DOCK8, PI…	1066	1070	39123	3.84157	4.4185e-30	2.41448e-32	1.86302e-32
GOTERM_BP_FAT	GO:0097529~myeloid leukocyte migration	54	4.61144	6.15453e-33	RIPOR2, SPI1, ITGAM, CSF3R, ITGB2, PTPRO, CXCL2, TREM1, LGALS3, RAC2, C3AR1, CCR7, CCR3, CD177, CCR2, FCER1G, SYK, CD300A, GPR35, SWAP70, VAV1, FCGR3, CD200R1, JAML, IL1B, KIT, XCL1, ADAM8, S100A9, S100A8, PTGER4, CX3CR1, CSF1R, C5AR1, RETNLG, AIF1, CCL9, CCL6, CCL5, CXCR2, CCL3, PTK2B, STAP1, NCKAP1L, CCL17, CCL21A, SLAMF1, CCR1, CD74, CCL22, PPBP, BST1, SELL, PF4	1066	236	39123	8.39763	4.62944e-29	2.39867e-31	1.85082e-31
GOTERM_BP_FAT	GO:0030334~regulation of cell migration	106	9.05209	1.75903e-32	RIPOR2, IL1RN, SPI1, ETS1, TNF, CXCL16, IL27RA, PYCARD, STK10, LGALS3, ZC3H12A, ARHGDIB, C3AR1, LGALS9, HOXA7, SEMA6B, CD300A, SWAP70, SPATA13, PRKD2, ADAM8, CSF1R, C5AR1, ABHD6, GATA3, STK4, CORO1A, ADGRG3, PLCG2, STAP1, NCKAP1L, PLCG1, CCL21A, SLAMF1, CCR1, OSBPL8, CARMIL2, TGFB1, MSN, BST1, DAB2, PTPRC, SELL, STK26, GPR183, CASS4, LCN2, GPR18, ADA, FERMT3, CD40, DOCK8, PIK3CD, PTPN22, TREM1, P…	1066	1003	39123	3.87864	1.32314e-28	6.75072e-31	5.20888e-31
GOTERM_BP_FAT	GO:0002685~regulation of leukocyte migration	53	4.52605	5.30597e-32	RIPOR2, SPI1, DOCK8, PTPN22, TREM1, IL27RA, SPN, PYCARD, STK10, LGALS3, RAC2, C3AR1, CCR7, LGALS9, HOXA7, GPSM3, CCR2, ITGA4, RIPK3, CD300A, TNFRSF18, SWAP70, RHOG, RHOH, MMP9, CD200R1, IL1B, XCL1, ADAM8, PTGER4, CX3CR1, CSF1R, PTAFR, C5AR1, AIF1, CCL5, CXCR3, CXCR2, CCL3, PTK2B, STAP1, NCKAP1L, CCL21A, SLAMF1, CCR1, CD74, TGFB1, MSN, LYVE1, BST1, SELL, GPR18, ADA	1066	235	39123	8.27719	3.99115e-28	2.0056e-30	1.54753e-30
GOTERM_BP_FAT	GO:0051270~regulation of cellular component movement	113	9.64987	1.14406e-31	RIPOR2, IL1RN, SPI1, SPINT2, ETS1, TNF, CXCL16, IL27RA, PYCARD, STK10, LGALS3, ZC3H12A, ARHGDIB, C3AR1, LGALS9, HOXA7, SEMA6B, CD300A, SWAP70, SPATA13, PRKD2, ADAM8, CSF1R, C5AR1, ABHD6, GATA3, STK4, CORO1A, ADGRG3, PLCG2, STAP1, NCKAP1L, PLCG1, CCL21A, SLAMF1, CCR1, OSBPL8, CARMIL2, TGFB1, MSN, BST1, DAB2, PTPRC, SELL, FES, STK26, GPR183, CASS4, LCN2, DRC1, GPR18, ADA, FERMT3, CD40, CCDC125, DOC…	1066	1154	39123	3.59375	8.60564e-28	4.30282e-30	3.32007e-30
GOTERM_BP_FAT	GO:0097530~granulocyte migration	41	3.50128	1.19429e-26	PTGER4, RIPOR2, CSF1R, ITGAM, CSF3R, ITGB2, C5AR1, CXCL2, TREM1, LGALS3, CCL9, CCL6, CCL5, CXCR2, CCL3, RAC2, C3AR1, CCR7, NCKAP1L, CCL17, CCL21A, CCR3, SLAMF1, CD177, CD74, CCL22, FCER1G, SYK, CD300A, PPBP, VAV1, BST1, FCGR3, JAML, SELL, IL1B, XCL1, ADAM8, S100A9, S100A8, PF4	1066	164	39123	9.17519	8.98344e-23	3.69689e-25	2.85253e-25
GOTERM_BP_FAT	GO:0071621~granulocyte chemotaxis	37	3.15969	1.05174e-25	RIPOR2, CSF1R, ITGAM, CSF3R, ITGB2, C5AR1, CXCL2, TREM1, LGALS3, CCL9, CCL6, CCL5, CXCR2, CCL3, RAC2, C3AR1, CCR7, NCKAP1L, CCL17, CCL21A, CCR3, SLAMF1, CD74, CCL22, FCER1G, SYK, PPBP, VAV1, BST1, FCGR3, JAML, SELL, IL1B, XCL1, S100A9, S100A8, PF4	1066	134	39123	10.1338	7.91123e-22	3.15188e-24	2.432e-24
GOTERM_BP_FAT	GO:1990266~neutrophil migration	37	3.15969	1.39635e-25	PTGER4, RIPOR2, ITGAM, CSF3R, ITGB2, C5AR1, CXCL2, TREM1, LGALS3, CCL9, CCL6, CCL5, CXCR2, CCL3, RAC2, C3AR1, CCR7, NCKAP1L, CCL17, CCL21A, CD177, CD74, CCL22, FCER1G, SYK, PPBP, VAV1, BST1, FCGR3, JAML, SELL, IL1B, XCL1, ADAM8, S100A9, S100A8, PF4	1066	135	39123	10.0587	1.05033e-21	4.16798e-24	3.21603e-24
GOTERM_BP_FAT	GO:0030335~positive regulation of cell migration	72	6.14859	4.48847e-25	RIPOR2, CD40, SPI1, DOCK8, PIK3CD, ETS1, TREM1, PIK3CG, CXCL16, SPN, PYCARD, LGALS3, TMSB4X, ZC3H12A, RAC2, ITGAX, C3AR1, ACP5, CCR7, LGALS9, INSL3, GPSM3, CCR2, SEMA6B, ITGA4, ANXA3, TNFRSF18, SWAP70, MMP9, FGR, IL1B, KIT, XCL1, PRKD2, ADAM8, PTGER4, CX3CR1, CSF1R, PTAFR, LEF1, C5AR1, GATA3, STK4, CORO1A, AIF1, HDAC7, GNAI2, P2RY6, CCL5, CXCR2, PLCG2, CCL3, PTK2B, NCKAP1L, PLCG1, CCL21A, SLAMF1,…	1066	607	39123	4.3533	3.37623e-21	1.31371e-23	1.01366e-23
GOTERM_BP_FAT	GO:0030593~neutrophil chemotaxis	33	2.8181	9.47658e-25	RIPOR2, ITGAM, CSF3R, ITGB2, C5AR1, CXCL2, TREM1, LGALS3, CCL9, CCL6, CCL5, CXCR2, CCL3, RAC2, C3AR1, CCR7, NCKAP1L, CCL17, CCL21A, CD74, CCL22, FCER1G, SYK, PPBP, VAV1, FCGR3, JAML, SELL, IL1B, XCL1, S100A9, S100A8, PF4	1066	106	39123	11.4257	7.12828e-21	2.72072e-23	2.09932e-23
GOTERM_BP_FAT	GO:2000147~positive regulation of cell motility	72	6.14859	3.69298e-24	RIPOR2, CD40, SPI1, DOCK8, PIK3CD, ETS1, TREM1, PIK3CG, CXCL16, SPN, PYCARD, LGALS3, TMSB4X, ZC3H12A, RAC2, ITGAX, C3AR1, ACP5, CCR7, LGALS9, INSL3, GPSM3, CCR2, SEMA6B, ITGA4, ANXA3, TNFRSF18, SWAP70, MMP9, FGR, IL1B, KIT, XCL1, PRKD2, ADAM8, PTGER4, CX3CR1, CSF1R, PTAFR, LEF1, C5AR1, GATA3, STK4, CORO1A, AIF1, HDAC7, GNAI2, P2RY6, CCL5, CXCR2, PLCG2, CCL3, PTK2B, NCKAP1L, PLCG1, CCL21A, SLAMF1,…	1066	629	39123	4.20104	2.77786e-20	1.03266e-22	7.96805e-23
GOTERM_BP_FAT	GO:0040017~positive regulation of locomotion	74	6.31939	4.44433e-24	RIPOR2, CD40, SPI1, DOCK8, PIK3CD, ETS1, TREM1, PIK3CG, CXCL16, SPN, PYCARD, LGALS3, TMSB4X, ZC3H12A, RAC2, ITGAX, C3AR1, ACP5, CCR7, LGALS9, INSL3, CCR4, GPSM3, CCR2, SEMA6B, ITGA4, ANXA3, TNFRSF18, SWAP70, MMP9, FGR, IL1B, KIT, XCL1, PRKD2, ADAM8, PTGER4, CX3CR1, CSF1R, PTAFR, LEF1, C5AR1, GATA3, STK4, CORO1A, AIF1, HDAC7, GNAI2, P2RY6, CCL5, CXCR3, CXCR2, PLCG2, CCL3, PTK2B, NCKAP1L, PLCG1, CC…	1066	665	39123	4.08399	3.34302e-20	1.23816e-22	9.55366e-23
GOTERM_BP_FAT	GO:0051272~positive regulation of cellular component movement	72	6.14859	1.92486e-23	RIPOR2, CD40, SPI1, DOCK8, PIK3CD, ETS1, TREM1, PIK3CG, CXCL16, SPN, PYCARD, LGALS3, TMSB4X, ZC3H12A, RAC2, ITGAX, C3AR1, ACP5, CCR7, LGALS9, INSL3, GPSM3, CCR2, SEMA6B, ITGA4, ANXA3, TNFRSF18, SWAP70, MMP9, FGR, IL1B, KIT, XCL1, PRKD2, ADAM8, PTGER4, CX3CR1, CSF1R, PTAFR, LEF1, C5AR1, GATA3, STK4, CORO1A, AIF1, HDAC7, GNAI2, P2RY6, CCL5, CXCR2, PLCG2, CCL3, PTK2B, NCKAP1L, PLCG1, CCL21A, SLAMF1,…	1066	647	39123	4.08416	1.44788e-19	5.20819e-22	4.01866e-22
GOTERM_BP_FAT	GO:0002687~positive regulation of leukocyte migration	38	3.24509	5.45908e-23	PTGER4, CX3CR1, RIPOR2, CSF1R, SPI1, DOCK8, PTAFR, C5AR1, TREM1, AIF1, SPN, PYCARD, LGALS3, CCL5, CXCR2, CCL3, RAC2, C3AR1, PTK2B, CCR7, NCKAP1L, LGALS9, CCL21A, GPSM3, SLAMF1, CCR2, CCR1, CD74, TGFB1, ITGA4, SWAP70, TNFRSF18, LYVE1, MMP9, SELL, IL1B, XCL1, ADAM8	1066	169	39123	8.25224	4.10632e-19	1.451e-21	1.11959e-21
GOTERM_BP_FAT	GO:0050920~regulation of chemotaxis	37	3.15969	1.98445e-16	CX3CR1, RIPOR2, CSF1R, SPI1, C5AR1, TREM1, AIF1, CCL5, CXCR3, TMSB4X, CXCR2, CCL3, RAC2, C3AR1, STAP1, PTK2B, CCR7, NCKAP1L, CCR4, CCL21A, GPSM3, SLAMF1, CCR2, SEMA6B, CCR1, CD74, SEMA4A, TGFB1, SEMA4D, SWAP70, BST1, SELL, IL1B, GPR183, XCL1, PRKD2, GPR18	1066	246	39123	5.52003	1.67022e-12	3.57105e-15	2.75544e-15
GOTERM_BP_FAT	GO:0002688~regulation of leukocyte chemotaxis	28	2.39112	2.74161e-16	CX3CR1, RIPOR2, CSF1R, SPI1, C5AR1, TREM1, AIF1, CCL5, CXCR2, CCL3, RAC2, C3AR1, STAP1, PTK2B, CCR7, NCKAP1L, CCL21A, GPSM3, SLAMF1, CCR2, CCR1, CD74, SWAP70, BST1, SELL, IL1B, XCL1, GPR18	1066	133	39123	7.72647	1.67022e-12	4.87527e-15	3.76177e-15
GOTERM_BP_FAT	GO:0002690~positive regulation of leukocyte chemotaxis	25	2.13493	4.49079e-16	CX3CR1, RIPOR2, CSF1R, SPI1, C5AR1, TREM1, AIF1, CCL5, CXCR2, CCL3, RAC2, C3AR1, PTK2B, CCR7, NCKAP1L, CCL21A, GPSM3, SLAMF1, CCR2, CCR1, CD74, SWAP70, SELL, IL1B, XCL1	1066	103	39123	8.90795	3.34044e-12	7.83753e-15	6.04746e-15
GOTERM_BP_FAT	GO:0050921~positive regulation of chemotaxis	30	2.56191	5.50847e-16	CX3CR1, RIPOR2, CSF1R, SPI1, C5AR1, TREM1, AIF1, CCL5, CXCR3, TMSB4X, CXCR2, CCL3, RAC2, C3AR1, PTK2B, CCR7, NCKAP1L, CCR4, CCL21A, GPSM3, SLAMF1, CCR2, CCR1, CD74, TGFB1, SWAP70, SELL, IL1B, XCL1, PRKD2	1066	159	39123	6.92467	4.17555e-12	9.52521e-15	7.34969e-15
GOTERM_BP_FAT	GO:0071674~mononuclear cell migration	22	1.87874	1.57662e-13	CCR1, CX3CR1, CSF1R, TGFB1, CCL22, PTPRO, C5AR1, TREM1, AIF1, LGALS3, CCL9, JAML, CCL6, CCL5, C3AR1, CCL3, XCL1, CCR7, CCL17, CCL21A, CCR2, SLAMF1	1066	97	39123	8.32388	1.18586e-09	2.25463e-12	1.73968e-12
GOTERM_BP_FAT	GO:1902622~regulation of neutrophil migration	17	1.45175	6.51017e-13	PTGER4, RIPOR2, CD74, C5AR1, RHOG, RHOH, BST1, SELL, IL1B, CXCR2, C3AR1, RAC2, XCL1, CCR7, ADAM8, NCKAP1L, CCL21A	1066	54	39123	11.5539	4.89708e-09	8.88739e-12	6.85754e-12
GOTERM_BP_FAT	GO:0071622~regulation of granulocyte chemotaxis	17	1.45175	2.98048e-12	RIPOR2, CSF1R, CD74, C5AR1, TREM1, BST1, SELL, IL1B, CCL5, CXCR2, C3AR1, RAC2, XCL1, CCR7, NCKAP1L, CCL21A, SLAMF1	1066	59	39123	10.5748	2.24194e-08	3.83234e-11	2.95705e-11
GOTERM_BP_FAT	GO:1902624~positive regulation of neutrophil migration	14	1.19556	2.55314e-11	PTGER4, RIPOR2, CD74, C5AR1, SELL, IL1B, CXCR2, C3AR1, RAC2, XCL1, CCR7, ADAM8, NCKAP1L, CCL21A	1066	40	39123	12.8453	1.92047e-07	3.06295e-10	2.36338e-10
GOTERM_BP_FAT	GO:1905517~macrophage migration	16	1.36635	1.09232e-10	CX3CR1, CSF1R, GPR35, C5AR1, TREM1, LGALS3, CD200R1, CCL5, C3AR1, CCL3, STAP1, PTK2B, CCR7, CCL21A, CCR2, SLAMF1	1066	63	39123	9.32083	8.21641e-07	1.23741e-09	9.54791e-10
GOTERM_BP_FAT	GO:0090023~positive regulation of neutrophil chemotaxis	12	1.02477	1.96567e-10	CD74, RIPOR2, SELL, IL1B, C5AR1, CXCR2, RAC2, C3AR1, XCL1, CCR7, NCKAP1L, CCL21A	1066	30	39123	14.6803	1.47857e-06	2.19048e-09	1.69018e-09
GOTERM_BP_FAT	GO:0071624~positive regulation of granulocyte chemotaxis	12	1.02477	2.97175e-10	CD74, RIPOR2, SELL, IL1B, C5AR1, CXCR2, RAC2, C3AR1, XCL1, CCR7, NCKAP1L, CCL21A	1066	31	39123	14.2067	2.23535e-06	3.27284e-09	2.52533e-09
GOTERM_BP_FAT	GO:0090022~regulation of neutrophil chemotaxis	13	1.11016	3.09321e-10	RIPOR2, CD74, C5AR1, BST1, SELL, IL1B, CXCR2, C3AR1, RAC2, XCL1, CCR7, NCKAP1L, CCL21A	1066	39	39123	12.2336	2.32671e-06	3.39171e-09	2.61706e-09
GOTERM_BP_FAT	GO:0048246~macrophage chemotaxis	13	1.11016	4.39778e-09	CX3CR1, CSF1R, GPR35, C5AR1, TREM1, LGALS3, CCL5, C3AR1, CCL3, STAP1, CCR7, CCL21A, SLAMF1	1066	48	39123	9.93979	3.30796e-05	4.38729e-08	3.38524e-08
GOTERM_BP_FAT	GO:0071675~regulation of mononuclear cell migration	14	1.19556	1.01295e-08	CCR1, CX3CR1, CSF1R, TGFB1, C5AR1, TREM1, AIF1, LGALS3, CCL5, C3AR1, CCR7, CCL21A, CCR2, SLAMF1	1066	62	39123	8.28727	7.61915e-05	9.88254e-08	7.6254e-08
GOTERM_BP_FAT	GO:1905521~regulation of macrophage migration	12	1.02477	5.19358e-08	CX3CR1, CSF1R, CD200R1, CCL5, C5AR1, C3AR1, STAP1, PTK2B, CCR7, TREM1, CCL21A, SLAMF1	1066	48	39123	9.17519	0.000390585	4.75257e-07	3.6671e-07
GOTERM_BP_FAT	GO:0010758~regulation of macrophage chemotaxis	10	0.853971	2.96389e-07	CSF1R, CCL5, C5AR1, C3AR1, STAP1, PTK2B, CCR7, TREM1, CCL21A, SLAMF1	1066	35	39123	10.4859	0.00222696	2.51063e-06	1.93721e-06
GOTERM_BP_FAT	GO:1905523~positive regulation of macrophage migration	9	0.768574	1.72821e-06	CX3CR1, CSF1R, CCL5, C5AR1, C3AR1, CCR7, TREM1, CCL21A, SLAMF1	1066	32	39123	10.3221	0.0129155	1.35272e-05	1.04376e-05
GOTERM_BP_FAT	GO:0010759~positive regulation of macrophage chemotaxis	8	0.683177	3.39869e-06	CSF1R, CCL5, C5AR1, C3AR1, CCR7, TREM1, CCL21A, SLAMF1	1066	25	39123	11.7442	0.0252409	2.54885e-05	1.9667e-05
Annotation Cluster 22	Enrichment Score: 23.12734688970764
Category	Term	Count	%	PValue	Genes	List Total	Pop Hits	Pop Total	Fold Enrichment	Bonferroni	Benjamini	FDR
GOTERM_BP_FAT	GO:0051241~negative regulation of multicellular organismal process	145	12.3826	1.64623e-42	CD86, CD84, PILRB1, SPI1, PGLYRP2, CD83, NCF1, GPR68, GFI1, H2-K1, GIMAP3, TNF, IL27RA, PYCARD, HPGDS, ZC3H12A, ARHGDIB, MYB, GPR171, DHX58, CAPN3, DIP2B, LGALS9, HOXA7, RAG2, PGLYRP1, B2M, SEMA6B, CD96, MYLIP, TICAM2, NFKBIL1, ACOD1, CYBA, RUNX3, FOXP3, TYROBP, DDIT3, MADD, SH2D1B1, EZR, TRIM11, H2-M3, IL4RA, ADRB2, GATA3, STK4, KLK8, PLAC8, GRK2, RAB11FIP1, ADAMTS18, INPP5D, STAP1, NLRP3, NCKAP…	1066	1432	39123	3.71621	1.2383e-38	8.78224e-41	6.77641e-41
GOTERM_BP_FAT	GO:0045595~regulation of cell differentiation	153	13.0658	3.03306e-27	ITSN2, RIPOR2, PILRB1, SPI1, PGLYRP2, CSF3R, CD83, GPR68, GFI1, H2-K1, RORC, GIMAP3, JADE2, IKZF1, ETS1, TNF, IKZF3, IL4I1, ZC3H12A, MYB, GPR171, XLR4B, PIM1, CAPN3, DIP2B, LGALS9, HOXA7, RAG2, PGLYRP1, B2M, RAG1, SEMA6B, MYLIP, LIG4, RUNX3, FOXP3, UNC13D, ARC, TYROBP, DDIT3, ADAM8, TRIM16, TOX, S100A9, ABCG1, TRIM11, CD101, CARD11, CSF1R, H2-M3, TCF7, IL4RA, TWF2, GATA3, STK4, KLK8, RASGRP1, BLO…	1066	2162	39123	2.59723	2.28147e-23	9.58599e-26	7.39658e-26
GOTERM_BP_FAT	GO:0051093~negative regulation of developmental process	85	7.25875	1.32509e-14	CD86, PILRB1, SPI1, PGLYRP2, GPR68, FLT3, GFI1, H2-K1, TNF, ARHGAP4, LFNG, STAB1, MYB, GPR171, ZC3H12A, ARHGDIB, CAPN3, CTLA4, DIP2B, HOXA7, RAG2, PGLYRP1, CCR5, B2M, CTSC, CCR2, SEMA6B, MYLIP, KLF13, FOXP3, RUNX3, MMP9, CIT, RBL1, DDIT3, IL1B, IRF1, SINHCAF, TRIM11, ABCG1, PTGER4, CX3CR1, H2-M3, LEF1, SEZ6, IL4RA, ADRB2, GATA3, STK4, KLK8, HDAC7, PLAC8, NRAS, CCL9, NOCT, ALOX5, INPP5D, CXCR3, CC…	1066	1225	39123	2.54658	9.93781e-11	2.08521e-13	1.60895e-13
GOTERM_BP_FAT	GO:0045596~negative regulation of cell differentiation	64	5.46541	4.67732e-11	PILRB1, PGLYRP2, GPR68, FLT3, GFI1, H2-K1, TNF, ARHGAP4, MYB, GPR171, ZC3H12A, CAPN3, CTLA4, DIP2B, HOXA7, RAG2, PGLYRP1, CCR5, B2M, SEMA6B, MYLIP, KLF13, FOXP3, RUNX3, MMP9, CIT, DDIT3, IL1B, IRF1, SINHCAF, TRIM11, ABCG1, H2-M3, SEZ6, IL4RA, GATA3, KLK8, HDAC7, CCL9, NOCT, INPP5D, CCL3, PTK2B, STAP1, MBNL3, CCL17, CD74, SEMA4A, TGFB1, SEMA4D, BCL11A, STAT1, NFATC3, LILRB4A, SMAD7, NFKBIA, CD24A,…	1066	929	39123	2.52836	3.51828e-07	5.49731e-10	4.24174e-10
Annotation Cluster 23	Enrichment Score: 22.636462354645317
Category	Term	Count	%	PValue	Genes	List Total	Pop Hits	Pop Total	Fold Enrichment	Bonferroni	Benjamini	FDR
GOTERM_BP_FAT	GO:0009893~positive regulation of metabolic process	288	24.5944	1.83472e-57	CYFIP2, IL1RN, SPI1, IKZF1, IKZF2, IKZF3, ELK4, IL4I1, RASSF1, RASSF5, CHEK2, RPS6KA1, ZC3H12A, MYB, CDK5RAP1, C3AR1, PIP4K2A, CD244A, DIP2B, LGALS9, HOXA7, IER5, ACSL5, ACOD1, HMGA1B, RUNX3, UHMK1, DDIT3, PSME1, IGTP, PSME2, TRIM14, PRKD2, RBCK1, DNA2, TRIM16, EZR, SKAP1, CDCA4, TXK, GATA3, PLA2G6, PIK3R5, PLAC8, KLRK1, CHTF8, CD19, PLCG2, INPP5K, HIVEP3, NCKAP1L, CCL21A, TNFSFM13, SLAMF1, CCR1,…	1066	3911	39123	2.70259	1.38007e-53	1.7923e-55	1.38295e-55
GOTERM_BP_FAT	GO:0031325~positive regulation of cellular metabolic process	268	22.8864	2.64846e-53	CYFIP2, IL1RN, SPI1, IKZF1, IKZF2, IKZF3, ELK4, IL4I1, RASSF1, RASSF5, CHEK2, RPS6KA1, ZC3H12A, MYB, CDK5RAP1, C3AR1, PIP4K2A, CD244A, DIP2B, LGALS9, HOXA7, IER5, ACSL5, ACOD1, HMGA1B, RUNX3, UHMK1, DDIT3, PSME1, IGTP, PSME2, TRIM14, PRKD2, RBCK1, DNA2, TRIM16, EZR, SKAP1, CDCA4, TXK, GATA3, PLA2G6, PIK3R5, PLAC8, KLRK1, CHTF8, CD19, PLCG2, INPP5K, HIVEP3, NCKAP1L, CCL21A, TNFSFM13, SLAMF1, CCR1,…	1066	3625	39123	2.71332	1.99217e-49	2.21352e-51	1.70796e-51
GOTERM_BP_FAT	GO:0010604~positive regulation of macromolecule metabolic process	257	21.9471	2.05278e-48	CYFIP2, IL1RN, SPI1, IKZF1, IKZF2, IKZF3, ELK4, IL4I1, RASSF1, RASSF5, CHEK2, RPS6KA1, ZC3H12A, MYB, CDK5RAP1, C3AR1, DIP2B, LGALS9, HOXA7, IER5, HMGA1B, RUNX3, UHMK1, DDIT3, PSME1, IGTP, PSME2, PRKD2, RBCK1, DNA2, TRIM16, EZR, SKAP1, CDCA4, TXK, GATA3, PLA2G6, PIK3R5, PLAC8, CHTF8, PLCG2, INPP5K, HIVEP3, CCL21A, TNFSFM13, SLAMF1, CCR1, PLK3, BCL11B, BCL11A, EDEM1, NFATC3, RAB27A, ABCA7, PKIB, GP…	1066	3584	39123	2.63172	1.5441e-44	1.39108e-46	1.07336e-46
GOTERM_BP_FAT	GO:0010468~regulation of gene expression	268	22.8864	1.25308e-28	SPI1, GM42715, GFI1, IKZF1, IKZF2, SLA2, IKZF3, ELK4, IL4I1, CHEK2, RPS6KA1, ZC3H12A, MYB, CDK5RAP1, LGALS9, HOXA7, IER5, PRKCB, SP110, NFKBIL1, ACOD1, HMGA1B, RUNX3, UHMK1, DDIT3, TXNIP, TRIM14, PRKD2, ZFP7, RBCK1, TRIM16, ZFP971, EZR, SKAP1, TRIM11, ZFP984, CDCA4, TXK, GATA3, NLK, PLAC8, MIER1, PLCG2, INPP5K, HIVEP3, CDK17, CCR1, MSR1, PLK3, ZFP994, BCL11B, BCL11A, NFATC3, RAB27A, PARP10, CD28,…	1066	5001	39123	1.96677	9.42567e-25	4.20789e-27	3.24682e-27
GOTERM_BP_FAT	GO:0019219~regulation of nucleobase-containing compound metabolic process	243	20.7515	3.75368e-28	CDA, SPI1, GFI1, IKZF1, IKZF2, SLA2, IKZF3, IL27RA, ELK4, IL4I1, CHEK2, RPS6KA1, ZC3H12A, MYB, C3AR1, HOXA7, IER5, PRKCB, SP110, NFKBIL1, TINF2, ACOD1, HMGA1B, RUNX3, DDIT3, DDIT4, TXNIP, TRIM14, PRKD2, ZFP7, RBCK1, DNA2, TRIM16, ZFP971, EZR, SKAP1, TRIM11, ZFP984, CDCA4, TXK, GATA3, NLK, PLAC8, CHTF8, MIER1, PLCG2, INPP5K, HIVEP3, TNFSFM13, CDK17, PLK3, ZFP994, BCL11B, BCL11A, NFATC3, PARP10, PK…	1066	4357	39123	2.04689	2.82352e-24	1.24935e-26	9.63999e-27
GOTERM_BP_FAT	GO:0051252~regulation of RNA metabolic process	220	18.7874	1.39571e-24	SPI1, GFI1, IKZF1, IKZF2, SLA2, IKZF3, ELK4, IL4I1, CHEK2, RPS6KA1, ZC3H12A, MYB, HOXA7, IER5, PRKCB, SP110, NFKBIL1, ACOD1, HMGA1B, RUNX3, DDIT3, TXNIP, TRIM14, PRKD2, ZFP7, RBCK1, TRIM16, ZFP971, EZR, SKAP1, TRIM11, ZFP984, CDCA4, TXK, GATA3, NLK, PLAC8, MIER1, PLCG2, INPP5K, HIVEP3, CDK17, PLK3, ZFP994, BCL11B, BCL11A, NFATC3, PARP10, CD28, REL, CSRNP1, CD40, GMEB2, SGF29, TRIM5, TMSB4X, IKBKE…	1066	3994	39123	2.02157	1.04986e-20	3.96172e-23	3.05687e-23
GOTERM_BP_FAT	GO:0034654~nucleobase-containing compound biosynthetic process	229	19.5559	2.81452e-24	CDA, PANK2, SPI1, GFI1, IKZF1, IKZF2, SLA2, IKZF3, ELK4, IL4I1, CHEK2, RPS6KA1, ZC3H12A, MYB, C3AR1, HOXA7, IER5, ACOT7, PRKCB, SP110, NFKBIL1, TINF2, ACOD1, HMGA1B, RUNX3, DDIT3, TXNIP, TRIM14, PRKD2, ZFP7, RBCK1, TRIM16, ZFP971, EZR, SKAP1, TRIM11, ZFP984, CDCA4, TXK, GATA3, NLK, PLAC8, CHTF8, MIER1, PLCG2, INPP5K, HIVEP3, CDK17, PLK3, ZFP994, BCL11B, BCL11A, NFATC3, PARP10, PKIB, POLA2, CD28, …	1066	4259	39123	1.97334	2.11708e-20	7.95895e-23	6.14115e-23
GOTERM_BP_FAT	GO:0018130~heterocycle biosynthetic process	231	19.7267	3.65829e-24	CDA, PANK2, SPI1, GFI1, IKZF1, IKZF2, SLA2, IKZF3, ELK4, IL4I1, CHEK2, RPS6KA1, ZC3H12A, MYB, C3AR1, HOXA7, IER5, ACOT7, PRKCB, SP110, NFKBIL1, TINF2, ACOD1, HMGA1B, RUNX3, DDIT3, TXNIP, TRIM14, PRKD2, ZFP7, RBCK1, TRIM16, ZFP971, EZR, SKAP1, TRIM11, ZFP984, CDCA4, TXK, GATA3, NLK, PLAC8, CHTF8, MIER1, PLCG2, INPP5K, HIVEP3, CDK17, PLK3, ZFP994, BCL11B, BCL11A, NFATC3, PARP10, PKIB, POLA2, CD28, …	1066	4322	39123	1.96156	2.75177e-20	1.02678e-22	7.92266e-23
GOTERM_BP_FAT	GO:0009891~positive regulation of biosynthetic process	144	12.2972	8.27195e-24	SPI1, NCF1, RORC, IKZF1, IKZF2, ETS1, TNF, IKZF3, ELK4, IL4I1, CHEK2, ZC3H12A, RPS6KA1, MYB, PIM1, NFATC2IP, CDK5RAP1, C3AR1, CAPN3, CD244A, PIM2, HOXA7, IER5, ACSL5, CYBA, HMGA1B, RUNX3, FOXP3, UHMK1, DDIT3, PRKD2, RBCK1, DNA2, TRIM16, ABCG1, SKAP1, AKNA, CDCA4, TXK, H2-M3, CREM, ABHD6, ADRB2, GATA3, PLA2G6, PLAC8, SBNO2, KLRK1, CHTF8, PLCG2, INPP5K, NLRP3, HIVEP3, CYTL1, CCL21A, TGFB1, BCL11B, …	1066	2125	39123	2.48702	6.22216e-20	2.27918e-22	1.75862e-22
GOTERM_BP_FAT	GO:0019438~aromatic compound biosynthetic process	230	19.6413	9.708e-24	CDA, PANK2, SPI1, GFI1, IKZF1, IKZF2, SLA2, IKZF3, ELK4, IL4I1, CHEK2, RPS6KA1, ZC3H12A, MYB, C3AR1, HOXA7, IER5, ACOT7, PRKCB, SP110, NFKBIL1, TINF2, ACOD1, HMGA1B, RUNX3, DDIT3, TXNIP, TRIM14, PRKD2, ZFP7, RBCK1, TRIM16, ZFP971, EZR, SKAP1, TRIM11, ZFP984, CDCA4, TXK, GATA3, NLK, PLAC8, CHTF8, MIER1, PLCG2, INPP5K, HIVEP3, CDK17, PLK3, ZFP994, BCL11B, BCL11A, NFATC3, PARP10, PKIB, POLA2, CD28, …	1066	4327	39123	1.95081	7.30235e-20	2.6554e-22	2.04892e-22
GOTERM_BP_FAT	GO:0006351~transcription, DNA-templated	202	17.2502	1.39117e-23	SPI1, GFI1, IKZF1, IKZF2, SLA2, IKZF3, ELK4, IL4I1, CHEK2, RPS6KA1, ZC3H12A, MYB, HOXA7, IER5, PRKCB, SP110, NFKBIL1, ACOD1, HMGA1B, RUNX3, DDIT3, TXNIP, TRIM14, PRKD2, ZFP7, RBCK1, TRIM16, ZFP971, EZR, SKAP1, TRIM11, ZFP984, CDCA4, TXK, GATA3, PLAC8, MIER1, PLCG2, INPP5K, HIVEP3, CDK17, PLK3, ZFP994, BCL11B, BCL11A, NFATC3, PARP10, CD28, REL, CSRNP1, CD40, GMEB2, SGF29, TRIM5, TMSB4X, IKBKE, HAV…	1066	3587	39123	2.06678	1.04644e-19	3.79145e-22	2.9255e-22
GOTERM_BP_FAT	GO:0010556~regulation of macromolecule biosynthetic process	229	19.5559	6.75638e-23	SPI1, GFI1, IKZF1, IKZF2, SLA2, IKZF3, ELK4, IL4I1, CHEK2, RPS6KA1, ZC3H12A, MYB, CDK5RAP1, C3AR1, HOXA7, IER5, PRKCB, SP110, NFKBIL1, TINF2, ACOD1, HMGA1B, RUNX3, UHMK1, DDIT3, TXNIP, TRIM14, PRKD2, ZFP7, RBCK1, DNA2, TRIM16, ZFP971, EZR, SKAP1, TRIM11, ZFP984, CDCA4, TXK, GATA3, PLA2G6, NLK, PLAC8, CHTF8, MIER1, PLCG2, INPP5K, HIVEP3, CCL21A, CDK17, PLK3, ZFP994, BCL11B, BCL11A, NFATC3, ABCA7, …	1066	4365	39123	1.92542	5.08215e-19	1.78949e-21	1.38078e-21
GOTERM_BP_FAT	GO:0010628~positive regulation of gene expression	143	12.2118	3.7623e-22	SPI1, NCF1, RORC, IKZF1, IKZF2, ETS1, TNF, IKZF3, ELK4, IL4I1, CHEK2, ZC3H12A, RPS6KA1, MYB, PIM1, NFATC2IP, CDK5RAP1, CAPN3, PIM2, LGALS9, HOXA7, IER5, HMGA1B, RUNX3, FOXP3, UHMK1, TYROBP, DDIT3, PRKD2, RBCK1, PKP3, TRIM16, EZR, SKAP1, AKNA, PLGRKT, CDCA4, TXK, CREM, ADRB2, GATA3, NTS, PLAC8, SBNO2, PLCG2, INPP5K, STAP1, NLRP3, HIVEP3, CYTL1, TGFB1, BCL11B, BCL11A, NFATC3, MSN, RAB27A, POU2F2, N…	1066	2190	39123	2.39644	2.83e-18	9.62586e-21	7.42735e-21
GOTERM_BP_FAT	GO:2000112~regulation of cellular macromolecule biosynthetic process	224	19.1289	7.42529e-22	SPI1, GFI1, IKZF1, IKZF2, SLA2, IKZF3, ELK4, IL4I1, CHEK2, RPS6KA1, ZC3H12A, MYB, CDK5RAP1, C3AR1, HOXA7, IER5, PRKCB, SP110, NFKBIL1, TINF2, ACOD1, HMGA1B, RUNX3, UHMK1, DDIT3, TXNIP, TRIM14, PRKD2, ZFP7, RBCK1, DNA2, TRIM16, ZFP971, EZR, SKAP1, TRIM11, ZFP984, CDCA4, TXK, GATA3, NLK, PLAC8, CHTF8, MIER1, PLCG2, INPP5K, HIVEP3, CCL21A, CDK17, PLK3, ZFP994, BCL11B, BCL11A, NFATC3, ABCA7, PARP10, …	1066	4310	39123	1.90742	5.5853e-18	1.88693e-20	1.45596e-20
GOTERM_BP_FAT	GO:2001141~regulation of RNA biosynthetic process	203	17.3356	1.1729e-21	SPI1, GFI1, IKZF1, IKZF2, SLA2, IKZF3, ELK4, IL4I1, CHEK2, RPS6KA1, ZC3H12A, MYB, HOXA7, IER5, PRKCB, SP110, NFKBIL1, ACOD1, HMGA1B, RUNX3, DDIT3, TXNIP, TRIM14, PRKD2, ZFP7, RBCK1, TRIM16, ZFP971, EZR, SKAP1, TRIM11, ZFP984, CDCA4, TXK, GATA3, NLK, PLAC8, MIER1, PLCG2, INPP5K, HIVEP3, CDK17, PLK3, ZFP994, BCL11B, BCL11A, NFATC3, PARP10, CD28, REL, CSRNP1, CD40, GMEB2, SGF29, TRIM5, TMSB4X, IKBKE…	1066	3753	39123	1.98515	8.82254e-18	2.93108e-20	2.26163e-20
GOTERM_BP_FAT	GO:0006355~regulation of transcription, DNA-templated	202	17.2502	1.63704e-21	SPI1, GFI1, IKZF1, IKZF2, SLA2, IKZF3, ELK4, IL4I1, CHEK2, RPS6KA1, ZC3H12A, MYB, HOXA7, IER5, PRKCB, SP110, NFKBIL1, ACOD1, HMGA1B, RUNX3, DDIT3, TXNIP, TRIM14, PRKD2, ZFP7, RBCK1, TRIM16, ZFP971, EZR, SKAP1, TRIM11, ZFP984, CDCA4, TXK, GATA3, NLK, PLAC8, MIER1, PLCG2, INPP5K, HIVEP3, CDK17, PLK3, ZFP994, BCL11B, BCL11A, NFATC3, PARP10, CD28, REL, CSRNP1, CD40, GMEB2, SGF29, TRIM5, TMSB4X, IKBKE…	1066	3737	39123	1.98382	1.23138e-17	4.07743e-20	3.14616e-20
GOTERM_BP_FAT	GO:1903506~regulation of nucleic acid-templated transcription	202	17.2502	1.84967e-21	SPI1, GFI1, IKZF1, IKZF2, SLA2, IKZF3, ELK4, IL4I1, CHEK2, RPS6KA1, ZC3H12A, MYB, HOXA7, IER5, PRKCB, SP110, NFKBIL1, ACOD1, HMGA1B, RUNX3, DDIT3, TXNIP, TRIM14, PRKD2, ZFP7, RBCK1, TRIM16, ZFP971, EZR, SKAP1, TRIM11, ZFP984, CDCA4, TXK, GATA3, NLK, PLAC8, MIER1, PLCG2, INPP5K, HIVEP3, CDK17, PLK3, ZFP994, BCL11B, BCL11A, NFATC3, PARP10, CD28, REL, CSRNP1, CD40, GMEB2, SGF29, TRIM5, TMSB4X, IKBKE…	1066	3741	39123	1.9817	1.39132e-17	4.59181e-20	3.54306e-20
GOTERM_BP_FAT	GO:0010467~gene expression	282	24.082	1.95795e-21	CYFIP2, SPI1, GM42715, GFI1, IKZF1, IKZF2, SLA2, IKZF3, ELK4, IL4I1, LGALS3, CHEK2, RPS6KA1, ZC3H12A, MYB, CDK5RAP1, LGALS9, HOXA7, IER5, PRKCB, SP110, NFKBIL1, ACOD1, HMGA1B, RUNX3, UHMK1, DDIT3, TXNIP, TRIM14, PRKD2, ZFP7, RBCK1, TRIM16, ZFP971, EZR, SKAP1, TRIM11, SLBP, ZFP984, CDCA4, TXK, GATA3, NLK, PLAC8, MIER1, PLCG2, INPP5K, HIVEP3, CDK17, CCR1, MSR1, PLK3, ZFP994, BCL11B, BCL11A, NFATC3,…	1066	6005	39123	1.7235	1.47277e-17	4.82876e-20	3.72589e-20
GOTERM_BP_FAT	GO:0031328~positive regulation of cellular biosynthetic process	136	11.614	3.46508e-21	SPI1, NCF1, RORC, IKZF1, IKZF2, ETS1, TNF, IKZF3, ELK4, IL4I1, CHEK2, ZC3H12A, RPS6KA1, MYB, PIM1, NFATC2IP, CDK5RAP1, C3AR1, CAPN3, CD244A, PIM2, HOXA7, IER5, ACSL5, HMGA1B, RUNX3, FOXP3, UHMK1, DDIT3, PRKD2, RBCK1, DNA2, TRIM16, SKAP1, AKNA, CDCA4, TXK, H2-M3, CREM, ADRB2, GATA3, PLA2G6, PLAC8, SBNO2, KLRK1, CHTF8, INPP5K, NLRP3, HIVEP3, CYTL1, CCL21A, TGFB1, BCL11B, NFATC3, POU2F2, NFKBIA, PKI…	1066	2076	39123	2.40429	2.60644e-17	8.35396e-20	6.44594e-20
GOTERM_BP_FAT	GO:0034645~cellular macromolecule biosynthetic process	254	21.6909	3.95765e-21	SPI1, GFI1, XYLT2, IKZF1, IKZF2, SLA2, IKZF3, ELK4, IL4I1, CHEK2, RPS6KA1, ZC3H12A, MYB, CDK5RAP1, C3AR1, HOXA7, IER5, PRKCB, SP110, NFKBIL1, TINF2, ACOD1, HMGA1B, RUNX3, UHMK1, DDIT3, IGTP, TXNIP, TRIM14, PRKD2, ZFP7, RBCK1, DNA2, TRIM16, ZFP971, EZR, SKAP1, TRIM11, SLBP, ZFP984, CDCA4, TXK, GATA3, NLK, PLAC8, CHTF8, MIER1, PLCG2, INPP5K, HIVEP3, ST3GAL1, CCL21A, CDK17, PLK3, ZFP994, BCL11B, BCL…	1066	5218	39123	1.78651	2.97695e-17	9.51101e-20	7.33873e-20
GOTERM_BP_FAT	GO:0032774~RNA biosynthetic process	206	17.5918	7.25505e-21	SPI1, GFI1, IKZF1, IKZF2, SLA2, IKZF3, ELK4, IL4I1, CHEK2, RPS6KA1, ZC3H12A, MYB, HOXA7, IER5, PRKCB, SP110, NFKBIL1, ACOD1, HMGA1B, RUNX3, DDIT3, TXNIP, TRIM14, PRKD2, ZFP7, RBCK1, TRIM16, ZFP971, EZR, SKAP1, TRIM11, ZFP984, CDCA4, TXK, GATA3, NLK, PLAC8, MIER1, PLCG2, INPP5K, HIVEP3, CDK17, PLK3, ZFP994, BCL11B, BCL11A, NFATC3, PARP10, POLA2, CD28, REL, CSRNP1, CD40, GMEB2, SGF29, TRIM5, TMSB4X…	1066	3895	39123	1.94104	5.45725e-17	1.73798e-19	1.34103e-19
GOTERM_BP_FAT	GO:0016070~RNA metabolic process	240	20.4953	7.38057e-21	SPI1, GFI1, IKZF1, IKZF2, SLA2, IKZF3, ELK4, IL4I1, LGALS3, CHEK2, RPS6KA1, ZC3H12A, MYB, CDK5RAP1, HOXA7, IER5, PRKCB, SP110, NFKBIL1, RNASE6, ACOD1, HMGA1B, RUNX3, DDIT3, TXNIP, TRIM14, PRKD2, ZFP7, RBCK1, DNA2, TRIM16, ZFP971, EZR, SKAP1, TRIM11, SLBP, ZFP984, CDCA4, TXK, GATA3, NLK, PLAC8, MIER1, PLCG2, INPP5K, HIVEP3, CDK17, PLK3, ZFP994, BCL11B, BCL11A, NFATC3, PARP10, POLA2, CD28, REL, CSR…	1066	4842	39123	1.81912	5.55166e-17	1.75711e-19	1.35579e-19
GOTERM_BP_FAT	GO:0097659~nucleic acid-templated transcription	204	17.421	1.48586e-20	SPI1, GFI1, IKZF1, IKZF2, SLA2, IKZF3, ELK4, IL4I1, CHEK2, RPS6KA1, ZC3H12A, MYB, HOXA7, IER5, PRKCB, SP110, NFKBIL1, ACOD1, HMGA1B, RUNX3, DDIT3, TXNIP, TRIM14, PRKD2, ZFP7, RBCK1, TRIM16, ZFP971, EZR, SKAP1, TRIM11, ZFP984, CDCA4, TXK, GATA3, NLK, PLAC8, MIER1, PLCG2, INPP5K, HIVEP3, CDK17, PLK3, ZFP994, BCL11B, BCL11A, NFATC3, PARP10, CD28, REL, CSRNP1, CD40, GMEB2, SGF29, TRIM5, TMSB4X, IKBKE…	1066	3865	39123	1.93712	1.11766e-16	3.50364e-19	2.70342e-19
GOTERM_BP_FAT	GO:0051173~positive regulation of nitrogen compound metabolic process	137	11.6994	3.08907e-19	SPI1, NCF1, RORC, IKZF1, IKZF2, ETS1, TNF, IKZF3, ELK4, IL4I1, CHEK2, ZC3H12A, RPS6KA1, MYB, PIM1, NFATC2IP, CDK5RAP1, C3AR1, CAPN3, PIM2, HOXA7, IER5, HMGA1B, RUNX3, FOXP3, UHMK1, DDIT3, PRKD2, RBCK1, DNA2, TRIM16, TOX, ABCG1, SKAP1, AKNA, CDCA4, TXK, H2-M3, CREM, ADRB2, GATA3, PLA2G6, PLAC8, SBNO2, KLRK1, CHTF8, INPP5K, NLRP3, HIVEP3, CYTL1, TNFSFM13, PLK3, TGFB1, BCL11B, NFATC3, POU2F2, NFKBIA…	1066	2213	39123	2.27203	2.3236e-15	6.58242e-18	5.07902e-18
GOTERM_BP_FAT	GO:0010557~positive regulation of macromolecule biosynthetic process	123	10.5038	4.76928e-18	SPI1, NCF1, RORC, IKZF1, IKZF2, ETS1, TNF, IKZF3, ELK4, IL4I1, CHEK2, ZC3H12A, RPS6KA1, MYB, PIM1, NFATC2IP, CDK5RAP1, C3AR1, CAPN3, PIM2, HOXA7, IER5, HMGA1B, RUNX3, FOXP3, UHMK1, DDIT3, PRKD2, RBCK1, DNA2, TRIM16, SKAP1, AKNA, CDCA4, TXK, CREM, ADRB2, GATA3, PLAC8, SBNO2, CHTF8, INPP5K, NLRP3, HIVEP3, CYTL1, CCL21A, TGFB1, BCL11B, NFATC3, POU2F2, NFKBIA, PKIB, DAB2, CD28, REL, CSRNP1, CD40, CII…	1066	1942	39123	2.32451	3.58746e-14	9.36673e-17	7.2274e-17
GOTERM_BP_FAT	GO:1903508~positive regulation of nucleic acid-templated transcription	107	9.13749	3.26674e-16	SPI1, NCF1, RORC, IKZF1, IKZF2, ETS1, TNF, IKZF3, ELK4, IL4I1, CHEK2, ZC3H12A, RPS6KA1, MYB, PIM1, NFATC2IP, CAPN3, PIM2, HOXA7, IER5, HMGA1B, RUNX3, FOXP3, DDIT3, PRKD2, RBCK1, TRIM16, SKAP1, AKNA, CDCA4, TXK, CREM, ADRB2, GATA3, PLAC8, SBNO2, INPP5K, NLRP3, HIVEP3, CYTL1, TGFB1, BCL11B, NFATC3, POU2F2, NFKBIA, DAB2, CD28, REL, CSRNP1, CD40, CIITA, GMEB2, DDX41, AFF1, LYL1, TMSB4X, NCK2, APOBEC1…	1066	1653	39123	2.37567	2.50533e-12	5.75466e-15	4.44032e-15
GOTERM_BP_FAT	GO:1902680~positive regulation of RNA biosynthetic process	107	9.13749	5.57243e-16	SPI1, NCF1, RORC, IKZF1, IKZF2, ETS1, TNF, IKZF3, ELK4, IL4I1, CHEK2, ZC3H12A, RPS6KA1, MYB, PIM1, NFATC2IP, CAPN3, PIM2, HOXA7, IER5, HMGA1B, RUNX3, FOXP3, DDIT3, PRKD2, RBCK1, TRIM16, SKAP1, AKNA, CDCA4, TXK, CREM, ADRB2, GATA3, PLAC8, SBNO2, INPP5K, NLRP3, HIVEP3, CYTL1, TGFB1, BCL11B, NFATC3, POU2F2, NFKBIA, DAB2, CD28, REL, CSRNP1, CD40, CIITA, GMEB2, DDX41, AFF1, LYL1, TMSB4X, NCK2, APOBEC1…	1066	1664	39123	2.35996	4.17555e-12	9.61372e-15	7.41797e-15
GOTERM_BP_FAT	GO:0045893~positive regulation of transcription, DNA-templated	107	9.13749	5.99758e-16	SPI1, NCF1, RORC, IKZF1, IKZF2, ETS1, TNF, IKZF3, ELK4, IL4I1, CHEK2, ZC3H12A, RPS6KA1, MYB, PIM1, NFATC2IP, CAPN3, PIM2, HOXA7, IER5, HMGA1B, RUNX3, FOXP3, DDIT3, PRKD2, RBCK1, TRIM16, SKAP1, AKNA, CDCA4, TXK, CREM, ADRB2, GATA3, PLAC8, SBNO2, INPP5K, NLRP3, HIVEP3, CYTL1, TGFB1, BCL11B, NFATC3, POU2F2, NFKBIA, DAB2, CD28, REL, CSRNP1, CD40, CIITA, GMEB2, DDX41, AFF1, LYL1, TMSB4X, NCK2, APOBEC1…	1066	1667	39123	2.35572	4.17555e-12	1.03235e-14	7.96566e-15
GOTERM_BP_FAT	GO:0045935~positive regulation of nucleobase-containing compound metabolic process	121	10.333	8.42802e-16	SPI1, NCF1, RORC, IKZF1, IKZF2, ETS1, TNF, IKZF3, ELK4, IL4I1, CHEK2, ZC3H12A, RPS6KA1, MYB, PIM1, NFATC2IP, C3AR1, CAPN3, PIM2, HOXA7, IER5, HMGA1B, RUNX3, FOXP3, DDIT3, PRKD2, RBCK1, DNA2, TRIM16, TOX, SKAP1, AKNA, CDCA4, TXK, CREM, ADRB2, GATA3, PLAC8, SBNO2, CHTF8, INPP5K, NLRP3, HIVEP3, CYTL1, TNFSFM13, TGFB1, BCL11B, NFATC3, POU2F2, NFKBIA, PKIB, DAB2, PTPRC, CD28, REL, BCL2L1, CSRNP1, CD40…	1066	2018	39123	2.20059	6.68088e-12	1.43754e-14	1.10921e-14
GOTERM_BP_FAT	GO:0051254~positive regulation of RNA metabolic process	107	9.13749	2.05659e-14	SPI1, NCF1, RORC, IKZF1, IKZF2, ETS1, TNF, IKZF3, ELK4, IL4I1, CHEK2, ZC3H12A, RPS6KA1, MYB, PIM1, NFATC2IP, CAPN3, PIM2, HOXA7, IER5, HMGA1B, RUNX3, FOXP3, DDIT3, PRKD2, RBCK1, TRIM16, SKAP1, AKNA, CDCA4, TXK, CREM, ADRB2, GATA3, PLAC8, SBNO2, INPP5K, NLRP3, HIVEP3, CYTL1, TGFB1, BCL11B, NFATC3, POU2F2, NFKBIA, DAB2, CD28, REL, CSRNP1, CD40, CIITA, GMEB2, DDX41, AFF1, LYL1, TMSB4X, NCK2, APOBEC1…	1066	1759	39123	2.23251	1.54495e-10	3.18963e-13	2.46113e-13
GOTERM_BP_FAT	GO:0045944~positive regulation of transcription from RNA polymerase II promoter	87	7.42955	1.3812e-13	CSRNP1, CD40, CIITA, GMEB2, SPI1, DDX41, IKZF1, IKZF2, TNF, ETS1, IKZF3, ELK4, IL4I1, RPS6KA1, MYB, ZC3H12A, NCK2, NFATC2IP, HOXA7, IER5, KLF13, DDX58, HMGA1B, PAX5, SIRT7, FOXP3, RUNX3, SENP1, MMP12, ELF1, ELF4, IRF4, DDIT3, IL1B, IRF1, MTF2, IRF2, TLR9, IRF8, HCLS1, PRKD2, IRF5, TLR7, RBCK1, IRF9, SKAP1, SP100, RNASEL, SMARCD2, AKNA, PLAG1, TXK, LEF1, NLRC5, WAS, CREM, ADRB2, GATA3, PLAC8, ABLI…	1066	1326	39123	2.40797	1.03888e-09	1.98418e-12	1.531e-12
GOTERM_BP_FAT	GO:0006366~transcription from RNA polymerase II promoter	117	9.99146	1.04161e-12	SPI1, GFI1, RORC, IKZF1, SLA2, IKZF2, ETS1, TNF, IKZF3, ELK4, IL4I1, ZC3H12A, RPS6KA1, MYB, NFATC2IP, HOXA7, IER5, S100A1, HMGA1B, RUNX3, FOXP3, BRMS1, DDIT3, TXNIP, PRKD2, RBCK1, EZR, ZFP971, SKAP1, RSL1, AKNA, TXK, TCF7, C5AR1, CREM, ADRB2, GATA3, PLAC8, FAM83G, SBNO2, MIER1, NLRP3, CYTL1, PLK3, TGFB1, BCL11B, BCL11A, ZFP239, NFATC3, POU2F2, SMAD7, NFKBIA, DAB2, CD28, REL, CSRNP1, CD40, CIITA, …	1066	2131	39123	2.01501	7.835e-09	1.40411e-11	1.08342e-11
GOTERM_BP_FAT	GO:0006357~regulation of transcription from RNA polymerase II promoter	135	11.5286	2.29404e-11	SPI1, GFI1, RORC, JADE2, IKZF1, SLA2, IKZF2, ETS1, TNF, IKZF3, ELK4, IL4I1, ZC3H12A, RPS6KA1, MYB, NFATC2IP, HOXA7, IER5, IFNAR2, ZFP456, PRKCB, S100A1, SP110, HMGA1B, RUNX3, FOXP3, BRMS1, DDIT3, TXNIP, PRKD2, ZFP7, RBCK1, EZR, TOX, ZFP971, SKAP1, RSL1, ZFP984, AKNA, TXK, TCF7, CREM, ADRB2, GATA3, PLAC8, FAM83G, SBNO2, MIER1, NLRP3, HIVEP3, CYTL1, PLK3, TGFB1, ZFP994, BCL11B, BCL11A, ZFP239, NFAT…	1066	2729	39123	1.81554	1.72557e-07	2.76534e-10	2.13375e-10
Annotation Cluster 24	Enrichment Score: 20.991320030902443
Category	Term	Count	%	PValue	Genes	List Total	Pop Hits	Pop Total	Fold Enrichment	Bonferroni	Benjamini	FDR
GOTERM_BP_FAT	GO:0050777~negative regulation of immune response	58	4.95303	3.30644e-40	H2-T23, CD84, SPI1, PGLYRP2, TNFAIP3, ADAR, ARRB2, TNF, IL27RA, SPN, LGALS3, IL4I1, ZC3H12A, DHX58, CTLA4, LGALS9, PGLYRP1, HAVCR2, CCR2, CD96, ARG2, CR2, CD300A, TAP2, TAP1, ACOD1, FOXP3, MMP12, IRF1, XCL1, SH2D1B1, CACTIN, H2-M3, ALOX15, NLRC5, IL4RA, NLRC3, OAS1C, SAMHD1, SAMSN1, OAS1G, IL1RL1, INPP5D, NCKAP1L, SLAMF1, CCR1, IFI206, TGFB1, STAT2, ISG15, LILRB4A, SMAD7, PTPRC, KLRD1, PTPN6, FCG…	1066	210	39123	10.1364	2.4871e-36	1.62556e-38	1.25428e-38
GOTERM_BP_FAT	GO:0002698~negative regulation of immune effector process	40	3.41588	1.41299e-25	H2-T23, CD84, SPI1, PGLYRP2, H2-M3, IL4RA, TNFAIP3, ARRB2, TNF, SIGLECG, SPN, LGALS3, IL4I1, ZC3H12A, DHX58, NCKAP1L, LGALS9, PGLYRP1, SLAMF1, HAVCR2, CCR2, CD96, CR2, TGFB1, CD300A, TAP2, TAP1, LILRB4A, FOXP3, SMAD7, PTPRC, IRF1, XCL1, PTPN6, KLRD1, SH2D1B1, IL7R, FCGR2B, CLEC2D, CD22	1066	164	39123	8.9514	1.06285e-21	4.201e-24	3.24151e-24
GOTERM_BP_FAT	GO:0002704~negative regulation of leukocyte mediated immunity	28	2.39112	1.47692e-22	H2-T23, CD84, SPI1, H2-M3, ARRB2, SPN, IL4I1, NCKAP1L, LGALS9, SLAMF1, HAVCR2, CCR2, CD96, CR2, CD300A, TAP2, TAP1, LILRB4A, FOXP3, SMAD7, PTPRC, XCL1, PTPN6, KLRD1, SH2D1B1, IL7R, FCGR2B, CLEC2D	1066	80	39123	12.8453	1.11094e-18	3.85744e-21	2.97641e-21
GOTERM_BP_FAT	GO:0002707~negative regulation of lymphocyte mediated immunity	24	2.04953	2.76896e-19	H2-T23, CD96, CR2, H2-M3, TAP2, TAP1, ARRB2, LILRB4A, FOXP3, SMAD7, SPN, IL4I1, PTPRC, XCL1, PTPN6, KLRD1, NCKAP1L, SH2D1B1, LGALS9, IL7R, FCGR2B, CLEC2D, SLAMF1, HAVCR2	1066	69	39123	12.7655	2.08281e-15	5.91708e-18	4.56564e-18
GOTERM_BP_FAT	GO:0002820~negative regulation of adaptive immune response	22	1.87874	1.43774e-17	CR2, ALOX15, H2-M3, IL4RA, LILRB4A, FOXP3, SAMSN1, SMAD7, IL27RA, SPN, IL1RL1, IL4I1, PTPRC, ZC3H12A, XCL1, PTPN6, KLRD1, NCKAP1L, IL7R, FCGR2B, SLAMF1, HAVCR2	1066	64	39123	12.6159	1.08147e-13	2.73789e-16	2.11256e-16
GOTERM_BP_FAT	GO:0002823~negative regulation of adaptive immune response based on somatic recombination of immune receptors built from immunoglobulin superfamily domains	20	1.70794	5.15493e-16	CR2, H2-M3, IL4RA, LILRB4A, FOXP3, SMAD7, IL27RA, SPN, IL1RL1, IL4I1, PTPRC, ZC3H12A, XCL1, PTPN6, KLRD1, NCKAP1L, IL7R, FCGR2B, SLAMF1, HAVCR2	1066	58	39123	12.6554	4.17555e-12	8.93443e-15	6.89383e-15
GOTERM_BP_FAT	GO:0002710~negative regulation of T cell mediated immunity	12	1.02477	8.12235e-11	SPN, IL4I1, PTPRC, H2-M3, XCL1, KLRD1, NCKAP1L, IL7R, LILRB4A, FOXP3, SLAMF1, SMAD7	1066	28	39123	15.7289	6.10963e-07	9.31346e-10	7.1863e-10
Annotation Cluster 25	Enrichment Score: 20.731984393359756
Category	Term	Count	%	PValue	Genes	List Total	Pop Hits	Pop Total	Fold Enrichment	Bonferroni	Benjamini	FDR
GOTERM_BP_FAT	GO:0051090~regulation of sequence-specific DNA binding transcription factor activity	65	5.55081	6.296e-28	CD40, TRIM30B, CD84, SPI1, TRIM30A, GFI1, ITGB2, TNFAIP3, ARRB2, TNF, PYCARD, IL18RAP, TRIM5, ZC3H12A, PIM1, CAPN3, TNFRSF8, IKBKE, HAVCR2, RIPK3, SYK, DDX58, PRKCB, ANXA3, NFAM1, NFKBIL1, ACOD1, TRAF1, FOXP3, HCK, BRMS1, AIM2, DDIT3, IL1B, KIT, TLR9, HCLS1, XCL1, TRIM14, PRKD2, ADAM8, RBCK1, CACTIN, CARD11, CX3CR1, TRIM12C, SP100, NLRC5, NLRC3, NOD1, NTS, MALT1, ADGRG3, NWD1, PLCG2, NLRP3, CYTL1…	1066	441	39123	5.40941	4.73585e-24	2.06806e-26	1.59572e-26
GOTERM_BP_FAT	GO:0051091~positive regulation of sequence-specific DNA binding transcription factor activity	42	3.58668	1.41729e-18	CX3CR1, TRIM12C, SP100, TRIM30B, CD84, CD40, TRIM30A, ITGB2, NOD1, NTS, TNF, MALT1, PYCARD, IL18RAP, TRIM5, PLCG2, NLRP3, CAPN3, TNFRSF8, CYTL1, IKBKE, TGFB1, RIPK3, ANXA3, DDX58, PRKCB, NFAM1, TRAF1, AIM2, DDIT3, IL1B, KIT, TLR9, TRIM14, HCLS1, PRKD2, ADAM8, RBCK1, FCGR2B, CARD11, IL18R1, TRIM12A	1066	279	39123	5.52484	1.06608e-14	2.88911e-17	2.22925e-17
GOTERM_BP_FAT	GO:0051092~positive regulation of NF-kappaB transcription factor activity	32	2.73271	7.13715e-18	CX3CR1, TRIM12C, TRIM30B, CD84, CD40, TRIM30A, ITGB2, NOD1, NTS, TNF, MALT1, PYCARD, IL18RAP, TRIM5, PLCG2, NLRP3, CAPN3, TNFRSF8, TGFB1, RIPK3, PRKCB, TRAF1, AIM2, IL1B, TLR9, TRIM14, PRKD2, ADAM8, RBCK1, CARD11, IL18R1, TRIM12A	1066	160	39123	7.34015	5.36856e-14	1.38009e-16	1.06488e-16
Annotation Cluster 26	Enrichment Score: 19.629477008419446
Category	Term	Count	%	PValue	Genes	List Total	Pop Hits	Pop Total	Fold Enrichment	Bonferroni	Benjamini	FDR
GOTERM_BP_FAT	GO:0007249~I-kappaB kinase/NF-kappaB signaling	46	3.92827	1.32888e-24	CX3CR1, TRIM12C, TRIM30B, CD40, TRIM30A, TNFAIP3, NOD1, NLRC3, TNF, MALT1, PYCARD, IL1RL1, TIFAB, TRIM5, TMSB4X, ZC3H12A, PLCG2, S100A13, PIM2, IKBKE, CCL21A, EDARADD, CD74, MAP3K3, UNC5CL, RIPK3, STAT1, PRKCB, NFKBIL1, RHOH, LILRB4A, NFKBIA, CD4, CLEC4D, IRF1, IL1B, TLR9, REL, TRIM14, TLR8, TLR7, RBCK1, CACTIN, NFKBID, CARD11, TRIM12A	1066	241	39123	7.00512	9.99585e-21	3.78631e-23	2.92153e-23
GOTERM_BP_FAT	GO:0043122~regulation of I-kappaB kinase/NF-kappaB signaling	43	3.67208	1.91097e-23	CX3CR1, TRIM12C, TRIM30B, CD40, TRIM30A, TNFAIP3, NOD1, NLRC3, TNF, PYCARD, PIDD1, IL1RL1, TRIM5, TMSB4X, ZC3H12A, PLCG2, S100A13, CAPN3, PIM2, IKBKE, CCL21A, CD74, MAP3K3, UNC5CL, TICAM2, STAT1, PRKCB, CARD6, RHOH, TRAF1, LILRB4A, NFKBIA, CD4, CLEC4D, IL1B, TLR9, REL, TRIM14, RBCK1, CACTIN, NFKBID, CARD11, TRIM12A	1066	220	39123	7.17333	1.43744e-19	5.1893e-22	4.00408e-22
GOTERM_BP_FAT	GO:0043123~positive regulation of I-kappaB kinase/NF-kappaB signaling	26	2.22032	5.09129e-13	CX3CR1, TRIM12C, TRIM30B, CD40, TRIM30A, NOD1, TNF, TRIM5, PLCG2, S100A13, PIM2, IKBKE, CCL21A, CD74, MAP3K3, UNC5CL, PRKCB, CD4, CLEC4D, IL1B, TLR9, REL, TRIM14, RBCK1, CARD11, TRIM12A	1066	151	39123	6.31933	3.82981e-09	7.04601e-12	5.43672e-12
Annotation Cluster 27	Enrichment Score: 18.56200641042075
Category	Term	Count	%	PValue	Genes	List Total	Pop Hits	Pop Total	Fold Enrichment	Bonferroni	Benjamini	FDR
GOTERM_BP_FAT	GO:0051090~regulation of sequence-specific DNA binding transcription factor activity	65	5.55081	6.296e-28	CD40, TRIM30B, CD84, SPI1, TRIM30A, GFI1, ITGB2, TNFAIP3, ARRB2, TNF, PYCARD, IL18RAP, TRIM5, ZC3H12A, PIM1, CAPN3, TNFRSF8, IKBKE, HAVCR2, RIPK3, SYK, DDX58, PRKCB, ANXA3, NFAM1, NFKBIL1, ACOD1, TRAF1, FOXP3, HCK, BRMS1, AIM2, DDIT3, IL1B, KIT, TLR9, HCLS1, XCL1, TRIM14, PRKD2, ADAM8, RBCK1, CACTIN, CARD11, CX3CR1, TRIM12C, SP100, NLRC5, NLRC3, NOD1, NTS, MALT1, ADGRG3, NWD1, PLCG2, NLRP3, CYTL1…	1066	441	39123	5.40941	4.73585e-24	2.06806e-26	1.59572e-26
GOTERM_BP_FAT	GO:0032088~negative regulation of NF-kappaB transcription factor activity	23	1.96413	2.99876e-16	SPI1, GFI1, NFKBIL1, NLRC5, TNFAIP3, ACOD1, NLRC3, ARRB2, FOXP3, PARP10, PYCARD, NFKBIA, NWD1, BRMS1, AIM2, DDIT3, ZC3H12A, TLR9, NLRP3, RBCK1, CACTIN, NFKBID, HAVCR2	1066	82	39123	10.2941	2.50533e-12	5.30744e-15	4.09524e-15
GOTERM_BP_FAT	GO:0043433~negative regulation of sequence-specific DNA binding transcription factor activity	28	2.39112	1.09138e-13	SP100, SPI1, GFI1, NLRC5, TNFAIP3, NLRC3, ARRB2, PYCARD, ADGRG3, NWD1, ZC3H12A, PIM1, NLRP3, HAVCR2, NFKBIL1, ACOD1, FOXP3, SMAD7, PARP10, NFKBIA, BRMS1, AIM2, DDIT3, TLR9, XCL1, RBCK1, CACTIN, NFKBID	1066	167	39123	6.15342	8.20913e-10	1.58788e-12	1.22521e-12
Annotation Cluster 28	Enrichment Score: 17.951683743720558
Category	Term	Count	%	PValue	Genes	List Total	Pop Hits	Pop Total	Fold Enrichment	Bonferroni	Benjamini	FDR
GOTERM_BP_FAT	GO:0006897~endocytosis	95	8.11272	8.91098e-30	DENND1C, ITSN2, SIRPB1B, SIRPB1A, DGKD, ITGAM, SH3KBP1, ITGB2, LY75, ARRB2, ITGAL, SIGLECH, TNF, PIK3CG, CXCL16, PYCARD, LGALS3, PSTPIP1, RINL, MRC1, RAC2, TMEM108, CCR7, B2M, CCR2, FCER1G, TICAM2, ITGA4, SYK, CD300A, ANXA3, RHOG, RHOH, CYBA, TIMD4, UNC13D, VAV1, FCGR1, FGR, HCK, FCGR3, ARC, TYROBP, BIN2, 4930486L24RIK, DNAJC6, IL1B, ELMO1, SAG, IRF8, MYH9, RIN1, EZR, DOCK2, SIRPB1C, ALOX15, PLD4…	1066	881	39123	3.95752	6.70284e-26	3.0747e-28	2.37245e-28
GOTERM_BP_FAT	GO:0060627~regulation of vesicle-mediated transport	70	5.9778	2.87325e-22	SIRPB1B, SIRPB1A, CD84, DGKD, SPI1, ITGAM, ITGB2, ARRB2, TNF, PYCARD, LGALS3, RAC2, CCR7, LGALS9, B2M, CD177, CCR2, FCER1G, SYK, PRKCB, CD300A, EIPR1, CYBA, UNC13D, FCGR1, FGR, HCK, FCGR3, TBC1D4, DNAJC6, IL1B, VAMP1, EZR, DOCK2, SIRPB1C, PTAFR, ALOX15, STXBP2, IL4RA, ADRB2, IL2RG, PLA2G6, CBL, CORO1A, GNAI2, NEU3, PLCG2, STAP1, NCKAP1L, PIP5K1C, STXBP6, CD14, CCL21A, CYTH1, PACSIN1, SLAMF1, GIT2…	1066	643	39123	3.99542	2.16126e-18	7.40156e-21	5.71107e-21
GOTERM_BP_FAT	GO:0006909~phagocytosis	53	4.52605	5.4371e-19	SIRPB1B, SIRPB1A, ITGAM, ITGB2, ITGAL, TNF, PYCARD, RAC2, CCR7, CCR2, FCER1G, TICAM2, CD300A, ANXA3, RHOG, RHOH, CYBA, TIMD4, UNC13D, VAV1, FCGR1, HCK, FCGR3, TYROBP, BIN2, IL1B, ELMO1, IRF8, MYH9, DOCK2, SIRPB1C, ALOX15, PLD4, IL2RG, CORO1A, AIF1, P2RY6, SH3BP1, PLCG2, STAP1, NCKAP1L, PIP5K1C, SLAMF1, MSR1, TGFB1, RAB27A, ABCA7, ARHGAP25, PTPRC, TREML4, IL2RB, FCGR2B, MYO1G	1066	438	39123	4.44096	4.08979e-15	1.12666e-17	8.69337e-18
GOTERM_BP_FAT	GO:0030100~regulation of endocytosis	43	3.67208	5.00743e-17	SIRPB1B, SIRPB1A, DGKD, ALOX15, ARRB2, CBL, IL2RG, TNF, PYCARD, LGALS3, NEU3, PLCG2, STAP1, CCR7, NCKAP1L, PIP5K1C, CD14, B2M, CCL21A, CD177, PACSIN1, TGFB1, FCER1G, SYK, CD300A, RAB27A, CYBA, ABCA7, FGR, FCGR1, HCK, DAB2, FCGR3, PTPRC, SYNJ1, DNAJC6, IL1B, IL2RB, DOCK2, FCGR2B, CD22, BCL2L1, SIRPB1C	1066	323	39123	4.88586	3.76659e-13	9.16445e-16	7.07132e-16
GOTERM_BP_FAT	GO:0050764~regulation of phagocytosis	27	2.30572	8.9425e-16	SIRPB1B, SIRPB1A, ALOX15, IL2RG, TNF, PYCARD, PLCG2, STAP1, CCR7, NCKAP1L, TGFB1, FCER1G, SYK, CD300A, RAB27A, CYBA, ABCA7, FGR, FCGR1, HCK, FCGR3, PTPRC, IL1B, IL2RB, DOCK2, FCGR2B, SIRPB1C	1066	127	39123	7.80252	6.68088e-12	1.52184e-14	1.17426e-14
GOTERM_BP_FAT	GO:0045807~positive regulation of endocytosis	31	2.64731	6.37354e-14	SIRPB1B, SIRPB1A, DGKD, ARRB2, CBL, IL2RG, TNF, PYCARD, PLCG2, STAP1, CCR7, NCKAP1L, CD14, B2M, CCL21A, FCER1G, SYK, RAB27A, CYBA, ABCA7, FCGR1, DAB2, FCGR3, PTPRC, SYNJ1, IL1B, IL2RB, DOCK2, FCGR2B, BCL2L1, SIRPB1C	1066	204	39123	5.57707	4.79353e-10	9.51226e-13	7.33969e-13
GOTERM_BP_FAT	GO:0050766~positive regulation of phagocytosis	21	1.79334	5.48395e-13	SIRPB1B, SIRPB1A, FCER1G, RAB27A, CYBA, ABCA7, IL2RG, TNF, PYCARD, FCGR1, FCGR3, PTPRC, IL1B, IL2RB, PLCG2, STAP1, CCR7, NCKAP1L, DOCK2, FCGR2B, SIRPB1C	1066	92	39123	8.37735	4.12544e-09	7.538e-12	5.81635e-12
Annotation Cluster 29	Enrichment Score: 17.65305294325128
Category	Term	Count	%	PValue	Genes	List Total	Pop Hits	Pop Total	Fold Enrichment	Bonferroni	Benjamini	FDR
GOTERM_BP_FAT	GO:0030099~myeloid cell differentiation	66	5.63621	6.01957e-28	PILRB1, SPI1, ITGAM, NRROS, GPR68, GIMAP3, ADAR, IKZF1, TNF, ETS1, MYB, GPR171, PIP4K2A, CCR7, HOXA7, LBR, B2M, BATF2, FCER1G, KLF13, CBFA2T3, PTBP3, SENP1, TYROBP, IRF4, KIT, IRF8, HCLS1, MYH9, ADAM8, CD101, CSF1R, LEF1, PRKX, GATA3, PIRB, SBNO2, INPP5D, CCL5, CCL3, PTK2B, STAP1, EVI2, NCKAP1L, CCR1, CD74, IFI206, TGFB1, STAT1, ISG15, NBEAL2, LILRB4A, KLF2, BATF, NFKBIA, DAB2, CD4, FES, CAMK4, G…	1066	455	39123	5.32363	4.52792e-24	1.98593e-26	1.53235e-26
GOTERM_BP_FAT	GO:0002573~myeloid leukocyte differentiation	45	3.84287	1.00958e-22	CSF1R, PILRB1, SPI1, ITGAM, NRROS, GPR68, LEF1, GIMAP3, IKZF1, GATA3, PIRB, TNF, SBNO2, INPP5D, CCL5, CCL3, EVI2, CCR7, HOXA7, LBR, CCR1, CD74, BATF2, IFI206, TGFB1, FCER1G, LILRB4A, CBFA2T3, BATF, CD4, TYROBP, FES, IRF4, CAMK4, GPR183, KIT, MYH9, HCLS1, CLEC2I, ADAM8, EVI2B, CLEC2D, CD101, C1QC, PF4	1066	254	39123	6.5021	7.59403e-19	2.65526e-21	2.0488e-21
GOTERM_BP_FAT	GO:0045637~regulation of myeloid cell differentiation	40	3.41588	3.16721e-19	CSF1R, PILRB1, SPI1, ITGAM, CSF3R, GPR68, LEF1, IKZF1, TNF, ETS1, INPP5D, CCL5, GPR171, CCL3, PTK2B, EVI2, NCKAP1L, HOXA7, B2M, CCR1, CD74, KLF13, TGFB1, STAT1, ISG15, LILRB4A, SENP1, NFKBIA, CD4, TYROBP, FES, FAS, HCLS1, CLEC2I, ADAM8, EVI2B, CLEC2D, CD101, C1QC, PF4	1066	241	39123	6.09141	2.38238e-15	6.72988e-18	5.19279e-18
GOTERM_BP_FAT	GO:0002761~regulation of myeloid leukocyte differentiation	27	2.30572	2.47537e-14	CSF1R, PILRB1, ITGAM, GPR68, LEF1, IKZF1, TNF, INPP5D, CCL5, CCL3, EVI2, HOXA7, CCR1, CD74, TGFB1, LILRB4A, CD4, TYROBP, FES, HCLS1, CLEC2I, ADAM8, EVI2B, CLEC2D, CD101, C1QC, PF4	1066	145	39123	6.83393	1.86229e-10	3.81551e-13	2.94406e-13
GOTERM_BP_FAT	GO:0045639~positive regulation of myeloid cell differentiation	24	2.04953	1.20214e-13	CCR1, CSF1R, CD74, TGFB1, ITGAM, GPR68, STAT1, LEF1, ISG15, IKZF1, TNF, ETS1, CD4, TYROBP, FES, INPP5D, CCL5, CCL3, HCLS1, EVI2, NCKAP1L, EVI2B, CD101, PF4	1066	118	39123	7.46456	9.04424e-10	1.74229e-12	1.34435e-12
GOTERM_BP_FAT	GO:0002763~positive regulation of myeloid leukocyte differentiation	19	1.62254	2.10721e-12	CCR1, CSF1R, CD74, TGFB1, ITGAM, GPR68, LEF1, IKZF1, TNF, CD4, TYROBP, FES, CCL5, CCL3, HCLS1, EVI2, EVI2B, CD101, PF4	1066	77	39123	9.05603	1.58504e-08	2.7566e-11	2.127e-11
Annotation Cluster 30	Enrichment Score: 16.905840218149212
Category	Term	Count	%	PValue	Genes	List Total	Pop Hits	Pop Total	Fold Enrichment	Bonferroni	Benjamini	FDR
GOTERM_BP_FAT	GO:0050854~regulation of antigen receptor-mediated signaling pathway	30	2.56191	2.28232e-27	PTPN22, SLA2, MALT1, LGALS3, TESPA1, CD19, STAP1, LPXN, CCR7, UBASH3A, KCNN4, TRAT1, CD300A, PRKCB, NFAM1, SH2D1A, LAPTM5, LILRB4A, DGKZ, ELF1, PTPRC, LCK, PTPN6, CD226, PRKD2, EZR, FCGR2B, CD22, ADA, CARD11	1066	69	39123	15.9568	1.71676e-23	7.24372e-26	5.58928e-26
GOTERM_BP_FAT	GO:0050856~regulation of T cell receptor signaling pathway	22	1.87874	9.29406e-20	TRAT1, CD300A, SH2D1A, LAPTM5, PTPN22, SLA2, LILRB4A, DGKZ, MALT1, LGALS3, ELF1, TESPA1, LCK, CD226, PTPN6, PRKD2, CCR7, UBASH3A, EZR, KCNN4, CARD11, ADA	1066	52	39123	15.5272	6.99099e-16	2.09311e-18	1.61505e-18
GOTERM_BP_FAT	GO:0050858~negative regulation of antigen receptor-mediated signaling pathway	15	1.28096	9.45476e-14	CD300A, SH2D1A, LAPTM5, PTPN22, SLA2, LILRB4A, DGKZ, LGALS3, ELF1, LPXN, PTPN6, UBASH3A, EZR, FCGR2B, CD22	1066	34	39123	16.1915	7.11514e-10	1.38363e-12	1.06762e-12
GOTERM_BP_FAT	GO:0050860~negative regulation of T cell receptor signaling pathway	11	0.939368	1.18688e-09	LGALS3, ELF1, SH2D1A, LAPTM5, PTPN6, PTPN22, UBASH3A, SLA2, LILRB4A, EZR, DGKZ	1066	27	39123	14.9522	8.92767e-06	1.25565e-08	9.68868e-09
Annotation Cluster 31	Enrichment Score: 16.867205401526054
Category	Term	Count	%	PValue	Genes	List Total	Pop Hits	Pop Total	Fold Enrichment	Bonferroni	Benjamini	FDR
GOTERM_BP_FAT	GO:0019882~antigen processing and presentation	46	3.92827	4.46436e-37	CLEC4A1, H2-T23, CLEC4A3, H2-T22, FLT3, H2-M2, H2-DMA, H2-M3, H2-Q7, H2-K1, WAS, NOD1, H2-Q2, TAPBPL, H2-Q1, CTSS, PYCARD, CD1D1, H2-DMB1, H2-OB, CCR7, H2-OA, B2M, CCL21A, CD74, H2-EB1, FCER1G, ERAP1, RFTN1, TAP2, TAP1, RAB27A, H2-AA, PSMB8, PSMB9, TAPBP, FCGR1, FCGR3, TREML4, PSME1, PSME2, CD68, FCGR2B, WDFY4, H2-Q10, H2-AB1	1066	131	39123	12.8873	3.35809e-33	2.02577e-35	1.56309e-35
GOTERM_BP_FAT	GO:0019884~antigen processing and presentation of exogenous antigen	25	2.13493	4.6273e-27	CLEC4A1, H2-T23, CLEC4A3, H2-DMA, H2-M3, H2-K1, CTSS, CD1D1, H2-DMB1, H2-OB, H2-OA, B2M, CD74, H2-EB1, FCER1G, TAP2, TAP1, H2-AA, TAPBP, FCGR1, FCGR3, PSME1, PSME2, FCGR2B, H2-AB1	1066	42	39123	21.8457	3.48065e-23	1.45634e-25	1.12372e-25
GOTERM_BP_FAT	GO:0048002~antigen processing and presentation of peptide antigen	31	2.64731	1.11128e-26	CLEC4A1, H2-T23, CLEC4A3, H2-T22, H2-M2, H2-DMA, H2-M3, H2-Q7, H2-K1, H2-Q2, TAPBPL, H2-Q1, CTSS, PYCARD, H2-DMB1, H2-OB, H2-OA, B2M, CD74, H2-EB1, FCER1G, ERAP1, TAP2, TAP1, H2-AA, TAPBP, FCGR1, FCGR3, FCGR2B, H2-Q10, H2-AB1	1066	79	39123	14.4016	8.35904e-23	3.45415e-25	2.66523e-25
GOTERM_BP_FAT	GO:0002478~antigen processing and presentation of exogenous peptide antigen	22	1.87874	7.31367e-25	CLEC4A1, H2-T23, CD74, H2-EB1, CLEC4A3, FCER1G, H2-DMA, H2-M3, H2-K1, TAP2, TAP1, H2-AA, CTSS, TAPBP, FCGR1, FCGR3, H2-DMB1, H2-OB, H2-OA, FCGR2B, B2M, H2-AB1	1066	34	39123	23.7475	5.50134e-21	2.12407e-23	1.63894e-23
GOTERM_BP_FAT	GO:0002474~antigen processing and presentation of peptide antigen via MHC class I	20	1.70794	2.43973e-16	CLEC4A1, H2-T23, CLEC4A3, H2-T22, FCER1G, H2-M2, ERAP1, H2-Q7, H2-M3, H2-K1, TAP2, TAP1, H2-Q2, TAPBPL, H2-Q1, TAPBP, FCGR1, FCGR3, B2M, H2-Q10	1066	56	39123	13.1074	1.67022e-12	4.35906e-15	3.36347e-15
GOTERM_BP_FAT	GO:0002495~antigen processing and presentation of peptide antigen via MHC class II	13	1.11016	3.11626e-13	CD74, H2-EB1, FCER1G, H2-DMA, H2-AA, CTSS, PYCARD, H2-DMB1, H2-OB, H2-OA, FCGR2B, B2M, H2-AB1	1066	24	39123	19.8796	2.34415e-09	4.41441e-12	3.40617e-12
GOTERM_BP_FAT	GO:0019886~antigen processing and presentation of exogenous peptide antigen via MHC class II	12	1.02477	7.75757e-13	CD74, H2-EB1, FCER1G, H2-DMA, H2-DMB1, H2-OB, H2-OA, FCGR2B, H2-AA, B2M, CTSS, H2-AB1	1066	20	39123	22.0205	5.83491e-09	1.05329e-11	8.12724e-12
GOTERM_BP_FAT	GO:0002504~antigen processing and presentation of peptide or polysaccharide antigen via MHC class II	13	1.11016	3.17117e-12	CD74, H2-EB1, FCER1G, H2-DMA, H2-AA, CTSS, PYCARD, H2-DMB1, H2-OB, H2-OA, FCGR2B, B2M, H2-AB1	1066	28	39123	17.0396	2.38532e-08	4.06364e-11	3.13552e-11
GOTERM_BP_FAT	GO:0002396~MHC protein complex assembly	10	0.853971	3.4299e-11	H2-EB1, H2-DMA, H2-DMB1, H2-OB, TAPBPL, H2-OA, H2-AA, B2M, H2-AB1, TAPBP	1066	15	39123	24.4672	2.57997e-07	4.06294e-10	3.13498e-10
GOTERM_BP_FAT	GO:0002501~peptide antigen assembly with MHC protein complex	10	0.853971	3.4299e-11	H2-EB1, H2-DMA, H2-DMB1, H2-OB, TAPBPL, H2-OA, H2-AA, B2M, H2-AB1, TAPBP	1066	15	39123	24.4672	2.57997e-07	4.06294e-10	3.13498e-10
GOTERM_BP_FAT	GO:0002399~MHC class II protein complex assembly	8	0.683177	3.25839e-09	H2-EB1, H2-DMA, H2-DMB1, H2-OB, H2-OA, H2-AA, B2M, H2-AB1	1066	11	39123	26.6915	2.45093e-05	3.32109e-08	2.56256e-08
GOTERM_BP_FAT	GO:0002503~peptide antigen assembly with MHC class II protein complex	8	0.683177	3.25839e-09	H2-EB1, H2-DMA, H2-DMB1, H2-OB, H2-OA, H2-AA, B2M, H2-AB1	1066	11	39123	26.6915	2.45093e-05	3.32109e-08	2.56256e-08
Annotation Cluster 32	Enrichment Score: 16.381056830826388
Category	Term	Count	%	PValue	Genes	List Total	Pop Hits	Pop Total	Fold Enrichment	Bonferroni	Benjamini	FDR
GOTERM_BP_FAT	GO:0022607~cellular component assembly	173	14.7737	1.94551e-21	CYFIP2, RIPOR2, GPR65, GMFG, IKZF1, TNF, GBA2, EDC3, PYCARD, LGALS3, CHEK2, ZC3H12A, TBC1D30, XLR4B, COTL1, PIP4K2A, CAPN3, CEP97, B2M, PPP1R16B, NUP210, ATG9B, SWAP70, TINF2, TAP2, DNAJB13, CYBA, HMGA1B, UNC13D, ARC, BIN2, SPATA13, IGTP, PKP3, EZR, SKAP1, CARD11, EPB41, H2-M3, ALOX15, TWF2, SLAIN1, TAPBPL, CORO1A, CCNB2, BCL2L11, TESPA1, CEP70, PLCG2, INPP5K, STAP1, NLRP3, CDH24, NCKAP1L, STXBP6…	1066	2979	39123	2.13133	1.46342e-17	4.81387e-20	3.7144e-20
GOTERM_BP_FAT	GO:0006461~protein complex assembly	96	8.19812	2.1495e-21	CYFIP2, RIPOR2, TRIM30A, ARPC1B, GMFG, PLEK, IKZF1, TNF, GBA2, PYCARD, LGALS3, PSTPIP1, TMSB4X, ZC3H12A, H2-OB, NCK2, COTL1, H2-OA, B2M, SYK, TMC8, CYBA, UNC13D, TAPBP, HCK, ARC, AIM2, BIN2, CPTP, CDC42EP2, IRF8, VAMP1, HCLS1, EVL, LCP1, MS4A1, SKAP1, CARD11, PTGER4, NLRP1B, DMAC2, DNAH8, H2-DMA, H2-M3, ALOX15, TWF2, WAS, KCNA3, NLRC3, OAS1C, SLAIN1, TAPBPL, SAMHD1, CORO1A, CENPA, AIF1, OAS1G, BC…	1066	1170	39123	3.01134	1.61685e-17	5.28335e-20	4.07665e-20
GOTERM_BP_FAT	GO:0070271~protein complex biogenesis	96	8.19812	3.23705e-21	CYFIP2, RIPOR2, TRIM30A, ARPC1B, GMFG, PLEK, IKZF1, TNF, GBA2, PYCARD, LGALS3, PSTPIP1, TMSB4X, ZC3H12A, H2-OB, NCK2, COTL1, H2-OA, B2M, SYK, TMC8, CYBA, UNC13D, TAPBP, HCK, ARC, AIM2, BIN2, CPTP, CDC42EP2, IRF8, VAMP1, HCLS1, EVL, LCP1, MS4A1, SKAP1, CARD11, PTGER4, NLRP1B, DMAC2, DNAH8, H2-DMA, H2-M3, ALOX15, TWF2, WAS, KCNA3, NLRC3, OAS1C, SLAIN1, TAPBPL, SAMHD1, CORO1A, CENPA, AIF1, OAS1G, BC…	1066	1177	39123	2.99343	2.43491e-17	7.85456e-20	6.0606e-20
GOTERM_BP_FAT	GO:0044085~cellular component biogenesis	179	15.2861	1.10013e-19	CYFIP2, RIPOR2, GPR65, GMFG, IKZF1, TNF, GBA2, EDC3, PYCARD, LGALS3, CHEK2, ZC3H12A, TBC1D30, XLR4B, COTL1, PIP4K2A, CAPN3, CEP97, B2M, PPP1R16B, NUP210, ATG9B, SWAP70, TINF2, TAP2, DNAJB13, CYBA, HMGA1B, UNC13D, ARC, BIN2, SPATA13, IGTP, PKP3, EZR, SKAP1, CARD11, EPB41, H2-M3, ALOX15, TWF2, SLAIN1, TAPBPL, PLA2G6, CORO1A, CCNB2, BCL2L11, TESPA1, CEP70, PLCG2, INPP5K, STAP1, NLRP3, CDH24, NCKAP1L…	1066	3259	39123	2.01578	8.27517e-16	2.44828e-18	1.8891e-18
GOTERM_BP_FAT	GO:0071822~protein complex subunit organization	100	8.53971	2.1792e-19	CYFIP2, RIPOR2, GMFG, IKZF1, TNF, SMC4, GBA2, PYCARD, LGALS3, ZC3H12A, COTL1, B2M, SWAP70, CYBA, UNC13D, ARC, BIN2, SKAP1, CARD11, H2-M3, ALOX15, TWF2, SLAIN1, TAPBPL, CORO1A, BCL2L11, TESPA1, PLCG2, NLRP3, NCKAP1L, STXBP6, CCL21A, GSDMD, VASP, UVRAG, TMEM120B, H2-EB1, CARMIL2, TGFB1, DNAH17, MSN, ISG15, DNAJC15, DAB2, NSG2, SYNJ1, ARPC3, FES, CORO7, DRC1, FERMT3, H2-AB1, TRIM30A, ARPC1B, PLEK, P…	1066	1340	39123	2.73886	1.6392e-15	4.69684e-18	3.62409e-18
GOTERM_BP_FAT	GO:0065003~macromolecular complex assembly	112	9.56447	4.48985e-18	CYFIP2, RIPOR2, GMFG, IKZF1, TNF, GBA2, EDC3, PYCARD, LGALS3, ZC3H12A, COTL1, CAPN3, B2M, NUP210, TAP2, CYBA, UNC13D, ARC, BIN2, SKAP1, CARD11, EPB41, H2-M3, ALOX15, TWF2, SLAIN1, TAPBPL, CORO1A, BCL2L11, TESPA1, PLCG2, NLRP3, NCKAP1L, STXBP6, CCL21A, GSDMD, VASP, UVRAG, TMEM120B, H2-EB1, CARMIL2, TGFB1, DNAH17, MSN, ABCA7, ISG15, DNAJC15, DAB2, NSG2, SYNJ1, ARPC3, FES, CORO7, DRC1, FERMT3, H2-AB…	1066	1678	39123	2.44963	3.37726e-14	8.841e-17	6.82175e-17
GOTERM_BP_FAT	GO:0043933~macromolecular complex subunit organization	122	10.4184	5.85384e-18	CYFIP2, RIPOR2, GM42715, GMFG, IKZF1, TNF, SMC4, GBA2, EDC3, PYCARD, LGALS3, ZC3H12A, COTL1, CAPN3, B2M, NUP210, SWAP70, TAP2, CYBA, UNC13D, ARC, BIN2, DDIT4, ABCG1, SKAP1, CARD11, EPB41, H2-M3, ALOX15, TWF2, SLAIN1, TAPBPL, CORO1A, BCL2L11, TESPA1, PLCG2, NLRP3, NCKAP1L, STXBP6, CCL21A, GSDMD, VASP, UVRAG, TMEM120B, H2-EB1, CARMIL2, TGFB1, DNAH17, MSN, ABCA7, ISG15, TDRD5, DNAJC15, DAB2, NSG2, S…	1066	1923	39123	2.32839	4.40326e-14	1.14074e-16	8.802e-17
GOTERM_BP_FAT	GO:0043623~cellular protein complex assembly	59	5.03843	3.15724e-14	CYFIP2, TRIM30A, ARPC1B, GMFG, GBA2, PYCARD, PSTPIP1, TMSB4X, H2-OB, NCK2, COTL1, H2-OA, B2M, CYBA, UNC13D, TAPBP, AIM2, CPTP, CDC42EP2, VAMP1, HCLS1, EVL, DMAC2, DNAH8, H2-DMA, ALOX15, TWF2, WAS, NLRC3, SLAIN1, TAPBPL, CORO1A, CENPA, AIF1, TESPA1, FCHO1, H2-DMB1, PLCG2, PTK2B, NLRP3, NCKAP1L, STXBP6, CCL21A, VASP, UVRAG, CARMIL2, H2-EB1, TGFB1, DNAH17, H2-AA, DAB2, NSG2, SYNJ1, ARPC3, FES, CLEC2…	1066	683	39123	3.17034	2.37171e-10	4.82907e-13	3.72613e-13
GOTERM_BP_FAT	GO:0043254~regulation of protein complex assembly	50	4.26985	1.02879e-13	CYFIP2, TRIM30A, ARPC1B, GMFG, PLEK, IKZF1, TNF, GBA2, PYCARD, LGALS3, TMSB4X, NCK2, COTL1, IKBKE, SYK, TMC8, HCK, CPTP, IGTP, CDC42EP2, IRF8, HCLS1, EVL, LCP1, SKAP1, PTGER4, ALOX15, TWF2, WAS, NLRC3, SLAIN1, CORO1A, BCL2L11, PLCG2, PTK2B, NCKAP1L, STXBP6, CCL21A, VASP, CARMIL2, TGFB1, MSN, ISG15, DNAJC15, CD24A, ARPC3, FES, ERCC1, FAS, CLEC2I	1066	526	39123	3.48866	7.74147e-10	1.49972e-12	1.15719e-12
GOTERM_BP_FAT	GO:0044087~regulation of cellular component biogenesis	75	6.40478	1.87739e-12	CYFIP2, RIPOR2, TRIM30A, GPR65, ARPC1B, GMFG, PLEK, IKZF1, TNF, GBA2, PYCARD, LGALS3, TMSB4X, TBC1D30, XLR4B, RAC2, NCK2, COTL1, PIP4K2A, CCR7, CEP97, IKBKE, PPP1R16B, CNOT6L, SYK, SWAP70, RHOG, TMC8, SIRT7, HCK, IL1B, CPTP, KIT, IGTP, CDC42EP2, IRF8, HCLS1, EVL, LCP1, EZR, SKAP1, PTGER4, ALOX15, TWF2, WAS, NLRC3, SLAIN1, PLA2G6, CORO1A, BCL2L11, PLCG2, PTK2B, STAP1, INPP5K, NCKAP1L, STXBP6, CCL2…	1066	1108	39123	2.48426	1.41217e-08	2.47316e-11	1.9083e-11
GOTERM_BP_FAT	GO:0034622~cellular macromolecular complex assembly	67	5.72161	1.23666e-08	CYFIP2, TRIM30A, ARPC1B, GMFG, ADAR, IKZF1, GBA2, EDC3, PYCARD, PSTPIP1, TMSB4X, H2-OB, NCK2, COTL1, H2-OA, B2M, CNOT6L, CYBA, BAZ1A, UNC13D, TAPBP, AIM2, CPTP, CDC42EP2, VAMP1, HCLS1, EVL, MCM2, DMAC2, DNAH8, H2-DMA, ALOX15, TWF2, WAS, NLRC3, SLAIN1, TAPBPL, CORO1A, CENPA, AIF1, TESPA1, FCHO1, H2-DMB1, NOCT, PLCG2, PTK2B, NLRP3, NCKAP1L, STXBP6, CCL21A, SRSF12, VASP, UVRAG, CARMIL2, H2-EB1, TGFB…	1066	1146	39123	2.14568	9.30175e-05	1.19874e-07	9.24948e-08
Annotation Cluster 33	Enrichment Score: 16.217797783666615
Category	Term	Count	%	PValue	Genes	List Total	Pop Hits	Pop Total	Fold Enrichment	Bonferroni	Benjamini	FDR
GOTERM_BP_FAT	GO:0002440~production of molecular mediator of immune response	64	5.46541	7.30698e-30	CD86, H2-T23, CD40, TNFAIP3, GIMAP3, PTPN22, TNF, TREM1, SIGLECG, IL27RA, IL18RAP, H2-OB, CD244A, CD37, H2-OA, B2M, CCR2, CD96, FCER1G, DDX58, SWAP70, LIG4, FOXP3, LAX1, IL1B, KIT, TLR9, XCL1, CD226, CARD11, SASH3, H2-DMA, H2-M3, IL4RA, GATA3, SAMHD1, MALT1, H2-DMB1, SLAMF9, PLCG2, NLRP3, TNFSFM13, SLAMF1, CD74, H2-EB1, TGFB1, LAPTM5, LILRB4A, POU2F2, H2-AA, BATF, SMAD7, PTPRC, ERCC1, CD28, FAS, …	1066	395	39123	5.94645	5.49631e-26	2.53286e-28	1.95437e-28
GOTERM_BP_FAT	GO:0002700~regulation of production of molecular mediator of immune response	43	3.67208	1.78278e-26	SASH3, CD86, H2-T23, CD40, H2-M3, IL4RA, GIMAP3, TNFAIP3, PTPN22, GATA3, TNF, SIGLECG, MALT1, IL27RA, PLCG2, NLRP3, CD37, CD244A, B2M, TNFSFM13, SLAMF1, CCR2, CD96, CD74, TGFB1, FCER1G, DDX58, LAPTM5, LILRB4A, FOXP3, SMAD7, PTPRC, IL1B, KIT, CD28, TLR9, XCL1, CD27, CD226, PKN1, FCGR2B, CD22, IL18R1	1066	186	39123	8.48458	1.34101e-22	5.47349e-25	4.22336e-25
GOTERM_BP_FAT	GO:0002702~positive regulation of production of molecular mediator of immune response	31	2.64731	1.32902e-19	SASH3, CD86, H2-T23, CD40, H2-M3, IL4RA, GIMAP3, PTPN22, GATA3, MALT1, PLCG2, NLRP3, CD37, CD244A, B2M, TNFSFM13, SLAMF1, CD74, TGFB1, FCER1G, DDX58, LAPTM5, PTPRC, IL1B, KIT, CD28, TLR9, XCL1, CD27, CD226, IL18R1	1066	130	39123	8.75172	9.99691e-16	2.94894e-18	2.27541e-18
GOTERM_BP_FAT	GO:0002367~cytokine production involved in immune response	30	2.56191	1.36539e-19	SASH3, H2-T23, H2-M3, GIMAP3, GATA3, TNF, TREM1, MALT1, IL18RAP, SLAMF9, PLCG2, NLRP3, B2M, SLAMF1, CCR2, CD96, CD74, TGFB1, FCER1G, DDX58, LAPTM5, LILRB4A, FOXP3, SMAD7, IL1B, KIT, TLR9, XCL1, CD226, IL18R1	1066	120	39123	9.17519	1.02704e-15	3.02072e-18	2.33079e-18
GOTERM_BP_FAT	GO:0002718~regulation of cytokine production involved in immune response	27	2.30572	4.14679e-18	SASH3, H2-T23, H2-M3, GIMAP3, GATA3, TNF, MALT1, PLCG2, NLRP3, B2M, SLAMF1, CCR2, CD96, CD74, TGFB1, FCER1G, DDX58, LAPTM5, LILRB4A, FOXP3, SMAD7, IL1B, KIT, TLR9, XCL1, CD226, IL18R1	1066	104	39123	9.52808	3.11922e-14	8.20846e-17	6.33368e-17
GOTERM_BP_FAT	GO:0002711~positive regulation of T cell mediated immunity	23	1.96413	7.98682e-16	SASH3, H2-T23, H2-T22, H2-M2, H2-Q7, H2-M3, H2-K1, TAP2, H2-Q2, GATA3, FOXP3, H2-Q1, MALT1, CD24A, CD1D1, PTPRC, IL1B, XCL1, NLRP3, B2M, IL18R1, H2-Q10, SLAMF1	1066	85	39123	9.93079	5.84577e-12	1.36538e-14	1.05353e-14
GOTERM_BP_FAT	GO:0002720~positive regulation of cytokine production involved in immune response	19	1.62254	3.57692e-13	SASH3, H2-T23, CD74, FCER1G, DDX58, H2-M3, LAPTM5, GIMAP3, GATA3, MALT1, IL1B, KIT, PLCG2, XCL1, NLRP3, CD226, B2M, IL18R1, SLAMF1	1066	70	39123	9.96163	2.69072e-09	5.02908e-12	3.88046e-12
GOTERM_BP_FAT	GO:0002724~regulation of T cell cytokine production	13	1.11016	3.09321e-10	SASH3, GATA3, LILRB4A, FOXP3, MALT1, SMAD7, IL1B, XCL1, NLRP3, B2M, IL18R1, CCR2, SLAMF1	1066	39	39123	12.2336	2.32671e-06	3.39171e-09	2.61706e-09
GOTERM_BP_FAT	GO:0002369~T cell cytokine production	13	1.11016	2.58238e-09	SASH3, GATA3, LILRB4A, FOXP3, MALT1, SMAD7, IL18RAP, IL1B, XCL1, NLRP3, B2M, IL18R1, SLAMF1	1066	46	39123	10.372	1.94245e-05	2.66091e-08	2.05317e-08
GOTERM_BP_FAT	GO:0002726~positive regulation of T cell cytokine production	9	0.768574	2.96738e-07	SASH3, IL1B, XCL1, NLRP3, GATA3, B2M, MALT1, IL18R1, SLAMF1	1066	26	39123	12.7041	0.00222958	2.51076e-06	1.93731e-06
Annotation Cluster 34	Enrichment Score: 15.881798032293757
Category	Term	Count	%	PValue	Genes	List Total	Pop Hits	Pop Total	Fold Enrichment	Bonferroni	Benjamini	FDR
GOTERM_BP_FAT	GO:0001909~leukocyte mediated cytotoxicity	51	4.35525	2.40063e-36	H2-T23, H2-T22, SPI1, ITGAM, NCF1, H2-K1, GIMAP3, ARRB2, TREM1, CD1D1, IL18RAP, LGALS9, B2M, CTSC, HAVCR2, RIPK3, TAP2, TAP1, UNC13D, VAV1, FCGR1, FCGR3, TYROBP, XCL1, CD226, SH2D1B1, DNASE1L3, CX3CR1, H2-M2, H2-M3, H2-Q7, STXBP2, H2-Q2, H2-Q1, CORO1A, RASGRP1, KLRK1, STAP1, SLAMF6, NCKAP1L, SH2D1A, GZMB, RAB27A, NKG7, PTPRC, KLRD1, PTPN6, IL7R, ULBP1, CLEC2D, H2-Q10	1066	177	39123	10.5748	1.80575e-32	1.06849e-34	8.24453e-35
GOTERM_BP_FAT	GO:0031341~regulation of cell killing	43	3.67208	1.07271e-30	CX3CR1, H2-T23, H2-T22, SPI1, ITGAM, H2-M2, H2-M3, H2-Q7, H2-K1, GIMAP3, H2-Q2, ARRB2, RASGRP1, H2-Q1, CD1D1, BCL2L11, IL18RAP, KLRK1, STAP1, SLAMF6, NCKAP1L, LGALS9, CCR5, B2M, HAVCR2, RIPK3, SYK, SH2D1A, TAP2, TAP1, VAV1, PTPRC, TYROBP, XCL1, KLRD1, CD226, FCER2A, SH2D1B1, IL7R, ULBP1, DNASE1L3, CLEC2D, H2-Q10	1066	149	39123	10.5915	8.0689e-27	3.86072e-29	2.97894e-29
GOTERM_BP_FAT	GO:0001910~regulation of leukocyte mediated cytotoxicity	39	3.33049	5.71373e-29	CX3CR1, H2-T23, H2-T22, SPI1, ITGAM, H2-M2, H2-M3, H2-Q7, H2-K1, GIMAP3, H2-Q2, ARRB2, RASGRP1, H2-Q1, CD1D1, IL18RAP, KLRK1, STAP1, SLAMF6, NCKAP1L, LGALS9, B2M, HAVCR2, RIPK3, SH2D1A, TAP2, TAP1, VAV1, PTPRC, TYROBP, XCL1, KLRD1, CD226, SH2D1B1, IL7R, ULBP1, DNASE1L3, CLEC2D, H2-Q10	1066	127	39123	11.2703	4.29787e-25	1.9273e-27	1.48711e-27
GOTERM_BP_FAT	GO:0048002~antigen processing and presentation of peptide antigen	31	2.64731	1.11128e-26	CLEC4A1, H2-T23, CLEC4A3, H2-T22, H2-M2, H2-DMA, H2-M3, H2-Q7, H2-K1, H2-Q2, TAPBPL, H2-Q1, CTSS, PYCARD, H2-DMB1, H2-OB, H2-OA, B2M, CD74, H2-EB1, FCER1G, ERAP1, TAP2, TAP1, H2-AA, TAPBP, FCGR1, FCGR3, FCGR2B, H2-Q10, H2-AB1	1066	79	39123	14.4016	8.35904e-23	3.45415e-25	2.66523e-25
GOTERM_BP_FAT	GO:0031343~positive regulation of cell killing	33	2.8181	4.71243e-24	H2-T23, H2-T22, SPI1, ITGAM, H2-M2, H2-M3, H2-Q7, H2-K1, GIMAP3, H2-Q2, RASGRP1, H2-Q1, CD1D1, BCL2L11, IL18RAP, KLRK1, STAP1, SLAMF6, CCR5, B2M, SYK, SH2D1A, TAP2, VAV1, PTPRC, TYROBP, XCL1, KLRD1, CD226, FCER2A, SH2D1B1, ULBP1, H2-Q10	1066	111	39123	10.911	3.54469e-20	1.308e-22	1.00926e-22
GOTERM_BP_FAT	GO:0002709~regulation of T cell mediated immunity	33	2.8181	5.10256e-23	SASH3, H2-T23, H2-T22, H2-M2, H2-M3, H2-Q7, H2-K1, WAS, H2-Q2, GATA3, H2-Q1, MALT1, SPN, IL4I1, CD1D1, NLRP3, NCKAP1L, B2M, SLAMF1, CCR2, RIPK3, TAP2, LILRB4A, FOXP3, SMAD7, CD24A, PTPRC, IL1B, XCL1, KLRD1, IL7R, H2-Q10, IL18R1	1066	119	39123	10.1775	3.83815e-19	1.36104e-21	1.05019e-21
GOTERM_BP_FAT	GO:0001912~positive regulation of leukocyte mediated cytotoxicity	29	2.47652	2.23646e-21	H2-T23, H2-T22, SPI1, ITGAM, H2-M2, H2-M3, H2-Q7, H2-K1, GIMAP3, H2-Q2, RASGRP1, H2-Q1, CD1D1, IL18RAP, KLRK1, STAP1, SLAMF6, B2M, SH2D1A, TAP2, VAV1, PTPRC, TYROBP, XCL1, KLRD1, CD226, SH2D1B1, ULBP1, H2-Q10	1066	96	39123	11.0867	1.68227e-17	5.46191e-20	4.21443e-20
GOTERM_BP_FAT	GO:0002474~antigen processing and presentation of peptide antigen via MHC class I	20	1.70794	2.43973e-16	CLEC4A1, H2-T23, CLEC4A3, H2-T22, FCER1G, H2-M2, ERAP1, H2-Q7, H2-M3, H2-K1, TAP2, TAP1, H2-Q2, TAPBPL, H2-Q1, TAPBP, FCGR1, FCGR3, B2M, H2-Q10	1066	56	39123	13.1074	1.67022e-12	4.35906e-15	3.36347e-15
GOTERM_BP_FAT	GO:0002711~positive regulation of T cell mediated immunity	23	1.96413	7.98682e-16	SASH3, H2-T23, H2-T22, H2-M2, H2-Q7, H2-M3, H2-K1, TAP2, H2-Q2, GATA3, FOXP3, H2-Q1, MALT1, CD24A, CD1D1, PTPRC, IL1B, XCL1, NLRP3, B2M, IL18R1, H2-Q10, SLAMF1	1066	85	39123	9.93079	5.84577e-12	1.36538e-14	1.05353e-14
GOTERM_BP_FAT	GO:0001913~T cell mediated cytotoxicity	20	1.70794	8.15938e-14	H2-T23, H2-T22, H2-M2, H2-Q7, H2-M3, H2-K1, TAP2, RAB27A, GZMB, H2-Q2, H2-Q1, CD1D1, PTPRC, XCL1, KLRD1, NCKAP1L, IL7R, B2M, CTSC, H2-Q10	1066	74	39123	9.91912	6.13806e-10	1.20658e-12	9.31005e-13
GOTERM_BP_FAT	GO:0001914~regulation of T cell mediated cytotoxicity	18	1.53715	5.10512e-13	H2-T23, H2-T22, RIPK3, H2-M2, H2-Q7, H2-M3, H2-K1, TAP2, H2-Q2, H2-Q1, CD1D1, PTPRC, XCL1, KLRD1, NCKAP1L, IL7R, B2M, H2-Q10	1066	62	39123	10.6551	3.83983e-09	7.04601e-12	5.43672e-12
GOTERM_BP_FAT	GO:0019883~antigen processing and presentation of endogenous antigen	15	1.28096	8.57961e-12	H2-T23, H2-T22, H2-M2, ERAP1, H2-Q7, H2-M3, H2-K1, TAP2, TAP1, H2-Q2, H2-Q1, TAPBP, CD1D1, B2M, H2-Q10	1066	45	39123	12.2336	6.45356e-08	1.06145e-10	8.19015e-11
GOTERM_BP_FAT	GO:0019885~antigen processing and presentation of endogenous peptide antigen via MHC class I	14	1.19556	3.64543e-11	H2-T23, H2-T22, H2-M2, ERAP1, H2-Q7, H2-M3, H2-K1, TAP2, TAP1, H2-Q2, H2-Q1, TAPBP, B2M, H2-Q10	1066	41	39123	12.532	2.74209e-07	4.31147e-10	3.32674e-10
GOTERM_BP_FAT	GO:0002483~antigen processing and presentation of endogenous peptide antigen	14	1.19556	5.14815e-11	H2-T23, H2-T22, H2-M2, ERAP1, H2-Q7, H2-M3, H2-K1, TAP2, TAP1, H2-Q2, H2-Q1, TAPBP, B2M, H2-Q10	1066	42	39123	12.2336	3.87244e-07	5.99449e-10	4.62537e-10
GOTERM_BP_FAT	GO:0001916~positive regulation of T cell mediated cytotoxicity	14	1.19556	1.28656e-09	H2-T23, H2-T22, H2-M2, H2-Q7, H2-M3, H2-K1, TAP2, H2-Q2, H2-Q1, CD1D1, PTPRC, XCL1, B2M, H2-Q10	1066	53	39123	9.69454	9.67745e-06	1.35539e-08	1.04582e-08
GOTERM_BP_FAT	GO:0002475~antigen processing and presentation via MHC class Ib	12	1.02477	4.81934e-09	H2-T23, CD1D1, H2-T22, H2-M2, H2-Q7, H2-K1, H2-M3, TAP2, H2-Q2, B2M, H2-Q1, H2-Q10	1066	39	39123	11.2925	3.62504e-05	4.78879e-08	3.69504e-08
GOTERM_BP_FAT	GO:0002428~antigen processing and presentation of peptide antigen via MHC class Ib	11	0.939368	2.86266e-08	H2-T23, H2-T22, H2-M2, H2-Q7, H2-K1, H2-M3, TAP2, H2-Q2, B2M, H2-Q1, H2-Q10	1066	36	39123	11.2141	0.000215306	2.69836e-07	2.08207e-07
GOTERM_BP_FAT	GO:0002476~antigen processing and presentation of endogenous peptide antigen via MHC class Ib	10	0.853971	2.25624e-07	H2-T23, H2-T22, H2-M2, H2-Q7, H2-K1, H2-M3, TAP2, H2-Q2, H2-Q1, H2-Q10	1066	34	39123	10.7943	0.00169571	1.9485e-06	1.50347e-06
GOTERM_BP_FAT	GO:0002484~antigen processing and presentation of endogenous peptide antigen via MHC class I via ER pathway	10	0.853971	2.25624e-07	H2-T23, H2-T22, H2-M2, H2-Q7, H2-K1, H2-M3, TAP2, H2-Q2, H2-Q1, H2-Q10	1066	34	39123	10.7943	0.00169571	1.9485e-06	1.50347e-06
GOTERM_BP_FAT	GO:0002486~antigen processing and presentation of endogenous peptide antigen via MHC class I via ER pathway, TAP-independent	9	0.768574	2.22684e-06	H2-T23, H2-T22, H2-M2, H2-Q7, H2-K1, H2-M3, H2-Q2, H2-Q1, H2-Q10	1066	33	39123	10.0093	0.0166108	1.71271e-05	1.32153e-05
Annotation Cluster 35	Enrichment Score: 15.429789918362566
Category	Term	Count	%	PValue	Genes	List Total	Pop Hits	Pop Total	Fold Enrichment	Bonferroni	Benjamini	FDR
GOTERM_BP_FAT	GO:0032677~regulation of interleukin-8 production	24	2.04953	1.16776e-17	PTGER4, CD74, SYK, DDX58, NOD1, PTPN22, TNF, CD2, PYCARD, TLR1, FCNA, PTPRC, TMSB4X, DDIT3, IL1B, TLR9, TLR8, PRKD2, TLR7, CD244A, CD14, CACTIN, TLR5, CD33	1066	80	39123	11.0102	8.78391e-14	2.23509e-16	1.7246e-16
GOTERM_BP_FAT	GO:0032637~interleukin-8 production	23	1.96413	1.25679e-16	PTGER4, CD74, SYK, DDX58, NOD1, PTPN22, TNF, CD2, PYCARD, TLR1, FCNA, TMSB4X, DDIT3, IL1B, TLR9, TLR8, PRKD2, TLR7, CD244A, CD14, CACTIN, TLR5, CD33	1066	79	39123	10.685	8.3511e-13	2.27249e-15	1.75346e-15
GOTERM_BP_FAT	GO:0032757~positive regulation of interleukin-8 production	19	1.62254	3.49956e-14	PTGER4, CD74, SYK, DDX58, NOD1, TNF, CD2, PYCARD, TLR1, FCNA, DDIT3, IL1B, TLR9, TLR8, PRKD2, TLR7, CD244A, CD14, TLR5	1066	62	39123	11.247	2.6306e-10	5.32869e-13	4.11163e-13
Annotation Cluster 36	Enrichment Score: 15.245030557603327
Category	Term	Count	%	PValue	Genes	List Total	Pop Hits	Pop Total	Fold Enrichment	Bonferroni	Benjamini	FDR
GOTERM_BP_FAT	GO:0032612~interleukin-1 production	34	2.9035	3.55565e-23	PTGER4, CX3CR1, NLRP1B, TNFAIP3, NOD1, NLRC3, ARRB2, TNF, MALT1, LILRA5, PYCARD, SERPINB1A, ZC3H12A, SLAMF9, CCL3, S100A13, NLRP3, ACP5, CCR7, LGALS9, CCR5, CD33, HAVCR2, GSDMD, ARG2, IFI206, LILRB4A, NAIP5, AIM2, TYROBP, CPTP, IL1B, TLR8, TRIM16	1066	127	39123	9.8254	2.67456e-19	9.51802e-22	7.34413e-22
GOTERM_BP_FAT	GO:0032652~regulation of interleukin-1 production	32	2.73271	1.17053e-21	PTGER4, CX3CR1, NLRP1B, TNFAIP3, NOD1, NLRC3, ARRB2, TNF, MALT1, LILRA5, PYCARD, SERPINB1A, ZC3H12A, CCL3, S100A13, NLRP3, ACP5, CCR7, LGALS9, CCR5, CD33, HAVCR2, GSDMD, ARG2, IFI206, LILRB4A, NAIP5, AIM2, TYROBP, CPTP, TLR8, TRIM16	1066	121	39123	9.70598	8.80475e-18	2.93108e-20	2.26163e-20
GOTERM_BP_FAT	GO:0032611~interleukin-1 beta production	29	2.47652	7.6537e-21	CX3CR1, NLRP1B, TNFAIP3, NOD1, NLRC3, ARRB2, TNF, MALT1, LILRA5, PYCARD, SERPINB1A, ZC3H12A, SLAMF9, CCL3, NLRP3, ACP5, CCR7, CCR5, CD33, GSDMD, IFI206, LILRB4A, NAIP5, AIM2, TYROBP, CPTP, IL1B, TLR8, TRIM16	1066	100	39123	10.6432	5.75712e-17	1.81613e-19	1.40133e-19
GOTERM_BP_FAT	GO:0032651~regulation of interleukin-1 beta production	28	2.39112	1.4273e-19	CX3CR1, NLRP1B, TNFAIP3, NOD1, NLRC3, ARRB2, TNF, MALT1, LILRA5, PYCARD, SERPINB1A, ZC3H12A, CCL3, NLRP3, ACP5, CCR7, CCR5, CD33, GSDMD, ARG2, IFI206, LILRB4A, NAIP5, AIM2, TYROBP, CPTP, TLR8, TRIM16	1066	101	39123	10.1745	1.07361e-15	3.13007e-18	2.41517e-18
GOTERM_BP_FAT	GO:0032732~positive regulation of interleukin-1 production	20	1.70794	3.78755e-13	GSDMD, NLRP1B, IFI206, NOD1, TNF, MALT1, LILRA5, PYCARD, NAIP5, TYROBP, AIM2, S100A13, CCL3, TLR8, NLRP3, CCR7, TRIM16, LGALS9, CCR5, HAVCR2	1066	80	39123	9.17519	2.84939e-09	5.31529e-12	4.1013e-12
GOTERM_BP_FAT	GO:0032731~positive regulation of interleukin-1 beta production	17	1.45175	3.17405e-11	GSDMD, NLRP1B, IFI206, NOD1, TNF, MALT1, LILRA5, PYCARD, NAIP5, TYROBP, AIM2, CCL3, TLR8, NLRP3, CCR7, TRIM16, CCR5	1066	68	39123	9.17519	2.38752e-07	3.77772e-10	2.9149e-10
GOTERM_BP_FAT	GO:0032692~negative regulation of interleukin-1 production	12	1.02477	3.54729e-09	PTGER4, CX3CR1, SERPINB1A, CPTP, ZC3H12A, ACP5, TNFAIP3, NLRP3, NLRC3, ARRB2, LILRB4A, CD33	1066	38	39123	11.5897	2.66823e-05	3.58955e-08	2.76971e-08
GOTERM_BP_FAT	GO:0032691~negative regulation of interleukin-1 beta production	11	0.939368	5.65194e-09	CX3CR1, SERPINB1A, CPTP, ZC3H12A, ACP5, TNFAIP3, NLRP3, NLRC3, ARRB2, LILRB4A, CD33	1066	31	39123	13.0228	4.2513e-05	5.6013e-08	4.32199e-08
Annotation Cluster 37	Enrichment Score: 15.18142038225357
Category	Term	Count	%	PValue	Genes	List Total	Pop Hits	Pop Total	Fold Enrichment	Bonferroni	Benjamini	FDR
GOTERM_BP_FAT	GO:0031348~negative regulation of defense response	47	4.01366	3.65274e-24	PTGER4, CX3CR1, H2-T23, H2-M3, NLRC5, TNFAIP3, ADAR, NLRC3, OAS1C, ADRB2, ARRB2, AOAH, GATA3, SAMHD1, ETS1, OAS1G, SPN, PYCARD, CNR2, ALOX5, ZC3H12A, DHX58, NLRP3, ACP5, TNFAIP8L2, LGALS9, PGLYRP1, ABCD1, HAVCR2, CCR1, CD96, ARG2, IFI206, STAT2, TAP2, TAP1, ACOD1, ISG15, LILRB4A, FOXP3, MMP12, KLRD1, SH2D1B1, CACTIN, FCGR2B, CLEC2D, ADA	1066	259	39123	6.65998	2.74759e-20	1.02678e-22	7.92266e-23
GOTERM_BP_FAT	GO:0032102~negative regulation of response to external stimulus	39	3.33049	1.56461e-12	PTGER4, CX3CR1, TNFAIP3, NLRC3, ADRB2, AOAH, GATA3, KLK8, TNF, AIF1, ETS1, SPN, PYCARD, CNR2, ALOX5, ADAMTS18, ZC3H12A, DHX58, STAP1, NLRP3, ACP5, TNFAIP8L2, LGALS9, PGLYRP1, ABCD1, HAVCR2, SEMA6B, SEMA4A, ARG2, SEMA4D, NFKBIL1, ACOD1, LILRB4A, FOXP3, MMRN1, CACTIN, FCGR2B, GPR18, ADA	1066	361	39123	3.9649	1.17692e-08	2.07201e-11	1.59877e-11
GOTERM_BP_FAT	GO:0050728~negative regulation of inflammatory response	24	2.04953	4.99705e-11	PTGER4, CX3CR1, TNFAIP3, ACOD1, NLRC3, ADRB2, AOAH, GATA3, LILRB4A, FOXP3, ETS1, SPN, PYCARD, CNR2, ALOX5, ZC3H12A, ACP5, NLRP3, TNFAIP8L2, LGALS9, FCGR2B, PGLYRP1, ABCD1, ADA	1066	156	39123	5.64627	3.75879e-07	5.8548e-10	4.51759e-10
Annotation Cluster 38	Enrichment Score: 14.748822438445403
Category	Term	Count	%	PValue	Genes	List Total	Pop Hits	Pop Total	Fold Enrichment	Bonferroni	Benjamini	FDR
GOTERM_BP_FAT	GO:0030101~natural killer cell activation	32	2.73271	8.94355e-22	H2-T23, PGLYRP2, ITGB2, PTPN22, IKZF1, RASGRP1, CORO1A, BLOC1S6, KLRK1, SLAMF6, CD244A, LGALS9, IL12RB1, PGLYRP1, SLAMF1, HAVCR2, IL12RB2, RAB27A, NKG7, TYK2, LILRB4A, UNC13D, CD2, FGR, PTPRC, TYROBP, ELF4, IRF1, IL2RB, TOX, ULBP1, IL18R1	1066	120	39123	9.78687	6.72733e-18	2.24994e-20	1.73606e-20
GOTERM_BP_FAT	GO:0032814~regulation of natural killer cell activation	20	1.70794	1.65631e-16	H2-T23, PGLYRP2, PTPN22, TYK2, LILRB4A, RASGRP1, FGR, DCAF15, BLOC1S6, TYROBP, IRF1, SLAMF7, CD244A, LGALS9, IL12RB1, TOX, PGLYRP1, ULBP1, IL12RB2, HAVCR2	1066	55	39123	13.3457	8.3511e-13	2.98771e-15	2.30533e-15
GOTERM_BP_FAT	GO:0032816~positive regulation of natural killer cell activation	11	0.939368	3.8272e-08	H2-T23, BLOC1S6, TYROBP, IRF1, CD244A, TYK2, IL12RB1, TOX, ULBP1, RASGRP1, IL12RB2	1066	37	39123	10.911	0.000287841	3.54535e-07	2.7356e-07
Annotation Cluster 39	Enrichment Score: 14.50121955462937
Category	Term	Count	%	PValue	Genes	List Total	Pop Hits	Pop Total	Fold Enrichment	Bonferroni	Benjamini	FDR
GOTERM_BP_FAT	GO:0045058~T cell selection	27	2.30572	7.98364e-26	H2-DMA, IL6RA, CD3G, GATA3, CD3E, CD3D, LY9, SPN, CD1D1, SLAMF6, CCR7, CD74, TGFB1, BCL11B, SYK, THEMIS, FOXP3, BATF, ZAP70, CD4, PTPRC, IRF4, CD28, FAS, DOCK2, TOX, CARD11	1066	57	39123	17.3846	6.00529e-22	2.40212e-24	1.85348e-24
GOTERM_BP_FAT	GO:0043368~positive T cell selection	20	1.70794	3.75295e-19	CD74, TGFB1, BCL11B, H2-DMA, THEMIS, IL6RA, CD3G, CD3E, FOXP3, CD3D, LY9, BATF, SPN, ZAP70, CD1D1, PTPRC, IRF4, SLAMF6, DOCK2, TOX	1066	42	39123	17.4765	2.82297e-15	7.88539e-18	6.08439e-18
GOTERM_BP_FAT	GO:0045061~thymic T cell selection	15	1.28096	7.86091e-16	CD74, H2-DMA, CD3G, GATA3, CD3E, CD3D, SPN, ZAP70, CD1D1, PTPRC, CD28, FAS, CCR7, DOCK2, CARD11	1066	26	39123	21.1735	5.84577e-12	1.34692e-14	1.03929e-14
GOTERM_BP_FAT	GO:0043383~negative T cell selection	10	0.853971	3.4299e-11	SPN, CD74, ZAP70, PTPRC, THEMIS, CD28, FAS, CCR7, DOCK2, CD3E	1066	15	39123	24.4672	2.57997e-07	4.06294e-10	3.13498e-10
GOTERM_BP_FAT	GO:0045060~negative thymic T cell selection	9	0.768574	7.62872e-10	SPN, CD74, ZAP70, PTPRC, CD28, FAS, CCR7, DOCK2, CD3E	1066	14	39123	23.5933	5.7383e-06	8.12793e-09	6.27154e-09
GOTERM_BP_FAT	GO:0045059~positive thymic T cell selection	9	0.768574	1.59553e-09	CD74, ZAP70, CD1D1, PTPRC, H2-DMA, CD3G, DOCK2, CD3E, CD3D	1066	15	39123	22.0205	1.20015e-05	1.6692e-08	1.28796e-08
Annotation Cluster 40	Enrichment Score: 14.47714603032863
Category	Term	Count	%	PValue	Genes	List Total	Pop Hits	Pop Total	Fold Enrichment	Bonferroni	Benjamini	FDR
GOTERM_BP_FAT	GO:0001776~leukocyte homeostasis	34	2.9035	8.77863e-24	ITGAM, TNFRSF13B, FLT3, GIMAP3, PIK3CD, TNFAIP3, TNFRSF13C, PIRB, CORO1A, HCAR2, GPR174, CCNB2, BCL2L11, SIT1, CXCR2, PMAIP1, NCKAP1L, CCR2, RAG1, CD74, TGFB1, FCER1G, RIPK3, LILRB4A, FOXP3, CD24A, GPR183, FAS, PKN1, TNFRSF23, FCGR2B, LAT, ADA, GAPT	1066	122	39123	10.2281	6.60329e-20	2.40996e-22	1.85953e-22
GOTERM_BP_FAT	GO:0002260~lymphocyte homeostasis	25	2.13493	3.66296e-18	TNFRSF13B, GIMAP3, PIK3CD, TNFAIP3, TNFRSF13C, PIRB, CORO1A, GPR174, CCNB2, BCL2L11, SIT1, PMAIP1, NCKAP1L, RAG1, CD74, TGFB1, RIPK3, FOXP3, CD24A, FAS, PKN1, TNFRSF23, LAT, ADA, GAPT	1066	85	39123	10.7943	2.75528e-14	7.26986e-17	5.60945e-17
GOTERM_BP_FAT	GO:0043029~T cell homeostasis	14	1.19556	4.44088e-10	TGFB1, RIPK3, GIMAP3, CORO1A, GPR174, CD24A, CCNB2, BCL2L11, SIT1, PMAIP1, FAS, NCKAP1L, TNFRSF23, RAG1	1066	49	39123	10.4859	3.34042e-06	4.80637e-09	3.70861e-09
GOTERM_BP_FAT	GO:0001782~B cell homeostasis	12	1.02477	8.64347e-09	CD74, BCL2L11, TNFRSF13B, PIK3CD, TNFAIP3, NCKAP1L, TNFRSF13C, PKN1, PIRB, FOXP3, ADA, GAPT	1066	41	39123	10.7417	6.50141e-05	8.48776e-08	6.54918e-08
Annotation Cluster 41	Enrichment Score: 13.848917122114257
Category	Term	Count	%	PValue	Genes	List Total	Pop Hits	Pop Total	Fold Enrichment	Bonferroni	Benjamini	FDR
GOTERM_BP_FAT	GO:0002831~regulation of response to biotic stimulus	45	3.84287	5.87319e-28	TRIM12C, CD84, SPI1, TRIM30A, TNFAIP3, LY96, NOD1, PTPN22, TSPAN32, SPN, PYCARD, IL4I1, KLRK1, TRIM5, CCL5, ZC3H12A, DHX58, CD37, LGALS9, IL12RB1, OASL1, HAVCR2, ARG2, APOBEC3, DTX3L, STAT1, DDX58, NFKBIL1, CD180, LY86, ACOD1, CYBA, IFIT1BL1, FOXP3, IFIT1BL2, MMP12, CD24A, AIM2, TREML4, IL1B, XCL1, CD226, CACTIN, ULBP1, TRIM12A	1066	192	39123	8.60174	4.41781e-24	1.94617e-26	1.50167e-26
GOTERM_BP_FAT	GO:0043900~regulation of multi-organism process	68	5.807	1.08489e-27	TRIM30B, CIITA, CD84, SPI1, TRIM30A, TNFAIP3, PTPN22, ADAR, TNF, SPN, PYCARD, HPGDS, TRIM5, ZC3H12A, ARHGDIB, DHX58, CD37, LGALS9, CCR5, OASL1, HAVCR2, APOBEC3, ARG2, DTX3L, SYK, DDX58, NFKBIL1, CD180, ACOD1, CYBA, IFIT1BL1, FOXP3, IFIT1BL2, MMP12, AIM2, SLPI, IL1B, MYH9, TRIM14, FCER2A, CACTIN, TRIM11, TRIM12C, CSF1R, SP100, RNASEL, PTAFR, LEF1, LY96, NOD1, OAS1C, TSPAN32, OAS1G, BCL2L11, CCL5, …	1066	489	39123	5.10358	8.16053e-24	3.4874e-26	2.69089e-26
GOTERM_BP_FAT	GO:0043903~regulation of symbiosis, encompassing mutualism through parasitism	47	4.01366	1.84151e-19	TRIM12C, CSF1R, SP100, RNASEL, TRIM30B, CIITA, TRIM30A, LEF1, ADAR, PTPN22, OAS1C, TNF, TSPAN32, OAS1G, SPN, PYCARD, BCL2L11, TRIM5, CCL5, ZC3H12A, DHX58, CCL3, INPP5K, CD37, IL12RB1, CCR5, OASL1, CD74, APOBEC3, IFI206, DTX3L, STAT1, DDX58, ISG15, IFIT1BL1, FOXP3, IFIT1BL2, MMP12, PARP10, CD4, AIM2, SLPI, TREML4, IL1B, TRIM14, TRIM11, TRIM12A	1066	335	39123	5.14906	1.38518e-15	3.99188e-18	3.08015e-18
GOTERM_BP_FAT	GO:0050792~regulation of viral process	45	3.84287	6.52753e-19	TRIM12C, CSF1R, SP100, RNASEL, TRIM30B, CIITA, TRIM30A, LEF1, ADAR, PTPN22, OAS1C, TNF, TSPAN32, OAS1G, SPN, PYCARD, TRIM5, CCL5, ZC3H12A, DHX58, CCL3, INPP5K, CD37, IL12RB1, OASL1, CD74, APOBEC3, IFI206, DTX3L, STAT1, DDX58, ISG15, IFIT1BL1, FOXP3, IFIT1BL2, MMP12, PARP10, CD4, AIM2, SLPI, TREML4, IL1B, TRIM14, TRIM11, TRIM12A	1066	316	39123	5.22637	4.91001e-15	1.3489e-17	1.04082e-17
GOTERM_BP_FAT	GO:0043901~negative regulation of multi-organism process	37	3.15969	1.25719e-18	TRIM12C, SP100, RNASEL, CIITA, TRIM30A, TNFAIP3, ADAR, OAS1C, TNF, OAS1G, HPGDS, TRIM5, CCL5, ZC3H12A, ARHGDIB, DHX58, CCL3, INPP5K, OASL1, HAVCR2, CD74, ARG2, APOBEC3, IFI206, STAT1, NFKBIL1, ACOD1, ISG15, FOXP3, PARP10, SLPI, MYH9, TRIM14, CACTIN, TRIM11, ADA, TRIM12A	1066	211	39123	6.43568	9.45658e-15	2.56972e-17	1.98281e-17
GOTERM_BP_FAT	GO:0050688~regulation of defense response to virus	21	1.79334	4.40395e-13	APOBEC3, DTX3L, STAT1, DDX58, PTPN22, IFIT1BL1, IFIT1BL2, FOXP3, TSPAN32, SPN, MMP12, PYCARD, AIM2, TREML4, IL1B, CCL5, ZC3H12A, DHX58, CD37, IL12RB1, OASL1	1066	91	39123	8.4694	3.31288e-09	6.14592e-12	4.74221e-12
GOTERM_BP_FAT	GO:0048525~negative regulation of viral process	27	2.30572	4.97694e-13	TRIM12C, SP100, RNASEL, CIITA, TRIM30A, ADAR, OAS1C, TNF, OAS1G, TRIM5, CCL5, ZC3H12A, DHX58, CCL3, INPP5K, OASL1, CD74, APOBEC3, IFI206, STAT1, ISG15, FOXP3, PARP10, SLPI, TRIM14, TRIM11, TRIM12A	1066	164	39123	6.0422	3.7438e-09	6.91988e-12	5.3394e-12
GOTERM_BP_FAT	GO:1903901~negative regulation of viral life cycle	24	2.04953	5.16568e-13	TRIM12C, CD74, IFI206, CIITA, SP100, RNASEL, APOBEC3, TRIM30A, ADAR, ISG15, OAS1C, TNF, OAS1G, PARP10, SLPI, TRIM5, CCL5, ZC3H12A, CCL3, TRIM14, INPP5K, OASL1, TRIM11, TRIM12A	1066	126	39123	6.99062	3.88577e-09	7.11653e-12	5.49114e-12
GOTERM_BP_FAT	GO:1903900~regulation of viral life cycle	27	2.30572	6.31502e-10	TRIM12C, SP100, RNASEL, TRIM30B, CIITA, TRIM30A, LEF1, ADAR, OAS1C, TNF, OAS1G, TRIM5, CCL5, ZC3H12A, CCL3, INPP5K, OASL1, CD74, APOBEC3, IFI206, ISG15, PARP10, CD4, SLPI, TRIM14, TRIM11, TRIM12A	1066	224	39123	4.42375	4.75015e-06	6.75699e-09	5.21371e-09
GOTERM_BP_FAT	GO:0019058~viral life cycle	32	2.73271	9.4255e-09	TRIM12C, SP100, RNASEL, TRIM30B, CIITA, TRIM30A, LEF1, ADAR, OAS1C, TNF, OAS1G, GRK2, TRIM5, CCL5, ZC3H12A, CCL3, INPP5K, OASL1, UVRAG, CD74, APOBEC3, IFI206, ISG15, CD209A, PARP10, CD4, SLPI, 4930486L24RIK, TRIM14, SIGLEC1, TRIM11, TRIM12A	1066	347	39123	3.38451	7.08961e-05	9.24363e-08	7.13241e-08
GOTERM_BP_FAT	GO:0045071~negative regulation of viral genome replication	14	1.19556	5.65006e-08	IFI206, RNASEL, APOBEC3, ADAR, ISG15, OAS1C, TNF, OAS1G, PARP10, SLPI, CCL5, ZC3H12A, INPP5K, OASL1	1066	71	39123	7.23677	0.000424908	5.15774e-07	3.97973e-07
GOTERM_BP_FAT	GO:0019079~viral genome replication	15	1.28096	1.3195e-05	IFI206, RNASEL, APOBEC3, ADAR, ISG15, OAS1C, TNF, OAS1G, PARP10, GRK2, SLPI, CCL5, ZC3H12A, INPP5K, OASL1	1066	130	39123	4.2347	0.0944871	9.20715e-05	7.10427e-05
GOTERM_BP_FAT	GO:0045069~regulation of viral genome replication	14	1.19556	1.90291e-05	IFI206, RNASEL, APOBEC3, ADAR, ISG15, OAS1C, TNF, OAS1G, PARP10, SLPI, CCL5, ZC3H12A, INPP5K, OASL1	1066	117	39123	4.39154	0.133366	0.000130006	0.000100313
Annotation Cluster 42	Enrichment Score: 13.675855906667651
Category	Term	Count	%	PValue	Genes	List Total	Pop Hits	Pop Total	Fold Enrichment	Bonferroni	Benjamini	FDR
GOTERM_BP_FAT	GO:0032623~interleukin-2 production	25	2.13493	1.96762e-19	SASH3, CD83, TNFAIP3, GATA3, CD3E, MALT1, HDAC7, CD1D1, PLCG2, HAVCR2, CCR2, CARMIL2, FCER1G, LAPTM5, LILRB4A, FOXP3, PTPRC, IRF4, IL1B, CD28, XCL1, PRKD2, CD247, EZR, CARD11	1066	76	39123	12.0726	1.48004e-15	4.253e-18	3.28163e-18
GOTERM_BP_FAT	GO:0032663~regulation of interleukin-2 production	24	2.04953	4.01395e-19	SASH3, CARMIL2, CD83, LAPTM5, TNFAIP3, GATA3, LILRB4A, CD3E, FOXP3, MALT1, HDAC7, CD1D1, PTPRC, IRF4, IL1B, CD28, PLCG2, XCL1, PRKD2, CLEC2I, EZR, CARD11, CCR2, HAVCR2	1066	70	39123	12.5831	3.0193e-15	8.4103e-18	6.48941e-18
GOTERM_BP_FAT	GO:0032743~positive regulation of interleukin-2 production	14	1.19556	5.14815e-11	SASH3, CARMIL2, CD83, CD3E, MALT1, CD1D1, PTPRC, IRF4, IL1B, CD28, PLCG2, PRKD2, CARD11, CCR2	1066	42	39123	12.2336	3.87244e-07	5.99449e-10	4.62537e-10
GOTERM_BP_FAT	GO:0032703~negative regulation of interleukin-2 production	10	0.853971	4.86869e-08	PTPRC, LAPTM5, XCL1, TNFAIP3, GATA3, LILRB4A, EZR, FOXP3, HAVCR2, HDAC7	1066	29	39123	12.6554	0.000366155	4.46613e-07	3.44608e-07
Annotation Cluster 43	Enrichment Score: 13.56959914221904
Category	Term	Count	%	PValue	Genes	List Total	Pop Hits	Pop Total	Fold Enrichment	Bonferroni	Benjamini	FDR
GOTERM_BP_FAT	GO:0022603~regulation of anatomical structure morphogenesis	96	8.19812	3.431e-21	ITSN2, RIPOR2, CD40, IL1RN, SH3KBP1, ITGB2, LST1, PIK3CD, TNFAIP3, TNFRSF13C, TNF, ETS1, RND1, ARHGAP4, LFNG, LGALS3, CYSLTR2, STAB1, XLR4B, ZC3H12A, PIM1, RAC2, ITGAX, C3AR1, DIP2B, CCR5, CCR3, CCR2, SEMA6B, CD53, PPP1R16B, PRKCB, ANXA3, S100A1, RHOG, CYBB, RHOH, RHOF, MMP9, UNC13D, CIT, FGR, HCK, ARC, TYROBP, IL1B, KIT, CDC42EP2, MYH9, PRKD2, EZR, PTGER4, CX3CR1, CSF1R, SP100, EPB41, H2-DMA, H2…	1066	1178	39123	2.99089	2.5808e-17	8.29839e-20	6.40306e-20
GOTERM_BP_FAT	GO:1901342~regulation of vasculature development	46	3.92827	3.86444e-16	PTGER4, CX3CR1, SP100, CD40, H2-M3, ITGB2, C5AR1, PIK3CD, IL6RA, ADRB2, TNF, ETS1, HDAC7, LGALS3, NRAS, CYSLTR2, CCL5, CXCR3, ALOX5, ZC3H12A, CXCR2, STAB1, ITGAX, C3AR1, PTK2B, PLCG1, CCR3, CCR2, PPP1R16B, MAP3K3, SEMA4A, CMA1, ANXA3, S100A1, STAT1, PRKCB, ERAP1, NFATC3, CYBB, MMP9, KLF2, LRG1, IL1B, KIT, PRKD2, PF4	1066	387	39123	4.36236	2.50533e-12	6.77584e-15	5.22826e-15
GOTERM_BP_FAT	GO:0045765~regulation of angiogenesis	42	3.58668	3.01238e-15	CX3CR1, SP100, CD40, H2-M3, ITGB2, C5AR1, PIK3CD, ADRB2, TNF, ETS1, HDAC7, LGALS3, NRAS, CYSLTR2, CCL5, CXCR3, ALOX5, ZC3H12A, CXCR2, STAB1, ITGAX, C3AR1, PTK2B, PLCG1, CCR3, CCR2, PPP1R16B, MAP3K3, SEMA4A, CMA1, ANXA3, S100A1, STAT1, PRKCB, ERAP1, CYBB, MMP9, KLF2, LRG1, IL1B, PRKD2, PF4	1066	344	39123	4.48091	2.2548e-11	4.96911e-14	3.83418e-14
GOTERM_BP_FAT	GO:1904018~positive regulation of vasculature development	33	2.8181	2.44173e-14	CX3CR1, CD40, ITGB2, C5AR1, PIK3CD, IL6RA, ETS1, HDAC7, LGALS3, NRAS, CYSLTR2, CCL5, CXCR3, ZC3H12A, CXCR2, ITGAX, C3AR1, PTK2B, PLCG1, CCR3, PPP1R16B, MAP3K3, CMA1, ANXA3, S100A1, PRKCB, ERAP1, CYBB, MMP9, LRG1, IL1B, KIT, PRKD2	1066	225	39123	5.38278	1.83724e-10	3.77916e-13	2.91601e-13
GOTERM_BP_FAT	GO:0045766~positive regulation of angiogenesis	31	2.64731	5.58356e-14	CX3CR1, CD40, ITGB2, C5AR1, PIK3CD, ETS1, HDAC7, LGALS3, NRAS, CYSLTR2, CCL5, CXCR3, ZC3H12A, CXCR2, ITGAX, C3AR1, PTK2B, PLCG1, CCR3, PPP1R16B, MAP3K3, CMA1, ANXA3, S100A1, PRKCB, ERAP1, CYBB, MMP9, LRG1, IL1B, PRKD2	1066	203	39123	5.60455	4.2006e-10	8.3498e-13	6.44274e-13
GOTERM_BP_FAT	GO:0048514~blood vessel morphogenesis	58	4.95303	9.01787e-14	CD40, PANK2, SPI1, ITGB2, PIK3CD, TNF, ETS1, PIK3CG, LGALS3, CYSLTR2, STAB1, ZC3H12A, ITGAX, C3AR1, HOXA7, CCR3, CCR2, PPP1R16B, SYK, PRKCB, ANXA3, S100A1, HEG1, CYBB, MMP9, IL1B, MYH9, PRKD2, ADAM8, PTGER4, CX3CR1, HPGD, H2-M3, LEF1, C5AR1, PRKX, ADRB2, STK4, ADIPOR2, HDAC7, NRAS, ALOX5, CCL5, CXCR3, CXCR2, PTK2B, PLCG1, MAP3K3, SEMA4A, TGFB1, CMA1, STAT1, ERAP1, NFATC3, KLF2, SMAD7, LRG1, PF4	1066	680	39123	3.13036	6.78109e-10	1.32744e-12	1.02426e-12
GOTERM_BP_FAT	GO:0001568~blood vessel development	63	5.38002	1.18239e-13	CD40, PANK2, SPI1, ITGB2, PIK3CD, TNF, ETS1, PIK3CG, LYL1, LGALS3, CYSLTR2, CNTRL, STAB1, ZC3H12A, ITGAX, C3AR1, HOXA7, CCR3, CCR2, PPP1R16B, SYK, PRKCB, ANXA3, S100A1, HEG1, CYBB, MMP9, DDIT3, IL1B, MYH9, PRKD2, ADAM8, PTGER4, CX3CR1, HPGD, H2-M3, LEF1, C5AR1, PRKX, IL6RA, ADRB2, STK4, ADIPOR2, HDAC7, NRAS, ALOX5, CCL5, CXCR3, CXCR2, PTK2B, PLCG1, MAP3K3, SEMA4A, TGFB1, CMA1, STAT1, ERAP1, NFATC…	1066	787	39123	2.93793	8.89392e-10	1.71697e-12	1.32482e-12
GOTERM_BP_FAT	GO:0072358~cardiovascular system development	65	5.55081	1.30515e-13	CD40, PANK2, SPI1, ITGB2, PIK3CD, TNF, ETS1, PIK3CG, LYL1, LGALS3, CYSLTR2, CNTRL, STAB1, ZC3H12A, ITGAX, C3AR1, HOXA7, CCR3, CCR2, PPP1R16B, SYK, PRKCB, ANXA3, S100A1, HEG1, CYBB, MMP9, DDIT3, IL1B, KIT, MYH9, PRKD2, ADAM8, PTGER4, CX3CR1, SP100, HPGD, H2-M3, LEF1, C5AR1, PRKX, IL6RA, ADRB2, STK4, ADIPOR2, HDAC7, NRAS, ALOX5, CCL5, CXCR3, CXCR2, PTK2B, PLCG1, MAP3K3, SEMA4A, TGFB1, CMA1, STAT1, …	1066	831	39123	2.8707	9.82089e-10	1.88071e-12	1.45117e-12
GOTERM_BP_FAT	GO:0001944~vasculature development	65	5.55081	1.38223e-13	CD40, PANK2, SPI1, ITGB2, PIK3CD, TNF, ETS1, PIK3CG, LYL1, LGALS3, CYSLTR2, CNTRL, STAB1, ZC3H12A, ITGAX, C3AR1, HOXA7, CCR3, CCR2, PPP1R16B, SYK, PRKCB, ANXA3, S100A1, HEG1, CYBB, MMP9, DDIT3, IL1B, KIT, MYH9, PRKD2, ADAM8, PTGER4, CX3CR1, SP100, HPGD, H2-M3, LEF1, C5AR1, PRKX, IL6RA, ADRB2, STK4, ADIPOR2, HDAC7, NRAS, ALOX5, CCL5, CXCR3, CXCR2, PTK2B, PLCG1, MAP3K3, SEMA4A, TGFB1, CMA1, STAT1, …	1066	832	39123	2.86725	1.03971e-09	1.98418e-12	1.531e-12
GOTERM_BP_FAT	GO:0001525~angiogenesis	52	4.44065	1.66355e-13	CD40, PANK2, ITGB2, PIK3CD, TNF, ETS1, PIK3CG, LGALS3, CYSLTR2, STAB1, ZC3H12A, ITGAX, C3AR1, HOXA7, CCR3, CCR2, PPP1R16B, SYK, PRKCB, ANXA3, S100A1, CYBB, MMP9, IL1B, MYH9, PRKD2, ADAM8, CX3CR1, H2-M3, LEF1, C5AR1, PRKX, ADRB2, STK4, ADIPOR2, HDAC7, NRAS, ALOX5, CCL5, CXCR3, CXCR2, PTK2B, PLCG1, MAP3K3, SEMA4A, CMA1, STAT1, ERAP1, NFATC3, KLF2, LRG1, PF4	1066	571	39123	3.34227	1.25099e-09	2.37443e-12	1.83212e-12
GOTERM_BP_FAT	GO:0048646~anatomical structure formation involved in morphogenesis	84	7.17336	2.5427e-13	RIPOR2, CD40, PANK2, CSF3R, ITGB2, PIK3CD, TNFRSF13C, SPINT2, TNF, ETS1, PIK3CG, LFNG, LGALS3, CYSLTR2, TIFAB, STAB1, ZC3H12A, PIM1, ITGAX, C3AR1, CAPN3, HOXA7, CCR3, CCR2, CD53, PPP1R16B, DUSP5, DUSP2, ITGA4, SYK, PRKCB, ANXA3, S100A1, IPMK, CYBB, MMP8, MMP9, UNC13D, TYROBP, IL1B, MYH9, PRKD2, ADAM8, CX3CR1, H2-DMA, H2-M3, LEF1, C5AR1, IL4RA, PRKX, ADRB2, GATA3, STK4, ADIPOR2, HDAC7, NRAS, SBNO2…	1066	1270	39123	2.42745	1.9124e-09	3.61553e-12	2.78976e-12
GOTERM_BP_FAT	GO:0072359~circulatory system development	74	6.31939	3.29875e-09	CD40, PANK2, SPI1, ITGB2, PIK3CD, ARRB2, TNF, ETS1, PIK3CG, LYL1, LGALS3, CYSLTR2, PPP1R13L, CNTRL, STAB1, ZC3H12A, PIM1, ITGAX, C3AR1, HOXA7, CCR3, CCR2, PPP1R16B, ITGA4, SYK, PRKCB, ANXA3, S100A1, HEG1, CYBB, MMP9, DDIT3, IL1B, KIT, MYH9, PRKD2, ADAM8, PTGER4, CX3CR1, SP100, HPGD, H2-M3, LEF1, C5AR1, PRKX, IL6RA, ADRB2, GATA3, STK4, ADIPOR2, HDAC7, NRAS, GRK2, ALOX5, CCL5, CXCR3, CXCR2, PTK2B, …	1066	1282	39123	2.11845	2.48129e-05	3.35767e-08	2.59079e-08
Annotation Cluster 44	Enrichment Score: 13.028427157019024
Category	Term	Count	%	PValue	Genes	List Total	Pop Hits	Pop Total	Fold Enrichment	Bonferroni	Benjamini	FDR
GOTERM_BP_FAT	GO:0002312~B cell activation involved in immune response	26	2.22032	2.04176e-18	CD40, SPI1, TNFAIP3, IL27RA, LFNG, CD19, PLCG2, PTK2B, RAG2, ST3GAL1, TNFSFM13, TGFB1, SWAP70, CD180, LIG4, LILRB4A, FOXP3, BATF, PTPRC, POU2AF1, ERCC1, GPR183, CD28, IRF8, ADA, GAPT	1066	92	39123	10.372	1.53581e-14	4.11377e-17	3.17419e-17
GOTERM_BP_FAT	GO:0002335~mature B cell differentiation	15	1.28096	1.35426e-12	SPI1, TNFAIP3, LILRB4A, POU2F2, MALT1, LFNG, POU2AF1, CD19, GPR183, PLCG2, IRF8, PTK2B, RAG2, ST3GAL1, ADA	1066	40	39123	13.7628	1.01867e-08	1.80936e-11	1.39611e-11
GOTERM_BP_FAT	GO:0002313~mature B cell differentiation involved in immune response	12	1.02477	2.97175e-10	LFNG, SPI1, POU2AF1, GPR183, PLCG2, TNFAIP3, IRF8, PTK2B, LILRB4A, RAG2, ST3GAL1, ADA	1066	31	39123	14.2067	2.23535e-06	3.27284e-09	2.52533e-09
Annotation Cluster 45	Enrichment Score: 12.961904629659275
Category	Term	Count	%	PValue	Genes	List Total	Pop Hits	Pop Total	Fold Enrichment	Bonferroni	Benjamini	FDR
GOTERM_BP_FAT	GO:0032602~chemokine production	26	2.22032	1.08353e-15	CSF1R, CD84, IL4RA, IL6RA, OAS1C, TNF, TREM1, AIF1, OAS1G, PYCARD, IL1RL1, CCL5, CXCR3, SLAMF9, LGALS9, HAVCR2, CD74, ARG2, TICAM2, SYK, LILRB4A, CD24A, IL1B, TLR9, CHIL3, TLR7	1066	117	39123	8.15572	8.3511e-12	1.83153e-14	1.41321e-14
GOTERM_BP_FAT	GO:0032642~regulation of chemokine production	23	1.96413	5.06405e-13	CSF1R, CD74, ARG2, CD84, TICAM2, SYK, IL4RA, IL6RA, OAS1C, LILRB4A, TNF, AIF1, OAS1G, PYCARD, CD24A, IL1RL1, IL1B, CCL5, TLR9, CHIL3, TLR7, LGALS9, HAVCR2	1066	114	39123	7.40454	3.80894e-09	7.02801e-12	5.42283e-12
GOTERM_BP_FAT	GO:0032722~positive regulation of chemokine production	20	1.70794	2.37109e-12	CSF1R, CD74, CD84, TICAM2, SYK, IL4RA, IL6RA, OAS1C, TNF, AIF1, OAS1G, PYCARD, IL1RL1, IL1B, CCL5, TLR9, CHIL3, TLR7, LGALS9, HAVCR2	1066	88	39123	8.34108	1.78354e-08	3.08036e-11	2.37682e-11
Annotation Cluster 46	Enrichment Score: 12.751861185643522
Category	Term	Count	%	PValue	Genes	List Total	Pop Hits	Pop Total	Fold Enrichment	Bonferroni	Benjamini	FDR
GOTERM_BP_FAT	GO:0071887~leukocyte apoptotic process	36	3.0743	1.06449e-22	FCMR, ITGAM, PDCD7, DOCK8, RORC, PIK3CD, CD3G, SLC7A11, GIMAP8, HCAR2, LGALS3, BCL2L11, CCL5, CXCR2, CCR7, CCR5, ST3GAL1, CCL21A, RAG1, CD74, ARG2, FCER1G, RIPK3, GZMA, CD24A, FAS, CD27, HCLS1, ADAM8, SIGLEC1, PKN1, IL7R, TNFRSF23, FCGR2B, NFKBID, ADA	1066	151	39123	8.74985	8.00711e-19	2.78993e-21	2.15272e-21
GOTERM_BP_FAT	GO:2000106~regulation of leukocyte apoptotic process	30	2.56191	3.81181e-20	FCMR, PDCD7, DOCK8, RORC, PIK3CD, CD3G, SLC7A11, GIMAP8, HCAR2, LGALS3, CCL5, CXCR2, CCR7, CCR5, ST3GAL1, CCL21A, RAG1, CD74, ARG2, FCER1G, RIPK3, CD24A, CD27, HCLS1, ADAM8, SIGLEC1, IL7R, FCGR2B, NFKBID, ADA	1066	115	39123	9.57411	2.86724e-16	8.7416e-19	6.74505e-19
GOTERM_BP_FAT	GO:0070227~lymphocyte apoptotic process	24	2.04953	1.30069e-14	CD74, ARG2, FCMR, RIPK3, PDCD7, DOCK8, GZMA, RORC, GIMAP8, CD24A, LGALS3, BCL2L11, CCL5, CD27, FAS, ADAM8, SIGLEC1, PKN1, TNFRSF23, IL7R, NFKBID, ST3GAL1, ADA, RAG1	1066	107	39123	8.23194	9.77078e-11	2.05111e-13	1.58264e-13
GOTERM_BP_FAT	GO:0070232~regulation of T cell apoptotic process	16	1.36635	3.33193e-13	ARG2, RIPK3, PDCD7, DOCK8, RORC, GIMAP8, LGALS3, CCL5, CD27, ADAM8, SIGLEC1, IL7R, NFKBID, ST3GAL1, ADA, RAG1	1066	44	39123	13.3457	2.50616e-09	4.70222e-12	3.62824e-12
GOTERM_BP_FAT	GO:0070231~T cell apoptotic process	18	1.53715	5.10512e-13	ARG2, RIPK3, PDCD7, DOCK8, GZMA, RORC, BCL2L11, CCL5, CD27, FAS, ADAM8, SIGLEC1, TNFRSF23, IL7R, NFKBID, ST3GAL1, ADA, RAG1	1066	62	39123	10.6551	3.83983e-09	7.04601e-12	5.43672e-12
GOTERM_BP_FAT	GO:0070228~regulation of lymphocyte apoptotic process	20	1.70794	1.22261e-12	CD74, ARG2, FCMR, RIPK3, PDCD7, DOCK8, RORC, CD3G, GIMAP8, CD24A, LGALS3, CCL5, CD27, ADAM8, SIGLEC1, IL7R, NFKBID, ST3GAL1, ADA, RAG1	1066	85	39123	8.63547	9.19623e-09	1.6393e-11	1.26489e-11
GOTERM_BP_FAT	GO:2000107~negative regulation of leukocyte apoptotic process	18	1.53715	2.30794e-11	CD74, ARG2, FCMR, FCER1G, DOCK8, RORC, CCL5, CXCR2, CD27, HCLS1, CCR7, IL7R, CCR5, FCGR2B, ST3GAL1, CCL21A, ADA, RAG1	1066	77	39123	8.5794	1.73603e-07	2.77765e-10	2.14324e-10
GOTERM_BP_FAT	GO:0070233~negative regulation of T cell apoptotic process	9	0.768574	5.62484e-07	ARG2, CCL5, DOCK8, RORC, CD27, IL7R, ST3GAL1, ADA, RAG1	1066	28	39123	11.7967	0.00422207	4.619e-06	3.56404e-06
GOTERM_BP_FAT	GO:0070229~negative regulation of lymphocyte apoptotic process	11	0.939368	1.20081e-06	CD74, FCMR, ARG2, CCL5, DOCK8, RORC, CD27, IL7R, ST3GAL1, ADA, RAG1	1066	52	39123	7.76362	0.00899186	9.56836e-06	7.38297e-06
Annotation Cluster 47	Enrichment Score: 12.484686583149028
Category	Term	Count	%	PValue	Genes	List Total	Pop Hits	Pop Total	Fold Enrichment	Bonferroni	Benjamini	FDR
GOTERM_BP_FAT	GO:0042100~B cell proliferation	30	2.56191	3.61274e-19	SASH3, CD40, TNFRSF13B, LEF1, TNFRSF13C, RASGRP1, CD79A, INPP5D, CD19, BTLA, CTLA4, NCKAP1L, RAG2, CD74, CR2, CD300A, CD180, CD24A, BST1, PTPRC, TYROBP, GPR183, TLR9, CD27, PKN1, IL7R, FCGR2B, ADA, CARD11, GAPT	1066	124	39123	8.87921	2.7175e-15	7.61873e-18	5.87864e-18
GOTERM_BP_FAT	GO:0050864~regulation of B cell activation	45	3.84287	3.09816e-18	SASH3, CD40, TNFRSF13B, SH3KBP1, FLT3, TNFAIP3, TNFRSF13C, IL2RG, SAMSN1, SIGLECG, IKZF3, IL27RA, IL4I1, INPP5D, CD19, TBC1D10C, BTLA, CTLA4, NCKAP1L, TNFSFM13, CD74, TGFB1, SYK, CD300A, NFAM1, LAPTM5, LILRB4A, FOXP3, CD24A, BST1, PTPRC, TYROBP, THEMIS2, BANK1, GPR183, CD28, TLR9, FAS, CD27, PTPN6, PKN1, FCGR2B, CD22, ADA, CARD11	1066	329	39123	5.01986	2.33043e-14	6.18152e-17	4.76968e-17
GOTERM_BP_FAT	GO:0030888~regulation of B cell proliferation	23	1.96413	1.93015e-17	SASH3, CD74, CD40, TNFRSF13B, CD300A, TNFRSF13C, SIGLECG, IKZF3, CD24A, BST1, PTPRC, TYROBP, INPP5D, GPR183, TLR9, BTLA, CTLA4, NCKAP1L, PKN1, FCGR2B, CD22, CARD11, ADA	1066	73	39123	11.5633	1.45186e-13	3.6206e-16	2.79366e-16
GOTERM_BP_FAT	GO:0030890~positive regulation of B cell proliferation	11	0.939368	3.58696e-07	SASH3, CD74, BST1, CD40, PTPRC, GPR183, TLR9, NCKAP1L, TNFRSF13C, CARD11, ADA	1066	46	39123	8.77627	0.00269447	3.00792e-06	2.32092e-06
GOTERM_BP_FAT	GO:0050871~positive regulation of B cell activation	19	1.62254	0.000486755	SASH3, CD74, CD40, TGFB1, SYK, SH3KBP1, TNFRSF13C, IL2RG, BST1, PTPRC, INPP5D, GPR183, CD28, TLR9, CD27, NCKAP1L, CARD11, TNFSFM13, ADA	1066	270	39123	2.58265	0.974326	0.00266475	0.00205613
Annotation Cluster 48	Enrichment Score: 12.422525856623455
Category	Term	Count	%	PValue	Genes	List Total	Pop Hits	Pop Total	Fold Enrichment	Bonferroni	Benjamini	FDR
GOTERM_BP_FAT	GO:0032633~interleukin-4 production	17	1.45175	4.47505e-15	SASH3, H2-T23, ITK, CD83, FCER1G, SYK, TXK, LEF1, GATA3, CD3E, FOXP3, CD1D1, IRF4, DDIT3, CD28, NLRP3, HAVCR2	1066	41	39123	15.2174	3.34044e-11	7.30181e-14	5.6341e-14
GOTERM_BP_FAT	GO:0032673~regulation of interleukin-4 production	15	1.28096	9.45476e-14	SASH3, H2-T23, CD83, FCER1G, SYK, LEF1, GATA3, CD3E, FOXP3, CD1D1, IRF4, DDIT3, CD28, NLRP3, HAVCR2	1066	34	39123	16.1915	7.11514e-10	1.38363e-12	1.06762e-12
GOTERM_BP_FAT	GO:0032753~positive regulation of interleukin-4 production	12	1.02477	1.27636e-10	SASH3, H2-T23, CD1D1, FCER1G, SYK, IRF4, CD28, NLRP3, GATA3, CD3E, FOXP3, HAVCR2	1066	29	39123	15.1865	9.60079e-07	1.44156e-09	1.11231e-09
Annotation Cluster 49	Enrichment Score: 12.390940936253871
Category	Term	Count	%	PValue	Genes	List Total	Pop Hits	Pop Total	Fold Enrichment	Bonferroni	Benjamini	FDR
GOTERM_BP_FAT	GO:0033036~macromolecule localization	182	15.5423	2.38587e-23	RIPOR2, IL1RN, DGKD, NRROS, NCF1, GPR68, IKZF1, TNF, LGALS3, RINL, RASSF5, SLCO2B1, ZC3H12A, TBC1D30, MYB, TBC1D10C, PIP4K2A, CAPN3, LGALS9, AP1S3, TNS4, TBC1D22A, CD177, STARD3, TICAM2, NUP210, ARRDC1, ATG9B, TINF2, SYTL1, TAP2, TAP1, ACSL5, SYTL3, UHMK1, ARC, TYROBP, RAB37, DDIT3, MADD, SIDT1, TXNIP, RBCK1, PKP3, EZR, ABCG1, SKAP1, APOL7B, SLBP, EPB41, STXBP2, TWF2, PLA2G6, STK4, CACNA1E, APOL7…	1066	3084	39123	2.16587	1.79465e-19	6.43245e-22	4.9633e-22
GOTERM_BP_FAT	GO:0051641~cellular localization	175	14.9445	3.27666e-23	RIPOR2, CD84, NCF1, GPR68, GIMAP3, TNF, MILR1, LGALS3, RASSF5, ZC3H12A, TBC1D30, TBC1D10C, PIP4K2A, CAPN3, AP1S3, TBC1D22A, CD177, STARD3, TICAM2, PRKCB, CD300A, ATG9B, TINF2, SYTL1, TAP2, TAP1, CYBA, KMO, UNC13D, SYTL3, UHMK1, TYROBP, DDIT3, MADD, TXNIP, RBCK1, PKP3, EZR, ABCG1, SKAP1, ANP32A, EPB41, STXBP2, IL4RA, TWF2, ITPR2, ADRB2, PLA2G6, STK4, CACNA1E, CORO1A, RASGRP1, BLOC1S6, GRK2, CD19, …	1066	2915	39123	2.2033	2.4647e-19	8.80251e-22	6.79205e-22
GOTERM_BP_FAT	GO:0051649~establishment of localization in cell	134	11.4432	1.52839e-20	CD84, NCF1, GPR68, GIMAP3, MILR1, ZC3H12A, TBC1D30, TBC1D10C, PIP4K2A, CAPN3, AP1S3, TBC1D22A, STARD3, TICAM2, PRKCB, CD300A, SYTL1, TAP2, TAP1, CYBA, KMO, UNC13D, SYTL3, UHMK1, DDIT3, MADD, TXNIP, EZR, ABCG1, ANP32A, STXBP2, IL4RA, ITPR2, ADRB2, PLA2G6, STK4, CORO1A, RASGRP1, BLOC1S6, CD19, PLCG2, TBC1D13, INPP5K, PMAIP1, PIP5K1C, PLCG1, CCL21A, PACSIN1, PLK3, XCR1, TGFB1, EDEM1, HPS4, MSN, RAB2…	1066	2064	39123	2.3827	1.14966e-16	3.58148e-19	2.76348e-19
GOTERM_BP_FAT	GO:0008104~protein localization	159	13.5781	1.54787e-20	RIPOR2, IL1RN, DGKD, NRROS, NCF1, GPR68, IKZF1, TNF, LGALS3, RINL, RASSF5, ZC3H12A, TBC1D30, TBC1D10C, CAPN3, LGALS9, AP1S3, TNS4, TBC1D22A, CD177, TICAM2, NUP210, ARRDC1, ATG9B, TINF2, SYTL1, TAP2, TAP1, SYTL3, UHMK1, TYROBP, RAB37, DDIT3, MADD, TXNIP, RBCK1, PKP3, EZR, ABCG1, SKAP1, EPB41, STXBP2, TWF2, PLA2G6, STK4, CACNA1E, HCAR2, BLOC1S6, GRK2, RAB11FIP1, TESPA1, TBC1D13, S100A13, INPP5K, PM…	1066	2681	39123	2.17658	1.16431e-16	3.61587e-19	2.79002e-19
GOTERM_BP_FAT	GO:0071705~nitrogen compound transport	127	10.8454	2.1541e-15	IL1RN, DGKD, NCF1, GPR68, TNF, LGALS3, RINL, ZC3H12A, TBC1D30, TBC1D10C, AP1S3, SLC25A45, TBC1D22A, SLC6A19, TICAM2, NUP210, PRKCB, ARRDC1, CD300A, SYTL1, TAP2, TAP1, KMO, SYTL3, UHMK1, FCGR3, ARC, RAB37, MADD, SIDT1, TXNIP, ABCG3, EZR, S100A9, ABCG1, S100A8, SLBP, STXBP2, PLA2G6, STK4, CACNA1E, HCAR2, BLOC1S6, GRK2, RAB11FIP1, TBC1D13, S100A13, INPP5K, PLCG1, KCNN4, SLC14A1, MSR1, PLK3, TGFB1, E…	1066	2196	39123	2.12249	1.58671e-11	3.58476e-14	2.76601e-14
GOTERM_BP_FAT	GO:0045184~establishment of protein localization	112	9.56447	2.4654e-14	RIPOR2, IL1RN, DGKD, NCF1, GPR68, IKZF1, TNF, RINL, ZC3H12A, TBC1D30, TBC1D10C, AP1S3, TBC1D22A, TICAM2, NUP210, ARRDC1, SYTL1, TAP2, TAP1, SYTL3, UHMK1, RAB37, DDIT3, MADD, TXNIP, EZR, ABCG1, STXBP2, PLA2G6, STK4, CACNA1E, HCAR2, BLOC1S6, RAB11FIP1, TBC1D13, S100A13, INPP5K, PMAIP1, PLCG1, KCNN4, MSR1, PLK3, CARMIL2, TGFB1, EDEM1, HPS4, RAB27A, DNAJC15, CORO2B, NFKBIA, PARP11, POLA2, DAB2, CORO7…	1066	1888	39123	2.17716	1.85394e-10	3.80796e-13	2.93823e-13
GOTERM_BP_FAT	GO:0046907~intracellular transport	99	8.45431	7.18839e-13	CD84, NCF1, MILR1, ZC3H12A, TBC1D30, TBC1D10C, PIP4K2A, AP1S3, TBC1D22A, TICAM2, PRKCB, CD300A, SYTL1, TAP2, TAP1, UNC13D, SYTL3, UHMK1, MADD, TXNIP, EZR, ABCG1, ANP32A, STXBP2, IL4RA, ADRB2, STK4, CORO1A, RASGRP1, BLOC1S6, TBC1D13, INPP5K, PIP5K1C, PACSIN1, PLK3, TGFB1, EDEM1, HPS4, MSN, RAB27A, DNAJC15, NFKBIA, CCDC88B, POLA2, DAB2, SYNJ1, FES, CORO7, LAT, BCL2L1, ITGAM, BICDL1, PTPN22, ADAR, A…	1066	1660	39123	2.18878	5.40734e-09	9.77777e-12	7.54456e-12
GOTERM_BP_FAT	GO:0042886~amide transport	106	9.05209	1.98249e-12	IL1RN, DGKD, NCF1, GPR68, TNF, RINL, ZC3H12A, TBC1D30, TBC1D10C, AP1S3, TBC1D22A, TICAM2, NUP210, ARRDC1, SYTL1, TAP2, TAP1, SYTL3, UHMK1, RAB37, MADD, TXNIP, EZR, S100A9, ABCG1, S100A8, STXBP2, PLA2G6, STK4, CACNA1E, HCAR2, BLOC1S6, RAB11FIP1, TBC1D13, S100A13, INPP5K, PLCG1, KCNN4, SLC14A1, MSR1, PLK3, TGFB1, EDEM1, HPS4, RAB27A, DNAJC15, NFKBIA, PARP11, POLA2, DAB2, CORO7, PLEKHF2, ITGAM, PLEK…	1066	1867	39123	2.08371	1.49126e-08	2.60705e-11	2.01161e-11
GOTERM_BP_FAT	GO:0015833~peptide transport	104	8.8813	3.5901e-12	IL1RN, DGKD, NCF1, GPR68, TNF, RINL, ZC3H12A, TBC1D30, TBC1D10C, AP1S3, TBC1D22A, TICAM2, NUP210, ARRDC1, SYTL1, TAP2, TAP1, SYTL3, UHMK1, RAB37, MADD, TXNIP, EZR, S100A9, ABCG1, S100A8, STXBP2, PLA2G6, STK4, CACNA1E, HCAR2, BLOC1S6, RAB11FIP1, TBC1D13, S100A13, INPP5K, PLCG1, KCNN4, MSR1, PLK3, TGFB1, EDEM1, HPS4, RAB27A, DNAJC15, NFKBIA, PARP11, POLA2, DAB2, CORO7, PLEKHF2, ITGAM, PLEK, PTPN22,…	1066	1834	39123	2.08118	2.70049e-08	4.58484e-11	3.53768e-11
GOTERM_BP_FAT	GO:0015031~protein transport	101	8.62511	6.93715e-12	IL1RN, DGKD, NCF1, GPR68, TNF, RINL, ZC3H12A, TBC1D30, TBC1D10C, AP1S3, TBC1D22A, TICAM2, NUP210, ARRDC1, SYTL1, TAP2, TAP1, SYTL3, UHMK1, RAB37, MADD, TXNIP, EZR, ABCG1, STXBP2, PLA2G6, STK4, CACNA1E, HCAR2, BLOC1S6, RAB11FIP1, TBC1D13, S100A13, INPP5K, PLCG1, KCNN4, MSR1, PLK3, TGFB1, EDEM1, HPS4, RAB27A, DNAJC15, NFKBIA, PARP11, POLA2, DAB2, CORO7, PLEKHF2, ITGAM, PLEK, PTPN22, ADAR, CD3G, ARR…	1066	1778	39123	2.0848	5.2181e-08	8.66799e-11	6.68825e-11
GOTERM_BP_FAT	GO:0034613~cellular protein localization	104	8.8813	9.14234e-11	RIPOR2, NCF1, TNF, LGALS3, RASSF5, ZC3H12A, TBC1D30, TBC1D10C, CAPN3, AP1S3, TBC1D22A, CD177, TICAM2, ATG9B, TINF2, SYTL1, SYTL3, UHMK1, TYROBP, DDIT3, TXNIP, RBCK1, PKP3, EZR, SKAP1, EPB41, STXBP2, TWF2, STK4, GRK2, TBC1D13, INPP5K, PMAIP1, PACSIN1, OSBPL8, PLK3, TGFB1, EDEM1, HPS4, MSN, DCLK2, RAB27A, ABCA7, ISG15, DNAJC15, SMAD7, NFKBIA, POLA2, DAB2, BCL2L1, ITGAM, SPO11, ITGB2, TNFAIP3, PTPN2…	1066	1941	39123	1.96645	6.87687e-07	1.04353e-09	8.05192e-10
GOTERM_BP_FAT	GO:0070727~cellular macromolecule localization	104	8.8813	1.42155e-10	RIPOR2, NCF1, TNF, LGALS3, RASSF5, ZC3H12A, TBC1D30, TBC1D10C, CAPN3, AP1S3, TBC1D22A, CD177, TICAM2, ATG9B, TINF2, SYTL1, SYTL3, UHMK1, TYROBP, DDIT3, TXNIP, RBCK1, PKP3, EZR, SKAP1, EPB41, STXBP2, TWF2, STK4, GRK2, TBC1D13, INPP5K, PMAIP1, PACSIN1, OSBPL8, PLK3, TGFB1, EDEM1, HPS4, MSN, DCLK2, RAB27A, ABCA7, ISG15, DNAJC15, SMAD7, NFKBIA, POLA2, DAB2, BCL2L1, ITGAM, SPO11, ITGB2, TNFAIP3, PTPN2…	1066	1956	39123	1.95137	1.06929e-06	1.59834e-09	1.23328e-09
GOTERM_BP_FAT	GO:1902580~single-organism cellular localization	65	5.55081	3.70644e-09	CD84, BICDL1, PTPN22, ADAR, TNF, MILR1, LGALS3, TMSB4X, ZC3H12A, TMEM108, PIP4K2A, AP3S1, FCER1G, SYK, PRKCB, CD300A, RHOG, TAP2, TAP1, MMP12, FGR, PACS1, DNAJC6, MADD, KIT, TXNIP, VAMP1, HCLS1, PKP3, EZR, DOCK2, SKAP1, ABCG1, GRAMD1A, STXBP2, IL4RA, ADRB2, CBL, STK4, RASGRP1, TSPAN32, FYB, BLOC1S6, PMAIP1, INPP5K, TTC30A1, PIP5K1C, CYTH1, PACSIN1, UVRAG, GIT2, TGFB1, RFTN1, RAB27A, DNAJC15, NFKB…	1066	1062	39123	2.24628	2.78795e-05	3.74226e-08	2.88754e-08
GOTERM_BP_FAT	GO:1902582~single-organism intracellular transport	51	4.35525	1.12804e-07	CD84, BICDL1, PTPN22, ADAR, MILR1, TMSB4X, ZC3H12A, TMEM108, PIP4K2A, AP3S1, FCER1G, SYK, PRKCB, CD300A, TAP2, TAP1, MMP12, FGR, DNAJC6, MADD, KIT, TXNIP, VAMP1, HCLS1, ABCG1, GRAMD1A, STXBP2, IL4RA, ADRB2, CBL, STK4, RASGRP1, BLOC1S6, TTC30A1, PIP5K1C, CYTH1, PACSIN1, GIT2, TGFB1, RFTN1, RAB27A, DNAJC15, NFKBIA, CD24A, POLA2, DAB2, SYNJ1, LAT, MYO1F, BCL2L1, MYO1G	1066	815	39123	2.29661	0.000848154	9.99427e-07	7.71161e-07
GOTERM_BP_FAT	GO:0051656~establishment of organelle localization	38	3.24509	1.95473e-06	CD84, SPO11, STXBP2, IL4RA, BICDL1, ADRB2, CBL, CENPA, RASGRP1, MILR1, BLOC1S6, AP3S1, PIP5K1C, CYTH1, PACSIN1, STARD3, MAP4K2, GIT2, FCER1G, ITGA4, SYK, CD300A, EIPR1, PRKCB, RAB27A, FGR, CD24A, SYNJ1, DNAJC6, MADD, KIT, MYH9, VAMP1, EZR, LAT, MYO1F, BCL2L1, MYO1G	1066	579	39123	2.40868	0.0145959	1.51739e-05	1.17082e-05
GOTERM_BP_FAT	GO:0051640~organelle localization	41	3.50128	6.28199e-06	CD84, SPO11, STXBP2, IL4RA, BICDL1, ADRB2, CBL, CENPA, RASGRP1, PIK3CG, MILR1, BLOC1S6, AP3S1, PIP5K1C, CYTH1, PACSIN1, UVRAG, STARD3, MAP4K2, GIT2, FCER1G, ITGA4, SYK, CD300A, EIPR1, PRKCB, RAB27A, SYN2, FGR, CD24A, SYNJ1, DNAJC6, MADD, KIT, MYH9, VAMP1, EZR, LAT, MYO1F, BCL2L1, MYO1G	1066	683	39123	2.20312	0.0461542	4.53485e-05	3.4991e-05
GOTERM_BP_FAT	GO:0006886~intracellular protein transport	54	4.61144	9.71373e-06	ITGAM, NCF1, PTPN22, ADAR, ARL5C, TMSB4X, TBC1D30, ZC3H12A, TBC1D10C, AP3S1, AP1S3, TBC1D22A, TMED5, TICAM2, DESI1, SYK, VPS13D, SYTL1, ZDHHC12, TBC1D9, SIRT7, SYTL3, UHMK1, ARL4C, MMP12, TBC1D4, TXNIP, HCLS1, SP100, STXBP2, STK4, ZDHHC18, STX6, TBC1D13, INPP5K, TTC30A1, CD74, PLK3, RPH3AL, TGFB1, EDEM1, RFTN1, LAPTM5, HPS4, RAB27A, DNAJC15, NFKBIA, CD24A, POLA2, DAB2, CAMK4, RAB19, AQP11, FOLR2	1066	1032	39123	1.92039	0.0704615	6.87363e-05	5.30372e-05
Annotation Cluster 50	Enrichment Score: 12.290926467093023
Category	Term	Count	%	PValue	Genes	List Total	Pop Hits	Pop Total	Fold Enrichment	Bonferroni	Benjamini	FDR
GOTERM_BP_FAT	GO:0016064~immunoglobulin mediated immune response	41	3.50128	9.38074e-15	C1QB, H2-T23, C1QA, CD40, H2-DMA, IL4RA, GIMAP3, TNF, IL27RA, INPP5D, H2-DMB1, CD19, IL21R, H2-OB, H2-OA, B2M, TNFSFM13, CD74, CR2, H2-EB1, TGFB1, FCER1G, SWAP70, LIG4, POU2F2, FOXP3, H2-AA, BATF, FCGR1, FCGR3, PTPRC, ERCC1, CD28, XCL1, PTPN6, CD226, FCER2A, FCGR2B, GAPT, C1QC, H2-AB1	1066	339	39123	4.43873	7.01492e-11	1.49496e-13	1.15351e-13
GOTERM_BP_FAT	GO:0002712~regulation of B cell mediated immunity	19	1.62254	3.3706e-12	H2-T23, CR2, CD40, TGFB1, FCER1G, GIMAP3, TNF, FOXP3, IL27RA, FCGR1, FCGR3, PTPRC, CD28, XCL1, CD226, PTPN6, FCER2A, FCGR2B, TNFSFM13	1066	79	39123	8.82676	2.53539e-08	4.31184e-11	3.32703e-11
GOTERM_BP_FAT	GO:0002889~regulation of immunoglobulin mediated immune response	19	1.62254	4.23913e-12	H2-T23, CR2, CD40, TGFB1, FCER1G, GIMAP3, TNF, FOXP3, IL27RA, FCGR1, FCGR3, PTPRC, CD28, XCL1, CD226, PTPN6, FCER2A, FCGR2B, TNFSFM13	1066	80	39123	8.71643	3.1887e-08	5.39539e-11	4.1631e-11
Annotation Cluster 51	Enrichment Score: 12.22855307569577
Category	Term	Count	%	PValue	Genes	List Total	Pop Hits	Pop Total	Fold Enrichment	Bonferroni	Benjamini	FDR
GOTERM_BP_FAT	GO:0002274~myeloid leukocyte activation	73	6.23399	1.48546e-50	CD84, PILRB1, SPI1, ITGAM, ITGB2, GIMAP3, TNF, PYCARD, MILR1, CD1D1, IL18RAP, RAC2, CD244A, CD37, LGALS9, CTSC, HAVCR2, CD177, CCR2, BATF2, FCER1G, SYK, CD300A, ANXA3, IFNGR1, RHOH, MMP8, UNC13D, TLR1, FGR, FCGR3, TYROBP, CLEC4D, IRF4, KIT, TLR9, CD226, LCP2, CD48, DOCK2, DNASE1L3, CX3CR1, C1QA, PTAFR, STXBP2, C5AR1, IL4RA, PIRB, CST7, CBL, RASGRP1, AIF1, TSPAN32, IL1RL1, SBNO2, KLRK1, CNR2, CCL5…	1066	265	39123	10.11	1.11736e-46	1.12865e-48	8.70867e-49
GOTERM_BP_FAT	GO:0016192~vesicle-mediated transport	148	12.6388	6.0442e-36	ITSN2, SAMD9L, CD84, DGKD, SPI1, LY75, TNF, CXCL16, PYCARD, MILR1, LGALS3, RINL, TBC1D10C, PIP4K2A, LGALS9, AP1S3, B2M, CD177, STARD3, TICAM2, PRKCB, CD300A, SYTL1, CYBA, TIMD4, UNC13D, SYTL3, FCGR1, FCGR3, ARC, TYROBP, BIN2, 4930486L24RIK, MADD, ELMO1, RIN1, EZR, ALOX15, STXBP2, IL4RA, PLD4, ADRB2, PLA2G6, CORO1A, RASGRP1, NEU3, BLOC1S6, GRK2, RAB11FIP1, PLCG2, STAP1, NCKAP1L, PIP5K1C, STXBP6, C…	1066	1697	39123	3.20077	4.54645e-32	2.67438e-34	2.06356e-34
GOTERM_BP_FAT	GO:0006897~endocytosis	95	8.11272	8.91098e-30	DENND1C, ITSN2, SIRPB1B, SIRPB1A, DGKD, ITGAM, SH3KBP1, ITGB2, LY75, ARRB2, ITGAL, SIGLECH, TNF, PIK3CG, CXCL16, PYCARD, LGALS3, PSTPIP1, RINL, MRC1, RAC2, TMEM108, CCR7, B2M, CCR2, FCER1G, TICAM2, ITGA4, SYK, CD300A, ANXA3, RHOG, RHOH, CYBA, TIMD4, UNC13D, VAV1, FCGR1, FGR, HCK, FCGR3, ARC, TYROBP, BIN2, 4930486L24RIK, DNAJC6, IL1B, ELMO1, SAG, IRF8, MYH9, RIN1, EZR, DOCK2, SIRPB1C, ALOX15, PLD4…	1066	881	39123	3.95752	6.70284e-26	3.0747e-28	2.37245e-28
GOTERM_BP_FAT	GO:0002275~myeloid cell activation involved in immune response	35	2.9889	1.1272e-24	CX3CR1, CD84, SPI1, ITGAM, PTAFR, ITGB2, STXBP2, IL4RA, CBL, RASGRP1, PYCARD, MILR1, SBNO2, CCL3, PLCG2, RAC2, SLAMF1, HAVCR2, CD177, CCR2, FCER1G, SYK, CD300A, ANXA3, LILRB4A, UNC13D, FGR, TYROBP, FES, KIT, PTPN6, DOCK2, DNASE1L3, LAT, MYO1F	1066	124	39123	10.3591	8.4788e-21	3.22388e-23	2.48755e-23
GOTERM_BP_FAT	GO:0060627~regulation of vesicle-mediated transport	70	5.9778	2.87325e-22	SIRPB1B, SIRPB1A, CD84, DGKD, SPI1, ITGAM, ITGB2, ARRB2, TNF, PYCARD, LGALS3, RAC2, CCR7, LGALS9, B2M, CD177, CCR2, FCER1G, SYK, PRKCB, CD300A, EIPR1, CYBA, UNC13D, FCGR1, FGR, HCK, FCGR3, TBC1D4, DNAJC6, IL1B, VAMP1, EZR, DOCK2, SIRPB1C, PTAFR, ALOX15, STXBP2, IL4RA, ADRB2, IL2RG, PLA2G6, CBL, CORO1A, GNAI2, NEU3, PLCG2, STAP1, NCKAP1L, PIP5K1C, STXBP6, CD14, CCL21A, CYTH1, PACSIN1, SLAMF1, GIT2…	1066	643	39123	3.99542	2.16126e-18	7.40156e-21	5.71107e-21
GOTERM_BP_FAT	GO:0043299~leukocyte degranulation	29	2.47652	3.26922e-20	CD84, SPI1, ITGAM, PTAFR, ITGB2, STXBP2, IL4RA, CBL, RASGRP1, CORO1A, MILR1, CCL3, RAC2, NCKAP1L, LGALS9, CD177, CCR2, FCER1G, SYK, CD300A, ANXA3, RAB27A, NKG7, UNC13D, FGR, FES, KIT, LAT, MYO1F	1066	105	39123	10.1364	2.45911e-16	7.54328e-19	5.82042e-19
GOTERM_BP_FAT	GO:0002444~myeloid leukocyte mediated immunity	32	2.73271	6.11216e-20	H2-T23, CD84, SPI1, ITGAM, NCF1, PTAFR, ITGB2, STXBP2, IL4RA, CBL, RASGRP1, TREM1, MILR1, CCL3, RAC2, CD300LB, CD177, CCR2, FCER1G, SYK, CD300A, ANXA3, DDX58, UNC13D, FGR, FCGR1, FCGR3, FES, KIT, DNASE1L3, LAT, MYO1F	1066	137	39123	8.57244	4.59756e-16	1.38481e-18	1.06852e-18
GOTERM_BP_FAT	GO:0046903~secretion	91	7.77114	4.47666e-19	IL1RN, CD84, SPI1, ITGAM, GPR68, PLEK, ITGB2, TNF, MILR1, LGALS3, TIFAB, MYB, RAC2, LGALS9, SLC18A2, CD33, CD177, CCR2, FCER1G, SYK, PRKCB, CD300A, EIPR1, ANXA3, SYTL1, CYBA, KMO, SYN2, SSTR4, UNC13D, SYTL3, FGR, HCK, FCGR3, IL1B, MADD, KIT, VAMP1, MYH9, EZR, MCTP2, S100A9, ABCG1, S100A8, PTGER4, PTAFR, STXBP2, IL4RA, ADRB2, GATA3, PLA2G6, CBL, CACNA1E, CORO1A, RASGRP1, PTGS1, GNAI2, HCAR2, BLOC1…	1066	1159	39123	2.88159	3.36735e-15	9.35374e-18	7.21737e-18
GOTERM_BP_FAT	GO:0006887~exocytosis	52	4.44065	1.01245e-18	CD84, SPI1, ITGAM, PLEK, ITGB2, MILR1, RAC2, LGALS9, CD177, CCR2, FCER1G, SYK, PRKCB, CD300A, ANXA3, SYTL1, SYN2, UNC13D, SYTL3, FGR, HCK, KIT, VAMP1, MYH9, PTAFR, STXBP2, IL4RA, ADRB2, PLA2G6, CBL, CORO1A, RASGRP1, GNAI2, BLOC1S6, RAB11FIP1, CCL5, CCL3, NCKAP1L, PIP5K1C, STXBP6, CYTH1, CCR1, GIT2, RPH3AL, RAB27A, NKG7, SYNJ1, FES, LAT, MYO1F, BCL2L1, MYO1G	1066	428	39123	4.45897	7.61567e-15	2.07511e-17	1.60116e-17
GOTERM_BP_FAT	GO:0032940~secretion by cell	79	6.74637	1.05403e-17	IL1RN, CD84, SPI1, ITGAM, GPR68, PLEK, ITGB2, TNF, MILR1, LGALS3, RAC2, LGALS9, SLC18A2, CD33, CD177, CCR2, FCER1G, SYK, PRKCB, CD300A, EIPR1, ANXA3, SYTL1, KMO, SYN2, UNC13D, SYTL3, FGR, HCK, FCGR3, IL1B, MADD, KIT, VAMP1, MYH9, EZR, MCTP2, ABCG1, PTGER4, PTAFR, STXBP2, IL4RA, ADRB2, GATA3, PLA2G6, CBL, CACNA1E, CORO1A, RASGRP1, PTGS1, GNAI2, HCAR2, BLOC1S6, GRK2, RAB11FIP1, ALOX5, CCL5, UCP2, C…	1066	963	39123	3.01076	7.92841e-14	2.02255e-16	1.56061e-16
GOTERM_BP_FAT	GO:0045055~regulated exocytosis	42	3.58668	1.98895e-17	CD84, SPI1, ITGAM, PLEK, PTAFR, ITGB2, STXBP2, IL4RA, ADRB2, CBL, RASGRP1, CORO1A, GNAI2, MILR1, RAB11FIP1, CCL3, RAC2, NCKAP1L, LGALS9, CYTH1, CD177, CCR2, GIT2, RPH3AL, FCER1G, SYK, CD300A, ANXA3, PRKCB, RAB27A, NKG7, SYN2, UNC13D, FGR, SYNJ1, FES, KIT, MYH9, VAMP1, LAT, MYO1F, BCL2L1	1066	300	39123	5.13811	1.49609e-13	3.72161e-16	2.87161e-16
GOTERM_BP_FAT	GO:0045576~mast cell activation	24	2.04953	1.06254e-15	CD84, FCER1G, SYK, CD300A, STXBP2, IL4RA, RHOH, LILRB4A, CBL, RASGRP1, UNC13D, FGR, MILR1, FCGR3, CNR2, FES, KIT, RAC2, CD300LB, CD226, PTPN6, LCP2, CD48, LAT	1066	96	39123	9.17519	8.3511e-12	1.80009e-14	1.38895e-14
GOTERM_BP_FAT	GO:0036230~granulocyte activation	19	1.62254	1.57362e-15	FCER1G, SPI1, ITGAM, SYK, ANXA3, CD300A, PTAFR, STXBP2, ITGB2, TNF, TYROBP, IL18RAP, CCL5, CXCR2, CCL3, DNASE1L3, MYO1F, CCR2, CD177	1066	53	39123	13.1569	1.16915e-11	2.63625e-14	2.03414e-14
GOTERM_BP_FAT	GO:0002886~regulation of myeloid leukocyte mediated immunity	21	1.79334	8.13789e-15	H2-T23, CD84, FCER1G, SPI1, ITGAM, SYK, CD300A, DDX58, PTAFR, STXBP2, ITGB2, IL4RA, UNC13D, FGR, FCGR1, FCGR3, FES, RAC2, DNASE1L3, CCR2, CD177	1066	75	39123	10.2762	6.0963e-11	1.30241e-13	1.00494e-13
GOTERM_BP_FAT	GO:0042119~neutrophil activation	17	1.45175	1.66232e-14	FCER1G, SPI1, ITGAM, SYK, ANXA3, CD300A, PTAFR, STXBP2, ITGB2, TNF, TYROBP, IL18RAP, CCL5, CXCR2, DNASE1L3, MYO1F, CD177	1066	44	39123	14.1798	1.25266e-10	2.59419e-13	2.00169e-13
GOTERM_BP_FAT	GO:0051046~regulation of secretion	63	5.38002	4.17134e-13	IL1RN, CD84, SPI1, ITGAM, GPR68, ITGB2, TNF, LGALS3, TIFAB, MYB, RAC2, LGALS9, CD33, CD177, CCR2, FCER1G, SYK, PRKCB, CD300A, EIPR1, CYBA, KMO, SSTR4, UNC13D, FGR, IL1B, MADD, VAMP1, EZR, MCTP2, S100A9, ABCG1, S100A8, PTGER4, PTAFR, STXBP2, IL4RA, ADRB2, PLA2G6, CACNA1E, PTGS1, GNAI2, HCAR2, GRK2, RAB11FIP1, HRH2, ALOX5, CCL5, UCP2, NCKAP1L, KCNN4, CYTH1, CD74, GIT2, RPH3AL, TGFB1, OSM, RAB27A, D…	1066	810	39123	2.8545	3.13751e-09	5.83212e-12	4.50008e-12
GOTERM_BP_FAT	GO:0043300~regulation of leukocyte degranulation	18	1.53715	9.0463e-13	CD84, FCER1G, SPI1, ITGAM, SYK, CD300A, PTAFR, STXBP2, ITGB2, IL4RA, UNC13D, FGR, FES, RAC2, NCKAP1L, LGALS9, CCR2, CD177	1066	64	39123	10.3221	6.80447e-09	1.22385e-11	9.44329e-12
GOTERM_BP_FAT	GO:0002283~neutrophil activation involved in immune response	12	1.02477	1.04324e-11	TYROBP, SPI1, ITGAM, FCER1G, SYK, ANXA3, PTAFR, ITGB2, STXBP2, DNASE1L3, MYO1F, CD177	1066	24	39123	18.3504	7.84728e-08	1.28014e-10	9.87759e-11
GOTERM_BP_FAT	GO:0033003~regulation of mast cell activation	16	1.36635	6.63759e-11	CD84, FCER1G, SYK, CD300A, STXBP2, IL4RA, LILRB4A, UNC13D, FGR, MILR1, CNR2, FES, RAC2, CD300LB, CD226, PTPN6	1066	61	39123	9.62643	4.99279e-07	7.71684e-10	5.95434e-10
GOTERM_BP_FAT	GO:1903305~regulation of regulated secretory pathway	27	2.30572	1.36255e-10	CD84, SPI1, ITGAM, PTAFR, ITGB2, STXBP2, IL4RA, ADRB2, GNAI2, RAC2, NCKAP1L, LGALS9, CYTH1, CD177, CCR2, GIT2, RPH3AL, FCER1G, SYK, CD300A, PRKCB, RAB27A, UNC13D, FGR, FES, VAMP1, BCL2L1	1066	209	39123	4.74125	1.02491e-06	1.53659e-09	1.18564e-09
GOTERM_BP_FAT	GO:1903530~regulation of secretion by cell	53	4.52605	2.19704e-10	IL1RN, CD84, SPI1, ITGAM, GPR68, ITGB2, TNF, LGALS3, RAC2, LGALS9, CD33, CD177, CCR2, FCER1G, SYK, PRKCB, CD300A, EIPR1, KMO, UNC13D, FGR, IL1B, MADD, VAMP1, EZR, MCTP2, ABCG1, PTGER4, PTAFR, STXBP2, IL4RA, ADRB2, PLA2G6, CACNA1E, PTGS1, GNAI2, HCAR2, GRK2, RAB11FIP1, ALOX5, CCL5, UCP2, NCKAP1L, KCNN4, CYTH1, GIT2, RPH3AL, TGFB1, OSM, RAB27A, DAB2, FES, BCL2L1	1066	716	39123	2.71668	1.65261e-06	2.43748e-09	1.88077e-09
GOTERM_BP_FAT	GO:0002279~mast cell activation involved in immune response	17	1.45175	2.34793e-10	CD84, FCER1G, SYK, CD300A, STXBP2, IL4RA, LILRB4A, CBL, RASGRP1, UNC13D, FGR, MILR1, FES, KIT, RAC2, PTPN6, LAT	1066	77	39123	8.10276	1.76611e-06	2.60105e-09	2.00698e-09
GOTERM_BP_FAT	GO:0017157~regulation of exocytosis	28	2.39112	1.17153e-08	CD84, SPI1, ITGAM, PTAFR, ITGB2, STXBP2, IL4RA, ADRB2, PLA2G6, GNAI2, RAC2, NCKAP1L, LGALS9, CYTH1, CD177, CCR2, GIT2, RPH3AL, FCER1G, SYK, CD300A, PRKCB, RAB27A, UNC13D, FGR, FES, VAMP1, BCL2L1	1066	275	39123	3.7368	8.81183e-05	1.14e-07	8.79629e-08
GOTERM_BP_FAT	GO:0002888~positive regulation of myeloid leukocyte mediated immunity	13	1.11016	1.86326e-08	H2-T23, FCER1G, ITGAM, SYK, DDX58, PTAFR, STXBP2, ITGB2, IL4RA, FGR, FCGR1, FCGR3, CD177	1066	54	39123	8.83537	0.000140145	1.78997e-07	1.38115e-07
GOTERM_BP_FAT	GO:0033006~regulation of mast cell activation involved in immune response	12	1.02477	1.9472e-08	FGR, CD84, FCER1G, SYK, CD300A, FES, STXBP2, RAC2, IL4RA, PTPN6, LILRB4A, UNC13D	1066	44	39123	10.0093	0.000146458	1.86584e-07	1.43969e-07
GOTERM_BP_FAT	GO:0002446~neutrophil mediated immunity	11	0.939368	6.64856e-08	SPI1, ITGAM, NCF1, ANXA3, PTAFR, ITGB2, STXBP2, CD300LB, TREM1, MYO1F, CD177	1066	39	39123	10.3515	0.000499979	6.0181e-07	4.64359e-07
GOTERM_BP_FAT	GO:0043312~neutrophil degranulation	8	0.683177	1.66381e-07	SPI1, ITGAM, ANXA3, PTAFR, ITGB2, STXBP2, MYO1F, CD177	1066	17	39123	17.2709	0.00125073	1.45864e-06	1.1255e-06
GOTERM_BP_FAT	GO:1902563~regulation of neutrophil activation	8	0.683177	2.6584e-07	SPI1, ITGAM, SYK, CD300A, PTAFR, ITGB2, TNF, CD177	1066	18	39123	16.3114	0.00199765	2.26461e-06	1.74738e-06
GOTERM_BP_FAT	GO:0043304~regulation of mast cell degranulation	10	0.853971	1.01584e-06	FGR, CD84, FCER1G, SYK, CD300A, FES, STXBP2, RAC2, IL4RA, UNC13D	1066	40	39123	9.17519	0.00761201	8.15488e-06	6.29234e-06
GOTERM_BP_FAT	GO:0043303~mast cell degranulation	12	1.02477	1.34912e-06	MILR1, FGR, CD84, FCER1G, SYK, CD300A, KIT, STXBP2, IL4RA, CBL, RASGRP1, LAT	1066	65	39123	6.77552	0.0100968	1.06709e-05	8.23374e-06
GOTERM_BP_FAT	GO:0002448~mast cell mediated immunity	12	1.02477	2.48966e-06	MILR1, FGR, CD84, FCER1G, SYK, CD300A, KIT, STXBP2, IL4RA, CBL, RASGRP1, LAT	1066	69	39123	6.38274	0.018553	1.90317e-05	1.46849e-05
GOTERM_BP_FAT	GO:1903307~positive regulation of regulated secretory pathway	12	1.02477	3.83039e-06	FGR, ITGAM, FCER1G, SYK, PTAFR, ITGB2, STXBP2, IL4RA, RAB27A, UNC13D, BCL2L1, CD177	1066	72	39123	6.11679	0.0284011	2.85269e-05	2.20115e-05
GOTERM_BP_FAT	GO:0032418~lysosome localization	13	1.11016	1.19068e-05	CD84, FCER1G, SYK, CD300A, STXBP2, IL4RA, CBL, RASGRP1, FGR, MILR1, KIT, MYH9, LAT	1066	96	39123	4.96989	0.0856694	8.33916e-05	6.43452e-05
GOTERM_BP_FAT	GO:0043302~positive regulation of leukocyte degranulation	9	0.768574	1.26373e-05	FGR, ITGAM, FCER1G, SYK, PTAFR, ITGB2, STXBP2, IL4RA, CD177	1066	41	39123	8.05626	0.0906803	8.84259e-05	6.82298e-05
GOTERM_BP_FAT	GO:0043313~regulation of neutrophil degranulation	6	0.512383	1.58862e-05	SPI1, ITGAM, SYK, PTAFR, ITGB2, CD177	1066	13	39123	16.9388	0.112633	0.000109529	8.45128e-05
GOTERM_BP_FAT	GO:0045921~positive regulation of exocytosis	13	1.11016	5.18097e-05	FCER1G, ITGAM, SYK, PTAFR, STXBP2, ITGB2, IL4RA, RAB27A, PLA2G6, UNC13D, FGR, BCL2L1, CD177	1066	111	39123	4.29829	0.322755	0.00033423	0.000257893
GOTERM_BP_FAT	GO:1902565~positive regulation of neutrophil activation	5	0.426985	0.000100572	ITGAM, PTAFR, ITGB2, TNF, CD177	1066	10	39123	18.3504	0.530712	0.000615541	0.000474953
GOTERM_BP_FAT	GO:0033005~positive regulation of mast cell activation	7	0.59778	0.00052578	FGR, FCER1G, SYK, STXBP2, CD300LB, IL4RA, CD226	1066	38	39123	6.76066	0.98086	0.00284936	0.00219858
GOTERM_BP_FAT	GO:0043315~positive regulation of neutrophil degranulation	4	0.341588	0.00101673	ITGAM, PTAFR, ITGB2, CD177	1066	8	39123	18.3504	0.999525	0.0052275	0.00403355
GOTERM_BP_FAT	GO:0043306~positive regulation of mast cell degranulation	5	0.426985	0.00437718	FGR, FCER1G, SYK, STXBP2, IL4RA	1066	25	39123	7.34015	1	0.019232	0.0148395
GOTERM_BP_FAT	GO:0033008~positive regulation of mast cell activation involved in immune response	5	0.426985	0.00437718	FGR, FCER1G, SYK, STXBP2, IL4RA	1066	25	39123	7.34015	1	0.019232	0.0148395
Annotation Cluster 52	Enrichment Score: 11.448273494559027
Category	Term	Count	%	PValue	Genes	List Total	Pop Hits	Pop Total	Fold Enrichment	Bonferroni	Benjamini	FDR
GOTERM_BP_FAT	GO:0006629~lipid metabolic process	98	8.36892	9.33036e-16	DPAGT1, DGKE, IL1RN, PANK2, DGKD, NCF1, DGKA, GFI1, RORC, GIMAP3, SLA2, TNF, GBA2, LIPA, LACTB, HPGDS, PIP4K2A, PDK1, STARD3, ACOT7, CISH, IPMK, ACSL5, DGKZ, ACAP1, ILVBL, DPEP2, PLBD1, ABCG1, CSF1R, ALOX15, CREM, MGST2, ABHD6, ADRB2, PLA2G6, ADIPOR2, PLCXD2, UGT1A7C, PIK3R5, HCAR2, NEU3, RDH12, CD19, INPP5D, NEU1, PLCG2, INPP5K, B4GALNT1, PIP5K1C, PLCG1, ST3GAL1, CCL21A, UVRAG, TGFB1, ST8SIA1, D…	1066	1465	39123	2.45507	6.68088e-12	1.58427e-14	1.22242e-14
GOTERM_BP_FAT	GO:0044255~cellular lipid metabolic process	79	6.74637	2.71864e-14	DPAGT1, ABCD4, DHRS13, DGKE, DGKD, NCF1, MTMR12, DGKA, PLEK, PIK3CD, SLA2, GBA2, LIPA, PIK3CG, HPGDS, SPTLC2, PIP4K2A, ABCD1, PDK1, APOBEC1, ACOT7, CISH, SYK, ACSL5, DGKZ, FGR, ILVBL, IL1B, B3GNT5, KIT, DPEP2, PLBD1, ACOX3, ST6GALNAC4, SMPDL3A, PLCB2, CSF1R, SGMS1, HPGD, ALOX15, CREM, MGST2, ABHD6, ADRB2, AOAH, PLA2G6, ADIPOR2, PTGS1, PIK3R5, NEU3, RDH12, ALOX5, CD19, INPP5D, NEU1, PLCG2, PTK2B, …	1066	1105	39123	2.62385	2.04602e-10	4.17338e-13	3.2202e-13
GOTERM_BP_FAT	GO:0006644~phospholipid metabolic process	40	3.41588	1.56983e-11	DPAGT1, CSF1R, DGKE, DGKD, SGMS1, MTMR12, DGKA, PLEK, ALOX15, PIK3CD, ABHD6, SLA2, PLA2G6, PIK3CG, PIK3R5, SPTLC2, INPP5D, CD19, PLCG2, PTK2B, PIP4K2A, INPP5K, CEPT1, PIP5K1C, PLCG1, CDIPT, CCL21A, UVRAG, PLA2G2D, TGFB1, CISH, ACSL5, DGKZ, FGR, SYNJ1, LPCAT4, PLBD1, SMPDL3A, PLCB2, SERINC4	1066	408	39123	3.59811	1.18083e-07	1.92004e-10	1.48151e-10
GOTERM_BP_FAT	GO:0008610~lipid biosynthetic process	44	3.75747	4.04393e-07	DPAGT1, DGKE, DGKD, SGMS1, DGKA, GFI1, ALOX15, MGST2, PIK3CD, ABHD6, PLA2G6, TNF, PIK3CG, PTGS1, HPGDS, SPTLC2, ALOX5, PLCG2, PIP4K2A, B4GALNT1, CEPT1, PIP5K1C, ACSS1, CDIPT, ABCD1, LBR, ST3GAL1, UVRAG, CD74, STARD3, ACOT7, SYK, ACSL5, DGKZ, DAB2, LPCAT4, B3GNT5, IL1B, TBXAS1, ALOX5AP, DEGS2, ST6GALNAC4, ABCG1, SERINC4	1066	681	39123	2.37127	0.00303723	3.36972e-06	2.60009e-06
Annotation Cluster 53	Enrichment Score: 11.388111473059142
Category	Term	Count	%	PValue	Genes	List Total	Pop Hits	Pop Total	Fold Enrichment	Bonferroni	Benjamini	FDR
GOTERM_BP_FAT	GO:0051128~regulation of cellular component organization	195	16.6524	6.09762e-31	CYFIP2, ITSN2, CDA, PATJ, SPI1, GFI1, GMFG, LST1, IKZF1, GBA2, SMC4, LGALS3, RASSF1, ALKBH4, MYB, XLR4B, PIP4K2A, DIP2B, CEP97, B2M, TINF2, UNC13D, ARC, IGTP, PRKD2, EZR, SKAP1, ANAPC15, EPB41, TWF2, GATA3, SLAIN1, PLA2G6, KLK8, NCAPH, MYL12B, NEU3, CEP70, NEU1, MIER1, S100A13, PLCG2, INPP5K, NCKAP1L, CD14, PIP5K1C, STXBP6, CCL21A, SLAMF1, VASP, CARMIL2, BCL11A, MAD2L1BP, RAB27A, ABCA7, PARP10, P…	1066	2963	39123	2.41534	4.58663e-27	2.22652e-29	1.71799e-29
GOTERM_BP_FAT	GO:0007010~cytoskeleton organization	107	9.13749	9.72508e-20	CYFIP2, RIPOR2, PATJ, GPR65, GMFG, TNF, GBA2, PYCARD, RASSF1, ALKBH4, CHEK2, ARHGDIB, COTL1, CAPN3, CEP97, TPM3, SWAP70, DNAJB13, TUBA4A, ARC, TYROBP, ELMO1, EZR, S100A9, CSF1R, EPB41, ALOX15, TWF2, SLAIN1, CORO1A, CCNB2, NUAK2, CEP70, INPP5K, STAP1, NCKAP1L, CCL21A, PACSIN1, VASP, UVRAG, PLK3, CFAP74, CARMIL2, TGFB1, DNAH17, NEBL, DCLK2, KLHL24, ARHGAP25, CORO2B, CCDC88B, BST1, PARVG, ARPC3, FES…	1066	1479	39123	2.65516	7.3152e-16	2.17714e-18	1.67989e-18
GOTERM_BP_FAT	GO:0033043~regulation of organelle organization	105	8.9667	1.48592e-19	CYFIP2, RIPOR2, PATJ, SPI1, GPR65, GMFG, GFI1, TNF, SMC4, GBA2, PYCARD, RASSF1, ALKBH4, ARHGDIB, TBC1D30, MYB, COTL1, PIP4K2A, CEP97, SWAP70, TINF2, LIG4, FOXP3, IGTP, PRKD2, EZR, ABCG1, CSF1R, ANAPC15, ALOX15, TWF2, ADRB2, GATA3, SLAIN1, PLA2G6, CORO1A, NCAPH, BCL2L11, CEP70, MIER1, INPP5K, PMAIP1, STAP1, NCKAP1L, STXBP6, CCL21A, SLAMF1, VASP, CARMIL2, TGFB1, MAD2L1BP, MSN, CORO2B, PARP10, PKIB,…	1066	1443	39123	2.67053	1.11771e-15	3.24915e-18	2.50706e-18
GOTERM_BP_FAT	GO:0030036~actin cytoskeleton organization	69	5.8924	1.00368e-18	CYFIP2, SH3KBP1, GPR65, ARPC1B, GMFG, PLEK, TNF, GBA2, RND1, PYCARD, PSTPIP1, ALKBH4, TMSB4X, ARHGDIB, RAC2, NCK2, COTL1, CAPN3, CCR7, TPM3, SWAP70, RHOG, RHOH, RHOF, CIT, HCK, TYROBP, KIT, ELMO1, CDC42EP2, HCLS1, MYH9, EVL, LCP1, EZR, DOCK2, S100A9, PTGER4, CSF1R, EPB41, ALOX15, TWF2, WAS, CORO1A, AIF1, NUAK2, SH3BP1, TPM3-RS7, PTK2B, STAP1, INPP5K, NCKAP1L, CCL21A, PACSIN1, VASP, CARMIL2, TGFB1…	1066	728	39123	3.47851	7.54969e-15	2.06276e-17	1.59163e-17
GOTERM_BP_FAT	GO:0051130~positive regulation of cellular component organization	107	9.13749	2.80544e-18	ITSN2, RIPOR2, DGKD, GPR65, GMFG, IKZF1, TNF, SMC4, PYCARD, LGALS3, MYB, XLR4B, PIP4K2A, B2M, SWAP70, LIG4, CYBA, FOXP3, UNC13D, FCGR1, FCGR3, TYROBP, IGTP, PRKD2, EZR, TOX, S100A9, ABCG1, SKAP1, ALOX15, IL4RA, TWF2, ADRB2, GATA3, SLAIN1, PLA2G6, CORO1A, NCAPH, BCL2L11, NEU1, MIER1, PLCG2, PMAIP1, STAP1, NCKAP1L, CD14, CCL21A, PACSIN1, VASP, CARMIL2, TGFB1, BCL11A, MAD2L1BP, MSN, RAB27A, ABCA7, I…	1066	1551	39123	2.5319	2.11025e-14	5.61237e-17	4.33052e-17
GOTERM_BP_FAT	GO:0030029~actin filament-based process	71	6.06319	3.06946e-16	CYFIP2, SH3KBP1, GPR65, ARPC1B, GMFG, PLEK, TNF, GBA2, RND1, PYCARD, PSTPIP1, ALKBH4, TMSB4X, ARHGDIB, RAC2, NCK2, COTL1, CAPN3, CCR7, TPM3, SWAP70, RHOG, RHOH, RHOF, CIT, FGR, HCK, TYROBP, KIT, ELMO1, CDC42EP2, HCLS1, MYH9, EVL, LCP1, EZR, DOCK2, S100A9, PTGER4, CSF1R, EPB41, ALOX15, TWF2, WAS, CORO1A, AIF1, NUAK2, SH3BP1, TPM3-RS7, PTK2B, STAP1, INPP5K, NCKAP1L, CCL21A, PACSIN1, VASP, CARMIL2, …	1066	848	39123	3.07282	2.50533e-12	5.41982e-15	4.18195e-15
GOTERM_BP_FAT	GO:0007015~actin filament organization	49	4.18446	3.29271e-15	CYFIP2, SH3KBP1, GPR65, ARPC1B, GMFG, PLEK, GBA2, RND1, PYCARD, PSTPIP1, TMSB4X, RAC2, NCK2, COTL1, TPM3, SWAP70, RHOG, RHOH, RHOF, ELMO1, CDC42EP2, HCLS1, EVL, LCP1, EZR, PTGER4, ALOX15, TWF2, WAS, CORO1A, AIF1, SH3BP1, TPM3-RS7, PTK2B, INPP5K, NCKAP1L, CCL21A, PACSIN1, VASP, CARMIL2, NEBL, ARHGAP25, CORO2B, ARPC3, CASS4, CLEC2I, CORO7, MYO1F, MYO1G	1066	463	39123	3.8841	2.50533e-11	5.4078e-14	4.17268e-14
GOTERM_BP_FAT	GO:0032956~regulation of actin cytoskeleton organization	44	3.75747	7.30651e-15	PTGER4, CYFIP2, CSF1R, GPR65, ARPC1B, GMFG, PLEK, ALOX15, WAS, TWF2, GBA2, CORO1A, RND1, PYCARD, SH3BP1, TMSB4X, ARHGDIB, RAC2, COTL1, NCK2, STAP1, PTK2B, INPP5K, NCKAP1L, CCL21A, VASP, CARMIL2, TGFB1, SWAP70, RHOG, RHOH, RHOF, CORO2B, CIT, FGR, BST1, HCK, FES, ARPC3, CDC42EP2, HCLS1, EVL, CLEC2I, MYO1F	1066	386	39123	4.18351	5.51172e-11	1.17435e-13	9.06132e-14
GOTERM_BP_FAT	GO:0043623~cellular protein complex assembly	59	5.03843	3.15724e-14	CYFIP2, TRIM30A, ARPC1B, GMFG, GBA2, PYCARD, PSTPIP1, TMSB4X, H2-OB, NCK2, COTL1, H2-OA, B2M, CYBA, UNC13D, TAPBP, AIM2, CPTP, CDC42EP2, VAMP1, HCLS1, EVL, DMAC2, DNAH8, H2-DMA, ALOX15, TWF2, WAS, NLRC3, SLAIN1, TAPBPL, CORO1A, CENPA, AIF1, TESPA1, FCHO1, H2-DMB1, PLCG2, PTK2B, NLRP3, NCKAP1L, STXBP6, CCL21A, VASP, UVRAG, CARMIL2, H2-EB1, TGFB1, DNAH17, H2-AA, DAB2, NSG2, SYNJ1, ARPC3, FES, CLEC2…	1066	683	39123	3.17034	2.37171e-10	4.82907e-13	3.72613e-13
GOTERM_BP_FAT	GO:1902589~single-organism organelle organization	110	9.39368	5.31901e-14	CYFIP2, SAMD9L, PANK2, GPR65, GMFG, GIMAP3, TNF, SMC4, GBA2, PYCARD, ALKBH4, ARHGDIB, TBC1D30, COTL1, CAPN3, CEP97, TPM3, ATG9B, SWAP70, DNAJB13, VRK1, DGKZ, TYROBP, IGTP, ELMO1, DNA2, EZR, S100A9, CSF1R, ANAPC15, EPB41, ALOX15, TWF2, ADRB2, SLAIN1, CORO1A, NCAPH, BLOC1S6, BCL2L11, NUAK2, CHTF8, CEP70, INPP5K, PMAIP1, STAP1, NCKAP1L, STXBP6, CCL21A, PACSIN1, VASP, UVRAG, PLK3, CFAP74, CARMIL2, TG…	1066	1860	39123	2.17047	4.00018e-10	7.97003e-13	6.1497e-13
GOTERM_BP_FAT	GO:0032970~regulation of actin filament-based process	45	3.84287	8.01946e-14	PTGER4, CYFIP2, CSF1R, GPR65, ARPC1B, GMFG, PLEK, ALOX15, WAS, TWF2, GBA2, CORO1A, RND1, PYCARD, SH3BP1, TMSB4X, ARHGDIB, RAC2, COTL1, NCK2, STAP1, PTK2B, INPP5K, NCKAP1L, CCL21A, VASP, CARMIL2, TGFB1, SWAP70, RHOG, RHOH, RHOF, CORO2B, CIT, FGR, BST1, HCK, FES, ARPC3, CDC42EP2, MYH9, HCLS1, EVL, CLEC2I, MYO1F	1066	431	39123	3.83186	6.02949e-10	1.18979e-12	9.18046e-13
GOTERM_BP_FAT	GO:0043254~regulation of protein complex assembly	50	4.26985	1.02879e-13	CYFIP2, TRIM30A, ARPC1B, GMFG, PLEK, IKZF1, TNF, GBA2, PYCARD, LGALS3, TMSB4X, NCK2, COTL1, IKBKE, SYK, TMC8, HCK, CPTP, IGTP, CDC42EP2, IRF8, HCLS1, EVL, LCP1, SKAP1, PTGER4, ALOX15, TWF2, WAS, NLRC3, SLAIN1, CORO1A, BCL2L11, PLCG2, PTK2B, NCKAP1L, STXBP6, CCL21A, VASP, CARMIL2, TGFB1, MSN, ISG15, DNAJC15, CD24A, ARPC3, FES, ERCC1, FAS, CLEC2I	1066	526	39123	3.48866	7.74147e-10	1.49972e-12	1.15719e-12
GOTERM_BP_FAT	GO:0044087~regulation of cellular component biogenesis	75	6.40478	1.87739e-12	CYFIP2, RIPOR2, TRIM30A, GPR65, ARPC1B, GMFG, PLEK, IKZF1, TNF, GBA2, PYCARD, LGALS3, TMSB4X, TBC1D30, XLR4B, RAC2, NCK2, COTL1, PIP4K2A, CCR7, CEP97, IKBKE, PPP1R16B, CNOT6L, SYK, SWAP70, RHOG, TMC8, SIRT7, HCK, IL1B, CPTP, KIT, IGTP, CDC42EP2, IRF8, HCLS1, EVL, LCP1, EZR, SKAP1, PTGER4, ALOX15, TWF2, WAS, NLRC3, SLAIN1, PLA2G6, CORO1A, BCL2L11, PLCG2, PTK2B, STAP1, INPP5K, NCKAP1L, STXBP6, CCL2…	1066	1108	39123	2.48426	1.41217e-08	2.47316e-11	1.9083e-11
GOTERM_BP_FAT	GO:0090066~regulation of anatomical structure size	52	4.44065	2.05627e-12	CYFIP2, ARPC1B, GMFG, PLEK, TNF, GBA2, ARHGAP4, PYCARD, TMSB4X, NCK2, COTL1, DIP2B, CCR5, SEMA6B, DUSP5, SWAP70, VAV1, CIT, CDC42EP2, HCLS1, EVL, EZR, PTAFR, ALOX15, TWF2, WAS, ADRB2, PLA2G6, CORO1A, PTGS1, GRK2, SH3BP1, HRH2, ALOX5, PTK2B, NCKAP1L, KCNN4, CCL21A, VASP, SEMA4A, CARMIL2, SLC12A5, SEMA4D, BCL11A, MSN, ATP2B2, KLF2, ARPC3, TBXAS1, AQP11, CLEC2I, IL7R	1066	610	39123	3.12859	1.54671e-08	2.69465e-11	2.0792e-11
GOTERM_BP_FAT	GO:0051493~regulation of cytoskeleton organization	51	4.35525	6.22067e-12	CYFIP2, RIPOR2, PATJ, GPR65, ARPC1B, GMFG, PLEK, GBA2, RND1, PYCARD, RASSF1, TMSB4X, CNTRL, ARHGDIB, RAC2, NCK2, COTL1, CEP97, SWAP70, RHOG, RHOH, RHOF, CIT, FGR, HCK, CDC42EP2, HCLS1, EVL, PTGER4, CSF1R, ALOX15, TWF2, WAS, SLAIN1, CORO1A, SH3BP1, CEP70, PTK2B, STAP1, INPP5K, NCKAP1L, CCL21A, VASP, CARMIL2, TGFB1, CORO2B, BST1, ARPC3, FES, CLEC2I, MYO1F	1066	608	39123	3.07852	4.6792e-08	7.81167e-11	6.02751e-11
GOTERM_BP_FAT	GO:0097435~supramolecular fiber organization	58	4.95303	6.84811e-11	CYFIP2, SH3KBP1, GPR65, ARPC1B, GMFG, PLEK, GBA2, RND1, PYCARD, PSTPIP1, TMSB4X, RAC2, NCK2, COTL1, CAPN3, B2M, RIPK3, TPM3, SWAP70, RHOG, RHOH, RHOF, CIT, ELMO1, CDC42EP2, HCLS1, EVL, LCP1, EZR, PTGER4, ALOX15, TWF2, WAS, SLAIN1, CORO1A, AIF1, SH3BP1, TPM3-RS7, PTK2B, INPP5K, NCKAP1L, CCL21A, PACSIN1, VASP, PLK3, CARMIL2, NEBL, KLHL24, ARHGAP25, CORO2B, CCDC88B, ARPC3, FES, CASS4, CLEC2I, CORO7,…	1066	802	39123	2.65417	5.15115e-07	7.9493e-10	6.13371e-10
GOTERM_BP_FAT	GO:0032535~regulation of cellular component size	41	3.50128	7.48232e-11	CYFIP2, ARPC1B, GMFG, PLEK, ALOX15, WAS, TWF2, GBA2, CORO1A, ARHGAP4, PYCARD, SH3BP1, TMSB4X, COTL1, NCK2, PTK2B, NCKAP1L, DIP2B, KCNN4, CCR5, CCL21A, SEMA6B, VASP, SEMA4A, CARMIL2, SLC12A5, SEMA4D, BCL11A, SWAP70, MSN, ATP2B2, VAV1, CIT, ARPC3, CDC42EP2, AQP11, HCLS1, EVL, CLEC2I, IL7R, EZR	1066	449	39123	3.35129	5.6282e-07	8.64548e-10	6.67088e-10
GOTERM_BP_FAT	GO:0010638~positive regulation of organelle organization	54	4.61144	8.0903e-11	GPR65, ARPC1B, GMFG, PLEK, TNF, SMC4, PYCARD, MYB, NCK2, PIP4K2A, CNOT6L, SWAP70, VPS13D, PLAUR, POT1A, LIG4, FOXP3, MMP9, HCK, IL1B, MTF2, IGTP, CDC42EP2, PRKD2, EVL, LCP1, ABCG1, ALOX15, WAS, ADRB2, SLAIN1, GATA3, PLA2G6, CORO1A, NCAPH, BCL2L11, MIER1, PTK2B, PMAIP1, STAP1, NCKAP1L, CCL21A, VASP, CARMIL2, TGFB1, MAD2L1BP, MSN, PKIB, SYNJ1, ARPC3, FES, ERCC1, CD28, FAS	1066	718	39123	2.76022	6.08552e-07	9.30508e-10	7.17983e-10
GOTERM_BP_FAT	GO:0031334~positive regulation of protein complex assembly	33	2.8181	9.73368e-11	ARPC1B, GMFG, PLEK, ALOX15, WAS, SLAIN1, IKZF1, TNF, CORO1A, PYCARD, LGALS3, BCL2L11, PLCG2, NCK2, PTK2B, NCKAP1L, CCL21A, VASP, CARMIL2, TGFB1, SYK, MSN, ISG15, CD24A, FES, ARPC3, ERCC1, CDC42EP2, FAS, IRF8, EVL, LCP1, SKAP1	1066	305	39123	3.9709	7.32167e-07	1.10934e-09	8.55974e-10
GOTERM_BP_FAT	GO:0008154~actin polymerization or depolymerization	28	2.39112	1.87583e-10	CYFIP2, ARPC1B, GMFG, PLEK, ALOX15, WAS, TWF2, GBA2, AIF1, CORO1A, PYCARD, PSTPIP1, SH3BP1, TMSB4X, COTL1, NCK2, PTK2B, NCKAP1L, CCL21A, VASP, CARMIL2, SWAP70, ARPC3, CDC42EP2, HCLS1, EVL, CLEC2I, CORO7	1066	228	39123	4.50711	1.411e-06	2.09658e-09	1.61773e-09
GOTERM_BP_FAT	GO:0008064~regulation of actin polymerization or depolymerization	26	2.22032	3.08666e-10	CYFIP2, ARPC1B, GMFG, PLEK, ALOX15, WAS, TWF2, GBA2, CORO1A, PYCARD, SH3BP1, TMSB4X, COTL1, NCK2, PTK2B, NCKAP1L, CCL21A, VASP, CARMIL2, SWAP70, CIT, ARPC3, CDC42EP2, HCLS1, EVL, CLEC2I	1066	201	39123	4.74736	2.32178e-06	3.39171e-09	2.61706e-09
GOTERM_BP_FAT	GO:0030832~regulation of actin filament length	26	2.22032	4.69774e-10	CYFIP2, ARPC1B, GMFG, PLEK, ALOX15, WAS, TWF2, GBA2, CORO1A, PYCARD, SH3BP1, TMSB4X, COTL1, NCK2, PTK2B, NCKAP1L, CCL21A, VASP, CARMIL2, SWAP70, CIT, ARPC3, CDC42EP2, HCLS1, EVL, CLEC2I	1066	205	39123	4.65473	3.53363e-06	5.06978e-09	3.91186e-09
GOTERM_BP_FAT	GO:0044089~positive regulation of cellular component biogenesis	47	4.01366	3.00901e-09	RIPOR2, GPR65, ARPC1B, GMFG, PLEK, ALOX15, WAS, TWF2, SLAIN1, IKZF1, TNF, CORO1A, PYCARD, LGALS3, BCL2L11, XLR4B, PLCG2, RAC2, NCK2, PTK2B, PIP4K2A, CCR7, NCKAP1L, CCL21A, VASP, SEMA4A, CARMIL2, LINGO4, CNOT6L, TGFB1, SEMA4D, SYK, SWAP70, MSN, ISG15, SIRT7, CD24A, FES, ARPC3, ERCC1, KIT, CDC42EP2, FAS, IRF8, EVL, LCP1, SKAP1	1066	638	39123	2.70366	2.26335e-05	3.08783e-08	2.38258e-08
GOTERM_BP_FAT	GO:0034622~cellular macromolecular complex assembly	67	5.72161	1.23666e-08	CYFIP2, TRIM30A, ARPC1B, GMFG, ADAR, IKZF1, GBA2, EDC3, PYCARD, PSTPIP1, TMSB4X, H2-OB, NCK2, COTL1, H2-OA, B2M, CNOT6L, CYBA, BAZ1A, UNC13D, TAPBP, AIM2, CPTP, CDC42EP2, VAMP1, HCLS1, EVL, MCM2, DMAC2, DNAH8, H2-DMA, ALOX15, TWF2, WAS, NLRC3, SLAIN1, TAPBPL, CORO1A, CENPA, AIF1, TESPA1, FCHO1, H2-DMB1, NOCT, PLCG2, PTK2B, NLRP3, NCKAP1L, STXBP6, CCL21A, SRSF12, VASP, UVRAG, CARMIL2, H2-EB1, TGFB…	1066	1146	39123	2.14568	9.30175e-05	1.19874e-07	9.24948e-08
GOTERM_BP_FAT	GO:0030833~regulation of actin filament polymerization	22	1.87874	4.03897e-08	VASP, CYFIP2, CARMIL2, GMFG, ARPC1B, ALOX15, WAS, TWF2, CORO1A, GBA2, PYCARD, ARPC3, TMSB4X, COTL1, NCK2, CDC42EP2, HCLS1, PTK2B, CLEC2I, EVL, NCKAP1L, CCL21A	1066	185	39123	4.36441	0.000303766	3.73233e-07	2.87988e-07
GOTERM_BP_FAT	GO:0030041~actin filament polymerization	21	1.79334	1.00058e-07	VASP, CARMIL2, GMFG, ARPC1B, ALOX15, WAS, TWF2, AIF1, CORO1A, PYCARD, PSTPIP1, ARPC3, TMSB4X, NCK2, CDC42EP2, HCLS1, PTK2B, EVL, NCKAP1L, CORO7, CCL21A	1066	178	39123	4.32986	0.000752356	8.89645e-07	6.86453e-07
GOTERM_BP_FAT	GO:1902903~regulation of supramolecular fiber organization	32	2.73271	4.04167e-07	PTGER4, CYFIP2, GPR65, ARPC1B, GMFG, PLEK, ALOX15, WAS, TWF2, SLAIN1, GBA2, CORO1A, PYCARD, SH3BP1, TMSB4X, COTL1, NCK2, PTK2B, INPP5K, NCKAP1L, CCL21A, VASP, CARMIL2, SWAP70, CORO2B, CIT, FES, ARPC3, CDC42EP2, HCLS1, EVL, CLEC2I	1066	410	39123	2.86445	0.00303553	3.36972e-06	2.60009e-06
GOTERM_BP_FAT	GO:0032271~regulation of protein polymerization	24	2.04953	4.44478e-07	VASP, CYFIP2, CARMIL2, GMFG, ARPC1B, ALOX15, WAS, TWF2, SLAIN1, CORO1A, GBA2, PYCARD, FES, ARPC3, TMSB4X, COTL1, NCK2, CDC42EP2, HCLS1, PTK2B, CLEC2I, EVL, NCKAP1L, CCL21A	1066	250	39123	3.52327	0.00333778	3.68676e-06	2.84471e-06
GOTERM_BP_FAT	GO:0030838~positive regulation of actin filament polymerization	15	1.28096	6.41415e-07	VASP, CARMIL2, GMFG, ARPC1B, ALOX15, WAS, CORO1A, PYCARD, ARPC3, NCK2, CDC42EP2, PTK2B, EVL, NCKAP1L, CCL21A	1066	101	39123	5.45061	0.0048131	5.22156e-06	4.02897e-06
GOTERM_BP_FAT	GO:0051258~protein polymerization	27	2.30572	1.00792e-06	CYFIP2, ARPC1B, GMFG, ALOX15, WAS, TWF2, SLAIN1, GBA2, AIF1, CORO1A, PYCARD, PSTPIP1, TMSB4X, COTL1, NCK2, PTK2B, NCKAP1L, CCL21A, VASP, CARMIL2, FES, ARPC3, CDC42EP2, HCLS1, EVL, CLEC2I, CORO7	1066	322	39123	3.07739	0.00755294	8.10867e-06	6.25668e-06
GOTERM_BP_FAT	GO:0032273~positive regulation of protein polymerization	17	1.45175	1.96709e-06	VASP, CARMIL2, GMFG, ARPC1B, ALOX15, WAS, SLAIN1, CORO1A, PYCARD, FES, ARPC3, NCK2, CDC42EP2, PTK2B, EVL, NCKAP1L, CCL21A	1066	143	39123	4.36303	0.0146875	1.52541e-05	1.17701e-05
GOTERM_BP_FAT	GO:0051495~positive regulation of cytoskeleton organization	22	1.87874	5.86339e-06	VASP, CARMIL2, GMFG, SWAP70, GPR65, ARPC1B, PLEK, ALOX15, WAS, SLAIN1, CORO1A, PYCARD, HCK, FES, ARPC3, NCK2, CDC42EP2, STAP1, PTK2B, EVL, NCKAP1L, CCL21A	1066	250	39123	3.22967	0.0431461	4.27368e-05	3.29759e-05
GOTERM_BP_FAT	GO:1902905~positive regulation of supramolecular fiber organization	20	1.70794	1.15531e-05	VASP, CARMIL2, GMFG, SWAP70, GPR65, ARPC1B, PLEK, ALOX15, WAS, SLAIN1, CORO1A, PYCARD, FES, ARPC3, NCK2, CDC42EP2, PTK2B, EVL, NCKAP1L, CCL21A	1066	221	39123	3.32133	0.0832341	8.10659e-05	6.25507e-05
Annotation Cluster 54	Enrichment Score: 11.276495669042285
Category	Term	Count	%	PValue	Genes	List Total	Pop Hits	Pop Total	Fold Enrichment	Bonferroni	Benjamini	FDR
GOTERM_BP_FAT	GO:0043410~positive regulation of MAPK cascade	73	6.23399	1.86475e-27	CD40, IL1RN, CD84, SPI1, TRIM30A, NCF1, PTPN22, ARRB2, TNF, PIK3CG, PYCARD, CYSLTR2, TRIM5, ZC3H12A, CCR7, IKBKE, HAVCR2, MAP4K1, MAP4K2, UNC5CL, SYK, TRAF1, MMP8, SSTR4, NAIP2, NAIP5, NAIP6, BANK1, IL1B, MADD, KIT, TLR9, XCL1, PRKD2, ADAM8, TRIM12C, CSF1R, ALOX15, C5AR1, IL6RA, NOD1, ADRB2, RASGRP1, FGD2, PIK3R5, GNAI2, LILRA5, CCL9, P2RY6, CCL6, CCL5, PLCG2, CCL3, PTK2B, CCL17, CCL21A, SLAMF1, …	1066	570	39123	4.70027	1.40267e-23	5.9688e-26	4.60554e-26
GOTERM_BP_FAT	GO:0080135~regulation of cellular response to stress	62	5.29462	3.98968e-13	IL1RN, SPI1, ITGAM, NCF1, PTPN22, SLC7A11, TNF, PYCARD, HK3, CHEK2, ZC3H12A, NCK2, CCR7, ABCD1, IER5, B2M, MAP4K1, MAP4K2, UNC5CL, ARG2, RMI2, DTX3L, SYK, POT1A, HMGA1B, TRAF1, SIRT7, MMP8, WDR76, NAIP2, NAIP5, RBL1, NAIP6, IL1B, TLR9, EZR, TNFRSF23, H2-M3, WAS, NOD1, KLK8, RASGRP1, FGD2, ALOX5, PTK2B, PMAIP1, CCL21A, SLAMF1, CDKN2D, CD74, MAP3K3, EDEM1, ABCA7, CORO2B, DAB2, STK26, ERCC1, FAS, AQ…	1066	788	39123	2.88762	3.00138e-09	5.58853e-12	4.31213e-12
GOTERM_BP_FAT	GO:0031098~stress-activated protein kinase signaling cascade	36	3.0743	1.31593e-12	PTGER4, IL1RN, SPI1, NCF1, NOD1, PTPN22, STK4, RASGRP1, TNF, FGD2, PYCARD, ZC3H12A, PTK2B, CCR7, CCL21A, SLAMF1, MAP4K1, MAP3K3, MAP4K2, UNC5CL, SYK, TRAF1, MMP8, MAPK11, NAIP2, DAB2, NAIP5, NAIP6, IL1B, TLR9, FAS, CD27, TLR7, EZR, TNFRSF23, FCGR2B	1066	308	39123	4.2897	9.89856e-09	1.76129e-11	1.35901e-11
GOTERM_BP_FAT	GO:0032874~positive regulation of stress-activated MAPK cascade	28	2.39112	1.55436e-12	IL1RN, SPI1, NCF1, NOD1, RASGRP1, TNF, FGD2, PYCARD, ZC3H12A, PTK2B, CCR7, CCL21A, SLAMF1, MAP4K1, MAP3K3, MAP4K2, UNC5CL, SYK, TRAF1, MMP8, NAIP2, DAB2, NAIP5, NAIP6, IL1B, TLR9, CD27, FCGR2B	1066	186	39123	5.52484	1.16915e-08	2.06206e-11	1.59109e-11
GOTERM_BP_FAT	GO:0070304~positive regulation of stress-activated protein kinase signaling cascade	28	2.39112	2.01437e-12	IL1RN, SPI1, NCF1, NOD1, RASGRP1, TNF, FGD2, PYCARD, ZC3H12A, PTK2B, CCR7, CCL21A, SLAMF1, MAP4K1, MAP3K3, MAP4K2, UNC5CL, SYK, TRAF1, MMP8, NAIP2, DAB2, NAIP5, NAIP6, IL1B, TLR9, CD27, FCGR2B	1066	188	39123	5.46607	1.51522e-08	2.64435e-11	2.04039e-11
GOTERM_BP_FAT	GO:0046330~positive regulation of JNK cascade	25	2.13493	5.68122e-12	IL1RN, NCF1, NOD1, RASGRP1, TNF, FGD2, PYCARD, PTK2B, CCR7, CCL21A, SLAMF1, MAP4K1, MAP4K2, UNC5CL, SYK, TRAF1, MMP8, NAIP2, DAB2, NAIP5, NAIP6, IL1B, TLR9, CD27, FCGR2B	1066	154	39123	5.95791	4.27342e-08	7.15815e-11	5.52325e-11
GOTERM_BP_FAT	GO:0032872~regulation of stress-activated MAPK cascade	32	2.73271	6.49663e-12	IL1RN, SPI1, NCF1, NOD1, PTPN22, RASGRP1, TNF, FGD2, PYCARD, ZC3H12A, PTK2B, CCR7, CCL21A, SLAMF1, MAP4K1, MAP3K3, MAP4K2, UNC5CL, SYK, TRAF1, MMP8, NAIP2, DAB2, NAIP5, NAIP6, IL1B, TLR9, FAS, CD27, EZR, TNFRSF23, FCGR2B	1066	259	39123	4.53446	4.88673e-08	8.13106e-11	6.27395e-11
GOTERM_BP_FAT	GO:0070302~regulation of stress-activated protein kinase signaling cascade	32	2.73271	1.0724e-11	IL1RN, SPI1, NCF1, NOD1, PTPN22, RASGRP1, TNF, FGD2, PYCARD, ZC3H12A, PTK2B, CCR7, CCL21A, SLAMF1, MAP4K1, MAP3K3, MAP4K2, UNC5CL, SYK, TRAF1, MMP8, NAIP2, DAB2, NAIP5, NAIP6, IL1B, TLR9, FAS, CD27, EZR, TNFRSF23, FCGR2B	1066	264	39123	4.44858	8.06658e-08	1.31377e-10	1.01371e-10
GOTERM_BP_FAT	GO:0051403~stress-activated MAPK cascade	33	2.8181	2.85351e-11	PTGER4, IL1RN, SPI1, NCF1, NOD1, PTPN22, RASGRP1, TNF, FGD2, PYCARD, ZC3H12A, PTK2B, CCR7, CCL21A, SLAMF1, MAP4K1, MAP3K3, MAP4K2, UNC5CL, SYK, TRAF1, MMP8, MAPK11, NAIP2, DAB2, NAIP5, NAIP6, IL1B, TLR9, CD27, TLR7, EZR, FCGR2B	1066	291	39123	4.16194	2.14641e-07	3.41241e-10	2.63303e-10
GOTERM_BP_FAT	GO:0007254~JNK cascade	28	2.39112	3.90935e-11	PTGER4, IL1RN, NCF1, NOD1, PTPN22, RASGRP1, TNF, FGD2, PYCARD, PTK2B, CCR7, CCL21A, SLAMF1, MAP4K1, MAP4K2, UNC5CL, SYK, TRAF1, MMP8, NAIP2, DAB2, NAIP5, NAIP6, IL1B, TLR9, CD27, TLR7, FCGR2B	1066	213	39123	4.82451	2.94061e-07	4.61635e-10	3.56199e-10
GOTERM_BP_FAT	GO:0046328~regulation of JNK cascade	26	2.22032	6.40427e-10	IL1RN, NCF1, NOD1, PTPN22, RASGRP1, TNF, FGD2, PYCARD, PTK2B, CCR7, CCL21A, SLAMF1, MAP4K1, MAP4K2, UNC5CL, SYK, TRAF1, MMP8, NAIP2, DAB2, NAIP5, NAIP6, IL1B, TLR9, CD27, FCGR2B	1066	208	39123	4.58759	4.81728e-06	6.84275e-09	5.27989e-09
GOTERM_BP_FAT	GO:0043507~positive regulation of JUN kinase activity	11	0.939368	3.57735e-05	MAP4K1, MAP4K2, IL1RN, DAB2, SYK, IL1B, TLR9, PTK2B, CCR7, TNF, FGD2	1066	75	39123	5.38278	0.235928	0.000235011	0.000181336
GOTERM_BP_FAT	GO:0043506~regulation of JUN kinase activity	12	1.02477	8.20485e-05	MAP4K1, MAP4K2, IL1RN, DAB2, SYK, IL1B, TLR9, PTK2B, CCR7, PTPN22, TNF, FGD2	1066	99	39123	4.44858	0.460544	0.000510479	0.000393887
Annotation Cluster 55	Enrichment Score: 11.19050485127235
Category	Term	Count	%	PValue	Genes	List Total	Pop Hits	Pop Total	Fold Enrichment	Bonferroni	Benjamini	FDR
GOTERM_BP_FAT	GO:0032613~interleukin-10 production	21	1.79334	3.5092e-16	SASH3, PTGER4, CD84, CD83, FCER1G, SYK, TNFRSF9, ISG15, LILRB4A, MMP8, FOXP3, LILRA5, PYCARD, TYROBP, IRF4, CD28, TLR9, PLCG2, XCL1, LGALS9, FCGR2B	1066	65	39123	11.8572	2.50533e-12	6.16734e-15	4.75874e-15
GOTERM_BP_FAT	GO:0032653~regulation of interleukin-10 production	21	1.79334	1.39565e-15	SASH3, PTGER4, CD84, CD83, FCER1G, SYK, TNFRSF9, ISG15, LILRB4A, MMP8, FOXP3, LILRA5, PYCARD, TYROBP, IRF4, CD28, TLR9, PLCG2, XCL1, LGALS9, FCGR2B	1066	69	39123	11.1698	1.08564e-11	2.35053e-14	1.81368e-14
GOTERM_BP_FAT	GO:0032733~positive regulation of interleukin-10 production	14	1.19556	9.95848e-11	SASH3, PTGER4, CD83, FCER1G, SYK, ISG15, LILRA5, PYCARD, IRF4, CD28, TLR9, PLCG2, XCL1, LGALS9	1066	44	39123	11.6775	7.49076e-07	1.13154e-09	8.73097e-10
GOTERM_BP_FAT	GO:0032693~negative regulation of interleukin-10 production	7	0.59778	3.54652e-05	CD84, TYROBP, TNFRSF9, MMP8, FCGR2B, LILRB4A, FOXP3	1066	24	39123	10.7044	0.234154	0.00023319	0.00017993
Annotation Cluster 56	Enrichment Score: 11.08717310560072
Category	Term	Count	%	PValue	Genes	List Total	Pop Hits	Pop Total	Fold Enrichment	Bonferroni	Benjamini	FDR
GOTERM_BP_FAT	GO:0042088~T-helper 1 type immune response	19	1.62254	1.57362e-15	SEMA4A, LEF1, IL4RA, IL18BP, IL27RA, SPN, IL1RL1, NRAS, IL18RAP, IRF1, IL1B, XCL1, CCR7, IL12RB1, IL18R1, CCR2, H2-AB1, SLAMF1, HAVCR2	1066	53	39123	13.1569	1.16915e-11	2.63625e-14	2.03414e-14
GOTERM_BP_FAT	GO:0002825~regulation of T-helper 1 type immune response	13	1.11016	2.12874e-11	IL4RA, IL27RA, IL1RL1, IRF1, IL1B, XCL1, CCR7, IL12RB1, IL18R1, CCR2, H2-AB1, SLAMF1, HAVCR2	1066	32	39123	14.9097	1.60124e-07	2.57021e-10	1.98318e-10
GOTERM_BP_FAT	GO:0002827~positive regulation of T-helper 1 type immune response	10	0.853971	1.63478e-08	IL1B, IRF1, XCL1, CCR7, IL12RB1, IL18R1, H2-AB1, SLAMF1, IL27RA, CCR2	1066	26	39123	14.1157	0.00012296	1.57248e-07	1.21333e-07
Annotation Cluster 57	Enrichment Score: 10.98687299379265
Category	Term	Count	%	PValue	Genes	List Total	Pop Hits	Pop Total	Fold Enrichment	Bonferroni	Benjamini	FDR
GOTERM_BP_FAT	GO:0097190~apoptotic signaling pathway	68	5.807	7.38164e-21	FCMR, SPI1, ITGAM, ITPRIP, PDCD7, TNFAIP3, ARRB2, CD3E, TNF, SPN, PYCARD, PIDD1, LGALS3, CHEK2, NCK2, BCL2A1D, BCL2A1B, IKBKE, CTSC, PDK1, RIPK3, PLAUR, SHISA5, TMC8, ACSL5, TRAF1, RUNX3, MMP9, SENP1, TYROBP, LCK, DDIT3, IL1B, MADD, DDIT4, SGK3, TNFRSF26, RBCK1, TNFRSF23, S100A9, S100A8, CX3CR1, SP100, SGMS1, PLA2G6, STK4, DEDD2, GNAI2, BCL2L11, MKNK2, PMAIP1, CDKN2D, CD74, IFI206, TGFB1, OSM, CD…	1066	646	39123	3.86324	5.55247e-17	1.75711e-19	1.35579e-19
GOTERM_BP_FAT	GO:0097191~extrinsic apoptotic signaling pathway	35	2.9889	6.21995e-15	CX3CR1, SP100, FCMR, ITPRIP, SPI1, SGMS1, TNFAIP3, STK4, TNF, DEDD2, PYCARD, LGALS3, PIDD1, BCL2L11, MKNK2, PMAIP1, BCL2A1D, BCL2A1B, TGFB1, TMC8, RUNX3, DAB2, PTPRC, IL1B, MADD, LCN2, FAS, CD27, SGK3, SIGLEC1, TNFRSF26, RBCK1, TNFRSF23, BCL2L1, PF4	1066	243	39123	5.28612	4.67661e-11	1.00616e-13	7.76357e-14
GOTERM_BP_FAT	GO:2001233~regulation of apoptotic signaling pathway	44	3.75747	6.80814e-13	CX3CR1, SP100, FCMR, ITPRIP, SGMS1, PDCD7, TNFAIP3, ARRB2, PLA2G6, STK4, TNF, GNAI2, DEDD2, PYCARD, LGALS3, BCL2L11, NCK2, PMAIP1, CTSC, CDKN2D, CD74, RIPK3, PLAUR, OSM, TMC8, ACSL5, TRAF1, RUNX3, MMP9, DAB2, PTPRC, LCK, DDIT3, IL1B, MADD, FAS, SGK3, SIGLEC1, RBCK1, TNFRSF23, S100A9, S100A8, BCL2L1, PF4	1066	440	39123	3.67008	5.12089e-09	9.27732e-12	7.15841e-12
GOTERM_BP_FAT	GO:2001236~regulation of extrinsic apoptotic signaling pathway	26	2.22032	1.68338e-11	CX3CR1, SP100, FCMR, ITPRIP, SGMS1, TNFAIP3, STK4, TNF, DEDD2, PYCARD, LGALS3, PMAIP1, TMC8, ACSL5, TRAF1, RUNX3, DAB2, PTPRC, IL1B, MADD, SGK3, SIGLEC1, RBCK1, TNFRSF23, BCL2L1, PF4	1066	176	39123	5.4217	1.26624e-07	2.05558e-10	1.58609e-10
GOTERM_BP_FAT	GO:2001237~negative regulation of extrinsic apoptotic signaling pathway	13	1.11016	3.59589e-05	CX3CR1, FCMR, ITPRIP, SGMS1, TNFAIP3, TNF, LGALS3, DAB2, IL1B, SGK3, TNFRSF23, PF4, BCL2L1	1066	107	39123	4.45897	0.236993	0.000236024	0.000182117
GOTERM_BP_FAT	GO:2001234~negative regulation of apoptotic signaling pathway	20	1.70794	6.33585e-05	CDKN2D, CX3CR1, CD74, FCMR, ITPRIP, SGMS1, PLAUR, TNFAIP3, ARRB2, TNF, MMP9, GNAI2, LGALS3, DAB2, IL1B, MADD, SGK3, TNFRSF23, PF4, BCL2L1	1066	250	39123	2.93606	0.379108	0.000402859	0.000310848
