# Supplementary material for: PAX3-FOXO1 dictates myogenic reprogramming and rhabdomyosarcoma identity in endothelial progenitors
Source: Nat Commun. 2023 Nov 15;14:7291. doi: 10.1038/s41467-023-43044-1 (PMC10651858; doi:10.1038/s41467-023-43044-1)
Supplement: Supplementary file 10 — Dataset 9 [file 41467_2023_43044_MOESM10_ESM.xlsx]

## Sheet: Sheet1
Supplementary Data 9 – aP2-Cre;R26-tdTom and Tek-Cre;R26-tdTom Tom+ shared GO terms. Generated with DAVID, which uses a modified Fisher's exact test and reports several multiple testing-corrected values; FDR was selected in our analysis
Annotation Cluster 1	Enrichment Score: 48.01725577716609
Category	Term	Count	%	PValue	Genes	List Total	Pop Hits	Pop Total	Fold Enrichment	Bonferroni	Benjamini	FDR
GOTERM_BP_FAT	GO:0040011~locomotion	164	22.3433	1.04775e-66	IFITM3, PBLD1, SCARB1, PLVAP, RIPOR1, PRAG1, PLXND1, ULK4, ADARB1, F11R, ICAM1, AQP1, CDH5, GJA1, CYSLTR1, EDNRB, DACH1, SOX17, SOX18, KDR, TRIM25, TRIM21, EPHB4, CARD10, CXADR, UNC5B, IGFBP3, SPNS2, MRTFB, CLDN5, SHTN1, ADAM15, RIN3, ERG, PRKD1, JCAD, CD274, SEMA7A, CEP85L, SDC3, PDGFB, ECSCR, PIK3R3, STC1, ARHGAP18, ALOX12, GATA2, EFNB2, EFNB1, ADGRG1, PODXL, PDGFD, HMOX1, SRGAP2, PLTP, PLXNA4,…	635	2057	39123	4.91211	7.17289e-63	1.79322e-63	1.35631e-63
GOTERM_BP_FAT	GO:0016477~cell migration	140	19.0736	1.09734e-62	IFITM3, PBLD1, SCARB1, PLVAP, RIPOR1, PRAG1, PLXND1, ULK4, ADARB1, F11R, ICAM1, AQP1, CDH5, GJA1, EDNRB, DACH1, SOX17, SOX18, KDR, EPHB4, CARD10, CXADR, IGFBP3, SPNS2, MRTFB, CLDN5, SHTN1, ADAM15, RIN3, ERG, PRKD1, JCAD, CD274, SEMA7A, CEP85L, SDC3, PDGFB, PIK3R3, STC1, ALOX12, GATA2, EFNB2, EFNB1, ADGRG1, PODXL, PDGFD, HMOX1, SRGAP2, LYN, NUS1, JUP, CAV1, PLK2, SSH2, MCC, PTK2, EFNA1, SELP, BST2…	635	1555	39123	5.54697	7.51236e-59	1.07319e-59	8.11714e-60
GOTERM_BP_FAT	GO:0040012~regulation of locomotion	121	16.485	2.79257e-61	IFITM3, PBLD1, PLVAP, RIPOR1, PRAG1, PLXND1, ULK4, ADARB1, ICAM1, AQP1, CDH5, GJA1, DACH1, KDR, TRIM25, TRIM21, CARD10, IGFBP3, CLDN5, SHTN1, ADAM15, RIN3, PRKD1, JCAD, CD274, SEMA7A, SDC3, PDGFB, STC1, ARHGAP18, ALOX12, GATA2, EFNB2, ADGRG1, PODXL, PDGFD, HMOX1, SRGAP2, PLXNA4, LYN, NUS1, JUP, CAV2, CAV1, PLK2, SSH2, MCC, PTK2, EFNA1, SELP, BST2, AFDN, CXCL12, RGCC, KITL, TRPV4, CD200, ROBO2, AC…	635	1145	39123	6.51086	1.9118e-57	2.38974e-58	1.80749e-58
GOTERM_BP_FAT	GO:0051674~localization of cell	148	20.1635	3.6721e-61	IFITM3, PBLD1, SCARB1, PLVAP, RIPOR1, PRAG1, PLXND1, ULK4, ADARB1, F11R, ICAM1, AQP1, CDH5, GJA1, EDNRB, DACH1, SOX17, SOX18, KDR, EPHB4, CARD10, CXADR, IGFBP3, SPNS2, MRTFB, CLDN5, SHTN1, ADAM15, RIN3, ERG, PRKD1, JCAD, CD274, SEMA7A, CEP85L, SDC3, PDGFB, PIK3R3, STC1, ALOX12, GATA2, EFNB2, EFNB1, ADGRG1, PODXL, PDGFD, HMOX1, SRGAP2, PLTP, PLXNA4, LYN, NUS1, JUP, CAV1, PLK2, SSH2, MCC, PTK2, EFN…	635	1807	39123	5.04617	2.51392e-57	2.79325e-58	2.11268e-58
GOTERM_BP_FAT	GO:0048870~cell motility	148	20.1635	8.05567e-61	IFITM3, PBLD1, SCARB1, PLVAP, RIPOR1, PRAG1, PLXND1, ULK4, ADARB1, F11R, ICAM1, AQP1, CDH5, GJA1, EDNRB, DACH1, SOX17, SOX18, KDR, EPHB4, CARD10, CXADR, IGFBP3, SPNS2, MRTFB, CLDN5, SHTN1, ADAM15, RIN3, ERG, PRKD1, JCAD, CD274, SEMA7A, CEP85L, SDC3, PDGFB, PIK3R3, STC1, ALOX12, GATA2, EFNB2, EFNB1, ADGRG1, PODXL, PDGFD, HMOX1, SRGAP2, PLTP, PLXNA4, LYN, NUS1, JUP, CAV1, PLK2, SSH2, MCC, PTK2, EFN…	635	1818	39123	5.01564	5.51491e-57	5.51491e-58	4.17123e-58
GOTERM_BP_FAT	GO:0006928~movement of cell or subcellular component	162	22.0708	2.47445e-59	IFITM3, PBLD1, SCARB1, PLVAP, RIPOR1, PRAG1, PLXND1, ULK4, ADARB1, F11R, FNBP1L, ICAM1, AQP1, CDH5, GJA1, EDNRB, DACH1, SOX17, SOX18, GJA5, KDR, EPHB4, SYBU, CARD10, CXADR, UNC5B, IGFBP3, TMOD3, SPNS2, MRTFB, MYO7A, CLDN5, SHTN1, ADAM15, KCNQ1, RIN3, ERG, PRKD1, JCAD, CD274, SEMA7A, CEP85L, SDC3, PDGFB, PIK3R3, STC1, ARHGAP18, ALOX12, GATA2, EFNB2, EFNB1, ADGRG1, PODXL, PDGFD, HMOX1, SRGAP2, PLTP…	635	2261	39123	4.41441	1.69401e-55	1.21e-56	9.15192e-57
GOTERM_BP_FAT	GO:0030334~regulation of cell migration	108	14.7139	3.33428e-55	IFITM3, PBLD1, PLVAP, RIPOR1, PLXND1, ULK4, ADARB1, ICAM1, AQP1, CDH5, GJA1, DACH1, KDR, CARD10, IGFBP3, CLDN5, SHTN1, ADAM15, RIN3, PRKD1, JCAD, CD274, SEMA7A, SDC3, PDGFB, STC1, ALOX12, GATA2, ADGRG1, PODXL, PDGFD, HMOX1, SRGAP2, PLXNA4, LYN, NUS1, JUP, CAV1, PLK2, SSH2, MCC, PTK2, EFNA1, SELP, BST2, AFDN, CXCL12, RGCC, KITL, TRPV4, CD200, ACVRL1, NRP1, DOCK4, PTPRR, ROBO4, FLT1, MCTP1, FLT4, D…	635	1003	39123	6.63409	2.28265e-51	1.08698e-52	8.22139e-53
GOTERM_BP_FAT	GO:2000145~regulation of cell motility	111	15.1226	3.67109e-55	IFITM3, PBLD1, PLVAP, RIPOR1, PRAG1, PLXND1, ULK4, ADARB1, ICAM1, AQP1, CDH5, GJA1, DACH1, KDR, CARD10, IGFBP3, CLDN5, SHTN1, ADAM15, RIN3, PRKD1, JCAD, CD274, SEMA7A, SDC3, PDGFB, STC1, ARHGAP18, ALOX12, GATA2, ADGRG1, PODXL, PDGFD, HMOX1, SRGAP2, PLXNA4, LYN, NUS1, JUP, CAV1, PLK2, SSH2, MCC, PTK2, EFNA1, SELP, BST2, AFDN, CXCL12, RGCC, KITL, TRPV4, CD200, ACVRL1, NRP1, DOCK4, PTPRR, ROBO4, FLT…	635	1070	39123	6.39142	2.51323e-51	1.14238e-52	8.64042e-53
GOTERM_BP_FAT	GO:0051270~regulation of cellular component movement	114	15.5313	1.58857e-54	IFITM3, PBLD1, PLVAP, RIPOR1, PRAG1, PLXND1, ULK4, ADARB1, ICAM1, AQP1, CDH5, GJA1, DACH1, GJA5, KDR, CARD10, IGFBP3, TMOD3, CLDN5, SHTN1, ADAM15, RIN3, PRKD1, JCAD, CD274, SEMA7A, SDC3, PDGFB, STC1, ARHGAP18, ALOX12, GATA2, ADGRG1, PODXL, PDGFD, HMOX1, SRGAP2, PLXNA4, LYN, NUS1, JUP, CAV1, PLK2, SSH2, MCC, PTK2, EFNA1, SELP, BST2, AFDN, CXCL12, RGCC, KITL, TRPV4, CD200, ACVRL1, NRP1, DOCK4, PTPR…	635	1154	39123	6.08636	1.08753e-50	4.72841e-52	3.57635e-52
GOTERM_BP_FAT	GO:0001667~ameboidal-type cell migration	64	8.71935	3.37137e-39	ACVRL1, NRP1, PBLD1, SCARB1, NRP2, PTPRR, PLXND1, FLT4, PTPRM, CLEC14A, PIK3CB, AQP1, PTPRG, CDH5, GJA1, EDNRB, SOX17, SOX18, HYAL2, KDR, ADAMTS9, EPHB4, CARD10, EDN1, PLEKHG5, CEACAM1, MMRN2, PECAM1, CDH13, PPARG, PRKD1, JCAD, SEMA7A, PKN3, PDGFB, LRP5, SEMA3G, PIK3R3, STC1, PRCP, ALOX12, SEMA3F, GATA2, HDAC9, PPM1F, EFNB2, DLL4, PDLIM1, EFNB1, HMOX1, SRGAP2, NUS1, JUP, NOS3, PLK2, VEGFC, MCC, P…	635	455	39123	8.66617	2.30804e-35	4.80842e-37	3.63687e-37
GOTERM_BP_FAT	GO:0040017~positive regulation of locomotion	61	8.31063	4.82776e-27	NRP1, RIPOR1, DOCK4, PLVAP, FLT1, FLT4, DYSF, PIK3CB, VSIR, CX3CL1, ICAM1, AQP1, CDH5, KDR, EDN1, SHTN1, PECAM1, CDH13, RAPGEF2, ITGA6, PRKD1, JCAD, RAPGEF3, RAPGEF4, CD274, SEMA7A, PDGFB, MOSPD2, SEMA3G, NEDD9, ALOX12, SEMA3F, GATA2, HDAC9, PPM1F, PODXL, P2RY2, PDGFD, S1PR1, GCNT2, HMOX1, STX3, JAM2, MAPK3, LYN, NUS1, CAVIN1, NOS3, CAV2, PLK2, CAV1, VEGFC, SSH2, PTK2, RAB11A, TJP1, SELP, CXCL12,…	635	665	39123	5.65154	3.30509e-23	3.37254e-25	2.55083e-25
GOTERM_BP_FAT	GO:2000147~positive regulation of cell motility	59	8.03815	1.18056e-26	NRP1, RIPOR1, DOCK4, PLVAP, FLT1, FLT4, DYSF, PIK3CB, VSIR, CX3CL1, ICAM1, AQP1, CDH5, KDR, EDN1, SHTN1, PECAM1, CDH13, RAPGEF2, ITGA6, PRKD1, JCAD, RAPGEF3, RAPGEF4, CD274, SEMA7A, PDGFB, MOSPD2, SEMA3G, NEDD9, ALOX12, SEMA3F, GATA2, HDAC9, PPM1F, PODXL, P2RY2, PDGFD, S1PR1, GCNT2, HMOX1, JAM2, MAPK3, LYN, NUS1, CAVIN1, NOS3, PLK2, CAV1, VEGFC, SSH2, PTK2, RAB11A, TJP1, SELP, CXCL12, KITL, TRPV4…	635	629	39123	5.77909	8.08214e-23	7.77129e-25	5.87785e-25
GOTERM_BP_FAT	GO:0030335~positive regulation of cell migration	58	7.90191	1.30666e-26	NRP1, RIPOR1, DOCK4, PLVAP, FLT1, FLT4, DYSF, PIK3CB, VSIR, CX3CL1, ICAM1, AQP1, CDH5, KDR, EDN1, SHTN1, PECAM1, CDH13, RAPGEF2, ITGA6, PRKD1, JCAD, RAPGEF3, RAPGEF4, CD274, SEMA7A, PDGFB, MOSPD2, SEMA3G, NEDD9, ALOX12, SEMA3F, GATA2, HDAC9, PPM1F, PODXL, P2RY2, PDGFD, S1PR1, GCNT2, HMOX1, JAM2, MAPK3, LYN, NUS1, NOS3, PLK2, CAV1, VEGFC, SSH2, PTK2, RAB11A, TJP1, SELP, CXCL12, KITL, TRPV4, TEK	635	607	39123	5.88705	8.94537e-23	8.5194e-25	6.44368e-25
GOTERM_BP_FAT	GO:0051272~positive regulation of cellular component movement	59	8.03815	4.99708e-26	NRP1, RIPOR1, DOCK4, PLVAP, FLT1, FLT4, DYSF, PIK3CB, VSIR, CX3CL1, ICAM1, AQP1, CDH5, KDR, EDN1, SHTN1, PECAM1, CDH13, RAPGEF2, ITGA6, PRKD1, JCAD, RAPGEF3, RAPGEF4, CD274, SEMA7A, PDGFB, MOSPD2, SEMA3G, NEDD9, ALOX12, SEMA3F, GATA2, HDAC9, PPM1F, PODXL, P2RY2, PDGFD, S1PR1, GCNT2, HMOX1, JAM2, MAPK3, LYN, NUS1, CAVIN1, NOS3, PLK2, CAV1, VEGFC, SSH2, PTK2, RAB11A, TJP1, SELP, CXCL12, KITL, TRPV4…	635	647	39123	5.61832	3.421e-22	3.13854e-24	2.37384e-24
Annotation Cluster 2	Enrichment Score: 44.80839781568466
Category	Term	Count	%	PValue	Genes	List Total	Pop Hits	Pop Total	Fold Enrichment	Bonferroni	Benjamini	FDR
GOTERM_BP_FAT	GO:0010646~regulation of cell communication	234	31.8801	9.35767e-80	PBLD1, SPAAR, ULK4, F11R, ZDHHC2, ICAM1, GJA1, SOX17, TMEM88, GJA5, TNFSF10, KDR, TRIM24, TRIM25, SOX7, TRIM21, UNC13B, PRKCG, CXADR, PRKCH, RSAD2, UNC5B, STARD8, SOX13, SIGIRR, RNF125, CCNY, KCNQ1, TRIB3, KCTD12, PRKD1, PDGFB, GATA2, PCDH17, PIK3R6, RNF213, SEC14L1, CHST11, PDGFD, HMOX1, SPTBN1, JAG2, LYN, PLK2, FZD6, PDE2A, IRGM2, IRGM1, EIF2AK2, NMI, PARP14, PTK2, SLC6A6, LPAR6, KITL, ID1, CCD…	635	3671	39123	3.92726	6.40626e-76	4.69363e-76	3.55005e-76
GOTERM_BP_FAT	GO:0009966~regulation of signal transduction	200	27.248	2.43709e-67	PBLD1, SPAAR, ULK4, F11R, ICAM1, SOX17, TMEM88, TNFSF10, KDR, TRIM24, TRIM25, SOX7, TRIM21, UNC13B, PRKCH, RSAD2, UNC5B, STARD8, SOX13, SIGIRR, RNF125, CCNY, TRIB3, KCTD12, PRKD1, PDGFB, GATA2, PIK3R6, RNF213, SEC14L1, CHST11, PDGFD, HMOX1, SPTBN1, JAG2, LYN, FZD6, PDE2A, IRGM2, IRGM1, EIF2AK2, NMI, PARP14, PTK2, LPAR6, KITL, ID1, CCDC88C, CALM1, ROBO2, ACVRL1, NRP1, PTPRR, SH3RF1, VSIR, CX3CL1, …	635	3099	39123	3.97619	1.66843e-63	5.56144e-64	4.20642e-64
GOTERM_BP_FAT	GO:0048585~negative regulation of response to stimulus	111	15.1226	3.1871e-34	PBLD1, RIPOR1, SPAAR, AHR, PRDM1, ICAM1, CDH5, GJA1, RGS3, SOX17, TMEM88, PIM3, TRIM21, UNC5B, CTNNBIP1, SOX13, SIGIRR, RNF125, APLNR, RIN3, SEMA7A, CALCRL, NOTCH4, PDGFB, ALOX12, GATA2, SLC9A3R2, ATXN1, SEC14L1, RNF213, CHST11, GRK5, HMOX1, LYN, CTLA2A, CAV2, CAV1, PLK2, FZD6, PDE2A, FANCB, NMI, PARP14, MCC, EFNA1, BST2, CXCL12, BCL3, CCDC88C, CALM1, FGFR3, ROBO2, NRP1, PTPRR, MCTP1, PIK3CB, TNF…	635	1776	39123	3.85069	2.18189e-30	3.46332e-32	2.6195e-32
GOTERM_BP_FAT	GO:0010648~negative regulation of cell communication	98	13.3515	1.73983e-32	PBLD1, RIPOR1, SPAAR, PRDM1, ICAM1, GJA1, RGS3, SOX17, TMEM88, PIM3, UNC5B, CTNNBIP1, SOX13, SLC30A1, SIGIRR, RNF125, KCNQ1, APLNR, NOTCH4, GATA2, PCDH17, SLC9A3R2, ATXN1, SEC14L1, RNF213, CHST11, GRK5, HMOX1, LYN, CAV2, CAV1, PLK2, FZD6, PDE2A, NMI, PARP14, MCC, EFNA1, CXCL12, BCL3, CCDC88C, CALM1, FGFR3, NRP1, PTPRR, PIK3CB, TNFAIP1, CX3CL1, SH3RF1, HHEX, CYP26B1, CASP8, MECOM, HYAL2, CD38, ZFP…	635	1461	39123	4.1327	1.19109e-28	1.66178e-30	1.2569e-30
GOTERM_BP_FAT	GO:0023057~negative regulation of signaling	98	13.3515	2.28131e-32	PBLD1, RIPOR1, SPAAR, PRDM1, ICAM1, GJA1, RGS3, SOX17, TMEM88, PIM3, UNC5B, CTNNBIP1, SOX13, SLC30A1, SIGIRR, RNF125, KCNQ1, APLNR, NOTCH4, GATA2, PCDH17, SLC9A3R2, ATXN1, SEC14L1, RNF213, CHST11, GRK5, HMOX1, LYN, CAV2, CAV1, PLK2, FZD6, PDE2A, NMI, PARP14, MCC, EFNA1, CXCL12, BCL3, CCDC88C, CALM1, FGFR3, NRP1, PTPRR, PIK3CB, TNFAIP1, CX3CL1, SH3RF1, HHEX, CYP26B1, CASP8, MECOM, HYAL2, CD38, ZFP…	635	1466	39123	4.11861	1.56179e-28	2.11052e-30	1.5963e-30
GOTERM_BP_FAT	GO:0009968~negative regulation of signal transduction	85	11.5804	4.89198e-27	NRP1, PBLD1, RIPOR1, PTPRR, SPAAR, PIK3CB, TNFAIP1, PRDM1, SH3RF1, CX3CL1, ICAM1, HHEX, CYP26B1, CASP8, RGS3, MECOM, SOX17, TMEM88, HYAL2, ZFP366, NCK1, EGFL7, DUSP3, UNC5B, ITGA1, CTNNBIP1, SOX13, ARAP3, SIGIRR, CEACAM1, RNF125, GPRC5A, RASA4, MMRN2, RAPGEF1, APLNR, ITGA6, PPARG, TNFRSF22, ENG, ASAH2, NOTCH4, OAS1A, PRICKLE1, NOD2, GDPD5, GATA2, USP18, UACA, RASIP1, SLC9A3R2, DLL4, NEPN, ATXN1, …	635	1313	39123	3.98853	3.34905e-23	3.38288e-25	2.55865e-25
Annotation Cluster 3	Enrichment Score: 43.231279429718526
Category	Term	Count	%	PValue	Genes	List Total	Pop Hits	Pop Total	Fold Enrichment	Bonferroni	Benjamini	FDR
GOTERM_BP_FAT	GO:0048514~blood vessel morphogenesis	96	13.079	1.83838e-59	ACVRL1, NRP1, NRP2, ROBO4, FLT1, PLXND1, FLT4, DYSF, PTPRM, CLEC14A, PIK3CB, AHR, PRDM1, CX3CL1, ELK3, AQP1, CDH5, HHEX, ESM1, GJA1, CYSLTR1, CASP8, SOX17, SOX18, GJA5, KDR, CD36, ADAMTS9, EPHB4, CARD10, EGFL7, EDN1, WARS, UNC5B, MRTFB, CLDN5, CEACAM1, EMCN, ADAM15, TAL1, ADGRF5, MMRN2, PECAM1, APLNR, CDH13, RAPGEF2, PPARG, PRKD1, TLR3, JCAD, RAPGEF3, ENG, RAMP2, RAMP3, CALCRL, EPAS1, NOTCH4, SLC…	635	680	39123	8.69803	1.25856e-55	1.14414e-56	8.65376e-57
GOTERM_BP_FAT	GO:0072358~cardiovascular system development	104	14.1689	2.12634e-59	PLXND1, AHR, PRDM1, AQP1, ELK3, CDH5, GJA1, CYSLTR1, SOX17, SOX18, GJA5, KDR, EPHB4, CARD10, UNC5B, MRTFB, CLDN5, EMCN, ADAM15, APLNR, PRKD1, JCAD, CALCRL, EPAS1, NOTCH4, SLC1A1, PDGFB, ECSCR, PIK3R3, GATA2, PIK3R6, EFNB2, ADGRG1, RNF213, PDGFD, HMOX1, NUS1, SMAD1, JUP, CAV1, PLK2, PDE2A, PTK2, EFNA1, PTPRB, CXCL12, RGCC, ID1, ROBO2, ACVRL1, NRP1, NRP2, ROBO4, FLT1, FLT4, DYSF, PTPRM, CLEC14A, PI…	635	831	39123	7.71065	1.45569e-55	1.21e-56	9.15192e-57
GOTERM_BP_FAT	GO:0001944~vasculature development	104	14.1689	2.39312e-59	PLXND1, AHR, PRDM1, AQP1, ELK3, CDH5, GJA1, CYSLTR1, SOX17, SOX18, GJA5, KDR, EPHB4, CARD10, UNC5B, MRTFB, CLDN5, EMCN, ADAM15, APLNR, PRKD1, JCAD, CALCRL, EPAS1, NOTCH4, SLC1A1, PDGFB, ECSCR, PIK3R3, GATA2, PIK3R6, EFNB2, ADGRG1, RNF213, PDGFD, HMOX1, NUS1, SMAD1, JUP, CAV1, PLK2, PDE2A, PTK2, EFNA1, PTPRB, CXCL12, RGCC, ID1, ROBO2, ACVRL1, NRP1, NRP2, ROBO4, FLT1, FLT4, DYSF, PTPRM, CLEC14A, PI…	635	832	39123	7.70138	1.63833e-55	1.21e-56	9.15192e-57
GOTERM_BP_FAT	GO:0001568~blood vessel development	101	13.7602	1.15397e-58	PLXND1, AHR, PRDM1, AQP1, ELK3, CDH5, GJA1, CYSLTR1, SOX17, SOX18, GJA5, KDR, EPHB4, CARD10, UNC5B, MRTFB, CLDN5, EMCN, ADAM15, APLNR, PRKD1, JCAD, CALCRL, EPAS1, NOTCH4, SLC1A1, PDGFB, ECSCR, PIK3R3, GATA2, PIK3R6, EFNB2, ADGRG1, RNF213, PDGFD, HMOX1, NUS1, SMAD1, JUP, CAV1, PLK2, PDE2A, PTK2, EFNA1, PTPRB, CXCL12, RGCC, ROBO2, ACVRL1, NRP1, NRP2, ROBO4, FLT1, FLT4, DYSF, PTPRM, CLEC14A, PIK3CB,…	635	787	39123	7.90688	7.90007e-55	5.26671e-56	3.9835e-56
GOTERM_BP_FAT	GO:0072359~circulatory system development	122	16.6213	9.0165e-57	PLXND1, AHR, PRDM1, AQP1, ELK3, CDH5, GJA1, CYSLTR1, SOX17, SOX18, GJA5, RPS6KA2, KDR, EPHB4, CARD10, CXADR, UNC5B, MRTFB, CLDN5, EMCN, ADAM15, KCNQ1, APLNR, ERG, PRKD1, ZFPM1, JCAD, LY6E, CALCRL, EPAS1, NOTCH4, SLC1A1, PDGFB, ECSCR, PIK3R3, GATA2, ACACB, PIK3R6, EFNB2, ADGRG1, RNF213, PDGFD, HMOX1, PLXNA4, NUS1, SMAD1, JUP, CAV1, PLK2, PDE2A, PTK2, EFNA1, PTPRB, CXCL12, RGCC, ID1, FAT4, ROBO2, A…	635	1282	39123	5.86314	6.1727e-53	3.42928e-54	2.59375e-54
GOTERM_BP_FAT	GO:0001525~angiogenesis	87	11.8529	1.60817e-56	ACVRL1, NRP1, NRP2, ROBO4, FLT1, PLXND1, FLT4, DYSF, PTPRM, CLEC14A, PIK3CB, AHR, CX3CL1, ELK3, AQP1, CDH5, HHEX, ESM1, CYSLTR1, CASP8, SOX17, SOX18, GJA5, KDR, CD36, ADAMTS9, EPHB4, CARD10, EGFL7, EDN1, WARS, UNC5B, CLDN5, CEACAM1, EMCN, ADAM15, TAL1, MMRN2, PECAM1, APLNR, CDH13, PPARG, PRKD1, TLR3, JCAD, RAPGEF3, ENG, RAMP2, RAMP3, CALCRL, EPAS1, NOTCH4, ECSCR, PIK3R3, PRCP, GATA2, HDAC9, PIK3R…	635	571	39123	9.38732	1.10095e-52	5.79448e-54	4.38268e-54
GOTERM_BP_FAT	GO:0048646~anatomical structure formation involved in morphogenesis	120	16.3488	1.8574e-55	PLXND1, AHR, ETS2, AQP1, ELK3, CDH5, GJA1, CYSLTR1, SOX17, SOX18, GJA5, KDR, SOX7, EPHB4, TGM2, CARD10, UNC5B, TMOD3, TM4SF1, TANC1, CLDN5, EMCN, ADAM15, MFNG, APLNR, ERG, PRKD1, ZFPM1, JCAD, CALCRL, EPAS1, NOTCH4, SLC1A1, ECSCR, PIK3R3, GATA2, PIK3R6, EFNB2, ADGRG1, RNF213, PODXL, HMOX1, TPPP, PROM1, NUS1, SMAD1, JUP, CAV1, PLK2, FZD6, PTK2, EFNA1, EHD1, EHD2, PTPRB, CXCL12, RGCC, BCL3, ROBO2, A…	635	1270	39123	5.82151	1.27158e-51	6.35789e-53	4.80881e-53
GOTERM_BP_FAT	GO:0022603~regulation of anatomical structure morphogenesis	101	13.7602	1.4487e-42	PRAG1, PLXND1, F11R, ICAM1, AQP1, CDH5, GJA1, CYSLTR1, KDR, LZTS1, EPHB4, CARD10, CLDN5, SHTN1, HECW2, APLNR, ERG, PRKD1, JCAD, CASZ1, SEMA7A, NOTCH4, ECSCR, ARHGAP18, ALOX12, GATA2, PIK3R6, RHOBTB1, EFNB2, FAM171A1, HMOX1, PLXNA4, SMAD1, JUP, PLK2, FZD6, PARVB, PTK2, EFNA1, EHD1, AFDN, EHD2, CXCL12, RGCC, ID1, ROBO2, ACVRL1, NRP1, CXCL9, FLT1, FLT4, PTPRM, TMEM182, PIK3CB, CX3CL1, HHEX, CD36, AD…	635	1178	39123	5.28244	9.91781e-39	2.68049e-40	2.0274e-40
GOTERM_BP_FAT	GO:1901342~regulation of vasculature development	54	7.35695	7.40642e-33	ACVRL1, NRP1, FLT1, PLXND1, PTPRM, PIK3CB, CX3CL1, AQP1, CDH5, HHEX, CYSLTR1, KDR, CD36, ADAMTS9, EPHB4, CARD10, WARS, CLDN5, CEACAM1, MMRN2, APLNR, RAPGEF2, PPARG, PRKD1, TLR3, JCAD, RAPGEF3, ENG, RAMP2, NOTCH4, PDGFB, ECSCR, GATA2, HDAC9, PIK3R6, EFNB2, DLL4, PDGFD, HMOX1, SH2B3, XDH, SMAD1, JUP, NOS3, PLK2, TIE1, VEGFC, GPR4, EFNA1, TJP1, RGCC, ID1, CTNNB1, TEK	635	387	39123	8.59689	5.07044e-29	7.45652e-31	5.63977e-31
GOTERM_BP_FAT	GO:0045765~regulation of angiogenesis	48	6.53951	3.32355e-29	ACVRL1, NRP1, RAMP2, FLT1, PLXND1, NOTCH4, ECSCR, PTPRM, PIK3CB, GATA2, HDAC9, PIK3R6, CX3CL1, AQP1, DLL4, CDH5, HHEX, CYSLTR1, KDR, HMOX1, CD36, ADAMTS9, SH2B3, SMAD1, CARD10, WARS, JUP, NOS3, PLK2, TIE1, VEGFC, GPR4, EFNA1, TJP1, CLDN5, CEACAM1, RGCC, ID1, MMRN2, APLNR, CTNNB1, PPARG, PRKD1, TEK, TLR3, JCAD, RAPGEF3, ENG	635	344	39123	8.59689	2.2753e-25	2.6457e-27	2.00109e-27
GOTERM_BP_FAT	GO:0002040~sprouting angiogenesis	28	3.81471	2.53254e-22	NRP1, RAMP2, FLT1, FLT4, PIK3R3, CLEC14A, PIK3CB, GATA2, HDAC9, EFNB2, DLL4, ESM1, RNF213, KDR, HMOX1, ADAMTS9, SH2B3, EPHB4, SMAD1, CARD10, PLK2, VEGFC, TJP1, MMRN2, APLNR, CDH13, TEK, JCAD	635	129	39123	13.3729	1.73378e-18	1.20401e-20	9.1066e-21
GOTERM_BP_FAT	GO:1904018~positive regulation of vasculature development	34	4.63215	7.45749e-22	ACVRL1, NRP1, RAMP2, FLT1, NOTCH4, PDGFB, GATA2, HDAC9, PIK3R6, CX3CL1, AQP1, EFNB2, CDH5, CYSLTR1, PDGFD, KDR, HMOX1, EPHB4, SMAD1, JUP, NOS3, PLK2, TIE1, VEGFC, TJP1, CEACAM1, APLNR, RAPGEF2, PRKD1, TEK, TLR3, JCAD, RAPGEF3, ENG	635	225	39123	9.31011	5.10539e-18	3.38106e-20	2.55728e-20
GOTERM_BP_FAT	GO:0045766~positive regulation of angiogenesis	28	3.81471	5.02953e-17	ACVRL1, NRP1, RAMP2, FLT1, NOTCH4, GATA2, HDAC9, PIK3R6, CX3CL1, AQP1, CDH5, CYSLTR1, KDR, HMOX1, SMAD1, JUP, NOS3, PLK2, TIE1, VEGFC, TJP1, APLNR, PRKD1, TEK, TLR3, JCAD, RAPGEF3, ENG	635	203	39123	8.49807	3.44322e-13	1.57946e-15	1.19463e-15
Annotation Cluster 4	Enrichment Score: 34.37707461559923
Category	Term	Count	%	PValue	Genes	List Total	Pop Hits	Pop Total	Fold Enrichment	Bonferroni	Benjamini	FDR
GOTERM_BP_FAT	GO:0030334~regulation of cell migration	108	14.7139	3.33428e-55	IFITM3, PBLD1, PLVAP, RIPOR1, PLXND1, ULK4, ADARB1, ICAM1, AQP1, CDH5, GJA1, DACH1, KDR, CARD10, IGFBP3, CLDN5, SHTN1, ADAM15, RIN3, PRKD1, JCAD, CD274, SEMA7A, SDC3, PDGFB, STC1, ALOX12, GATA2, ADGRG1, PODXL, PDGFD, HMOX1, SRGAP2, PLXNA4, LYN, NUS1, JUP, CAV1, PLK2, SSH2, MCC, PTK2, EFNA1, SELP, BST2, AFDN, CXCL12, RGCC, KITL, TRPV4, CD200, ACVRL1, NRP1, DOCK4, PTPRR, ROBO4, FLT1, MCTP1, FLT4, D…	635	1003	39123	6.63409	2.28265e-51	1.08698e-52	8.22139e-53
GOTERM_BP_FAT	GO:2000145~regulation of cell motility	111	15.1226	3.67109e-55	IFITM3, PBLD1, PLVAP, RIPOR1, PRAG1, PLXND1, ULK4, ADARB1, ICAM1, AQP1, CDH5, GJA1, DACH1, KDR, CARD10, IGFBP3, CLDN5, SHTN1, ADAM15, RIN3, PRKD1, JCAD, CD274, SEMA7A, SDC3, PDGFB, STC1, ARHGAP18, ALOX12, GATA2, ADGRG1, PODXL, PDGFD, HMOX1, SRGAP2, PLXNA4, LYN, NUS1, JUP, CAV1, PLK2, SSH2, MCC, PTK2, EFNA1, SELP, BST2, AFDN, CXCL12, RGCC, KITL, TRPV4, CD200, ACVRL1, NRP1, DOCK4, PTPRR, ROBO4, FLT…	635	1070	39123	6.39142	2.51323e-51	1.14238e-52	8.64042e-53
GOTERM_BP_FAT	GO:0040013~negative regulation of locomotion	49	6.67575	2.12756e-28	ACVRL1, IFITM3, ROBO2, NRP1, PBLD1, ROBO4, PTPRR, MCTP1, TRIM30D, PTPRM, ADARB1, CX3CL1, PTPRG, GJA1, DACH1, HYAL2, TRIM25, ADAMTS9, TRIM21, CARD10, EGFL7, DUSP3, IGFBP3, ARAP3, CLDN5, ADORA2A, ADAM15, MMRN2, PPARG, RIN3, PLCB1, ENG, SEMA7A, PDGFB, SEMA3G, STC1, SEMA3F, DLL4, ADGRG1, SRGAP2, JUP, TIE1, MCC, PTK2, BST2, AFDN, RGCC, CXCL12, CD200	635	377	39123	8.0078	1.45653e-24	1.60058e-26	1.2106e-26
GOTERM_BP_FAT	GO:0051271~negative regulation of cellular component movement	45	6.13079	1.08646e-25	ACVRL1, IFITM3, NRP1, PBLD1, SEMA7A, PTPRR, ROBO4, MCTP1, PDGFB, SEMA3G, PTPRM, STC1, ADARB1, SEMA3F, CX3CL1, PTPRG, DLL4, GJA1, ADGRG1, DACH1, HYAL2, SRGAP2, ADAMTS9, CARD10, EGFL7, DUSP3, JUP, IGFBP3, TIE1, TMOD3, ARAP3, MCC, PTK2, BST2, CLDN5, AFDN, CXCL12, RGCC, ADAM15, MMRN2, PPARG, RIN3, PLCB1, CD200, ENG	635	354	39123	7.83191	7.43792e-22	6.641e-24	5.02295e-24
GOTERM_BP_FAT	GO:0030336~negative regulation of cell migration	40	5.44959	1.60395e-23	ACVRL1, IFITM3, PBLD1, PTPRR, ROBO4, MCTP1, PDGFB, PTPRM, STC1, ADARB1, CX3CL1, PTPRG, DLL4, GJA1, ADGRG1, DACH1, HYAL2, SRGAP2, ADAMTS9, CARD10, EGFL7, DUSP3, JUP, IGFBP3, TIE1, ARAP3, MCC, PTK2, BST2, CLDN5, AFDN, CXCL12, RGCC, ADAM15, MMRN2, PPARG, RIN3, PLCB1, CD200, ENG	635	302	39123	8.1604	1.09806e-19	8.44662e-22	6.38864e-22
GOTERM_BP_FAT	GO:2000146~negative regulation of cell motility	40	5.44959	1.20412e-22	ACVRL1, IFITM3, PBLD1, PTPRR, ROBO4, MCTP1, PDGFB, PTPRM, STC1, ADARB1, CX3CL1, PTPRG, DLL4, GJA1, ADGRG1, DACH1, HYAL2, SRGAP2, ADAMTS9, CARD10, EGFL7, DUSP3, JUP, IGFBP3, TIE1, ARAP3, MCC, PTK2, BST2, CLDN5, AFDN, CXCL12, RGCC, ADAM15, MMRN2, PPARG, RIN3, PLCB1, CD200, ENG	635	319	39123	7.72552	8.24339e-19	5.84638e-21	4.42193e-21
Annotation Cluster 5	Enrichment Score: 30.691982715426253
Category	Term	Count	%	PValue	Genes	List Total	Pop Hits	Pop Total	Fold Enrichment	Bonferroni	Benjamini	FDR
GOTERM_BP_FAT	GO:0010646~regulation of cell communication	234	31.8801	9.35767e-80	PBLD1, SPAAR, ULK4, F11R, ZDHHC2, ICAM1, GJA1, SOX17, TMEM88, GJA5, TNFSF10, KDR, TRIM24, TRIM25, SOX7, TRIM21, UNC13B, PRKCG, CXADR, PRKCH, RSAD2, UNC5B, STARD8, SOX13, SIGIRR, RNF125, CCNY, KCNQ1, TRIB3, KCTD12, PRKD1, PDGFB, GATA2, PCDH17, PIK3R6, RNF213, SEC14L1, CHST11, PDGFD, HMOX1, SPTBN1, JAG2, LYN, PLK2, FZD6, PDE2A, IRGM2, IRGM1, EIF2AK2, NMI, PARP14, PTK2, SLC6A6, LPAR6, KITL, ID1, CCD…	635	3671	39123	3.92726	6.40626e-76	4.69363e-76	3.55005e-76
GOTERM_BP_FAT	GO:0023051~regulation of signaling	235	32.0163	1.3712e-79	PBLD1, SPAAR, ULK4, F11R, ZDHHC2, ICAM1, GJA1, SOX17, TMEM88, GJA5, TNFSF10, KDR, TRIM24, TRIM25, SOX7, TRIM21, UNC13B, PRKCG, CXADR, PRKCH, RSAD2, UNC5B, STARD8, SOX13, SIGIRR, RNF125, CCNY, KCNQ1, TRIB3, KCTD12, PRKD1, PDGFB, GATA2, PCDH17, PIK3R6, RNF213, SEC14L1, CHST11, PDGFD, HMOX1, SPTBN1, JAG2, LYN, PLK2, FZD6, PDE2A, IRGM2, IRGM1, EIF2AK2, NMI, PARP14, PTK2, SLC6A6, LPAR6, KITL, ID1, CCD…	635	3711	39123	3.90153	9.38726e-76	4.69363e-76	3.55005e-76
GOTERM_BP_FAT	GO:0009966~regulation of signal transduction	200	27.248	2.43709e-67	PBLD1, SPAAR, ULK4, F11R, ICAM1, SOX17, TMEM88, TNFSF10, KDR, TRIM24, TRIM25, SOX7, TRIM21, UNC13B, PRKCH, RSAD2, UNC5B, STARD8, SOX13, SIGIRR, RNF125, CCNY, TRIB3, KCTD12, PRKD1, PDGFB, GATA2, PIK3R6, RNF213, SEC14L1, CHST11, PDGFD, HMOX1, SPTBN1, JAG2, LYN, FZD6, PDE2A, IRGM2, IRGM1, EIF2AK2, NMI, PARP14, PTK2, LPAR6, KITL, ID1, CCDC88C, CALM1, ROBO2, ACVRL1, NRP1, PTPRR, SH3RF1, VSIR, CX3CL1, …	635	3099	39123	3.97619	1.66843e-63	5.56144e-64	4.20642e-64
GOTERM_BP_FAT	GO:0035556~intracellular signal transduction	186	25.3406	7.57514e-66	PLVAP, RIPOR1, SPAAR, PRAG1, ULK4, AHR, F11R, ICAM1, AQP1, PREX2, EDNRB, RPS6KA2, TNFSF10, TRIM24, CHP2, KDR, TRIM25, CAR8, TRIM21, TGM2, PRKCG, UNC13B, CARD10, PRKCH, UNC5B, RALGAPA1, STARD8, IGFBP3, SHTN1, RNF125, DOK4, APLNR, TRIB3, PRKD1, TRIM34B, JCAD, TRIM34A, DGKH, SEMA7A, NPR1, PDGFB, PIK3R3, ARHGAP18, CSF2RB, DDX60, SEZ6L2, RASGRP2, PIK3R6, RHOBTB1, RASGRP3, SLC9A3R2, NUAK1, ADGRG1, SEC1…	635	2724	39123	4.20692	5.18594e-62	1.03719e-62	7.84482e-63
GOTERM_BP_FAT	GO:0065009~regulation of molecular function	178	24.2507	1.63353e-57	SCARB1, RIPOR1, PLXND1, AHR, ADARB1, F11R, ICAM1, AQP1, IFIT2, GJA1, CNST, TNFSF10, CHP2, KDR, TRIM25, TRIM21, SOX7, EPHB4, TGM2, ARRDC4, CARD10, PRKCH, RALGAPA1, APLP2, CTNNBIP1, SIGIRR, CLDN5, CCNY, ADAM15, KCNQ1, MFNG, HECW2, PKP4, TRIB3, RIN3, PRKD1, ZFPM1, TRIM34B, TRIM34A, DGKH, SLC1A1, PDGFB, PIK3R3, ALOX12, RASGRP2, ACACB, PIK3R6, RASGRP3, NUAK1, IRAK2, PDGFD, HMOX1, SRGAP2, PLXNA4, GPIHB…	635	2824	39123	3.88341	1.11832e-53	6.98948e-55	5.28653e-55
GOTERM_BP_FAT	GO:0006796~phosphate-containing compound metabolic process	180	24.5232	1.14952e-50	PBLD1, SCARB1, PLVAP, ALDH1L1, PRAG1, GDA, ULK4, AHR, ADARB1, ICAM1, CDH5, EDNRB, CNST, RPS6KA2, TRIM24, CHP2, KDR, PIM3, EPHB4, NUDT12, PRKCG, CARD10, ENTPD1, PRKCH, APLP2, IGFBP3, PLPP6, DOK4, CCNY, APLNR, CMPK2, TRIB3, PRKD1, JCAD, PLPP1, IDO1, DGKH, CDS1, SEMA7A, PFKFB3, NPR1, SLC1A1, PDGFB, PIK3R3, GMPR, CSF2RB, PIK3R6, NUAK1, ATXN1, GRK5, IRAK2, PDGFD, SPTBN1, LYN, NUS1, SMAD1, SRMS, YES1, …	635	3218	39123	3.44624	7.86961e-47	2.91467e-48	2.20452e-48
GOTERM_BP_FAT	GO:0006793~phosphorus metabolic process	182	24.7956	2.33108e-50	PBLD1, SCARB1, PLVAP, ALDH1L1, PRAG1, GDA, ULK4, AHR, ADARB1, ICAM1, CDH5, EDNRB, CNST, RPS6KA2, TRIM24, CHP2, KDR, PIM3, EPHB4, NUDT12, PRKCG, CARD10, ENTPD1, PRKCH, APLP2, IGFBP3, PLPP6, DOK4, CCNY, APLNR, CMPK2, TRIB3, PRKD1, JCAD, PLPP1, IDO1, DGKH, CDS1, SEMA7A, PFKFB3, NPR1, SLC1A1, PDGFB, PIK3R3, GMPR, CSF2RB, ACACB, PIK3R6, NUAK1, ATXN1, GRK5, IRAK2, PDGFD, SPTBN1, LYN, NUS1, SMAD1, SRMS,…	635	3303	39123	3.39486	1.59585e-46	5.69948e-48	4.31083e-48
GOTERM_BP_FAT	GO:0048584~positive regulation of response to stimulus	162	22.0708	1.22348e-49	PRAG1, GIMAP5, F11R, ICAM1, CDH5, GJA1, TNFSF10, CHP2, KDR, TRIM25, ENPP4, TRIM21, SYBU, TGM2, PRKCG, UNC13B, GBP5, CARD10, PRKCH, RSAD2, UNC5B, IGFBP3, RNF125, DOK4, MFNG, SRARP, TIMELESS, PRKD1, TRIM34B, JCAD, H2-D1, IDO1, TRIM34A, CD274, SEMA7A, NPR1, PDGFB, DDX60, GATA2, PIK3R6, MNDAL, ATXN3, ADGRG1, SEC14L1, IRAK2, PDGFD, SLC15A3, JAG2, BTNL9, LYN, CAV2, CAV1, PDE2A, IRGM2, IRGM1, EIF2AK2, F…	635	2669	39123	3.7396	8.37598e-46	2.79199e-47	2.11173e-47
GOTERM_BP_FAT	GO:0050790~regulation of catalytic activity	139	18.9373	5.03998e-46	SCARB1, RIPOR1, PLXND1, AHR, ADARB1, F11R, ICAM1, AQP1, CNST, TNFSF10, CHP2, KDR, SOX7, EPHB4, TGM2, ARRDC4, CARD10, RALGAPA1, APLP2, CCNY, PKP4, TRIB3, RIN3, PRKD1, DGKH, SLC1A1, PDGFB, PIK3R3, ALOX12, RASGRP2, ACACB, PIK3R6, RASGRP3, NUAK1, PDGFD, SRGAP2, PLXNA4, GPIHBP1, LYN, NUS1, CAV2, CAV1, IRGM2, IRGM1, EIF2AK2, TNFRSF10B, ARHGAP27, ARHGAP26, PTK2, EFNA1, ACER2, AFDN, PTPRB, RGCC, KITL, CA…	635	2110	39123	4.05874	3.45037e-42	1.07824e-43	8.15532e-44
GOTERM_BP_FAT	GO:0044093~positive regulation of molecular function	122	16.6213	1.46943e-43	SCARB1, RIPOR1, PLXND1, F11R, ICAM1, TNFSF10, CHP2, KDR, TRIM25, TRIM21, SOX7, EPHB4, TGM2, ARRDC4, CARD10, PRKCH, RALGAPA1, CLDN5, CCNY, MFNG, PKP4, TRIB3, RIN3, PRKD1, TRIM34B, TRIM34A, SLC1A1, PDGFB, ALOX12, RASGRP2, PIK3R6, RASGRP3, IRAK2, PDGFD, SRGAP2, GPIHBP1, LYN, NUS1, JUP, CAV2, CAV1, PLK2, IRGM2, IRGM1, EIF2AK2, TNFRSF10B, ARHGAP27, ARHGAP26, PTK2, EFNA1, ACER2, AFDN, RGCC, KITL, CALM1…	635	1709	39123	4.39821	1.00597e-39	3.0484e-41	2.30567e-41
GOTERM_BP_FAT	GO:0010647~positive regulation of cell communication	133	18.1199	5.4214e-43	PRAG1, F11R, ZDHHC2, ICAM1, CDH5, GJA1, GJA5, TNFSF10, CHP2, KDR, TRIM25, CAR7, TRIM21, SYBU, TGM2, PRKCG, UNC13B, CARD10, PRKCH, RSAD2, UNC5B, IGFBP3, DOK4, MFNG, SRARP, PRKD1, TRIM34B, JCAD, TRIM34A, SEMA7A, NPR1, SLC1A1, PDGFB, DDX60, PIK3R6, ADGRG1, PDGFD, SLC15A3, JAG2, LYN, CAV2, CAV1, PLK2, IRGM2, IRGM1, EIF2AK2, NMI, PARP14, PTK2, SYT7, EFNA1, SELP, CXCL12, LPAR6, KITL, TRPV4, CALM1, SERI…	635	2058	39123	3.98166	3.71149e-39	1.09162e-40	8.25648e-41
GOTERM_BP_FAT	GO:0006464~cellular protein modification process	187	25.4768	9.27319e-43	PBLD1, PLVAP, PRAG1, GALNT15, GALNT18, ULK4, ADARB1, ZDHHC2, GALNT10, ICAM1, CDH5, EDNRB, RPS6KA2, TRIM24, KDR, TRIM25, PIM3, TRIM21, EPHB4, TGM2, HERC6, PRKCG, ARRDC4, CARD10, PRKCH, APLP2, IGFBP3, TPST2, PLPP6, RNF125, DOK4, CCNY, HECW2, EOGT, APLNR, TRIB3, PRKD1, TRIM34B, JCAD, TRIM34A, SEMA7A, UBA7, NPR1, EPAS1, SLC1A1, PDGFB, PIK3R3, CSF2RB, TMTC1, GATA2, PIK3R6, ATXN3, NUAK1, RNF213, GRK5, …	635	3928	39123	2.93311	6.34842e-39	1.81384e-40	1.3719e-40
GOTERM_BP_FAT	GO:0036211~protein modification process	187	25.4768	1.06952e-42	PBLD1, PLVAP, PRAG1, GALNT15, GALNT18, ULK4, ADARB1, ZDHHC2, GALNT10, ICAM1, CDH5, EDNRB, RPS6KA2, TRIM24, KDR, TRIM25, PIM3, TRIM21, EPHB4, TGM2, HERC6, PRKCG, ARRDC4, CARD10, PRKCH, APLP2, IGFBP3, TPST2, PLPP6, RNF125, DOK4, CCNY, HECW2, EOGT, APLNR, TRIB3, PRKD1, TRIM34B, JCAD, TRIM34A, SEMA7A, UBA7, NPR1, EPAS1, SLC1A1, PDGFB, PIK3R3, CSF2RB, TMTC1, GATA2, PIK3R6, ATXN3, NUAK1, RNF213, GRK5, …	635	3932	39123	2.93013	7.32194e-39	2.03387e-40	1.53833e-40
GOTERM_BP_FAT	GO:0023056~positive regulation of signaling	132	17.9837	6.85721e-42	PRAG1, F11R, ZDHHC2, ICAM1, CDH5, GJA1, TNFSF10, CHP2, KDR, TRIM25, CAR7, TRIM21, SYBU, TGM2, PRKCG, UNC13B, CARD10, PRKCH, RSAD2, UNC5B, IGFBP3, DOK4, MFNG, SRARP, PRKD1, TRIM34B, JCAD, TRIM34A, SEMA7A, NPR1, SLC1A1, PDGFB, DDX60, PIK3R6, ADGRG1, PDGFD, SLC15A3, JAG2, LYN, CAV2, CAV1, PLK2, IRGM2, IRGM1, EIF2AK2, NMI, PARP14, PTK2, SYT7, EFNA1, SELP, CXCL12, LPAR6, KITL, TRPV4, CALM1, SERINC3, F…	635	2076	39123	3.91746	4.69445e-38	1.23538e-39	9.34386e-40
GOTERM_BP_FAT	GO:0016310~phosphorylation	141	19.2098	1.26337e-41	PBLD1, PLVAP, PRAG1, ULK4, ADARB1, ICAM1, CDH5, EDNRB, RPS6KA2, TRIM24, KDR, PIM3, EPHB4, PRKCG, CARD10, PRKCH, APLP2, IGFBP3, DOK4, CCNY, APLNR, CMPK2, TRIB3, PRKD1, JCAD, DGKH, SEMA7A, NPR1, SLC1A1, PDGFB, PIK3R3, CSF2RB, PIK3R6, NUAK1, ATXN1, GRK5, IRAK2, PDGFD, SPTBN1, LYN, SMAD1, SRMS, YES1, CAV2, CAV1, PLK2, PDE2A, IRGM2, IRGM1, EIF2AK2, PARP14, PTK2, EFNA1, PTPRB, CXCL12, RGCC, KITL, TRPV4…	635	2373	39123	3.66083	8.649e-38	2.21769e-39	1.67736e-39
GOTERM_BP_FAT	GO:0006468~protein phosphorylation	129	17.5749	1.43084e-41	PBLD1, PLVAP, PRAG1, ULK4, ADARB1, ICAM1, EDNRB, RPS6KA2, TRIM24, KDR, PIM3, EPHB4, PRKCG, CARD10, PRKCH, APLP2, IGFBP3, DOK4, CCNY, APLNR, TRIB3, PRKD1, JCAD, SEMA7A, NPR1, SLC1A1, PDGFB, PIK3R3, CSF2RB, PIK3R6, NUAK1, GRK5, IRAK2, PDGFD, SPTBN1, LYN, SMAD1, SRMS, YES1, CAV2, CAV1, PLK2, IRGM2, IRGM1, EIF2AK2, PARP14, PTK2, EFNA1, PTPRB, CXCL12, RGCC, KITL, TRPV4, ID1, CALM1, FGFR3, MAP3K11, ACV…	635	1998	39123	3.97789	9.79555e-38	2.44889e-39	1.85223e-39
GOTERM_BP_FAT	GO:1902531~regulation of intracellular signal transduction	122	16.6213	1.06655e-39	RIPOR1, SPAAR, PRAG1, ULK4, F11R, ICAM1, TNFSF10, TRIM24, CHP2, KDR, TRIM25, TRIM21, TGM2, CARD10, UNC5B, RALGAPA1, STARD8, IGFBP3, RNF125, DOK4, APLNR, TRIB3, PRKD1, TRIM34B, JCAD, TRIM34A, SEMA7A, NPR1, PDGFB, ARHGAP18, DDX60, SEZ6L2, PIK3R6, SLC9A3R2, ADGRG1, SEC14L1, PDGFD, SLC15A3, LYN, CAV2, CAV1, PDE2A, EIF2AK2, NMI, ARHGAP26, PARP14, PTK2, EFNA1, SELP, CXCL12, LPAR6, KITL, TRPV4, BCL3, ID…	635	1867	39123	4.026	7.30163e-36	1.62259e-37	1.22725e-37
GOTERM_BP_FAT	GO:0009893~positive regulation of metabolic process	181	24.6594	1.49296e-39	SCARB1, FHOD1, AHR, PRDM1, ADARB1, ETS2, ICAM1, ELK3, CDH5, GJA1, EDNRB, SOX17, SOX18, RPS6KA2, TNFSF10, TRIM24, CHP2, KDR, TRIM21, SOX7, EPHB4, LMO1, PRKCG, ARRDC4, CARD10, STARD4, IGFBP3, MRTFB, LMO7, CLDN5, DOK4, CCNY, HECW2, TIMELESS, APLNR, TRIB3, ERG, PRKD1, ZFPM1, TRIM34B, JCAD, TRIM34A, CASZ1, SEMA7A, EPAS1, SLC1A1, PDGFB, ECSCR, PIK3R3, ALOX12, GATA2, PIK3R6, HELZ2, ATXN3, ATXN1, PDGFD, …	635	3911	39123	2.85134	1.02208e-35	2.22192e-37	1.68056e-37
GOTERM_BP_FAT	GO:0009967~positive regulation of signal transduction	116	15.8038	2.25058e-39	PRAG1, F11R, ICAM1, CDH5, TNFSF10, CHP2, KDR, TRIM25, TRIM21, TGM2, UNC13B, CARD10, PRKCH, RSAD2, UNC5B, IGFBP3, DOK4, MFNG, SRARP, PRKD1, TRIM34B, JCAD, TRIM34A, SEMA7A, NPR1, PDGFB, DDX60, PIK3R6, ADGRG1, PDGFD, SLC15A3, JAG2, LYN, CAV2, CAV1, IRGM2, IRGM1, EIF2AK2, NMI, PARP14, PTK2, EFNA1, SELP, CXCL12, LPAR6, KITL, TRPV4, CALM1, SERINC3, FGFR3, MAP3K11, ROBO2, ACVRL1, NRP1, FLT1, TRIM30D, FL…	635	1702	39123	4.19911	1.54075e-35	3.27819e-37	2.47947e-37
GOTERM_BP_FAT	GO:0019220~regulation of phosphate metabolic process	121	16.485	3.59554e-38	PBLD1, SCARB1, ULK4, AHR, ADARB1, ICAM1, CDH5, EDNRB, CNST, CHP2, KDR, EPHB4, CARD10, ENTPD1, APLP2, IGFBP3, DOK4, CCNY, APLNR, TRIB3, PRKD1, JCAD, SEMA7A, SLC1A1, PDGFB, PIK3R3, PIK3R6, NUAK1, ATXN1, PDGFD, LYN, YES1, CAV2, CAV1, PDE2A, IRGM2, IRGM1, EIF2AK2, PARP14, PTK2, EFNA1, PTPRB, CXCL12, RGCC, KITL, TRPV4, ID1, CCDC88C, CALM1, FGFR3, MAP3K11, ACVRL1, NRP1, PTPRR, FLT1, TRIM30D, FLT4, ECE1…	635	1904	39123	3.91541	2.46151e-34	4.82649e-36	3.65053e-36
GOTERM_BP_FAT	GO:0051174~regulation of phosphorus metabolic process	121	16.485	5.69068e-38	PBLD1, SCARB1, ULK4, AHR, ADARB1, ICAM1, CDH5, EDNRB, CNST, CHP2, KDR, EPHB4, CARD10, ENTPD1, APLP2, IGFBP3, DOK4, CCNY, APLNR, TRIB3, PRKD1, JCAD, SEMA7A, SLC1A1, PDGFB, PIK3R3, PIK3R6, NUAK1, ATXN1, PDGFD, LYN, YES1, CAV2, CAV1, PDE2A, IRGM2, IRGM1, EIF2AK2, PARP14, PTK2, EFNA1, PTPRB, CXCL12, RGCC, KITL, TRPV4, ID1, CCDC88C, CALM1, FGFR3, MAP3K11, ACVRL1, NRP1, PTPRR, FLT1, TRIM30D, FLT4, ECE1…	635	1913	39123	3.89699	3.89584e-34	7.49199e-36	5.6666e-36
GOTERM_BP_FAT	GO:0010604~positive regulation of macromolecule metabolic process	165	22.4796	2.23978e-35	FHOD1, AHR, PRDM1, ADARB1, ETS2, ICAM1, ELK3, CDH5, GJA1, EDNRB, SOX17, SOX18, RPS6KA2, TNFSF10, TRIM24, CHP2, KDR, SOX7, LMO1, PRKCG, ARRDC4, CARD10, IGFBP3, MRTFB, LMO7, CLDN5, DOK4, CCNY, HECW2, TIMELESS, APLNR, TRIB3, ERG, PRKD1, ZFPM1, JCAD, CASZ1, SEMA7A, EPAS1, SLC1A1, PDGFB, ECSCR, PIK3R3, ALOX12, GATA2, PIK3R6, HELZ2, ATXN3, ATXN1, PDGFD, LYN, SMAD1, YES1, JUP, CAV2, CAV1, PLK2, PDE2A, I…	635	3584	39123	2.83645	1.53335e-31	2.73813e-33	2.071e-33
GOTERM_BP_FAT	GO:0051246~regulation of protein metabolic process	151	20.5722	4.03762e-35	PBLD1, ULK4, ADARB1, ZDHHC2, ICAM1, AQP1, CDH5, GJA1, EDNRB, SOX17, RPS6KA2, TNFSF10, KDR, TRIM21, SOX7, PRKCG, ARRDC4, CARD10, APLP2, IGFBP3, DOK4, CCNY, HECW2, APLNR, TRIB3, PRKD1, JCAD, SEMA7A, EPAS1, NOTCH4, SLC1A1, PDGFB, ECSCR, PIK3R3, ALOX12, GATA2, PIK3R6, ATXN3, NUAK1, PDGFD, TPPP, N4BP1, LYN, CTLA2A, YES1, CAV2, CAV1, PLK2, IRGM2, IRGM1, EIF2AK2, TNFRSF10B, NMI, PARP14, PTK2, EFNA1, ACE…	635	3079	39123	3.02152	2.76415e-31	4.84939e-33	3.66786e-33
GOTERM_BP_FAT	GO:0043085~positive regulation of catalytic activity	96	13.079	6.58426e-35	DOCK6, SCARB1, DOCK4, FLT1, DOCK9, FLT4, RASGRF2, PIK3CB, C1QTNF9, F11R, VSIR, CX3CL1, ICAM1, CASP8, TNFSF10, KDR, CASP1, CHP2, SOX7, EPHB4, TGM2, ARRDC4, CARD10, EDN1, ARHGEF15, MMD, RALGAPA1, ITGA1, ARAP3, TBC1D2, CEACAM1, CCNY, RAPGEF1, RAPGEF2, ITGA6, TRIB3, PPARG, PKP4, RIN3, PRKD1, RAPGEF5, ARHGEF5, RAPGEF3, RAPGEF4, RALB, SLC1A1, PDGFB, ADCY4, NEDD9, ALOX12, AKAP5, NOD2, RASGRP2, UACA, PIK…	635	1307	39123	4.52537	4.50759e-31	7.7717e-33	5.87816e-33
GOTERM_BP_FAT	GO:0042325~regulation of phosphorylation	109	14.8501	1.51215e-34	PBLD1, ULK4, ADARB1, ICAM1, CDH5, EDNRB, KDR, EPHB4, CARD10, APLP2, IGFBP3, DOK4, CCNY, APLNR, TRIB3, PRKD1, JCAD, SEMA7A, SLC1A1, PDGFB, PIK3R3, PIK3R6, ATXN1, PDGFD, LYN, YES1, CAV2, CAV1, PDE2A, IRGM2, IRGM1, EIF2AK2, PARP14, PTK2, EFNA1, PTPRB, CXCL12, RGCC, KITL, TRPV4, ID1, CCDC88C, FGFR3, MAP3K11, ACVRL1, NRP1, PTPRR, FLT1, TRIM30D, FLT4, ECE1, PIK3CB, C1QTNF9, LDB2, CX3CL1, SH3RF1, TRIM6,…	635	1700	39123	3.95035	1.03522e-30	1.69708e-32	1.28359e-32
GOTERM_BP_FAT	GO:0031325~positive regulation of cellular metabolic process	164	22.3433	3.08305e-34	SCARB1, FHOD1, AHR, ADARB1, ETS2, ICAM1, ELK3, CDH5, EDNRB, SOX17, SOX18, TNFSF10, TRIM24, CHP2, KDR, TRIM21, SOX7, EPHB4, LMO1, PRKCG, ARRDC4, CARD10, STARD4, IGFBP3, MRTFB, LMO7, DOK4, CCNY, TIMELESS, APLNR, TRIB3, ERG, PRKD1, ZFPM1, TRIM34B, JCAD, TRIM34A, CASZ1, SEMA7A, EPAS1, SLC1A1, PDGFB, ECSCR, PIK3R3, ALOX12, GATA2, PIK3R6, HELZ2, ATXN1, PDGFD, HMOX1, LYN, SMAD1, YES1, JUP, CAV2, CAV1, P…	635	3625	39123	2.78737	2.11066e-30	3.40429e-32	2.57485e-32
GOTERM_BP_FAT	GO:0031399~regulation of protein modification process	117	15.9401	1.81062e-33	PBLD1, ULK4, ADARB1, ICAM1, CDH5, EDNRB, KDR, TRIM21, PRKCG, ARRDC4, CARD10, APLP2, IGFBP3, DOK4, CCNY, APLNR, TRIB3, PRKD1, JCAD, SEMA7A, EPAS1, SLC1A1, PDGFB, PIK3R3, GATA2, PIK3R6, NUAK1, PDGFD, TPPP, N4BP1, LYN, YES1, CAV2, CAV1, IRGM2, IRGM1, EIF2AK2, NMI, PARP14, PTK2, EFNA1, ACER2, PTPRB, CXCL12, RGCC, KITL, TRPV4, ID1, CCDC88C, CALM1, FGFR3, MAP3K11, ACVRL1, NRP1, PTPRR, FLT1, TRIM30D, FL…	635	2002	39123	3.60064	1.23955e-29	1.8781e-31	1.42051e-31
GOTERM_BP_FAT	GO:0001932~regulation of protein phosphorylation	102	13.8965	3.23059e-33	PBLD1, ULK4, ADARB1, ICAM1, CDH5, EDNRB, KDR, CARD10, APLP2, IGFBP3, DOK4, CCNY, APLNR, TRIB3, PRKD1, JCAD, SEMA7A, SLC1A1, PDGFB, PIK3R3, PIK3R6, PDGFD, LYN, YES1, CAV2, CAV1, IRGM2, IRGM1, EIF2AK2, PARP14, PTK2, EFNA1, PTPRB, CXCL12, RGCC, KITL, TRPV4, ID1, CCDC88C, FGFR3, MAP3K11, ACVRL1, NRP1, PTPRR, FLT1, TRIM30D, FLT4, ECE1, PIK3CB, C1QTNF9, CX3CL1, SH3RF1, TRIM6, HHEX, MECOM, HYAL2, CD36, …	635	1548	39123	4.05964	2.21166e-29	3.30099e-31	2.49672e-31
GOTERM_BP_FAT	GO:1902533~positive regulation of intracellular signal transduction	87	11.8529	1.74771e-32	NRP1, FLT1, PRAG1, TRIM30D, FLT4, ECE1, PIK3CB, F11R, SH3RF1, CX3CL1, ICAM1, TRIM6, CASP8, MCF2L, TNFSF10, KDR, CASP1, CHP2, TRIM25, CD36, TRIM21, LMCD1, NCK1, TGM2, CARD10, EDN1, TRIM62, VWF, UNC5B, IGFBP3, ITGA1, PARP9, ITPKB, CEACAM1, DOK4, ARHGEF3, PECAM1, RAPGEF1, CDH13, RAPGEF2, PRKD1, PLCB1, TLR3, TRIM34B, ARHGEF5, JCAD, TRIM34A, ENG, SEMA7A, RAMP3, NPR1, PDGFB, AKAP5, NOD2, DDX60, PIK3R6,…	635	1150	39123	4.66101	1.19648e-28	1.66178e-30	1.2569e-30
GOTERM_BP_FAT	GO:0032268~regulation of cellular protein metabolic process	140	19.0736	7.22801e-32	PBLD1, ULK4, ADARB1, ICAM1, AQP1, CDH5, EDNRB, TNFSF10, KDR, TRIM21, SOX7, PRKCG, ARRDC4, CARD10, APLP2, IGFBP3, DOK4, CCNY, APLNR, TRIB3, PRKD1, JCAD, SEMA7A, EPAS1, SLC1A1, PDGFB, ECSCR, PIK3R3, ALOX12, GATA2, PIK3R6, NUAK1, PDGFD, TPPP, N4BP1, LYN, CTLA2A, YES1, CAV2, CAV1, PLK2, IRGM2, IRGM1, EIF2AK2, TNFRSF10B, NMI, PARP14, PTK2, EFNA1, ACER2, PTPRB, CXCL12, RGCC, KITL, TRPV4, BCL3, ID1, CCD…	635	2886	39123	2.98875	4.94829e-28	6.42636e-30	4.8606e-30
GOTERM_BP_FAT	GO:0051336~regulation of hydrolase activity	81	11.0354	5.10912e-27	DOCK6, RIPOR1, DOCK4, FLT1, PLXND1, DOCK9, RASGRF2, AHR, F11R, SH3RF1, VSIR, CX3CL1, ICAM1, AQP1, CNST, CASP8, TNFSF10, CASP1, CHP2, SOX7, TIMP4, OASL2, TGM2, ARHGEF15, RALGAPA1, ITGA1, ARAP3, SERPINB9, TBC1D2, ADORA2A, RASA4, OAS2, PECAM1, RAPGEF1, RAPGEF2, ITGA6, PPARG, PKP4, RIN3, PRKD1, RAPGEF5, ARHGEF5, RAPGEF3, RAPGEF4, SLC1A1, PAPLN, OAS1A, NEDD9, ALOX12, RASGRP2, HDAC9, UACA, RASIP1, PPM1…	635	1196	39123	4.17265	3.49771e-23	3.49771e-25	2.6455e-25
GOTERM_BP_FAT	GO:0051247~positive regulation of protein metabolic process	101	13.7602	5.30776e-27	ICAM1, CDH5, GJA1, EDNRB, SOX17, TNFSF10, KDR, SOX7, ARRDC4, CARD10, IGFBP3, DOK4, CCNY, HECW2, APLNR, TRIB3, PRKD1, JCAD, SEMA7A, SLC1A1, PDGFB, ECSCR, PIK3R3, ALOX12, PIK3R6, ATXN3, PDGFD, LYN, YES1, CAV2, CAV1, PLK2, IRGM2, IRGM1, EIF2AK2, TNFRSF10B, NMI, PARP14, PTK2, EFNA1, ACER2, CXCL12, RGCC, KITL, TRPV4, BCL3, CALM1, FGFR3, MAP3K11, ACVRL1, NRP1, FLT1, TRIM30D, FLT4, C1QTNF9, VSIR, CX3CL1…	635	1819	39123	3.42095	3.63369e-23	3.59772e-25	2.72115e-25
GOTERM_BP_FAT	GO:0045937~positive regulation of phosphate metabolic process	83	11.3079	6.15234e-27	ACVRL1, NRP1, FLT1, TRIM30D, FLT4, C1QTNF9, SH3RF1, CX3CL1, ICAM1, CDH5, TRIM6, EDNRB, KDR, CHP2, CD36, EPHB4, CARD10, EDN1, MMD, IGFBP3, ITGA1, SH2D3C, PPP2R5A, PARP9, CEACAM1, CCNY, DOK4, ADGRF5, PECAM1, RAPGEF1, APLNR, RAPGEF2, ITGA6, PPARG, PRKD1, PLCB1, TLR3, ARHGEF5, JCAD, RAPGEF3, ENG, SEMA7A, RALB, RAMP3, SLC1A1, PDGFB, ADCY4, PIK3R3, NEDD9, AKAP5, NOD2, PIK3R6, PDGFD, GCNT2, XDH, STOX1, …	635	1258	39123	4.06496	4.21189e-23	4.12931e-25	3.12322e-25
GOTERM_BP_FAT	GO:0010562~positive regulation of phosphorus metabolic process	83	11.3079	8.43155e-27	ACVRL1, NRP1, FLT1, TRIM30D, FLT4, C1QTNF9, SH3RF1, CX3CL1, ICAM1, CDH5, TRIM6, EDNRB, KDR, CHP2, CD36, EPHB4, CARD10, EDN1, MMD, IGFBP3, ITGA1, SH2D3C, PPP2R5A, PARP9, CEACAM1, CCNY, DOK4, ADGRF5, PECAM1, RAPGEF1, APLNR, RAPGEF2, ITGA6, PPARG, PRKD1, PLCB1, TLR3, ARHGEF5, JCAD, RAPGEF3, ENG, SEMA7A, RALB, RAMP3, SLC1A1, PDGFB, ADCY4, PIK3R3, NEDD9, AKAP5, NOD2, PIK3R6, PDGFD, GCNT2, XDH, STOX1, …	635	1264	39123	4.04566	5.77224e-23	5.60411e-25	4.23869e-25
GOTERM_BP_FAT	GO:0032270~positive regulation of cellular protein metabolic process	97	13.2153	3.23406e-26	ICAM1, CDH5, EDNRB, TNFSF10, KDR, SOX7, ARRDC4, CARD10, IGFBP3, DOK4, CCNY, APLNR, TRIB3, PRKD1, JCAD, SEMA7A, SLC1A1, PDGFB, ECSCR, PIK3R3, ALOX12, PIK3R6, PDGFD, LYN, YES1, CAV2, CAV1, PLK2, IRGM2, IRGM1, EIF2AK2, TNFRSF10B, NMI, PARP14, PTK2, EFNA1, ACER2, CXCL12, RGCC, KITL, TRPV4, BCL3, CALM1, FGFR3, MAP3K11, ACVRL1, NRP1, FLT1, TRIM30D, FLT4, C1QTNF9, VSIR, CX3CL1, SH3RF1, TRIM6, CASP8, CAS…	635	1730	39123	3.45449	2.21404e-22	2.0692e-24	1.56505e-24
GOTERM_BP_FAT	GO:0042327~positive regulation of phosphorylation	75	10.218	7.22721e-24	ACVRL1, NRP1, FLT1, TRIM30D, FLT4, C1QTNF9, SH3RF1, CX3CL1, ICAM1, TRIM6, EDNRB, KDR, CD36, EPHB4, CARD10, EDN1, MMD, IGFBP3, ITGA1, SH2D3C, PARP9, CEACAM1, CCNY, DOK4, PECAM1, RAPGEF1, APLNR, RAPGEF2, ITGA6, PPARG, PRKD1, PLCB1, TLR3, ARHGEF5, JCAD, RAPGEF3, ENG, SEMA7A, RALB, RAMP3, SLC1A1, PDGFB, PIK3R3, NEDD9, AKAP5, NOD2, PIK3R6, PDGFD, GCNT2, XDH, STOX1, MAPK3, LYN, MAP3K1, YES1, CAV2, TIE1…	635	1157	39123	3.9938	4.94775e-20	3.86543e-22	2.92363e-22
GOTERM_BP_FAT	GO:0001934~positive regulation of protein phosphorylation	71	9.67302	7.54848e-23	ACVRL1, NRP1, FLT1, TRIM30D, FLT4, C1QTNF9, SH3RF1, CX3CL1, ICAM1, TRIM6, EDNRB, KDR, CD36, CARD10, EDN1, MMD, IGFBP3, ITGA1, SH2D3C, PARP9, CEACAM1, CCNY, DOK4, PECAM1, RAPGEF1, APLNR, RAPGEF2, PPARG, PRKD1, PLCB1, TLR3, ARHGEF5, JCAD, RAPGEF3, ENG, SEMA7A, RALB, RAMP3, SLC1A1, PDGFB, PIK3R3, NEDD9, AKAP5, NOD2, PIK3R6, PDGFD, GCNT2, XDH, STOX1, MAPK3, LYN, MAP3K1, YES1, CAV2, CAV1, IRGM2, EIF2A…	635	1084	39123	4.03541	5.16769e-19	3.79977e-21	2.87397e-21
GOTERM_BP_FAT	GO:0051345~positive regulation of hydrolase activity	56	7.62943	3.22879e-22	DOCK6, DOCK4, FLT1, DOCK9, RASGRF2, F11R, VSIR, CX3CL1, ICAM1, CASP8, TNFSF10, CASP1, CHP2, SOX7, TGM2, ARHGEF15, RALGAPA1, ITGA1, ARAP3, TBC1D2, RAPGEF1, RAPGEF2, ITGA6, PPARG, PKP4, RIN3, PRKD1, RAPGEF5, ARHGEF5, RAPGEF3, RAPGEF4, SLC1A1, NEDD9, ALOX12, RASGRP2, UACA, PPM1F, RASGRP3, ALS2CL, S1PR1, SRGAP2, XDH, GPIHBP1, LYN, RIC1, CAV2, HIP1R, TNFRSF10B, ARHGAP27, ARHGAP26, EFNA1, ACER2, AFDN, …	635	693	39123	4.97867	2.21043e-18	1.50369e-20	1.13732e-20
GOTERM_BP_FAT	GO:0031401~positive regulation of protein modification process	79	10.7629	3.98116e-22	ACVRL1, NRP1, FLT1, TRIM30D, FLT4, C1QTNF9, SH3RF1, CX3CL1, ICAM1, CDH5, TRIM6, EDNRB, KDR, CD36, ARRDC4, CARD10, EDN1, MMD, IGFBP3, ITGA1, SH2D3C, PPP2R5A, PARP9, CEACAM1, CCNY, DOK4, PECAM1, RAPGEF1, APLNR, RAPGEF2, TRIB3, PPARG, PRKD1, PLCB1, TLR3, ARHGEF5, JCAD, RAPGEF3, ENG, SEMA7A, RALB, RAMP3, SLC1A1, PDGFB, PIK3R3, NEDD9, PRICKLE1, AKAP5, NOD2, PIK3R6, PDGFD, GCNT2, DISC1, XDH, STOX1, MAP…	635	1365	39123	3.56577	2.7255e-18	1.8292e-20	1.38352e-20
GOTERM_BP_FAT	GO:0023014~signal transduction by protein phosphorylation	59	8.03815	9.54361e-21	NRP1, PTPRR, PLVAP, FLT1, TRIM30D, FLT4, ULK4, ECE1, PIK3CB, SH3RF1, CX3CL1, ICAM1, MECOM, HYAL2, KDR, CD36, EDN1, DUSP3, IGFBP3, ITGA1, ITPKB, CEACAM2, CEACAM1, DOK4, RAPGEF1, RAPGEF2, TRIB3, PPARG, PLCB1, SHANK3, TLR3, ARHGEF5, JCAD, SEMA7A, RAMP3, PDGFB, NOD2, PIK3R6, PDGFD, GCNT2, SH2B3, XDH, MAPK3, LYN, SMAD1, MAP3K1, CAV2, CAV1, EIF2AK2, PTK2, MAPK12, EFNA1, CXCL12, KITL, TRPV4, CTNNB1, TEK…	635	828	39123	4.39016	6.53355e-17	4.1615e-19	3.14757e-19
GOTERM_BP_FAT	GO:0000165~MAPK cascade	59	8.03815	1.07031e-20	NRP1, PTPRR, PLVAP, FLT1, TRIM30D, FLT4, ULK4, ECE1, PIK3CB, SH3RF1, CX3CL1, ICAM1, MECOM, HYAL2, KDR, CD36, EDN1, DUSP3, IGFBP3, ITGA1, ITPKB, CEACAM2, CEACAM1, DOK4, RAPGEF1, RAPGEF2, TRIB3, PPARG, PLCB1, SHANK3, TLR3, ARHGEF5, JCAD, SEMA7A, RAMP3, PDGFB, NOD2, PIK3R6, PDGFD, GCNT2, SH2B3, XDH, MAPK3, LYN, SMAD1, MAP3K1, CAV2, CAV1, EIF2AK2, PTK2, MAPK12, EFNA1, CXCL12, KITL, TRPV4, CTNNB1, TEK…	635	830	39123	4.37958	7.32734e-17	4.63756e-19	3.50764e-19
GOTERM_BP_FAT	GO:0043549~regulation of kinase activity	58	7.90191	2.00258e-20	FLT1, FLT4, PIK3CB, C1QTNF9, LDB2, ADARB1, HHEX, HYAL2, KDR, EPHB4, CARD10, EDN1, DUSP3, WARS, MMD, APLP2, ITGA1, PPP2R5A, CEACAM1, GPRC5A, CCNY, ADORA2A, RAPGEF2, TRIB3, PPARG, ARHGEF5, RALB, SLC1A1, PDGFB, LRP5, PIK3R3, NEDD9, NOD2, PIK3R6, RASIP1, PPM1F, PDGFD, SH3BP5, SH2B3, STOX1, LYN, MAP3K1, TIE1, CAV1, IRGM2, EIF2AK2, VEGFC, IRGM1, PTK2, EFNA1, PTPRB, RGCC, FABP4, TCIM, KITL, TEK, FGFR3, …	635	813	39123	4.39537	1.37097e-16	8.56854e-19	6.48085e-19
GOTERM_BP_FAT	GO:0051338~regulation of transferase activity	61	8.31063	1.80348e-19	FLT1, FLT4, PIK3CB, C1QTNF9, LDB2, ADARB1, HHEX, HYAL2, KDR, EPHB4, ARRDC4, CARD10, EDN1, DUSP3, WARS, MMD, APLP2, ITGA1, PPP2R5A, CEACAM1, GPRC5A, CCNY, ADORA2A, RAPGEF2, TRIB3, PPARG, ARHGEF5, RALB, SLC1A1, PDGFB, LRP5, PIK3R3, NEDD9, NOD2, PIK3R6, RASIP1, PPM1F, PDGFD, SH3BP5, SH2B3, STOX1, MAPK3, LYN, MAP3K1, TIE1, CAV1, IRGM2, EIF2AK2, VEGFC, IRGM1, PTK2, EFNA1, PTPRB, RGCC, FABP4, TCIM, KIT…	635	940	39123	3.99816	1.23466e-15	6.67384e-18	5.04779e-18
GOTERM_BP_FAT	GO:0043408~regulation of MAPK cascade	54	7.35695	3.77162e-18	NRP1, PTPRR, FLT1, TRIM30D, FLT4, ULK4, ECE1, PIK3CB, SH3RF1, CX3CL1, ICAM1, MECOM, HYAL2, KDR, CD36, EDN1, DUSP3, IGFBP3, ITGA1, CEACAM2, CEACAM1, DOK4, RAPGEF1, RAPGEF2, TRIB3, PPARG, PLCB1, TLR3, ARHGEF5, JCAD, SEMA7A, RAMP3, PDGFB, NOD2, PIK3R6, PDGFD, GCNT2, SH2B3, XDH, MAPK3, LYN, MAP3K1, CAV2, CAV1, EIF2AK2, EFNA1, CXCL12, KITL, TRPV4, ID1, CTNNB1, TEK, FGFR3, MAP3K11	635	794	39123	4.19017	2.58205e-14	1.27824e-16	9.66804e-17
GOTERM_BP_FAT	GO:0043087~regulation of GTPase activity	40	5.44959	4.01013e-18	DOCK6, RIPOR1, DOCK4, PLXND1, DOCK9, RASGRF2, NEDD9, RASGRP2, F11R, RASIP1, CX3CL1, ICAM1, RASGRP3, FGD6, ALS2CL, S1PR1, SRGAP2, PLXNA4, TGM2, RIC1, ARHGEF15, RALGAPA1, CAV2, ARAP3, ARHGAP27, ARHGAP26, AFDN, TBC1D2, RASA4, RAPGEF1, PECAM1, RAPGEF2, ITGA6, PKP4, RIN3, RGS12, RAPGEF5, ARHGEF5, RAPGEF3, RAPGEF4	635	428	39123	5.75804	2.74534e-14	1.35238e-16	1.02288e-16
GOTERM_BP_FAT	GO:0045859~regulation of protein kinase activity	49	6.67575	8.67884e-17	FLT1, PIK3CB, C1QTNF9, ADARB1, HHEX, HYAL2, CARD10, EDN1, DUSP3, WARS, MMD, APLP2, ITGA1, CEACAM1, GPRC5A, CCNY, ADORA2A, RAPGEF2, TRIB3, PPARG, ARHGEF5, RALB, SLC1A1, PDGFB, LRP5, NEDD9, NOD2, PIK3R6, RASIP1, PPM1F, PDGFD, SH3BP5, SH2B3, STOX1, LYN, MAP3K1, CAV1, IRGM2, EIF2AK2, VEGFC, IRGM1, PTK2, EFNA1, PTPRB, RGCC, FABP4, TCIM, KITL, MAP3K11	635	709	39123	4.25803	7.60059e-13	2.629e-15	1.98845e-15
GOTERM_BP_FAT	GO:0043547~positive regulation of GTPase activity	33	4.49591	2.93606e-15	DOCK6, DOCK4, DOCK9, RASGRF2, NEDD9, RASGRP2, F11R, CX3CL1, ICAM1, RASGRP3, ALS2CL, S1PR1, SRGAP2, TGM2, RIC1, ARHGEF15, RALGAPA1, CAV2, ARAP3, ARHGAP27, ARHGAP26, AFDN, TBC1D2, RAPGEF1, RAPGEF2, ITGA6, PKP4, RIN3, RGS12, RAPGEF5, ARHGEF5, RAPGEF3, RAPGEF4	635	345	39123	5.89323	1.97615e-11	7.76073e-14	5.86986e-14
GOTERM_BP_FAT	GO:0043410~positive regulation of MAPK cascade	40	5.44959	6.25771e-14	NRP1, SEMA7A, RAMP3, FLT1, TRIM30D, FLT4, PDGFB, NOD2, SH3RF1, PIK3R6, CX3CL1, ICAM1, PDGFD, GCNT2, KDR, CD36, XDH, MAPK3, EDN1, MAP3K1, CAV2, IGFBP3, ITGA1, EIF2AK2, EFNA1, CEACAM1, CXCL12, DOK4, KITL, TRPV4, RAPGEF1, CTNNB1, RAPGEF2, TEK, PLCB1, FGFR3, TLR3, MAP3K11, ARHGEF5, JCAD	635	570	39123	4.32358	4.28673e-10	1.45715e-12	1.10212e-12
GOTERM_BP_FAT	GO:0051347~positive regulation of transferase activity	40	5.44959	1.10206e-12	RALB, FLT1, FLT4, SLC1A1, PDGFB, NEDD9, C1QTNF9, NOD2, PIK3R6, PDGFD, KDR, EPHB4, STOX1, MAPK3, LYN, ARRDC4, CARD10, EDN1, MAP3K1, MMD, TIE1, ITGA1, IRGM2, VEGFC, IRGM1, EIF2AK2, PTK2, EFNA1, CEACAM1, RGCC, CCNY, TCIM, KITL, CTNNB1, RAPGEF2, TRIB3, TEK, FGFR3, MAP3K11, ARHGEF5	635	625	39123	3.94311	7.54434e-09	2.26962e-11	1.71664e-11
GOTERM_BP_FAT	GO:0033674~positive regulation of kinase activity	36	4.90463	8.6387e-12	RALB, FLT1, FLT4, SLC1A1, PDGFB, NEDD9, C1QTNF9, NOD2, PIK3R6, PDGFD, KDR, EPHB4, STOX1, LYN, CARD10, EDN1, MAP3K1, MMD, TIE1, ITGA1, IRGM2, VEGFC, IRGM1, EIF2AK2, PTK2, EFNA1, CEACAM1, RGCC, CCNY, TCIM, KITL, RAPGEF2, TEK, FGFR3, MAP3K11, ARHGEF5	635	548	39123	4.04744	5.91402e-08	1.59408e-10	1.20569e-10
GOTERM_BP_FAT	GO:0071900~regulation of protein serine/threonine kinase activity	33	4.49591	1.73195e-11	RALB, FLT1, LRP5, PDGFB, PIK3CB, C1QTNF9, NOD2, PIK3R6, RASIP1, HHEX, HYAL2, PDGFD, SH2B3, LYN, CARD10, EDN1, DUSP3, MAP3K1, CAV1, ITGA1, IRGM2, IRGM1, EIF2AK2, CEACAM1, RGCC, CCNY, TCIM, KITL, RAPGEF2, PPARG, TRIB3, MAP3K11, ARHGEF5	635	475	39123	4.28034	1.18569e-07	3.08775e-10	2.33543e-10
GOTERM_BP_FAT	GO:0070372~regulation of ERK1 and ERK2 cascade	26	3.54223	5.68733e-10	NRP1, SEMA7A, PTPRR, RAMP3, FLT4, PDGFB, ECE1, NOD2, CX3CL1, ICAM1, PDGFD, GCNT2, KDR, CD36, MAPK3, LYN, DUSP3, CAV1, CEACAM2, CEACAM1, CXCL12, TRPV4, RAPGEF1, RAPGEF2, TEK, FGFR3	635	343	39123	4.67022	3.89354e-06	8.37322e-09	6.33312e-09
GOTERM_BP_FAT	GO:0045860~positive regulation of protein kinase activity	29	3.95095	4.48801e-09	RALB, FLT1, SLC1A1, PDGFB, NEDD9, C1QTNF9, NOD2, PIK3R6, PDGFD, STOX1, CARD10, EDN1, MAP3K1, MMD, ITGA1, IRGM2, VEGFC, IRGM1, EIF2AK2, PTK2, EFNA1, CEACAM1, RGCC, CCNY, TCIM, KITL, RAPGEF2, MAP3K11, ARHGEF5	635	468	39123	3.81778	3.07245e-05	5.886e-08	4.4519e-08
GOTERM_BP_FAT	GO:0070371~ERK1 and ERK2 cascade	24	3.26975	1.5724e-08	LYN, NRP1, SEMA7A, EDN1, PTPRR, RAMP3, DUSP3, CAV1, FLT4, PDGFB, NOD2, CX3CL1, ICAM1, CXCL12, TRPV4, PDGFD, RAPGEF1, GCNT2, KDR, RAPGEF2, CD36, TEK, FGFR3, MAPK3	635	346	39123	4.2736	0.000107641	1.90188e-07	1.4385e-07
GOTERM_BP_FAT	GO:0070374~positive regulation of ERK1 and ERK2 cascade	19	2.58856	1.07578e-07	NRP1, SEMA7A, RAMP3, FLT4, PDGFB, NOD2, CX3CL1, ICAM1, CXCL12, TRPV4, PDGFD, RAPGEF1, GCNT2, KDR, RAPGEF2, CD36, TEK, FGFR3, MAPK3	635	242	39123	4.83723	0.000736211	1.17473e-06	8.88508e-07
GOTERM_BP_FAT	GO:0071902~positive regulation of protein serine/threonine kinase activity	21	2.86104	1.77346e-07	CARD10, EDN1, MAP3K1, FLT1, RALB, ITGA1, IRGM2, PDGFB, IRGM1, NOD2, C1QTNF9, PIK3R6, CEACAM1, RGCC, CCNY, TCIM, KITL, PDGFD, RAPGEF2, MAP3K11, ARHGEF5	635	306	39123	4.22821	0.00121338	1.865e-06	1.4106e-06
GOTERM_BP_FAT	GO:0043405~regulation of MAP kinase activity	21	2.86104	2.67998e-07	LYN, EDN1, MAP3K1, FLT1, DUSP3, CAV1, ITGA1, PDGFB, EIF2AK2, NOD2, PIK3CB, PIK3R6, CEACAM1, KITL, HYAL2, PDGFD, TRIB3, PPARG, SH2B3, MAP3K11, ARHGEF5	635	314	39123	4.12048	0.00183303	2.75897e-06	2.08676e-06
GOTERM_BP_FAT	GO:0043406~positive regulation of MAP kinase activity	12	1.63488	0.000810116	CEACAM1, EDN1, MAP3K1, FLT1, KITL, PDGFD, ITGA1, PDGFB, NOD2, MAP3K11, ARHGEF5, PIK3R6	635	214	39123	3.45482	0.996106	0.00444395	0.0033612
Annotation Cluster 6	Enrichment Score: 28.44977358384061
Category	Term	Count	%	PValue	Genes	List Total	Pop Hits	Pop Total	Fold Enrichment	Bonferroni	Benjamini	FDR
GOTERM_BP_FAT	GO:0042127~regulation of cell proliferation	124	16.8937	1.61892e-40	IFITM3, PBLD1, AHR, PRDM1, ADARB1, IFIT3, AQP1, CDH5, GJA1, EDNRB, DACH1, SOX17, SOX18, RPS6KA2, TRIM24, CHP2, KDR, SOX7, TGM2, LMO1, PRKCH, CXADR, IGFBP3, CTNNBIP1, CLDN5, APLNR, PRKD1, JCAD, IDO1, SKAP2, CD274, CALCRL, NPR1, PDGFB, ALOX12, CSF2RB, GATA2, EFNB2, EFNB1, ADGRG1, ATXN1, CHST11, GRK5, PDGFD, HMOX1, JAG2, LYN, SMAD1, JUP, CAV2, CAV1, EIF2AK2, NMI, MCC, PTK2, ACER2, AFDN, CXCL12, RGCC…	635	1892	39123	4.03793	1.10832e-36	2.5189e-38	1.90518e-38
GOTERM_BP_FAT	GO:0008283~cell proliferation	126	17.1662	7.77856e-36	IFITM3, PBLD1, SCARB1, AHR, PRDM1, ADARB1, IFIT3, AQP1, CDH5, GJA1, EDNRB, DACH1, SOX17, SOX18, RPS6KA2, TRIM24, CHP2, KDR, SOX7, TGM2, LMO1, PRKCH, CXADR, IGFBP3, CTNNBIP1, CLDN5, APLNR, PRKD1, JCAD, IDO1, SKAP2, CD274, CALCRL, NPR1, PDGFB, STC1, ALOX12, CSF2RB, GATA2, EFNB2, EFNB1, ADGRG1, ATXN1, GRK5, PDGFD, HMOX1, LYN, SMAD1, CAV2, CAV1, FZD6, EIF2AK2, NMI, MCC, PTK2, ACER2, AFDN, CXCL12, RGC…	635	2174	39123	3.57083	5.3252e-32	9.68218e-34	7.32316e-34
GOTERM_BP_FAT	GO:0008285~negative regulation of cell proliferation	60	8.17439	2.94016e-22	ACVRL1, IFITM3, PBLD1, BTG3, FLT1, PTPRM, ADARB1, AHR, PRDM1, VSIR, IFIT3, CDH5, GJA1, DACH1, RPS6KA2, TRIM24, SOX7, CXADR, IGFBP3, ITGA1, CTNNBIP1, MTSS1, CEACAM2, CEACAM1, ADORA2A, MMRN2, RAPGEF1, CDH13, RAPGEF2, PPARG, IDO1, SKAP2, ENG, CD274, NPR1, SLFN3, GATA2, EFNB2, DLL4, ADGRG1, HMOX1, SH2B3, XDH, LYN, SMAD1, NOS3, CAV2, CAV1, EIF2AK2, VEGFC, NMI, MCC, APLN, RGCC, CXCL12, IFIT3B, CTNNB1, …	635	797	39123	4.63822	2.01283e-18	1.37865e-20	1.04275e-20
GOTERM_BP_FAT	GO:0008284~positive regulation of cell proliferation	65	8.85559	4.28953e-18	ACVRL1, FLT1, FLT4, DYSF, CX3CL1, AQP1, ESM1, GJA1, EDNRB, KDR, CHP2, CD38, JAK3, NCK1, TGM2, ABCC4, EGFL7, EDN1, PRKCH, CXADR, OSMR, CSF2RB2, CLDN5, CEACAM1, APLNR, CDH13, PRKD1, JCAD, CD274, CALCRL, PDGFB, LRP5, ALOX12, CSF2RB, NOD2, GATA2, RASIP1, EFNB2, DLL4, EFNB1, ADGRG1, ATXN1, RASSF10, GRK5, PDGFD, S1PR1, GCNT2, HMOX1, STX3, DISC1, STOX1, LYN, CAV2, CAV1, VEGFC, PTK2, APLN, ACER2, TJP1, C…	635	1131	39123	3.54086	2.93661e-14	1.43952e-16	1.08878e-16
Annotation Cluster 7	Enrichment Score: 27.71134509358534
Category	Term	Count	%	PValue	Genes	List Total	Pop Hits	Pop Total	Fold Enrichment	Bonferroni	Benjamini	FDR
GOTERM_BP_FAT	GO:0045595~regulation of cell differentiation	134	18.2561	2.2784e-41	IFITM3, PBLD1, PRAG1, PLXND1, ULK4, STMN2, GIMAP5, AHR, PRDM1, F11R, CDH5, GJA1, EDNRB, SOX17, KDR, LZTS1, TGM2, PRKCH, IGFBP3, CTNNBIP1, SOX13, ATP11C, CLDN5, SHTN1, HECW2, TRIB3, PRKD1, ZFPM1, H2-D1, CDS1, CASZ1, SEMA7A, NOTCH4, PDGFB, GATA2, PIK3R6, EFNB2, NCKIPSD, ADGRG1, ATXN1, PROM1, SRGAP2, PLXNA4, LYN, SMAD1, CTLA2A, CAV1, PLK2, EIF2AK2, PTK2, EFNA1, EHD1, SLC6A6, AFDN, EHD2, CXCL12, RGCC…	635	2162	39123	3.81863	1.5598e-37	3.80438e-39	2.87746e-39
GOTERM_BP_FAT	GO:0051241~negative regulation of multicellular organismal process	100	13.624	1.34969e-34	PBLD1, PRAG1, STMN2, GIMAP5, AHR, GJA1, EDNRB, SOX17, GJA5, CARD10, CXADR, SIGIRR, CLDN5, RNF125, ZFPM1, H2-D1, IDO1, ABCG2, CD274, CASZ1, SEMA7A, CALCRL, PDGFB, ECSCR, STC1, ALOX12, GATA2, EFNB2, ADGRG1, HMOX1, SRGAP2, N4BP1, LYN, JUP, CAV1, PLK2, NMI, MCC, PTK2, EFNA1, BST2, RGCC, TRPV4, BCL3, ID1, FGFR3, CD200, ACVRL1, NRP1, DOCK4, PTPRR, FLT1, PTPRM, PIK3CB, VSIR, CX3CL1, PTPRG, THBD, HHEX, C…	635	1432	39123	4.30245	9.24e-31	1.5661e-32	1.18453e-32
GOTERM_BP_FAT	GO:0051093~negative regulation of developmental process	78	10.6267	2.3949e-24	ACVRL1, NRP1, PBLD1, FLT1, PRAG1, STMN2, PTPRM, TMEM182, PIK3CB, AHR, PTPRG, TRIM6, HHEX, GJA1, EDNRB, SOX17, CD38, CD36, ADAMTS9, JAK3, SRGN, CARD10, TRIM62, CXADR, TCF15, ARHGEF15, NCOA3, ITPKB, DNM3, CLDN5, CEACAM2, CEACAM1, MMRN2, RAPGEF2, TRIB3, PPARG, ZFPM1, H2-D1, RAPGEF3, SEMA7A, CASZ1, ZBTB46, NOTCH4, PDGFB, ECSCR, LRP5, SEMA3G, PRICKLE1, SEMA3F, GATA2, HDAC9, EFNB2, DLL4, ADGRG1, CCDC85…	635	1225	39123	3.92299	1.63955e-20	1.31164e-22	9.92063e-23
GOTERM_BP_FAT	GO:0045596~negative regulation of cell differentiation	51	6.94823	1.9385e-13	ACVRL1, NRP1, PBLD1, PRAG1, STMN2, TMEM182, AHR, PTPRG, TRIM6, EDNRB, CD38, JAK3, TRIM62, TCF15, NCOA3, ITPKB, DNM3, CEACAM1, RAPGEF2, TRIB3, PPARG, ZFPM1, H2-D1, SEMA7A, CASZ1, ZBTB46, NOTCH4, PDGFB, LRP5, SEMA3G, PRICKLE1, SEMA3F, GATA2, EFNB2, ADGRG1, CCDC85B, SRGAP2, XDH, LYN, SMAD1, PLK2, CAV1, RFLNB, VEGFC, PTK2, EFNA1, TRPV4, ID1, CTNNB1, FGFR3, TJP2	635	929	39123	3.38231	1.32706e-09	4.33693e-12	3.28025e-12
Annotation Cluster 8	Enrichment Score: 22.980216462284982
Category	Term	Count	%	PValue	Genes	List Total	Pop Hits	Pop Total	Fold Enrichment	Bonferroni	Benjamini	FDR
GOTERM_BP_FAT	GO:0008219~cell death	125	17.03	1.56126e-32	GIMAP5, AHR, ADARB1, IFIT3, ICAM1, AQP1, IFIT2, CDH5, GJA1, EDNRB, RASSF3, EVA1A, RPS6KA2, TNFSF10, TRIM24, KDR, PIM3, SOX7, TGM2, PRKCG, UNC13B, CARD10, PRKCH, UNC5B, IGFBP3, TRIB3, PRKD1, IDO1, CD274, SLC1A1, ECSCR, ALOX12, GATA2, EFNB2, CHST11, GRK5, IRAK2, HMOX1, JAG2, LYN, CAV1, PLK2, PDE2A, EIF2AK2, TNFRSF10B, PTK2, KLHL20, EFNA1, ACER2, SLC6A6, CXCL12, RGCC, KITL, BCL3, ID1, XAF1, CALM1, S…	635	2317	39123	3.32386	1.06884e-28	1.52691e-30	1.15488e-30
GOTERM_BP_FAT	GO:0010941~regulation of cell death	112	15.2589	6.37499e-32	GIMAP5, AHR, IFIT3, ICAM1, AQP1, IFIT2, CDH5, GJA1, EDNRB, RASSF3, RPS6KA2, TNFSF10, TRIM24, KDR, PIM3, SOX7, TGM2, PRKCG, UNC13B, CARD10, PRKCH, UNC5B, IGFBP3, PRKD1, IDO1, CD274, SLC1A1, ECSCR, ALOX12, GATA2, EFNB2, CHST11, GRK5, IRAK2, HMOX1, LYN, CAV1, PLK2, PDE2A, EIF2AK2, TNFRSF10B, PTK2, KLHL20, EFNA1, ACER2, SLC6A6, CXCL12, RGCC, KITL, BCL3, ID1, CALM1, SERINC3, FGFR3, MAP3K11, CD200, NRP…	635	1919	39123	3.59585	4.36432e-28	5.74252e-30	4.34338e-30
GOTERM_BP_FAT	GO:0012501~programmed cell death	116	15.8038	2.42388e-30	GIMAP5, ADARB1, IFIT3, ICAM1, AQP1, IFIT2, CDH5, GJA1, EDNRB, RASSF3, EVA1A, RPS6KA2, TNFSF10, TRIM24, KDR, PIM3, SOX7, TGM2, PRKCG, UNC13B, CARD10, PRKCH, UNC5B, IGFBP3, TRIB3, PRKD1, IDO1, CD274, SLC1A1, ECSCR, ALOX12, GATA2, CHST11, GRK5, IRAK2, HMOX1, JAG2, LYN, CAV1, PLK2, EIF2AK2, TNFRSF10B, PTK2, KLHL20, EFNA1, ACER2, CXCL12, RGCC, KITL, BCL3, ID1, XAF1, CALM1, SERINC3, FGFR3, MAP3K11, NRP…	635	2135	39123	3.34748	1.65939e-26	2.02365e-28	1.53059e-28
GOTERM_BP_FAT	GO:0006915~apoptotic process	111	15.1226	1.7558e-29	GIMAP5, ADARB1, IFIT3, ICAM1, AQP1, IFIT2, CDH5, GJA1, EDNRB, EVA1A, RPS6KA2, TNFSF10, KDR, PIM3, SOX7, TGM2, PRKCG, UNC13B, PRKCH, UNC5B, IGFBP3, TRIB3, PRKD1, IDO1, CD274, SLC1A1, ECSCR, ALOX12, GATA2, CHST11, GRK5, HMOX1, JAG2, LYN, CAV1, PLK2, EIF2AK2, TNFRSF10B, PTK2, KLHL20, EFNA1, ACER2, CXCL12, RGCC, KITL, BCL3, ID1, XAF1, CALM1, SERINC3, FGFR3, MAP3K11, NRP1, PPP1R13B, FLT4, ECE1, PIK3CB…	635	2015	39123	3.39396	1.20202e-25	1.41414e-27	1.06959e-27
GOTERM_BP_FAT	GO:0043067~regulation of programmed cell death	102	13.8965	4.84587e-29	GIMAP5, IFIT3, ICAM1, AQP1, IFIT2, CDH5, GJA1, EDNRB, RASSF3, RPS6KA2, TNFSF10, TRIM24, KDR, PIM3, SOX7, TGM2, PRKCG, UNC13B, CARD10, PRKCH, UNC5B, IGFBP3, IDO1, CD274, SLC1A1, ECSCR, ALOX12, GATA2, CHST11, GRK5, IRAK2, HMOX1, LYN, CAV1, PLK2, EIF2AK2, TNFRSF10B, PTK2, KLHL20, EFNA1, ACER2, CXCL12, RGCC, KITL, BCL3, ID1, CALM1, SERINC3, FGFR3, MAP3K11, NRP1, FLT4, PIK3CB, CX3CL1, SH3RF1, CASP7, C…	635	1744	39123	3.6034	3.31749e-25	3.76987e-27	2.85136e-27
GOTERM_BP_FAT	GO:0042981~regulation of apoptotic process	101	13.7602	5.29699e-29	GIMAP5, IFIT3, ICAM1, AQP1, IFIT2, CDH5, GJA1, EDNRB, RASSF3, RPS6KA2, TNFSF10, TRIM24, KDR, PIM3, SOX7, TGM2, PRKCG, UNC13B, CARD10, PRKCH, UNC5B, IGFBP3, IDO1, CD274, SLC1A1, ECSCR, ALOX12, GATA2, CHST11, GRK5, IRAK2, HMOX1, LYN, CAV1, PLK2, EIF2AK2, TNFRSF10B, PTK2, KLHL20, EFNA1, ACER2, CXCL12, RGCC, KITL, BCL3, ID1, CALM1, SERINC3, FGFR3, MAP3K11, NRP1, FLT4, PIK3CB, CX3CL1, SH3RF1, CASP7, C…	635	1714	39123	3.63052	3.62632e-25	4.07452e-27	3.08178e-27
GOTERM_BP_FAT	GO:0010942~positive regulation of cell death	54	7.35695	1.13022e-18	PPP1R13B, PIK3CB, IFIT2, CASP7, CASP8, RPS6KA2, HYAL2, TNFSF10, CASP1, CD36, JAK3, SOX7, NCK1, TGM2, UNC13B, UNC5B, IGFBP3, ITGA1, TNFRSF1B, CEACAM1, ADORA2A, RAPGEF2, ITGA6, PPARG, TLR3, IDO1, TNFRSF22, CD274, RAMP3, SLC1A1, ECSCR, ALOX12, UACA, PPM1F, EFNB2, HMOX1, APBB2, XDH, LYN, MAP3K1, NOS2, NOS3, CAV1, HIP1R, EIF2AK2, TNFRSF10B, ACER2, SLC6A6, RGCC, CTNNB1, CALM1, SERINC3, FGFR3, MAP3K11	635	772	39123	4.30958	7.73746e-15	4.02992e-17	3.04805e-17
GOTERM_BP_FAT	GO:0060548~negative regulation of cell death	68	9.26431	8.9133e-18	NRP1, FLT4, PIK3CB, GIMAP5, AHR, SH3RF1, IFIT3, CX3CL1, ICAM1, AQP1, CDH5, EDNRB, CASP8, MECOM, KDR, MYO18A, CD38, PIM3, JAK3, NCK1, PRKCG, EDN1, PRKCH, UNC5B, NCOA3, SERPINB9, TNFRSF1B, ITPKB, RNF144B, ADORA2A, ITGA6, PRKD1, SGK1, RAPGEF3, IDO1, TNFRSF22, RAMP2, ASAH2, SLC1A1, ALOX12, NOD2, GATA2, CHST11, GRK5, HMOX1, APBB2, RFFL, ABCB1A, MGMT, PLK2, CAV1, PDE2A, HIP1R, EIF2AK2, PTK2, KLHL20, EF…	635	1246	39123	3.3624	6.10205e-14	2.91964e-16	2.20828e-16
GOTERM_BP_FAT	GO:0043068~positive regulation of programmed cell death	49	6.67575	3.57042e-17	PIK3CB, IFIT2, CASP7, CASP8, RPS6KA2, HYAL2, TNFSF10, CASP1, JAK3, SOX7, NCK1, TGM2, UNC13B, UNC5B, IGFBP3, ITGA1, TNFRSF1B, CEACAM1, ADORA2A, RAPGEF2, ITGA6, PPARG, TLR3, IDO1, TNFRSF22, CD274, SLC1A1, ECSCR, ALOX12, UACA, PPM1F, HMOX1, APBB2, XDH, LYN, MAP3K1, NOS2, NOS3, CAV1, HIP1R, EIF2AK2, TNFRSF10B, ACER2, RGCC, CTNNB1, CALM1, SERINC3, FGFR3, MAP3K11	635	693	39123	4.35634	2.44431e-13	1.13987e-15	8.62147e-16
GOTERM_BP_FAT	GO:0043065~positive regulation of apoptotic process	49	6.67575	3.77723e-17	PIK3CB, IFIT2, CASP7, CASP8, RPS6KA2, HYAL2, TNFSF10, CASP1, JAK3, SOX7, NCK1, TGM2, UNC13B, UNC5B, IGFBP3, ITGA1, TNFRSF1B, CEACAM1, ADORA2A, RAPGEF2, ITGA6, PPARG, TLR3, IDO1, TNFRSF22, CD274, SLC1A1, ECSCR, ALOX12, UACA, PPM1F, HMOX1, APBB2, XDH, LYN, MAP3K1, NOS2, NOS3, CAV1, HIP1R, EIF2AK2, TNFRSF10B, ACER2, RGCC, CTNNB1, CALM1, SERINC3, FGFR3, MAP3K11	635	694	39123	4.35006	2.58589e-13	1.19166e-15	9.01313e-16
GOTERM_BP_FAT	GO:0043069~negative regulation of programmed cell death	61	8.31063	4.61545e-16	NRP1, FLT4, PIK3CB, GIMAP5, SH3RF1, IFIT3, CX3CL1, ICAM1, AQP1, CDH5, EDNRB, CASP8, MECOM, KDR, MYO18A, CD38, PIM3, JAK3, PRKCG, EDN1, PRKCH, UNC5B, NCOA3, SERPINB9, ITPKB, RNF144B, ADORA2A, ITGA6, SGK1, RAPGEF3, IDO1, TNFRSF22, RAMP2, ASAH2, SLC1A1, ALOX12, NOD2, GATA2, CHST11, GRK5, HMOX1, APBB2, RFFL, MGMT, PLK2, CAV1, HIP1R, EIF2AK2, PTK2, KLHL20, EFNA1, TJP1, CXCL12, TCIM, KITL, BCL3, ID1, I…	635	1107	39123	3.39501	3.04023e-12	1.31109e-14	9.91651e-15
GOTERM_BP_FAT	GO:0043066~negative regulation of apoptotic process	59	8.03815	2.53369e-15	NRP1, FLT4, PIK3CB, GIMAP5, SH3RF1, IFIT3, CX3CL1, ICAM1, AQP1, CDH5, EDNRB, KDR, MYO18A, CD38, PIM3, JAK3, PRKCG, EDN1, PRKCH, UNC5B, NCOA3, SERPINB9, ITPKB, RNF144B, ADORA2A, ITGA6, SGK1, RAPGEF3, IDO1, TNFRSF22, RAMP2, ASAH2, SLC1A1, ALOX12, NOD2, GATA2, CHST11, GRK5, HMOX1, APBB2, RFFL, MGMT, PLK2, CAV1, HIP1R, EIF2AK2, PTK2, KLHL20, EFNA1, TJP1, CXCL12, TCIM, KITL, BCL3, ID1, IFIT3B, CTNNB1,…	635	1083	39123	3.35646	1.74813e-11	6.74927e-14	5.10484e-14
Annotation Cluster 9	Enrichment Score: 22.257498805633947
Category	Term	Count	%	PValue	Genes	List Total	Pop Hits	Pop Total	Fold Enrichment	Bonferroni	Benjamini	FDR
GOTERM_BP_FAT	GO:0060429~epithelium development	91	12.3978	2.47011e-30	ACVRL1, ROBO2, NRP1, CLIC5, ROBO4, FLT1, PLXND1, ECE1, LDB2, DEUP1, AHR, PRDM1, F11R, ICAM1, AQP1, CDH5, HHEX, GJA1, CYP26B1, EDNRB, CASP8, MECOM, SOX17, SOX18, GJA5, KDR, TGM2, EDN1, PRKCH, TCF15, NCOA3, CTNNBIP1, MYO7A, MTSS1, CLDN5, CEACAM1, NR5A2, KCNQ1, MMRN2, PECAM1, TIMELESS, RAPGEF1, APLNR, RAPGEF2, PPARG, PLCB1, SHANK3, RAPGEF3, ENG, NOTCH4, LAMA3, PDGFB, LRP5, STC1, ALOX12, PRICKLE1, RA…	635	1347	39123	4.16229	1.69103e-26	2.03739e-28	1.54099e-28
GOTERM_BP_FAT	GO:0003158~endothelium development	33	4.49591	1.32115e-27	ACVRL1, ROBO4, NOTCH4, PDGFB, STC1, ALOX12, F11R, ICAM1, DLL4, CDH5, GJA1, EDNRB, SOX17, SOX18, GJA5, KDR, S1PR1, XDH, ABCB1B, TIE1, PDE2A, TJP1, CLDN5, AFDN, ID1, RAPGEF1, PECAM1, CTNNB1, RAPGEF2, PLCB1, RAPGEF3, ENG, TJP2	635	139	39123	14.6271	9.0446e-24	9.62191e-26	7.27757e-26
GOTERM_BP_FAT	GO:0045446~endothelial cell differentiation	28	3.81471	6.58694e-23	ACVRL1, ROBO4, NOTCH4, STC1, F11R, ICAM1, CDH5, EDNRB, SOX17, SOX18, KDR, S1PR1, XDH, ABCB1B, TIE1, PDE2A, TJP1, CLDN5, AFDN, ID1, RAPGEF1, PECAM1, CTNNB1, RAPGEF2, PLCB1, RAPGEF3, ENG, TJP2	635	123	39123	14.0253	4.50942e-19	3.37458e-21	2.55238e-21
GOTERM_BP_FAT	GO:0030855~epithelial cell differentiation	58	7.90191	1.75039e-21	ACVRL1, CLIC5, ROBO4, DEUP1, PRDM1, F11R, ICAM1, CDH5, HHEX, GJA1, CYP26B1, EDNRB, SOX17, SOX18, KDR, PRKCH, TCF15, NCOA3, MYO7A, MTSS1, CLDN5, CEACAM1, NR5A2, KCNQ1, PECAM1, RAPGEF1, RAPGEF2, PPARG, PLCB1, RAPGEF3, ENG, NOTCH4, PDGFB, STC1, APOLD1, PODXL, CDH23, S1PR1, FLNB, PROM1, ABCB1A, XDH, ABCB1B, JAG2, MAP3K1, MGMT, TIE1, CAV1, PDE2A, GPR4, TJP1, AFDN, ID1, CCDC88C, CTNNB1, FAT4, FGFR3, TJ…	635	772	39123	4.62881	1.19832e-17	7.78128e-20	5.88541e-20
GOTERM_BP_FAT	GO:0002064~epithelial cell development	36	4.90463	2.84844e-20	CLIC5, ROBO4, NOTCH4, PDGFB, STC1, PRDM1, F11R, ICAM1, CDH5, GJA1, EDNRB, SOX18, PODXL, CDH23, FLNB, ABCB1A, ABCB1B, MAP3K1, PDE2A, GPR4, MYO7A, TJP1, CLDN5, AFDN, KCNQ1, ID1, CCDC88C, RAPGEF1, PECAM1, CTNNB1, RAPGEF2, PLCB1, FGFR3, RAPGEF3, ENG, TJP2	635	290	39123	7.64827	1.95004e-16	1.18905e-18	8.99343e-19
GOTERM_BP_FAT	GO:0001885~endothelial cell development	22	2.99728	1.27044e-19	ROBO4, NOTCH4, PDE2A, STC1, F11R, ICAM1, TJP1, CLDN5, AFDN, CDH5, EDNRB, SOX18, ID1, RAPGEF1, PECAM1, CTNNB1, RAPGEF2, PLCB1, ABCB1B, RAPGEF3, ENG, TJP2	635	82	39123	16.5298	8.69744e-16	4.80521e-18	3.63444e-18
GOTERM_BP_FAT	GO:0061028~establishment of endothelial barrier	18	2.45232	1.15734e-18	ROBO4, PDE2A, F11R, ICAM1, TJP1, CLDN5, AFDN, CDH5, EDNRB, SOX18, RAPGEF1, PECAM1, CTNNB1, RAPGEF2, ABCB1B, RAPGEF3, ENG, TJP2	635	49	39123	22.6326	7.92314e-15	4.10526e-17	3.10503e-17
Annotation Cluster 10	Enrichment Score: 19.217721482044425
Category	Term	Count	%	PValue	Genes	List Total	Pop Hits	Pop Total	Fold Enrichment	Bonferroni	Benjamini	FDR
GOTERM_BP_FAT	GO:1901342~regulation of vasculature development	54	7.35695	7.40642e-33	ACVRL1, NRP1, FLT1, PLXND1, PTPRM, PIK3CB, CX3CL1, AQP1, CDH5, HHEX, CYSLTR1, KDR, CD36, ADAMTS9, EPHB4, CARD10, WARS, CLDN5, CEACAM1, MMRN2, APLNR, RAPGEF2, PPARG, PRKD1, TLR3, JCAD, RAPGEF3, ENG, RAMP2, NOTCH4, PDGFB, ECSCR, GATA2, HDAC9, PIK3R6, EFNB2, DLL4, PDGFD, HMOX1, SH2B3, XDH, SMAD1, JUP, NOS3, PLK2, TIE1, VEGFC, GPR4, EFNA1, TJP1, RGCC, ID1, CTNNB1, TEK	635	387	39123	8.59689	5.07044e-29	7.45652e-31	5.63977e-31
GOTERM_BP_FAT	GO:0045765~regulation of angiogenesis	48	6.53951	3.32355e-29	ACVRL1, NRP1, RAMP2, FLT1, PLXND1, NOTCH4, ECSCR, PTPRM, PIK3CB, GATA2, HDAC9, PIK3R6, CX3CL1, AQP1, DLL4, CDH5, HHEX, CYSLTR1, KDR, HMOX1, CD36, ADAMTS9, SH2B3, SMAD1, CARD10, WARS, JUP, NOS3, PLK2, TIE1, VEGFC, GPR4, EFNA1, TJP1, CLDN5, CEACAM1, RGCC, ID1, MMRN2, APLNR, CTNNB1, PPARG, PRKD1, TEK, TLR3, JCAD, RAPGEF3, ENG	635	344	39123	8.59689	2.2753e-25	2.6457e-27	2.00109e-27
GOTERM_BP_FAT	GO:1901343~negative regulation of vasculature development	21	2.86104	4.59313e-13	CARD10, FLT1, PLK2, TIE1, ECSCR, PDGFB, PTPRM, GPR4, PIK3CB, DLL4, CLDN5, HHEX, RGCC, MMRN2, CTNNB1, PPARG, CD36, TEK, XDH, ADAMTS9, SH2B3	635	148	39123	8.7421	3.14436e-09	9.79581e-12	7.4091e-12
GOTERM_BP_FAT	GO:2000181~negative regulation of blood vessel morphogenesis	20	2.7248	9.60208e-13	CARD10, FLT1, PLK2, TIE1, ECSCR, PTPRM, GPR4, PIK3CB, DLL4, CLDN5, HHEX, RGCC, MMRN2, CTNNB1, PPARG, CD36, TEK, XDH, ADAMTS9, SH2B3	635	136	39123	9.06044	6.57375e-09	1.992e-11	1.50665e-11
GOTERM_BP_FAT	GO:0016525~negative regulation of angiogenesis	19	2.58856	7.51117e-12	CARD10, FLT1, PLK2, TIE1, ECSCR, PTPRM, GPR4, PIK3CB, DLL4, CLDN5, HHEX, RGCC, MMRN2, CTNNB1, PPARG, CD36, TEK, ADAMTS9, SH2B3	635	134	39123	8.73589	5.14218e-08	1.40113e-10	1.05975e-10
Annotation Cluster 11	Enrichment Score: 18.665650481044057
Category	Term	Count	%	PValue	Genes	List Total	Pop Hits	Pop Total	Fold Enrichment	Bonferroni	Benjamini	FDR
GOTERM_BP_FAT	GO:0009605~response to external stimulus	176	23.9782	4.31817e-50	IFITM3, SCARB1, RIPOR1, SPAAR, PLXND1, PRDM1, F11R, IFIT1, IFIT3, AQP1, IFIT2, CDH5, GJA1, CYSLTR1, EDNRB, TRIM24, KDR, TRIM25, ENPP4, EPHB4, IFITM6, TGM2, HERC6, PRKCG, UNC13B, GBP5, GBP7, TGTP1, CXADR, RSAD2, GBP9, UNC5B, RNF125, KCNQ1, CMPK2, RIN3, PRKD1, IDO1, TRIM34A, ABCG2, CD274, SEMA7A, CALCRL, SLC1A1, LYZ1, PDGFB, ECSCR, STC1, ALOX12, DDX60, ACACB, MNDAL, EFNB2, EFNB1, NUAK1, SEC14L1, RN…	635	3111	39123	3.48555	2.95622e-46	1.01939e-47	7.71017e-48
GOTERM_BP_FAT	GO:0006952~defense response	127	17.3025	5.91498e-41	IFITM3, GIMAP5, PRDM1, IFIT1, IFIT3, ICAM1, AQP1, IFIT2, CDH5, GJA1, CYSLTR1, EDNRB, TRIM25, TRIM21, IFITM6, TGM2, HERC6, UNC13B, GBP5, TGTP2, GBP7, TGTP1, CXADR, RSAD2, GBP9, CTNNBIP1, SIGIRR, RNF125, ADAM15, PRKD1, TRIM34B, H2-D1, IDO1, TRIM34A, SEMA7A, CALCRL, SLC1A1, LYZ1, DDX60, PIK3R6, MNDAL, SEC14L1, RNF213, IRAK2, HMOX1, TSPAN2, SLC15A3, GM5431, N4BP1, LYN, SMAD1, CTLA2A, SRMS, YES1, CAV1…	635	1964	39123	3.98401	4.0494e-37	9.64142e-39	7.29233e-39
GOTERM_BP_FAT	GO:0034097~response to cytokine	87	11.8529	4.51236e-31	IFITM3, NRP2, RIPOR1, CXCL9, PLVAP, IFIT1, IFIT3, CX3CL1, ICAM1, IFIT2, IFIH1, TRIM6, CASP8, SOX17, HYAL2, CASP4, MYO18A, CASP1, CD38, TRIM25, JAK3, TRIM21, TIMP4, 9930111J21RIK2, IFITM6, OASL2, 9930111J21RIK1, GBP5, TGTP2, EDN1, GBP7, TGTP1, GBP9, PARP9, OSMR, CSF2RB2, SIGIRR, CEACAM1, NR5A2, RNF125, OAS2, IRF7, PPARG, PLCB1, SHANK3, TLR3, CD274, ASAH2, SLC1A1, PDGFB, GSTT2, OAS1A, CSF2RB, USP18…	635	1203	39123	4.45566	3.08916e-27	3.81378e-29	2.88457e-29
GOTERM_BP_FAT	GO:0009607~response to biotic stimulus	96	13.079	3.10446e-28	RTP4, IFITM3, SCARB1, CXCL9, TRIM30D, AHR, PRDM1, IFIT1, IFIT3, CX3CL1, AQP1, IFIT2, IFIH1, THBD, TRIM6, GJA1, EDNRB, MECOM, HYAL2, CASP1, TRIM25, CD36, ADAMTS9, TIMP4, IFITM6, OASL2, NCK1, HERC6, UNC13B, GBP5, EDN1, TRIM62, GBP7, TGTP1, CXADR, RSAD2, GBP9, SERPINB9, PARP9, TNFRSF1B, CEACAM1, RNF125, ADAM15, PLSCR2, OAS2, MMRN2, IRF7, CMPK2, PRKD1, TLR3, TRIM34A, IDO1, ABCG2, CD274, LYZ1, OAS1A, …	635	1594	39123	3.71058	2.12531e-24	2.31012e-26	1.74727e-26
GOTERM_BP_FAT	GO:0045087~innate immune response	76	10.3542	3.01146e-25	IFITM3, TRIM30D, GIMAP5, PRDM1, IFIT1, IFIT3, CX3CL1, IFIT2, IFIH1, TRIM6, CASP4, MYO18A, CASP1, TRIM25, CD36, JAK3, TRIM21, IFITM6, OASL2, HERC6, GBP5, TGTP2, EDN1, TRIM62, GBP7, TGTP1, RSAD2, GBP9, SERPINB9, PARP9, CEACAM1, RNF125, ADAM15, OAS2, IRF7, PPARG, PRKD1, TLR3, TRIM34B, TRIM34A, OAS1A, NOD2, DDX60, USP18, PIK3R6, MNDAL, NEPN, SEC14L1, IRAK2, FLNB, GBP2, SLC15A3, GBP4, N4BP1, GBP3, LYN…	635	1126	39123	4.15847	2.06164e-21	1.76209e-23	1.33276e-23
GOTERM_BP_FAT	GO:0071345~cellular response to cytokine stimulus	74	10.0817	3.88428e-25	IFITM3, NRP2, RIPOR1, CXCL9, PLVAP, IFIT1, IFIT3, CX3CL1, ICAM1, IFIT2, TRIM6, SOX17, HYAL2, CASP4, MYO18A, CASP1, TRIM25, JAK3, 9930111J21RIK2, IFITM6, OASL2, 9930111J21RIK1, GBP5, TGTP2, EDN1, GBP7, TGTP1, GBP9, PARP9, OSMR, CSF2RB2, SIGIRR, CEACAM1, NR5A2, RNF125, OAS2, IRF7, PPARG, PLCB1, TLR3, ASAH2, SLC1A1, PDGFB, GSTT2, OAS1A, CSF2RB, USP18, MNDAL, IRAK2, ST3GAL6, FLNB, GBP2, RFFL, SH2B3, …	635	1073	39123	4.24904	2.65917e-21	2.25354e-23	1.70447e-23
GOTERM_BP_FAT	GO:0051707~response to other organism	88	11.9891	1.8298e-24	RTP4, IFITM3, SCARB1, CXCL9, PRDM1, IFIT1, IFIT3, AQP1, IFIT2, IFIH1, THBD, TRIM6, GJA1, EDNRB, MECOM, HYAL2, CASP1, TRIM25, CD36, ADAMTS9, TIMP4, IFITM6, OASL2, NCK1, HERC6, UNC13B, GBP5, EDN1, TRIM62, GBP7, TGTP1, CXADR, RSAD2, GBP9, SERPINB9, PARP9, TNFRSF1B, RNF125, PLSCR2, OAS2, MMRN2, IRF7, CMPK2, PRKD1, TLR3, TRIM34A, IDO1, ABCG2, CD274, LYZ1, OAS1A, NOD2, DDX60, USP18, MNDAL, SEC14L1, RNF…	635	1531	39123	3.54133	1.25268e-20	1.02679e-22	7.76614e-23
GOTERM_BP_FAT	GO:0043207~response to external biotic stimulus	88	11.9891	1.99727e-24	RTP4, IFITM3, SCARB1, CXCL9, PRDM1, IFIT1, IFIT3, AQP1, IFIT2, IFIH1, THBD, TRIM6, GJA1, EDNRB, MECOM, HYAL2, CASP1, TRIM25, CD36, ADAMTS9, TIMP4, IFITM6, OASL2, NCK1, HERC6, UNC13B, GBP5, EDN1, TRIM62, GBP7, TGTP1, CXADR, RSAD2, GBP9, SERPINB9, PARP9, TNFRSF1B, RNF125, PLSCR2, OAS2, MMRN2, IRF7, CMPK2, PRKD1, TLR3, TRIM34A, IDO1, ABCG2, CD274, LYZ1, OAS1A, NOD2, DDX60, USP18, MNDAL, SEC14L1, RNF…	635	1533	39123	3.53671	1.36733e-20	1.10268e-22	8.3402e-23
GOTERM_BP_FAT	GO:0044403~symbiosis, encompassing mutualism through parasitism	59	8.03815	2.25533e-22	RTP4, IFITM3, NRP1, SCARB1, CXCL9, TRIM30D, ADARB1, IFIT1, IFIT3, ICAM1, AQP1, IFIT2, IFIH1, TRIM6, HYAL2, TRIM25, TRIM21, IFITM6, OASL2, TRIM62, GBP7, TGTP1, CXADR, RSAD2, GBP9, SERPINB9, PARP9, CEACAM2, CEACAM1, NR5A2, RNF125, OAS2, IRF7, TLR3, TRIM34B, TRIM34A, LY6E, OAS1A, TMPRSS2, DDX60, SEC14L1, GBP2, GBP4, N4BP1, GBP3, MAP3K1, IL10RB, CAV2, CAV1, IRGM2, EIF2AK2, IRGM1, NMI, BST2, ZNFX1, BC…	635	766	39123	4.7455	1.544e-18	1.07972e-20	8.16651e-21
GOTERM_BP_FAT	GO:0044419~interspecies interaction between organisms	59	8.03815	1.28305e-21	RTP4, IFITM3, NRP1, SCARB1, CXCL9, TRIM30D, ADARB1, IFIT1, IFIT3, ICAM1, AQP1, IFIT2, IFIH1, TRIM6, HYAL2, TRIM25, TRIM21, IFITM6, OASL2, TRIM62, GBP7, TGTP1, CXADR, RSAD2, GBP9, SERPINB9, PARP9, CEACAM2, CEACAM1, NR5A2, RNF125, OAS2, IRF7, TLR3, TRIM34B, TRIM34A, LY6E, OAS1A, TMPRSS2, DDX60, SEC14L1, GBP2, GBP4, N4BP1, GBP3, MAP3K1, IL10RB, CAV2, CAV1, IRGM2, EIF2AK2, IRGM1, NMI, BST2, ZNFX1, BC…	635	794	39123	4.57815	8.78374e-18	5.74101e-20	4.34223e-20
GOTERM_BP_FAT	GO:0016032~viral process	53	7.22071	5.0345e-20	RTP4, IFITM3, NRP1, CXCL9, TRIM30D, ADARB1, IFIT1, IFIT3, ICAM1, IFIT2, IFIH1, TRIM6, HYAL2, TRIM25, TRIM21, IFITM6, OASL2, TRIM62, GBP7, TGTP1, CXADR, RSAD2, PARP9, CEACAM2, CEACAM1, NR5A2, RNF125, OAS2, IRF7, TLR3, TRIM34B, TRIM34A, LY6E, OAS1A, TMPRSS2, DDX60, SEC14L1, GBP4, N4BP1, MAP3K1, IL10RB, CAV2, CAV1, IRGM2, EIF2AK2, IRGM1, NMI, BST2, ZNFX1, BCL3, IFIT3B, SERINC3, NECTIN2	635	692	39123	4.71876	3.44662e-16	2.03942e-18	1.54252e-18
GOTERM_BP_FAT	GO:0044764~multi-organism cellular process	53	7.22071	9.97485e-20	RTP4, IFITM3, NRP1, CXCL9, TRIM30D, ADARB1, IFIT1, IFIT3, ICAM1, IFIT2, IFIH1, TRIM6, HYAL2, TRIM25, TRIM21, IFITM6, OASL2, TRIM62, GBP7, TGTP1, CXADR, RSAD2, PARP9, CEACAM2, CEACAM1, NR5A2, RNF125, OAS2, IRF7, TLR3, TRIM34B, TRIM34A, LY6E, OAS1A, TMPRSS2, DDX60, SEC14L1, GBP4, N4BP1, MAP3K1, IL10RB, CAV2, CAV1, IRGM2, EIF2AK2, IRGM1, NMI, BST2, ZNFX1, BCL3, IFIT3B, SERINC3, NECTIN2	635	703	39123	4.64493	6.82878e-16	3.81496e-18	2.88546e-18
GOTERM_BP_FAT	GO:0043900~regulation of multi-organism process	44	5.99455	2.86163e-19	IFITM3, TRIM30D, OAS1A, TMPRSS2, ADARB1, NOD2, PRDM1, DDX60, CX3CL1, IFIH1, TRIM6, GJA1, SEC14L1, EDNRB, P2RY2, TRIM25, TRIM21, GBP4, N4BP1, IFITM6, OASL2, MAPK3, UNC13B, TRIM62, MAP3K1, RSAD2, NOS2, CAV2, CAV1, EIF2AK2, PARP9, TPST2, BST2, CEACAM1, RNF125, ZNFX1, NR5A2, OAS2, MMRN2, PLCB1, NECTIN2, TRIM34B, TRIM34A, LY6E	635	489	39123	5.54373	1.95907e-15	1.04763e-17	7.9238e-18
GOTERM_BP_FAT	GO:0002252~immune effector process	64	8.71935	7.17506e-18	RTP4, H2-T24, IFITM3, CXCL9, DYSF, GIMAP5, AHR, IFIT1, VSIR, IFIT3, ICAM1, IFIT2, IFIH1, TRIM6, HYAL2, MYO18A, TRIM25, CD36, JAK3, IFITM6, OASL2, GBP7, CXADR, RSAD2, SERPINB9, PARP9, TNFRSF1B, CSF2RB2, CEACAM1, RNF125, OAS2, MFNG, RAPGEF1, IRF7, TLR3, H2-D1, TRIM34A, SEMA7A, H2-Q6, H2-Q4, OAS1A, CSF2RB, NOD2, DDX60, GATA2, PIK3R6, NEPN, SEC14L1, HMOX1, GBP4, LYN, IL10RB, EIF2AK2, NMI, BST2, RGCC,…	635	1111	39123	3.54915	4.91205e-14	2.36156e-16	1.78618e-16
GOTERM_BP_FAT	GO:0009615~response to virus	35	4.76839	5.18964e-16	IFITM3, RTP4, CXCL9, OAS1A, DDX60, IFIT1, IFIT3, IFIT2, IFIH1, TRIM6, SEC14L1, HYAL2, TRIM25, IFITM6, OASL2, GBP7, CXADR, TGTP1, RSAD2, IL10RB, IRGM2, IRGM1, EIF2AK2, NMI, PARP9, BST2, RNF125, ZNFX1, OAS2, BCL3, IRF7, IFIT3B, SERINC3, TLR3, TRIM34A	635	369	39123	5.84386	3.80029e-12	1.4604e-14	1.10458e-14
GOTERM_BP_FAT	GO:0043903~regulation of symbiosis, encompassing mutualism through parasitism	32	4.35967	8.4605e-15	IFITM3, TRIM30D, OAS1A, TMPRSS2, ADARB1, DDX60, IFIH1, TRIM6, SEC14L1, TRIM25, TRIM21, GBP4, N4BP1, IFITM6, OASL2, TRIM62, MAP3K1, RSAD2, CAV2, CAV1, EIF2AK2, PARP9, BST2, CEACAM1, RNF125, ZNFX1, NR5A2, OAS2, NECTIN2, TRIM34B, TRIM34A, LY6E	635	335	39123	5.88523	5.77645e-11	2.15318e-13	1.62857e-13
GOTERM_BP_FAT	GO:0051607~defense response to virus	30	4.08719	1.01483e-14	IFITM3, RTP4, CXCL9, OAS1A, DDX60, IFIT1, IFIT3, IFIT2, IFIH1, TRIM6, SEC14L1, HYAL2, TRIM25, IFITM6, OASL2, GBP7, CXADR, RSAD2, IL10RB, EIF2AK2, PARP9, BST2, RNF125, ZNFX1, OAS2, IRF7, IFIT3B, SERINC3, TLR3, TRIM34A	635	292	39123	6.3299	6.91653e-11	2.55424e-13	1.93191e-13
GOTERM_BP_FAT	GO:0050792~regulation of viral process	31	4.22343	1.16709e-14	IFITM3, TRIM30D, OAS1A, TMPRSS2, ADARB1, DDX60, IFIH1, TRIM6, SEC14L1, TRIM25, TRIM21, GBP4, N4BP1, IFITM6, OASL2, TRIM62, MAP3K1, RSAD2, CAV2, EIF2AK2, PARP9, BST2, CEACAM1, RNF125, ZNFX1, NR5A2, OAS2, NECTIN2, TRIM34B, TRIM34A, LY6E	635	316	39123	6.04412	7.98062e-11	2.91602e-13	2.20554e-13
GOTERM_BP_FAT	GO:0098542~defense response to other organism	51	6.94823	1.23104e-14	RTP4, IFITM3, CXCL9, IFIT1, IFIT3, AQP1, IFIT2, IFIH1, TRIM6, HYAL2, CASP1, TRIM25, CD36, IFITM6, OASL2, UNC13B, TRIM62, GBP7, CXADR, RSAD2, GBP9, SERPINB9, PARP9, RNF125, OAS2, MMRN2, IRF7, PRKD1, TLR3, TRIM34A, LYZ1, OAS1A, NOD2, DDX60, SEC14L1, RNF213, GBP2, GBP4, MAPK3, GBP3, NOS2, IL10RB, IRGM2, EIF2AK2, IRGM1, IIGP1, BST2, ZNFX1, BCL3, IFIT3B, SERINC3	635	864	39123	3.63676	8.43665e-11	3.06462e-13	2.31794e-13
GOTERM_BP_FAT	GO:1903900~regulation of viral life cycle	26	3.54223	4.94243e-14	IFITM3, TRIM30D, OAS1A, TMPRSS2, ADARB1, IFIH1, TRIM6, TRIM25, TRIM21, N4BP1, IFITM6, OASL2, TRIM62, MAP3K1, RSAD2, CAV2, EIF2AK2, BST2, CEACAM1, ZNFX1, NR5A2, OAS2, NECTIN2, TRIM34B, TRIM34A, LY6E	635	224	39123	7.15128	3.38226e-10	1.16675e-12	8.8248e-13
GOTERM_BP_FAT	GO:0019058~viral life cycle	30	4.08719	8.33855e-13	IFITM3, NRP1, TRIM30D, OAS1A, TMPRSS2, ADARB1, ICAM1, IFIH1, TRIM6, HYAL2, TRIM25, TRIM21, N4BP1, IFITM6, OASL2, TRIM62, MAP3K1, RSAD2, CAV2, CAV1, EIF2AK2, BST2, CEACAM1, ZNFX1, NR5A2, OAS2, NECTIN2, TRIM34B, TRIM34A, LY6E	635	347	39123	5.3266	5.7088e-09	1.73513e-11	1.31237e-11
GOTERM_BP_FAT	GO:0043901~negative regulation of multi-organism process	23	3.13351	6.40714e-12	IFITM3, TRIM62, TRIM30D, RSAD2, EIF2AK2, OAS1A, PRDM1, IFIH1, TPST2, BST2, TRIM6, GJA1, CEACAM1, RNF125, ZNFX1, SEC14L1, OAS2, TRIM25, TRIM21, N4BP1, IFITM6, LY6E, OASL2	635	211	39123	6.71589	4.3863e-08	1.21169e-10	9.16468e-11
GOTERM_BP_FAT	GO:1903901~negative regulation of viral life cycle	18	2.45232	2.67015e-11	IFITM3, TRIM62, TRIM30D, RSAD2, EIF2AK2, OAS1A, IFIH1, BST2, TRIM6, CEACAM1, ZNFX1, OAS2, TRIM25, TRIM21, N4BP1, IFITM6, LY6E, OASL2	635	126	39123	8.80157	1.82799e-07	4.68715e-10	3.54514e-10
GOTERM_BP_FAT	GO:0048525~negative regulation of viral process	20	2.7248	2.79448e-11	IFITM3, TRIM62, TRIM30D, RSAD2, EIF2AK2, OAS1A, IFIH1, BST2, TRIM6, CEACAM1, RNF125, ZNFX1, SEC14L1, OAS2, TRIM25, TRIM21, N4BP1, IFITM6, LY6E, OASL2	635	164	39123	7.51354	1.9131e-07	4.86793e-10	3.68188e-10
GOTERM_BP_FAT	GO:0046596~regulation of viral entry into host cell	12	1.63488	1.16497e-09	IFITM3, TRIM62, TRIM6, TRIM30D, TMPRSS2, TRIM25, TRIM21, TRIM34B, NECTIN2, IFITM6, LY6E, TRIM34A	635	55	39123	13.4424	7.97534e-06	1.64102e-08	1.24119e-08
GOTERM_BP_FAT	GO:0045071~negative regulation of viral genome replication	13	1.77112	1.5858e-09	IFITM3, RSAD2, EIF2AK2, OAS1A, IFIH1, BST2, TRIM6, CEACAM1, ZNFX1, OAS2, N4BP1, IFITM6, OASL2	635	71	39123	11.2809	1.08563e-05	2.20659e-08	1.66896e-08
GOTERM_BP_FAT	GO:0045069~regulation of viral genome replication	15	2.0436	7.42752e-09	IFITM3, RSAD2, EIF2AK2, OAS1A, ADARB1, IFIH1, BST2, TRIM6, CEACAM1, ZNFX1, NR5A2, OAS2, N4BP1, IFITM6, OASL2	635	117	39123	7.89885	5.08475e-05	9.48672e-08	7.17532e-08
GOTERM_BP_FAT	GO:0019079~viral genome replication	15	2.0436	2.91219e-08	IFITM3, RSAD2, EIF2AK2, OAS1A, ADARB1, IFIH1, BST2, TRIM6, CEACAM1, ZNFX1, NR5A2, OAS2, N4BP1, IFITM6, OASL2	635	130	39123	7.10896	0.000199348	3.41384e-07	2.58207e-07
Annotation Cluster 12	Enrichment Score: 18.397633898701308
Category	Term	Count	%	PValue	Genes	List Total	Pop Hits	Pop Total	Fold Enrichment	Bonferroni	Benjamini	FDR
GOTERM_BP_FAT	GO:0001667~ameboidal-type cell migration	64	8.71935	3.37137e-39	ACVRL1, NRP1, PBLD1, SCARB1, NRP2, PTPRR, PLXND1, FLT4, PTPRM, CLEC14A, PIK3CB, AQP1, PTPRG, CDH5, GJA1, EDNRB, SOX17, SOX18, HYAL2, KDR, ADAMTS9, EPHB4, CARD10, EDN1, PLEKHG5, CEACAM1, MMRN2, PECAM1, CDH13, PPARG, PRKD1, JCAD, SEMA7A, PKN3, PDGFB, LRP5, SEMA3G, PIK3R3, STC1, PRCP, ALOX12, SEMA3F, GATA2, HDAC9, PPM1F, EFNB2, DLL4, PDLIM1, EFNB1, HMOX1, SRGAP2, NUS1, JUP, NOS3, PLK2, VEGFC, MCC, P…	635	455	39123	8.66617	2.30804e-35	4.80842e-37	3.63687e-37
GOTERM_BP_FAT	GO:1901342~regulation of vasculature development	54	7.35695	7.40642e-33	ACVRL1, NRP1, FLT1, PLXND1, PTPRM, PIK3CB, CX3CL1, AQP1, CDH5, HHEX, CYSLTR1, KDR, CD36, ADAMTS9, EPHB4, CARD10, WARS, CLDN5, CEACAM1, MMRN2, APLNR, RAPGEF2, PPARG, PRKD1, TLR3, JCAD, RAPGEF3, ENG, RAMP2, NOTCH4, PDGFB, ECSCR, GATA2, HDAC9, PIK3R6, EFNB2, DLL4, PDGFD, HMOX1, SH2B3, XDH, SMAD1, JUP, NOS3, PLK2, TIE1, VEGFC, GPR4, EFNA1, TJP1, RGCC, ID1, CTNNB1, TEK	635	387	39123	8.59689	5.07044e-29	7.45652e-31	5.63977e-31
GOTERM_BP_FAT	GO:0090132~epithelium migration	49	6.67575	1.67135e-31	ACVRL1, NRP1, PBLD1, SCARB1, PTPRR, PLXND1, FLT4, PTPRM, CLEC14A, PIK3CB, AQP1, PTPRG, CDH5, SOX18, KDR, ADAMTS9, EPHB4, CARD10, PLEKHG5, CEACAM1, MMRN2, PECAM1, CDH13, PPARG, PRKD1, JCAD, PKN3, PDGFB, PIK3R3, STC1, PRCP, ALOX12, GATA2, HDAC9, PPM1F, EFNB2, DLL4, HMOX1, NUS1, JUP, NOS3, PLK2, VEGFC, MCC, PTK2, RAB11A, EFNA1, RGCC, TEK	635	323	39123	9.34656	1.14421e-27	1.46693e-29	1.10952e-29
GOTERM_BP_FAT	GO:0010631~epithelial cell migration	49	6.67575	1.93239e-31	ACVRL1, NRP1, PBLD1, SCARB1, PTPRR, PLXND1, FLT4, PTPRM, CLEC14A, PIK3CB, AQP1, PTPRG, CDH5, SOX18, KDR, ADAMTS9, EPHB4, CARD10, PLEKHG5, CEACAM1, MMRN2, PECAM1, CDH13, PPARG, PRKD1, JCAD, PKN3, PDGFB, PIK3R3, STC1, PRCP, ALOX12, GATA2, HDAC9, PPM1F, EFNB2, DLL4, HMOX1, NUS1, JUP, NOS3, PLK2, VEGFC, MCC, PTK2, RAB11A, EFNA1, RGCC, TEK	635	324	39123	9.31772	1.32291e-27	1.67457e-29	1.26657e-29
GOTERM_BP_FAT	GO:0090130~tissue migration	49	6.67575	3.96069e-31	ACVRL1, NRP1, PBLD1, SCARB1, PTPRR, PLXND1, FLT4, PTPRM, CLEC14A, PIK3CB, AQP1, PTPRG, CDH5, SOX18, KDR, ADAMTS9, EPHB4, CARD10, PLEKHG5, CEACAM1, MMRN2, PECAM1, CDH13, PPARG, PRKD1, JCAD, PKN3, PDGFB, PIK3R3, STC1, PRCP, ALOX12, GATA2, HDAC9, PPM1F, EFNB2, DLL4, HMOX1, NUS1, JUP, NOS3, PLK2, VEGFC, MCC, PTK2, RAB11A, EFNA1, RGCC, TEK	635	329	39123	9.17611	2.71149e-27	3.38936e-29	2.56355e-29
GOTERM_BP_FAT	GO:0045765~regulation of angiogenesis	48	6.53951	3.32355e-29	ACVRL1, NRP1, RAMP2, FLT1, PLXND1, NOTCH4, ECSCR, PTPRM, PIK3CB, GATA2, HDAC9, PIK3R6, CX3CL1, AQP1, DLL4, CDH5, HHEX, CYSLTR1, KDR, HMOX1, CD36, ADAMTS9, SH2B3, SMAD1, CARD10, WARS, JUP, NOS3, PLK2, TIE1, VEGFC, GPR4, EFNA1, TJP1, CLDN5, CEACAM1, RGCC, ID1, MMRN2, APLNR, CTNNB1, PPARG, PRKD1, TEK, TLR3, JCAD, RAPGEF3, ENG	635	344	39123	8.59689	2.2753e-25	2.6457e-27	2.00109e-27
GOTERM_BP_FAT	GO:0043542~endothelial cell migration	40	5.44959	5.06174e-28	ACVRL1, NRP1, SCARB1, PLXND1, FLT4, PDGFB, PTPRM, PIK3R3, STC1, PRCP, ALOX12, CLEC14A, PIK3CB, GATA2, HDAC9, EFNB2, DLL4, CDH5, SOX18, KDR, HMOX1, ADAMTS9, EPHB4, NUS1, CARD10, JUP, NOS3, PLK2, PLEKHG5, VEGFC, PTK2, EFNA1, RGCC, MMRN2, PECAM1, CDH13, PPARG, PRKD1, TEK, JCAD	635	230	39123	10.715	3.46527e-24	3.7261e-26	2.81825e-26
GOTERM_BP_FAT	GO:0010632~regulation of epithelial cell migration	37	5.04087	2.20565e-23	ACVRL1, NRP1, PBLD1, PTPRR, FLT4, PDGFB, PTPRM, STC1, PRCP, ALOX12, PIK3CB, GATA2, HDAC9, PPM1F, PTPRG, AQP1, DLL4, KDR, HMOX1, ADAMTS9, NUS1, CARD10, JUP, NOS3, PLK2, VEGFC, MCC, PTK2, RAB11A, EFNA1, CEACAM1, RGCC, MMRN2, PPARG, PRKD1, TEK, JCAD	635	251	39123	9.0821	1.50999e-19	1.15266e-21	8.71822e-22
GOTERM_BP_FAT	GO:0002040~sprouting angiogenesis	28	3.81471	2.53254e-22	NRP1, RAMP2, FLT1, FLT4, PIK3R3, CLEC14A, PIK3CB, GATA2, HDAC9, EFNB2, DLL4, ESM1, RNF213, KDR, HMOX1, ADAMTS9, SH2B3, EPHB4, SMAD1, CARD10, PLK2, VEGFC, TJP1, MMRN2, APLNR, CDH13, TEK, JCAD	635	129	39123	13.3729	1.73378e-18	1.20401e-20	9.1066e-21
GOTERM_BP_FAT	GO:1904018~positive regulation of vasculature development	34	4.63215	7.45749e-22	ACVRL1, NRP1, RAMP2, FLT1, NOTCH4, PDGFB, GATA2, HDAC9, PIK3R6, CX3CL1, AQP1, EFNB2, CDH5, CYSLTR1, PDGFD, KDR, HMOX1, EPHB4, SMAD1, JUP, NOS3, PLK2, TIE1, VEGFC, TJP1, CEACAM1, APLNR, RAPGEF2, PRKD1, TEK, TLR3, JCAD, RAPGEF3, ENG	635	225	39123	9.31011	5.10539e-18	3.38106e-20	2.55728e-20
GOTERM_BP_FAT	GO:0043534~blood vessel endothelial cell migration	27	3.67847	9.27501e-22	ACVRL1, NRP1, SCARB1, PDGFB, PIK3R3, ALOX12, CLEC14A, GATA2, HDAC9, EFNB2, DLL4, CDH5, SOX18, KDR, HMOX1, EPHB4, NUS1, CARD10, JUP, NOS3, PLK2, VEGFC, RGCC, MMRN2, PPARG, PRKD1, JCAD	635	122	39123	13.6352	6.34967e-18	4.17741e-20	3.1596e-20
GOTERM_BP_FAT	GO:0010594~regulation of endothelial cell migration	29	3.95095	2.21748e-19	ACVRL1, NRP1, FLT4, PDGFB, PTPRM, STC1, PRCP, ALOX12, PIK3CB, GATA2, HDAC9, DLL4, KDR, HMOX1, ADAMTS9, NUS1, CARD10, JUP, NOS3, PLK2, VEGFC, EFNA1, CEACAM1, RGCC, MMRN2, PPARG, PRKD1, TEK, JCAD	635	181	39123	9.87138	1.51808e-15	8.16174e-18	6.17316e-18
GOTERM_BP_FAT	GO:0043535~regulation of blood vessel endothelial cell migration	22	2.99728	5.458e-18	ACVRL1, NRP1, NUS1, CARD10, JUP, NOS3, PLK2, PDGFB, VEGFC, ALOX12, PRCP, GATA2, HDAC9, EFNA1, DLL4, RGCC, MMRN2, KDR, HMOX1, PPARG, PRKD1, JCAD	635	97	39123	13.9736	3.73655e-14	1.81386e-16	1.37192e-16
GOTERM_BP_FAT	GO:0045766~positive regulation of angiogenesis	28	3.81471	5.02953e-17	ACVRL1, NRP1, RAMP2, FLT1, NOTCH4, GATA2, HDAC9, PIK3R6, CX3CL1, AQP1, CDH5, CYSLTR1, KDR, HMOX1, SMAD1, JUP, NOS3, PLK2, TIE1, VEGFC, TJP1, APLNR, PRKD1, TEK, TLR3, JCAD, RAPGEF3, ENG	635	203	39123	8.49807	3.44322e-13	1.57946e-15	1.19463e-15
GOTERM_BP_FAT	GO:1903670~regulation of sprouting angiogenesis	18	2.45232	2.24493e-14	SMAD1, NRP1, CARD10, FLT1, PLK2, PIK3CB, GATA2, HDAC9, TJP1, DLL4, CEACAM1, MMRN2, APLNR, KDR, HMOX1, ADAMTS9, SH2B3, JCAD	635	83	39123	13.3614	1.53532e-10	5.44994e-13	4.12208e-13
GOTERM_BP_FAT	GO:0002042~cell migration involved in sprouting angiogenesis	14	1.90736	2.83817e-12	NRP1, CARD10, PLK2, PIK3R3, CLEC14A, GATA2, HDAC9, EFNB2, DLL4, MMRN2, KDR, HMOX1, EPHB4, JCAD	635	54	39123	15.9732	1.94301e-08	5.59945e-11	4.23517e-11
GOTERM_BP_FAT	GO:0035924~cellular response to vascular endothelial growth factor stimulus	14	1.90736	3.57315e-11	NRP1, NUS1, RAMP2, NRP2, FLT1, FLT4, PDGFB, VEGFC, PIK3CB, DLL4, KDR, PRKD1, XDH, JCAD	635	65	39123	13.2701	2.44618e-07	6.15282e-10	4.65371e-10
GOTERM_BP_FAT	GO:0010634~positive regulation of epithelial cell migration	19	2.58856	2.2818e-10	NRP1, NUS1, NOS3, PLK2, FLT4, PDGFB, VEGFC, ALOX12, PIK3CB, GATA2, HDAC9, RAB11A, PPM1F, AQP1, KDR, HMOX1, PRKD1, TEK, JCAD	635	164	39123	7.13786	1.56212e-06	3.49468e-09	2.64321e-09
GOTERM_BP_FAT	GO:0043536~positive regulation of blood vessel endothelial cell migration	13	1.77112	2.50032e-10	NRP1, NUS1, NOS3, PLK2, PDGFB, VEGFC, ALOX12, GATA2, HDAC9, KDR, HMOX1, PRKD1, JCAD	635	61	39123	13.1302	1.71172e-06	3.8208e-09	2.88988e-09
GOTERM_BP_FAT	GO:0038084~vascular endothelial growth factor signaling pathway	11	1.49864	3.65844e-10	NRP1, NUS1, NRP2, FLT4, KDR, PDGFB, VEGFC, PIK3CB, PRKD1, XDH, JCAD	635	38	39123	17.8348	2.50456e-06	5.50454e-09	4.16338e-09
GOTERM_BP_FAT	GO:0010595~positive regulation of endothelial cell migration	16	2.17984	6.38494e-10	NRP1, NUS1, NOS3, PLK2, FLT4, PDGFB, VEGFC, ALOX12, PIK3CB, GATA2, HDAC9, KDR, HMOX1, PRKD1, TEK, JCAD	635	115	39123	8.57197	4.37112e-06	9.36002e-09	7.07949e-09
GOTERM_BP_FAT	GO:0048010~vascular endothelial growth factor receptor signaling pathway	11	1.49864	6.67534e-09	NRP1, HHEX, FLT1, FLT4, MMRN2, KDR, PDGFB, VEGFC, CLEC14A, TEK, PRKD1	635	50	39123	13.5544	4.56983e-05	8.55794e-08	6.47283e-08
GOTERM_BP_FAT	GO:0090049~regulation of cell migration involved in sprouting angiogenesis	10	1.3624	1.00075e-08	DLL4, CARD10, NRP1, PLK2, MMRN2, KDR, HMOX1, GATA2, HDAC9, JCAD	635	39	39123	15.7977	6.85092e-05	1.25709e-07	9.50807e-08
GOTERM_BP_FAT	GO:1903672~positive regulation of sprouting angiogenesis	10	1.3624	5.73379e-08	TJP1, SMAD1, NRP1, PLK2, APLNR, KDR, HMOX1, GATA2, HDAC9, JCAD	635	47	39123	13.1087	0.000392458	6.47748e-07	4.89927e-07
GOTERM_BP_FAT	GO:0090050~positive regulation of cell migration involved in sprouting angiogenesis	7	0.953678	7.80229e-07	NRP1, PLK2, KDR, HMOX1, GATA2, HDAC9, JCAD	635	21	39123	20.537	0.00532721	7.58728e-06	5.73867e-06
Annotation Cluster 13	Enrichment Score: 18.16113251876335
Category	Term	Count	%	PValue	Genes	List Total	Pop Hits	Pop Total	Fold Enrichment	Bonferroni	Benjamini	FDR
GOTERM_BP_FAT	GO:0051240~positive regulation of multicellular organismal process	146	19.891	9.44697e-52	IFITM3, PLXND1, STMN2, GIMAP5, PRDM1, F11R, ICAM1, AQP1, CDH5, GJA1, CYSLTR1, EDNRB, GJA5, KDR, ENPP4, EPHB4, TGM2, GBP5, PRKCH, RSAD2, CTNNBIP1, MRTFB, SOX13, ATP11C, SHTN1, RNF125, KCNQ1, APLNR, ERG, PRKD1, ZFPM1, JCAD, IDO1, CD274, SEMA7A, NOTCH4, SLC1A1, PDGFB, ALOX12, DDX60, GATA2, ACACB, PIK3R6, MNDAL, EFNB2, NCKIPSD, ATXN1, SEC14L1, PDGFD, HMOX1, TPPP, PROM1, SPTBN1, PLXNA4, GPIHBP1, LYN, …	635	2085	39123	4.31425	6.46739e-48	2.48746e-49	1.8814e-49
GOTERM_BP_FAT	GO:0045595~regulation of cell differentiation	134	18.2561	2.2784e-41	IFITM3, PBLD1, PRAG1, PLXND1, ULK4, STMN2, GIMAP5, AHR, PRDM1, F11R, CDH5, GJA1, EDNRB, SOX17, KDR, LZTS1, TGM2, PRKCH, IGFBP3, CTNNBIP1, SOX13, ATP11C, CLDN5, SHTN1, HECW2, TRIB3, PRKD1, ZFPM1, H2-D1, CDS1, CASZ1, SEMA7A, NOTCH4, PDGFB, GATA2, PIK3R6, EFNB2, NCKIPSD, ADGRG1, ATXN1, PROM1, SRGAP2, PLXNA4, LYN, SMAD1, CTLA2A, CAV1, PLK2, EIF2AK2, PTK2, EFNA1, EHD1, SLC6A6, AFDN, EHD2, CXCL12, RGCC…	635	2162	39123	3.81863	1.5598e-37	3.80438e-39	2.87746e-39
GOTERM_BP_FAT	GO:0048468~cell development	147	20.0272	4.94383e-39	PRAG1, PLXND1, ULK4, STMN2, PRDM1, ADARB1, F11R, ICAM1, PREX2, CDH5, GJA1, EDNRB, SOX17, SOX18, RPS6KA2, KDR, LZTS1, EPHB4, TGM2, PRKCH, CXADR, PAQR5, UNC5B, APLP2, TMOD3, MRTFB, MYO7A, CLDN5, SHTN1, KCNQ1, HECW2, PRKD1, ZFPM1, H2-D1, CASZ1, SEMA7A, EPAS1, NOTCH4, PDGFB, STC1, GATA2, EFNB2, NCKIPSD, EFNB1, ADGRG1, ATXN1, CHST11, PODXL, CDH23, TSPAN2, TPPP, SRGAP2, PLXNA4, LYN, CAV2, CAV1, PLK2, P…	635	2707	39123	3.3457	3.38454e-35	6.90723e-37	5.22431e-37
GOTERM_BP_FAT	GO:0051094~positive regulation of developmental process	115	15.6676	8.29314e-39	IFITM3, PLXND1, STMN2, GIMAP5, PRDM1, F11R, AQP1, CDH5, GJA1, CYSLTR1, SOX17, KDR, EPHB4, TGM2, PRKCH, IGFBP3, CTNNBIP1, MRTFB, SOX13, ATP11C, CLDN5, SHTN1, APLNR, PRKD1, JCAD, IDO1, CDS1, CD274, SEMA7A, NOTCH4, PDGFB, ALOX12, GATA2, ACACB, PIK3R6, EFNB2, NCKIPSD, ATXN1, PDGFD, HMOX1, TPPP, PROM1, PLXNA4, LYN, SMAD1, JUP, PLK2, PTK2, EHD1, SLC6A6, AFDN, EHD2, CXCL12, RGCC, KITL, FGFR3, ROBO2, ACV…	635	1696	39123	4.17763	5.67748e-35	1.1355e-36	8.58837e-37
GOTERM_BP_FAT	GO:0007399~nervous system development	135	18.3924	2.08136e-32	PRAG1, PLXND1, ULK4, STMN2, PRDM1, ADARB1, AQP1, PREX2, GJA1, EDNRB, SOX17, KDR, LZTS1, EPHB4, SYBU, TGM2, PRKCG, UNC13B, PRKCH, UNC5B, APLP2, MRTFB, SOX13, MYO7A, CLDN5, SHTN1, DOK4, KCNQ1, AKR1C14, HECW2, MALL, PRKD1, H2-D1, CASZ1, SEMA7A, PFKFB3, SLC1A1, CEP85L, PDGFB, GATA2, SEZ6L2, PCDH17, EFNB2, NCKIPSD, EFNB1, ADGRG1, ATXN1, CDH23, TSPAN2, TPPP, PROM1, SRGAP2, N4BP3, PLXNA4, JAG2, LYN, SMA…	635	2672	39123	3.11283	1.4249e-28	1.95192e-30	1.47634e-30
GOTERM_BP_FAT	GO:0045597~positive regulation of cell differentiation	86	11.7166	5.03867e-30	ACVRL1, IFITM3, ROBO2, NRP1, CXCL9, FLT1, PLXND1, STMN2, GIMAP5, PRDM1, F11R, VSIR, CX3CL1, CDH5, GJA1, CYP26B1, CASP8, MECOM, SOX17, KDR, CD36, ADAMTS9, SCARF1, NCK1, TGM2, EDN1, PRKCH, TCF15, MMD, IGFBP3, NCOA3, CTNNBIP1, SOX13, ATP11C, TNFRSF1B, ITPKB, FAM210B, CLDN5, SHTN1, CEACAM1, TAL1, RAPGEF1, RAPGEF2, ITGA6, PPARG, PRKD1, SGK1, PLCB1, SHANK3, ENG, CDS1, RAMP2, SEMA7A, ZBTB46, LRP5, NEDD9…	635	1216	39123	4.35736	3.44947e-26	4.10651e-28	3.10598e-28
GOTERM_BP_FAT	GO:0048699~generation of neurons	99	13.4877	8.71861e-26	PRAG1, PLXND1, ULK4, STMN2, PRDM1, ADARB1, PREX2, GJA1, EDNRB, KDR, LZTS1, EPHB4, TGM2, PRKCH, UNC5B, APLP2, MRTFB, MYO7A, SHTN1, KCNQ1, HECW2, PRKD1, H2-D1, CASZ1, SEMA7A, CEP85L, PDGFB, GATA2, EFNB2, NCKIPSD, EFNB1, ADGRG1, ATXN1, CDH23, TSPAN2, PROM1, SRGAP2, PLXNA4, JAG2, LYN, CAV1, PLK2, PTK2, EFNA1, EHD1, AFDN, CXCL12, TRPV4, ID1, LHX6, FAT4, FGFR3, ROBO2, NRP1, CLIC5, NRP2, FLT1, PTPRM, EC…	635	1820	39123	3.35137	5.96876e-22	5.37726e-24	4.06711e-24
GOTERM_BP_FAT	GO:0022008~neurogenesis	103	14.0327	1.09695e-25	PRAG1, PLXND1, ULK4, STMN2, PRDM1, ADARB1, PREX2, GJA1, EDNRB, KDR, LZTS1, EPHB4, TGM2, PRKCH, UNC5B, APLP2, MRTFB, SOX13, MYO7A, SHTN1, KCNQ1, HECW2, PRKD1, H2-D1, CASZ1, SEMA7A, SLC1A1, CEP85L, PDGFB, GATA2, EFNB2, NCKIPSD, EFNB1, ADGRG1, ATXN1, CDH23, TSPAN2, TPPP, PROM1, SRGAP2, PLXNA4, JAG2, LYN, CAV1, PLK2, PTK2, EFNA1, EHD1, AFDN, CXCL12, TRPV4, ID1, LHX6, FAT4, FGFR3, ROBO2, NRP1, CLIC5, …	635	1961	39123	3.23607	7.50974e-22	6.64578e-24	5.02657e-24
GOTERM_BP_FAT	GO:0000902~cell morphogenesis	77	10.4905	1.7496e-25	ROBO2, NRP1, CLIC5, NRP2, PRAG1, PLXND1, PTPRM, ECE1, ADARB1, AHR, F11R, ICAM1, PREX2, CDH5, GJA1, SOX17, KDR, CLEC1B, LZTS1, EPHB4, EDN1, UNC5B, APLP2, ITGA1, ARAP3, MYO7A, DNM3, SHTN1, ADORA2A, TAL1, HECW2, PECAM1, RAPGEF2, CDC42EP1, PLEKHO1, SGK1, ZFPM1, SHANK3, MGLL, SEMA7A, NOTCH4, LAMA3, SEMA3G, ARHGAP18, NEDD9, STC1, AKAP5, SEMA3F, RHOBTB1, EFNB2, FAM171A1, EFNB1, PALMD, CDH23, APBB2, FLNB…	635	1145	39123	4.14327	1.19778e-21	1.04155e-23	7.87777e-24
GOTERM_BP_FAT	GO:0032989~cellular component morphogenesis	80	10.8992	1.00526e-24	ROBO2, NRP1, CLIC5, NRP2, PRAG1, PLXND1, PTPRM, ECE1, ADARB1, AHR, F11R, ICAM1, PREX2, CDH5, GJA1, SOX17, KDR, CLEC1B, LZTS1, EPHB4, EDN1, UNC5B, APLP2, TMOD3, ITGA1, ARAP3, MYO7A, DNM3, SHTN1, ADORA2A, TAL1, HECW2, PECAM1, RAPGEF2, CDC42EP1, PLEKHO1, SGK1, ZFPM1, SHANK3, MGLL, SEMA7A, NOTCH4, LAMA3, SEMA3G, ARHGAP18, NEDD9, STC1, AKAP5, SEMA3F, RHOBTB1, EFNB2, FAM171A1, EFNB1, PALMD, CDH23, APBB…	635	1268	39123	3.88713	6.88203e-21	5.73503e-23	4.33771e-23
GOTERM_BP_FAT	GO:0030030~cell projection organization	95	12.9428	1.3734e-24	ROBO2, NRP1, CLIC5, NRP2, PRAG1, PLXND1, ULK4, STMN2, PTPRM, ECE1, ADARB1, DEUP1, FNBP1L, CX3CL1, ICAM1, AQP1, PTPRG, PREX2, GJA1, KDR, CD38, SCARF1, LZTS1, EPHB4, NCK1, ABCC4, EDN1, UNC5B, APLP2, ITGA1, MRTFB, MYO7A, DNM3, TANC1, SHTN1, ADORA2A, KCNQ1, HECW2, RAPGEF1, CDH13, RAPGEF2, CDC42EP1, ITGA6, PLEKHO1, PRKD1, SGK1, SHANK3, MGLL, H2-D1, RAPGEF4, SEMA7A, DNAH2, LAMA3, PDGFB, SEMA3G, PRICKLE…	635	1754	39123	3.33697	9.40229e-21	7.77048e-23	5.87724e-23
GOTERM_BP_FAT	GO:0060284~regulation of cell development	76	10.3542	4.38152e-24	ROBO2, NRP1, FLT1, PRAG1, PLXND1, ULK4, STMN2, F11R, CX3CL1, PTPRG, CDH5, EDNRB, KDR, CD38, SCARF1, LZTS1, NCK1, TGM2, EDN1, PRKCH, MMD, TNFRSF1B, DNM3, CLDN5, SHTN1, HECW2, RAPGEF1, RAPGEF2, ITGA6, PPARG, PRKD1, SGK1, PLCB1, SHANK3, MGLL, H2-D1, RAPGEF4, SEMA7A, CASZ1, SEMA3G, NEDD9, AKAP5, SEMA3F, GDPD5, GATA2, HDAC9, EFNB2, DLL4, NCKIPSD, ADGRG1, ATXN1, RASSF10, P2RY2, DISC1, SRGAP2, ABCB1A, P…	635	1177	39123	3.97828	2.99959e-20	2.36188e-22	1.78642e-22
GOTERM_BP_FAT	GO:0030182~neuron differentiation	88	11.9891	1.03129e-22	ROBO2, NRP1, CLIC5, NRP2, PRAG1, PLXND1, ULK4, STMN2, PTPRM, ECE1, ADARB1, PRDM1, CX3CL1, PTPRG, PREX2, GJA1, EDNRB, KDR, CD38, SCARF1, LZTS1, EPHB4, NCK1, EDN1, MMD, UNC5B, APLP2, ITGA1, MRTFB, MYO7A, DNM3, SHTN1, ADORA2A, TAL1, KCNQ1, HECW2, RAPGEF1, RAPGEF2, ITGA6, PRKD1, SGK1, SHANK3, MGLL, H2-D1, RAPGEF4, SEMA7A, CASZ1, LAMA3, PDGFB, SEMA3G, AKAP5, SEMA3F, GDPD5, GATA2, HDAC9, EFNB2, DLL4, N…	635	1627	39123	3.33237	7.06024e-19	5.11611e-21	3.86959e-21
GOTERM_BP_FAT	GO:0048666~neuron development	78	10.6267	3.95207e-22	ROBO2, NRP1, CLIC5, NRP2, PRAG1, PLXND1, STMN2, PTPRM, ECE1, ADARB1, PRDM1, CX3CL1, PTPRG, PREX2, GJA1, EDNRB, KDR, CD38, SCARF1, LZTS1, EPHB4, NCK1, EDN1, UNC5B, APLP2, ITGA1, MRTFB, MYO7A, DNM3, SHTN1, ADORA2A, KCNQ1, HECW2, RAPGEF1, RAPGEF2, ITGA6, PRKD1, SGK1, SHANK3, MGLL, H2-D1, RAPGEF4, SEMA7A, LAMA3, PDGFB, SEMA3G, AKAP5, SEMA3F, GDPD5, GATA2, EFNB2, NCKIPSD, EFNB1, P2RY2, CDH23, APBB2, T…	635	1333	39123	3.60515	2.70559e-18	1.8281e-20	1.38269e-20
GOTERM_BP_FAT	GO:0050767~regulation of neurogenesis	65	8.85559	2.16904e-20	ROBO2, NRP1, FLT1, PRAG1, PLXND1, ULK4, STMN2, CX3CL1, PTPRG, EDNRB, KDR, CD38, SCARF1, LZTS1, NCK1, TGM2, PRKCH, MMD, TNFRSF1B, DNM3, SHTN1, HECW2, RAPGEF1, RAPGEF2, ITGA6, PPARG, PRKD1, SGK1, SHANK3, MGLL, H2-D1, RAPGEF4, SEMA7A, CASZ1, SEMA3G, AKAP5, SEMA3F, GDPD5, GATA2, EFNB2, DLL4, NCKIPSD, ADGRG1, ATXN1, RASSF10, P2RY2, DISC1, SRGAP2, PLXNA4, LYN, PLK2, CAV1, VEGFC, PTK2, RAB11A, EFNA1, EH…	635	1017	39123	3.93777	1.48493e-16	9.22314e-19	6.97596e-19
GOTERM_BP_FAT	GO:0051960~regulation of nervous system development	69	9.40054	2.76047e-20	ROBO2, NRP1, FLT1, PRAG1, PLXND1, ULK4, STMN2, CX3CL1, PTPRG, EDNRB, KDR, CD38, SCARF1, LZTS1, NCK1, TGM2, PRKCH, ARHGEF15, MMD, TNFRSF1B, DNM3, SHTN1, HECW2, RAPGEF1, RAPGEF2, ITGA6, PPARG, PRKD1, SGK1, SHANK3, MGLL, H2-D1, RAPGEF4, SEMA7A, CASZ1, SEMA3G, AKAP5, SEMA3F, GDPD5, GATA2, EFNB2, DLL4, NCKIPSD, ADGRG1, ATXN1, RASSF10, P2RY2, TPPP, DISC1, SRGAP2, PLXNA4, JAM2, LYN, PLK2, CAV1, VEGFC, P…	635	1144	39123	3.71605	1.88982e-16	1.1594e-18	8.76915e-19
GOTERM_BP_FAT	GO:0031175~neuron projection development	68	9.26431	4.1902e-20	ROBO2, NRP1, NRP2, PRAG1, PLXND1, STMN2, PTPRM, ECE1, ADARB1, CX3CL1, PTPRG, PREX2, GJA1, KDR, CD38, SCARF1, LZTS1, EPHB4, NCK1, EDN1, UNC5B, APLP2, ITGA1, MRTFB, DNM3, SHTN1, ADORA2A, HECW2, RAPGEF1, RAPGEF2, ITGA6, PRKD1, SGK1, SHANK3, MGLL, H2-D1, RAPGEF4, SEMA7A, LAMA3, SEMA3G, AKAP5, SEMA3F, GDPD5, EFNB2, NCKIPSD, EFNB1, P2RY2, APBB2, TSPAN2, STX3, DISC1, SRGAP2, PLXNA4, LYN, PLK2, PTK2, RAB…	635	1122	39123	3.734	2.86861e-16	1.71773e-18	1.29921e-18
GOTERM_BP_FAT	GO:0000904~cell morphogenesis involved in differentiation	58	7.90191	3.34247e-19	ROBO2, NRP1, CLIC5, NRP2, PLXND1, PTPRM, ECE1, ADARB1, PREX2, SOX17, CLEC1B, LZTS1, EPHB4, EDN1, UNC5B, APLP2, MYO7A, DNM3, SHTN1, TAL1, HECW2, PECAM1, RAPGEF2, SGK1, ZFPM1, SHANK3, MGLL, SEMA7A, NOTCH4, LAMA3, SEMA3G, NEDD9, STC1, AKAP5, SEMA3F, EFNB2, EFNB1, CDH23, APBB2, FLNB, DISC1, SRGAP2, PLXNA4, MAP3K1, PARVB, PTK2, RAB11A, EFNA1, AFDN, CXCL12, ABI3, NOVA2, ID1, CCDC88C, CTNNB1, TEK, FGFR3…	635	864	39123	4.13593	2.28826e-15	1.21716e-17	9.20603e-18
GOTERM_BP_FAT	GO:0031344~regulation of cell projection organization	53	7.22071	4.12812e-16	ROBO2, NRP1, PRAG1, PLXND1, ULK4, STMN2, FNBP1L, CX3CL1, ICAM1, AQP1, PTPRG, CD38, SCARF1, LZTS1, NCK1, DNM3, SHTN1, HECW2, RAPGEF1, RAPGEF2, CDC42EP1, ITGA6, PRKD1, SGK1, SHANK3, MGLL, H2-D1, RAPGEF4, SEMA7A, SEMA3G, AKAP5, SEMA3F, EFNB2, NCKIPSD, PODXL, P2RY2, EPS8L2, DISC1, PLXNA4, LYN, MYO10, PLK2, CAV1, PTK2, RAB11A, EFNA1, EHD1, AFDN, CXCL12, ABI3, TRPV4, NOVA2, ID1	635	851	39123	3.83711	3.04023e-12	1.18744e-14	8.98127e-15
GOTERM_BP_FAT	GO:0010975~regulation of neuron projection development	45	6.13079	2.06577e-15	ROBO2, NRP1, SEMA7A, PRAG1, PLXND1, ULK4, STMN2, SEMA3G, AKAP5, SEMA3F, CX3CL1, PTPRG, EFNB2, NCKIPSD, P2RY2, CD38, DISC1, SCARF1, LZTS1, PLXNA4, NCK1, LYN, PLK2, PTK2, RAB11A, EFNA1, EHD1, DNM3, AFDN, SHTN1, CXCL12, ABI3, TRPV4, HECW2, NOVA2, ID1, RAPGEF1, RAPGEF2, ITGA6, PRKD1, SGK1, SHANK3, MGLL, H2-D1, RAPGEF4	635	649	39123	4.27195	1.44411e-11	5.54599e-14	4.19473e-14
GOTERM_BP_FAT	GO:0045664~regulation of neuron differentiation	51	6.94823	2.20188e-15	ROBO2, NRP1, PRAG1, PLXND1, ULK4, STMN2, CX3CL1, PTPRG, EDNRB, CD38, SCARF1, LZTS1, NCK1, MMD, DNM3, SHTN1, HECW2, RAPGEF1, RAPGEF2, ITGA6, PRKD1, SGK1, SHANK3, MGLL, H2-D1, RAPGEF4, SEMA7A, CASZ1, SEMA3G, AKAP5, SEMA3F, GDPD5, GATA2, EFNB2, NCKIPSD, P2RY2, DISC1, PLXNA4, LYN, PLK2, CAV1, PTK2, RAB11A, EFNA1, EHD1, AFDN, CXCL12, ABI3, TRPV4, NOVA2, ID1	635	826	39123	3.80407	1.52012e-11	5.88832e-14	4.45365e-14
GOTERM_BP_FAT	GO:0022604~regulation of cell morphogenesis	41	5.58583	4.72549e-15	ROBO2, NRP1, SEMA7A, PRAG1, PLXND1, SEMA3G, NEDD9, ARHGAP18, AKAP5, SEMA3F, F11R, RHOBTB1, ICAM1, FAM171A1, PALMD, KDR, DISC1, LZTS1, PLXNA4, MYO10, ARAP3, PARVB, PTK2, RAB11A, EFNA1, DNM3, FMNL3, AFDN, SHTN1, CXCL12, ABI3, HECW2, NOVA2, ID1, RAPGEF2, CDC42EP1, PLEKHO1, SGK1, SHANK3, MGLL, LIMS2	635	553	39123	4.56791	3.26825e-11	1.23949e-13	9.37495e-14
GOTERM_BP_FAT	GO:0010720~positive regulation of cell development	46	6.26703	1.43122e-14	ROBO2, NRP1, SEMA7A, FLT1, PLXND1, STMN2, NEDD9, AKAP5, F11R, GDPD5, GATA2, CX3CL1, NCKIPSD, CDH5, ATXN1, RASSF10, P2RY2, KDR, ABCB1A, DISC1, SCARF1, PLXNA4, NCK1, TGM2, LYN, EDN1, PRKCH, MMD, VEGFC, TNFRSF1B, PTK2, RAB11A, EHD1, CLDN5, AFDN, SHTN1, CXCL12, RAPGEF1, CTNNB1, RAPGEF2, PPARG, ITGA6, PRKD1, SGK1, SHANK3, LIMS2	635	715	39123	3.96379	9.80476e-11	3.53722e-13	2.67539e-13
GOTERM_BP_FAT	GO:0048858~cell projection morphogenesis	44	5.99455	3.81415e-13	ROBO2, NRP1, SEMA7A, NRP2, PLXND1, LAMA3, SEMA3G, PTPRM, ECE1, ADARB1, AKAP5, SEMA3F, EFNB2, PREX2, EFNB1, GJA1, KDR, APBB2, DISC1, SRGAP2, EPHB4, PLXNA4, EDN1, UNC5B, APLP2, ITGA1, PTK2, RAB11A, EFNA1, DNM3, AFDN, SHTN1, CXCL12, ADORA2A, ABI3, NOVA2, ID1, CTNNB1, RAPGEF2, PLEKHO1, SGK1, FGFR3, SHANK3, MGLL	635	723	39123	3.7495	2.6108e-09	8.26318e-12	6.24989e-12
GOTERM_BP_FAT	GO:0032990~cell part morphogenesis	45	6.13079	3.85015e-13	ROBO2, NRP1, SEMA7A, NRP2, PLXND1, LAMA3, SEMA3G, PTPRM, ECE1, ADARB1, AKAP5, SEMA3F, EFNB2, PREX2, EFNB1, GJA1, KDR, APBB2, DISC1, SRGAP2, EPHB4, PLXNA4, EDN1, UNC5B, APLP2, ITGA1, PTK2, RAB11A, EFNA1, DNM3, AFDN, SHTN1, CXCL12, ADORA2A, ABI3, NOVA2, ID1, CTNNB1, RAPGEF2, PLEKHO1, SGK1, FGFR3, SHANK3, MGLL, NECTIN2	635	754	39123	3.67705	2.63588e-09	8.31486e-12	6.28898e-12
GOTERM_BP_FAT	GO:0048812~neuron projection morphogenesis	43	5.85831	6.83615e-13	ROBO2, NRP1, SEMA7A, NRP2, PLXND1, LAMA3, SEMA3G, PTPRM, ECE1, ADARB1, AKAP5, SEMA3F, EFNB2, PREX2, EFNB1, GJA1, KDR, APBB2, DISC1, SRGAP2, EPHB4, PLXNA4, EDN1, UNC5B, APLP2, ITGA1, PTK2, RAB11A, EFNA1, DNM3, AFDN, SHTN1, CXCL12, ADORA2A, ABI3, NOVA2, ID1, CTNNB1, RAPGEF2, SGK1, FGFR3, SHANK3, MGLL	635	705	39123	3.75784	4.67968e-09	1.43559e-11	1.08582e-11
GOTERM_BP_FAT	GO:0050769~positive regulation of neurogenesis	39	5.31335	3.3969e-12	ROBO2, NRP1, SEMA7A, FLT1, PLXND1, STMN2, AKAP5, GDPD5, GATA2, CX3CL1, NCKIPSD, ATXN1, RASSF10, P2RY2, KDR, DISC1, SCARF1, PLXNA4, NCK1, TGM2, LYN, PRKCH, MMD, VEGFC, TNFRSF1B, PTK2, RAB11A, EHD1, AFDN, SHTN1, CXCL12, RAPGEF1, CTNNB1, RAPGEF2, PPARG, ITGA6, PRKD1, SGK1, SHANK3	635	618	39123	3.88807	2.32555e-08	6.60659e-11	4.99692e-11
GOTERM_BP_FAT	GO:0048667~cell morphogenesis involved in neuron differentiation	40	5.44959	4.26553e-12	ROBO2, NRP1, CLIC5, SEMA7A, NRP2, PLXND1, LAMA3, SEMA3G, PTPRM, ECE1, ADARB1, AKAP5, SEMA3F, EFNB2, PREX2, EFNB1, CDH23, APBB2, DISC1, EPHB4, PLXNA4, EDN1, UNC5B, APLP2, MYO7A, PTK2, RAB11A, EFNA1, DNM3, AFDN, SHTN1, CXCL12, ABI3, NOVA2, ID1, RAPGEF2, SGK1, FGFR3, SHANK3, MGLL	635	653	39123	3.77403	2.92015e-08	8.17978e-11	6.18681e-11
GOTERM_BP_FAT	GO:0051962~positive regulation of nervous system development	41	5.58583	7.08033e-12	ROBO2, NRP1, SEMA7A, FLT1, PLXND1, STMN2, AKAP5, GDPD5, GATA2, CX3CL1, NCKIPSD, ATXN1, RASSF10, P2RY2, KDR, TPPP, DISC1, SCARF1, PLXNA4, NCK1, TGM2, LYN, PRKCH, MMD, VEGFC, TNFRSF1B, PTK2, RAB11A, EHD1, AFDN, SHTN1, CXCL12, RAPGEF1, CTNNB1, RAPGEF2, PPARG, ITGA6, PRKD1, SGK1, SHANK3, ADGRL2	635	695	39123	3.63461	4.8472e-08	1.328e-10	1.00444e-10
GOTERM_BP_FAT	GO:0010769~regulation of cell morphogenesis involved in differentiation	27	3.67847	5.02211e-10	ROBO2, NRP1, SEMA7A, PLXND1, SEMA3G, NEDD9, AKAP5, SEMA3F, DISC1, LZTS1, PLXNA4, PTK2, RAB11A, EFNA1, DNM3, AFDN, SHTN1, CXCL12, ABI3, HECW2, NOVA2, ID1, RAPGEF2, SGK1, SHANK3, MGLL, LIMS2	635	368	39123	4.52037	3.43813e-06	7.45799e-09	5.64088e-09
GOTERM_BP_FAT	GO:0031346~positive regulation of cell projection organization	30	4.08719	5.44397e-09	ROBO2, NRP1, SEMA7A, PLXND1, STMN2, AKAP5, FNBP1L, CX3CL1, AQP1, NCKIPSD, P2RY2, EPS8L2, DISC1, SCARF1, PLXNA4, NCK1, LYN, RAB11A, EHD1, DNM3, AFDN, SHTN1, CXCL12, RAPGEF1, RAPGEF2, CDC42EP1, ITGA6, PRKD1, SGK1, SHANK3	635	503	39123	3.67461	3.72687e-05	7.04526e-08	5.32871e-08
GOTERM_BP_FAT	GO:0061564~axon development	30	4.08719	3.69324e-08	ROBO2, NRP1, SEMA7A, NRP2, PLXND1, LAMA3, SEMA3G, PTPRM, ECE1, ADARB1, SEMA3F, EFNB2, EFNB1, APBB2, TSPAN2, DISC1, SCARF1, EPHB4, PLXNA4, EDN1, UNC5B, APLP2, PTK2, RAB11A, EFNA1, SHTN1, CXCL12, NOVA2, FGFR3, MGLL	635	549	39123	3.36672	0.000252807	4.26821e-07	3.22828e-07
GOTERM_BP_FAT	GO:0010976~positive regulation of neuron projection development	25	3.40599	3.69712e-08	ROBO2, NRP1, SEMA7A, PLXND1, STMN2, AKAP5, CX3CL1, NCKIPSD, P2RY2, DISC1, SCARF1, PLXNA4, NCK1, LYN, RAB11A, EHD1, AFDN, SHTN1, CXCL12, RAPGEF1, RAPGEF2, ITGA6, PRKD1, SGK1, SHANK3	635	392	39123	3.92927	0.000253073	4.26821e-07	3.22828e-07
GOTERM_BP_FAT	GO:0045666~positive regulation of neuron differentiation	28	3.81471	5.06711e-08	ROBO2, NRP1, SEMA7A, PLXND1, STMN2, AKAP5, GDPD5, GATA2, CX3CL1, NCKIPSD, P2RY2, DISC1, SCARF1, PLXNA4, NCK1, LYN, MMD, RAB11A, EHD1, AFDN, SHTN1, CXCL12, RAPGEF1, RAPGEF2, ITGA6, PRKD1, SGK1, SHANK3	635	492	39123	3.50632	0.000346834	5.75281e-07	4.35116e-07
GOTERM_BP_FAT	GO:0007409~axonogenesis	28	3.81471	8.32492e-08	ROBO2, NRP1, SEMA7A, NRP2, PLXND1, LAMA3, SEMA3G, PTPRM, ECE1, ADARB1, SEMA3F, EFNB2, EFNB1, APBB2, DISC1, EPHB4, PLXNA4, EDN1, UNC5B, APLP2, PTK2, RAB11A, EFNA1, SHTN1, CXCL12, NOVA2, FGFR3, MGLL	635	504	39123	3.42283	0.000569762	9.23702e-07	6.98645e-07
GOTERM_BP_FAT	GO:0007411~axon guidance	19	2.58856	2.79402e-07	ROBO2, NRP1, SEMA7A, NRP2, EDN1, PLXND1, UNC5B, LAMA3, SEMA3G, PTPRM, ECE1, SEMA3F, EFNA1, EFNB2, EFNB1, CXCL12, APBB2, EPHB4, PLXNA4	635	258	39123	4.53725	0.00191096	2.86345e-06	2.16578e-06
GOTERM_BP_FAT	GO:0097485~neuron projection guidance	19	2.58856	2.96006e-07	ROBO2, NRP1, SEMA7A, NRP2, EDN1, PLXND1, UNC5B, LAMA3, SEMA3G, PTPRM, ECE1, SEMA3F, EFNA1, EFNB2, EFNB1, CXCL12, APBB2, EPHB4, PLXNA4	635	259	39123	4.51973	0.00202441	3.02006e-06	2.28423e-06
GOTERM_BP_FAT	GO:0050770~regulation of axonogenesis	15	2.0436	1.2745e-05	ROBO2, NRP1, SEMA7A, PLXND1, SEMA3G, SEMA3F, PTK2, RAB11A, EFNA1, SHTN1, CXCL12, NOVA2, DISC1, MGLL, PLXNA4	635	215	39123	4.29844	0.0835546	0.000104745	7.9224e-05
GOTERM_BP_FAT	GO:0048675~axon extension	11	1.49864	7.47766e-05	SHTN1, NRP1, SEMA7A, NRP2, EDN1, CXCL12, SEMA3G, SEMA3F, DISC1, PLXNA4, RAB11A	635	135	39123	5.02016	0.400668	0.00053159	0.00040207
Annotation Cluster 14	Enrichment Score: 17.036625503853774
Category	Term	Count	%	PValue	Genes	List Total	Pop Hits	Pop Total	Fold Enrichment	Bonferroni	Benjamini	FDR
GOTERM_BP_FAT	GO:0070887~cellular response to chemical stimulus	208	28.3379	1.95868e-63	IFITM3, PBLD1, CPNE8, SPAAR, STMN2, IFIT1, IFIT3, ICAM1, AQP1, IFIT2, LY6C1, GJA1, EDNRB, SOX17, RPS6KA2, KDR, TRIM24, TRIM25, IFITM6, UNC13B, GBP5, GBP7, CXADR, GBP9, SIGIRR, CLDN5, RNF125, KCNQ1, RIN3, TRIB3, PRKD1, EPAS1, ABCB4, PDGFB, PIK3R3, STC1, MNDAL, SULT1A1, CHST11, PDGFD, HMOX1, ST3GAL6, GM5431, LYN, NUS1, YES1, JUP, PDE2A, IRGM2, IRGM1, EIF2AK2, NMI, PARP14, PTK2, EHD1, ACER2, ID1, FA…	635	3538	39123	3.62213	1.34091e-59	2.23485e-60	1.69034e-60
GOTERM_BP_FAT	GO:0010033~response to organic substance	206	28.0654	1.77397e-54	IFITM3, PBLD1, SPAAR, STMN2, IFIT1, IFIT3, ICAM1, AQP1, IFIT2, LY6C1, GJA1, EDNRB, SOX17, RPS6KA2, TNFSF10, KDR, TRIM25, TRIM21, IFITM6, UNC13B, PRKCG, GBP5, GBP7, GBP9, SIGIRR, CLDN5, RNF125, KCNQ1, TRIB3, PRKD1, IDO1, ABCB4, PDGFB, PIK3R3, STC1, GATA2, MNDAL, SULT1A1, ADH1, CHST11, PDGFD, HMOX1, ST3GAL6, GM5431, GPIHBP1, LYN, NUS1, YES1, JUP, ABCA3, PDE2A, IRGM2, IRGM1, EIF2AK2, NMI, PARP14, PT…	635	3930	39123	3.22948	1.21446e-50	5.06026e-52	3.82735e-52
GOTERM_BP_FAT	GO:0071310~cellular response to organic substance	174	23.7057	7.7765e-54	IFITM3, PBLD1, PLVAP, RIPOR1, SPAAR, STMN2, AHR, PRDM1, IFIT1, IFIT3, ICAM1, AQP1, IFIT2, CDH5, GJA1, EDNRB, SOX17, RPS6KA2, KDR, TRIM25, PIM3, SYBU, IFITM6, TGM2, UNC13B, GBP5, TGTP2, GBP7, TGTP1, GBP9, SIGIRR, CLDN5, RNF125, ADAM15, KCNQ1, SRARP, TIMELESS, CMPK2, TRIB3, PRKD1, JCAD, ABCG2, CD274, CALCRL, ABCB4, SLC1A1, PDGFB, PIK3R3, GSTT2, STC1, ALOX12, CSF2RB, MNDAL, ATXN3, CHST11, IRAK2, PDG…	635	2862	39123	3.74574	5.32379e-50	2.12952e-51	1.61067e-51
GOTERM_BP_FAT	GO:0009719~response to endogenous stimulus	95	12.9428	2.63984e-22	ACVRL1, PBLD1, SPAAR, STMN2, C1QTNF9, AHR, VSIR, ICAM1, AQP1, CDH5, THBD, GJA1, CASP7, EDNRB, HYAL2, CASP4, TNFSF10, KDR, CASP1, CD38, CD36, ZFP366, TIMP4, TSHB, NCK1, TGM2, PRKCG, ABCC4, EDN1, DUSP3, NCOA3, CLDN5, CEACAM2, CEACAM1, NR5A2, ADORA2A, KCNQ1, SRARP, TIMELESS, RAPGEF1, CDH13, RAPGEF2, TRIB3, PPARG, SGK1, PLCB1, RAPGEF3, ENG, ABCG2, RAMP2, RAMP3, SLC1A1, PDGFB, LRP5, PIK3R3, STC1, NOD2…	635	1891	39123	3.09521	1.80723e-18	1.24637e-20	9.42696e-21
GOTERM_BP_FAT	GO:1901700~response to oxygen-containing compound	100	13.624	6.83849e-22	SCARB1, SPAAR, AHR, PRDM1, ICAM1, AQP1, LY6C1, GJA1, EDNRB, RPS6KA2, TNFSF10, TRIM25, PIM3, SYBU, TGM2, UNC13B, CLDN5, ADAM15, KCNQ1, TIMELESS, CMPK2, TRIB3, PRKD1, IDO1, LY6E, ABCG2, CD274, CALCRL, ABCB4, SLC1A1, PDGFB, PIK3R3, STC1, ADH1, IRAK2, PDGFD, HMOX1, GPIHBP1, LYN, YES1, JUP, CAV2, CAV1, PDE2A, IRGM2, IRGM1, EIF2AK2, FANCB, PTK2, ACER2, CXCL12, TRPV4, ALPL, CALM1, C2CD2L, CXCL9, C1QTNF9…	635	2096	39123	2.93946	4.68163e-18	3.12109e-20	2.36065e-20
GOTERM_BP_FAT	GO:1901701~cellular response to oxygen-containing compound	74	10.0817	1.06368e-17	CXCL9, SPAAR, C1QTNF9, AHR, PRDM1, ICAM1, LY6C1, AQP1, GJA1, CYP26B1, EDNRB, RPS6KA2, CASP4, CASP1, PIM3, CD36, SYBU, NCK1, TGM2, UNC13B, EDN1, NCOA3, TNFRSF1B, FAM210B, CEACAM2, CEACAM1, ADAM15, PLSCR2, KCNQ1, TIMELESS, RAPGEF1, CMPK2, RAPGEF2, TRIB3, PPARG, PRKD1, SGK1, PLCB1, RAPGEF3, LY6E, ABCG2, CD274, RAMP3, CALCRL, ABCB4, SLC1A1, PDGFB, PIK3R3, STC1, NOD2, HDAC9, IRAK2, PDGFD, GBP2, MAPK3,…	635	1453	39123	3.13779	7.28199e-14	3.46761e-16	2.62274e-16
GOTERM_BP_FAT	GO:0071495~cellular response to endogenous stimulus	72	9.80926	7.24609e-17	ACVRL1, PBLD1, SPAAR, STMN2, C1QTNF9, AHR, VSIR, ICAM1, AQP1, CDH5, GJA1, CASP7, HYAL2, CASP4, KDR, CD36, ZFP366, TSHB, NCK1, TGM2, EDN1, DUSP3, NCOA3, CLDN5, CEACAM2, CEACAM1, NR5A2, KCNQ1, SRARP, TIMELESS, RAPGEF1, CDH13, RAPGEF2, TRIB3, PPARG, SGK1, PLCB1, RAPGEF3, ENG, ABCG2, RAMP2, RAMP3, SLC1A1, PDGFB, PIK3R3, STC1, NOD2, HDAC9, DLL4, NEPN, CHST11, PDGFD, SNX25, GCNT2, MAPK3, SMAD1, MAP3K1,…	635	1437	39123	3.08698	7.60059e-13	2.20474e-15	1.66757e-15
GOTERM_BP_FAT	GO:1901698~response to nitrogen compound	64	8.71935	7.18937e-15	SPAAR, C1QTNF9, AHR, ICAM1, LY6C1, AQP1, IFIH1, THBD, GJA1, CASP7, EDNRB, DDI1, CASP4, TNFSF10, CASP1, CD36, TIMP4, NCK1, TGM2, PRKCG, ABCC4, EDN1, CEACAM2, CEACAM1, ADORA2A, KCNQ1, TIMELESS, RAPGEF1, RAPGEF2, TRIB3, PPARG, SGK1, PLCB1, TLR3, RAPGEF3, LY6E, ABCG2, RALB, RAMP3, SLC1A1, LRP5, PIK3R3, STC1, NOD2, HDAC9, PDGFD, HMOX1, MAPK3, GPIHBP1, LYN, JUP, MGMT, CAV2, CAV1, PDE2A, CASTOR1, FANCB,…	635	1279	39123	3.08296	4.94038e-11	1.85032e-13	1.3995e-13
GOTERM_BP_FAT	GO:0010243~response to organonitrogen compound	58	7.90191	2.10694e-14	SPAAR, C1QTNF9, AHR, ICAM1, AQP1, THBD, GJA1, CASP7, EDNRB, CASP4, TNFSF10, CASP1, CD36, TIMP4, NCK1, TGM2, PRKCG, ABCC4, EDN1, CEACAM2, CEACAM1, ADORA2A, KCNQ1, TIMELESS, RAPGEF1, RAPGEF2, TRIB3, PPARG, SGK1, PLCB1, RAPGEF3, ABCG2, RAMP3, SLC1A1, LRP5, PIK3R3, STC1, NOD2, HDAC9, PDGFD, HMOX1, MAPK3, GPIHBP1, LYN, JUP, MGMT, CAV2, CAV1, PDE2A, CASTOR1, FANCB, PTK2, CXCL12, TRPV4, CTNNB1, ALPL, TE…	635	1104	39123	3.23681	1.44411e-10	5.13313e-13	3.88246e-13
GOTERM_BP_FAT	GO:0014070~response to organic cyclic compound	60	8.17439	8.11572e-14	AHR, IFIT3, AQP1, IFIH1, THBD, GJA1, CASP7, EDNRB, CASP1, CD38, TRIM25, CD36, ZFP366, TGM2, PRKCG, ABCC4, EDN1, NCOA3, FAM210B, ADORA2A, MMP15, KCNQ1, SRARP, RAPGEF1, RAPGEF2, ITGA6, PPARG, SGK1, PLCB1, TLR3, RAPGEF3, ABCG2, RALB, RAMP3, ABCB4, SLC1A1, PDGFB, STC1, NOD2, USP18, ACACB, SULT1A1, ADH1, HMOX1, MAPK3, LYN, SMAD1, NOS2, JUP, MGMT, NOS3, ABCA3, CAV1, PDE2A, EIF2AK2, FANCB, CTNNB1, ALPL,…	635	1209	39123	3.05762	5.55603e-10	1.87071e-12	1.41492e-12
GOTERM_BP_FAT	GO:1901699~cellular response to nitrogen compound	44	5.99455	5.32523e-11	RALB, SPAAR, SLC1A1, PIK3R3, STC1, C1QTNF9, NOD2, AHR, HDAC9, ICAM1, LY6C1, AQP1, IFIH1, CASP7, GJA1, PDGFD, CASP4, DDI1, CD36, MAPK3, NCK1, TGM2, EDN1, JUP, CAV2, CAV1, PDE2A, CASTOR1, FANCB, PTK2, CEACAM2, CEACAM1, KCNQ1, TIMELESS, RAPGEF1, CTNNB1, RAPGEF2, PPARG, TRIB3, SGK1, PLCB1, TLR3, RAPGEF3, LY6E	635	842	39123	3.21958	3.64565e-07	8.91357e-10	6.74182e-10
GOTERM_BP_FAT	GO:0071417~cellular response to organonitrogen compound	38	5.17711	7.50174e-10	SPAAR, SLC1A1, PIK3R3, STC1, C1QTNF9, NOD2, AHR, HDAC9, ICAM1, AQP1, CASP7, GJA1, PDGFD, CASP4, CD36, MAPK3, NCK1, TGM2, EDN1, JUP, CAV2, CAV1, PDE2A, CASTOR1, FANCB, PTK2, CEACAM2, CEACAM1, KCNQ1, TIMELESS, RAPGEF1, CTNNB1, RAPGEF2, PPARG, TRIB3, SGK1, PLCB1, RAPGEF3	635	712	39123	3.28823	5.13568e-06	1.08348e-08	8.19494e-09
GOTERM_BP_FAT	GO:0071407~cellular response to organic cyclic compound	37	5.04087	1.24517e-09	RALB, RAMP3, ABCB4, SLC1A1, PDGFB, STC1, NOD2, AHR, AQP1, IFIH1, CASP7, ZFP366, MAPK3, TGM2, SMAD1, EDN1, NOS2, JUP, MGMT, CAV1, NCOA3, PDE2A, FANCB, FAM210B, KCNQ1, SRARP, RAPGEF1, CTNNB1, RAPGEF2, ALPL, PPARG, ITGA6, SGK1, PLCB1, TLR3, RAPGEF3, ABCG2	635	692	39123	3.29423	8.5244e-06	1.7504e-08	1.32392e-08
GOTERM_BP_FAT	GO:0009725~response to hormone	43	5.85831	2.63875e-09	RAMP2, RAMP3, LRP5, PIK3R3, STC1, C1QTNF9, HDAC9, AQP1, SULT1A1, ADH1, GJA1, EDNRB, TNFSF10, CD38, ZFP366, TIMP4, TSHB, NCK1, LYN, EDN1, NOS2, NOS3, CAV2, ABCA3, CAV1, NCOA3, PTK2, CEACAM2, CEACAM1, CXCL12, NR5A2, TRPV4, KCNQ1, SRARP, CTNNB1, ALPL, PPARG, TRIB3, TEK, CALM1, SGK1, PLCB1, ABCG2	635	921	39123	2.87652	1.80647e-05	3.54214e-08	2.67911e-08
GOTERM_BP_FAT	GO:1901652~response to peptide	32	4.35967	4.23046e-09	RAMP3, LRP5, PIK3R3, C1QTNF9, NOD2, HDAC9, ICAM1, GJA1, EDNRB, CASP4, TNFSF10, CD36, TIMP4, NCK1, LYN, EDN1, CAV2, CAV1, PTK2, CEACAM2, CEACAM1, CXCL12, TRPV4, KCNQ1, TIMELESS, CTNNB1, PPARG, TRIB3, TEK, SGK1, PLCB1, ABCG2	635	560	39123	3.52063	2.89613e-05	5.5803e-08	4.22068e-08
GOTERM_BP_FAT	GO:0043434~response to peptide hormone	26	3.54223	2.72147e-07	LRP5, PIK3R3, C1QTNF9, HDAC9, GJA1, EDNRB, TNFSF10, TIMP4, NCK1, LYN, EDN1, CAV2, CAV1, PTK2, CEACAM2, CEACAM1, CXCL12, TRPV4, KCNQ1, CTNNB1, PPARG, TRIB3, TEK, SGK1, PLCB1, ABCG2	635	469	39123	3.41554	0.00186138	2.79328e-06	2.11271e-06
GOTERM_BP_FAT	GO:1901653~cellular response to peptide	21	2.86104	3.97468e-06	EDN1, CAV2, CAV1, PIK3R3, NOD2, C1QTNF9, HDAC9, PTK2, ICAM1, CEACAM2, GJA1, CEACAM1, CASP4, TIMELESS, CTNNB1, TRIB3, PPARG, CD36, SGK1, PLCB1, NCK1	635	374	39123	3.45944	0.0268438	3.51559e-05	2.65903e-05
GOTERM_BP_FAT	GO:0032870~cellular response to hormone stimulus	26	3.54223	2.0033e-05	RAMP2, RAMP3, PIK3R3, STC1, C1QTNF9, HDAC9, AQP1, GJA1, ZFP366, TSHB, NCK1, EDN1, CAV2, CAV1, NCOA3, PTK2, CEACAM2, CEACAM1, NR5A2, SRARP, CTNNB1, PPARG, TRIB3, SGK1, PLCB1, ABCG2	635	599	39123	2.67427	0.128158	0.000159658	0.000120758
GOTERM_BP_FAT	GO:0032868~response to insulin	16	2.17984	0.000114101	LYN, CAV2, PIK3R3, C1QTNF9, HDAC9, CEACAM2, CEACAM1, TRPV4, KCNQ1, TNFSF10, TRIB3, PPARG, SGK1, PLCB1, NCK1, ABCG2	635	296	39123	3.33033	0.542134	0.000770349	0.000582657
GOTERM_BP_FAT	GO:0071375~cellular response to peptide hormone stimulus	15	2.0436	0.00056899	EDN1, CAV2, CAV1, PIK3R3, C1QTNF9, HDAC9, PTK2, CEACAM2, CEACAM1, CTNNB1, TRIB3, PPARG, SGK1, PLCB1, NCK1	635	308	39123	3.00054	0.979685	0.00325284	0.0024603
GOTERM_BP_FAT	GO:0032869~cellular response to insulin stimulus	11	1.49864	0.00471288	CEACAM2, CEACAM1, CAV2, PIK3R3, TRIB3, PPARG, C1QTNF9, SGK1, PLCB1, HDAC9, NCK1	635	231	39123	2.93386	1	0.0204983	0.015504
Annotation Cluster 15	Enrichment Score: 15.737959093014956
Category	Term	Count	%	PValue	Genes	List Total	Pop Hits	Pop Total	Fold Enrichment	Bonferroni	Benjamini	FDR
GOTERM_BP_FAT	GO:0002682~regulation of immune system process	115	15.6676	1.33611e-37	PLVAP, GIMAP5, AHR, PRDM1, ICAM1, KDR, TRIM21, EPHB4, LMO1, GBP5, PRKCH, RSAD2, CTNNBIP1, SPNS2, SOX13, ATP11C, PLPP6, RNF125, RIN3, ZFPM1, H2-D1, IDO1, CD274, SEMA7A, DDX60, GATA2, PIK3R6, MNDAL, EFNB2, EFNB1, SEC14L1, IRAK2, PDGFD, HMOX1, SLC15A3, N4BP1, BTNL9, LYN, CTLA2A, CAV1, IRGM2, IRGM1, EIF2AK2, NMI, PARP14, PTK2, SELP, BST2, CXCL12, RGCC, KITL, TRPV4, FGFR3, CD200, H2-T24, FLT1, TRIM30D…	635	1747	39123	4.05568	9.14699e-34	1.72585e-35	1.30535e-35
GOTERM_BP_FAT	GO:0006955~immune response	113	15.3951	3.80883e-29	IFITM3, GIMAP5, AHR, PRDM1, IFIT1, IFIT3, ICAM1, IFIT2, CYSLTR1, TNFSF10, TRIM25, TRIM21, IFITM6, HERC6, GBP5, TGTP2, GBP7, TGTP1, PRKCH, RSAD2, GBP9, SPNS2, RNF125, ADAM15, MFNG, PRKD1, TRIM34B, H2-D1, IDO1, TRIM34A, CD274, SEMA7A, CSF2RB, DDX60, GATA2, PIK3R6, MNDAL, SEC14L1, IRAK2, HMOX1, SLC15A3, N4BP1, BTNL9, LYN, SRMS, YES1, CAV1, IRGM2, IFI44, IRGM1, EIF2AK2, NMI, PARP14, PTK2, IIGP1, BST2…	635	2101	39123	3.31368	2.60753e-25	2.99716e-27	2.26691e-27
GOTERM_BP_FAT	GO:0002684~positive regulation of immune system process	84	11.4441	4.58997e-27	H2-T24, PLVAP, FLT1, TRIM30D, DYSF, PIK3CB, GIMAP5, PRDM1, VSIR, CX3CL1, ICAM1, IFIH1, TRIM6, CASP8, MYO18A, CASP1, CD38, CD36, JAK3, EPHB4, NCK1, GBP5, EDN1, TRIM62, DUSP3, PRKCH, RSAD2, CTNNBIP1, SOX13, ATP11C, PARP9, ITPKB, FAM210B, PLPP6, CEACAM1, RNF125, TAL1, PECAM1, RAPGEF1, IRF7, TLR3, H2-D1, IDO1, CD274, SEMA7A, ZBTB46, H2-Q6, H2-Q4, MOSPD2, OAS1A, NOD2, DDX60, GATA2, PIK3R6, MNDAL, EFNB…	635	1282	39123	4.03692	3.14229e-23	3.23948e-25	2.45019e-25
GOTERM_BP_FAT	GO:0031347~regulation of defense response	65	8.85559	1.9703e-26	TRIM30D, GIMAP5, IFIH1, CDH5, TRIM6, GJA1, EDNRB, CASP8, HYAL2, CASP4, CASP1, CD36, TRIM21, TGM2, UNC13B, GBP5, TRIM62, RSAD2, SERPINB9, PARP9, TNFRSF1B, CEACAM1, RNF125, ADORA2A, MMRN2, IRF7, PPARG, SHANK3, TLR3, MGLL, IDO1, SEMA7A, CALCRL, OAS1A, NOD2, DDX60, USP18, UACA, PIK3R6, MNDAL, NEPN, SEC14L1, IRAK2, SLC15A3, GBP4, N4BP1, MAPK3, LYN, CTLA2A, NOS2, CAV1, IFI203, PDE2A, IRGM2, IRGM1, GPR4…	635	782	39123	5.12112	1.34886e-22	1.27251e-24	9.62471e-25
GOTERM_BP_FAT	GO:0045087~innate immune response	76	10.3542	3.01146e-25	IFITM3, TRIM30D, GIMAP5, PRDM1, IFIT1, IFIT3, CX3CL1, IFIT2, IFIH1, TRIM6, CASP4, MYO18A, CASP1, TRIM25, CD36, JAK3, TRIM21, IFITM6, OASL2, HERC6, GBP5, TGTP2, EDN1, TRIM62, GBP7, TGTP1, RSAD2, GBP9, SERPINB9, PARP9, CEACAM1, RNF125, ADAM15, OAS2, IRF7, PPARG, PRKD1, TLR3, TRIM34B, TRIM34A, OAS1A, NOD2, DDX60, USP18, PIK3R6, MNDAL, NEPN, SEC14L1, IRAK2, FLNB, GBP2, SLC15A3, GBP4, N4BP1, GBP3, LYN…	635	1126	39123	4.15847	2.06164e-21	1.76209e-23	1.33276e-23
GOTERM_BP_FAT	GO:0045088~regulation of innate immune response	39	5.31335	6.15627e-19	TRIM30D, OAS1A, NOD2, GIMAP5, DDX60, USP18, PIK3R6, MNDAL, IFIH1, NEPN, TRIM6, CASP8, SEC14L1, IRAK2, CASP1, CD36, SLC15A3, TRIM21, N4BP1, LYN, GBP5, TRIM62, RSAD2, CAV1, IFI203, IRGM2, IRGM1, SERPINB9, NMI, PARP9, PARP14, CEACAM1, RNF125, ZNFX1, TNIP3, IRF7, PPARG, TLR3, NECTIN2	635	383	39123	6.27371	4.21458e-15	2.2182e-17	1.67775e-17
GOTERM_BP_FAT	GO:0050776~regulation of immune response	64	8.71935	3.26686e-18	H2-T24, TRIM30D, GIMAP5, AHR, VSIR, IFIH1, TRIM6, CASP8, CASP1, CD38, CD36, JAK3, TRIM21, GBP5, TRIM62, DUSP3, PRKCH, RSAD2, SPNS2, SERPINB9, PARP9, TNFRSF1B, CEACAM1, RNF125, PLSCR2, RAPGEF1, IRF7, PPARG, TLR3, H2-D1, IDO1, CD274, SEMA7A, H2-Q6, H2-Q4, OAS1A, NOD2, DDX60, GATA2, USP18, PIK3R6, MNDAL, NEPN, SEC14L1, IRAK2, HMOX1, SLC15A3, N4BP1, BTNL9, LYN, CAV1, IFI203, IRGM2, IRGM1, NMI, PARP14…	635	1093	39123	3.6076	2.23649e-14	1.11393e-16	8.42528e-17
GOTERM_BP_FAT	GO:0031349~positive regulation of defense response	40	5.44959	3.70702e-17	TRIM30D, OAS1A, NOD2, GIMAP5, DDX60, MNDAL, IFIH1, NEPN, TRIM6, GJA1, SEC14L1, IRAK2, HYAL2, CASP1, SLC15A3, MAPK3, TGM2, LYN, UNC13B, GBP5, TRIM62, RSAD2, CAV1, IFI203, PDE2A, IRGM2, IRGM1, GPR4, NMI, PARP9, RNF125, ZNFX1, FABP4, TRPV4, TNIP3, MMRN2, IRF7, TLR3, NECTIN2, IDO1	635	457	39123	5.39265	2.53782e-13	1.17492e-15	8.88654e-16
GOTERM_BP_FAT	GO:0045089~positive regulation of innate immune response	29	3.95095	1.76646e-13	TRIM30D, OAS1A, NOD2, GIMAP5, DDX60, MNDAL, IFIH1, NEPN, TRIM6, SEC14L1, IRAK2, CASP1, SLC15A3, LYN, GBP5, TRIM62, RSAD2, CAV1, IFI203, IRGM2, IRGM1, NMI, PARP9, RNF125, ZNFX1, TNIP3, IRF7, TLR3, NECTIN2	635	303	39123	5.89676	1.20925e-09	3.97802e-12	3.00879e-12
GOTERM_BP_FAT	GO:0050778~positive regulation of immune response	47	6.40327	1.5711e-11	H2-T24, CD274, SEMA7A, TRIM30D, H2-Q6, H2-Q4, OAS1A, NOD2, GIMAP5, DDX60, GATA2, MNDAL, IFIH1, NEPN, TRIM6, SEC14L1, IRAK2, CASP1, CD38, CD36, SLC15A3, LYN, BTNL9, GBP5, TRIM62, PRKCH, DUSP3, RSAD2, CAV1, IFI203, IRGM2, IRGM1, NMI, PARP9, CEACAM1, RNF125, RGCC, ZNFX1, CR1L, TNIP3, RAPGEF1, IRF7, TEK, TLR3, NECTIN2, H2-D1, IDO1	635	910	39123	3.18211	1.07557e-07	2.83047e-10	2.14083e-10
GOTERM_BP_FAT	GO:0002218~activation of innate immune response	23	3.13351	2.74146e-11	LYN, TRIM30D, RSAD2, CAV1, IFI203, IRGM2, IRGM1, OAS1A, NOD2, NMI, DDX60, MNDAL, IFIH1, NEPN, RNF125, ZNFX1, SEC14L1, IRAK2, TNIP3, CASP1, IRF7, SLC15A3, TLR3	635	227	39123	6.24253	1.87681e-07	4.78777e-10	3.62125e-10
GOTERM_BP_FAT	GO:0002221~pattern recognition receptor signaling pathway	19	2.58856	7.27665e-10	LYN, RSAD2, CAV1, IRGM2, IRGM1, OAS1A, NOD2, NMI, DDX60, IFIH1, NEPN, RNF125, SEC14L1, IRAK2, TNIP3, CASP1, IRF7, SLC15A3, TLR3	635	176	39123	6.65119	4.98158e-06	1.05542e-08	7.98273e-09
GOTERM_BP_FAT	GO:0002758~innate immune response-activating signal transduction	19	2.58856	2.11502e-09	LYN, RSAD2, CAV1, IRGM2, IRGM1, OAS1A, NOD2, NMI, DDX60, IFIH1, NEPN, RNF125, SEC14L1, IRAK2, TNIP3, CASP1, IRF7, SLC15A3, TLR3	635	188	39123	6.22665	1.44793e-05	2.90752e-08	2.19911e-08
GOTERM_BP_FAT	GO:0002253~activation of immune response	32	4.35967	1.43135e-07	TRIM30D, OAS1A, NOD2, DDX60, MNDAL, IFIH1, NEPN, SEC14L1, IRAK2, CASP1, CD38, SLC15A3, LYN, BTNL9, PRKCH, DUSP3, RSAD2, CAV1, IFI203, IRGM2, IRGM1, NMI, CEACAM1, RNF125, RGCC, ZNFX1, CR1L, TNIP3, RAPGEF1, IRF7, TLR3, NECTIN2	635	654	39123	3.01461	0.000979424	1.52159e-06	1.15086e-06
GOTERM_BP_FAT	GO:0002757~immune response-activating signal transduction	26	3.54223	6.10561e-06	OAS1A, NOD2, DDX60, IFIH1, NEPN, SEC14L1, IRAK2, CASP1, CD38, SLC15A3, LYN, BTNL9, PRKCH, DUSP3, RSAD2, CAV1, IRGM2, IRGM1, NMI, CEACAM1, RNF125, TNIP3, RAPGEF1, IRF7, TLR3, NECTIN2	635	558	39123	2.87076	0.0409376	5.26436e-05	3.98172e-05
GOTERM_BP_FAT	GO:0002764~immune response-regulating signaling pathway	26	3.54223	8.53734e-06	OAS1A, NOD2, DDX60, IFIH1, NEPN, SEC14L1, IRAK2, CASP1, CD38, SLC15A3, LYN, BTNL9, PRKCH, DUSP3, RSAD2, CAV1, IRGM2, IRGM1, NMI, CEACAM1, RNF125, TNIP3, RAPGEF1, IRF7, TLR3, NECTIN2	635	569	39123	2.81527	0.0567717	7.2335e-05	5.47108e-05
GOTERM_BP_FAT	GO:0002224~toll-like receptor signaling pathway	11	1.49864	3.156e-05	LYN, NEPN, RSAD2, IRAK2, TNIP3, CAV1, IRF7, OAS1A, NOD2, NMI, TLR3	635	122	39123	5.55509	0.194315	0.000242763	0.000183615
Annotation Cluster 16	Enrichment Score: 15.714708631810941
Category	Term	Count	%	PValue	Genes	List Total	Pop Hits	Pop Total	Fold Enrichment	Bonferroni	Benjamini	FDR
GOTERM_BP_FAT	GO:0060429~epithelium development	91	12.3978	2.47011e-30	ACVRL1, ROBO2, NRP1, CLIC5, ROBO4, FLT1, PLXND1, ECE1, LDB2, DEUP1, AHR, PRDM1, F11R, ICAM1, AQP1, CDH5, HHEX, GJA1, CYP26B1, EDNRB, CASP8, MECOM, SOX17, SOX18, GJA5, KDR, TGM2, EDN1, PRKCH, TCF15, NCOA3, CTNNBIP1, MYO7A, MTSS1, CLDN5, CEACAM1, NR5A2, KCNQ1, MMRN2, PECAM1, TIMELESS, RAPGEF1, APLNR, RAPGEF2, PPARG, PLCB1, SHANK3, RAPGEF3, ENG, NOTCH4, LAMA3, PDGFB, LRP5, STC1, ALOX12, PRICKLE1, RA…	635	1347	39123	4.16229	1.69103e-26	2.03739e-28	1.54099e-28
GOTERM_BP_FAT	GO:0009887~animal organ morphogenesis	77	10.4905	1.95335e-24	ACVRL1, ROBO2, NRP1, CLIC5, NRP2, FLT1, PLXND1, PTPRM, ADARB1, AHR, PRDM1, AQP1, HHEX, GJA1, CYP26B1, MECOM, SOX17, GJA5, HYAL2, KDR, EPHB4, TGM2, EDN1, TCF15, NCOA3, CTNNBIP1, MRTFB, MYO7A, CEACAM2, CEACAM1, NR5A2, ADAM15, KCNQ1, TIMELESS, APLNR, ITGA6, ERG, ZFPM1, SHANK3, LY6E, ENG, CASZ1, LAMA3, SLC1A1, PDGFB, CCM2L, LRP5, STC1, GATA2, EFNB2, DLL4, CHST11, CDH23, S1PR1, PROM1, STOX1, MAPK3, JA…	635	1191	39123	3.98325	1.33726e-20	1.08721e-22	8.22313e-23
GOTERM_BP_FAT	GO:0035295~tube development	57	7.76567	1.22814e-20	ACVRL1, ROBO2, NRP1, FLT1, PLXND1, FLT4, ECE1, AHR, PRDM1, AQP1, HHEX, GJA1, EDNRB, CASP8, MECOM, SOX17, SOX18, GJA5, KDR, TGM2, EDN1, NCOA3, CTNNBIP1, MTSS1, MMRN2, TIMELESS, APLNR, SHANK3, ENG, EPAS1, NOTCH4, LRP5, ALOX12, PRICKLE1, GATA2, RASIP1, EFNB2, DLL4, ADGRG1, ATXN1, PODXL, PROM1, PLXNA4, STOX1, MAPK3, SMAD1, NOS3, ABCA3, TIE1, FZD6, CXCL12, ID1, CTNNB1, FAT4, TEK, FGFR3, INKA1	635	777	39123	4.51973	8.40787e-17	5.28797e-19	3.99957e-19
GOTERM_BP_FAT	GO:0048729~tissue morphogenesis	54	7.35695	7.34548e-20	ACVRL1, ROBO2, NRP1, NRP2, FLT1, PLXND1, ADARB1, AHR, HHEX, GJA1, CASP8, SOX17, KDR, TGM2, EDN1, TCF15, NCOA3, CTNNBIP1, MTSS1, CEACAM1, TAL1, MMRN2, TIMELESS, APLNR, ZFPM1, SHANK3, LY6E, ENG, NOTCH4, LAMA3, PDGFB, CCM2L, LRP5, STC1, ALOX12, PRICKLE1, RASIP1, EFNB2, DLL4, PODXL, S1PR1, STOX1, JAG2, SMAD1, MAP3K1, NOS3, TIE1, FZD6, VEGFC, CXCL12, CTNNB1, FAT4, TEK, FGFR3	635	725	39123	4.58896	5.02872e-16	2.90677e-18	2.19855e-18
GOTERM_BP_FAT	GO:0002009~morphogenesis of an epithelium	43	5.85831	5.96483e-15	ACVRL1, NRP1, FLT1, PLXND1, NOTCH4, LAMA3, LRP5, PDGFB, ALOX12, AHR, PRICKLE1, RASIP1, EFNB2, DLL4, HHEX, GJA1, CASP8, SOX17, PODXL, KDR, STOX1, TGM2, JAG2, EDN1, MAP3K1, TCF15, TIE1, NCOA3, CTNNBIP1, FZD6, VEGFC, MTSS1, CEACAM1, CXCL12, MMRN2, TIMELESS, APLNR, CTNNB1, FAT4, TEK, FGFR3, SHANK3, ENG	635	612	39123	4.32888	4.10432e-11	1.55267e-13	1.17437e-13
GOTERM_BP_FAT	GO:0035239~tube morphogenesis	37	5.04087	7.15753e-15	ACVRL1, NRP1, FLT1, PLXND1, NOTCH4, LRP5, ALOX12, AHR, PRICKLE1, RASIP1, EFNB2, DLL4, HHEX, GJA1, CASP8, MECOM, SOX17, PODXL, KDR, STOX1, TGM2, EDN1, TIE1, NCOA3, CTNNBIP1, FZD6, MTSS1, CXCL12, MMRN2, TIMELESS, APLNR, CTNNB1, FAT4, TEK, FGFR3, SHANK3, ENG	635	454	39123	5.02116	4.86438e-11	1.84907e-13	1.39855e-13
GOTERM_BP_FAT	GO:0060562~epithelial tube morphogenesis	34	4.63215	4.45263e-14	ACVRL1, NRP1, FLT1, PLXND1, NOTCH4, LRP5, ALOX12, AHR, PRICKLE1, RASIP1, EFNB2, DLL4, HHEX, GJA1, CASP8, SOX17, PODXL, KDR, STOX1, EDN1, TIE1, NCOA3, CTNNBIP1, FZD6, MTSS1, CXCL12, MMRN2, TIMELESS, APLNR, CTNNB1, FAT4, TEK, SHANK3, ENG	635	405	39123	5.17228	3.04784e-10	1.05476e-12	7.97776e-13
GOTERM_BP_FAT	GO:0001569~branching involved in blood vessel morphogenesis	12	1.63488	8.7738e-11	DLL4, NRP1, EDN1, CXCL12, FLT1, PLXND1, NOTCH4, KDR, CTNNB1, AHR, TEK, ENG	635	44	39123	16.803	6.00654e-07	1.41664e-09	1.07148e-09
GOTERM_BP_FAT	GO:0061138~morphogenesis of a branching epithelium	22	2.99728	2.00131e-10	NRP1, EDN1, FLT1, PLXND1, NOTCH4, TIE1, NCOA3, CTNNBIP1, LRP5, PDGFB, AHR, RASIP1, DLL4, HHEX, CXCL12, TIMELESS, KDR, CTNNB1, TEK, FAT4, ENG, TGM2	635	228	39123	5.94492	1.3701e-06	3.07887e-09	2.32872e-09
GOTERM_BP_FAT	GO:0001763~morphogenesis of a branching structure	23	3.13351	2.61703e-10	NRP1, EDN1, FLT1, PLXND1, NOTCH4, TIE1, NCOA3, CTNNBIP1, LRP5, PDGFB, AHR, PRDM1, RASIP1, DLL4, HHEX, CXCL12, TIMELESS, KDR, CTNNB1, TEK, FAT4, ENG, TGM2	635	255	39123	5.55707	1.79162e-06	3.98137e-09	3.01133e-09
GOTERM_BP_FAT	GO:0048754~branching morphogenesis of an epithelial tube	20	2.7248	3.61536e-10	NRP1, EDN1, FLT1, PLXND1, NOTCH4, TIE1, NCOA3, CTNNBIP1, LRP5, AHR, RASIP1, DLL4, HHEX, CXCL12, TIMELESS, KDR, CTNNB1, TEK, FAT4, ENG	635	190	39123	6.48537	2.47507e-06	5.45171e-09	4.12342e-09
Annotation Cluster 17	Enrichment Score: 14.767861755332214
Category	Term	Count	%	PValue	Genes	List Total	Pop Hits	Pop Total	Fold Enrichment	Bonferroni	Benjamini	FDR
GOTERM_BP_FAT	GO:0051128~regulation of cellular component organization	169	23.0245	2.39757e-48	SCARB1, PRAG1, PLXND1, GDA, FHOD1, ULK4, STMN2, AHR, F11R, FNBP1L, ZDHHC2, ICAM1, AQP1, CDH5, GJA1, CNST, SOX17, RPS6KA2, TNFSF10, KDR, LZTS1, TGM2, PRKCG, UNC13B, GBP5, PRKCH, IGFBP3, TMOD3, CTNNBIP1, CLDN5, SHTN1, ADAM15, HECW2, FEZ2, APLNR, RIN3, PRKD1, H2-D1, KANK3, SEMA7A, ABCB4, PDGFB, ARHGAP18, CSF2RB, GATA2, RHOBTB1, MNDAL, EFNB2, NCKIPSD, FAM171A1, PODXL, RHPN2, TPPP, SPTBN1, PLXNA4, GPI…	635	2963	39123	3.51409	1.64138e-44	5.29476e-46	4.00471e-46
GOTERM_BP_FAT	GO:0044087~regulation of cellular component biogenesis	75	10.218	5.46239e-25	ACVRL1, NRP1, GDA, FHOD1, ICA1, STMN2, LDB2, AHR, FNBP1L, F11R, CX3CL1, ICAM1, AQP1, CDH5, GJA1, KDR, CD36, NCK1, UNC13B, GBP5, EDN1, DUSP3, PRKCH, WARS, ARHGEF15, TMOD3, CTNNBIP1, MTSS1, DNM3, CLDN5, TAL1, FEZ2, PECAM1, RAPGEF1, APLNR, RAPGEF2, CDC42EP1, SGK1, SHANK3, ARHGEF5, RAPGEF3, KANK3, RALB, ARHGAP18, RASIP1, PPM1F, PODXL, HAS3, S1PR1, EPS8L2, RHPN2, TPPP, SPTBN1, MAP3K1, MYO10, PLK2, ABC…	635	1108	39123	4.17042	3.73955e-21	3.14248e-23	2.37683e-23
GOTERM_BP_FAT	GO:0022607~cellular component assembly	127	17.3025	1.07498e-23	PLXND1, GDA, FHOD1, ULK4, STMN2, AHR, DEUP1, F11R, FNBP1L, ICAM1, AQP1, CDH5, GJA1, GJA5, KDR, PRND, TGM2, UNC13B, GBP5, PRKCH, TMOD3, CTNNBIP1, MYO7A, CLDN5, SHTN1, KCNQ1, FEZ2, APLNR, PKP4, KCTD12, KANK3, ABCG2, PDGFB, ARHGAP18, ACACB, PCDH17, EFNB2, EFNB1, FAM171A1, RNF213, PODXL, RHPN2, TPPP, SRGAP2, SPTBN1, SMAD1, JUP, CAV2, ABCA3, CAV1, PLK2, IRGM2, IRGM1, EIF2AK2, PARVB, SSH2, PTK2, SYT7, …	635	2979	39123	2.62659	7.35928e-20	5.70487e-22	4.3149e-22
GOTERM_BP_FAT	GO:0044085~cellular component biogenesis	132	17.9837	1.05779e-22	PLXND1, GDA, FHOD1, ULK4, STMN2, AHR, DEUP1, F11R, FNBP1L, ICAM1, AQP1, CDH5, GJA1, GJA5, KDR, PRND, TGM2, UNC13B, GBP5, PRKCH, TMOD3, CTNNBIP1, MYO7A, CLDN5, SHTN1, KCNQ1, FEZ2, APLNR, PKP4, KCTD12, KANK3, ABCG2, PDGFB, ARHGAP18, ACACB, PCDH17, EFNB2, EFNB1, FAM171A1, RNF213, PODXL, RHPN2, TPPP, SRGAP2, SPTBN1, SMAD1, JUP, CAV2, ABCA3, CAV1, PLK2, IRGM2, IRGM1, EIF2AK2, PARVB, SSH2, PTK2, SYT7, …	635	3259	39123	2.49544	7.2416e-19	5.17257e-21	3.91229e-21
GOTERM_BP_FAT	GO:0006461~protein complex assembly	56	7.62943	2.57429e-12	GDA, STMN2, TNFAIP1, AHR, CX3CL1, ICAM1, CDH5, TRIM6, CD36, PRND, NCK1, TGM2, UNC13B, GBP5, WARS, TMOD3, CTNNBIP1, TMEM170, MTSS1, DNM3, TAL1, PECAM1, CDC42EP1, KCTD12, SGK1, ARHGEF5, KANK3, RALB, DNAH2, ARHGAP18, OAS1A, ACACB, RASIP1, RNF213, FCHO2, LRRC8C, LRRC8A, TPPP, SPTBN1, SMAD1, MAP3K1, KCNB1, ABCA3, CAV1, HIP1R, EIF2AK2, SSH2, PTK2, EHD1, SELP, AFDN, CXCL12, TRPV4, ESAM, XAF1, KCTD12B	635	1170	39123	2.9489	1.76235e-08	5.10829e-11	3.86368e-11
GOTERM_BP_FAT	GO:0070271~protein complex biogenesis	56	7.62943	3.20266e-12	GDA, STMN2, TNFAIP1, AHR, CX3CL1, ICAM1, CDH5, TRIM6, CD36, PRND, NCK1, TGM2, UNC13B, GBP5, WARS, TMOD3, CTNNBIP1, TMEM170, MTSS1, DNM3, TAL1, PECAM1, CDC42EP1, KCTD12, SGK1, ARHGEF5, KANK3, RALB, DNAH2, ARHGAP18, OAS1A, ACACB, RASIP1, RNF213, FCHO2, LRRC8C, LRRC8A, TPPP, SPTBN1, SMAD1, MAP3K1, KCNB1, ABCA3, CAV1, HIP1R, EIF2AK2, SSH2, PTK2, EHD1, SELP, AFDN, CXCL12, TRPV4, ESAM, XAF1, KCTD12B	635	1177	39123	2.93137	2.19254e-08	6.2644e-11	4.73811e-11
GOTERM_BP_FAT	GO:0043254~regulation of protein complex assembly	35	4.76839	1.24119e-11	RALB, GDA, ICA1, STMN2, ARHGAP18, AHR, RASIP1, ICAM1, CDH5, CD36, TPPP, SPTBN1, NCK1, UNC13B, GBP5, MAP3K1, WARS, ABCA3, CAV1, TMOD3, CTNNBIP1, HIP1R, IRGM2, IRGM1, EIF2AK2, SSH2, SELP, TAL1, PECAM1, CDC42EP1, ESAM, XAF1, SGK1, ARHGEF5, KANK3	635	526	39123	4.09959	8.49715e-08	2.24793e-10	1.70023e-10
GOTERM_BP_FAT	GO:0071822~protein complex subunit organization	58	7.90191	5.09656e-11	GDA, DYSF, STMN2, TNFAIP1, AHR, CX3CL1, ICAM1, CDH5, TRIM6, CD36, PRND, NCK1, TGM2, UNC13B, GBP5, WARS, TMOD3, CTNNBIP1, TMEM170, MTSS1, DNM3, TAL1, PECAM1, CDC42EP1, KCTD12, SGK1, ARHGEF5, KANK3, RALB, DNAH2, ARHGAP18, OAS1A, AKAP5, ACACB, RASIP1, RNF213, FCHO2, LRRC8C, LRRC8A, TPPP, SPTBN1, SMAD1, MAP3K1, KCNB1, ABCA3, CAV1, HIP1R, EIF2AK2, SSH2, PTK2, EHD1, SELP, AFDN, CXCL12, TRPV4, ESAM, XAF…	635	1340	39123	2.66675	3.4891e-07	8.59386e-10	6.5e-10
GOTERM_BP_FAT	GO:0043933~macromolecular complex subunit organization	67	9.12807	9.57149e-09	SCARB1, GDA, DYSF, STMN2, TNFAIP1, AHR, CX3CL1, ICAM1, CDH5, TRIM6, CD36, PRND, NCK1, TGM2, UNC13B, GBP5, WARS, TMOD3, CTNNBIP1, TMEM170, MTSS1, DNM3, TAL1, PECAM1, CDC42EP1, KCTD12, SGK1, MRRF, ARHGEF5, KANK3, ABCG2, RALB, DNAH2, ARHGAP18, OAS1A, AKAP5, ACACB, RASIP1, RNF213, FCHO2, LRRC8C, LRRC8A, TPPP, PLTP, SPTBN1, MAPK3, GPIHBP1, SMAD1, RIC3, MAP3K1, GCH1, KCNB1, ABCA3, CAV1, HIP1R, EIF2AK2,…	635	1923	39123	2.14661	6.55243e-05	1.20675e-07	9.12729e-08
GOTERM_BP_FAT	GO:0065003~macromolecular complex assembly	61	8.31063	1.13021e-08	GDA, STMN2, TNFAIP1, AHR, CX3CL1, ICAM1, CDH5, TRIM6, CD36, PRND, NCK1, TGM2, UNC13B, GBP5, WARS, TMOD3, CTNNBIP1, TMEM170, MTSS1, DNM3, TAL1, PECAM1, CDC42EP1, KCTD12, SGK1, ARHGEF5, KANK3, ABCG2, RALB, DNAH2, ARHGAP18, OAS1A, ACACB, RASIP1, RNF213, FCHO2, LRRC8C, LRRC8A, TPPP, SPTBN1, MAPK3, SMAD1, RIC3, MAP3K1, GCH1, KCNB1, ABCA3, CAV1, HIP1R, EIF2AK2, SSH2, PTK2, EHD1, SELP, AFDN, CXCL12, TRP…	635	1678	39123	2.23973	7.7371e-05	1.39413e-07	1.05445e-07
GOTERM_BP_FAT	GO:0051258~protein polymerization	22	2.99728	9.10877e-08	MAP3K1, GDA, CAV1, TMOD3, STMN2, HIP1R, ARHGAP18, SSH2, MTSS1, ICAM1, DNM3, CDH5, TRIM6, TRPV4, PECAM1, CDC42EP1, ESAM, TPPP, SGK1, SPTBN1, KANK3, NCK1	635	322	39123	4.20945	0.000623392	1.00741e-06	7.61958e-07
GOTERM_BP_FAT	GO:0043623~cellular protein complex assembly	30	4.08719	3.21789e-06	DNAH2, GDA, STMN2, ARHGAP18, ICAM1, CDH5, TRIM6, FCHO2, CD36, TPPP, SPTBN1, NCK1, UNC13B, GBP5, SMAD1, MAP3K1, CAV1, TMOD3, HIP1R, TMEM170, SSH2, PTK2, MTSS1, DNM3, TRPV4, PECAM1, CDC42EP1, ESAM, SGK1, KANK3	635	683	39123	2.70619	0.0217888	2.89864e-05	2.1924e-05
GOTERM_BP_FAT	GO:0034622~cellular macromolecular complex assembly	32	4.35967	0.00423054	DNAH2, GDA, STMN2, ARHGAP18, AHR, ICAM1, CDH5, TRIM6, FCHO2, CD36, TPPP, SPTBN1, NCK1, UNC13B, GBP5, SMAD1, RIC3, MAP3K1, CAV1, TMOD3, HIP1R, TMEM170, SSH2, PTK2, MTSS1, DNM3, TRPV4, PECAM1, CDC42EP1, ESAM, SGK1, KANK3	635	1146	39123	1.72038	1	0.0186974	0.0141419
Annotation Cluster 18	Enrichment Score: 14.640758749254896
Category	Term	Count	%	PValue	Genes	List Total	Pop Hits	Pop Total	Fold Enrichment	Bonferroni	Benjamini	FDR
GOTERM_BP_FAT	GO:0009893~positive regulation of metabolic process	181	24.6594	1.49296e-39	SCARB1, FHOD1, AHR, PRDM1, ADARB1, ETS2, ICAM1, ELK3, CDH5, GJA1, EDNRB, SOX17, SOX18, RPS6KA2, TNFSF10, TRIM24, CHP2, KDR, TRIM21, SOX7, EPHB4, LMO1, PRKCG, ARRDC4, CARD10, STARD4, IGFBP3, MRTFB, LMO7, CLDN5, DOK4, CCNY, HECW2, TIMELESS, APLNR, TRIB3, ERG, PRKD1, ZFPM1, TRIM34B, JCAD, TRIM34A, CASZ1, SEMA7A, EPAS1, SLC1A1, PDGFB, ECSCR, PIK3R3, ALOX12, GATA2, PIK3R6, HELZ2, ATXN3, ATXN1, PDGFD, …	635	3911	39123	2.85134	1.02208e-35	2.22192e-37	1.68056e-37
GOTERM_BP_FAT	GO:0010604~positive regulation of macromolecule metabolic process	165	22.4796	2.23978e-35	FHOD1, AHR, PRDM1, ADARB1, ETS2, ICAM1, ELK3, CDH5, GJA1, EDNRB, SOX17, SOX18, RPS6KA2, TNFSF10, TRIM24, CHP2, KDR, SOX7, LMO1, PRKCG, ARRDC4, CARD10, IGFBP3, MRTFB, LMO7, CLDN5, DOK4, CCNY, HECW2, TIMELESS, APLNR, TRIB3, ERG, PRKD1, ZFPM1, JCAD, CASZ1, SEMA7A, EPAS1, SLC1A1, PDGFB, ECSCR, PIK3R3, ALOX12, GATA2, PIK3R6, HELZ2, ATXN3, ATXN1, PDGFD, LYN, SMAD1, YES1, JUP, CAV2, CAV1, PLK2, PDE2A, I…	635	3584	39123	2.83645	1.53335e-31	2.73813e-33	2.071e-33
GOTERM_BP_FAT	GO:0031325~positive regulation of cellular metabolic process	164	22.3433	3.08305e-34	SCARB1, FHOD1, AHR, ADARB1, ETS2, ICAM1, ELK3, CDH5, EDNRB, SOX17, SOX18, TNFSF10, TRIM24, CHP2, KDR, TRIM21, SOX7, EPHB4, LMO1, PRKCG, ARRDC4, CARD10, STARD4, IGFBP3, MRTFB, LMO7, DOK4, CCNY, TIMELESS, APLNR, TRIB3, ERG, PRKD1, ZFPM1, TRIM34B, JCAD, TRIM34A, CASZ1, SEMA7A, EPAS1, SLC1A1, PDGFB, ECSCR, PIK3R3, ALOX12, GATA2, PIK3R6, HELZ2, ATXN1, PDGFD, HMOX1, LYN, SMAD1, YES1, JUP, CAV2, CAV1, P…	635	3625	39123	2.78737	2.11066e-30	3.40429e-32	2.57485e-32
GOTERM_BP_FAT	GO:0009892~negative regulation of metabolic process	127	17.3025	2.7568e-20	IFITM3, PBLD1, GIMAP5, AHR, PRDM1, ADARB1, ETS2, AQP1, ELK3, GJA1, EDNRB, DACH1, CNST, SOX18, TRIM24, KDR, TRIM21, LZTS1, SOX7, NUDT12, LMO1, PRKCG, ENTPD1, IGFBP3, CTNNBIP1, SOX13, CLDN5, KCNQ1, FEZ2, TIMELESS, APLNR, TRIB3, RIN3, ZFPM1, EPAS1, NOTCH4, PDGFB, GATA2, ACACB, HELZ2, ATXN1, HMOX1, TPPP, N4BP1, LYN, CTLA2A, CAV1, PDE2A, EIF2AK2, FANCB, PARP14, PTK2, EFNA1, ACER2, PTPRB, ZFP69, TRPV4,…	635	3270	39123	2.39284	1.88731e-16	1.1594e-18	8.76915e-19
GOTERM_BP_FAT	GO:0018130~heterocycle biosynthetic process	151	20.5722	5.4469e-20	IFITM3, ZFP600, FHOD1, AHR, PRDM1, ETS2, ICAM1, ELK3, CDH5, LIPE, GJA1, EDNRB, DACH1, SOX17, SOX18, TRIM24, CHP2, KDR, TRIM25, TRIM21, SOX7, LMO1, ENTPD1, PRKCH, ZFP979, ZFP978, RALGAPA1, CTNNBIP1, MRTFB, SOX13, LMO7, SIGIRR, TIMELESS, CMPK2, TRIB3, ERG, PRKD1, ZFPM1, TRIM34B, IDO1, TRIM34A, ZFP985, CASZ1, NPR1, EPAS1, NOTCH4, PDGFB, GMPR, GATA2, HELZ2, ATXN1, IRAK2, HMOX1, PLTP, ZFP980, SMAD1, Y…	635	4322	39123	2.15254	3.72895e-16	2.189e-18	1.65566e-18
GOTERM_BP_FAT	GO:0019438~aromatic compound biosynthetic process	151	20.5722	6.05876e-20	IFITM3, ZFP600, FHOD1, AHR, PRDM1, ETS2, ICAM1, ELK3, CDH5, LIPE, GJA1, EDNRB, DACH1, SOX17, SOX18, TRIM24, CHP2, KDR, TRIM25, TRIM21, SOX7, LMO1, ENTPD1, PRKCH, ZFP979, ZFP978, RALGAPA1, CTNNBIP1, MRTFB, SOX13, LMO7, SIGIRR, TIMELESS, CMPK2, TRIB3, ERG, PRKD1, ZFPM1, TRIM34B, IDO1, TRIM34A, ZFP985, CASZ1, NPR1, EPAS1, NOTCH4, PDGFB, GMPR, GATA2, HELZ2, ATXN1, IRAK2, HMOX1, ZFP980, SMAD1, YES1, J…	635	4327	39123	2.15005	4.14782e-16	2.41153e-18	1.82397e-18
GOTERM_BP_FAT	GO:0034654~nucleobase-containing compound biosynthetic process	149	20.2997	9.27088e-20	IFITM3, ZFP600, FHOD1, AHR, PRDM1, ETS2, ICAM1, ELK3, CDH5, LIPE, GJA1, EDNRB, DACH1, SOX17, SOX18, TRIM24, CHP2, KDR, TRIM25, TRIM21, SOX7, LMO1, ENTPD1, PRKCH, ZFP979, ZFP978, RALGAPA1, CTNNBIP1, MRTFB, SOX13, LMO7, SIGIRR, TIMELESS, CMPK2, TRIB3, ERG, PRKD1, ZFPM1, TRIM34B, IDO1, TRIM34A, ZFP985, CASZ1, NPR1, EPAS1, NOTCH4, PDGFB, GMPR, GATA2, HELZ2, ATXN1, IRAK2, HMOX1, ZFP980, SMAD1, YES1, J…	635	4259	39123	2.15545	6.34684e-16	3.60616e-18	2.72753e-18
GOTERM_BP_FAT	GO:0031324~negative regulation of cellular metabolic process	117	15.9401	1.20376e-19	IFITM3, PBLD1, GIMAP5, AHR, PRDM1, ADARB1, ETS2, AQP1, ELK3, GJA1, EDNRB, DACH1, CNST, SOX18, TRIM24, TRIM21, LZTS1, SOX7, LMO1, PRKCG, ENTPD1, IGFBP3, CTNNBIP1, SOX13, FEZ2, TIMELESS, TRIB3, RIN3, ZFPM1, EPAS1, NOTCH4, PDGFB, GATA2, ACACB, ATXN1, HMOX1, TPPP, N4BP1, LYN, CTLA2A, CAV1, PDE2A, EIF2AK2, FANCB, PARP14, PTK2, EFNA1, ACER2, PTPRB, ZFP69, TRPV4, BCL3, ID1, FGFR3, ZMYND15, ACVRL1, PTPRR…	635	2921	39123	2.46782	8.24092e-16	4.57829e-18	3.46281e-18
GOTERM_BP_FAT	GO:0019219~regulation of nucleobase-containing compound metabolic process	148	20.1635	1.77856e-18	IFITM3, ZFP600, FHOD1, AHR, PRDM1, ADARB1, ETS2, ICAM1, ELK3, CDH5, GJA1, EDNRB, DACH1, SOX17, SOX18, TRIM24, CHP2, KDR, TRIM25, TRIM21, SOX7, LMO1, PRKCG, ENTPD1, PRKCH, ZFP979, ZFP978, RALGAPA1, IGFBP3, CTNNBIP1, MRTFB, SOX13, LMO7, SIGIRR, TIMELESS, TRIB3, ERG, PRKD1, ZFPM1, TRIM34B, TRIM34A, ZFP985, CASZ1, EPAS1, NOTCH4, PDGFB, GATA2, HELZ2, ATXN1, IRAK2, HMOX1, ZFP980, SMAD1, YES1, JUP, CAV1…	635	4357	39123	2.09282	1.2176e-14	6.24412e-17	4.72276e-17
GOTERM_BP_FAT	GO:0006351~transcription, DNA-templated	130	17.7112	2.52487e-18	ZFP600, FHOD1, AHR, PRDM1, ETS2, ICAM1, ELK3, CDH5, LIPE, EDNRB, DACH1, SOX17, SOX18, TRIM24, CHP2, KDR, TRIM25, TRIM21, SOX7, LMO1, PRKCH, ZFP979, ZFP978, CTNNBIP1, MRTFB, SOX13, LMO7, SIGIRR, TIMELESS, TRIB3, ERG, PRKD1, ZFPM1, TRIM34B, TRIM34A, ZFP985, CASZ1, EPAS1, NOTCH4, PDGFB, GATA2, HELZ2, ATXN1, IRAK2, HMOX1, ZFP980, SMAD1, YES1, JUP, CAV1, FZD6, PDE2A, EIF2AK2, NMI, REX2, FLI1, EFNA1, Z…	635	3587	39123	2.23291	1.72853e-14	8.77426e-17	6.63645e-17
GOTERM_BP_FAT	GO:0010605~negative regulation of macromolecule metabolic process	116	15.8038	3.27053e-18	IFITM3, PBLD1, AHR, PRDM1, ADARB1, ETS2, AQP1, ELK3, GJA1, EDNRB, DACH1, SOX18, TRIM24, KDR, TRIM21, SOX7, NUDT12, LMO1, PRKCG, IGFBP3, CTNNBIP1, SOX13, CLDN5, KCNQ1, TIMELESS, APLNR, TRIB3, RIN3, ZFPM1, EPAS1, NOTCH4, PDGFB, GATA2, ACACB, HELZ2, ATXN1, TPPP, N4BP1, LYN, CTLA2A, CAV1, PDE2A, EIF2AK2, FANCB, PARP14, EFNA1, ACER2, PTPRB, ZFP69, TRPV4, BCL3, ID1, FGFR3, ZMYND15, ACVRL1, PTPRR, DYSF,…	635	3011	39123	2.37359	2.23901e-14	1.11393e-16	8.42528e-17
GOTERM_BP_FAT	GO:2001141~regulation of RNA biosynthetic process	131	17.8474	3.57979e-17	IFITM3, ZFP600, FHOD1, AHR, PRDM1, ETS2, ICAM1, ELK3, CDH5, EDNRB, DACH1, SOX17, SOX18, TRIM24, CHP2, KDR, TRIM25, TRIM21, SOX7, LMO1, PRKCH, ZFP979, ZFP978, RALGAPA1, CTNNBIP1, MRTFB, SOX13, LMO7, SIGIRR, TIMELESS, TRIB3, ERG, PRKD1, ZFPM1, TRIM34B, TRIM34A, ZFP985, CASZ1, EPAS1, NOTCH4, PDGFB, GATA2, HELZ2, ATXN1, IRAK2, HMOX1, ZFP980, SMAD1, YES1, JUP, CAV1, FZD6, PDE2A, EIF2AK2, REX2, FLI1, E…	635	3753	39123	2.15056	2.45072e-13	1.13987e-15	8.62147e-16
GOTERM_BP_FAT	GO:0051252~regulation of RNA metabolic process	136	18.5286	5.51551e-17	IFITM3, ZFP600, FHOD1, AHR, PRDM1, ADARB1, ETS2, ICAM1, ELK3, CDH5, EDNRB, DACH1, SOX17, SOX18, TRIM24, CHP2, KDR, TRIM25, TRIM21, SOX7, LMO1, PRKCH, ZFP979, ZFP978, RALGAPA1, CTNNBIP1, MRTFB, SOX13, LMO7, SIGIRR, TIMELESS, TRIB3, ERG, PRKD1, ZFPM1, TRIM34B, TRIM34A, ZFP985, CASZ1, EPAS1, NOTCH4, PDGFB, GATA2, HELZ2, ATXN1, IRAK2, HMOX1, ZFP980, SMAD1, YES1, JUP, CAV1, FZD6, PDE2A, EIF2AK2, REX2,…	635	3994	39123	2.09792	3.77592e-13	1.71633e-15	1.29815e-15
GOTERM_BP_FAT	GO:0006366~transcription from RNA polymerase II promoter	91	12.3978	6.66722e-17	ACVRL1, FHOD1, LDB2, AHR, PRDM1, ETS2, VSIR, CX3CL1, ELK3, CDH5, HHEX, EDNRB, DACH1, MECOM, SOX17, SOX18, MCF2L, HYAL2, KDR, CHP2, CD36, ZFP366, JAK3, LMCD1, NCK1, LMO1, ZFP810, TEAD4, EDN1, TCF15, NCOA3, CTNNBIP1, SOX13, MRTFB, LMO7, PARP9, NR5A2, TAL1, TIMELESS, IRF7, CDH13, ITGA6, TRIB3, PPARG, ERG, PRKD1, ZFPM1, TLR3, RAPGEF3, ENG, CASZ1, ZBTB46, EPAS1, NOTCH4, PDGFB, LRP5, NOD2, GATA2, HDAC9…	635	2131	39123	2.63097	7.60059e-13	2.04681e-15	1.54811e-15
GOTERM_BP_FAT	GO:0032774~RNA biosynthetic process	133	18.1199	2.1972e-16	IFITM3, ZFP600, FHOD1, AHR, PRDM1, ETS2, ICAM1, ELK3, CDH5, LIPE, EDNRB, DACH1, SOX17, SOX18, TRIM24, CHP2, KDR, TRIM25, TRIM21, SOX7, LMO1, PRKCH, ZFP979, ZFP978, RALGAPA1, CTNNBIP1, MRTFB, SOX13, LMO7, SIGIRR, TIMELESS, TRIB3, ERG, PRKD1, ZFPM1, TRIM34B, TRIM34A, ZFP985, CASZ1, EPAS1, NOTCH4, PDGFB, GATA2, HELZ2, ATXN1, IRAK2, HMOX1, ZFP980, SMAD1, YES1, JUP, CAV1, FZD6, PDE2A, EIF2AK2, NMI, RE…	635	3895	39123	2.10379	1.52012e-12	6.54002e-15	4.94657e-15
GOTERM_BP_FAT	GO:0010468~regulation of gene expression	157	21.3896	2.54982e-16	IFITM3, ZFP600, FHOD1, AHR, PRDM1, ADARB1, ETS2, ICAM1, ELK3, CDH5, GJA1, EDNRB, DACH1, SOX17, SOX18, RPS6KA2, TRIM24, CHP2, KDR, TRIM25, TRIM21, SOX7, NUDT12, LMO1, PRKCH, ZFP979, ZFP978, RALGAPA1, CTNNBIP1, MRTFB, SOX13, LMO7, SIGIRR, CLDN5, KCNQ1, TIMELESS, APLNR, TRIB3, ERG, PRKD1, ZFPM1, TRIM34B, TRIM34A, ZFP985, CASZ1, EPAS1, NOTCH4, PDGFB, PIK3R3, ALOX12, GATA2, ACACB, HELZ2, ATXN1, IRAK2,…	635	5001	39123	1.9342	1.52012e-12	7.50991e-15	5.68015e-15
GOTERM_BP_FAT	GO:0097659~nucleic acid-templated transcription	132	17.9837	2.55596e-16	ZFP600, FHOD1, AHR, PRDM1, ETS2, ICAM1, ELK3, CDH5, LIPE, EDNRB, DACH1, SOX17, SOX18, TRIM24, CHP2, KDR, TRIM25, TRIM21, SOX7, LMO1, PRKCH, ZFP979, ZFP978, RALGAPA1, CTNNBIP1, MRTFB, SOX13, LMO7, SIGIRR, TIMELESS, TRIB3, ERG, PRKD1, ZFPM1, TRIM34B, TRIM34A, ZFP985, CASZ1, EPAS1, NOTCH4, PDGFB, GATA2, HELZ2, ATXN1, IRAK2, HMOX1, ZFP980, SMAD1, YES1, JUP, CAV1, FZD6, PDE2A, EIF2AK2, NMI, REX2, FLI1…	635	3865	39123	2.10418	1.52012e-12	7.50991e-15	5.68015e-15
GOTERM_BP_FAT	GO:0006355~regulation of transcription, DNA-templated	129	17.5749	2.67959e-16	ZFP600, FHOD1, AHR, PRDM1, ETS2, ICAM1, ELK3, CDH5, EDNRB, DACH1, SOX17, SOX18, TRIM24, CHP2, KDR, TRIM25, TRIM21, SOX7, LMO1, PRKCH, ZFP979, ZFP978, RALGAPA1, CTNNBIP1, MRTFB, SOX13, LMO7, SIGIRR, TIMELESS, TRIB3, ERG, PRKD1, ZFPM1, TRIM34B, TRIM34A, ZFP985, CASZ1, EPAS1, NOTCH4, PDGFB, GATA2, HELZ2, ATXN1, IRAK2, HMOX1, ZFP980, SMAD1, YES1, JUP, CAV1, FZD6, PDE2A, EIF2AK2, REX2, FLI1, EFNA1, ZF…	635	3737	39123	2.12679	1.52012e-12	7.83952e-15	5.92946e-15
GOTERM_BP_FAT	GO:1903506~regulation of nucleic acid-templated transcription	129	17.5749	2.8132e-16	ZFP600, FHOD1, AHR, PRDM1, ETS2, ICAM1, ELK3, CDH5, EDNRB, DACH1, SOX17, SOX18, TRIM24, CHP2, KDR, TRIM25, TRIM21, SOX7, LMO1, PRKCH, ZFP979, ZFP978, RALGAPA1, CTNNBIP1, MRTFB, SOX13, LMO7, SIGIRR, TIMELESS, TRIB3, ERG, PRKD1, ZFPM1, TRIM34B, TRIM34A, ZFP985, CASZ1, EPAS1, NOTCH4, PDGFB, GATA2, HELZ2, ATXN1, IRAK2, HMOX1, ZFP980, SMAD1, YES1, JUP, CAV1, FZD6, PDE2A, EIF2AK2, REX2, FLI1, EFNA1, ZF…	635	3741	39123	2.12452	2.28018e-12	8.19538e-15	6.19861e-15
GOTERM_BP_FAT	GO:0034645~cellular macromolecule biosynthetic process	161	21.9346	4.61497e-16	ZFP600, GALNT15, GALNT18, FHOD1, AHR, PRDM1, ZDHHC2, ETS2, GALNT10, ICAM1, ELK3, CDH5, LIPE, GJA1, EDNRB, DACH1, SOX17, SOX18, TRIM24, CHP2, KDR, TRIM25, TRIM21, SOX7, LMO1, PRKCH, ZFP979, ZFP978, RALGAPA1, CTNNBIP1, MRTFB, SOX13, LMO7, SIGIRR, EOGT, TIMELESS, TRIB3, ERG, PRKD1, ZFPM1, TRIM34B, TRIM34A, ZFP985, CASZ1, EPAS1, NOTCH4, PDGFB, TMTC1, GATA2, HELZ2, ATXN1, CHST11, IRAK2, ST8SIA4, HMOX1…	635	5218	39123	1.90099	3.04023e-12	1.31109e-14	9.91651e-15
GOTERM_BP_FAT	GO:0010628~positive regulation of gene expression	91	12.3978	5.64109e-16	ACVRL1, FHOD1, PIK3CB, LDB2, ADARB1, AHR, PRDM1, ETS2, VSIR, CX3CL1, ELK3, CDH5, TRIM6, HHEX, GJA1, CYP26B1, MECOM, SOX17, SOX18, RPS6KA2, MCF2L, HYAL2, TRIM24, CHP2, CD38, CD36, JAK3, SOX7, NCK1, LMO1, TEAD4, EDN1, WARS, TCF15, NCOA3, MRTFB, LMO7, SERPINB9, PARP9, CLDN5, NR5A2, TAL1, IRF7, CDH13, ITGA6, PPARG, ERG, PRKD1, PLCB1, ZFPM1, TLR3, RAPGEF3, ENG, RAMP2, CASZ1, RAMP3, EPAS1, PDGFB, LRP5,…	635	2190	39123	2.56009	3.80029e-12	1.57628e-14	1.19223e-14
GOTERM_BP_FAT	GO:0010467~gene expression	174	23.7057	6.15158e-15	IFITM3, ZFP600, FHOD1, ULK4, AHR, PRDM1, ADARB1, ETS2, ICAM1, ELK3, CDH5, LIPE, GJA1, EDNRB, DACH1, SOX17, SOX18, RPS6KA2, TRIM24, CHP2, KDR, TRIM25, TRIM21, SOX7, NUDT12, LMO1, PRKCH, ZFP979, ZFP978, RALGAPA1, CTNNBIP1, MRTFB, SOX13, LMO7, SIGIRR, CLDN5, KCNQ1, TIMELESS, APLNR, TRIB3, ERG, PRKD1, ZFPM1, TRIM34B, TRIM34A, ZFP985, CASZ1, EPAS1, NOTCH4, SLC1A1, PDGFB, PIK3R3, ALOX12, TMTC1, GATA2, …	635	6005	39123	1.78523	4.18032e-11	1.59522e-13	1.20655e-13
GOTERM_BP_FAT	GO:0006357~regulation of transcription from RNA polymerase II promoter	100	13.624	3.99473e-14	ZFP600, FHOD1, AHR, PRDM1, ETS2, ELK3, CDH5, EDNRB, DACH1, SOX17, SOX18, CHP2, KDR, SOX7, LMO1, ZFP979, ZFP978, CTNNBIP1, MRTFB, SOX13, LMO7, TIMELESS, TRIB3, ERG, PRKD1, ZFPM1, ZFP985, CASZ1, EPAS1, NOTCH4, PDGFB, GATA2, HELZ2, ATXN1, HMOX1, ZFP980, SMAD1, YES1, JUP, CAV1, PDE2A, REX2, FLI1, EFNA1, ZFP69, RGCC, TRPV4, BCL3, ID1, LHX6, FGFR3, ACVRL1, LDB2, VSIR, CX3CL1, HHEX, MECOM, MCF2L, HYAL2,…	635	2729	39123	2.25764	2.73621e-10	9.52889e-13	7.20722e-13
GOTERM_BP_FAT	GO:0010556~regulation of macromolecule biosynthetic process	135	18.3924	2.06854e-13	IFITM3, ZFP600, FHOD1, AHR, PRDM1, ETS2, ICAM1, ELK3, CDH5, GJA1, EDNRB, DACH1, SOX17, SOX18, TRIM24, CHP2, KDR, TRIM25, TRIM21, SOX7, LMO1, PRKCH, ZFP979, ZFP978, RALGAPA1, CTNNBIP1, MRTFB, SOX13, LMO7, SIGIRR, TIMELESS, TRIB3, ERG, PRKD1, ZFPM1, TRIM34B, TRIM34A, ZFP985, CASZ1, EPAS1, NOTCH4, PDGFB, GATA2, HELZ2, ATXN1, IRAK2, HMOX1, ZFP980, SMAD1, YES1, JUP, CAV1, FZD6, PDE2A, EIF2AK2, REX2, F…	635	4365	39123	1.9055	1.41599e-09	4.61278e-12	3.48889e-12
GOTERM_BP_FAT	GO:2000112~regulation of cellular macromolecule biosynthetic process	133	18.1199	3.93408e-13	ZFP600, FHOD1, AHR, PRDM1, ETS2, ICAM1, ELK3, CDH5, GJA1, EDNRB, DACH1, SOX17, SOX18, TRIM24, CHP2, KDR, TRIM25, TRIM21, SOX7, LMO1, PRKCH, ZFP979, ZFP978, RALGAPA1, CTNNBIP1, MRTFB, SOX13, LMO7, SIGIRR, TIMELESS, TRIB3, ERG, PRKD1, ZFPM1, TRIM34B, TRIM34A, ZFP985, CASZ1, EPAS1, NOTCH4, PDGFB, GATA2, HELZ2, ATXN1, IRAK2, HMOX1, ZFP980, SMAD1, YES1, JUP, CAV1, FZD6, PDE2A, EIF2AK2, REX2, FLI1, EFN…	635	4310	39123	1.90122	2.69365e-09	8.44286e-12	6.38579e-12
GOTERM_BP_FAT	GO:0016070~RNA metabolic process	142	19.346	2.20949e-12	IFITM3, ZFP600, FHOD1, AHR, PRDM1, ADARB1, ETS2, ICAM1, ELK3, CDH5, LIPE, EDNRB, DACH1, SOX17, SOX18, TRIM24, CHP2, KDR, TRIM25, TRIM21, SOX7, NUDT12, LMO1, PRKCH, ZFP979, ZFP978, RALGAPA1, CTNNBIP1, MRTFB, SOX13, LMO7, SIGIRR, TIMELESS, TRIB3, ERG, PRKD1, ZFPM1, TRIM34B, TRIM34A, ZFP985, CASZ1, EPAS1, NOTCH4, PDGFB, TMTC1, GATA2, HELZ2, ATXN1, IRAK2, HMOX1, ZFP980, SMAD1, YES1, JUP, CAV1, FZD6, …	635	4842	39123	1.80685	1.51259e-08	4.42286e-11	3.34525e-11
GOTERM_BP_FAT	GO:0010629~negative regulation of gene expression	81	11.0354	2.6038e-12	ZMYND15, ACVRL1, IFITM3, DYSF, LDB2, AHR, PRDM1, ETS2, ELK3, TRIM6, HHEX, GJA1, EDNRB, DACH1, MECOM, SOX18, KDR, TRIM24, CD38, CD36, ZFP366, SOX7, TRIM21, LMCD1, NUDT12, NCK1, LMO1, ZFP810, EDN1, TRIM62, CTNNBIP1, SOX13, PARP9, CLDN5, TAL1, KCNQ1, TIMELESS, APLNR, TRIB3, PPARG, PLCB1, ZFPM1, ENG, ZBTB46, EPAS1, NOTCH4, PDGFB, PRICKLE1, GATA2, ACACB, HDAC9, PPM1F, CIART, HELZ2, DLL4, NEPN, ATXN1, …	635	2127	39123	2.34626	1.78257e-08	5.15191e-11	3.89667e-11
GOTERM_BP_FAT	GO:0045935~positive regulation of nucleobase-containing compound metabolic process	78	10.6267	3.50072e-12	ACVRL1, FHOD1, TNFAIP1, LDB2, ADARB1, AHR, ETS2, CX3CL1, ELK3, HHEX, MECOM, SOX17, SOX18, MCF2L, HYAL2, TRIM24, CHP2, CD38, JAK3, SOX7, NCK1, LMO1, TEAD4, PRKCG, EDN1, TCF15, IGFBP3, NCOA3, MRTFB, LMO7, PARP9, NR5A2, TAL1, TIMELESS, IRF7, CDH13, ITGA6, PPARG, ERG, PRKD1, PLCB1, ZFPM1, TLR3, RAPGEF3, ENG, CASZ1, EPAS1, PDGFB, ADCY4, LRP5, AKAP5, NOD2, GATA2, HELZ2, ATXN1, ABLIM3, HAS3, S1PR1, APBB…	635	2018	39123	2.3814	2.39662e-08	6.77004e-11	5.12055e-11
GOTERM_BP_FAT	GO:0045944~positive regulation of transcription from RNA polymerase II promoter	60	8.17439	3.75191e-12	ACVRL1, FHOD1, LDB2, AHR, ETS2, CX3CL1, ELK3, HHEX, MECOM, SOX17, SOX18, MCF2L, HYAL2, CHP2, JAK3, NCK1, LMO1, TEAD4, EDN1, TCF15, NCOA3, MRTFB, LMO7, NR5A2, TAL1, IRF7, CDH13, ITGA6, PPARG, ERG, PRKD1, ZFPM1, TLR3, RAPGEF3, ENG, CASZ1, EPAS1, PDGFB, LRP5, NOD2, GATA2, HELZ2, ATXN1, ABLIM3, S1PR1, APBB2, STOX1, MAPK3, SMAD1, MAP3K1, YES1, ZFP715, JUP, CAVIN2, FLI1, APLN, RGCC, TNIP3, BCL3, CTNNB1	635	1326	39123	2.78783	2.56854e-08	7.21506e-11	5.45714e-11
GOTERM_BP_FAT	GO:0031327~negative regulation of cellular biosynthetic process	74	10.0817	7.00661e-12	ZMYND15, ACVRL1, IFITM3, GIMAP5, LDB2, AHR, PRDM1, ETS2, ELK3, TRIM6, HHEX, GJA1, EDNRB, DACH1, MECOM, SOX18, TRIM24, CD38, CD36, ZFP366, JAK3, SOX7, TRIM21, LMCD1, NCK1, LMO1, ZFP810, EDN1, TRIM62, ENTPD1, CTNNBIP1, SOX13, PARP9, CEACAM2, CEACAM1, TAL1, TIMELESS, RAPGEF2, TRIB3, PPARG, PLCB1, ZFPM1, ENG, ZBTB46, EPAS1, NOTCH4, PDGFB, PRICKLE1, AKAP5, GATA2, HDAC9, PPM1F, CIART, DLL4, NEPN, ATXN1…	635	1886	39123	2.4174	4.79673e-08	1.31778e-10	9.96709e-11
GOTERM_BP_FAT	GO:1902679~negative regulation of RNA biosynthetic process	63	8.58311	9.55122e-12	ZMYND15, IFITM3, LDB2, AHR, PRDM1, ETS2, ELK3, TRIM6, HHEX, EDNRB, DACH1, MECOM, SOX18, TRIM24, CD38, CD36, ZFP366, SOX7, TRIM21, LMCD1, NCK1, LMO1, ZFP810, EDN1, TRIM62, CTNNBIP1, SOX13, PARP9, TAL1, TIMELESS, TRIB3, PPARG, PLCB1, ZFPM1, ENG, ZBTB46, EPAS1, NOTCH4, PDGFB, PRICKLE1, GATA2, HDAC9, PPM1F, CIART, DLL4, NEPN, ATXN1, CCDC85B, APBB2, GBP4, ZFP715, CAV1, PDE2A, EFNA1, ZFP69, ZNFX1, FABP…	635	1471	39123	2.63868	6.53878e-08	1.74833e-10	1.32236e-10
GOTERM_BP_FAT	GO:0009890~negative regulation of biosynthetic process	75	10.218	9.86381e-12	ZMYND15, ACVRL1, IFITM3, GIMAP5, LDB2, AHR, PRDM1, ETS2, ELK3, TRIM6, HHEX, GJA1, EDNRB, DACH1, MECOM, SOX18, TRIM24, CD38, CD36, ZFP366, JAK3, SOX7, TRIM21, LMCD1, NCK1, LMO1, ZFP810, EDN1, TRIM62, ENTPD1, CTNNBIP1, SOX13, PARP9, CEACAM2, CEACAM1, TAL1, TIMELESS, RAPGEF2, TRIB3, PPARG, PLCB1, ZFPM1, RAPGEF3, ENG, ZBTB46, EPAS1, NOTCH4, PDGFB, PRICKLE1, AKAP5, GATA2, HDAC9, PPM1F, CIART, DLL4, NE…	635	1941	39123	2.38064	6.75274e-08	1.80074e-10	1.36199e-10
GOTERM_BP_FAT	GO:0031328~positive regulation of cellular biosynthetic process	78	10.6267	1.37297e-11	ACVRL1, SCARB1, FHOD1, TNFAIP1, LDB2, AHR, ETS2, CX3CL1, ELK3, ICAM1, HHEX, MECOM, SOX17, SOX18, MCF2L, HYAL2, TRIM24, CHP2, CD38, CD36, JAK3, SOX7, NCK1, LMO1, TEAD4, EDN1, STARD4, TCF15, ELOVL5, NCOA3, MRTFB, LMO7, PARP9, NR5A2, TAL1, ADGRF5, IRF7, CDH13, ITGA6, PPARG, ERG, PRKD1, PLCB1, ZFPM1, TLR3, RAPGEF3, ENG, CASZ1, EPAS1, PDGFB, ADCY4, LRP5, AKAP5, NOD2, GATA2, HELZ2, ATXN1, ABLIM3, HAS3,…	635	2076	39123	2.31487	9.39934e-08	2.48005e-10	1.87579e-10
GOTERM_BP_FAT	GO:0009891~positive regulation of biosynthetic process	79	10.7629	1.64692e-11	ACVRL1, SCARB1, FHOD1, TNFAIP1, LDB2, AHR, ETS2, CX3CL1, ELK3, ICAM1, HHEX, MECOM, SOX17, SOX18, MCF2L, HYAL2, KDR, TRIM24, CHP2, CD38, CD36, JAK3, SOX7, NCK1, LMO1, TEAD4, EDN1, STARD4, TCF15, ELOVL5, NCOA3, MRTFB, LMO7, PARP9, NR5A2, TAL1, ADGRF5, IRF7, CDH13, ITGA6, PPARG, ERG, PRKD1, PLCB1, ZFPM1, TLR3, RAPGEF3, ENG, CASZ1, EPAS1, PDGFB, ADCY4, LRP5, AKAP5, NOD2, GATA2, HELZ2, ATXN1, ABLIM3, …	635	2125	39123	2.29048	1.12748e-07	2.95927e-10	2.23825e-10
GOTERM_BP_FAT	GO:0045934~negative regulation of nucleobase-containing compound metabolic process	68	9.26431	1.66584e-11	ZMYND15, ACVRL1, IFITM3, LDB2, AHR, PRDM1, ETS2, ELK3, TRIM6, HHEX, GJA1, EDNRB, DACH1, MECOM, SOX18, TRIM24, CD38, CD36, ZFP366, SOX7, TRIM21, LMCD1, NCK1, LMO1, ZFP810, EDN1, TRIM62, ENTPD1, CTNNBIP1, SOX13, PARP9, TAL1, TIMELESS, TRIB3, PPARG, PLCB1, ZFPM1, ENG, ZBTB46, EPAS1, NOTCH4, PDGFB, PRICKLE1, AKAP5, GATA2, HDAC9, PPM1F, CIART, DLL4, NEPN, ATXN1, CCDC85B, APBB2, GBP4, ZFP715, CAV1, PDE…	635	1683	39123	2.48933	1.14044e-07	2.98544e-10	2.25805e-10
GOTERM_BP_FAT	GO:0051173~positive regulation of nitrogen compound metabolic process	81	11.0354	1.84665e-11	ACVRL1, FHOD1, TNFAIP1, LDB2, ADARB1, AHR, ETS2, CX3CL1, ELK3, ICAM1, HHEX, MECOM, SOX17, SOX18, MCF2L, HYAL2, TRIM24, CHP2, CD38, CD36, JAK3, SOX7, NCK1, LMO1, TEAD4, PRKCG, EDN1, TCF15, IGFBP3, NCOA3, MRTFB, LMO7, PARP9, NR5A2, TAL1, TIMELESS, IRF7, CDH13, ITGA6, PPARG, ERG, PRKD1, PLCB1, ZFPM1, TLR3, RAPGEF3, ENG, CASZ1, EPAS1, PDGFB, ADCY4, LRP5, AKAP5, NOD2, GATA2, HELZ2, ATXN1, ABLIM3, HAS3…	635	2213	39123	2.25508	1.26421e-07	3.27517e-10	2.47719e-10
GOTERM_BP_FAT	GO:0051253~negative regulation of RNA metabolic process	63	8.58311	5.1699e-11	ZMYND15, IFITM3, LDB2, AHR, PRDM1, ETS2, ELK3, TRIM6, HHEX, EDNRB, DACH1, MECOM, SOX18, TRIM24, CD38, CD36, ZFP366, SOX7, TRIM21, LMCD1, NCK1, LMO1, ZFP810, EDN1, TRIM62, CTNNBIP1, SOX13, PARP9, TAL1, TIMELESS, TRIB3, PPARG, PLCB1, ZFPM1, ENG, ZBTB46, EPAS1, NOTCH4, PDGFB, PRICKLE1, GATA2, HDAC9, PPM1F, CIART, DLL4, NEPN, ATXN1, CCDC85B, APBB2, GBP4, ZFP715, CAV1, PDE2A, EFNA1, ZFP69, ZNFX1, FABP…	635	1532	39123	2.53361	3.53931e-07	8.6961e-10	6.57733e-10
GOTERM_BP_FAT	GO:1903508~positive regulation of nucleic acid-templated transcription	66	8.99183	5.73604e-11	ACVRL1, FHOD1, LDB2, AHR, ETS2, CX3CL1, ELK3, HHEX, MECOM, SOX17, SOX18, MCF2L, HYAL2, TRIM24, CHP2, CD38, JAK3, SOX7, NCK1, LMO1, TEAD4, EDN1, TCF15, NCOA3, MRTFB, LMO7, PARP9, NR5A2, TAL1, IRF7, CDH13, ITGA6, PPARG, ERG, PRKD1, PLCB1, ZFPM1, TLR3, RAPGEF3, ENG, CASZ1, EPAS1, PDGFB, LRP5, NOD2, GATA2, HELZ2, ATXN1, ABLIM3, HAS3, S1PR1, APBB2, STOX1, MAPK3, SMAD1, MAP3K1, YES1, ZFP715, JUP, CAVIN…	635	1653	39123	2.45997	3.9269e-07	9.5313e-10	7.20903e-10
GOTERM_BP_FAT	GO:1902680~positive regulation of RNA biosynthetic process	66	8.99183	7.62578e-11	ACVRL1, FHOD1, LDB2, AHR, ETS2, CX3CL1, ELK3, HHEX, MECOM, SOX17, SOX18, MCF2L, HYAL2, TRIM24, CHP2, CD38, JAK3, SOX7, NCK1, LMO1, TEAD4, EDN1, TCF15, NCOA3, MRTFB, LMO7, PARP9, NR5A2, TAL1, IRF7, CDH13, ITGA6, PPARG, ERG, PRKD1, PLCB1, ZFPM1, TLR3, RAPGEF3, ENG, CASZ1, EPAS1, PDGFB, LRP5, NOD2, GATA2, HELZ2, ATXN1, ABLIM3, HAS3, S1PR1, APBB2, STOX1, MAPK3, SMAD1, MAP3K1, YES1, ZFP715, JUP, CAVIN…	635	1664	39123	2.44371	5.22061e-07	1.24597e-09	9.42393e-10
GOTERM_BP_FAT	GO:0045893~positive regulation of transcription, DNA-templated	66	8.99183	8.0903e-11	ACVRL1, FHOD1, LDB2, AHR, ETS2, CX3CL1, ELK3, HHEX, MECOM, SOX17, SOX18, MCF2L, HYAL2, TRIM24, CHP2, CD38, JAK3, SOX7, NCK1, LMO1, TEAD4, EDN1, TCF15, NCOA3, MRTFB, LMO7, PARP9, NR5A2, TAL1, IRF7, CDH13, ITGA6, PPARG, ERG, PRKD1, PLCB1, ZFPM1, TLR3, RAPGEF3, ENG, CASZ1, EPAS1, PDGFB, LRP5, NOD2, GATA2, HELZ2, ATXN1, ABLIM3, HAS3, S1PR1, APBB2, STOX1, MAPK3, SMAD1, MAP3K1, YES1, ZFP715, JUP, CAVIN…	635	1667	39123	2.43931	5.53862e-07	1.31247e-09	9.92692e-10
GOTERM_BP_FAT	GO:1903507~negative regulation of nucleic acid-templated transcription	60	8.17439	1.13949e-10	ZMYND15, LDB2, AHR, PRDM1, ETS2, ELK3, TRIM6, HHEX, EDNRB, DACH1, MECOM, SOX18, TRIM24, CD38, CD36, ZFP366, SOX7, LMCD1, NCK1, LMO1, ZFP810, EDN1, CTNNBIP1, SOX13, PARP9, TAL1, TIMELESS, TRIB3, PPARG, PLCB1, ZFPM1, ENG, ZBTB46, EPAS1, NOTCH4, PDGFB, PRICKLE1, GATA2, HDAC9, PPM1F, CIART, DLL4, NEPN, ATXN1, CCDC85B, APBB2, GBP4, ZFP715, CAV1, PDE2A, EFNA1, ZFP69, ZNFX1, FABP4, TRPV4, BCL6B, BCL3, I…	635	1446	39123	2.55647	7.80097e-07	1.80997e-09	1.36898e-09
GOTERM_BP_FAT	GO:0045892~negative regulation of transcription, DNA-templated	60	8.17439	1.17745e-10	ZMYND15, LDB2, AHR, PRDM1, ETS2, ELK3, TRIM6, HHEX, EDNRB, DACH1, MECOM, SOX18, TRIM24, CD38, CD36, ZFP366, SOX7, LMCD1, NCK1, LMO1, ZFP810, EDN1, CTNNBIP1, SOX13, PARP9, TAL1, TIMELESS, TRIB3, PPARG, PLCB1, ZFPM1, ENG, ZBTB46, EPAS1, NOTCH4, PDGFB, PRICKLE1, GATA2, HDAC9, PPM1F, CIART, DLL4, NEPN, ATXN1, CCDC85B, APBB2, GBP4, ZFP715, CAV1, PDE2A, EFNA1, ZFP69, ZNFX1, FABP4, TRPV4, BCL6B, BCL3, I…	635	1447	39123	2.55471	8.0608e-07	1.86593e-09	1.4113e-09
GOTERM_BP_FAT	GO:0010558~negative regulation of macromolecule biosynthetic process	69	9.40054	1.77094e-10	ZMYND15, ACVRL1, IFITM3, LDB2, AHR, PRDM1, ETS2, ELK3, TRIM6, HHEX, GJA1, EDNRB, DACH1, MECOM, SOX18, TRIM24, CD38, CD36, ZFP366, JAK3, SOX7, TRIM21, LMCD1, NCK1, LMO1, ZFP810, EDN1, TRIM62, CTNNBIP1, SOX13, PARP9, TAL1, TIMELESS, TRIB3, PPARG, PLCB1, ZFPM1, RAPGEF3, ENG, ZBTB46, EPAS1, NOTCH4, PDGFB, PRICKLE1, GATA2, HDAC9, PPM1F, CIART, DLL4, NEPN, ATXN1, CCDC85B, APBB2, GBP4, ZFP715, CAV1, PDE…	635	1820	39123	2.3358	1.21238e-06	2.74917e-09	2.07935e-09
GOTERM_BP_FAT	GO:0051254~positive regulation of RNA metabolic process	67	9.12807	2.80663e-10	ACVRL1, FHOD1, LDB2, ADARB1, AHR, ETS2, CX3CL1, ELK3, HHEX, MECOM, SOX17, SOX18, MCF2L, HYAL2, TRIM24, CHP2, CD38, JAK3, SOX7, NCK1, LMO1, TEAD4, EDN1, TCF15, NCOA3, MRTFB, LMO7, PARP9, NR5A2, TAL1, IRF7, CDH13, ITGA6, PPARG, ERG, PRKD1, PLCB1, ZFPM1, TLR3, RAPGEF3, ENG, CASZ1, EPAS1, PDGFB, LRP5, NOD2, GATA2, HELZ2, ATXN1, ABLIM3, HAS3, S1PR1, APBB2, STOX1, MAPK3, SMAD1, MAP3K1, YES1, ZFP715, JU…	635	1759	39123	2.34675	1.92142e-06	4.25093e-09	3.21521e-09
GOTERM_BP_FAT	GO:0051172~negative regulation of nitrogen compound metabolic process	70	9.53678	1.75059e-09	ZMYND15, ACVRL1, IFITM3, GIMAP5, LDB2, AHR, PRDM1, ETS2, ELK3, TRIM6, HHEX, GJA1, EDNRB, DACH1, MECOM, SOX18, TRIM24, CD38, CD36, ZFP366, SOX7, TRIM21, LMCD1, NCK1, LMO1, ZFP810, EDN1, TRIM62, ENTPD1, CTNNBIP1, SOX13, PARP9, TAL1, TIMELESS, TRIB3, PPARG, PLCB1, ZFPM1, ENG, ZBTB46, EPAS1, NOTCH4, PDGFB, PRICKLE1, AKAP5, GATA2, HDAC9, PPM1F, CIART, DLL4, NEPN, ATXN1, CCDC85B, APBB2, GBP4, ZFP715, C…	635	1966	39123	2.19368	1.19845e-05	2.42602e-08	1.83493e-08
GOTERM_BP_FAT	GO:2000113~negative regulation of cellular macromolecule biosynthetic process	65	8.85559	2.16101e-09	ZMYND15, ACVRL1, LDB2, AHR, PRDM1, ETS2, ELK3, TRIM6, HHEX, GJA1, EDNRB, DACH1, MECOM, SOX18, TRIM24, CD38, CD36, ZFP366, JAK3, SOX7, LMCD1, NCK1, LMO1, ZFP810, EDN1, CTNNBIP1, SOX13, PARP9, TAL1, TIMELESS, TRIB3, PPARG, PLCB1, ZFPM1, ENG, ZBTB46, EPAS1, NOTCH4, PDGFB, PRICKLE1, GATA2, HDAC9, PPM1F, CIART, DLL4, NEPN, ATXN1, CCDC85B, APBB2, GBP4, ZFP715, CAV1, PDE2A, EIF2AK2, EFNA1, ACER2, ZFP69,…	635	1767	39123	2.26639	1.47942e-05	2.95886e-08	2.23794e-08
GOTERM_BP_FAT	GO:0010557~positive regulation of macromolecule biosynthetic process	69	9.40054	2.56217e-09	ACVRL1, FHOD1, TNFAIP1, LDB2, AHR, ETS2, CX3CL1, ELK3, HHEX, MECOM, SOX17, SOX18, MCF2L, HYAL2, KDR, TRIM24, CHP2, CD38, CD36, JAK3, SOX7, NCK1, LMO1, TEAD4, EDN1, TCF15, NCOA3, MRTFB, LMO7, PARP9, NR5A2, TAL1, IRF7, CDH13, ITGA6, PPARG, ERG, PRKD1, PLCB1, ZFPM1, TLR3, RAPGEF3, ENG, CASZ1, EPAS1, PDGFB, LRP5, NOD2, GATA2, HELZ2, ATXN1, ABLIM3, HAS3, S1PR1, APBB2, STOX1, MAPK3, SMAD1, MAP3K1, YES1…	635	1942	39123	2.18906	1.75405e-05	3.45288e-08	2.6116e-08
GOTERM_BP_FAT	GO:0000122~negative regulation of transcription from RNA polymerase II promoter	45	6.13079	3.75496e-09	ZBTB46, EPAS1, NOTCH4, PDGFB, AHR, PRDM1, LDB2, GATA2, HDAC9, ETS2, DLL4, NEPN, HHEX, ATXN1, DACH1, EDNRB, SOX18, APBB2, CD36, ZFP366, LMCD1, GBP4, NCK1, LMO1, ZFP810, EDN1, ZFP715, CAV1, CTNNBIP1, PDE2A, SOX13, PARP9, EFNA1, ZFP69, TAL1, TRPV4, BCL6B, ID1, TIMELESS, CTNNB1, PPARG, TRIB3, FGFR3, ZFPM1, ENG	635	1005	39123	2.7587	2.57061e-05	4.98187e-08	3.76806e-08
Annotation Cluster 19	Enrichment Score: 14.553631234736812
Category	Term	Count	%	PValue	Genes	List Total	Pop Hits	Pop Total	Fold Enrichment	Bonferroni	Benjamini	FDR
GOTERM_BP_FAT	GO:0050678~regulation of epithelial cell proliferation	42	5.72207	4.51082e-20	ACVRL1, PBLD1, FLT1, FLT4, DYSF, PDGFB, PTPRM, NOD2, GATA2, EFNB2, DLL4, GJA1, EDNRB, KDR, HMOX1, XDH, STOX1, EGFL7, CXADR, CAV2, TIE1, CAV1, VEGFC, MCC, MTSS1, APLN, CEACAM2, CEACAM1, CXCL12, RGCC, ID1, MMRN2, APLNR, CDH13, CTNNB1, PPARG, PRKD1, TEK, FGFR3, JCAD, LIMS2, ENG	635	420	39123	6.1611	3.08811e-16	1.83816e-18	1.3903e-18
GOTERM_BP_FAT	GO:0001935~endothelial cell proliferation	30	4.08719	5.46769e-20	ACVRL1, SCARB1, FLT1, FLT4, DYSF, PDGFB, PTPRM, PIK3CB, GATA2, DLL4, GJA1, KDR, HMOX1, XDH, EGFL7, CAV2, CAV1, VEGFC, APLN, CXCL12, RGCC, MMRN2, APLNR, CDH13, PPARG, PRKD1, TEK, FGFR3, JCAD, ENG	635	188	39123	9.83155	3.74318e-16	2.189e-18	1.65566e-18
GOTERM_BP_FAT	GO:0001936~regulation of endothelial cell proliferation	29	3.95095	7.46714e-20	ACVRL1, FLT1, FLT4, DYSF, PDGFB, PTPRM, GATA2, DLL4, GJA1, KDR, HMOX1, XDH, EGFL7, CAV2, TIE1, CAV1, VEGFC, APLN, CXCL12, RGCC, MMRN2, APLNR, CDH13, PPARG, PRKD1, TEK, FGFR3, JCAD, ENG	635	174	39123	10.2685	5.11201e-16	2.93793e-18	2.22212e-18
GOTERM_BP_FAT	GO:0050673~epithelial cell proliferation	44	5.99455	1.80153e-19	ACVRL1, PBLD1, SCARB1, FLT1, FLT4, DYSF, PDGFB, PTPRM, PIK3CB, NOD2, GATA2, EFNB2, DLL4, GJA1, KDR, HMOX1, XDH, STOX1, EGFL7, CXADR, CAV2, IGFBP3, TIE1, CAV1, VEGFC, MCC, MTSS1, APLN, CEACAM2, CEACAM1, CXCL12, RGCC, ID1, MMRN2, APLNR, CDH13, CTNNB1, PPARG, PRKD1, TEK, FGFR3, JCAD, LIMS2, ENG	635	483	39123	5.6126	1.23332e-15	6.67384e-18	5.04779e-18
GOTERM_BP_FAT	GO:0001938~positive regulation of endothelial cell proliferation	18	2.45232	1.10398e-12	ACVRL1, EGFL7, CAV2, CAV1, FLT4, DYSF, PDGFB, VEGFC, GATA2, APLN, CXCL12, APLNR, KDR, HMOX1, CDH13, PRKD1, FGFR3, JCAD	635	104	39123	10.6634	7.55802e-09	2.26962e-11	1.71664e-11
GOTERM_BP_FAT	GO:0050679~positive regulation of epithelial cell proliferation	23	3.13351	2.98953e-11	ACVRL1, EGFL7, CXADR, CAV2, CAV1, FLT4, DYSF, PDGFB, VEGFC, NOD2, GATA2, APLN, CXCL12, ID1, APLNR, KDR, CTNNB1, HMOX1, CDH13, PRKD1, FGFR3, STOX1, JCAD	635	228	39123	6.21515	2.04663e-07	5.18135e-10	3.91894e-10
GOTERM_BP_FAT	GO:0050680~negative regulation of epithelial cell proliferation	20	2.7248	1.72411e-10	ACVRL1, PBLD1, FLT1, CAV2, CAV1, PTPRM, MCC, MTSS1, EFNB2, DLL4, CEACAM2, GJA1, CEACAM1, RGCC, MMRN2, PPARG, XDH, FGFR3, LIMS2, ENG	635	182	39123	6.77044	1.18032e-06	2.68255e-09	2.02896e-09
GOTERM_BP_FAT	GO:0001937~negative regulation of endothelial cell proliferation	12	1.63488	1.97228e-08	DLL4, ACVRL1, GJA1, RGCC, FLT1, CAV2, CAV1, MMRN2, PTPRM, PPARG, XDH, ENG	635	71	39123	10.4131	0.000135013	2.34821e-07	1.77608e-07
Annotation Cluster 20	Enrichment Score: 13.9488704980161
Category	Term	Count	%	PValue	Genes	List Total	Pop Hits	Pop Total	Fold Enrichment	Bonferroni	Benjamini	FDR
GOTERM_BP_FAT	GO:0001817~regulation of cytokine production	56	7.62943	9.58759e-19	FLT1, FLT4, GIMAP5, CLEC9A, F11R, VSIR, CX3CL1, IFIH1, TRIM6, CASP8, HYAL2, CASP4, CASP1, CD36, JAK3, SRGN, GBP5, RSAD2, TNFRSF1B, SIGIRR, CEACAM1, RNF125, OAS2, IRF7, PPARG, PLCB1, ZFPM1, TLR3, IDO1, CD274, SEMA7A, CCM2L, OAS1A, NOD2, DDX60, HDAC9, MNDAL, NEPN, SEC14L1, P2RY2, HMOX1, SPTBN1, GBP4, N4BP1, BTNL9, LYN, NOS2, EIF2AK2, NMI, BST2, RGCC, TRPV4, BCL6B, BCL3, TEK, CD200	635	826	39123	4.17702	6.56366e-15	3.43647e-17	2.59919e-17
GOTERM_BP_FAT	GO:0001816~cytokine production	56	7.62943	5.94963e-18	FLT1, FLT4, DYSF, GIMAP5, CLEC9A, VSIR, CX3CL1, IFIH1, TRIM6, CASP8, HYAL2, CASP4, CASP1, CD36, JAK3, SRGN, GBP5, RSAD2, TNFRSF1B, SIGIRR, CEACAM1, RNF125, OAS2, IRF7, PPARG, PLCB1, ZFPM1, TLR3, IDO1, CD274, SEMA7A, SLC1A1, CCM2L, OAS1A, NOD2, DDX60, HDAC9, MNDAL, NEPN, ADGRG1, SEC14L1, P2RY2, HMOX1, SPTBN1, GBP4, N4BP1, NOS2, EIF2AK2, NMI, BST2, RGCC, FABP4, TRPV4, BCL3, TEK, CD200	635	861	39123	4.00722	4.07312e-14	1.96769e-16	1.48827e-16
GOTERM_BP_FAT	GO:0001819~positive regulation of cytokine production	37	5.04087	1.82476e-12	CD274, SEMA7A, FLT4, CCM2L, OAS1A, CLEC9A, NOD2, GIMAP5, DDX60, CX3CL1, MNDAL, IFIH1, TRIM6, CASP8, SEC14L1, P2RY2, HYAL2, CASP4, CASP1, CD36, SPTBN1, GBP5, RSAD2, NOS2, EIF2AK2, RNF125, RGCC, OAS2, TRPV4, BCL3, IRF7, TEK, PLCB1, ZFPM1, TLR3, CD200, IDO1	635	547	39123	4.16747	1.24923e-08	3.68506e-11	2.78721e-11
GOTERM_BP_FAT	GO:0001818~negative regulation of cytokine production	24	3.26975	1.53855e-09	SRGN, CD274, FLT1, OAS1A, NOD2, NMI, GIMAP5, HDAC9, VSIR, CX3CL1, BST2, SIGIRR, CEACAM1, RGCC, RNF125, BCL3, HMOX1, PPARG, JAK3, ZFPM1, GBP4, N4BP1, CD200, IDO1	635	306	39123	4.83224	1.05329e-05	2.14958e-08	1.62584e-08
Annotation Cluster 21	Enrichment Score: 13.078972335888349
Category	Term	Count	%	PValue	Genes	List Total	Pop Hits	Pop Total	Fold Enrichment	Bonferroni	Benjamini	FDR
GOTERM_BP_FAT	GO:0030029~actin filament-based process	69	9.40054	1.60324e-27	NRP1, FHOD1, TNFAIP1, FNBP1L, F11R, CX3CL1, ICAM1, AQP1, EPB41L4A, GJA5, CASP4, MYO18A, NCK1, EDN1, CXADR, ARHGEF15, TMOD3, STARD8, MRTFB, MYO7A, MYRIP, SHROOM4, MTSS1, SHTN1, KCNQ1, PECAM1, CDC42EP1, SHANK3, ARHGEF5, RAPGEF3, KANK3, PDGFB, ARHGAP18, NEDD9, STC1, RHOBTB1, PRICKLE4, PPM1F, PDLIM1, ATXN3, FAM171A1, ABLIM3, S1PR1, APBB2, FLNB, RHPN2, SRGAP2, SPTBN1, MAP3K1, JUP, CAV1, RFLNB, HIP1R, …	635	848	39123	5.01316	1.09758e-23	1.15535e-25	8.7385e-26
GOTERM_BP_FAT	GO:0051130~positive regulation of cellular component organization	90	12.2616	2.59851e-25	ROBO2, NRP1, CXCL9, PLXND1, GDA, FHOD1, STMN2, AHR, FNBP1L, ZDHHC2, CX3CL1, ICAM1, AQP1, CDH5, CNST, TNFSF10, KDR, MYO18A, CASP1, CD36, SCARF1, NCK1, UNC13B, GBP5, EDN1, WARS, ARHGEF15, IGFBP3, MTSS1, DNM3, CLDN5, SHTN1, TAL1, RAPGEF1, APLNR, RAPGEF2, CDC42EP1, ITGA6, PPARG, PRKD1, SGK1, PLCB1, SHANK3, ARHGEF5, RAPGEF3, SEMA7A, RALB, RAMP3, ABCB4, PDGFB, LRP5, NEDD9, AKAP5, NOD2, GATA2, RASIP1, P…	635	1551	39123	3.57511	1.77894e-21	1.53357e-23	1.15992e-23
GOTERM_BP_FAT	GO:0044087~regulation of cellular component biogenesis	75	10.218	5.46239e-25	ACVRL1, NRP1, GDA, FHOD1, ICA1, STMN2, LDB2, AHR, FNBP1L, F11R, CX3CL1, ICAM1, AQP1, CDH5, GJA1, KDR, CD36, NCK1, UNC13B, GBP5, EDN1, DUSP3, PRKCH, WARS, ARHGEF15, TMOD3, CTNNBIP1, MTSS1, DNM3, CLDN5, TAL1, FEZ2, PECAM1, RAPGEF1, APLNR, RAPGEF2, CDC42EP1, SGK1, SHANK3, ARHGEF5, RAPGEF3, KANK3, RALB, ARHGAP18, RASIP1, PPM1F, PODXL, HAS3, S1PR1, EPS8L2, RHPN2, TPPP, SPTBN1, MAP3K1, MYO10, PLK2, ABC…	635	1108	39123	4.17042	3.73955e-21	3.14248e-23	2.37683e-23
GOTERM_BP_FAT	GO:0030036~actin cytoskeleton organization	58	7.90191	1.05388e-22	NRP1, FHOD1, TNFAIP1, F11R, CX3CL1, ICAM1, AQP1, EPB41L4A, CASP4, MYO18A, NCK1, EDN1, CXADR, ARHGEF15, TMOD3, STARD8, MRTFB, MYO7A, SHROOM4, MTSS1, SHTN1, PECAM1, CDC42EP1, SHANK3, ARHGEF5, RAPGEF3, KANK3, PDGFB, ARHGAP18, NEDD9, RHOBTB1, PRICKLE4, PPM1F, PDLIM1, ATXN3, FAM171A1, ABLIM3, S1PR1, FLNB, RHPN2, SPTBN1, MAP3K1, RFLNB, HIP1R, CDC42BPB, PARVB, ARHGAP26, SSH2, FMNL3, TJP1, EHD2, RGCC, AB…	635	728	39123	4.90857	7.21489e-19	5.17257e-21	3.91229e-21
GOTERM_BP_FAT	GO:0007010~cytoskeleton organization	78	10.6267	1.68565e-19	NRP1, GDA, FHOD1, ULK4, DYSF, STMN2, TNFAIP1, DEUP1, F11R, CX3CL1, ICAM1, AQP1, CDH5, EPB41L4A, GJA1, CASP4, MYO18A, NCK1, EDN1, CXADR, ARHGEF15, TMOD3, STARD8, MRTFB, MYO7A, SHROOM4, MTSS1, SHTN1, PECAM1, CDC42EP1, SGK1, SHANK3, ARHGEF5, RAPGEF3, KANK3, DNAH2, PDGFB, ARHGAP18, NEDD9, RHOBTB1, PRICKLE4, PPM1F, PDLIM1, ATXN3, FAM171A1, ABLIM3, S1PR1, FLNB, RHPN2, TPPP, DISC1, SRGAP2, SPTBN1, MAP3K…	635	1479	39123	3.24926	1.154e-15	6.306e-18	4.76957e-18
GOTERM_BP_FAT	GO:1902589~single-organism organelle organization	88	11.9891	5.10484e-19	NRP1, GDA, FHOD1, ULK4, DYSF, STMN2, TNFAIP1, GIMAP5, FNBP1L, F11R, ZDHHC2, CX3CL1, ICAM1, AQP1, CDH5, EPB41L4A, CASP4, MYO18A, NCK1, UNC13B, ABCC4, EDN1, CXADR, ARHGEF15, TMOD3, STARD8, MRTFB, MYO7A, SHROOM4, MTSS1, SHTN1, KCNQ1, HECW2, PECAM1, CDC42EP1, SGK1, MRRF, SHANK3, ARHGEF5, RAPGEF3, KANK3, DNAH2, PDGFB, ARHGAP18, NEDD9, RHOBTB1, PRICKLE4, PPM1F, PDLIM1, ATXN3, FAM171A1, ABLIM3, S1PR1, F…	635	1860	39123	2.91493	3.49478e-15	1.84909e-17	1.39856e-17
GOTERM_BP_FAT	GO:0007015~actin filament organization	39	5.31335	4.4766e-16	NRP1, FHOD1, NEDD9, ARHGAP18, TNFAIP1, F11R, CX3CL1, RHOBTB1, PPM1F, ICAM1, PDLIM1, FAM171A1, CASP4, S1PR1, RHPN2, SPTBN1, NCK1, MAP3K1, ARHGEF15, TMOD3, RFLNB, HIP1R, MYO7A, SSH2, MTSS1, SHROOM4, TJP1, SHTN1, RGCC, TRPV4, ID1, CORO6, PECAM1, CDC42EP1, ESAM, SHANK3, ARHGEF5, RAPGEF3, KANK3	635	463	39123	5.1897	3.04023e-12	1.28229e-14	9.69868e-15
GOTERM_BP_FAT	GO:0097435~supramolecular fiber organization	50	6.81199	2.89538e-15	NRP1, GDA, FHOD1, DYSF, STMN2, TNFAIP1, F11R, CX3CL1, ICAM1, CDH5, CASP4, CD36, NCK1, EDN1, ARHGEF15, TMOD3, MYO7A, SHROOM4, MTSS1, SHTN1, PECAM1, CDC42EP1, SGK1, SHANK3, ARHGEF5, RAPGEF3, KANK3, ARHGAP18, NEDD9, RHOBTB1, PPM1F, PDLIM1, FAM171A1, S1PR1, RHPN2, TPPP, SPTBN1, MAP3K1, CAV1, RFLNB, HIP1R, SSH2, RAB11A, TJP1, RGCC, TRPV4, ID1, CCDC88C, CORO6, ESAM	635	802	39123	3.84109	1.97615e-11	7.68286e-14	5.81096e-14
GOTERM_BP_FAT	GO:0051493~regulation of cytoskeleton organization	43	5.85831	4.79405e-15	NRP1, GDA, FHOD1, DYSF, STMN2, ARHGAP18, F11R, CX3CL1, RHOBTB1, PPM1F, ICAM1, CDH5, S1PR1, RHPN2, TPPP, SPTBN1, MAPK3, NCK1, EDN1, MAP3K1, ARHGEF15, PLK2, CAV1, TMOD3, HIP1R, SSH2, MTSS1, BST2, TJP1, RGCC, ABI3, TRPV4, ID1, PECAM1, CTNNB1, CDC42EP1, ESAM, TEK, SGK1, SHANK3, ARHGEF5, RAPGEF3, KANK3	635	608	39123	4.35736	3.26825e-11	1.25268e-13	9.47466e-14
GOTERM_BP_FAT	GO:0032970~regulation of actin filament-based process	36	4.90463	8.30072e-15	NRP1, FHOD1, ARHGAP18, STC1, F11R, CX3CL1, RHOBTB1, PPM1F, ICAM1, GJA5, S1PR1, RHPN2, SPTBN1, NCK1, EDN1, MAP3K1, JUP, ARHGEF15, CAV1, TMOD3, HIP1R, SSH2, MTSS1, BST2, TJP1, RGCC, ABI3, ID1, PECAM1, CDC42EP1, ESAM, TEK, SHANK3, ARHGEF5, RAPGEF3, KANK3	635	431	39123	5.14616	5.70044e-11	2.12834e-13	1.60978e-13
GOTERM_BP_FAT	GO:1902903~regulation of supramolecular fiber organization	35	4.76839	1.09752e-14	NRP1, GDA, FHOD1, DYSF, STMN2, ARHGAP18, F11R, CX3CL1, PPM1F, ICAM1, CDH5, S1PR1, RHPN2, SPTBN1, NCK1, EDN1, MAP3K1, ARHGEF15, CAV1, TMOD3, HIP1R, SSH2, MTSS1, TJP1, RGCC, TRPV4, ID1, PECAM1, CDC42EP1, ESAM, SGK1, SHANK3, ARHGEF5, RAPGEF3, KANK3	635	410	39123	5.25948	7.52458e-11	2.75225e-13	2.08167e-13
GOTERM_BP_FAT	GO:0032956~regulation of actin cytoskeleton organization	32	4.35967	3.8741e-13	NRP1, FHOD1, ARHGAP18, F11R, CX3CL1, RHOBTB1, PPM1F, ICAM1, S1PR1, RHPN2, SPTBN1, NCK1, EDN1, MAP3K1, ARHGEF15, TMOD3, HIP1R, SSH2, MTSS1, BST2, TJP1, RGCC, ABI3, ID1, PECAM1, CDC42EP1, ESAM, TEK, SHANK3, ARHGEF5, RAPGEF3, KANK3	635	386	39123	5.10765	2.65184e-09	8.34028e-12	6.3082e-12
GOTERM_BP_FAT	GO:0033043~regulation of organelle organization	65	8.85559	4.88609e-13	NRP1, GDA, FHOD1, DYSF, STMN2, F11R, CX3CL1, ICAM1, CDH5, RPS6KA2, TNFSF10, KDR, CASP1, NCK1, EDN1, ARHGEF15, TMOD3, MTSS1, TAL1, HECW2, FEZ2, PECAM1, APLNR, CDC42EP1, PPARG, PRKD1, SGK1, PLCB1, SHANK3, ARHGEF5, RAPGEF3, KANK3, RALB, PDGFB, LRP5, ARHGAP18, GATA2, RHOBTB1, PPM1F, S1PR1, RHPN2, TPPP, SPTBN1, STOX1, MAPK3, MAP3K1, CAV2, PLK2, CAV1, PDE2A, HIP1R, IRGM2, IRGM1, SSH2, SYT7, BST2, TJP1,…	635	1443	39123	2.77527	3.34502e-09	1.03883e-11	7.8572e-12
GOTERM_BP_FAT	GO:0061572~actin filament bundle organization	22	2.99728	1.98296e-12	NRP1, MAP3K1, ARHGEF15, FHOD1, RFLNB, TNFAIP1, F11R, MTSS1, CX3CL1, PPM1F, TJP1, PDLIM1, SHTN1, FAM171A1, RGCC, ID1, S1PR1, RHPN2, SHANK3, ARHGEF5, RAPGEF3, KANK3	635	179	39123	7.5723	1.35754e-08	3.98104e-11	3.01107e-11
GOTERM_BP_FAT	GO:0044089~positive regulation of cellular component biogenesis	39	5.31335	8.78919e-12	NRP1, RALB, GDA, FHOD1, AHR, LDB2, FNBP1L, RASIP1, CX3CL1, PPM1F, ICAM1, AQP1, CDH5, HAS3, KDR, EPS8L2, CD36, TPPP, NCK1, UNC13B, GBP5, EDN1, MAP3K1, WARS, ARHGEF15, ABCA3, CAV1, HIP1R, MTSS1, DNM3, CLDN5, RGCC, TAL1, ID1, CDC42EP1, TEK, ADGRL2, ARHGEF5, RAPGEF3	635	638	39123	3.76619	6.01708e-08	1.61749e-10	1.2234e-10
GOTERM_BP_FAT	GO:0032231~regulation of actin filament bundle assembly	17	2.31608	7.29737e-11	NRP1, MAP3K1, ARHGEF15, FHOD1, F11R, MTSS1, CX3CL1, PPM1F, TJP1, RGCC, ID1, S1PR1, RHPN2, SHANK3, ARHGEF5, RAPGEF3, KANK3	635	116	39123	9.0292	4.99578e-07	1.19516e-09	9.03966e-10
GOTERM_BP_FAT	GO:0051017~actin filament bundle assembly	20	2.7248	1.42414e-10	NRP1, MAP3K1, ARHGEF15, FHOD1, TNFAIP1, F11R, MTSS1, CX3CL1, PPM1F, TJP1, PDLIM1, FAM171A1, RGCC, ID1, S1PR1, RHPN2, SHANK3, ARHGEF5, RAPGEF3, KANK3	635	180	39123	6.84567	9.74963e-07	2.24129e-09	1.69521e-09
GOTERM_BP_FAT	GO:0031032~actomyosin structure organization	20	2.7248	1.311e-09	NRP1, EDN1, ARHGEF15, TMOD3, FHOD1, TNFAIP1, CDC42BPB, F11R, PPM1F, TJP1, PDLIM1, FAM171A1, EPB41L4A, RGCC, MYO18A, S1PR1, RHPN2, ARHGEF5, RAPGEF3, KANK3	635	205	39123	6.01083	8.97507e-06	1.83916e-08	1.39106e-08
GOTERM_BP_FAT	GO:0043149~stress fiber assembly	15	2.0436	2.27864e-09	NRP1, ARHGEF15, FHOD1, TNFAIP1, F11R, PPM1F, TJP1, PDLIM1, FAM171A1, RGCC, S1PR1, RHPN2, ARHGEF5, RAPGEF3, KANK3	635	107	39123	8.63706	1.55995e-05	3.10131e-08	2.34569e-08
GOTERM_BP_FAT	GO:0030038~contractile actin filament bundle assembly	15	2.0436	3.7117e-09	NRP1, ARHGEF15, FHOD1, TNFAIP1, F11R, PPM1F, TJP1, PDLIM1, FAM171A1, RGCC, S1PR1, RHPN2, ARHGEF5, RAPGEF3, KANK3	635	111	39123	8.32581	2.541e-05	4.93403e-08	3.73188e-08
GOTERM_BP_FAT	GO:1902905~positive regulation of supramolecular fiber organization	20	2.7248	4.59131e-09	NRP1, EDN1, MAP3K1, ARHGEF15, GDA, CAV1, FHOD1, STMN2, HIP1R, MTSS1, CX3CL1, PPM1F, ICAM1, RGCC, TRPV4, ID1, CDC42EP1, ARHGEF5, RAPGEF3, NCK1	635	221	39123	5.57566	3.14316e-05	5.99849e-08	4.53698e-08
GOTERM_BP_FAT	GO:0051495~positive regulation of cytoskeleton organization	21	2.86104	6.23555e-09	NRP1, EDN1, MAP3K1, ARHGEF15, GDA, CAV1, FHOD1, STMN2, HIP1R, MTSS1, CX3CL1, PPM1F, ICAM1, RGCC, TRPV4, ID1, CDC42EP1, TEK, ARHGEF5, RAPGEF3, NCK1	635	250	39123	5.17533	4.26877e-05	8.02417e-08	6.06911e-08
GOTERM_BP_FAT	GO:0010638~positive regulation of organelle organization	36	4.90463	1.09932e-08	NRP1, RALB, GDA, FHOD1, LRP5, PDGFB, STMN2, CX3CL1, PPM1F, ICAM1, CASP1, TNFSF10, KDR, MAPK3, NCK1, EDN1, MAP3K1, ARHGEF15, CAV1, HIP1R, IRGM2, IRGM1, MTSS1, SYT7, RGCC, TAL1, TRPV4, ID1, APLNR, CTNNB1, CDC42EP1, PRKD1, TEK, PLCB1, ARHGEF5, RAPGEF3	635	718	39123	3.08913	7.52564e-05	1.37084e-07	1.03684e-07
GOTERM_BP_FAT	GO:0051492~regulation of stress fiber assembly	12	1.63488	7.8977e-07	TJP1, NRP1, RGCC, ARHGEF15, FHOD1, S1PR1, RHPN2, F11R, ARHGEF5, RAPGEF3, PPM1F, KANK3	635	101	39123	7.32012	0.00539218	7.66917e-06	5.80061e-06
GOTERM_BP_FAT	GO:0032233~positive regulation of actin filament bundle assembly	10	1.3624	1.73749e-06	NRP1, RGCC, ARHGEF15, FHOD1, ID1, ARHGEF5, CX3CL1, MTSS1, RAPGEF3, PPM1F	635	69	39123	8.92913	0.0118244	1.61396e-05	1.22072e-05
GOTERM_BP_FAT	GO:0051496~positive regulation of stress fiber assembly	7	0.953678	0.00046117	NRP1, RGCC, ARHGEF15, FHOD1, ARHGEF5, RAPGEF3, PPM1F	635	61	39123	7.07012	0.957485	0.00269843	0.00204097
Annotation Cluster 22	Enrichment Score: 12.865283497513694
Category	Term	Count	%	PValue	Genes	List Total	Pop Hits	Pop Total	Fold Enrichment	Bonferroni	Benjamini	FDR
GOTERM_BP_FAT	GO:0042592~homeostatic process	117	15.9401	2.53363e-32	PBLD1, SCARB1, AQP7, GIMAP5, AHR, ICAM1, AQP1, CDH5, GJA1, EDNRB, GJA5, TRIM24, CHP2, KDR, PIM3, CAR7, SLC12A7, PRND, SYBU, TGM2, CAR4, LMO1, UNC13B, CXADR, APLP2, TMOD3, SPNS2, SLC30A1, EMCN, KCNQ1, APLNR, PRKD1, ZFPM1, EPAS1, ABCB4, SLC1A1, STC1, ALOX12, GATA2, ACACB, ADGRG1, CDH23, HMOX1, PROM1, GPIHBP1, LYN, NUS1, SMAD1, CAV2, ABCA3, CAV1, PTK2, EHD1, AFDN, LPAR6, KITL, TRPV4, ALPL, CALM1, FG…	635	2061	39123	3.49757	1.73452e-28	2.3127e-30	1.74922e-30
GOTERM_BP_FAT	GO:0048878~chemical homeostasis	80	10.8992	7.07647e-23	SCARB1, CXCL9, AQP7, PIK3CB, GIMAP5, CX3CL1, ICAM1, AQP1, CDH5, GJA1, CYP26B1, EDNRB, GJA5, HYAL2, KDR, TRIM24, CHP2, CD38, PIM3, CD36, CAR7, SLC12A7, PRND, JAK3, SYBU, TGM2, CAR4, UNC13B, EDN1, APLP2, SLC30A1, MTSS1, NR5A2, ADORA2A, KCNQ1, ADGRF5, APLNR, PPARG, PRKD1, SGK1, RAMP3, EPAS1, ABCB4, SLC1A1, LRP5, OAS1A, STC1, PRCP, ALOX12, AKAP5, GATA2, HDAC9, P2RY2, CDH23, S1PR1, HMOX1, LRRC8A, DISC…	635	1358	39123	3.62952	4.84455e-19	3.58856e-21	2.71422e-21
GOTERM_BP_FAT	GO:0050801~ion homeostasis	55	7.49319	3.37032e-16	CXCL9, PIK3CB, GIMAP5, CX3CL1, CDH5, GJA1, EDNRB, GJA5, HYAL2, KDR, TRIM24, CHP2, CD38, CD36, CAR7, SLC12A7, PRND, JAK3, TGM2, CAR4, EDN1, APLP2, SLC30A1, MTSS1, ADORA2A, KCNQ1, APLNR, PRKD1, SGK1, RAMP3, EPAS1, SLC1A1, STC1, ALOX12, AKAP5, GATA2, P2RY2, CDH23, S1PR1, HMOX1, DISC1, MAPK3, LYN, RIC3, CAV2, ABCA3, CAV1, GPR4, PTK2, LPAR6, TRPV4, ALPL, CALM1, FGFR3, F2RL3	635	906	39123	3.74018	2.28018e-12	9.77678e-15	7.39471e-15
GOTERM_BP_FAT	GO:0098771~inorganic ion homeostasis	52	7.08447	5.18231e-16	CXCL9, PIK3CB, GIMAP5, CX3CL1, CDH5, GJA1, EDNRB, HYAL2, KDR, TRIM24, CHP2, CD38, CD36, CAR7, SLC12A7, PRND, JAK3, TGM2, CAR4, EDN1, APLP2, SLC30A1, MTSS1, ADORA2A, KCNQ1, APLNR, PRKD1, SGK1, RAMP3, EPAS1, SLC1A1, STC1, AKAP5, GATA2, P2RY2, CDH23, S1PR1, HMOX1, DISC1, MAPK3, LYN, RIC3, CAV2, CAV1, GPR4, PTK2, LPAR6, TRPV4, ALPL, CALM1, FGFR3, F2RL3	635	827	39123	3.87397	3.80029e-12	1.4604e-14	1.10458e-14
GOTERM_BP_FAT	GO:0055080~cation homeostasis	51	6.94823	1.10954e-15	CXCL9, PIK3CB, GIMAP5, CX3CL1, CDH5, GJA1, EDNRB, HYAL2, KDR, TRIM24, CHP2, CD38, CD36, CAR7, SLC12A7, PRND, JAK3, TGM2, CAR4, EDN1, APLP2, SLC30A1, MTSS1, ADORA2A, KCNQ1, APLNR, PRKD1, SGK1, RAMP3, EPAS1, SLC1A1, STC1, AKAP5, GATA2, P2RY2, CDH23, S1PR1, HMOX1, DISC1, MAPK3, LYN, RIC3, CAV2, CAV1, GPR4, LPAR6, TRPV4, ALPL, CALM1, FGFR3, F2RL3	635	813	39123	3.8649	7.60059e-12	3.03837e-14	2.29808e-14
GOTERM_BP_FAT	GO:0055065~metal ion homeostasis	47	6.40327	8.40872e-15	CXCL9, RAMP3, EPAS1, SLC1A1, STC1, AKAP5, PIK3CB, GIMAP5, GATA2, CX3CL1, CDH5, GJA1, EDNRB, P2RY2, HYAL2, CDH23, TRIM24, KDR, S1PR1, HMOX1, CD38, CD36, DISC1, PRND, JAK3, SLC12A7, TGM2, LYN, RIC3, EDN1, CAV2, APLP2, CAV1, GPR4, SLC30A1, MTSS1, ADORA2A, LPAR6, TRPV4, KCNQ1, APLNR, ALPL, PRKD1, CALM1, SGK1, FGFR3, F2RL3	635	734	39123	3.94512	5.77645e-11	2.14799e-13	1.62464e-13
GOTERM_BP_FAT	GO:0019725~cellular homeostasis	55	7.49319	2.94359e-14	CXCL9, PIK3CB, GIMAP5, CX3CL1, ICAM1, AQP1, CDH5, TRIM6, GJA1, EDNRB, KDR, CD38, PIM3, CD36, CAR7, SLC12A7, PRND, JAK3, SYBU, TGM2, UNC13B, EDN1, APLP2, SLC30A1, KCNQ1, APLNR, PRKD1, SGK1, SHANK3, RAMP3, SLC1A1, STC1, AKAP5, GATA2, P2RY2, CDH23, S1PR1, HMOX1, LRRC8A, DISC1, MAPK3, LYN, RIC3, CAV2, KCNB1, CAV1, GPR4, PTK2, TJP1, LPAR6, TRPV4, ALPL, CALM1, C2CD2L, F2RL3	635	1013	39123	3.34512	2.01416e-10	7.07081e-13	5.34803e-13
GOTERM_BP_FAT	GO:0055082~cellular chemical homeostasis	51	6.94823	1.19095e-13	CXCL9, PIK3CB, GIMAP5, CX3CL1, ICAM1, AQP1, CDH5, GJA1, EDNRB, KDR, CD38, PIM3, CD36, CAR7, PRND, JAK3, SYBU, TGM2, UNC13B, EDN1, APLP2, SLC30A1, KCNQ1, APLNR, PRKD1, SGK1, RAMP3, SLC1A1, STC1, AKAP5, GATA2, P2RY2, CDH23, S1PR1, HMOX1, LRRC8A, DISC1, MAPK3, LYN, RIC3, CAV2, KCNB1, CAV1, GPR4, PTK2, TJP1, LPAR6, TRPV4, CALM1, C2CD2L, F2RL3	635	917	39123	3.42657	8.15543e-10	2.71775e-12	2.05558e-12
GOTERM_BP_FAT	GO:0072507~divalent inorganic cation homeostasis	38	5.17711	1.41034e-12	CXCL9, RAMP3, SLC1A1, STC1, AKAP5, PIK3CB, GIMAP5, GATA2, CX3CL1, CDH5, GJA1, EDNRB, P2RY2, CDH23, TRIM24, KDR, S1PR1, CD38, CD36, DISC1, JAK3, TGM2, LYN, RIC3, EDN1, CAV2, CAV1, GPR4, SLC30A1, MTSS1, LPAR6, TRPV4, APLNR, ALPL, PRKD1, CALM1, FGFR3, F2RL3	635	571	39123	4.10021	9.65503e-09	2.85656e-11	2.16057e-11
GOTERM_BP_FAT	GO:0032844~regulation of homeostatic process	38	5.17711	1.41034e-12	CXCL9, RAMP3, LRP5, ALOX12, AKAP5, PIK3CB, GIMAP5, GATA2, CX3CL1, TRIM6, GJA1, EDNRB, GJA5, KDR, S1PR1, CD38, PIM3, CAR7, SYBU, MAPK3, LYN, LMO1, EDN1, CAV1, APLN, FAM210B, ITPKB, CEACAM1, ADORA2A, KITL, TAL1, APLNR, CTNNB1, PRKD1, CALM1, ZFPM1, C2CD2L, F2RL3	635	571	39123	4.10021	9.65503e-09	2.85656e-11	2.16057e-11
GOTERM_BP_FAT	GO:0055074~calcium ion homeostasis	36	4.90463	4.4066e-12	CXCL9, RAMP3, STC1, AKAP5, PIK3CB, GIMAP5, GATA2, CX3CL1, CDH5, GJA1, EDNRB, P2RY2, CDH23, TRIM24, KDR, S1PR1, CD38, CD36, DISC1, JAK3, TGM2, LYN, RIC3, EDN1, CAV2, CAV1, GPR4, SLC30A1, LPAR6, TRPV4, APLNR, ALPL, PRKD1, CALM1, FGFR3, F2RL3	635	535	39123	4.14579	3.01675e-08	8.42671e-11	6.37357e-11
GOTERM_BP_FAT	GO:0006873~cellular ion homeostasis	42	5.72207	7.98461e-12	CXCL9, RAMP3, SLC1A1, STC1, AKAP5, PIK3CB, GIMAP5, GATA2, CX3CL1, CDH5, GJA1, EDNRB, P2RY2, CDH23, KDR, S1PR1, HMOX1, CD38, CD36, CAR7, DISC1, PRND, JAK3, MAPK3, TGM2, LYN, RIC3, EDN1, CAV2, APLP2, CAV1, GPR4, SLC30A1, PTK2, LPAR6, TRPV4, KCNQ1, APLNR, PRKD1, CALM1, SGK1, F2RL3	635	729	39123	3.54961	5.46627e-08	1.4854e-10	1.12349e-10
GOTERM_BP_FAT	GO:0006875~cellular metal ion homeostasis	38	5.17711	3.09858e-11	CXCL9, RAMP3, SLC1A1, STC1, AKAP5, PIK3CB, GIMAP5, GATA2, CX3CL1, CDH5, GJA1, EDNRB, P2RY2, CDH23, KDR, S1PR1, HMOX1, CD38, CD36, DISC1, PRND, JAK3, TGM2, LYN, RIC3, EDN1, CAV2, APLP2, CAV1, GPR4, SLC30A1, LPAR6, TRPV4, APLNR, PRKD1, CALM1, SGK1, F2RL3	635	635	39123	3.68696	2.12129e-07	5.35678e-10	4.05163e-10
GOTERM_BP_FAT	GO:0070838~divalent metal ion transport	33	4.49591	5.00616e-11	RAMP2, CXCL9, CALCRL, RAMP3, SLC1A1, DYSF, PDGFB, STC1, AKAP5, AHR, GIMAP5, CX3CL1, ICAM1, CYSLTR1, CRACR2B, EDNRB, NIPAL3, CDH23, JAK3, LYN, EDN1, NOS3, CAV1, SLC30A1, CXCL12, TSPAN13, TRPV4, APLNR, CTNNB1, PRKD1, CALM1, RAPGEF3, F2RL3	635	495	39123	4.1074	3.42722e-07	8.50426e-10	6.43223e-10
GOTERM_BP_FAT	GO:0006816~calcium ion transport	31	4.22343	5.27721e-11	RAMP2, CXCL9, CALCRL, RAMP3, DYSF, PDGFB, STC1, AKAP5, AHR, GIMAP5, CX3CL1, ICAM1, CYSLTR1, CRACR2B, EDNRB, CDH23, JAK3, LYN, EDN1, NOS3, CAV1, SLC30A1, CXCL12, TSPAN13, TRPV4, APLNR, CTNNB1, PRKD1, CALM1, RAPGEF3, F2RL3	635	439	39123	4.35066	3.61278e-07	8.85485e-10	6.6974e-10
GOTERM_BP_FAT	GO:0030003~cellular cation homeostasis	40	5.44959	5.61412e-11	CXCL9, RAMP3, SLC1A1, STC1, AKAP5, PIK3CB, GIMAP5, GATA2, CX3CL1, CDH5, GJA1, EDNRB, P2RY2, CDH23, KDR, S1PR1, HMOX1, CD38, CD36, CAR7, DISC1, PRND, JAK3, MAPK3, TGM2, LYN, RIC3, EDN1, CAV2, APLP2, CAV1, GPR4, SLC30A1, LPAR6, TRPV4, APLNR, PRKD1, CALM1, SGK1, F2RL3	635	712	39123	3.46129	3.84343e-07	9.37421e-10	7.09022e-10
GOTERM_BP_FAT	GO:0072511~divalent inorganic cation transport	33	4.49591	5.82826e-11	RAMP2, CXCL9, CALCRL, RAMP3, SLC1A1, DYSF, PDGFB, STC1, AKAP5, AHR, GIMAP5, CX3CL1, ICAM1, CYSLTR1, CRACR2B, EDNRB, NIPAL3, CDH23, JAK3, LYN, EDN1, NOS3, CAV1, SLC30A1, CXCL12, TSPAN13, TRPV4, APLNR, CTNNB1, PRKD1, CALM1, RAPGEF3, F2RL3	635	498	39123	4.08266	3.99003e-07	9.63775e-10	7.28955e-10
GOTERM_BP_FAT	GO:0072503~cellular divalent inorganic cation homeostasis	34	4.63215	7.71909e-11	CXCL9, RAMP3, SLC1A1, STC1, AKAP5, PIK3CB, GIMAP5, GATA2, CX3CL1, CDH5, GJA1, EDNRB, P2RY2, CDH23, KDR, S1PR1, CD38, CD36, DISC1, JAK3, TGM2, LYN, RIC3, EDN1, CAV2, CAV1, GPR4, SLC30A1, LPAR6, TRPV4, APLNR, PRKD1, CALM1, F2RL3	635	533	39123	3.93016	5.28448e-07	1.25821e-09	9.51653e-10
GOTERM_BP_FAT	GO:0006874~cellular calcium ion homeostasis	33	4.49591	1.02274e-10	CXCL9, RAMP3, STC1, AKAP5, PIK3CB, GIMAP5, GATA2, CX3CL1, CDH5, GJA1, EDNRB, P2RY2, CDH23, KDR, S1PR1, CD38, CD36, DISC1, JAK3, TGM2, LYN, RIC3, EDN1, CAV2, CAV1, GPR4, SLC30A1, LPAR6, TRPV4, APLNR, PRKD1, CALM1, F2RL3	635	509	39123	3.99443	7.00171e-07	1.6321e-09	1.23445e-09
GOTERM_BP_FAT	GO:0051480~regulation of cytosolic calcium ion concentration	28	3.81471	7.11987e-10	CXCL9, RAMP3, AKAP5, GIMAP5, GATA2, CX3CL1, GJA1, EDNRB, P2RY2, CDH23, KDR, S1PR1, CD38, CD36, JAK3, TGM2, LYN, RIC3, EDN1, CAV2, CAV1, GPR4, LPAR6, TRPV4, APLNR, PRKD1, CALM1, F2RL3	635	402	39123	4.29132	4.87425e-06	1.03487e-08	7.82732e-09
GOTERM_BP_FAT	GO:0007204~positive regulation of cytosolic calcium ion concentration	26	3.54223	1.15768e-09	CXCL9, RAMP3, AKAP5, GIMAP5, GATA2, CX3CL1, GJA1, EDNRB, P2RY2, KDR, S1PR1, CD38, CD36, JAK3, TGM2, LYN, RIC3, EDN1, CAV1, GPR4, LPAR6, TRPV4, APLNR, PRKD1, CALM1, F2RL3	635	355	39123	4.51236	7.92544e-06	1.63412e-08	1.23597e-08
GOTERM_BP_FAT	GO:2000021~regulation of ion homeostasis	19	2.58856	7.36337e-08	LYN, EDN1, CXCL9, RAMP3, CAV1, ALOX12, AKAP5, GIMAP5, CX3CL1, GJA1, EDNRB, ADORA2A, GJA5, APLNR, KDR, PRKD1, CAR7, CALM1, F2RL3	635	236	39123	4.96021	0.000503969	8.25035e-07	6.24018e-07
Annotation Cluster 23	Enrichment Score: 12.552959115813467
Category	Term	Count	%	PValue	Genes	List Total	Pop Hits	Pop Total	Fold Enrichment	Bonferroni	Benjamini	FDR
GOTERM_BP_FAT	GO:0051707~response to other organism	88	11.9891	1.8298e-24	RTP4, IFITM3, SCARB1, CXCL9, PRDM1, IFIT1, IFIT3, AQP1, IFIT2, IFIH1, THBD, TRIM6, GJA1, EDNRB, MECOM, HYAL2, CASP1, TRIM25, CD36, ADAMTS9, TIMP4, IFITM6, OASL2, NCK1, HERC6, UNC13B, GBP5, EDN1, TRIM62, GBP7, TGTP1, CXADR, RSAD2, GBP9, SERPINB9, PARP9, TNFRSF1B, RNF125, PLSCR2, OAS2, MMRN2, IRF7, CMPK2, PRKD1, TLR3, TRIM34A, IDO1, ABCG2, CD274, LYZ1, OAS1A, NOD2, DDX60, USP18, MNDAL, SEC14L1, RNF…	635	1531	39123	3.54133	1.25268e-20	1.02679e-22	7.76614e-23
GOTERM_BP_FAT	GO:0043207~response to external biotic stimulus	88	11.9891	1.99727e-24	RTP4, IFITM3, SCARB1, CXCL9, PRDM1, IFIT1, IFIT3, AQP1, IFIT2, IFIH1, THBD, TRIM6, GJA1, EDNRB, MECOM, HYAL2, CASP1, TRIM25, CD36, ADAMTS9, TIMP4, IFITM6, OASL2, NCK1, HERC6, UNC13B, GBP5, EDN1, TRIM62, GBP7, TGTP1, CXADR, RSAD2, GBP9, SERPINB9, PARP9, TNFRSF1B, RNF125, PLSCR2, OAS2, MMRN2, IRF7, CMPK2, PRKD1, TLR3, TRIM34A, IDO1, ABCG2, CD274, LYZ1, OAS1A, NOD2, DDX60, USP18, MNDAL, SEC14L1, RNF…	635	1533	39123	3.53671	1.36733e-20	1.10268e-22	8.3402e-23
GOTERM_BP_FAT	GO:0009617~response to bacterium	63	8.58311	3.98986e-16	SCARB1, CXCL9, PRDM1, IFIT1, IFIT3, AQP1, THBD, TRIM6, GJA1, EDNRB, MECOM, CASP1, CD36, ADAMTS9, TIMP4, HERC6, UNC13B, GBP5, EDN1, GBP7, TGTP1, GBP9, SERPINB9, TNFRSF1B, PLSCR2, OAS2, MMRN2, CMPK2, PRKD1, IDO1, ABCG2, CD274, LYZ1, OAS1A, NOD2, USP18, MNDAL, RNF213, IRAK2, GBP2, GBP4, MAPK3, GBP3, LYN, GCH1, NOS2, NOS3, CAV1, PDE2A, IRGM2, EIF2AK2, FMO1, IFI44, IRGM1, IIGP1, TJP1, ZNFX1, FABP4, TN…	635	1168	39123	3.3232	3.04023e-12	1.15251e-14	8.71708e-15
GOTERM_BP_FAT	GO:0033993~response to lipid	63	8.58311	5.20504e-16	SCARB1, CXCL9, AHR, PRDM1, AQP1, THBD, TRIM6, GJA1, CYP26B1, EDNRB, CASP1, CD38, TRIM25, CD36, ZFP366, TIMP4, TSHB, EDN1, NCOA3, TNFRSF1B, FAM210B, ADAM15, PLSCR2, MMP15, SRARP, CMPK2, PPARG, SGK1, PLCB1, IDO1, ABCG2, CD274, RAMP3, ABCB4, STC1, ALOX12, NOD2, GATA2, SULT1A1, ADH1, IRAK2, GBP2, MAPK3, LYN, YES1, GCH1, NOS2, NOS3, ABCA3, TIE1, CAV1, PDE2A, IRGM2, EIF2AK2, FMO1, IRGM1, ACER2, TJP1, T…	635	1177	39123	3.29779	3.80029e-12	1.4604e-14	1.10458e-14
GOTERM_BP_FAT	GO:0032496~response to lipopolysaccharide	33	4.49591	1.73195e-11	SCARB1, CD274, CXCL9, NOD2, PRDM1, THBD, TRIM6, GJA1, EDNRB, IRAK2, CASP1, CD36, GBP2, TIMP4, MAPK3, LYN, EDN1, GCH1, NOS2, NOS3, PDE2A, IRGM2, IRGM1, EIF2AK2, FMO1, TNFRSF1B, TJP1, PLSCR2, TNIP3, CMPK2, ALPL, ABCG2, IDO1	635	475	39123	4.28034	1.18569e-07	3.08775e-10	2.33543e-10
GOTERM_BP_FAT	GO:0002237~response to molecule of bacterial origin	33	4.49591	6.79903e-11	SCARB1, CD274, CXCL9, NOD2, PRDM1, THBD, TRIM6, GJA1, EDNRB, IRAK2, CASP1, CD36, GBP2, TIMP4, MAPK3, LYN, EDN1, GCH1, NOS2, NOS3, PDE2A, IRGM2, IRGM1, EIF2AK2, FMO1, TNFRSF1B, TJP1, PLSCR2, TNIP3, CMPK2, ALPL, ABCG2, IDO1	635	501	39123	4.05821	4.65461e-07	1.11621e-09	8.44253e-10
GOTERM_BP_FAT	GO:0071396~cellular response to lipid	39	5.31335	2.10655e-09	CD274, CXCL9, RAMP3, ABCB4, STC1, ALOX12, NOD2, AHR, PRDM1, AQP1, CYP26B1, EDNRB, IRAK2, CASP1, CD36, GBP2, ZFP366, MAPK3, LYN, EDN1, YES1, GCH1, NOS2, NOS3, NCOA3, PDE2A, IRGM2, IRGM1, TNFRSF1B, FAM210B, ADAM15, PLSCR2, TNIP3, SRARP, CMPK2, PPARG, SGK1, PLCB1, ABCG2	635	774	39123	3.10443	1.44214e-05	2.90171e-08	2.19472e-08
GOTERM_BP_FAT	GO:0071222~cellular response to lipopolysaccharide	21	2.86104	5.35375e-07	LYN, CD274, CXCL9, GCH1, NOS2, NOS3, PDE2A, IRGM2, IRGM1, NOD2, PRDM1, TNFRSF1B, EDNRB, IRAK2, PLSCR2, TNIP3, CASP1, CMPK2, CD36, GBP2, MAPK3	635	328	39123	3.94461	0.00365847	5.2965e-06	4.00603e-06
GOTERM_BP_FAT	GO:0071219~cellular response to molecule of bacterial origin	21	2.86104	9.37424e-07	LYN, CD274, CXCL9, GCH1, NOS2, NOS3, PDE2A, IRGM2, IRGM1, NOD2, PRDM1, TNFRSF1B, EDNRB, IRAK2, PLSCR2, TNIP3, CASP1, CMPK2, CD36, GBP2, MAPK3	635	340	39123	3.80539	0.00639706	9.01349e-06	6.81739e-06
GOTERM_BP_FAT	GO:0071216~cellular response to biotic stimulus	21	2.86104	3.12636e-06	LYN, CD274, CXCL9, GCH1, NOS2, NOS3, PDE2A, IRGM2, IRGM1, NOD2, PRDM1, TNFRSF1B, EDNRB, IRAK2, PLSCR2, TNIP3, CASP1, CMPK2, CD36, GBP2, MAPK3	635	368	39123	3.51585	0.0211757	2.82362e-05	2.13566e-05
Annotation Cluster 24	Enrichment Score: 12.448579809623267
Category	Term	Count	%	PValue	Genes	List Total	Pop Hits	Pop Total	Fold Enrichment	Bonferroni	Benjamini	FDR
GOTERM_BP_FAT	GO:0003013~circulatory system process	55	7.49319	3.41603e-26	ACVRL1, DOCK4, PLVAP, PTPRM, ECE1, AHR, F11R, CX3CL1, ICAM1, CDH5, GJA1, CYSLTR1, EDNRB, RPS6KA2, GJA5, KDR, CD38, CD36, EDN1, CXADR, ITGA1, CTNNBIP1, CLDN5, CEACAM1, ADORA2A, KCNQ1, PPARG, MGLL, ENG, RAMP2, RAMP3, NPR1, EPAS1, SLC1A1, PDGFB, LRP5, STC1, PRCP, SULT1A1, P2RY2, HMOX1, GCH1, NOS2, JUP, NOS3, CAV1, PDE2A, VEGFC, GPR4, PTK2, FLI1, APLN, TJP1, TRPV4, CALM1	635	550	39123	6.1611	2.33862e-22	2.16539e-24	1.6378e-24
GOTERM_BP_FAT	GO:0008015~blood circulation	54	7.35695	1.32249e-25	ACVRL1, DOCK4, PLVAP, PTPRM, ECE1, AHR, F11R, CX3CL1, ICAM1, CDH5, GJA1, CYSLTR1, EDNRB, RPS6KA2, GJA5, KDR, CD38, CD36, EDN1, CXADR, ITGA1, CTNNBIP1, CLDN5, CEACAM1, ADORA2A, KCNQ1, PPARG, MGLL, ENG, RAMP2, NPR1, EPAS1, SLC1A1, PDGFB, LRP5, STC1, PRCP, SULT1A1, P2RY2, HMOX1, GCH1, NOS2, JUP, NOS3, CAV1, PDE2A, VEGFC, GPR4, PTK2, FLI1, APLN, TJP1, TRPV4, CALM1	635	543	39123	6.12706	9.05379e-22	7.94193e-24	6.00691e-24
GOTERM_BP_FAT	GO:0003018~vascular process in circulatory system	33	4.49591	1.97578e-21	RAMP2, DOCK4, PLVAP, PDGFB, PTPRM, ECE1, AHR, CX3CL1, ICAM1, CDH5, GJA1, CYSLTR1, EDNRB, P2RY2, GJA5, KDR, CD38, EDN1, GCH1, NOS3, CAV1, ITGA1, CTNNBIP1, PDE2A, GPR4, PTK2, APLN, TJP1, CLDN5, CEACAM1, ADORA2A, TRPV4, MGLL	635	215	39123	9.45658	1.35262e-17	8.72656e-20	6.60037e-20
GOTERM_BP_FAT	GO:0090066~regulation of anatomical structure size	50	6.81199	3.92609e-20	NRP1, DOCK4, PTPRM, ECE1, C1QTNF9, AHR, CX3CL1, ICAM1, AQP1, GJA1, CYSLTR1, EDNRB, GJA5, KDR, CD38, SLC12A7, NCK1, EDN1, TMOD3, ITGA1, SHTN1, ADORA2A, PECAM1, CDC42EP1, RIN3, SHANK3, MGLL, RAPGEF3, KANK3, SEMA7A, PDGFB, SEMA3G, ARHGAP18, SEMA3F, P2RY2, LRRC8A, DISC1, SPTBN1, PLXNA4, MAP3K1, GCH1, NOS3, CAV1, HIP1R, SSH2, PTK2, RAB11A, APLN, CXCL12, ESAM	635	610	39123	5.05008	2.6878e-16	1.61916e-18	1.22466e-18
GOTERM_BP_FAT	GO:0003008~system process	110	14.9864	6.58342e-14	PBLD1, SCARB1, PLVAP, ULK4, AQP7, AHR, ADARB1, F11R, ICAM1, AQP1, CDH5, GJA1, CYSLTR1, EDNRB, GJA5, RPS6KA2, KDR, PRKCG, CXADR, APLP2, TMOD3, CTNNBIP1, MYO7A, TANC1, CLDN5, KCNQ1, ABCG2, CALCRL, NPR1, EPAS1, SLC1A1, PDGFB, STC1, SULT1A1, SLC9A3R2, ATXN1, CDH23, HMOX1, RHPN2, TPPP, JAG2, JUP, CAV1, PLK2, SLC52A3, PDE2A, PTK2, FLI1, CXCL12, TRPV4, CALM1, RTP4, ACVRL1, CLIC5, DOCK4, RTP3, FLT1, CRYB…	635	3179	39123	2.13187	4.50715e-10	1.5278e-12	1.15556e-12
GOTERM_BP_FAT	GO:0035296~regulation of tube diameter	23	3.13351	2.84676e-13	EDN1, DOCK4, GCH1, NOS3, CAV1, ITGA1, PDGFB, PTPRM, ECE1, AHR, PTK2, CX3CL1, ICAM1, APLN, CYSLTR1, GJA1, EDNRB, ADORA2A, P2RY2, GJA5, KDR, CD38, MGLL	635	181	39123	7.82903	1.94879e-09	6.20665e-12	4.69443e-12
GOTERM_BP_FAT	GO:0050880~regulation of blood vessel size	23	3.13351	2.84676e-13	EDN1, DOCK4, GCH1, NOS3, CAV1, ITGA1, PDGFB, PTPRM, ECE1, AHR, PTK2, CX3CL1, ICAM1, APLN, CYSLTR1, GJA1, EDNRB, ADORA2A, P2RY2, GJA5, KDR, CD38, MGLL	635	181	39123	7.82903	1.94879e-09	6.20665e-12	4.69443e-12
GOTERM_BP_FAT	GO:0035150~regulation of tube size	23	3.13351	2.84676e-13	EDN1, DOCK4, GCH1, NOS3, CAV1, ITGA1, PDGFB, PTPRM, ECE1, AHR, PTK2, CX3CL1, ICAM1, APLN, CYSLTR1, GJA1, EDNRB, ADORA2A, P2RY2, GJA5, KDR, CD38, MGLL	635	181	39123	7.82903	1.94879e-09	6.20665e-12	4.69443e-12
GOTERM_BP_FAT	GO:0097746~regulation of blood vessel diameter	23	3.13351	2.84676e-13	EDN1, DOCK4, GCH1, NOS3, CAV1, ITGA1, PDGFB, PTPRM, ECE1, AHR, PTK2, CX3CL1, ICAM1, APLN, CYSLTR1, GJA1, EDNRB, ADORA2A, P2RY2, GJA5, KDR, CD38, MGLL	635	181	39123	7.82903	1.94879e-09	6.20665e-12	4.69443e-12
GOTERM_BP_FAT	GO:0044057~regulation of system process	40	5.44959	8.33443e-13	DOCK4, CALCRL, FLT1, EPAS1, SLC1A1, PDGFB, STC1, ECE1, AHR, CX3CL1, ICAM1, AQP1, GJA1, CYSLTR1, EDNRB, GJA5, CD38, TPPP, ABCB1A, LMCD1, JAM2, EDN1, CXADR, GCH1, NOS2, JUP, NOS3, CAV1, HIP1R, TNFRSF1B, PTK2, APLN, FABP5, ADORA2A, TRPV4, KCNQ1, CALM1, MGLL, ABCG2, RAPGEF4	635	619	39123	3.98133	5.70576e-09	1.73513e-11	1.31237e-11
GOTERM_BP_FAT	GO:1903522~regulation of blood circulation	24	3.26975	1.91105e-10	EDN1, DOCK4, CXADR, JUP, GCH1, NOS2, NOS3, EPAS1, CAV1, SLC1A1, PDGFB, STC1, AHR, CX3CL1, ICAM1, APLN, CYSLTR1, GJA1, EDNRB, GJA5, KCNQ1, CD38, CALM1, MGLL	635	275	39123	5.37696	1.3083e-06	2.95997e-09	2.23878e-09
GOTERM_BP_FAT	GO:0097755~positive regulation of blood vessel diameter	13	1.77112	2.21122e-09	DOCK4, GCH1, ITGA1, PTPRM, AHR, PTK2, CX3CL1, APLN, GJA1, EDNRB, ADORA2A, GJA5, KDR	635	73	39123	10.9718	1.51379e-05	3.01554e-08	2.28082e-08
GOTERM_BP_FAT	GO:0042310~vasoconstriction	14	1.90736	1.68126e-08	EDN1, DOCK4, CAV1, PDGFB, AHR, CX3CL1, ICAM1, APLN, CYSLTR1, GJA1, EDNRB, GJA5, CD38, MGLL	635	105	39123	8.2148	0.000115092	2.01928e-07	1.52729e-07
GOTERM_BP_FAT	GO:0097756~negative regulation of blood vessel diameter	14	1.90736	2.11779e-08	EDN1, DOCK4, CAV1, PDGFB, AHR, CX3CL1, ICAM1, APLN, CYSLTR1, GJA1, EDNRB, GJA5, CD38, MGLL	635	107	39123	8.06126	0.000144974	2.50838e-07	1.89722e-07
GOTERM_BP_FAT	GO:0019229~regulation of vasoconstriction	13	1.77112	2.25598e-08	EDN1, DOCK4, CAV1, PDGFB, AHR, CX3CL1, ICAM1, APLN, CYSLTR1, GJA1, GJA5, CD38, MGLL	635	89	39123	8.99936	0.000154432	2.66743e-07	2.01752e-07
GOTERM_BP_FAT	GO:1903524~positive regulation of blood circulation	13	1.77112	8.49241e-08	EDN1, GCH1, CAV1, SLC1A1, PDGFB, ICAM1, APLN, CYSLTR1, GJA1, GJA5, KCNQ1, CD38, MGLL	635	100	39123	8.00943	0.000581221	9.40761e-07	7.11548e-07
GOTERM_BP_FAT	GO:0042311~vasodilation	9	1.22616	5.54771e-06	GJA1, EDNRB, GCH1, ADORA2A, GJA5, ITGA1, KDR, PTPRM, PTK2	635	60	39123	9.24165	0.0372675	4.83525e-05	3.65716e-05
GOTERM_BP_FAT	GO:0045907~positive regulation of vasoconstriction	8	1.08992	4.17175e-05	GJA1, CYSLTR1, CAV1, GJA5, PDGFB, CD38, MGLL, ICAM1	635	58	39123	8.49807	0.24844	0.000314882	0.000238162
Annotation Cluster 25	Enrichment Score: 12.413073006477154
Category	Term	Count	%	PValue	Genes	List Total	Pop Hits	Pop Total	Fold Enrichment	Bonferroni	Benjamini	FDR
GOTERM_BP_FAT	GO:0033036~macromolecule localization	134	18.2561	7.68789e-26	PBLD1, SCARB1, RIPOR1, EXOC3L2, DENND5B, F11R, ZDHHC2, CDH5, GJA1, EDNRB, CNST, TMEM88, GJA5, CHP2, PIM3, SYBU, ARRDC4, UNC13B, GBP5, CARD10, STARD4, RSAD2, STARD6, IGFBP3, SPNS2, ATP11C, MYO7A, RBP7, KCNQ1, PRKD1, EXOC3L, APOL10B, CALCRL, ABCB4, SLC1A1, ACACB, SLC9A3R2, ATXN3, CRACR2B, CHST11, SLC15A3, PLTP, SPTBN1, GPIHBP1, NUS1, ATP8B5, JUP, CAV2, ABCA3, CAV1, MCC, SYT7, KLHL20, EHD1, AFDN, EH…	635	3084	39123	2.677	5.26313e-22	4.78466e-24	3.6189e-24
GOTERM_BP_FAT	GO:0032880~regulation of protein localization	64	8.71935	9.56558e-20	PBLD1, RIPOR1, TRIM30D, ICA1, ZDHHC2, TRIM6, GJA1, CNST, GJA5, HYAL2, MYO18A, CHP2, CD38, TRIM25, PIM3, CD36, TRIM21, SYBU, UNC13B, CARD10, RSAD2, MMD, RHBDF2, PPP2R5A, MYRIP, PARP9, ADORA2A, KCNQ1, PPARG, PRKD1, SGK1, SHANK3, TRIM34B, ARHGEF5, RAPGEF3, TRIM34A, RAPGEF4, RALB, RAMP3, NOTCH4, SLC1A1, LRP5, AKAP5, UACA, PPM1F, LRRC8A, STX3, SPTBN1, GBP4, RIC3, NOS2, JUP, CAV2, KCNB1, VEGFC, RAB11A,…	635	1017	39123	3.87719	6.54859e-16	3.67899e-18	2.78262e-18
GOTERM_BP_FAT	GO:0008104~protein localization	106	14.4414	2.23186e-17	PBLD1, RIPOR1, EXOC3L2, F11R, ZDHHC2, CDH5, GJA1, EDNRB, CNST, TMEM88, GJA5, CHP2, PIM3, SYBU, ARRDC4, UNC13B, GBP5, CARD10, RSAD2, MYO7A, KCNQ1, PRKD1, EXOC3L, CALCRL, SLC1A1, SLC9A3R2, ATXN3, CRACR2B, SLC15A3, SPTBN1, GPIHBP1, JUP, CAV2, CAV1, MCC, SYT7, KLHL20, EHD1, AFDN, EHD2, BCL3, ESAM, CALM1, CD200, C2CD2L, RTP4, NRP1, CLIC5, RTP3, ICA1, SNX11, HHEX, HYAL2, MYO18A, CD38, CD36, SRGN, EXOC8…	635	2681	39123	2.43594	1.52793e-13	7.17339e-16	5.42562e-16
GOTERM_BP_FAT	GO:0071705~nitrogen compound transport	92	12.5341	2.50247e-16	RTP4, PBLD1, RIPOR1, RTP3, ICA1, AQP7, SNX11, ZDHHC2, AQP1, HHEX, GJA1, EDNRB, CNST, GJA5, HYAL2, MYO18A, CHP2, CD38, PIM3, CD36, SYBU, UNC13B, ARRDC4, ABCC4, EDN1, ENTPD1, EXOC8, RSAD2, RHBDF2, MYO7A, MYRIP, TBC1D2, ADORA2A, KCNQ1, PPARG, EXOC6, PRKD1, EXOC3L, ARHGEF5, RAPGEF3, LY6E, RAPGEF4, ABCG2, RAMP2, RAMP3, CALCRL, SLC43A3, SLC1A1, LRP5, PRICKLE1, AKAP5, UACA, PPM1F, NEURL1B, SEC14L1, SNX2…	635	2196	39123	2.58115	1.52012e-12	7.4164e-15	5.60942e-15
GOTERM_BP_FAT	GO:0051641~cellular localization	108	14.7139	1.40692e-15	PBLD1, RIPOR1, EXOC3L2, FHOD1, GIMAP5, F11R, FNBP1L, ZDHHC2, GJA1, CNST, TMEM88, CHP2, PIM3, SYBU, PRKCG, UNC13B, GBP5, CARD10, STARD4, SLC30A1, MYO7A, APLNR, PRKD1, EXOC3L, SLC1A1, GATA2, PCDH17, SLC9A3R2, ATXN1, CRACR2B, HMOX1, SPTBN1, GPIHBP1, LYN, NUS1, JUP, CAV2, CAV1, RASSF9, PTK2, SYT7, KLHL20, EHD1, BST2, EHD2, TRPV4, BCL3, CCDC88C, ESAM, CALM1, C2CD2L, RTP4, NRP1, CXCL9, RTP3, MCTP1, ICA…	635	2915	39123	2.28267	9.88076e-12	3.82213e-14	2.89088e-14
GOTERM_BP_FAT	GO:0042886~amide transport	80	10.8992	8.56071e-15	RTP4, PBLD1, RIPOR1, RTP3, ICA1, AQP7, SNX11, ZDHHC2, AQP1, HHEX, GJA1, EDNRB, CNST, GJA5, HYAL2, MYO18A, CHP2, CD38, PIM3, CD36, SYBU, UNC13B, ARRDC4, EDN1, EXOC8, RSAD2, RHBDF2, MYO7A, MYRIP, TBC1D2, ADORA2A, KCNQ1, PPARG, EXOC6, PRKD1, EXOC3L, ARHGEF5, RAPGEF3, RAPGEF4, ABCG2, RAMP2, RAMP3, CALCRL, SLC1A1, LRP5, PRICKLE1, AKAP5, UACA, PPM1F, NEURL1B, SNX25, LRRC8A, STX3, RFFL, SLC15A3, ABCB1A,…	635	1867	39123	2.64	5.85245e-11	2.17062e-13	1.64175e-13
GOTERM_BP_FAT	GO:0051223~regulation of protein transport	43	5.85831	1.88356e-14	PBLD1, RIPOR1, SLC1A1, LRP5, ICA1, AKAP5, ZDHHC2, UACA, PPM1F, GJA1, CNST, GJA5, HYAL2, MYO18A, CHP2, CD38, LRRC8A, PIM3, CD36, GBP4, SPTBN1, SYBU, UNC13B, RSAD2, NOS2, JUP, KCNB1, RHBDF2, VEGFC, MYRIP, RAB11A, SYT7, ADORA2A, KCNQ1, PPARG, GOPC, PRKD1, TEK, C2CD2L, ARHGEF5, RAPGEF3, CD200, RAPGEF4	635	633	39123	4.18527	1.2921e-10	4.6053e-13	3.48323e-13
GOTERM_BP_FAT	GO:0090087~regulation of peptide transport	44	5.99455	4.09383e-14	PBLD1, RIPOR1, SLC1A1, LRP5, ICA1, AKAP5, ZDHHC2, UACA, PPM1F, GJA1, CNST, GJA5, HYAL2, MYO18A, CHP2, CD38, LRRC8A, PIM3, CD36, GBP4, SPTBN1, SYBU, UNC13B, RSAD2, NOS2, JUP, KCNB1, RHBDF2, VEGFC, MYRIP, RAB11A, SYT7, APLN, ADORA2A, KCNQ1, PPARG, GOPC, PRKD1, TEK, C2CD2L, ARHGEF5, RAPGEF3, CD200, RAPGEF4	635	677	39123	4.00426	2.80462e-10	9.73137e-13	7.36036e-13
GOTERM_BP_FAT	GO:0070201~regulation of establishment of protein localization	43	5.85831	1.28258e-13	PBLD1, RIPOR1, SLC1A1, LRP5, ICA1, AKAP5, ZDHHC2, UACA, PPM1F, GJA1, CNST, GJA5, HYAL2, MYO18A, CHP2, CD38, LRRC8A, PIM3, CD36, GBP4, SPTBN1, SYBU, UNC13B, RSAD2, NOS2, JUP, KCNB1, RHBDF2, VEGFC, MYRIP, RAB11A, SYT7, ADORA2A, KCNQ1, PPARG, GOPC, PRKD1, TEK, C2CD2L, ARHGEF5, RAPGEF3, CD200, RAPGEF4	635	670	39123	3.95414	8.77868e-10	2.90747e-12	2.19908e-12
GOTERM_BP_FAT	GO:0015833~peptide transport	75	10.218	6.78624e-13	RTP4, PBLD1, RIPOR1, RTP3, ICA1, SNX11, ZDHHC2, AQP1, HHEX, GJA1, EDNRB, CNST, GJA5, HYAL2, MYO18A, CHP2, CD38, PIM3, CD36, SYBU, UNC13B, ARRDC4, EDN1, EXOC8, RSAD2, RHBDF2, MYO7A, MYRIP, TBC1D2, ADORA2A, KCNQ1, PPARG, EXOC6, PRKD1, EXOC3L, ARHGEF5, RAPGEF3, RAPGEF4, RAMP2, RAMP3, CALCRL, SLC1A1, LRP5, PRICKLE1, AKAP5, UACA, PPM1F, NEURL1B, SNX25, LRRC8A, STX3, RFFL, SLC15A3, SPTBN1, GBP4, GPIHBP…	635	1834	39123	2.51953	4.64624e-09	1.4295e-11	1.0812e-11
GOTERM_BP_FAT	GO:0015031~protein transport	70	9.53678	2.46789e-11	RTP4, PBLD1, RIPOR1, RTP3, ICA1, SNX11, ZDHHC2, HHEX, GJA1, EDNRB, CNST, GJA5, HYAL2, MYO18A, CHP2, CD38, PIM3, CD36, SYBU, UNC13B, ARRDC4, EXOC8, RSAD2, RHBDF2, MYO7A, MYRIP, TBC1D2, ADORA2A, KCNQ1, PPARG, EXOC6, PRKD1, ARHGEF5, RAPGEF3, RAPGEF4, RAMP2, RAMP3, CALCRL, SLC1A1, LRP5, PRICKLE1, AKAP5, UACA, PPM1F, NEURL1B, SNX25, LRRC8A, STX3, RFFL, SLC15A3, SPTBN1, GBP4, GPIHBP1, RIC1, NOS2, CAVIN…	635	1778	39123	2.42563	1.68952e-07	4.34323e-10	3.28502e-10
GOTERM_BP_FAT	GO:0045184~establishment of protein localization	72	9.80926	5.07573e-11	RTP4, PBLD1, RIPOR1, RTP3, ICA1, SNX11, ZDHHC2, HHEX, GJA1, EDNRB, CNST, GJA5, HYAL2, MYO18A, CHP2, CD38, PIM3, CD36, SYBU, UNC13B, ARRDC4, EXOC8, RSAD2, RHBDF2, MYO7A, MYRIP, TBC1D2, ADORA2A, KCNQ1, PPARG, EXOC6, PRKD1, ARHGEF5, RAPGEF3, RAPGEF4, RAMP2, RAMP3, CALCRL, SLC1A1, LRP5, PRICKLE1, AKAP5, UACA, PPM1F, NEURL1B, SNX25, LRRC8A, STX3, RFFL, SLC15A3, SPTBN1, GBP4, GPIHBP1, RIC1, NOS2, CAVIN…	635	1888	39123	2.34957	3.47484e-07	8.57987e-10	6.48942e-10
GOTERM_BP_FAT	GO:1902580~single-organism cellular localization	50	6.81199	8.06898e-11	PBLD1, FNBP1L, F11R, ZDHHC2, CNST, TMEM88, HYAL2, CHP2, CD36, SYBU, PRKCG, UNC13B, STARD4, PPP2R5A, MYO7A, MYRIP, DNM3, ADORA2A, RAPGEF2, PPARG, PRKD1, RAMP2, RAMP3, PRICKLE1, AKAP5, GATA2, UACA, SLC9A3R2, P2RY2, FCHO2, HMOX1, STX3, SPTBN1, GBP4, LYN, NUS1, JUP, KCNB1, EFR3B, RAB11A, SYT7, EHD1, EHD2, TSPAN14, ABI3, BCL3, CTNNB1, GOPC, TEK, CALM1	635	1062	39123	2.90071	5.52402e-07	1.31212e-09	9.92427e-10
GOTERM_BP_FAT	GO:0051649~establishment of localization in cell	73	9.9455	9.72792e-10	RTP4, PBLD1, RIPOR1, CXCL9, RTP3, FHOD1, GIMAP5, SNX11, FNBP1L, ZDHHC2, CX3CL1, HHEX, GJA1, HYAL2, CHP2, PIM3, CD36, SYBU, PRKCG, UNC13B, STARD4, SLC30A1, MYO7A, MYRIP, DNM3, TBC1D2, ADORA2A, APLNR, PPARG, PRKD1, RAPGEF3, RAMP2, RAMP3, SLC1A1, DENND3, PRICKLE1, AKAP5, GATA2, UACA, ATXN1, P2RY2, FCHO2, HMOX1, STX3, RFFL, SPTBN1, GBP4, MAPK3, GPIHBP1, LYN, NUS1, RIC1, JUP, MYO10, KCNB1, CAV1, RASSF…	635	2064	39123	2.17907	6.65971e-06	1.39034e-08	1.05159e-08
GOTERM_BP_FAT	GO:0034613~cellular protein localization	67	9.12807	1.35798e-08	RTP4, NRP1, PBLD1, RIPOR1, EXOC3L2, RTP3, SNX11, F11R, ZDHHC2, HHEX, GJA1, CNST, TMEM88, HYAL2, CHP2, CD36, SRGN, GBP5, CARD10, EXOC8, PPP2R5A, MYO7A, MYRIP, PARP9, TBC1D2, RAPGEF2, PPARG, PRKD1, EXOC3L, SHANK3, RAPGEF3, RAMP2, RALB, RAMP3, SLC1A1, PRICKLE1, AKAP5, UACA, SLC9A3R2, CRACR2B, FCHO2, STX3, GBP2, RFFL, DISC1, SPTBN1, GBP4, GPIHBP1, RIC3, RIC1, JUP, CAV2, KCNB1, CAV1, EFR3B, RAB11A, EH…	635	1941	39123	2.12671	9.2963e-05	1.65422e-07	1.25118e-07
GOTERM_BP_FAT	GO:0070727~cellular macromolecule localization	67	9.12807	1.8809e-08	RTP4, NRP1, PBLD1, RIPOR1, EXOC3L2, RTP3, SNX11, F11R, ZDHHC2, HHEX, GJA1, CNST, TMEM88, HYAL2, CHP2, CD36, SRGN, GBP5, CARD10, EXOC8, PPP2R5A, MYO7A, MYRIP, PARP9, TBC1D2, RAPGEF2, PPARG, PRKD1, EXOC3L, SHANK3, RAPGEF3, RAMP2, RALB, RAMP3, SLC1A1, PRICKLE1, AKAP5, UACA, SLC9A3R2, CRACR2B, FCHO2, STX3, GBP2, RFFL, DISC1, SPTBN1, GBP4, GPIHBP1, RIC3, RIC1, JUP, CAV2, KCNB1, CAV1, EFR3B, RAB11A, EH…	635	1956	39123	2.1104	0.000128758	2.24723e-07	1.6997e-07
GOTERM_BP_FAT	GO:0046907~intracellular transport	58	7.90191	1.04316e-07	RTP4, PBLD1, RIPOR1, RTP3, SNX11, FNBP1L, ZDHHC2, HHEX, HYAL2, CHP2, CD36, SYBU, PRKCG, UNC13B, STARD4, MYO7A, MYRIP, DNM3, TBC1D2, ADORA2A, PPARG, PRKD1, RAPGEF3, RAMP2, RAMP3, SLC1A1, DENND3, PRICKLE1, AKAP5, GATA2, UACA, ATXN1, P2RY2, FCHO2, HMOX1, STX3, RFFL, SPTBN1, GBP4, MAPK3, GPIHBP1, LYN, NUS1, RIC1, JUP, MYO10, KCNB1, RASSF9, RAB11A, SYT7, KLHL20, BST2, EHD1, BCL3, CCDC88C, CTNNB1, TEK,…	635	1660	39123	2.15267	0.000713894	1.14264e-06	8.64239e-07
GOTERM_BP_FAT	GO:0006886~intracellular protein transport	33	4.49591	0.000421947	RTP4, PBLD1, RAMP2, RIPOR1, RAMP3, RTP3, SLC1A1, AKAP5, SNX11, PRICKLE1, ZDHHC2, UACA, HHEX, HYAL2, CHP2, CD36, STX3, RFFL, GBP4, SPTBN1, GPIHBP1, RIC1, JUP, KCNB1, MYO7A, MYRIP, EHD1, TBC1D2, BCL3, PPARG, PRKD1, TEK, RAPGEF3	635	1032	39123	1.97012	0.944383	0.00248807	0.00188186
Annotation Cluster 26	Enrichment Score: 12.058224094042178
Category	Term	Count	%	PValue	Genes	List Total	Pop Hits	Pop Total	Fold Enrichment	Bonferroni	Benjamini	FDR
GOTERM_BP_FAT	GO:0006629~lipid metabolic process	73	9.9455	5.68842e-17	SCARB1, MTMR10, FLT1, PIK3CB, C1QTNF9, GIMAP5, GGTA1, PITPNC1, PIK3C2B, LIPE, CYP26B1, EDNRB, CD36, ENPP6, EDN1, STARD4, ELOVL5, APLP2, SPNS2, PPP2R5A, ITPKB, PLPP6, CEACAM2, CEACAM1, NR5A2, PLCB4, AKR1C14, ADGRF5, TRIB3, PPARG, ST6GALNAC3, PLCB1, MGLL, B4GALT4, PLPP1, DGKH, CDS1, ASAH2, INPP1, PDGFB, LRP5, PIK3R3, ALOX12, NOD2, GDPD5, ACACB, PIK3R6, HACD4, SULT1A1, CYB5R1, ADH1, ST8SIA4, ST8SIA6…	635	1465	39123	3.07004	7.60059e-13	1.76212e-15	1.33279e-15
GOTERM_BP_FAT	GO:0044255~cellular lipid metabolic process	60	8.17439	1.65146e-15	SCARB1, MTMR10, FLT1, PIK3CB, C1QTNF9, GGTA1, PITPNC1, PIK3C2B, LIPE, CYP26B1, CD36, EDN1, STARD4, ELOVL5, SPNS2, ITPKB, PLPP6, CEACAM2, CEACAM1, AKR1C14, ADGRF5, TRIB3, PPARG, ST6GALNAC3, PLCB1, MGLL, B4GALT4, PLPP1, DGKH, CDS1, ASAH2, INPP1, PDGFB, PIK3R3, ALOX12, NOD2, ACACB, PIK3R6, HACD4, ADH1, ST8SIA4, ST8SIA6, ST3GAL6, MAPK3, GPIHBP1, LYN, NUS1, ABCA3, CAV1, EFR3B, DHRS3, ACER2, FABP4, FAB…	635	1105	39123	3.34539	1.14009e-11	4.45113e-14	3.36663e-14
GOTERM_BP_FAT	GO:0006644~phospholipid metabolic process	28	3.81471	9.8488e-10	CDS1, SCARB1, MTMR10, FLT1, INPP1, PDGFB, PIK3R3, PIK3CB, NOD2, PIK3R6, PITPNC1, PIK3C2B, LYN, NUS1, ABCA3, EFR3B, ITPKB, PLPP6, FABP5, ADGRF5, PNPLA6, TEK, PLCB1, SERINC3, FGFR3, PLPP1, DGKH, CDS2	635	408	39123	4.22821	6.74247e-06	1.40177e-08	1.06023e-08
GOTERM_BP_FAT	GO:0046486~glycerolipid metabolic process	26	3.54223	6.3221e-09	CDS1, SCARB1, MTMR10, INPP1, PDGFB, PIK3R3, PIK3CB, PIK3R6, PITPNC1, PIK3C2B, LIPE, CD36, GPIHBP1, ABCA3, CAV1, EFR3B, ITPKB, FABP5, THRSP, PNPLA6, PLCB1, SERINC3, PLPP1, MGLL, DGKH, CDS2	635	386	39123	4.14997	4.32801e-05	8.12028e-08	6.1418e-08
Annotation Cluster 27	Enrichment Score: 11.598127320133298
Category	Term	Count	%	PValue	Genes	List Total	Pop Hits	Pop Total	Fold Enrichment	Bonferroni	Benjamini	FDR
GOTERM_BP_FAT	GO:0034330~cell junction organization	33	4.49591	1.55905e-16	ACVRL1, NRP1, RAMP2, LAMA3, F11R, THSD1, PPM1F, EFNB2, CDH5, GJA1, GJA5, KDR, PRKCH, DUSP3, CXADR, JUP, CAV1, PTK2, MTSS1, TJP1, CLDN5, AFDN, CEACAM1, TRPV4, APLNR, PECAM1, CTNNB1, ESAM, PKP4, KIFC3, TEK, LIMS2, TJP2	635	313	39123	6.49573	7.60059e-13	4.68126e-15	3.54069e-15
GOTERM_BP_FAT	GO:0045216~cell-cell junction organization	29	3.95095	5.43405e-14	ACVRL1, NRP1, RAMP2, THSD1, PPM1F, EFNB2, CDH5, GJA1, GJA5, KDR, DUSP3, CXADR, JUP, CAV1, PTK2, MTSS1, TJP1, CLDN5, AFDN, CEACAM1, TRPV4, PECAM1, CTNNB1, ESAM, PKP4, KIFC3, TEK, LIMS2, TJP2	635	289	39123	6.18242	3.71669e-10	1.27402e-12	9.63613e-13
GOTERM_BP_FAT	GO:0034329~cell junction assembly	26	3.54223	1.87769e-12	ACVRL1, NRP1, RAMP2, LAMA3, F11R, THSD1, PPM1F, CDH5, GJA1, GJA5, KDR, PRKCH, DUSP3, JUP, CAV1, PTK2, TJP1, CLDN5, AFDN, TRPV4, APLNR, PECAM1, CTNNB1, ESAM, PKP4, TEK	635	263	39123	6.09082	1.28549e-08	3.78078e-11	2.85961e-11
GOTERM_BP_FAT	GO:1901888~regulation of cell junction assembly	16	2.17984	1.49717e-10	ACVRL1, NRP1, PRKCH, DUSP3, CAV1, F11R, PTK2, PPM1F, TJP1, CLDN5, GJA1, RAPGEF1, APLNR, KDR, RAPGEF2, TEK	635	104	39123	9.47862	1.02496e-06	2.3401e-09	1.76995e-09
GOTERM_BP_FAT	GO:0034332~adherens junction organization	15	2.0436	4.29026e-08	ACVRL1, NRP1, RAMP2, DUSP3, THSD1, PTK2, MTSS1, PPM1F, EFNB2, TJP1, AFDN, CDH5, KDR, CTNNB1, TEK	635	134	39123	6.89676	0.000293668	4.90336e-07	3.70868e-07
Annotation Cluster 28	Enrichment Score: 11.51254162379945
Category	Term	Count	%	PValue	Genes	List Total	Pop Hits	Pop Total	Fold Enrichment	Bonferroni	Benjamini	FDR
GOTERM_BP_FAT	GO:0007264~small GTPase mediated signal transduction	46	6.26703	4.28719e-23	DOCK6, NRP1, RIPOR1, DOCK4, RALB, PRAG1, DOCK9, RASGRF2, ARHGAP18, DENND3, PIK3CB, TNFAIP1, RASGRP2, F11R, RASIP1, RHOBTB1, RASGRP3, ADGRG1, MCF2L, HMOX1, EPS8L2, TGM2, PLK2, PLEKHG5, STARD8, SH2D3C, ARAP3, GPR4, ITPKB, SHTN1, ARHGAP31, RASA4, KITL, LPAR6, CCDC88C, ARHGEF3, RAPGEF1, PECAM1, CDH13, RAPGEF2, CDC42EP1, PRKD1, RAPGEF5, RAPGEF3, F2RL3, RAPGEF4	635	431	39123	6.57565	2.93501e-19	2.22349e-21	1.68175e-21
GOTERM_BP_FAT	GO:0007265~Ras protein signal transduction	36	4.90463	1.84259e-17	NRP1, RIPOR1, RALB, PRAG1, RASGRF2, DENND3, PIK3CB, TNFAIP1, RASGRP2, F11R, RASIP1, RASGRP3, ADGRG1, MCF2L, EPS8L2, PLK2, PLEKHG5, STARD8, ARAP3, GPR4, ITPKB, SHTN1, RASA4, KITL, LPAR6, ARHGEF3, RAPGEF1, PECAM1, CDH13, RAPGEF2, CDC42EP1, PRKD1, RAPGEF5, RAPGEF3, F2RL3, RAPGEF4	635	355	39123	6.24788	1.26144e-13	5.97838e-16	4.52177e-16
GOTERM_BP_FAT	GO:0051056~regulation of small GTPase mediated signal transduction	26	3.54223	3.17778e-13	NRP1, RIPOR1, PRAG1, RASGRF2, ARHGAP18, DENND3, PIK3CB, TNFAIP1, F11R, RASIP1, ADGRG1, MCF2L, EPS8L2, TGM2, RALGAPA1, STARD8, ARAP3, GPR4, ARHGAP26, ITPKB, RASA4, KITL, LPAR6, ARHGEF3, RAPGEF1, F2RL3	635	243	39123	6.59213	2.17529e-09	6.90638e-12	5.22367e-12
GOTERM_BP_FAT	GO:0007266~Rho protein signal transduction	19	2.58856	2.24667e-12	NRP1, RIPOR1, PRAG1, PLEKHG5, ARAP3, GPR4, TNFAIP1, F11R, RASIP1, SHTN1, ADGRG1, LPAR6, MCF2L, PECAM1, ARHGEF3, CDH13, CDC42EP1, EPS8L2, F2RL3	635	125	39123	9.36488	1.53805e-08	4.48417e-11	3.39162e-11
GOTERM_BP_FAT	GO:0035023~regulation of Rho protein signal transduction	16	2.17984	2.88796e-11	NRP1, RIPOR1, PRAG1, RASGRF2, STARD8, ARAP3, GPR4, TNFAIP1, F11R, RASIP1, ADGRG1, LPAR6, MCF2L, ARHGEF3, EPS8L2, F2RL3	635	93	39123	10.5997	1.9771e-07	5.01802e-10	3.7954e-10
GOTERM_BP_FAT	GO:0046578~regulation of Ras protein signal transduction	22	2.99728	3.5786e-11	NRP1, RIPOR1, PRAG1, RASGRF2, STARD8, ARAP3, DENND3, GPR4, TNFAIP1, PIK3CB, F11R, RASIP1, ITPKB, ADGRG1, LPAR6, RASA4, KITL, MCF2L, RAPGEF1, ARHGEF3, EPS8L2, F2RL3	635	208	39123	6.51655	2.44991e-07	6.15282e-10	4.65371e-10
GOTERM_BP_FAT	GO:0051057~positive regulation of small GTPase mediated signal transduction	12	1.63488	9.18281e-08	ITPKB, ADGRG1, PRAG1, LPAR6, KITL, MCF2L, ARHGEF3, GPR4, PIK3CB, F11R, F2RL3, TGM2	635	82	39123	9.01625	0.000628458	1.01396e-06	7.66913e-07
GOTERM_BP_FAT	GO:0046579~positive regulation of Ras protein signal transduction	11	1.49864	2.89061e-07	ITPKB, ADGRG1, PRAG1, LPAR6, KITL, MCF2L, ARHGEF3, GPR4, PIK3CB, F11R, F2RL3	635	73	39123	9.28385	0.00197696	2.9536e-06	2.23397e-06
GOTERM_BP_FAT	GO:0035025~positive regulation of Rho protein signal transduction	8	1.08992	1.57612e-06	ADGRG1, PRAG1, LPAR6, MCF2L, ARHGEF3, GPR4, F11R, F2RL3	635	36	39123	13.6913	0.0107322	1.47005e-05	1.11188e-05
Annotation Cluster 29	Enrichment Score: 11.44282046897951
Category	Term	Count	%	PValue	Genes	List Total	Pop Hits	Pop Total	Fold Enrichment	Bonferroni	Benjamini	FDR
GOTERM_BP_FAT	GO:0009790~embryo development	79	10.7629	1.7906e-22	ACVRL1, NRP1, CLIC5, NRP2, PTPRR, EXOC3L2, FLT1, ECE1, PIK3CB, AHR, PRDM1, ETS2, THBD, HHEX, GJA1, CYP26B1, CASP8, MECOM, SOX17, SOX18, GJA5, KDR, SOX7, TEAD4, EDN1, DUSP3, TCF15, APLP2, NCOA3, MRTFB, SLC30A1, MYO7A, MTSS1, TM4SF1, TAL1, MMP15, KCNQ1, MFNG, ADGRF5, TIMELESS, APLNR, PLCB1, ZFPM1, SHANK3, LY6E, ENG, ABCG2, EPAS1, LAMA3, PDGFB, LRP5, PRICKLE1, PCDH12, SEMA3F, GATA2, DLL4, EFNB1, CHS…	635	1347	39123	3.61342	1.22584e-18	8.6327e-21	6.52938e-21
GOTERM_BP_FAT	GO:0001701~in utero embryonic development	32	4.35967	4.95632e-09	ACVRL1, PTPRR, EXOC3L2, EPAS1, PDGFB, PCDH12, PRDM1, GATA2, HHEX, GJA1, CHST11, MECOM, SOX17, SOX18, ST8SIA6, JAG2, TEAD4, EDN1, DUSP3, NOS3, TIE1, NCOA3, MRTFB, SLC30A1, MTSS1, TM4SF1, TJP1, CR1L, LPAR6, MFNG, CTNNB1, LY6E	635	564	39123	3.49566	3.39304e-05	6.43851e-08	4.86979e-08
GOTERM_BP_FAT	GO:0009792~embryo development ending in birth or egg hatching	41	5.58583	1.11087e-08	ACVRL1, PTPRR, EXOC3L2, EPAS1, PDGFB, ECE1, PCDH12, PRDM1, PRICKLE1, GATA2, HHEX, GJA1, CASP8, CHST11, MECOM, SOX17, SOX18, ST8SIA6, JAG2, TEAD4, EDN1, DUSP3, TCF15, NOS3, TIE1, NCOA3, FZD6, MRTFB, SLC30A1, MTSS1, TM4SF1, TJP1, CR1L, LPAR6, MFNG, ADGRF5, ETL4, CTNNB1, INKA1, LY6E, ABCG2	635	895	39123	2.8224	7.60473e-05	1.38273e-07	1.04583e-07
GOTERM_BP_FAT	GO:0043009~chordate embryonic development	40	5.44959	1.7175e-08	ACVRL1, PTPRR, EXOC3L2, EPAS1, PDGFB, ECE1, PCDH12, PRDM1, PRICKLE1, GATA2, HHEX, GJA1, CASP8, CHST11, MECOM, SOX17, SOX18, ST8SIA6, JAG2, TEAD4, EDN1, DUSP3, TCF15, NOS3, TIE1, NCOA3, FZD6, MRTFB, SLC30A1, MTSS1, TM4SF1, TJP1, CR1L, LPAR6, MFNG, ADGRF5, ETL4, CTNNB1, INKA1, LY6E	635	873	39123	2.82296	0.000117573	2.0556e-07	1.55476e-07
Annotation Cluster 30	Enrichment Score: 10.84930081981062
Category	Term	Count	%	PValue	Genes	List Total	Pop Hits	Pop Total	Fold Enrichment	Bonferroni	Benjamini	FDR
GOTERM_BP_FAT	GO:0009790~embryo development	79	10.7629	1.7906e-22	ACVRL1, NRP1, CLIC5, NRP2, PTPRR, EXOC3L2, FLT1, ECE1, PIK3CB, AHR, PRDM1, ETS2, THBD, HHEX, GJA1, CYP26B1, CASP8, MECOM, SOX17, SOX18, GJA5, KDR, SOX7, TEAD4, EDN1, DUSP3, TCF15, APLP2, NCOA3, MRTFB, SLC30A1, MYO7A, MTSS1, TM4SF1, TAL1, MMP15, KCNQ1, MFNG, ADGRF5, TIMELESS, APLNR, PLCB1, ZFPM1, SHANK3, LY6E, ENG, ABCG2, EPAS1, LAMA3, PDGFB, LRP5, PRICKLE1, PCDH12, SEMA3F, GATA2, DLL4, EFNB1, CHS…	635	1347	39123	3.61342	1.22584e-18	8.6327e-21	6.52938e-21
GOTERM_BP_FAT	GO:0048568~embryonic organ development	34	4.63215	1.99527e-10	CLIC5, EPAS1, PDGFB, ECE1, PCDH12, AHR, PRDM1, GATA2, HHEX, GJA1, CHST11, SOX17, SOX18, GJA5, CDH23, KDR, SH2B3, STOX1, PLXNA4, MAPK3, TEAD4, EDN1, NCOA3, FZD6, MRTFB, MYO7A, EFNA1, KITL, TAL1, KCNQ1, APLNR, CTNNB1, ZFPM1, ENG	635	553	39123	3.78802	1.36596e-06	3.07649e-09	2.32692e-09
GOTERM_BP_FAT	GO:0048598~embryonic morphogenesis	37	5.04087	1.57582e-09	CLIC5, FLT1, LAMA3, LRP5, ECE1, PRICKLE1, GATA2, ETS2, DLL4, HHEX, GJA1, CYP26B1, CASP8, CHST11, MECOM, SOX17, GJA5, CDH23, SOX7, STOX1, MAPK3, JAG2, SMAD1, EDN1, NCOA3, FZD6, VEGFC, MYO7A, APLN, EFNA1, TAL1, MMP15, KCNQ1, APLNR, CTNNB1, SHANK3, ENG	635	698	39123	3.26591	1.0788e-05	2.19717e-08	1.66183e-08
GOTERM_BP_FAT	GO:0048562~embryonic organ morphogenesis	16	2.17984	0.000711688	CLIC5, EDN1, FZD6, MYO7A, GATA2, EFNA1, GJA1, CHST11, SOX17, KCNQ1, APLNR, CDH23, CTNNB1, STOX1, ENG, MAPK3	635	352	39123	2.8005	0.992357	0.0039676	0.00300091
Annotation Cluster 31	Enrichment Score: 10.719505801970957
Category	Term	Count	%	PValue	Genes	List Total	Pop Hits	Pop Total	Fold Enrichment	Bonferroni	Benjamini	FDR
GOTERM_BP_FAT	GO:0060341~regulation of cellular localization	61	8.31063	1.25306e-16	PBLD1, RIPOR1, CXCL9, MCTP1, ICA1, GIMAP5, ZDHHC2, CX3CL1, CNST, HYAL2, CHP2, PIM3, CD36, SYBU, PRKCG, UNC13B, CARD10, PPP2R5A, SLC30A1, PARP9, DNM3, ADORA2A, APLNR, PPARG, PRKD1, SHANK3, RAPGEF3, RALB, RAMP3, SLC1A1, LRP5, AKAP5, GATA2, UACA, PCDH17, PPM1F, P2RY2, HMOX1, STX3, SPTBN1, GBP4, MAPK3, LYN, NUS1, RIC3, JUP, CAV2, KCNB1, CAV1, SNCAIP, RAB11A, SYT7, BST2, PNKD, ABI3, CTNNB1, GOPC, TEK,…	635	1082	39123	3.47345	7.60059e-13	3.77905e-15	2.8583e-15
GOTERM_BP_FAT	GO:0090087~regulation of peptide transport	44	5.99455	4.09383e-14	PBLD1, RIPOR1, SLC1A1, LRP5, ICA1, AKAP5, ZDHHC2, UACA, PPM1F, GJA1, CNST, GJA5, HYAL2, MYO18A, CHP2, CD38, LRRC8A, PIM3, CD36, GBP4, SPTBN1, SYBU, UNC13B, RSAD2, NOS2, JUP, KCNB1, RHBDF2, VEGFC, MYRIP, RAB11A, SYT7, APLN, ADORA2A, KCNQ1, PPARG, GOPC, PRKD1, TEK, C2CD2L, ARHGEF5, RAPGEF3, CD200, RAPGEF4	635	677	39123	4.00426	2.80462e-10	9.73137e-13	7.36036e-13
GOTERM_BP_FAT	GO:1902580~single-organism cellular localization	50	6.81199	8.06898e-11	PBLD1, FNBP1L, F11R, ZDHHC2, CNST, TMEM88, HYAL2, CHP2, CD36, SYBU, PRKCG, UNC13B, STARD4, PPP2R5A, MYO7A, MYRIP, DNM3, ADORA2A, RAPGEF2, PPARG, PRKD1, RAMP2, RAMP3, PRICKLE1, AKAP5, GATA2, UACA, SLC9A3R2, P2RY2, FCHO2, HMOX1, STX3, SPTBN1, GBP4, LYN, NUS1, JUP, KCNB1, EFR3B, RAB11A, SYT7, EHD1, EHD2, TSPAN14, ABI3, BCL3, CTNNB1, GOPC, TEK, CALM1	635	1062	39123	2.90071	5.52402e-07	1.31212e-09	9.92427e-10
GOTERM_BP_FAT	GO:1903827~regulation of cellular protein localization	32	4.35967	4.84026e-08	PBLD1, RIPOR1, RALB, RAMP3, SLC1A1, AKAP5, ZDHHC2, UACA, PPM1F, CNST, HYAL2, CHP2, CD36, STX3, GBP4, SPTBN1, RIC3, CARD10, JUP, CAV2, KCNB1, PPP2R5A, PARP9, RAB11A, ABI3, CTNNB1, PPARG, GOPC, PRKD1, TEK, SHANK3, RAPGEF3	635	623	39123	3.16461	0.000331309	5.51355e-07	4.17019e-07
GOTERM_BP_FAT	GO:0032386~regulation of intracellular transport	29	3.95095	1.26091e-07	PBLD1, RIPOR1, SLC1A1, AKAP5, GATA2, UACA, P2RY2, HYAL2, CHP2, HMOX1, CD36, GBP4, SPTBN1, MAPK3, PRKCG, LYN, UNC13B, NUS1, JUP, KCNB1, SYT7, DNM3, BST2, ADORA2A, PPARG, PRKD1, TEK, CALM1, RAPGEF3	635	548	39123	3.26044	0.000862845	1.35945e-06	1.02822e-06
Annotation Cluster 32	Enrichment Score: 10.700397128284703
Category	Term	Count	%	PValue	Genes	List Total	Pop Hits	Pop Total	Fold Enrichment	Bonferroni	Benjamini	FDR
GOTERM_BP_FAT	GO:0018212~peptidyl-tyrosine modification	31	4.22343	1.78227e-14	NRP1, FLT1, FLT4, PDGFB, NEDD9, NOD2, ICAM1, HYAL2, KDR, SH3BP5, CD36, JAK3, SH2B3, MAPK3, LYN, SRMS, YES1, CAV2, APLP2, CAV1, VEGFC, PARP9, PARP14, PTK2, EFNA1, TPST2, GPRC5A, KITL, PECAM1, TEK, FGFR3	635	321	39123	5.94997	1.22369e-10	4.37326e-13	3.30773e-13
GOTERM_BP_FAT	GO:0018108~peptidyl-tyrosine phosphorylation	30	4.08719	1.25691e-13	NRP1, FLT1, FLT4, PDGFB, NEDD9, NOD2, ICAM1, HYAL2, KDR, SH3BP5, CD36, JAK3, SH2B3, MAPK3, LYN, SRMS, YES1, CAV2, APLP2, CAV1, VEGFC, PARP9, PARP14, PTK2, EFNA1, GPRC5A, KITL, PECAM1, TEK, FGFR3	635	322	39123	5.74016	8.60386e-10	2.85874e-12	2.16222e-12
GOTERM_BP_FAT	GO:0018193~peptidyl-amino acid modification	59	8.03815	6.90894e-13	NRP1, FLT1, FLT4, ZDHHC2, ICAM1, IFIH1, TRIM6, RPS6KA2, HYAL2, KDR, CD36, JAK3, NCK1, TGM2, PRKCG, PRKCH, APLP2, SH2D3C, PARP9, TPST2, GPRC5A, EOGT, PECAM1, PRKD1, SGK1, RAPGEF3, RAMP3, PKN3, SLC1A1, PDGFB, NEDD9, NOD2, GATA2, HDAC9, PPM1F, SH3BP5, SH2B3, STOX1, MAPK3, LYN, MAP3K1, SRMS, YES1, NOS2, CAV2, PLK2, CAV1, IRGM2, VEGFC, IRGM1, CDC42BPB, PARP14, PTK2, MAPK12, EFNA1, KITL, CTNNB1, TEK, F…	635	1237	39123	2.9386	4.72985e-09	1.44644e-11	1.09402e-11
GOTERM_BP_FAT	GO:0050730~regulation of peptidyl-tyrosine phosphorylation	23	3.13351	1.53186e-09	LYN, NRP1, YES1, CAV2, CAV1, APLP2, PDGFB, VEGFC, NEDD9, NOD2, PARP9, PARP14, ICAM1, EFNA1, GPRC5A, KITL, HYAL2, PDGFD, PECAM1, SH3BP5, CD36, FGFR3, SH2B3	635	280	39123	5.06091	1.04871e-05	2.1446e-08	1.62208e-08
GOTERM_BP_FAT	GO:0050731~positive regulation of peptidyl-tyrosine phosphorylation	16	2.17984	1.32772e-06	LYN, NRP1, YES1, CAV2, PDGFB, VEGFC, NEDD9, NOD2, PARP9, PARP14, ICAM1, EFNA1, KITL, PECAM1, CD36, FGFR3	635	203	39123	4.85604	0.00904841	1.24857e-05	9.44361e-06
Annotation Cluster 33	Enrichment Score: 10.537727946395728
Category	Term	Count	%	PValue	Genes	List Total	Pop Hits	Pop Total	Fold Enrichment	Bonferroni	Benjamini	FDR
GOTERM_BP_FAT	GO:0002520~immune system development	62	8.44687	1.38527e-15	FLT1, FLT4, GIMAP1, GIMAP5, AHR, PRDM1, SH3RF1, VSIR, HHEX, CYP26B1, CASP8, MECOM, HYAL2, KDR, CLEC1B, JAK3, HERC6, TCF15, RSAD2, TMOD3, CTNNBIP1, SPNS2, SOX13, ATP11C, GAB3, ITPKB, FAM210B, CEACAM1, TAL1, KCNQ1, MFNG, ADGRF5, PPARG, EXOC6, PLCB1, ZFPM1, IDO1, CD274, ZBTB46, EPAS1, LRP5, GATA2, THSD1, HDAC9, PIK3R6, DLL4, LRRC8A, TSPAN2, SH2B3, ZFP980, MAPK3, JAG2, LYN, CTLA2A, EIF2AK2, FLI1, KIT…	635	1168	39123	3.27045	9.1207e-12	3.77832e-14	2.85775e-14
GOTERM_BP_FAT	GO:0048534~hematopoietic or lymphoid organ development	60	8.17439	1.51594e-15	FLT1, FLT4, GIMAP1, GIMAP5, AHR, PRDM1, SH3RF1, VSIR, HHEX, CYP26B1, CASP8, MECOM, HYAL2, KDR, CLEC1B, JAK3, HERC6, TCF15, RSAD2, TMOD3, CTNNBIP1, SPNS2, SOX13, ATP11C, GAB3, ITPKB, FAM210B, CEACAM1, TAL1, KCNQ1, MFNG, ADGRF5, PPARG, EXOC6, PLCB1, ZFPM1, ZBTB46, EPAS1, LRP5, GATA2, THSD1, HDAC9, PIK3R6, DLL4, LRRC8A, TSPAN2, SH2B3, ZFP980, MAPK3, JAG2, LYN, CTLA2A, EIF2AK2, FLI1, KITL, BCL3, CTNN…	635	1102	39123	3.3545	1.06408e-11	4.10204e-14	3.10259e-14
GOTERM_BP_FAT	GO:0030097~hemopoiesis	57	7.76567	9.94922e-15	FLT1, FLT4, GIMAP1, GIMAP5, AHR, PRDM1, SH3RF1, VSIR, HHEX, CYP26B1, CASP8, MECOM, HYAL2, KDR, CLEC1B, JAK3, HERC6, TCF15, RSAD2, TMOD3, CTNNBIP1, SOX13, ATP11C, GAB3, ITPKB, FAM210B, CEACAM1, TAL1, KCNQ1, MFNG, ADGRF5, PPARG, EXOC6, PLCB1, ZFPM1, ZBTB46, EPAS1, GATA2, THSD1, HDAC9, PIK3R6, DLL4, LRRC8A, TSPAN2, SH2B3, ZFP980, JAG2, LYN, CTLA2A, EIF2AK2, FLI1, KITL, BCL3, CTNNB1, TEK, FGFR3, TJP2	635	1051	39123	3.34142	6.84053e-11	2.51337e-13	1.901e-13
GOTERM_BP_FAT	GO:0002521~leukocyte differentiation	38	5.17711	1.18443e-10	ZBTB46, GIMAP1, AHR, PRDM1, GIMAP5, GATA2, HDAC9, VSIR, SH3RF1, PIK3R6, DLL4, HHEX, CYP26B1, CASP8, LRRC8A, TSPAN2, JAK3, SH2B3, JAG2, LYN, CTLA2A, RSAD2, CTNNBIP1, SOX13, ATP11C, GAB3, ITPKB, CEACAM1, KITL, TAL1, MFNG, BCL3, CTNNB1, PPARG, PLCB1, FGFR3, ZFPM1, TJP2	635	666	39123	3.51534	8.10859e-07	1.87266e-09	1.41639e-09
GOTERM_BP_FAT	GO:1903706~regulation of hemopoiesis	30	4.08719	8.41511e-10	FLT1, ZBTB46, PRDM1, GIMAP5, GATA2, VSIR, SH3RF1, PIK3R6, CYP26B1, CASP8, KDR, JAK3, SH2B3, LYN, CTLA2A, TCF15, CTNNBIP1, SOX13, EIF2AK2, ATP11C, FAM210B, ITPKB, CEACAM1, TCIM, KITL, TAL1, CTNNB1, FGFR3, ZFPM1, TJP2	635	463	39123	3.99207	5.76097e-06	1.20775e-08	9.13489e-09
GOTERM_BP_FAT	GO:0030099~myeloid cell differentiation	29	3.95095	2.43736e-09	ZBTB46, EPAS1, GIMAP5, GATA2, HHEX, CASP8, TSPAN2, CLEC1B, JAK3, SH2B3, LYN, TMOD3, CTNNBIP1, GAB3, FLI1, FAM210B, ITPKB, CEACAM1, KITL, TAL1, KCNQ1, ADGRF5, CTNNB1, PPARG, EXOC6, PLCB1, FGFR3, ZFPM1, TJP2	635	455	39123	3.92686	1.6686e-05	3.29766e-08	2.4942e-08
GOTERM_BP_FAT	GO:1902105~regulation of leukocyte differentiation	24	3.26975	1.07483e-08	LYN, CTLA2A, ZBTB46, CTNNBIP1, SOX13, ATP11C, PRDM1, GIMAP5, GATA2, VSIR, SH3RF1, PIK3R6, ITPKB, CYP26B1, CEACAM1, CASP8, TAL1, KITL, CTNNB1, JAK3, FGFR3, ZFPM1, SH2B3, TJP2	635	339	39123	4.36184	7.35801e-05	1.34521e-07	1.01745e-07
GOTERM_BP_FAT	GO:0030098~lymphocyte differentiation	23	3.13351	9.1483e-06	JAG2, CTLA2A, RSAD2, GIMAP1, SOX13, ATP11C, AHR, PRDM1, GIMAP5, HDAC9, VSIR, SH3RF1, PIK3R6, ITPKB, DLL4, HHEX, CYP26B1, MFNG, BCL3, CTNNB1, LRRC8A, JAK3, SH2B3	635	464	39123	3.05399	0.0607087	7.69402e-05	5.8194e-05
Annotation Cluster 34	Enrichment Score: 10.163676235548955
Category	Term	Count	%	PValue	Genes	List Total	Pop Hits	Pop Total	Fold Enrichment	Bonferroni	Benjamini	FDR
GOTERM_BP_FAT	GO:0016192~vesicle-mediated transport	70	9.53678	3.14546e-12	IFITM3, SCARB1, EXOC3L2, MCTP1, DYSF, PIK3CB, CLEC9A, FNBP1L, ZDHHC2, CNST, MYO18A, CD36, SCARF1, TGM2, PRKCG, UNC13B, EXOC8, MYO7A, DNM3, CEACAM2, CEACAM1, ADORA2A, PECAM1, RAPGEF1, CDH13, PPARG, RIN3, EXOC6, PRKD1, EXOC3L, RAPGEF4, RAMP2, RALB, RAMP3, CALCRL, SLC1A1, LRP5, AKAP5, NOD2, GATA2, RHOBTB1, NCKIPSD, NEURL1B, P2RY2, FCHO2, HMOX1, STX3, CD300LG, SPTBN1, MAPK3, GPIHBP1, LYN, RIC1, CAV2,…	635	1697	39123	2.54141	2.1534e-08	6.17015e-11	4.66682e-11
GOTERM_BP_FAT	GO:0060627~regulation of vesicle-mediated transport	38	5.17711	4.45933e-11	SCARB1, RALB, MCTP1, DYSF, AKAP5, NOD2, GATA2, ZDHHC2, CNST, P2RY2, MYO18A, HMOX1, CD36, MAPK3, TGM2, PRKCG, LYN, UNC13B, KCNB1, CAV1, HIP1R, SYT15, PTK2, RAB11A, SYT7, APLN, EHD1, DNM3, EHD2, CEACAM1, ADORA2A, RAPGEF1, CDH13, PPARG, GOPC, RIN3, CALM1, RAPGEF4	635	643	39123	3.64109	3.05286e-07	7.61312e-10	5.75821e-10
GOTERM_BP_FAT	GO:0006897~endocytosis	42	5.72207	2.30153e-09	IFITM3, SCARB1, RAMP2, CALCRL, RAMP3, MCTP1, LRP5, DYSF, PIK3CB, CLEC9A, NOD2, FNBP1L, GATA2, RHOBTB1, NCKIPSD, NEURL1B, FCHO2, MYO18A, CD36, SCARF1, MAPK3, TGM2, PRKCG, CAV2, CAV1, HIP1R, MYO7A, ARHGAP27, PTK2, SYT7, APLN, EHD1, DNM3, EHD2, CEACAM2, NECAP2, CEACAM1, RAPGEF1, PECAM1, PPARG, RIN3, CALM1	635	881	39123	2.93719	1.57562e-05	3.12625e-08	2.36455e-08
Annotation Cluster 35	Enrichment Score: 10.110979160456798
Category	Term	Count	%	PValue	Genes	List Total	Pop Hits	Pop Total	Fold Enrichment	Bonferroni	Benjamini	FDR
GOTERM_BP_FAT	GO:0022610~biological adhesion	112	15.2589	1.00493e-40	SCARB1, PLXND1, ICAM2, GIMAP5, PRDM1, F11R, ZDHHC2, ICAM1, CDH5, KDR, EPHB4, TGM2, LMO1, MAGI1, GBP7, CXADR, CD93, GBP9, SOX13, CLDN5, EMCN, ADAM15, PKP4, JCAD, IDO1, CD274, NOTCH4, SDC3, PDGFB, ALOX12, PCDH12, PIK3R6, PCDH17, EFNB2, ATXN3, EFNB1, NUAK1, ADGRG1, PODXL, CDH23, SRGAP2, PLXNA4, LYN, CTLA2A, JUP, CAV1, PARVB, PTK2, EFNA1, SELP, ACER2, AFDN, CXCL12, RGCC, KITL, TRPV4, ESAM, FAT4, CD20…	635	1534	39123	4.49833	6.87975e-37	1.59994e-38	1.21012e-38
GOTERM_BP_FAT	GO:0007155~cell adhesion	107	14.5777	2.27762e-37	PLXND1, ICAM2, GIMAP5, PRDM1, F11R, ZDHHC2, ICAM1, CDH5, KDR, EPHB4, TGM2, LMO1, MAGI1, CXADR, CD93, SOX13, CLDN5, EMCN, ADAM15, PKP4, JCAD, IDO1, CD274, NOTCH4, SDC3, PDGFB, ALOX12, PCDH12, PIK3R6, PCDH17, EFNB2, ATXN3, EFNB1, NUAK1, ADGRG1, PODXL, CDH23, SRGAP2, PLXNA4, LYN, CTLA2A, JUP, CAV1, PARVB, PTK2, EFNA1, SELP, ACER2, AFDN, CXCL12, RGCC, KITL, TRPV4, ESAM, FAT4, CD200, ROBO2, ACVRL1, NR…	635	1522	39123	4.33139	1.55926e-33	2.88751e-35	2.18398e-35
GOTERM_BP_FAT	GO:0030155~regulation of cell adhesion	77	10.4905	5.37985e-34	ACVRL1, NRP1, PLXND1, DYSF, PIK3CB, GIMAP5, PRDM1, F11R, ZDHHC2, SH3RF1, VSIR, CX3CL1, ICAM1, CYP26B1, KDR, CD36, JAK3, EPHB4, NCK1, TGM2, LMO1, MAGI1, DUSP3, SOX13, LMO7, TNFRSF1B, ITPKB, CEACAM2, CEACAM1, EMCN, ADORA2A, ADAM15, CDH13, ITGA6, IDO1, CD274, NOTCH4, LAMA3, PDGFB, CCM2L, NEDD9, ALOX12, PIK3R6, PPM1F, EFNB2, ATXN3, EFNB1, NUAK1, ADGRG1, PODXL, S1PR1, GCNT2, STX3, DISC1, SH2B3, PLXNA4…	635	845	39123	5.61426	3.68305e-30	5.66623e-32	4.28567e-32
GOTERM_BP_FAT	GO:0098609~cell-cell adhesion	75	10.218	1.77079e-28	ROBO2, ROBO4, ICAM2, PTPRM, PIK3CB, GIMAP5, PRDM1, F11R, SH3RF1, VSIR, CX3CL1, ICAM1, CDH5, CYP26B1, JAK3, EPHB4, NCK1, LMO1, MAGI1, DUSP3, CXADR, CD93, ITGA1, SOX13, TNFRSF1B, ITPKB, CLDN5, CEACAM2, CEACAM1, EMCN, ADORA2A, PECAM1, RAPGEF1, CDH13, ITGA6, PKP4, KIFC3, IDO1, CD274, NOTCH4, LAMA3, CCM2L, ALOX12, PCDH12, PIK3R6, PCDH17, PPM1F, EFNB2, EFNB1, PODXL, CDH23, GCNT2, PCDH1, SH2B3, JAM2, LY…	635	972	39123	4.75394	1.21229e-24	1.34698e-26	1.0188e-26
GOTERM_BP_FAT	GO:0098602~single organism cell adhesion	58	7.90191	6.60523e-23	NRP1, GIMAP5, PRDM1, F11R, SH3RF1, VSIR, ICAM1, CDH5, CYP26B1, JAK3, EPHB4, NCK1, LMO1, MAGI1, DUSP3, CXADR, SOX13, TNFRSF1B, ITPKB, CEACAM1, ADORA2A, PECAM1, ITGA6, KIFC3, IDO1, CD274, NOTCH4, CCM2L, NEDD9, ALOX12, PIK3R6, PPM1F, EFNB2, EFNB1, PODXL, GCNT2, SRGAP2, SH2B3, JAM2, LYN, CTLA2A, JUP, MYO10, CAV1, PARVB, PTK2, EFNA1, TJP1, SELP, AFDN, RGCC, CXCL12, TRPV4, CTNNB1, TEK, LIMS2, CD200, TJ…	635	721	39123	4.95623	4.52194e-19	3.37458e-21	2.55238e-21
GOTERM_BP_FAT	GO:0016337~single organismal cell-cell adhesion	51	6.94823	3.75538e-20	GIMAP5, PRDM1, F11R, SH3RF1, VSIR, ICAM1, CDH5, CYP26B1, JAK3, EPHB4, NCK1, LMO1, MAGI1, DUSP3, CXADR, SOX13, TNFRSF1B, ITPKB, CEACAM1, ADORA2A, PECAM1, ITGA6, KIFC3, IDO1, CD274, NOTCH4, CCM2L, ALOX12, PIK3R6, PPM1F, EFNB2, EFNB1, PODXL, GCNT2, SH2B3, JAM2, LYN, CTLA2A, JUP, MYO10, CAV1, PTK2, TJP1, SELP, AFDN, RGCC, CXCL12, TRPV4, CTNNB1, CD200, TJP2	635	635	39123	4.94829	2.57094e-16	1.55814e-18	1.17851e-18
GOTERM_BP_FAT	GO:0001775~cell activation	74	10.0817	8.86145e-20	ACVRL1, GIMAP1, DYSF, PIK3CB, GIMAP5, AHR, PRDM1, F11R, SH3RF1, VSIR, CX3CL1, ICAM1, HHEX, GJA1, CYP26B1, HYAL2, MYO18A, CASP1, CD38, JAK3, EPHB4, NCK1, LMO1, ENTPD1, DUSP3, CXADR, RSAD2, VWF, SOX13, ATP11C, TNFRSF1B, TPST2, ITPKB, PLPP6, CEACAM1, ADORA2A, PLSCR2, MFNG, ADGRF5, PPARG, PLCB1, TLR3, IDO1, SKAP2, CD274, PDGFB, ALOX12, NOD2, GATA2, HDAC9, PIK3R6, APOLD1, EFNB2, DLL4, EFNB1, HMOX1, LR…	635	1330	39123	3.42798	6.06655e-16	3.4666e-18	2.62198e-18
GOTERM_BP_FAT	GO:0022407~regulation of cell-cell adhesion	44	5.99455	1.27259e-18	CD274, NOTCH4, CCM2L, ALOX12, PRDM1, GIMAP5, F11R, ZDHHC2, VSIR, SH3RF1, PIK3R6, PPM1F, ICAM1, EFNB2, EFNB1, CYP26B1, PODXL, GCNT2, JAK3, SH2B3, EPHB4, NCK1, LYN, MAGI1, LMO1, CTLA2A, DUSP3, MYO10, CAV1, SOX13, TNFRSF1B, PTK2, ITPKB, TJP1, SELP, AFDN, CEACAM1, CXCL12, RGCC, ADORA2A, TRPV4, CTNNB1, ITGA6, IDO1	635	509	39123	5.3259	8.71218e-15	4.49082e-17	3.39665e-17
GOTERM_BP_FAT	GO:0045785~positive regulation of cell adhesion	43	5.85831	2.7527e-18	NRP1, CD274, DYSF, PDGFB, NEDD9, GIMAP5, F11R, VSIR, PIK3R6, CX3CL1, PPM1F, ICAM1, EFNB2, EFNB1, ADGRG1, PODXL, GCNT2, KDR, CD36, STX3, DISC1, JAK3, EPHB4, NCK1, TGM2, MAGI1, JUP, MYO10, CAV1, SOX13, VEGFC, PTK2, ITPKB, TJP1, SELP, AFDN, CEACAM2, CEACAM1, CXCL12, CDH13, ITGA6, TEK, LIMS2	635	495	39123	5.35207	1.8845e-14	9.51765e-17	7.19872e-17
GOTERM_BP_FAT	GO:0045321~leukocyte activation	59	8.03815	2.14165e-13	GIMAP1, DYSF, GIMAP5, AHR, PRDM1, SH3RF1, VSIR, CX3CL1, ICAM1, HHEX, GJA1, CYP26B1, HYAL2, MYO18A, CASP1, CD38, JAK3, EPHB4, NCK1, LMO1, DUSP3, CXADR, RSAD2, SOX13, ATP11C, TNFRSF1B, ITPKB, PLPP6, CEACAM1, ADORA2A, PLSCR2, MFNG, ADGRF5, PPARG, TLR3, IDO1, SKAP2, CD274, NOD2, GATA2, HDAC9, PIK3R6, EFNB2, DLL4, EFNB1, HMOX1, LRRC8A, SH2B3, JAG2, LYN, CTLA2A, CAV1, NMI, CXCL12, IMPDH1, BCL3, CTNNB1,…	635	1202	39123	3.02417	1.46615e-09	4.7603e-12	3.60047e-12
GOTERM_BP_FAT	GO:0007162~negative regulation of cell adhesion	26	3.54223	1.32965e-10	ACVRL1, CD274, PLXND1, NOTCH4, CCM2L, ALOX12, GIMAP5, VSIR, PPM1F, PODXL, GCNT2, JAK3, SH2B3, PLXNA4, JAM2, DUSP3, PTK2, ACER2, CEACAM1, CXCL12, RGCC, ADORA2A, ADAM15, TRPV4, CDH13, IDO1	635	320	39123	5.0059	9.10276e-07	2.09741e-09	1.58638e-09
GOTERM_BP_FAT	GO:0050865~regulation of cell activation	43	5.85831	2.06067e-10	CD274, PDGFB, ALOX12, NOD2, AHR, PRDM1, GIMAP5, F11R, GATA2, VSIR, SH3RF1, PIK3R6, CX3CL1, EFNB2, EFNB1, CYP26B1, MYO18A, HMOX1, CD38, JAK3, SH2B3, EPHB4, NCK1, LYN, LMO1, CTLA2A, DUSP3, CAV1, SOX13, ATP11C, TNFRSF1B, ITPKB, SELP, PLPP6, CEACAM1, ADORA2A, PLSCR2, ADGRF5, CTNNB1, PPARG, NECTIN2, CD200, IDO1	635	845	39123	3.13524	1.41073e-06	3.16308e-09	2.39241e-09
GOTERM_BP_FAT	GO:0007159~leukocyte cell-cell adhesion	30	4.08719	2.58773e-10	CD274, PRDM1, GIMAP5, F11R, VSIR, SH3RF1, PIK3R6, ICAM1, EFNB2, EFNB1, CYP26B1, JAK3, SH2B3, EPHB4, JAM2, NCK1, LMO1, CTLA2A, DUSP3, CAV1, SOX13, TNFRSF1B, ITPKB, SELP, CEACAM1, CXCL12, ADORA2A, PECAM1, CTNNB1, IDO1	635	440	39123	4.20075	1.77156e-06	3.94557e-09	2.98425e-09
GOTERM_BP_FAT	GO:0042110~T cell activation	33	4.49591	2.18008e-09	CD274, GIMAP1, PRDM1, GIMAP5, VSIR, SH3RF1, PIK3R6, ICAM1, EFNB2, DLL4, EFNB1, GJA1, CYP26B1, JAK3, SH2B3, EPHB4, NCK1, JAG2, LMO1, CTLA2A, DUSP3, CXADR, RSAD2, CAV1, SOX13, TNFRSF1B, ITPKB, CEACAM1, CXCL12, ADORA2A, BCL3, CTNNB1, IDO1	635	576	39123	3.5298	1.49247e-05	2.97901e-08	2.25319e-08
GOTERM_BP_FAT	GO:1903037~regulation of leukocyte cell-cell adhesion	27	3.67847	2.36507e-09	CD274, PRDM1, GIMAP5, VSIR, SH3RF1, PIK3R6, ICAM1, EFNB2, EFNB1, CYP26B1, JAK3, SH2B3, EPHB4, NCK1, LMO1, CTLA2A, DUSP3, CAV1, SOX13, TNFRSF1B, ITPKB, SELP, CEACAM1, CXCL12, ADORA2A, CTNNB1, IDO1	635	396	39123	4.20075	1.61912e-05	3.2062e-08	2.42502e-08
GOTERM_BP_FAT	GO:0002694~regulation of leukocyte activation	39	5.31335	4.55687e-09	CD274, NOD2, AHR, PRDM1, GIMAP5, GATA2, VSIR, SH3RF1, PIK3R6, CX3CL1, EFNB2, EFNB1, CYP26B1, MYO18A, HMOX1, CD38, JAK3, SH2B3, EPHB4, NCK1, LYN, LMO1, CTLA2A, DUSP3, CAV1, SOX13, ATP11C, TNFRSF1B, ITPKB, PLPP6, CEACAM1, ADORA2A, PLSCR2, ADGRF5, CTNNB1, PPARG, NECTIN2, CD200, IDO1	635	796	39123	3.01863	3.11958e-05	5.96488e-08	4.51156e-08
GOTERM_BP_FAT	GO:0022409~positive regulation of cell-cell adhesion	23	3.13351	5.82171e-09	MAGI1, CD274, MYO10, CAV1, SOX13, GIMAP5, F11R, VSIR, PIK3R6, ICAM1, EFNB2, TJP1, ITPKB, SELP, EFNB1, AFDN, CEACAM1, PODXL, GCNT2, ITGA6, JAK3, EPHB4, NCK1	635	301	39123	4.70782	3.98546e-05	7.50573e-08	5.67699e-08
GOTERM_BP_FAT	GO:0046649~lymphocyte activation	44	5.99455	1.30703e-08	CD274, GIMAP1, NOD2, AHR, PRDM1, GIMAP5, HDAC9, VSIR, SH3RF1, PIK3R6, ICAM1, EFNB2, DLL4, EFNB1, HHEX, GJA1, CYP26B1, CD38, LRRC8A, JAK3, SH2B3, EPHB4, NCK1, JAG2, LYN, LMO1, CTLA2A, DUSP3, CXADR, RSAD2, CAV1, SOX13, ATP11C, TNFRSF1B, ITPKB, CEACAM1, CXCL12, ADORA2A, IMPDH1, MFNG, BCL3, CTNNB1, SKAP2, IDO1	635	1011	39123	2.68139	8.9475e-05	1.59784e-07	1.20853e-07
GOTERM_BP_FAT	GO:0050863~regulation of T cell activation	24	3.26975	3.26658e-08	LMO1, CD274, CTLA2A, DUSP3, CAV1, SOX13, PRDM1, GIMAP5, TNFRSF1B, VSIR, SH3RF1, PIK3R6, EFNB2, ITPKB, EFNB1, CYP26B1, CEACAM1, ADORA2A, CTNNB1, JAK3, SH2B3, EPHB4, NCK1, IDO1	635	360	39123	4.1074	0.000223605	3.80323e-07	2.87659e-07
GOTERM_BP_FAT	GO:0022408~negative regulation of cell-cell adhesion	18	2.45232	1.07589e-07	CD274, DUSP3, NOTCH4, CCM2L, ALOX12, GIMAP5, VSIR, PTK2, PPM1F, CEACAM1, RGCC, CXCL12, ADORA2A, PODXL, TRPV4, JAK3, SH2B3, IDO1	635	216	39123	5.13425	0.000736282	1.17473e-06	8.88508e-07
GOTERM_BP_FAT	GO:0070663~regulation of leukocyte proliferation	19	2.58856	6.05611e-07	LYN, LMO1, CD274, CSF2RB, AHR, PRDM1, TNFRSF1B, VSIR, SH3RF1, CSF2RB2, EFNB1, HHEX, CEACAM1, KITL, CTNNB1, CD38, JAK3, NCK1, IDO1	635	272	39123	4.30371	0.00413743	5.94836e-06	4.49907e-06
GOTERM_BP_FAT	GO:0070661~leukocyte proliferation	22	2.99728	1.3675e-06	LYN, LMO1, CD274, CSF2RB, AHR, PRDM1, TNFRSF1B, VSIR, SH3RF1, CX3CL1, CSF2RB2, EFNB1, GJA1, CEACAM1, CXCL12, IMPDH1, KITL, CTNNB1, CD38, JAK3, NCK1, IDO1	635	380	39123	3.56695	0.00931822	1.28421e-05	9.71319e-06
GOTERM_BP_FAT	GO:0051249~regulation of lymphocyte activation	29	3.95095	9.06714e-06	CD274, NOD2, AHR, PRDM1, GIMAP5, VSIR, SH3RF1, PIK3R6, EFNB2, EFNB1, CYP26B1, CD38, JAK3, SH2B3, EPHB4, NCK1, LYN, LMO1, CTLA2A, DUSP3, CAV1, SOX13, ATP11C, TNFRSF1B, ITPKB, CEACAM1, ADORA2A, CTNNB1, IDO1	635	683	39123	2.61599	0.0601866	7.64457e-05	5.782e-05
GOTERM_BP_FAT	GO:0046651~lymphocyte proliferation	18	2.45232	6.89914e-05	LYN, LMO1, CD274, AHR, PRDM1, TNFRSF1B, VSIR, SH3RF1, EFNB1, GJA1, CEACAM1, CXCL12, IMPDH1, CTNNB1, CD38, JAK3, NCK1, IDO1	635	350	39123	3.16857	0.376453	0.000495089	0.000374463
GOTERM_BP_FAT	GO:1903039~positive regulation of leukocyte cell-cell adhesion	15	2.0436	7.591e-05	CD274, CAV1, SOX13, GIMAP5, VSIR, PIK3R6, ICAM1, EFNB2, ITPKB, SELP, EFNB1, CEACAM1, JAK3, EPHB4, NCK1	635	253	39123	3.65283	0.405301	0.000538529	0.000407318
GOTERM_BP_FAT	GO:0032943~mononuclear cell proliferation	18	2.45232	7.63142e-05	LYN, LMO1, CD274, AHR, PRDM1, TNFRSF1B, VSIR, SH3RF1, EFNB1, GJA1, CEACAM1, CXCL12, IMPDH1, CTNNB1, CD38, JAK3, NCK1, IDO1	635	353	39123	3.14164	0.406944	0.000540836	0.000409063
GOTERM_BP_FAT	GO:0050670~regulation of lymphocyte proliferation	15	2.0436	7.9184e-05	LYN, LMO1, CD274, AHR, PRDM1, TNFRSF1B, VSIR, SH3RF1, EFNB1, CEACAM1, CTNNB1, CD38, JAK3, NCK1, IDO1	635	254	39123	3.63845	0.418483	0.000560024	0.000423576
GOTERM_BP_FAT	GO:0032944~regulation of mononuclear cell proliferation	15	2.0436	9.744e-05	LYN, LMO1, CD274, AHR, PRDM1, TNFRSF1B, VSIR, SH3RF1, EFNB1, CEACAM1, CTNNB1, CD38, JAK3, NCK1, IDO1	635	259	39123	3.56821	0.486809	0.000671101	0.00050759
GOTERM_BP_FAT	GO:0050867~positive regulation of cell activation	23	3.13351	0.000289678	CD274, CAV1, SOX13, PDGFB, ATP11C, NOD2, PRDM1, GIMAP5, F11R, GATA2, VSIR, PIK3R6, EFNB2, ITPKB, SELP, EFNB1, PLPP6, CEACAM1, CD38, JAK3, EPHB4, NECTIN2, NCK1	635	588	39123	2.40996	0.862403	0.0017675	0.00133686
GOTERM_BP_FAT	GO:0050870~positive regulation of T cell activation	13	1.77112	0.000397957	CD274, CAV1, SOX13, GIMAP5, VSIR, PIK3R6, EFNB2, ITPKB, EFNB1, CEACAM1, JAK3, EPHB4, NCK1	635	229	39123	3.49757	0.934451	0.00235472	0.001781
GOTERM_BP_FAT	GO:0070665~positive regulation of leukocyte proliferation	10	1.3624	0.00143452	CSF2RB2, LYN, CD274, EFNB1, CEACAM1, KITL, CD38, CSF2RB, JAK3, NCK1	635	163	39123	3.77982	0.999946	0.00738398	0.0055849
GOTERM_BP_FAT	GO:0042129~regulation of T cell proliferation	11	1.49864	0.00144639	LMO1, CD274, EFNB1, CEACAM1, CTNNB1, TNFRSF1B, JAK3, VSIR, SH3RF1, NCK1, IDO1	635	196	39123	3.45776	0.99995	0.00743424	0.00562292
GOTERM_BP_FAT	GO:0002696~positive regulation of leukocyte activation	20	2.7248	0.00239725	CD274, CAV1, SOX13, ATP11C, NOD2, PRDM1, GIMAP5, GATA2, VSIR, PIK3R6, EFNB2, ITPKB, EFNB1, PLPP6, CEACAM1, CD38, JAK3, EPHB4, NECTIN2, NCK1	635	564	39123	2.18479	1	0.0114366	0.00865015
GOTERM_BP_FAT	GO:0042098~T cell proliferation	11	1.49864	0.0040473	LMO1, CD274, EFNB1, GJA1, CEACAM1, CXCL12, JAK3, VSIR, SH3RF1, NCK1, IDO1	635	226	39123	2.99877	1	0.0180038	0.0136172
GOTERM_BP_FAT	GO:2000514~regulation of CD4-positive, alpha-beta T cell activation	6	0.817439	0.00630895	CD274, CEACAM1, GIMAP5, JAK3, VSIR, SH3RF1	635	72	39123	5.13425	1	0.0264004	0.0199681
GOTERM_BP_FAT	GO:0051251~positive regulation of lymphocyte activation	17	2.31608	0.00834821	CD274, CAV1, SOX13, ATP11C, NOD2, PRDM1, GIMAP5, VSIR, PIK3R6, EFNB2, ITPKB, EFNB1, CEACAM1, CD38, JAK3, EPHB4, NCK1	635	501	39123	2.09059	1	0.0331507	0.0250737
GOTERM_BP_FAT	GO:0050671~positive regulation of lymphocyte proliferation	6	0.817439	0.0956765	CD274, EFNB1, CEACAM1, CD38, JAK3, NCK1	635	149	39123	2.48098	1	0.246426	0.186386
GOTERM_BP_FAT	GO:0032946~positive regulation of mononuclear cell proliferation	6	0.817439	0.104047	CD274, EFNB1, CEACAM1, CD38, JAK3, NCK1	635	153	39123	2.41612	1	0.264939	0.200388
GOTERM_BP_FAT	GO:0042102~positive regulation of T cell proliferation	5	0.681199	0.104064	CD274, EFNB1, CEACAM1, JAK3, NCK1	635	110	39123	2.8005	1	0.264939	0.200388
Annotation Cluster 36	Enrichment Score: 9.621852231810827
Category	Term	Count	%	PValue	Genes	List Total	Pop Hits	Pop Total	Fold Enrichment	Bonferroni	Benjamini	FDR
GOTERM_BP_FAT	GO:0048660~regulation of smooth muscle cell proliferation	22	2.99728	9.45656e-12	ABCC4, EDN1, CALCRL, FLT1, NOS3, NPR1, CAV1, IGFBP3, CTNNBIP1, PDGFB, ALOX12, PTK2, CX3CL1, APLN, GJA1, PDGFD, S1PR1, CTNNB1, HMOX1, CDH13, PPARG, TGM2	635	194	39123	6.98682	6.47395e-08	1.73565e-10	1.31276e-10
GOTERM_BP_FAT	GO:0033002~muscle cell proliferation	24	3.26975	5.76035e-11	SMAD1, ABCC4, EDN1, CALCRL, FLT1, CXADR, NOS3, NPR1, CAV1, IGFBP3, CTNNBIP1, PDGFB, ALOX12, PTK2, CX3CL1, APLN, GJA1, PDGFD, S1PR1, CTNNB1, HMOX1, CDH13, PPARG, TGM2	635	259	39123	5.70913	3.94353e-07	9.54851e-10	7.22206e-10
GOTERM_BP_FAT	GO:0048659~smooth muscle cell proliferation	21	2.86104	8.64325e-11	ABCC4, EDN1, CALCRL, FLT1, NOS3, NPR1, CAV1, IGFBP3, CTNNBIP1, PDGFB, ALOX12, PTK2, CX3CL1, APLN, GJA1, PDGFD, S1PR1, HMOX1, CDH13, PPARG, TGM2	635	196	39123	6.60118	5.91717e-07	1.39886e-09	1.05803e-09
GOTERM_BP_FAT	GO:0048661~positive regulation of smooth muscle cell proliferation	14	1.90736	6.91404e-08	ABCC4, EDN1, CALCRL, FLT1, PDGFB, ALOX12, PTK2, CX3CL1, GJA1, PDGFD, S1PR1, HMOX1, CDH13, TGM2	635	118	39123	7.30978	0.000473224	7.7596e-07	5.869e-07
Annotation Cluster 37	Enrichment Score: 9.357894423793313
Category	Term	Count	%	PValue	Genes	List Total	Pop Hits	Pop Total	Fold Enrichment	Bonferroni	Benjamini	FDR
GOTERM_BP_FAT	GO:0051090~regulation of sequence-specific DNA binding transcription factor activity	33	4.49591	2.46782e-12	TRIM30D, LRP5, NOD2, CX3CL1, ICAM1, TRIM6, IRAK2, HMOX1, TRIM25, CD36, TRIM21, MAPK3, TRIM62, EDN1, PRKCH, JUP, CAV1, NCOA3, CTNNBIP1, FZD6, EIF2AK2, SIGIRR, RGCC, BCL3, ID1, CTNNB1, PPARG, PRKD1, TLR3, TRIM34B, ARHGEF5, CD200, TRIM34A	635	441	39123	4.61035	1.68946e-08	4.91124e-11	3.71464e-11
GOTERM_BP_FAT	GO:0051091~positive regulation of sequence-specific DNA binding transcription factor activity	26	3.54223	6.91176e-12	TRIM30D, LRP5, NOD2, CX3CL1, ICAM1, TRIM6, IRAK2, TRIM25, CD36, TRIM21, TRIM62, EDN1, PRKCH, JUP, CAV1, NCOA3, EIF2AK2, RGCC, CTNNB1, PPARG, PRKD1, TLR3, TRIM34B, ARHGEF5, CD200, TRIM34A	635	279	39123	5.74153	4.73182e-08	1.30352e-10	9.85926e-11
GOTERM_BP_FAT	GO:0007249~I-kappaB kinase/NF-kappaB signaling	23	3.13351	8.82802e-11	TRIM62, EDN1, TRIM30D, NOD2, CX3CL1, TRIM6, CASP8, EDNRB, IRAK2, TNIP3, BCL3, CASP1, TNFSF10, CTNNB1, TRIM25, TBKBP1, PRKD1, CD36, TRIM21, TLR3, TRIM34B, TRIM34A, TGM2	635	241	39123	5.87989	6.04366e-07	1.41935e-09	1.07353e-09
GOTERM_BP_FAT	GO:0043123~positive regulation of I-kappaB kinase/NF-kappaB signaling	17	2.31608	3.81717e-09	TRIM62, TRIM30D, NOD2, CX3CL1, TRIM6, CASP8, CASP1, TNFSF10, CTNNB1, TRIM25, PRKD1, CD36, TRIM21, TLR3, TRIM34B, TRIM34A, TGM2	635	151	39123	6.93634	2.6132e-05	5.05461e-08	3.82307e-08
GOTERM_BP_FAT	GO:0051092~positive regulation of NF-kappaB transcription factor activity	17	2.31608	8.84206e-09	TRIM62, PRKCH, TRIM30D, CAV1, EIF2AK2, NOD2, CX3CL1, ICAM1, TRIM6, IRAK2, TRIM25, PRKD1, CD36, TRIM21, TLR3, TRIM34B, TRIM34A	635	160	39123	6.54617	6.05309e-05	1.11684e-07	8.44727e-08
GOTERM_BP_FAT	GO:0043122~regulation of I-kappaB kinase/NF-kappaB signaling	18	2.45232	1.40144e-07	TRIM62, TRIM30D, NOD2, CX3CL1, TRIM6, CASP8, TNIP3, CASP1, TNFSF10, CTNNB1, TRIM25, PRKD1, CD36, TRIM21, TLR3, TRIM34B, TRIM34A, TGM2	635	220	39123	5.0409	0.000958964	1.49211e-06	1.12856e-06
Annotation Cluster 38	Enrichment Score: 9.304803065103208
Category	Term	Count	%	PValue	Genes	List Total	Pop Hits	Pop Total	Fold Enrichment	Bonferroni	Benjamini	FDR
GOTERM_BP_FAT	GO:0051050~positive regulation of transport	65	8.85559	2.77989e-18	RIPOR1, CXCL9, DENND5B, GIMAP5, ZDHHC2, CX3CL1, AQP1, GJA1, EDNRB, CNST, HYAL2, MYO18A, CHP2, CD38, CD36, JAK3, SYBU, UNC13B, EDN1, MYRIP, DNM3, ADORA2A, KCNQ1, RAPGEF1, APLNR, PPARG, PRKD1, SGK1, PLCB1, SHANK3, ARHGEF5, RAPGEF3, RAPGEF4, RAMP3, ABCB4, PDGFB, STC1, AKAP5, NOD2, GATA2, UACA, SLC9A3R2, P2RY2, LRRC8A, ABCB1A, PLTP, ABCB1B, JUP, KCNB1, ABCA3, CAV1, HIP1R, VEGFC, PTK2, SYT7, APLN, EHD…	635	1121	39123	3.57245	1.90311e-14	9.56337e-17	7.2333e-17
GOTERM_BP_FAT	GO:0090087~regulation of peptide transport	44	5.99455	4.09383e-14	PBLD1, RIPOR1, SLC1A1, LRP5, ICA1, AKAP5, ZDHHC2, UACA, PPM1F, GJA1, CNST, GJA5, HYAL2, MYO18A, CHP2, CD38, LRRC8A, PIM3, CD36, GBP4, SPTBN1, SYBU, UNC13B, RSAD2, NOS2, JUP, KCNB1, RHBDF2, VEGFC, MYRIP, RAB11A, SYT7, APLN, ADORA2A, KCNQ1, PPARG, GOPC, PRKD1, TEK, C2CD2L, ARHGEF5, RAPGEF3, CD200, RAPGEF4	635	677	39123	4.00426	2.80462e-10	9.73137e-13	7.36036e-13
GOTERM_BP_FAT	GO:0051222~positive regulation of protein transport	25	3.40599	5.53073e-09	RIPOR1, AKAP5, ZDHHC2, UACA, GJA1, CNST, HYAL2, MYO18A, CHP2, CD38, LRRC8A, SYBU, UNC13B, JUP, KCNB1, VEGFC, MYRIP, ADORA2A, PPARG, PRKD1, TEK, C2CD2L, ARHGEF5, RAPGEF3, RAPGEF4	635	355	39123	4.3388	3.78627e-05	7.14404e-08	5.40342e-08
GOTERM_BP_FAT	GO:1904951~positive regulation of establishment of protein localization	25	3.40599	1.67542e-08	RIPOR1, AKAP5, ZDHHC2, UACA, GJA1, CNST, HYAL2, MYO18A, CHP2, CD38, LRRC8A, SYBU, UNC13B, JUP, KCNB1, VEGFC, MYRIP, ADORA2A, PPARG, PRKD1, TEK, C2CD2L, ARHGEF5, RAPGEF3, RAPGEF4	635	376	39123	4.09648	0.000114692	2.0158e-07	1.52466e-07
GOTERM_BP_FAT	GO:0002791~regulation of peptide secretion	24	3.26975	7.58491e-08	UNC13B, RSAD2, NOS2, KCNB1, RHBDF2, LRP5, ICA1, VEGFC, MYRIP, SYT7, APLN, GJA1, ADORA2A, GJA5, KCNQ1, MYO18A, CD38, PPARG, LRRC8A, PIM3, C2CD2L, SYBU, CD200, RAPGEF4	635	377	39123	3.92219	0.000519128	8.48123e-07	6.41481e-07
GOTERM_BP_FAT	GO:0009306~protein secretion	25	3.40599	1.22642e-07	LRP5, ICA1, AKAP5, GJA1, EDNRB, GJA5, MYO18A, CD38, LRRC8A, PIM3, SYBU, UNC13B, RSAD2, NOS2, CAVIN1, KCNB1, RHBDF2, VEGFC, MYRIP, SYT7, ADORA2A, KCNQ1, C2CD2L, CD200, RAPGEF4	635	418	39123	3.68487	0.000839252	1.32639e-06	1.00322e-06
GOTERM_BP_FAT	GO:0033157~regulation of intracellular protein transport	16	2.17984	7.49426e-05	PBLD1, RIPOR1, JUP, KCNB1, SLC1A1, AKAP5, UACA, HYAL2, CHP2, PPARG, PRKD1, CD36, TEK, GBP4, SPTBN1, RAPGEF3	635	285	39123	3.45886	0.401349	0.000532217	0.000402544
Annotation Cluster 39	Enrichment Score: 9.006510999056314
Category	Term	Count	%	PValue	Genes	List Total	Pop Hits	Pop Total	Fold Enrichment	Bonferroni	Benjamini	FDR
GOTERM_BP_FAT	GO:0045936~negative regulation of phosphate metabolic process	41	5.58583	2.68577e-13	PBLD1, PTPRR, LRP5, PDGFB, ADARB1, AKAP5, PIK3CB, AHR, RASIP1, PPM1F, HHEX, ATXN1, CNST, MECOM, HYAL2, SNX25, SH3BP5, SH2B3, XDH, GBP4, NCK1, LYN, ENTPD1, DUSP3, WARS, IGFBP3, CAV1, PDE2A, PPP2R5A, PARP14, EFNA1, CEACAM1, PTPRB, GPRC5A, FABP4, ADORA2A, RAPGEF1, PECAM1, PPARG, TRIB3, ENG	635	626	39123	4.03523	1.83858e-09	5.93122e-12	4.4861e-12
GOTERM_BP_FAT	GO:0010563~negative regulation of phosphorus metabolic process	41	5.58583	4.21742e-13	PBLD1, PTPRR, LRP5, PDGFB, ADARB1, AKAP5, PIK3CB, AHR, RASIP1, PPM1F, HHEX, ATXN1, CNST, MECOM, HYAL2, SNX25, SH3BP5, SH2B3, XDH, GBP4, NCK1, LYN, ENTPD1, DUSP3, WARS, IGFBP3, CAV1, PDE2A, PPP2R5A, PARP14, EFNA1, CEACAM1, PTPRB, GPRC5A, FABP4, ADORA2A, RAPGEF1, PECAM1, PPARG, TRIB3, ENG	635	635	39123	3.97803	2.88746e-09	9.02265e-12	6.82432e-12
GOTERM_BP_FAT	GO:0042326~negative regulation of phosphorylation	36	4.90463	1.34066e-12	PBLD1, PTPRR, LRP5, ADARB1, PIK3CB, RASIP1, PPM1F, HHEX, ATXN1, MECOM, HYAL2, SNX25, SH3BP5, SH2B3, XDH, GBP4, NCK1, LYN, DUSP3, WARS, IGFBP3, CAV1, PDE2A, PPP2R5A, PARP14, EFNA1, CEACAM1, PTPRB, GPRC5A, FABP4, ADORA2A, RAPGEF1, PECAM1, PPARG, TRIB3, ENG	635	513	39123	4.32358	9.17847e-09	2.73976e-11	2.07223e-11
GOTERM_BP_FAT	GO:0031400~negative regulation of protein modification process	40	5.44959	3.73306e-12	PBLD1, PTPRR, LRP5, DYSF, ADARB1, PIK3CB, RASIP1, PPM1F, HHEX, MECOM, HYAL2, SNX25, SH3BP5, TPPP, TRIM21, SH2B3, XDH, GBP4, N4BP1, NCK1, PRKCG, LYN, DUSP3, WARS, IGFBP3, CAV1, PARP14, EFNA1, ACER2, CEACAM1, PTPRB, GPRC5A, FABP4, ADORA2A, RAPGEF1, PECAM1, CTNNB1, PPARG, TRIB3, ENG	635	650	39123	3.79145	2.55562e-08	7.19902e-11	5.44501e-11
GOTERM_BP_FAT	GO:0001933~negative regulation of protein phosphorylation	33	4.49591	8.39644e-12	PBLD1, PTPRR, LRP5, ADARB1, PIK3CB, RASIP1, PPM1F, HHEX, MECOM, HYAL2, SNX25, SH3BP5, SH2B3, XDH, GBP4, NCK1, LYN, DUSP3, WARS, IGFBP3, CAV1, PARP14, EFNA1, CEACAM1, PTPRB, GPRC5A, FABP4, ADORA2A, RAPGEF1, PECAM1, PPARG, TRIB3, ENG	635	462	39123	4.40079	5.74817e-08	1.55357e-10	1.17505e-10
GOTERM_BP_FAT	GO:0051248~negative regulation of protein metabolic process	54	7.35695	6.73354e-10	PBLD1, PTPRR, DYSF, PIK3CB, ADARB1, SH3RF1, AQP1, HHEX, EDNRB, MECOM, HYAL2, JAK3, TRIM21, TIMP4, NCK1, PRKCG, EDN1, DUSP3, WARS, IGFBP3, SERPINB9, CEACAM1, GPRC5A, ADORA2A, PECAM1, RAPGEF1, TRIB3, PPARG, ENG, PAPLN, LRP5, RASIP1, PPM1F, SNX25, SH3BP5, TPPP, RFFL, SH2B3, XDH, GBP4, N4BP1, LYN, CTLA2A, RIC1, NOS2, CAV1, EIF2AK2, PARP14, EFNA1, ACER2, PTPRB, FABP4, CR1L, CTNNB1	635	1282	39123	2.59516	4.60977e-06	9.82895e-09	7.43417e-09
GOTERM_BP_FAT	GO:0032269~negative regulation of cellular protein metabolic process	52	7.08447	8.9223e-10	PBLD1, PTPRR, DYSF, PIK3CB, ADARB1, SH3RF1, AQP1, HHEX, EDNRB, MECOM, HYAL2, TRIM21, TIMP4, NCK1, PRKCG, EDN1, DUSP3, WARS, IGFBP3, SERPINB9, CEACAM1, GPRC5A, ADORA2A, PECAM1, RAPGEF1, TRIB3, PPARG, ENG, PAPLN, LRP5, RASIP1, PPM1F, SNX25, SH3BP5, TPPP, RFFL, SH2B3, XDH, GBP4, N4BP1, LYN, CTLA2A, RIC1, CAV1, EIF2AK2, PARP14, EFNA1, ACER2, PTPRB, FABP4, CR1L, CTNNB1	635	1216	39123	2.63468	6.10819e-06	1.27787e-08	9.6652e-09
GOTERM_BP_FAT	GO:0043086~negative regulation of catalytic activity	39	5.31335	1.08173e-09	PAPLN, LRP5, ADARB1, AKAP5, PIK3CB, AHR, F11R, ACACB, HDAC9, SH3RF1, RASIP1, PPM1F, AQP1, HHEX, CNST, HYAL2, SH3BP5, RFFL, SH2B3, TIMP4, LYN, DUSP3, WARS, NOS3, CAV1, PPP2R5A, SERPINB9, PARP9, CEACAM1, PTPRB, GPRC5A, FABP4, ADORA2A, RASA4, PECAM1, PPARG, TRIB3, ENG, DGKH	635	755	39123	3.18256	7.40549e-06	1.53323e-08	1.15967e-08
GOTERM_BP_FAT	GO:0033673~negative regulation of kinase activity	21	2.86104	4.11053e-09	LYN, WARS, DUSP3, CAV1, LRP5, PPP2R5A, ADARB1, PIK3CB, RASIP1, PPM1F, HHEX, CEACAM1, PTPRB, GPRC5A, FABP4, ADORA2A, HYAL2, SH3BP5, TRIB3, PPARG, SH2B3	635	244	39123	5.30259	2.81403e-05	5.43257e-08	4.10895e-08
GOTERM_BP_FAT	GO:0006469~negative regulation of protein kinase activity	20	2.7248	4.93957e-09	LYN, WARS, DUSP3, CAV1, LRP5, ADARB1, PIK3CB, RASIP1, PPM1F, HHEX, CEACAM1, PTPRB, GPRC5A, FABP4, ADORA2A, HYAL2, SH3BP5, TRIB3, PPARG, SH2B3	635	222	39123	5.55054	3.38157e-05	6.42896e-08	4.86257e-08
GOTERM_BP_FAT	GO:0051348~negative regulation of transferase activity	21	2.86104	3.93109e-08	LYN, WARS, DUSP3, CAV1, LRP5, PPP2R5A, ADARB1, PIK3CB, RASIP1, PPM1F, HHEX, CEACAM1, PTPRB, GPRC5A, FABP4, ADORA2A, HYAL2, SH3BP5, TRIB3, PPARG, SH2B3	635	279	39123	4.63739	0.000269086	4.51548e-07	3.4153e-07
GOTERM_BP_FAT	GO:0071901~negative regulation of protein serine/threonine kinase activity	10	1.3624	0.000210396	LYN, HHEX, DUSP3, HYAL2, CAV1, LRP5, PPARG, PIK3CB, SH2B3, RASIP1	635	125	39123	4.92888	0.763195	0.00132998	0.00100594
GOTERM_BP_FAT	GO:0043407~negative regulation of MAP kinase activity	7	0.953678	0.00158411	LYN, DUSP3, HYAL2, CAV1, PPARG, PIK3CB, SH2B3	635	77	39123	5.601	0.999981	0.00799765	0.00604906
Annotation Cluster 40	Enrichment Score: 8.538336545541954
Category	Term	Count	%	PValue	Genes	List Total	Pop Hits	Pop Total	Fold Enrichment	Bonferroni	Benjamini	FDR
GOTERM_BP_FAT	GO:1901137~carbohydrate derivative biosynthetic process	39	5.31335	2.16602e-11	ST6GALNAC2, GALNT15, NPR1, GALNT18, PDGFB, ADCY4, GMPR, TMTC1, AKAP5, GGTA1, GALNT10, PAPSS2, CHST11, GCNT2, HAS3, ST8SIA4, ST8SIA6, ST3GAL6, JAK3, NUS1, ENTPD1, CHST7, WARS, NOS2, NOS3, PARP9, PARP14, PARP12, ACER2, IMPDH1, MGAT4A, EOGT, B3GNT3, CMPK2, CTNNB1, CALM1, ST6GALNAC3, PLCB1, B4GALT4	635	658	39123	3.65172	1.48286e-07	3.83167e-10	2.8981e-10
GOTERM_BP_FAT	GO:0009101~glycoprotein biosynthetic process	26	3.54223	4.74987e-10	ST6GALNAC2, GALNT15, GALNT18, TMTC1, GGTA1, GALNT10, CHST11, GCNT2, ST8SIA4, ST8SIA6, ST3GAL6, JAK3, NUS1, CHST7, WARS, PARP9, PARP14, PARP12, ACER2, MGAT4A, EOGT, B3GNT3, CTNNB1, ST6GALNAC3, PLCB1, B4GALT4	635	340	39123	4.71143	3.25176e-06	7.09992e-09	5.37005e-09
GOTERM_BP_FAT	GO:0070085~glycosylation	22	2.99728	7.69428e-09	NUS1, WARS, ST6GALNAC2, GALNT15, GALNT18, TMTC1, PARP9, PARP14, GGTA1, GALNT10, PARP12, ACER2, MGAT4A, EOGT, ST8SIA4, B3GNT3, GCNT2, ST8SIA6, ST3GAL6, ST6GALNAC3, B4GALT4, CDS2	635	279	39123	4.85822	5.26736e-05	9.7909e-08	7.40538e-08
GOTERM_BP_FAT	GO:1901135~carbohydrate derivative metabolic process	48	6.53951	8.38319e-09	PFKFB3, ST6GALNAC2, GDA, GALNT15, NPR1, GALNT18, PDGFB, ADCY4, GMPR, TMTC1, AKAP5, GGTA1, GALNT10, PAPSS2, EDNRB, CHST11, HYAL2, GCNT2, HAS3, ST8SIA4, ST8SIA6, ST3GAL6, ENPP4, JAK3, XDH, NUS1, ENTPD1, CHST7, WARS, NOS2, NOS3, PDE2A, PARP9, PARP14, PARP12, ACER2, IMPDH1, AKR1C14, MGAT4A, EOGT, B3GNT3, CMPK2, CTNNB1, CALM1, ST6GALNAC3, PLCB1, B4GALT4, ABCG2	635	1146	39123	2.58057	5.73897e-05	1.06084e-07	8.02369e-08
GOTERM_BP_FAT	GO:0043413~macromolecule glycosylation	21	2.86104	1.13693e-08	NUS1, WARS, ST6GALNAC2, GALNT15, GALNT18, TMTC1, PARP9, PARP14, GGTA1, GALNT10, PARP12, ACER2, MGAT4A, EOGT, ST8SIA4, B3GNT3, GCNT2, ST8SIA6, ST3GAL6, ST6GALNAC3, B4GALT4	635	259	39123	4.99549	7.78309e-05	1.39989e-07	1.05881e-07
GOTERM_BP_FAT	GO:0006486~protein glycosylation	21	2.86104	1.37975e-08	NUS1, WARS, ST6GALNAC2, GALNT15, GALNT18, TMTC1, PARP9, PARP14, GGTA1, GALNT10, PARP12, ACER2, MGAT4A, EOGT, ST8SIA4, B3GNT3, GCNT2, ST8SIA6, ST3GAL6, ST6GALNAC3, B4GALT4	635	262	39123	4.93829	9.44535e-05	1.67776e-07	1.26898e-07
GOTERM_BP_FAT	GO:0009100~glycoprotein metabolic process	26	3.54223	1.63753e-08	ST6GALNAC2, GALNT15, GALNT18, TMTC1, GGTA1, GALNT10, CHST11, GCNT2, ST8SIA4, ST8SIA6, ST3GAL6, JAK3, NUS1, CHST7, WARS, PARP9, PARP14, PARP12, ACER2, MGAT4A, EOGT, B3GNT3, CTNNB1, ST6GALNAC3, PLCB1, B4GALT4	635	405	39123	3.95528	0.000112099	1.97716e-07	1.49544e-07
Annotation Cluster 41	Enrichment Score: 8.333471334694535
Category	Term	Count	%	PValue	Genes	List Total	Pop Hits	Pop Total	Fold Enrichment	Bonferroni	Benjamini	FDR
GOTERM_BP_FAT	GO:0045664~regulation of neuron differentiation	51	6.94823	2.20188e-15	ROBO2, NRP1, PRAG1, PLXND1, ULK4, STMN2, CX3CL1, PTPRG, EDNRB, CD38, SCARF1, LZTS1, NCK1, MMD, DNM3, SHTN1, HECW2, RAPGEF1, RAPGEF2, ITGA6, PRKD1, SGK1, SHANK3, MGLL, H2-D1, RAPGEF4, SEMA7A, CASZ1, SEMA3G, AKAP5, SEMA3F, GDPD5, GATA2, EFNB2, NCKIPSD, P2RY2, DISC1, PLXNA4, LYN, PLK2, CAV1, PTK2, RAB11A, EFNA1, EHD1, AFDN, CXCL12, ABI3, TRPV4, NOVA2, ID1	635	826	39123	3.80407	1.52012e-11	5.88832e-14	4.45365e-14
GOTERM_BP_FAT	GO:0045596~negative regulation of cell differentiation	51	6.94823	1.9385e-13	ACVRL1, NRP1, PBLD1, PRAG1, STMN2, TMEM182, AHR, PTPRG, TRIM6, EDNRB, CD38, JAK3, TRIM62, TCF15, NCOA3, ITPKB, DNM3, CEACAM1, RAPGEF2, TRIB3, PPARG, ZFPM1, H2-D1, SEMA7A, CASZ1, ZBTB46, NOTCH4, PDGFB, LRP5, SEMA3G, PRICKLE1, SEMA3F, GATA2, EFNB2, ADGRG1, CCDC85B, SRGAP2, XDH, LYN, SMAD1, PLK2, CAV1, RFLNB, VEGFC, PTK2, EFNA1, TRPV4, ID1, CTNNB1, FGFR3, TJP2	635	929	39123	3.38231	1.32706e-09	4.33693e-12	3.28025e-12
GOTERM_BP_FAT	GO:0051961~negative regulation of nervous system development	26	3.54223	4.86403e-09	NRP1, SEMA7A, CASZ1, PRAG1, STMN2, SEMA3G, SEMA3F, PTPRG, EFNB2, ADGRG1, EDNRB, CD38, SRGAP2, JAM2, ARHGEF15, PLK2, CAV1, PTK2, EFNA1, DNM3, TRPV4, ID1, CTNNB1, RAPGEF2, FGFR3, H2-D1	635	381	39123	4.20443	3.32986e-05	6.34269e-08	4.79732e-08
GOTERM_BP_FAT	GO:0010721~negative regulation of cell development	26	3.54223	1.98664e-08	NRP1, SEMA7A, CASZ1, PRAG1, STMN2, SEMA3G, SEMA3F, PTPRG, EFNB2, ADGRG1, EDNRB, CD38, SRGAP2, PLK2, CAV1, RFLNB, PTK2, EFNA1, DNM3, TRPV4, ID1, CTNNB1, RAPGEF2, FGFR3, H2-D1, TJP2	635	409	39123	3.91659	0.000135996	2.3612e-07	1.78591e-07
GOTERM_BP_FAT	GO:0050768~negative regulation of neurogenesis	24	3.26975	2.05931e-08	NRP1, SEMA7A, CASZ1, PRAG1, CAV1, PLK2, STMN2, SEMA3G, SEMA3F, PTK2, PTPRG, EFNA1, EFNB2, DNM3, ADGRG1, EDNRB, TRPV4, ID1, CTNNB1, CD38, RAPGEF2, SRGAP2, FGFR3, H2-D1	635	351	39123	4.21272	0.000140971	2.44334e-07	1.84803e-07
GOTERM_BP_FAT	GO:0010977~negative regulation of neuron projection development	17	2.31608	8.02979e-08	NRP1, SEMA7A, PRAG1, PLK2, STMN2, SEMA3G, SEMA3F, PTK2, PTPRG, EFNA1, EFNB2, DNM3, TRPV4, ID1, CD38, RAPGEF2, H2-D1	635	187	39123	5.601	0.000549568	8.95309e-07	6.7717e-07
GOTERM_BP_FAT	GO:0045665~negative regulation of neuron differentiation	20	2.7248	1.52898e-07	NRP1, SEMA7A, CASZ1, PRAG1, CAV1, PLK2, STMN2, SEMA3G, SEMA3F, PTK2, PTPRG, EFNA1, EFNB2, DNM3, EDNRB, TRPV4, ID1, CD38, RAPGEF2, H2-D1	635	275	39123	4.4808	0.00104619	1.62034e-06	1.22555e-06
GOTERM_BP_FAT	GO:0031345~negative regulation of cell projection organization	18	2.45232	2.98874e-07	NRP1, SEMA7A, PRAG1, PLK2, STMN2, SEMA3G, SEMA3F, PTK2, PTPRG, EFNA1, EFNB2, DNM3, ABI3, TRPV4, ID1, CD38, RAPGEF2, H2-D1	635	232	39123	4.78017	0.002044	3.04026e-06	2.29951e-06
GOTERM_BP_FAT	GO:0010771~negative regulation of cell morphogenesis involved in differentiation	9	1.22616	0.000319937	EFNA1, DNM3, NRP1, SEMA7A, ID1, SEMA3G, RAPGEF2, SEMA3F, PTK2	635	105	39123	5.28094	0.888155	0.00193489	0.00146346
Annotation Cluster 42	Enrichment Score: 8.154515371606339
Category	Term	Count	%	PValue	Genes	List Total	Pop Hits	Pop Total	Fold Enrichment	Bonferroni	Benjamini	FDR
GOTERM_BP_FAT	GO:0048871~multicellular organismal homeostasis	34	4.63215	5.44762e-13	PBLD1, EPAS1, OAS1A, AQP7, PRCP, ALOX12, C1QTNF9, NOD2, GIMAP5, LDB2, GATA2, ACACB, AQP1, CYP26B1, EDNRB, HYAL2, GCNT2, CDH23, KDR, CD38, APBB2, CD36, DRAM2, PROM1, CXADR, NOS3, ABCA3, APLN, CEACAM2, CEACAM1, TRPV4, ADGRF5, CTNNB1, SLC28A2	635	443	39123	4.72861	3.72961e-09	1.15463e-11	8.73306e-12
GOTERM_BP_FAT	GO:0001894~tissue homeostasis	20	2.7248	1.08178e-07	PBLD1, CXADR, NOS3, EPAS1, ABCA3, OAS1A, NOD2, LDB2, GATA2, CEACAM1, ADGRF5, GCNT2, CDH23, KDR, CTNNB1, CD38, APBB2, DRAM2, SLC28A2, PROM1	635	269	39123	4.58075	0.00074031	1.1774e-06	8.90531e-07
GOTERM_BP_FAT	GO:0060249~anatomical structure homeostasis	23	3.13351	5.83592e-06	PBLD1, CXADR, NOS3, EPAS1, ABCA3, OAS1A, NOD2, LDB2, GATA2, CX3CL1, CEACAM1, P2RY2, ADGRF5, GCNT2, CDH23, KDR, CTNNB1, CD38, APBB2, DRAM2, SLC28A2, PROM1, MAPK3	635	451	39123	3.14203	0.0391652	5.05091e-05	3.82028e-05
Annotation Cluster 43	Enrichment Score: 7.986383371137686
Category	Term	Count	%	PValue	Genes	List Total	Pop Hits	Pop Total	Fold Enrichment	Bonferroni	Benjamini	FDR
GOTERM_BP_FAT	GO:0060840~artery development	18	2.45232	1.04644e-11	ROBO2, ACVRL1, NRP1, EDN1, PLXND1, NOTCH4, PDE2A, PRDM1, PRICKLE1, EFNB2, DLL4, GJA5, ADGRF5, APLNR, CTNNB1, ADAMTS9, EPHB4, ENG	635	119	39123	9.31931	7.16393e-08	1.90529e-10	1.44108e-10
GOTERM_BP_FAT	GO:0035904~aorta development	13	1.77112	2.60062e-09	ROBO2, ACVRL1, PLXND1, NOTCH4, PDE2A, PRDM1, PRICKLE1, EFNB2, DLL4, APLNR, ADAMTS9, EPHB4, ENG	635	74	39123	10.8236	1.78037e-05	3.49781e-08	2.64558e-08
GOTERM_BP_FAT	GO:0048844~artery morphogenesis	13	1.77112	1.32616e-08	ACVRL1, NRP1, EDN1, NOTCH4, PRDM1, EFNB2, DLL4, GJA5, ADGRF5, CTNNB1, ADAMTS9, EPHB4, ENG	635	85	39123	9.42286	9.07846e-05	1.61834e-07	1.22404e-07
GOTERM_BP_FAT	GO:0035909~aorta morphogenesis	7	0.953678	3.1411e-05	DLL4, ACVRL1, EFNB2, NOTCH4, ADAMTS9, EPHB4, ENG	635	38	39123	11.3494	0.193493	0.000242162	0.00018316
Annotation Cluster 44	Enrichment Score: 7.636312906597973
Category	Term	Count	%	PValue	Genes	List Total	Pop Hits	Pop Total	Fold Enrichment	Bonferroni	Benjamini	FDR
GOTERM_BP_FAT	GO:0051098~regulation of binding	32	4.35967	3.49208e-12	RAMP2, RIPOR1, RALB, PLXND1, DYSF, PDGFB, CCM2L, IFIT2, PPP1R2, TRIM6, HMOX1, DISC1, TRIM21, MAPK3, PLK2, APLP2, CAV1, CTNNBIP1, HIP1R, PARP9, CLDN5, ADAM15, MFNG, BCL3, ID1, CTNNB1, RAPGEF2, PPARG, TRIB3, CALM1, ZFPM1, RAPGEF3	635	420	39123	4.69417	2.39069e-08	6.77004e-11	5.12055e-11
GOTERM_BP_FAT	GO:0043393~regulation of protein binding	23	3.13351	4.5745e-11	RAMP2, RALB, PLXND1, CAV1, PLK2, APLP2, CTNNBIP1, DYSF, CCM2L, HIP1R, PDGFB, IFIT2, PPP1R2, CLDN5, ADAM15, MFNG, ID1, RAPGEF2, TRIB3, DISC1, ZFPM1, TRIM21, MAPK3	635	233	39123	6.08177	3.13171e-07	7.79031e-10	5.89223e-10
GOTERM_BP_FAT	GO:0051099~positive regulation of binding	18	2.45232	5.79955e-08	RIPOR1, RAMP2, RALB, PLXND1, CAV1, PLK2, HIP1R, PARP9, CLDN5, TRIM6, MFNG, CTNNB1, RAPGEF2, TRIB3, PPARG, CALM1, TRIM21, RAPGEF3	635	207	39123	5.35748	0.000396958	6.54098e-07	4.94729e-07
GOTERM_BP_FAT	GO:0032091~negative regulation of protein binding	13	1.77112	1.80821e-07	RALB, CAV1, CTNNBIP1, DYSF, CCM2L, PDGFB, IFIT2, PPP1R2, ADAM15, ID1, DISC1, ZFPM1, MAPK3	635	107	39123	7.48545	0.00123713	1.89862e-06	1.43603e-06
GOTERM_BP_FAT	GO:0051100~negative regulation of binding	14	1.90736	9.08715e-06	RALB, CAV1, CTNNBIP1, DYSF, CCM2L, PDGFB, IFIT2, PPP1R2, ADAM15, ID1, HMOX1, DISC1, ZFPM1, MAPK3	635	181	39123	4.76549	0.0603153	7.65199e-05	5.78761e-05
GOTERM_BP_FAT	GO:0032092~positive regulation of protein binding	11	1.49864	9.99134e-06	CLDN5, RAMP2, RALB, PLXND1, CAV1, MFNG, PLK2, HIP1R, RAPGEF2, TRIB3, TRIM21	635	107	39123	6.33384	0.0661141	8.33139e-05	6.30148e-05
Annotation Cluster 45	Enrichment Score: 7.388525268971555
Category	Term	Count	%	PValue	Genes	List Total	Pop Hits	Pop Total	Fold Enrichment	Bonferroni	Benjamini	FDR
GOTERM_BP_FAT	GO:0006935~chemotaxis	51	6.94823	9.42502e-20	ROBO2, NRP1, NRP2, DOCK4, CXCL9, FLT1, PLXND1, DYSF, PTPRM, ECE1, CX3CL1, CYSLTR1, EDNRB, KDR, EPHB4, EDN1, DUSP3, CXADR, UNC5B, PLEKHG5, ITGA1, CDH13, RIN3, PRKD1, ARHGEF5, ENG, SEMA7A, LAMA3, PDGFB, ECSCR, MOSPD2, SEMA3G, NOD2, SEMA3F, PPM1F, EFNB2, EFNB1, PDGFD, S1PR1, APBB2, STX3, PLXNA4, MAPK3, LYN, CMTM8, VEGFC, PTK2, EFNA1, CXCL12, TRPV4, NOVA2	635	649	39123	4.84154	6.45237e-16	3.64541e-18	2.75722e-18
GOTERM_BP_FAT	GO:0042330~taxis	51	6.94823	1.30114e-19	ROBO2, NRP1, NRP2, DOCK4, CXCL9, FLT1, PLXND1, DYSF, PTPRM, ECE1, CX3CL1, CYSLTR1, EDNRB, KDR, EPHB4, EDN1, DUSP3, CXADR, UNC5B, PLEKHG5, ITGA1, CDH13, RIN3, PRKD1, ARHGEF5, ENG, SEMA7A, LAMA3, PDGFB, ECSCR, MOSPD2, SEMA3G, NOD2, SEMA3F, PPM1F, EFNB2, EFNB1, PDGFD, S1PR1, APBB2, STX3, PLXNA4, MAPK3, LYN, CMTM8, VEGFC, PTK2, EFNA1, CXCL12, TRPV4, NOVA2	635	654	39123	4.80453	8.90759e-16	4.89428e-18	3.70181e-18
GOTERM_BP_FAT	GO:0050920~regulation of chemotaxis	29	3.95095	8.99879e-16	ROBO2, NRP1, SEMA7A, DYSF, MOSPD2, PDGFB, SEMA3G, NOD2, SEMA3F, CX3CL1, PPM1F, EFNB2, PDGFD, KDR, S1PR1, STX3, PLXNA4, MAPK3, LYN, EDN1, DUSP3, VEGFC, PTK2, CXCL12, TRPV4, NOVA2, CDH13, RIN3, PRKD1	635	246	39123	7.26309	6.08047e-12	2.49416e-14	1.88647e-14
GOTERM_BP_FAT	GO:0032103~positive regulation of response to external stimulus	34	4.63215	4.23766e-15	NRP1, DYSF, MOSPD2, PDGFB, NOD2, DDX60, CX3CL1, PPM1F, HYAL2, PDGFD, CASP1, KDR, S1PR1, STX3, SCARF1, MAPK3, TGM2, UNC13B, GBP5, TRIM62, EDN1, PDE2A, VEGFC, GPR4, NMI, PTK2, CXCL12, FABP4, TRPV4, MMRN2, CDH13, PRKD1, TLR3, IDO1	635	373	39123	5.61602	2.88822e-11	1.11581e-13	8.43946e-14
GOTERM_BP_FAT	GO:0050900~leukocyte migration	33	4.49591	7.77853e-14	CXCL9, PLVAP, FLT1, DYSF, MOSPD2, PDGFB, NOD2, F11R, CX3CL1, ICAM1, EDNRB, PODXL, PDGFD, S1PR1, JAM2, MAPK3, LYN, EDN1, CXADR, ITGA1, SPNS2, VEGFC, PTK2, SELP, CXCL12, KITL, TRPV4, PECAM1, ITGA6, RIN3, PLCB1, ARHGEF5, CD200	635	388	39123	5.24011	5.32801e-10	1.79905e-12	1.36072e-12
GOTERM_BP_FAT	GO:0060326~cell chemotaxis	27	3.67847	5.03693e-11	NRP1, DOCK4, CXCL9, FLT1, DYSF, MOSPD2, PDGFB, NOD2, CX3CL1, EDNRB, PDGFD, KDR, S1PR1, MAPK3, LYN, EDN1, CXADR, PLEKHG5, ITGA1, VEGFC, PTK2, CXCL12, TRPV4, RIN3, PRKD1, ARHGEF5, ENG	635	331	39123	5.02567	3.44829e-07	8.53536e-10	6.45575e-10
GOTERM_BP_FAT	GO:0097529~myeloid leukocyte migration	22	2.99728	3.7854e-10	EDN1, CXCL9, FLT1, CXADR, ITGA1, DYSF, MOSPD2, PDGFB, VEGFC, NOD2, PTK2, CX3CL1, EDNRB, CXCL12, TRPV4, PDGFD, PECAM1, RIN3, PLCB1, ARHGEF5, CD200, MAPK3	635	236	39123	5.7434	2.59148e-06	5.67065e-09	4.28902e-09
GOTERM_BP_FAT	GO:0050921~positive regulation of chemotaxis	18	2.45232	1.08446e-09	NRP1, EDN1, DYSF, MOSPD2, PDGFB, VEGFC, PTK2, CX3CL1, PPM1F, CXCL12, TRPV4, PDGFD, S1PR1, KDR, CDH13, PRKD1, STX3, MAPK3	635	159	39123	6.97483	7.42418e-06	1.53393e-08	1.16019e-08
GOTERM_BP_FAT	GO:0002685~regulation of leukocyte migration	21	2.86104	2.15278e-09	LYN, EDN1, PLVAP, DYSF, MOSPD2, VEGFC, NOD2, PTK2, CX3CL1, ICAM1, SELP, CXCL12, KITL, TRPV4, PDGFD, PECAM1, RIN3, PLCB1, JAM2, CD200, MAPK3	635	235	39123	5.50567	1.47378e-05	2.95349e-08	2.23389e-08
GOTERM_BP_FAT	GO:0030595~leukocyte chemotaxis	20	2.7248	1.64827e-08	LYN, EDN1, CXCL9, FLT1, CXADR, ITGA1, DYSF, MOSPD2, PDGFB, VEGFC, NOD2, PTK2, CX3CL1, EDNRB, CXCL12, TRPV4, S1PR1, RIN3, ARHGEF5, MAPK3	635	239	39123	5.15573	0.000112834	1.98663e-07	1.50259e-07
GOTERM_BP_FAT	GO:0002687~positive regulation of leukocyte migration	16	2.17984	1.26095e-07	EDN1, PLVAP, DYSF, MOSPD2, VEGFC, PTK2, CX3CL1, ICAM1, SELP, CXCL12, KITL, TRPV4, PDGFD, PECAM1, JAM2, MAPK3	635	169	39123	5.833	0.000862876	1.35945e-06	1.02822e-06
GOTERM_BP_FAT	GO:0071674~mononuclear cell migration	12	1.63488	5.23965e-07	LYN, CXCL12, FLT1, TRPV4, PDGFD, PECAM1, MOSPD2, PDGFB, PLCB1, PTK2, CX3CL1, MAPK3	635	97	39123	7.62198	0.00358064	5.19112e-06	3.92632e-06
GOTERM_BP_FAT	GO:0071675~regulation of mononuclear cell migration	9	1.22616	7.12577e-06	LYN, CXCL12, TRPV4, PDGFD, MOSPD2, PLCB1, PTK2, CX3CL1, MAPK3	635	62	39123	8.94354	0.0476124	6.10551e-05	4.61793e-05
GOTERM_BP_FAT	GO:0002688~regulation of leukocyte chemotaxis	12	1.63488	1.17639e-05	LYN, EDN1, CXCL12, TRPV4, DYSF, MOSPD2, VEGFC, RIN3, NOD2, PTK2, CX3CL1, MAPK3	635	133	39123	5.55889	0.0773783	9.73801e-05	7.36538e-05
GOTERM_BP_FAT	GO:0071622~regulation of granulocyte chemotaxis	8	1.08992	4.66768e-05	EDN1, TRPV4, DYSF, MOSPD2, NOD2, PTK2, CX3CL1, MAPK3	635	59	39123	8.35404	0.273529	0.000348853	0.000263857
GOTERM_BP_FAT	GO:0071621~granulocyte chemotaxis	11	1.49864	7.02415e-05	CXCL9, EDN1, CXADR, TRPV4, ITGA1, DYSF, MOSPD2, NOD2, PTK2, CX3CL1, MAPK3	635	134	39123	5.05762	0.381767	0.000503006	0.000380451
GOTERM_BP_FAT	GO:0097530~granulocyte migration	12	1.63488	8.16067e-05	CXCL9, EDN1, CXADR, TRPV4, ITGA1, PECAM1, DYSF, MOSPD2, NOD2, PTK2, CX3CL1, MAPK3	635	164	39123	4.50812	0.428049	0.00057413	0.000434245
GOTERM_BP_FAT	GO:0002690~positive regulation of leukocyte chemotaxis	9	1.22616	0.000280618	EDN1, CXCL12, TRPV4, DYSF, MOSPD2, VEGFC, PTK2, CX3CL1, MAPK3	635	103	39123	5.38349	0.853595	0.00171681	0.00129852
GOTERM_BP_FAT	GO:1905517~macrophage migration	6	0.817439	0.00356766	EDNRB, TRPV4, PTK2, CX3CL1, CD200, MAPK3	635	63	39123	5.86772	1	0.0161515	0.0122163
GOTERM_BP_FAT	GO:0010759~positive regulation of macrophage chemotaxis	4	0.544959	0.00747106	TRPV4, PTK2, CX3CL1, MAPK3	635	25	39123	9.85776	1	0.0302465	0.0228771
GOTERM_BP_FAT	GO:1905521~regulation of macrophage migration	5	0.681199	0.00756489	TRPV4, PTK2, CX3CL1, CD200, MAPK3	635	48	39123	6.41781	1	0.0304285	0.0230147
GOTERM_BP_FAT	GO:0048246~macrophage chemotaxis	5	0.681199	0.00756489	EDNRB, TRPV4, PTK2, CX3CL1, MAPK3	635	48	39123	6.41781	1	0.0304285	0.0230147
GOTERM_BP_FAT	GO:1905523~positive regulation of macrophage migration	4	0.544959	0.0148218	TRPV4, PTK2, CX3CL1, MAPK3	635	32	39123	7.70138	1	0.0537163	0.0406286
GOTERM_BP_FAT	GO:0010758~regulation of macrophage chemotaxis	4	0.544959	0.0188742	TRPV4, PTK2, CX3CL1, MAPK3	635	35	39123	7.04126	1	0.0658577	0.0498117
