# Supplementary material for: PAX3-FOXO1 dictates myogenic reprogramming and rhabdomyosarcoma identity in endothelial progenitors
Source: Nat Commun. 2023 Nov 15;14:7291. doi: 10.1038/s41467-023-43044-1 (PMC10651858; doi:10.1038/s41467-023-43044-1)
Supplement: Supplementary file 11 — Dataset 10 [file 41467_2023_43044_MOESM11_ESM.xlsx]

## Sheet: Sheet1
Supplementary Data 10 – Clusters aP2-Cre;R26-tdTom and Tek-Cre;R26-tdTom scRNAseq. Generated using Seurat FindAllMarkers function with "bimod" test (Likelihood-ratio test)
p_val	avg_log2FC	pct.1	pct.2	p_val_adj	cluster	gene
0	2.28946	0.975	0.66	0	0	Aqp1
0	1.67502	0.902	0.451	0	0	Timp4
0	1.39767	0.837	0.311	0	0	Aplnr
0	1.2397	0.76	0.307	0	0	Trp53i11
0	1.17477	0.78	0.333	0	0	Car8
0	1.05951	0.834	0.382	0	0	Fmo1
9.23465e-295	0.871359	0.652	0.243	2.07392e-290	0	Bmp6
1.27687e-276	1.17651	0.934	0.526	2.86759e-272	0	C1qtnf9
1.7191e-273	0.806913	0.757	0.36	3.86076e-269	0	Slc28a2
3.17147e-273	0.899964	0.765	0.409	7.12249e-269	0	Pxdn
1.53398e-272	1.26219	0.979	0.739	3.44502e-268	0	Gng11
5.59032e-271	1.07149	0.963	0.587	1.25547e-266	0	Adgrl4
7.85765e-262	1.31448	0.97	0.605	1.76467e-257	0	Gpihbp1
3.14794e-258	0.960138	0.845	0.49	7.06965e-254	0	Pdzd2
1.23897e-256	0.87	0.747	0.323	2.78248e-252	0	Ccdc85a
1.96482e-250	0.937468	0.839	0.449	4.41258e-246	0	Ctnnbip1
2.24872e-249	0.968578	0.922	0.637	5.05018e-245	0	Ppp1r2
1.66649e-241	0.974737	0.918	0.561	3.7426e-237	0	Ets2
2.42361e-241	1.01046	0.945	0.585	5.44295e-237	0	Itga6
2.91255e-238	0.852739	0.68	0.296	6.54102e-234	0	Fscn1
3.54948e-230	0.674472	0.567	0.192	7.97142e-226	0	Pcdh12
9.44702e-227	1.02479	0.974	0.659	2.12161e-222	0	Afdn
2.14791e-225	1.11948	0.955	0.583	4.82378e-221	0	Tcf15
3.20163e-225	1.11589	0.969	0.652	7.19022e-221	0	Tspan13
1.25205e-219	0.818487	0.861	0.477	2.81186e-215	0	Kank3
2.20296e-219	1.15448	0.99	0.655	4.94741e-215	0	Kdr
1.20292e-217	0.904967	0.897	0.541	2.70152e-213	0	Plcb4
1.82359e-216	0.810329	0.571	0.197	4.09541e-212	0	Kcnb1
2.21919e-212	0.696446	0.456	0.124	4.98386e-208	0	Adh1
1.26019e-208	0.919352	0.947	0.587	2.83013e-204	0	Jam2
1.33824e-207	0.776722	0.742	0.393	3.00543e-203	0	Adgrl2
2.92611e-205	0.851895	0.939	0.578	6.57145e-201	0	Tie1
2.5462e-202	0.926068	0.928	0.589	5.71825e-198	0	Lims2
5.91505e-201	0.82872	0.905	0.608	1.3284e-196	0	Jup
3.62433e-199	0.826454	0.835	0.532	8.13952e-195	0	Xdh
9.77642e-199	0.825769	0.737	0.408	2.19559e-194	0	Sult1a1
3.91884e-195	1.12742	0.993	0.758	8.80092e-191	0	Cavin2
1.47583e-193	0.67691	0.616	0.333	3.31441e-189	0	Egln1
5.09897e-193	1.11148	0.939	0.582	1.14513e-188	0	Rflnb
9.9487e-188	0.90495	0.955	0.624	2.23428e-183	0	Cav2
2.88804e-187	0.977223	0.945	0.582	6.48595e-183	0	Tspan7
1.16189e-186	0.804024	0.512	0.15	2.60936e-182	0	Samd5
1.42389e-186	0.764272	0.747	0.412	3.19778e-182	0	2810025M15Rik
1.58179e-186	1.01219	0.956	0.634	3.55237e-182	0	Cd200
2.2038e-186	0.717806	0.737	0.376	4.94929e-182	0	Afap1l1
1.19051e-185	0.733841	0.66	0.277	2.67365e-181	0	Gm12002
2.53409e-183	0.523991	0.295	0.052	5.69106e-179	0	Akap5
1.81618e-181	0.640945	0.657	0.373	4.07878e-177	0	Tsnax
7.08886e-181	0.717848	0.811	0.561	1.59202e-176	0	Ppp2r5a
1.34071e-180	0.594528	0.564	0.22	3.01096e-176	0	Tspan15
3.42696e-178	0.998216	0.996	0.832	7.69627e-174	0	Cd36
5.92014e-177	0.732178	0.626	0.276	1.32955e-172	0	Abcb1b
1.74022e-176	0.649609	0.564	0.258	3.90819e-172	0	Tspan6
2.17709e-176	0.905479	0.986	0.794	4.88931e-172	0	Cavin1
1.3786e-175	0.706593	0.766	0.463	3.09607e-171	0	Arhgap18
1.90856e-175	0.614651	0.573	0.24	4.28624e-171	0	Eepd1
8.07656e-175	0.824855	0.892	0.557	1.81383e-170	0	Tjp1
1.41602e-174	0.838026	0.849	0.51	3.18009e-170	0	Tshz2
1.30957e-173	0.667302	0.73	0.423	2.94103e-169	0	Fry
4.37347e-171	0.826575	0.74	0.375	9.82194e-167	0	Rassf9
2.53215e-170	0.561895	0.53	0.211	5.6867e-166	0	Dok4
1.01444e-169	0.812597	0.843	0.478	2.27824e-165	0	Palmd
2.33476e-169	0.615858	0.616	0.307	5.2434e-165	0	Rasgrp2
1.18059e-168	0.916302	0.934	0.552	2.65138e-164	0	Clic5
3.74559e-168	0.485425	0.426	0.132	8.41186e-164	0	Cdh23
1.0215e-167	0.714359	0.828	0.493	2.29409e-163	0	Dock9
8.48476e-166	1.0254	0.994	0.74	1.90551e-161	0	Col4a1
7.32158e-165	1.06861	0.904	0.568	1.64428e-160	0	Fabp5
2.22045e-164	0.709295	0.798	0.504	4.9867e-160	0	Ssh2
3.26075e-164	0.856493	0.985	0.755	7.323e-160	0	Nrp1
3.88891e-164	0.599897	0.604	0.291	8.73371e-160	0	Spred2
7.87982e-163	0.736945	0.847	0.495	1.76965e-158	0	Sema6a
4.03456e-162	0.689323	0.348	0.079	9.06082e-158	0	Prg4
2.54296e-160	0.790196	0.816	0.479	5.71098e-156	0	Smco4
9.67162e-160	0.952615	0.984	0.692	2.17205e-155	0	Col4a2
2.23361e-155	0.727285	0.89	0.615	5.01624e-151	0	Fli1
4.16694e-155	0.585161	0.666	0.345	9.35812e-151	0	Yes1
1.19537e-153	0.666524	0.762	0.451	2.68455e-149	0	Fam43a
4.83692e-153	0.989985	0.996	0.755	1.08628e-148	0	Cav1
3.80899e-151	0.55341	0.607	0.346	8.55424e-147	0	Cyth1
8.32683e-149	0.706185	0.876	0.588	1.87004e-144	0	Ccdc85b
1.35889e-148	0.571036	0.519	0.206	3.05179e-144	0	Kcna5
2.1803e-147	0.664538	0.851	0.49	4.89651e-143	0	Arhgef15
3.22844e-147	0.484639	0.43	0.167	7.25044e-143	0	Fam84b
5.16714e-147	0.603029	0.634	0.328	1.16044e-142	0	Dgkh
4.50986e-146	0.779327	0.884	0.584	1.01283e-141	0	Gimap6
4.92811e-146	0.869487	0.961	0.614	1.10676e-141	0	Itga1
1.08092e-144	1.04467	1	0.961	2.42753e-140	0	Fabp4
1.36369e-144	0.485704	0.395	0.123	3.06257e-140	0	Nos2
3.05939e-144	0.923881	0.994	0.712	6.87079e-140	0	Cdh5
7.46939e-143	0.568004	0.581	0.291	1.67748e-138	0	Sh2d3c
9.63628e-143	0.696012	0.903	0.58	2.16412e-138	0	Fermt2
2.50144e-142	0.75831	0.949	0.64	5.61774e-138	0	Hspg2
1.67686e-140	0.592219	0.67	0.354	3.76588e-136	0	Rasal2
7.39231e-140	0.743034	0.991	0.868	1.66016e-135	0	Tcf4
5.01463e-138	0.663141	0.598	0.301	1.12619e-133	0	Bcl6b
6.93155e-138	0.983283	0.935	0.549	1.55669e-133	0	Rgcc
2.54065e-137	0.719319	0.696	0.411	5.70579e-133	0	Sh3bp5
1.36309e-136	0.801839	0.997	0.889	3.06122e-132	0	Sptbn1
4.96588e-136	0.735132	0.793	0.402	1.11524e-131	0	Ablim3
1.25432e-135	0.934515	0.993	0.722	2.81696e-131	0	Sparcl1
2.07431e-135	0.850542	0.988	0.685	4.65849e-131	0	Adgrf5
3.84681e-133	0.640916	0.656	0.335	8.63916e-129	0	Tspan2
5.98409e-132	0.721123	0.74	0.432	1.34391e-127	0	Nrp2
3.43006e-131	0.427042	0.396	0.13	7.70322e-127	0	Spaar
4.46678e-131	0.829734	0.978	0.669	1.00315e-126	0	Cd93
6.47199e-131	0.718301	0.769	0.418	1.45348e-126	0	Meox2
3.8515e-130	0.543509	0.451	0.171	8.64971e-126	0	Vwa1
1.43038e-128	0.685827	0.817	0.487	3.21234e-124	0	Jcad
1.49848e-128	0.559527	0.492	0.198	3.36528e-124	0	Adamts9
1.14639e-127	0.542581	0.558	0.279	2.57456e-123	0	Stxbp6
1.31104e-126	0.393346	0.331	0.102	2.94433e-122	0	Gm32688
1.71639e-126	0.903226	0.905	0.559	3.85468e-122	0	Lpl
7.16051e-125	0.719699	0.542	0.277	1.60811e-120	0	Sox4
1.92868e-124	0.691986	0.871	0.663	4.33142e-120	0	Myadm
7.16814e-124	0.567627	0.699	0.378	1.60982e-119	0	Hspa12b
3.2976e-123	0.735847	0.966	0.757	7.40575e-119	0	Slfn5
6.25467e-123	0.673389	0.812	0.499	1.40467e-118	0	Ptp4a3
6.41148e-123	0.67123	0.911	0.559	1.43989e-118	0	Ushbp1
1.01165e-122	0.762849	1	0.997	2.27196e-118	0	Tmsb4x
1.346e-122	0.677517	0.953	0.688	3.02286e-118	0	Itpkb
1.73595e-122	0.513755	0.575	0.313	3.89859e-118	0	Dock4
2.03809e-122	0.46987	0.487	0.21	4.57714e-118	0	Prag1
6.7089e-122	0.674558	0.956	0.748	1.50668e-117	0	Ctnnb1
4.57316e-121	0.536579	0.695	0.402	1.02704e-116	0	Prkch
7.27948e-120	0.665362	0.848	0.536	1.63483e-115	0	Wwtr1
1.53197e-119	0.763787	0.969	0.855	3.4405e-115	0	Ybx1
1.6076e-119	0.623494	0.732	0.392	3.61034e-115	0	Tmem204
2.44017e-119	0.758648	0.969	0.696	5.48014e-115	0	Ehd2
7.60922e-119	0.691838	0.877	0.513	1.70888e-114	0	Myct1
2.14137e-118	0.541706	0.668	0.448	4.8091e-114	0	Cnot6l
3.07831e-118	0.561849	0.722	0.463	6.91328e-114	0	Myo18a
1.92737e-117	0.491721	0.537	0.253	4.3285e-113	0	Zfp979
4.14058e-117	0.527368	0.636	0.334	9.29891e-113	0	Myo6
1.29643e-116	0.57147	0.674	0.447	2.91152e-112	0	Itpr2
7.05443e-116	0.581957	0.489	0.208	1.58428e-111	0	Cyp4b1
2.81002e-115	0.623878	0.862	0.51	6.31075e-111	0	Rasip1
3.76985e-115	0.508006	0.649	0.397	8.46633e-111	0	Pnkd
1.1337e-114	0.43456	0.377	0.145	2.54607e-110	0	Chek2
4.22564e-114	0.684847	0.71	0.393	9.48994e-110	0	Gngt2
2.33364e-112	0.537143	0.645	0.329	5.24089e-108	0	Myo1b
6.26769e-112	0.610719	0.862	0.622	1.4076e-107	0	Reep3
2.54607e-111	0.56823	0.785	0.462	5.71795e-107	0	Arap3
3.50546e-111	0.486355	0.62	0.325	7.87255e-107	0	Rapgef3
6.56798e-111	0.523609	0.602	0.286	1.47504e-106	0	Sox7
1.18011e-109	0.61516	0.848	0.607	2.65029e-105	0	Dusp3
1.77636e-108	0.293533	0.209	0.038	3.98936e-104	0	Rarres1
1.49112e-107	0.676221	0.848	0.481	3.34875e-103	0	Cdh13
1.61895e-107	0.801801	0.678	0.289	3.63585e-103	0	Car4
1.46388e-105	0.51473	0.81	0.599	3.28758e-101	0	Fcho2
1.61007e-105	0.418524	0.444	0.212	3.6159e-101	0	Timeless
3.85367e-105	0.436688	0.526	0.27	8.65457e-101	0	Cyb5r1
3.93397e-105	0.608752	0.784	0.464	8.83491e-101	0	Unc45b
4.1858e-105	0.557119	0.906	0.705	9.40048e-101	0	Qk
1.07925e-104	0.361548	0.35	0.12	2.42378e-100	0	Coro6
1.35669e-104	0.57404	0.668	0.363	3.04686e-100	0	Erg
2.5658e-104	0.321146	0.278	0.082	5.76227e-100	0	Inka2
2.96005e-104	0.522583	0.548	0.314	6.64769e-100	0	Smad1
3.10259e-104	0.460489	0.591	0.339	6.9678e-100	0	Ric1
5.16036e-104	0.61268	0.977	0.818	1.15891e-99	0	Aplp2
6.32368e-103	0.562162	0.893	0.629	1.42017e-98	0	Elk3
4.01081e-102	0.619972	0.748	0.385	9.00748e-98	0	Sept4
9.90644e-102	0.577676	0.69	0.401	2.22479e-97	0	Pim3
1.32236e-101	0.542296	0.802	0.564	2.96976e-97	0	Plxnd1
3.7411e-101	0.609874	0.768	0.421	8.40176e-97	0	Scarb1
7.29278e-101	0.518625	0.628	0.338	1.63781e-96	0	Lmo7
6.44914e-100	0.569185	0.596	0.301	1.44835e-95	0	Nrep
7.31054e-100	0.731265	0.94	0.563	1.6418e-95	0	Cd300lg
1.46952e-99	0.302273	0.222	0.054	3.30026e-95	0	Mboat2
2.28443e-99	0.519607	0.764	0.534	5.13038e-95	0	Adipor1
1.12098e-98	0.450636	0.575	0.333	2.5175e-94	0	Mospd2
1.57694e-98	0.329389	0.288	0.102	3.54148e-94	0	Pald1
4.12133e-98	0.68309	0.927	0.638	9.25569e-94	0	Ramp2
4.91308e-98	0.487012	0.554	0.272	1.10338e-93	0	Lmcd1
5.08242e-98	0.545974	0.737	0.414	1.14141e-93	0	Mcf2l
1.34509e-97	0.734464	0.995	0.725	3.02081e-93	0	Egfl7
1.03135e-96	0.727317	0.845	0.47	2.3162e-92	0	Tcim
2.71113e-95	0.590086	0.883	0.63	6.08866e-91	0	Dst
9.43667e-95	0.519945	0.724	0.406	2.11929e-90	0	Robo4
2.08942e-94	0.30949	0.206	0.05	4.69242e-90	0	Slc1a1
5.08964e-94	0.486945	0.566	0.328	1.14303e-89	0	Gt(ROSA)26Sor
5.91542e-94	0.401771	0.491	0.249	1.32849e-89	0	Inf2
7.85882e-94	0.42763	0.535	0.282	1.76493e-89	0	Shank3
6.45207e-93	0.457262	0.664	0.462	1.44901e-88	0	Elk4
7.43851e-93	0.495649	0.828	0.628	1.67054e-88	0	Tacc1
7.94591e-93	0.315045	0.262	0.081	1.78449e-88	0	Adora2a
1.4231e-92	0.410405	0.52	0.29	3.19601e-88	0	Plekhg1
1.45932e-92	0.467163	0.664	0.427	3.27734e-88	0	Plod1
2.29578e-92	0.580927	0.777	0.5	5.15586e-88	0	Rassf3
2.41349e-91	0.576543	0.853	0.535	5.42022e-87	0	Prex2
4.03637e-91	0.341667	0.306	0.118	9.06487e-87	0	Nectin2
5.51438e-91	0.520911	0.725	0.446	1.23842e-86	0	Tmem140
6.42255e-91	0.651294	0.936	0.601	1.44238e-86	0	Esam
1.16722e-90	0.577497	0.836	0.522	2.62135e-86	0	Ptprg
5.98066e-90	0.485259	0.624	0.339	1.34314e-85	0	Plxna2
1.16689e-89	0.452185	0.593	0.322	2.62061e-85	0	Nos3
2.02676e-89	0.547255	0.737	0.456	4.55171e-85	0	Ppic
3.78133e-89	0.519231	0.894	0.702	8.49211e-85	0	Mbnl2
4.46656e-89	0.571104	0.707	0.385	1.0031e-84	0	Dach1
8.47513e-89	0.326974	0.321	0.127	1.90335e-84	0	Epb41l4a
1.60841e-88	0.53793	0.784	0.456	3.61217e-84	0	Etl4
2.582e-88	0.349324	0.354	0.17	5.79866e-84	0	Tsfm
2.62636e-88	0.379988	0.348	0.133	5.89828e-84	0	Klk8
2.71801e-88	0.297201	0.271	0.089	6.10412e-84	0	Bok
3.87825e-88	0.298949	0.254	0.093	8.70976e-84	0	Fam57b
3.48523e-87	0.524431	0.834	0.546	7.82712e-83	0	4931406P16Rik
6.15663e-87	0.400763	0.501	0.268	1.38265e-82	0	Dgke
2.04291e-86	0.424462	0.521	0.27	4.58797e-82	0	Papss2
7.51178e-86	0.445433	0.413	0.182	1.687e-81	0	Synm
8.77182e-86	0.846381	0.701	0.332	1.96998e-81	0	Fmo2
2.57692e-85	0.514701	0.886	0.669	5.78724e-81	0	Ctnna1
5.67825e-85	0.539766	0.773	0.489	1.27522e-80	0	Pitpnc1
6.4018e-85	0.48636	0.782	0.545	1.43772e-80	0	Mprip
7.01945e-85	0.362418	0.442	0.227	1.57643e-80	0	Arhgap27
1.41669e-84	0.550033	0.876	0.572	3.18159e-80	0	Arhgap29
1.53418e-84	0.443313	0.588	0.309	3.44547e-80	0	Dysf
2.13577e-84	0.359618	0.411	0.204	4.79652e-80	0	Mgat4a
2.42102e-84	0.389919	0.487	0.247	5.43713e-80	0	Myo1d
4.67921e-84	0.506555	0.602	0.335	1.05086e-79	0	Ecm2
6.6182e-84	0.330679	0.3	0.126	1.48632e-79	0	Chst7
3.79993e-83	0.491518	0.771	0.484	8.53388e-79	0	Cd38
3.93088e-83	0.373713	0.37	0.152	8.82797e-79	0	Hrct1
4.43724e-83	0.410803	0.464	0.223	9.96516e-79	0	Lnx1
6.09334e-83	0.524983	0.941	0.683	1.36844e-78	0	Arhgap31
1.29585e-82	0.431472	0.621	0.383	2.91022e-78	0	Lrrc8a
5.86211e-82	0.489543	0.75	0.461	1.31651e-77	0	Dab2ip
9.37074e-82	0.403288	0.513	0.262	2.10448e-77	0	Shroom4
1.14322e-81	0.667525	0.98	0.696	2.56745e-77	0	Mgll
3.21039e-81	0.284045	0.253	0.087	7.20989e-77	0	D830026I12Rik
3.25393e-81	0.58894	0.928	0.648	7.30767e-77	0	Ets1
4.8215e-81	0.394077	0.601	0.385	1.08281e-76	0	Wasl
5.72176e-81	0.37048	0.308	0.088	1.28499e-76	0	Art3
1.74797e-80	0.475892	0.713	0.496	3.9256e-76	0	Ndufa8
1.80003e-80	0.402523	0.617	0.402	4.0425e-76	0	Cdc42bpb
2.80925e-80	0.425454	0.53	0.272	6.309e-76	0	Zfp366
1.01481e-79	0.436789	0.516	0.3	2.27905e-75	0	Stox2
1.15761e-79	0.513433	0.96	0.799	2.59975e-75	0	Itgb1
2.50202e-79	0.364114	0.372	0.151	5.61904e-75	0	Tnfrsf21
2.71625e-79	0.32626	0.294	0.114	6.10015e-75	0	Dapk2
5.69908e-79	0.451002	0.632	0.337	1.2799e-74	0	Mmp15
2.02353e-78	0.462311	0.804	0.626	4.54445e-74	0	1700020I14Rik
2.29285e-78	0.507329	0.789	0.535	5.14929e-74	0	Dhrs3
3.60752e-78	0.429468	0.605	0.353	8.10177e-74	0	Cyp2d22
5.38969e-78	0.52043	0.886	0.717	1.21042e-73	0	Fkbp1a
7.09816e-78	0.698224	0.37	0.071	1.5941e-73	0	Cxcl9
7.69504e-78	0.472276	0.739	0.491	1.72815e-73	0	Tnfaip1
3.34975e-77	0.423027	0.674	0.431	7.52287e-73	0	Rftn1
6.47982e-77	0.36428	0.451	0.256	1.45524e-72	0	Dgkd
8.30569e-77	0.404953	0.49	0.258	1.86529e-72	0	N4bp3
1.59481e-76	0.391443	0.488	0.254	3.58163e-72	0	Smtn
6.62371e-76	0.436388	0.66	0.391	1.48755e-71	0	Lipe
7.41235e-76	0.392806	0.534	0.307	1.66467e-71	0	Kctd17
1.10431e-75	0.330817	0.402	0.208	2.48006e-71	0	Kifc3
3.62906e-75	0.740801	0.74	0.42	8.15015e-71	0	Cdkn1c
1.13078e-74	0.408627	0.664	0.401	2.53952e-70	0	Ripor1
2.06234e-74	0.304829	0.332	0.161	4.6316e-70	0	Mospd1
5.11192e-74	0.461916	0.763	0.559	1.14803e-69	0	Tprgl
8.02751e-74	0.44518	0.683	0.427	1.80282e-69	0	Fnbp1l
1.03927e-73	0.334757	0.412	0.231	2.334e-69	0	Map4k5
1.05603e-73	0.512021	0.82	0.601	2.37163e-69	0	Klf7
1.25661e-73	0.420047	0.708	0.517	2.8221e-69	0	Hipk1
3.12157e-73	0.383613	0.546	0.346	7.01043e-69	0	Mdfic
4.04535e-73	0.54253	0.641	0.334	9.08504e-69	0	Nes
4.27361e-73	0.265325	0.277	0.112	9.59767e-69	0	Ldlrad3
4.30792e-73	0.356457	0.339	0.148	9.67472e-69	0	Spry1
5.3209e-73	0.416113	0.681	0.474	1.19497e-68	0	Tmem123
2.2428e-72	0.412731	0.692	0.466	5.03687e-68	0	Ndel1
2.92815e-72	0.663888	0.822	0.549	6.57604e-68	0	AW112010
3.23998e-72	0.328522	0.38	0.188	7.27635e-68	0	St5
3.29894e-72	0.4555	0.67	0.434	7.40876e-68	0	St8sia4
4.16784e-72	0.38213	0.631	0.417	9.36013e-68	0	Ptk2
6.27673e-72	0.313975	0.386	0.184	1.40963e-67	0	Ptprk
1.09751e-71	0.45917	0.771	0.482	2.46479e-67	0	Apbb2
1.21043e-71	0.360681	0.465	0.257	2.71838e-67	0	Sema4c
1.70574e-71	0.473009	0.862	0.709	3.83076e-67	0	Tpr
2.9753e-71	0.356641	0.51	0.275	6.68192e-67	0	Ppm1f
5.87684e-71	0.443749	0.816	0.595	1.31982e-66	0	Sypl
6.62577e-71	0.375772	0.532	0.303	1.48802e-66	0	Fmnl3
1.49976e-70	0.283816	0.309	0.144	3.36816e-66	0	Plpp6
2.94576e-70	0.285275	0.271	0.107	6.61559e-66	0	Tmtc2
4.87582e-70	0.457739	0.884	0.703	1.09501e-65	0	Wasf2
5.16246e-70	0.374218	0.577	0.372	1.15938e-65	0	Tecpr1
7.43821e-70	0.289045	0.314	0.137	1.67047e-65	0	Neurl1b
8.46812e-70	0.44773	0.765	0.584	1.90177e-65	0	Xiap
8.51844e-70	0.391704	0.642	0.42	1.91307e-65	0	Rapgef1
2.56485e-69	0.407314	0.574	0.343	5.76015e-65	0	Cep85l
3.90153e-69	0.336925	0.44	0.244	8.76206e-65	0	Magi1
5.10391e-69	0.502478	0.759	0.512	1.14624e-64	0	Gm37033
5.2547e-69	0.308328	0.388	0.199	1.1801e-64	0	Stx3
6.99339e-69	0.395075	0.553	0.346	1.57057e-64	0	Ccdc88c
2.02126e-68	0.410193	0.774	0.554	4.53935e-64	0	Hdac7
4.08753e-68	0.469445	0.676	0.419	9.17977e-64	0	Gimap4
5.33418e-68	0.383095	0.512	0.275	1.19795e-63	0	Akap2
6.89986e-68	0.358011	0.508	0.288	1.54957e-63	0	Prkd2
2.81575e-67	0.546438	0.804	0.426	6.32362e-63	0	Aqp7
5.31107e-67	0.345996	0.381	0.201	1.19276e-62	0	Crem
5.46868e-67	0.318978	0.392	0.198	1.22816e-62	0	Zbtb46
9.72999e-67	0.458523	0.886	0.747	2.18516e-62	0	Wnk1
1.60899e-66	0.51871	0.92	0.667	3.61347e-62	0	Ablim1
2.26711e-66	0.493338	0.724	0.529	5.09147e-62	0	Pdlim1
8.00087e-66	0.395696	0.713	0.532	1.79683e-61	0	Pkn2
1.18621e-65	0.447278	0.746	0.446	2.664e-61	0	Adgrg1
1.25675e-65	0.308229	0.178	0.046	2.8224e-61	0	Adm
1.64851e-65	0.417277	0.616	0.386	3.70223e-61	0	Vcl
1.92147e-65	0.313622	0.379	0.202	4.31524e-61	0	Acvr2a
2.31492e-65	0.390135	0.617	0.367	5.19884e-61	0	Eva1b
6.20493e-65	0.341992	0.435	0.225	1.3935e-60	0	Hecw2
9.41957e-65	0.371935	0.516	0.29	2.11545e-60	0	Nxpe4
1.70733e-64	0.593482	0.956	0.642	3.83433e-60	0	Slc9a3r2
2.21754e-64	0.318369	0.355	0.175	4.98015e-60	0	Gm42892
7.61259e-64	0.37931	0.598	0.341	1.70964e-59	0	Caskin2
1.04885e-63	0.251856	0.276	0.121	2.35551e-59	0	Dipk2b
1.27737e-63	0.4241	0.744	0.454	2.86872e-59	0	Tanc1
1.46374e-63	0.434254	0.901	0.767	3.28727e-59	0	Macf1
2.06967e-63	0.298586	0.311	0.154	4.64807e-59	0	Emilin1
6.53808e-63	0.431076	0.762	0.529	1.46832e-58	0	Lrrc8c
2.13304e-62	0.346478	0.559	0.34	4.79039e-58	0	Znrf1
2.28709e-62	0.581535	0.862	0.523	5.13634e-58	0	Myo10
2.59943e-62	0.452223	0.759	0.451	5.83781e-58	0	Rasgrp3
4.88994e-62	0.639955	0.993	0.71	1.09818e-57	0	Flt1
5.76338e-62	0.425619	0.731	0.44	1.29434e-57	0	Fgd5
1.01431e-61	0.270707	0.294	0.119	2.27793e-57	0	Fam89a
1.10839e-61	0.265779	0.169	0.049	2.48922e-57	0	Klra9
1.53277e-61	0.412494	0.86	0.654	3.4423e-57	0	Spag9
1.76516e-61	0.409399	0.705	0.511	3.96419e-57	0	Nbeal1
3.9666e-61	0.330981	0.437	0.234	8.9082e-57	0	Myzap
1.05829e-60	0.330151	0.422	0.222	2.3767e-56	0	Dipk2a
1.09976e-60	0.33109	0.516	0.303	2.46984e-56	0	Ccm2l
2.81563e-60	0.405588	0.7	0.424	6.32335e-56	0	Ptprm
3.58571e-60	0.569357	0.55	0.328	8.05279e-56	0	Ccnd1
4.07645e-60	0.508935	0.783	0.455	9.1549e-56	0	Tmem88
9.46914e-60	0.499386	0.877	0.692	2.12658e-55	0	Myl12a
9.54391e-60	0.427552	0.686	0.412	2.14337e-55	0	Rapgef5
1.18724e-59	0.405924	0.66	0.46	2.66629e-55	0	Phactr2
1.51912e-59	0.316266	0.476	0.259	3.41164e-55	0	Nova2
1.61839e-59	0.412185	0.572	0.357	3.63458e-55	0	Rtl8a
2.13614e-59	0.334183	0.43	0.263	4.79734e-55	0	Zfp608
2.88127e-59	0.392153	0.616	0.363	6.47076e-55	0	Tspan12
4.76599e-59	0.331722	0.524	0.336	1.07035e-54	0	Bag5
4.91131e-59	0.474797	0.89	0.72	1.10298e-54	0	Tpm4
1.04018e-58	0.361452	0.508	0.292	2.33605e-54	0	Phldb2
1.43974e-58	0.349061	0.461	0.271	3.23337e-54	0	Rtl8b
1.936e-58	0.33818	0.474	0.268	4.34787e-54	0	Rnf125
1.93739e-58	0.5431	0.948	0.675	4.35099e-54	0	Kitl
2.94685e-58	0.298674	0.337	0.166	6.61803e-54	0	Fam102a
5.26698e-58	0.727055	0.844	0.487	1.18286e-53	0	Cldn5
2.0634e-57	0.481632	0.726	0.49	4.63398e-53	0	Tubb4b
3.81381e-57	0.270148	0.307	0.146	8.56506e-53	0	Mrrf
4.92356e-57	0.374648	0.592	0.389	1.10573e-52	0	Tmem245
7.89693e-57	0.445952	0.894	0.684	1.77349e-52	0	Sptan1
8.03208e-57	0.378747	0.522	0.305	1.80384e-52	0	Trib2
1.71118e-56	0.426122	0.28	0.159	3.84297e-52	0	Odc1
2.28329e-56	0.481104	0.74	0.44	5.12781e-52	0	Abcb1a
2.292e-56	0.295966	0.16	0.034	5.14737e-52	0	Kit
2.31923e-56	0.259809	0.332	0.171	5.20853e-52	0	Cnst
2.57861e-56	0.339433	0.566	0.388	5.79105e-52	0	N4bp1
3.16767e-56	0.406057	0.58	0.359	7.11394e-52	0	Cdc42ep3
4.40791e-56	0.44457	0.906	0.721	9.89929e-52	0	Atp5j
4.62908e-56	0.383174	0.577	0.388	1.0396e-51	0	Knop1
5.67249e-56	0.424332	0.813	0.541	1.27393e-51	0	Tek
6.36896e-56	0.308061	0.42	0.219	1.43034e-51	0	Gpr4
6.46813e-56	0.269547	0.306	0.145	1.45261e-51	0	Prrg3
7.30031e-56	0.502113	0.926	0.579	1.6395e-51	0	Cyyr1
7.52847e-56	0.423602	0.482	0.245	1.69074e-51	0	Apol10b
1.79235e-55	0.343303	0.507	0.272	4.02527e-51	0	Notch4
1.82527e-55	0.333174	0.45	0.268	4.09919e-51	0	Flywch1
4.82521e-55	0.372936	0.573	0.35	1.08365e-50	0	Dennd5b
4.89566e-55	0.343643	0.533	0.363	1.09947e-50	0	Ptpn12
7.21235e-55	0.268813	0.336	0.164	1.61975e-50	0	Ica1
8.35289e-55	0.600082	0.986	0.78	1.87589e-50	0	Ly6c1
2.65955e-54	0.397395	0.588	0.351	5.97281e-50	0	Rnf144a
3.86432e-54	0.747077	0.603	0.287	8.67849e-50	0	Cyp26b1
5.31438e-54	0.347096	0.511	0.314	1.1935e-49	0	Palm
1.29704e-53	0.255753	0.319	0.157	2.91289e-49	0	Stap2
1.35127e-53	0.322139	0.515	0.302	3.03469e-49	0	Impdh1
1.36188e-53	0.414873	0.828	0.646	3.05851e-49	0	Tmod3
3.89307e-53	0.333989	0.625	0.431	8.74306e-49	0	Srgap2
5.73332e-53	0.377053	0.545	0.303	1.28759e-48	0	Cmtm8
5.92078e-53	0.353539	0.609	0.409	1.32969e-48	0	Vasp
6.03681e-53	0.37827	0.589	0.379	1.35575e-48	0	Btg3
1.31451e-52	0.42085	0.874	0.708	2.95213e-48	0	Hmgb1
1.51101e-52	0.320088	0.519	0.336	3.39342e-48	0	Tpst2
1.55176e-52	0.363218	0.537	0.33	3.48494e-48	0	Enah
4.88401e-52	0.501022	0.959	0.688	1.09685e-47	0	Nfib
7.29163e-52	0.312889	0.449	0.259	1.63755e-47	0	Ebf3
1.32716e-51	0.360794	0.627	0.4	2.98054e-47	0	Npr1
1.96624e-51	0.338238	0.527	0.361	4.41578e-47	0	1110038F14Rik
2.68258e-51	0.292701	0.458	0.288	6.02455e-47	0	Plscr3
3.24963e-51	0.310592	0.434	0.241	7.29802e-47	0	Gstt2
4.05766e-51	0.399675	0.857	0.676	9.11269e-47	0	Ddx3x
1.65867e-50	0.364715	0.761	0.593	3.72503e-46	0	Mtdh
1.85163e-50	0.439965	0.663	0.415	4.15838e-46	0	Pkp4
2.85217e-50	0.38559	0.57	0.36	6.4054e-46	0	Gbp9
6.85508e-50	0.329354	0.577	0.355	1.53951e-45	0	Ggta1
8.304e-50	0.383565	0.747	0.604	1.86491e-45	0	Ppp3ca
8.83171e-50	0.39915	0.525	0.318	1.98343e-45	0	Dnm3
1.31537e-49	0.352607	0.71	0.488	2.95405e-45	0	Gna11
1.43734e-49	0.377983	0.62	0.437	3.22798e-45	0	4930523C07Rik
2.91688e-49	0.288742	0.376	0.218	6.55073e-45	0	Asah2
5.24614e-49	0.366493	0.609	0.348	1.17818e-44	0	Cdc42ep1
7.11461e-49	0.321591	0.54	0.334	1.5978e-44	0	Dock6
7.96325e-49	0.339697	0.518	0.327	1.78839e-44	0	Adarb1
9.67623e-49	0.332614	0.461	0.293	2.17309e-44	0	Pde4b
1.46805e-48	0.361898	0.72	0.537	3.29695e-44	0	Prr13
1.48912e-48	0.35263	0.517	0.318	3.34427e-44	0	AU020206
2.19126e-48	0.375369	0.462	0.24	4.92113e-44	0	Pcdh19
7.17932e-48	0.570051	0.787	0.451	1.61233e-43	0	Ctla2a
1.19499e-47	0.345242	0.583	0.394	2.68371e-43	0	Nus1
1.31632e-47	0.364668	0.728	0.539	2.95619e-43	0	Pea15a
1.41696e-47	0.312258	0.404	0.223	3.1822e-43	0	Mall
1.80559e-47	0.349979	0.671	0.461	4.05499e-43	0	Lyn
1.99406e-47	0.321021	0.514	0.329	4.47826e-43	0	Grap
3.48601e-47	0.320008	0.51	0.321	7.82889e-43	0	Fbxl7
1.72618e-46	0.336639	0.613	0.375	3.87664e-42	0	Ephb4
3.44249e-46	0.426452	0.975	0.867	7.73115e-42	0	Gnai2
4.0206e-46	0.407488	0.856	0.565	9.02945e-42	0	S100a16
5.00571e-46	0.304083	0.476	0.317	1.12418e-41	0	Arhgef7
6.54795e-46	0.418521	0.692	0.494	1.47054e-41	0	Tubb2a
6.95634e-46	0.333268	0.645	0.415	1.56225e-41	0	Epn2
7.80281e-46	0.339068	0.605	0.397	1.75235e-41	0	Irf2bpl
8.26507e-46	0.283282	0.46	0.277	1.85617e-41	0	Gimap8
8.70232e-46	0.293584	0.549	0.396	1.95437e-41	0	Ncoa3
1.01366e-45	0.302805	0.411	0.234	2.27648e-41	0	Gnb4
1.45406e-45	0.262782	0.421	0.266	3.26553e-41	0	Mfsd4a
1.48645e-45	0.408624	0.789	0.484	3.33827e-41	0	F11r
1.75245e-45	0.316952	0.604	0.426	3.93566e-41	0	Vamp3
2.13247e-45	0.369851	0.706	0.445	4.7891e-41	0	Abcg2
3.59721e-45	0.694909	0.69	0.499	8.07862e-41	0	Iigp1
4.10596e-45	0.336851	0.711	0.534	9.22116e-41	0	Sec14l1
4.57508e-45	0.343879	0.774	0.608	1.02747e-40	0	Mef2a
6.47164e-45	0.345632	0.62	0.379	1.4534e-40	0	Filip1
6.6261e-45	0.272601	0.432	0.253	1.48809e-40	0	Pitpnm2
8.90163e-45	0.374804	0.566	0.314	1.99913e-40	0	Dll4
1.0834e-44	0.292248	0.508	0.344	2.43309e-40	0	Hras
2.0561e-44	0.381996	0.911	0.737	4.6176e-40	0	Sh3glb1
2.88395e-44	0.336468	0.753	0.594	6.47678e-40	0	Ostf1
2.96375e-44	0.537188	0.987	0.688	6.656e-40	0	Ptprb
3.12572e-44	0.274125	0.498	0.321	7.01975e-40	0	Rarg
3.63733e-44	0.386864	0.398	0.241	8.16871e-40	0	Cd274
4.62718e-44	0.316378	0.456	0.242	1.03917e-39	0	Chst15
9.56925e-44	0.316541	0.484	0.292	2.14906e-39	0	Pxdc1
1.26501e-43	0.269292	0.438	0.286	2.84097e-39	0	Bicd2
1.4339e-43	0.330641	0.644	0.446	3.22024e-39	0	Myo1c
1.76178e-43	0.330335	0.747	0.554	3.9566e-39	0	B230219D22Rik
2.46362e-43	0.339168	0.576	0.363	5.5328e-39	0	Exoc6
3.08714e-43	0.362566	0.875	0.714	6.93311e-39	0	Arpc3
3.40606e-43	0.254668	0.355	0.198	7.64933e-39	0	Tmtc1
3.59533e-43	0.293469	0.508	0.319	8.07438e-39	0	Plcg1
3.98068e-43	0.304856	0.643	0.468	8.93982e-39	0	Lbr
1.36606e-42	0.263424	0.444	0.276	3.0679e-38	0	Cuedc1
1.40196e-42	0.281067	0.462	0.31	3.14851e-38	0	Smad5
1.88616e-42	0.35694	0.587	0.358	4.23594e-38	0	Calcrl
2.40068e-42	0.430361	0.928	0.669	5.39146e-38	0	S1pr1
5.09035e-42	0.301084	0.574	0.4	1.14319e-37	0	Gng12
5.75758e-42	0.308709	0.507	0.342	1.29304e-37	0	Atxn1
5.87339e-42	0.445981	0.725	0.434	1.31905e-37	0	Sgk1
7.69799e-42	0.348754	0.622	0.413	1.72882e-37	0	Nedd9
1.32589e-41	0.58419	0.973	0.706	2.97768e-37	0	Cxcl12
2.02153e-41	0.401424	0.695	0.391	4.53996e-37	0	Lama4
2.63684e-41	0.261789	0.485	0.339	5.92182e-37	0	Plgrkt
2.74962e-41	0.266014	0.428	0.274	6.1751e-37	0	Atp8a1
2.99317e-41	0.287864	0.504	0.301	6.72205e-37	0	Sorbs1
3.01401e-41	0.327491	0.609	0.382	6.76885e-37	0	Auts2
3.1654e-41	0.363437	0.681	0.441	7.10886e-37	0	2900026A02Rik
3.17147e-41	0.254941	0.434	0.268	7.12248e-37	0	Map4k2
3.69749e-41	0.340335	0.483	0.224	8.30382e-37	0	Jam3
7.08109e-41	0.481991	0.89	0.682	1.59027e-36	0	Bst2
7.61269e-41	0.303207	0.466	0.313	1.70966e-36	0	1700025G04Rik
1.10762e-40	0.410671	0.985	0.9	2.48749e-36	0	Calm1
1.54094e-40	0.326426	0.667	0.459	3.46064e-36	0	Fez2
1.96891e-40	0.342516	0.734	0.521	4.42178e-36	0	Luzp1
3.6851e-40	0.278246	0.41	0.252	8.27601e-36	0	Serpinb9
7.06888e-40	0.350048	0.74	0.499	1.58753e-35	0	Cd151
8.20204e-40	0.429865	0.897	0.674	1.84201e-35	0	Srgn
8.71094e-40	0.279939	0.423	0.249	1.9563e-35	0	Hlx
9.63811e-40	0.273925	0.569	0.403	2.16453e-35	0	Lamtor5
3.96403e-39	0.289244	0.633	0.448	8.90242e-35	0	Cds2
4.21817e-39	0.54671	0.989	0.743	9.47316e-35	0	Igfbp7
1.48403e-38	0.31695	0.585	0.385	3.33284e-34	0	Cracr2b
1.49115e-38	0.290055	0.441	0.258	3.34882e-34	0	Tspan18
3.23938e-38	0.347836	0.689	0.425	7.27501e-34	0	Mtss1
4.05135e-38	0.363927	0.633	0.468	9.09852e-34	0	Rhoc
5.01751e-38	0.253414	0.404	0.231	1.12683e-33	0	Inka1
5.20322e-38	0.266478	0.509	0.353	1.16854e-33	0	Stim2
7.51725e-38	0.298613	0.61	0.458	1.68822e-33	0	Apc
1.35123e-37	0.258612	0.458	0.294	3.03458e-33	0	Ppp1r13b
1.87222e-37	0.250182	0.342	0.206	4.20463e-33	0	Lcorl
2.14227e-37	0.302952	0.481	0.294	4.81112e-33	0	Btbd3
2.28947e-37	0.321455	0.767	0.6	5.14169e-33	0	Ktn1
2.51733e-37	0.261629	0.404	0.239	5.65342e-33	0	Mpdz
3.49764e-37	0.362081	0.711	0.518	7.855e-33	0	Arid5b
4.29663e-37	0.292998	0.57	0.415	9.64938e-33	0	Sbds
4.41347e-37	0.443294	0.989	0.697	9.91178e-33	0	Pecam1
5.71192e-37	0.357555	0.767	0.567	1.28278e-32	0	Syne2
9.58179e-37	0.250471	0.506	0.358	2.15188e-32	0	Rbck1
1.67629e-36	0.494913	0.916	0.629	3.76462e-32	0	Hspb1
2.20019e-36	0.343408	0.856	0.639	4.94119e-32	0	Arhgef12
6.16186e-36	0.258558	0.474	0.316	1.38383e-31	0	Gopc
8.36156e-36	0.374266	0.783	0.483	1.87784e-31	0	Ecscr
8.85449e-36	0.393611	0.893	0.637	1.98854e-31	0	Snrk
8.9666e-36	0.301042	0.64	0.435	2.01372e-31	0	Flnb
1.05259e-35	0.301101	0.716	0.549	2.36391e-31	0	Rab11a
1.1027e-35	0.275536	0.62	0.479	2.47645e-31	0	Tcf12
1.26284e-35	0.308198	0.732	0.532	2.83609e-31	0	Cped1
1.37859e-35	0.264572	0.4	0.263	3.09603e-31	0	Gm37474
1.50559e-35	0.294937	0.453	0.249	3.38124e-31	0	Nrarp
2.1771e-35	0.306581	0.517	0.339	4.88934e-31	0	BC028528
2.25786e-35	0.273194	0.447	0.279	5.07071e-31	0	Gimap5
2.75483e-35	0.358339	0.698	0.442	6.1868e-31	0	Gask1b
2.88514e-35	0.355504	0.742	0.508	6.47946e-31	0	Syne1
3.59648e-35	0.39284	0.868	0.562	8.07698e-31	0	Bcam
4.18066e-35	0.3279	0.373	0.205	9.38893e-31	0	Map1b
4.65504e-35	0.372479	0.705	0.462	1.04543e-30	0	Gda
9.10688e-35	0.252861	0.488	0.326	2.04522e-30	0	Piezo1
9.95724e-35	0.271625	0.404	0.235	2.2362e-30	0	Casz1
1.22975e-34	0.318294	0.496	0.359	2.76176e-30	0	Mylip
1.40542e-34	0.289298	0.612	0.43	3.15629e-30	0	Wwc2
1.62441e-34	0.279908	0.565	0.42	3.64811e-30	0	Vezf1
1.84605e-34	0.325495	0.855	0.664	4.14586e-30	0	Mxd4
2.82352e-34	0.280703	0.532	0.316	6.34105e-30	0	Nxn
3.08232e-34	0.254904	0.424	0.291	6.92227e-30	0	Ubxn2a
3.32074e-34	0.414621	0.897	0.587	7.45772e-30	0	Pdgfb
4.51043e-34	0.270489	0.483	0.329	1.01295e-29	0	Phactr4
7.2946e-34	0.323548	0.49	0.331	1.63822e-29	0	tdTomato
8.78621e-34	0.274143	0.66	0.481	1.97321e-29	0	Ctnnd1
1.09787e-33	0.251964	0.559	0.39	2.46559e-29	0	Dram2
1.7502e-33	0.276947	0.498	0.308	3.93061e-29	0	Cdc42ep2
1.96412e-33	0.303321	0.649	0.442	4.41103e-29	0	Cdc42bpa
2.07058e-33	0.258584	0.428	0.266	4.6501e-29	0	Bvht
2.8181e-33	0.285629	0.564	0.369	6.3289e-29	0	Igf2r
7.09562e-33	0.294406	0.774	0.609	1.59353e-28	0	Ifngr1
7.75629e-33	0.290384	0.668	0.472	1.74191e-28	0	Cltb
9.07697e-33	0.338669	0.975	0.817	2.0385e-28	0	App
1.09626e-32	0.257015	0.462	0.319	2.46199e-28	0	Sh3pxd2a
1.77197e-32	0.430207	0.732	0.568	3.97949e-28	0	Gbp7
1.94914e-32	0.264657	0.592	0.42	4.37737e-28	0	Hmg20b
3.32925e-32	0.30479	0.67	0.429	7.47682e-28	0	Sdc3
1.06851e-31	0.306132	0.556	0.366	2.39966e-27	0	Prnp
1.10071e-31	0.356524	0.639	0.362	2.47196e-27	0	Thrsp
1.12793e-31	0.347689	0.98	0.834	2.5331e-27	0	Cd81
1.49683e-31	0.31206	0.829	0.681	3.36158e-27	0	Ndufa4
1.63085e-31	0.283501	0.634	0.412	3.66256e-27	0	Adcy4
2.01277e-31	0.376393	0.555	0.339	4.52029e-27	0	Gja1
3.36185e-31	0.270786	0.773	0.647	7.55004e-27	0	Arglu1
3.85332e-31	0.251881	0.458	0.297	8.65378e-27	0	Itpripl1
4.81948e-31	0.280056	0.746	0.582	1.08236e-26	0	Klhl24
5.06684e-31	0.274312	0.728	0.558	1.13791e-26	0	Atxn7l3b
7.43968e-31	0.272624	0.673	0.486	1.6708e-26	0	Ralgapa1
9.56656e-31	0.265182	0.628	0.505	2.14846e-26	0	Phf20l1
1.02688e-30	0.339465	0.756	0.498	2.30618e-26	0	Dlc1
1.96797e-30	0.300634	0.847	0.668	4.41968e-26	0	Kif5b
2.17658e-30	0.372912	0.935	0.667	4.88816e-26	0	Eng
2.55575e-30	0.276523	0.579	0.42	5.73971e-26	0	Igf1r
2.96777e-30	0.261756	0.601	0.441	6.66502e-26	0	Higd2a
3.01067e-30	0.289516	0.485	0.305	6.76137e-26	0	Amotl2
3.80326e-30	0.271948	0.787	0.647	8.54137e-26	0	Ddx6
4.42878e-30	0.272962	0.638	0.473	9.94614e-26	0	Rnf130
5.55846e-30	0.265401	0.522	0.325	1.24832e-25	0	Kif26a
1.14878e-29	0.252986	0.56	0.392	2.57994e-25	0	Rapgef2
1.6876e-29	0.291335	0.632	0.37	3.79001e-25	0	Efna1
1.80475e-29	0.259496	0.628	0.49	4.0531e-25	0	Herc1
2.08447e-29	0.391455	0.967	0.68	4.6813e-25	0	Epas1
3.62853e-29	0.277214	0.776	0.608	8.14895e-25	0	Rab2a
6.75464e-29	0.293274	0.749	0.582	1.51696e-24	0	Pcmtd1
1.85688e-28	0.279543	0.848	0.7	4.17017e-24	0	Sec62
2.36273e-28	0.281493	0.659	0.471	5.30622e-24	0	Slc50a1
2.77092e-28	0.269529	0.737	0.593	6.22294e-24	0	Nop53
3.24513e-28	0.362592	0.946	0.766	7.28792e-24	0	Marcks
3.71003e-28	0.289949	0.78	0.632	8.33199e-24	0	Snx3
4.56667e-28	0.272022	0.595	0.386	1.02558e-23	0	Mcc
4.57707e-28	0.301756	0.599	0.385	1.02792e-23	0	Limch1
9.34515e-28	0.270449	0.634	0.422	2.09873e-23	0	Gimap1
1.38376e-27	0.35786	0.942	0.667	3.10765e-23	0	Crip2
1.58644e-27	0.338647	0.841	0.633	3.56283e-23	0	Ctsl
1.81719e-27	0.250354	0.526	0.362	4.08104e-23	0	Cers4
2.32748e-27	0.284843	0.801	0.634	5.22706e-23	0	Uqcrb
3.05163e-27	0.327279	0.769	0.55	6.85334e-23	0	Klf9
3.14762e-27	0.276127	0.73	0.553	7.06893e-23	0	Kif1b
3.61886e-27	0.272927	0.876	0.708	8.12723e-23	0	Gnb1
3.88799e-27	0.258615	0.766	0.603	8.73164e-23	0	Sppl2a
5.25165e-27	0.261647	0.984	0.91	1.17942e-22	0	Ddx5
7.60892e-27	0.252345	0.636	0.487	1.70881e-22	0	Chmp5
1.20062e-26	0.274005	0.675	0.505	2.69635e-22	0	Gpx4
6.05478e-26	0.368707	0.922	0.555	1.35978e-21	0	Emcn
1.42188e-25	0.353194	0.969	0.881	3.19326e-21	0	Actg1
1.56686e-25	0.271981	0.776	0.602	3.51885e-21	0	Ywhaq
2.82652e-25	0.267577	0.817	0.644	6.34779e-21	0	Nr3c1
2.89582e-25	0.287189	0.598	0.367	6.50344e-21	0	Efnb1
3.81323e-25	0.282993	0.689	0.453	8.56376e-21	0	Fzd4
3.98356e-25	0.286691	0.913	0.721	8.94628e-21	0	Tns1
1.66113e-24	0.255809	0.684	0.52	3.73056e-20	0	Peak1
2.59419e-24	0.262687	0.652	0.462	5.82603e-20	0	Tmcc3
9.30851e-24	0.265242	0.626	0.45	2.0905e-19	0	Ttc28
1.59523e-23	0.287972	0.874	0.748	3.58257e-19	0	Myh9
3.05422e-23	0.268648	0.904	0.778	6.85917e-19	0	Msn
3.38357e-23	0.269589	0.773	0.556	7.59883e-19	0	Rbpms
4.10851e-23	0.250422	0.8	0.655	9.22688e-19	0	Sumo2
1.07147e-22	0.252275	0.724	0.56	2.40631e-18	0	Bnip2
1.60511e-22	0.302202	0.581	0.397	3.60477e-18	0	Nudt4
7.17033e-22	0.279647	0.782	0.571	1.61031e-17	0	Anxa3
6.8971e-21	0.270029	0.713	0.484	1.54895e-16	0	Uaca
7.89128e-21	0.255669	0.643	0.451	1.77222e-16	0	Cbfa2t3
7.93301e-21	0.41635	0.421	0.314	1.78159e-16	0	Cdkn1a
8.45008e-21	0.331134	0.533	0.384	1.89772e-16	0	Gbp4
2.9055e-20	0.299823	0.507	0.309	6.52516e-16	0	Pcdh17
2.95922e-20	0.263318	0.757	0.493	6.64582e-16	0	Slc43a3
3.75371e-20	0.253733	0.642	0.424	8.43007e-16	0	Ndrg1
5.05097e-20	0.253614	0.78	0.584	1.13435e-15	0	Bmpr2
8.06722e-20	0.287839	0.584	0.425	1.81174e-15	0	Gbp2
9.26169e-20	0.28108	0.816	0.68	2.07999e-15	0	Dynll1
1.23636e-19	0.276889	0.778	0.499	2.77663e-15	0	Icam2
2.31611e-19	0.306832	0.931	0.616	5.20153e-15	0	Podxl
4.58232e-19	0.272585	0.984	0.877	1.0291e-14	0	Gnas
5.81914e-19	0.276868	0.822	0.687	1.30686e-14	0	Klf6
9.91178e-19	0.267541	0.908	0.762	2.22599e-14	0	Selenow
1.13555e-18	0.290199	0.936	0.791	2.55023e-14	0	Ifitm2
1.97979e-18	0.268594	0.955	0.858	4.44621e-14	0	Myl6
2.06572e-18	0.263252	0.9	0.738	4.63919e-14	0	Zfp36l1
3.54499e-18	0.300284	0.781	0.543	7.96133e-14	0	Cd9
4.1634e-18	0.265921	0.947	0.85	9.35016e-14	0	Eif1
8.59466e-17	0.280664	0.653	0.524	1.93019e-12	0	Rhob
1.16629e-16	0.271137	0.86	0.533	2.61926e-12	0	Mmrn2
4.63941e-16	0.270238	0.905	0.755	1.04192e-11	0	Ubb
4.83049e-16	0.258874	0.757	0.532	1.08483e-11	0	Gstm1
2.20199e-15	0.251962	0.515	0.281	4.94524e-11	0	Lamb1
2.98964e-15	0.295809	0.646	0.447	6.71413e-11	0	Hes1
3.53019e-15	0.254711	0.935	0.771	7.92809e-11	0	Zbtb20
2.54244e-13	0.268713	0.857	0.543	5.70981e-09	0	Cd34
1.89442e-05	0.273744	0.382	0.309	0.425448	0	Egr1
0	2.03399	0.867	0.194	0	1	Alpl
0	2.02215	0.996	0.699	0	1	Tm4sf1
0	1.95517	0.762	0.115	0	1	Sema3g
0	1.9298	0.853	0.279	0	1	Stmn2
0	1.5293	0.563	0.036	0	1	Col8a1
0	1.5198	0.831	0.305	0	1	Sox17
0	1.36074	0.601	0.074	0	1	Hey1
0	0.983057	0.535	0.073	0	1	St8sia6
0	0.868544	0.456	0.04	0	1	Eps8l2
3.75775e-307	1.52195	0.9	0.515	8.43917e-303	1	Tsc22d1
6.03148e-296	1.56324	0.904	0.664	1.35455e-291	1	Bsg
4.92889e-295	1.07673	0.6	0.238	1.10693e-290	1	Cdk19
1.98397e-273	1.16782	0.843	0.371	4.45559e-269	1	Efnb2
2.08319e-268	2.02158	0.622	0.122	4.67843e-264	1	Edn1
1.16264e-265	1.73948	0.869	0.544	2.61105e-261	1	Slc6a6
2.17234e-265	1.27497	0.909	0.515	4.87864e-261	1	Mecom
6.17583e-261	0.962141	0.6	0.172	1.38697e-256	1	Fam181b
7.49085e-255	0.956107	0.701	0.278	1.68229e-250	1	Mpzl1
1.13327e-244	0.618383	0.367	0.041	2.5451e-240	1	Prom1
2.97719e-242	1.40404	0.753	0.312	6.68617e-238	1	Glul
4.76997e-242	1.00842	0.438	0.038	1.07124e-237	1	Gja4
3.13803e-233	0.790742	0.487	0.1	7.0474e-229	1	Crispld1
2.39899e-220	1.08489	0.915	0.622	5.38766e-216	1	Mast4
5.94002e-220	1.10427	0.9	0.634	1.33401e-215	1	Clec2d
1.39033e-216	1.11031	0.687	0.369	3.12241e-212	1	Pdcd4
3.11236e-214	0.76032	0.595	0.225	6.98973e-210	1	St6galnac3
5.07003e-213	0.964711	0.894	0.601	1.13863e-208	1	Mapk3
1.52372e-206	0.731896	0.566	0.185	3.42197e-202	1	St6galnac2
3.832e-205	1.47357	0.897	0.539	8.60592e-201	1	Id1
9.2257e-193	0.884169	0.602	0.204	2.07191e-188	1	Unc5b
2.03695e-190	0.784122	0.452	0.097	4.57459e-186	1	Atp2a3
7.84231e-189	0.713663	0.367	0.038	1.76123e-184	1	Alox12
8.78724e-188	1.04121	0.698	0.303	1.97344e-183	1	Slc26a10
1.9283e-187	0.596444	0.28	0.022	4.33058e-183	1	Scgb3a1
2.08402e-186	1.22313	0.974	0.708	4.68028e-182	1	Ltbp4
4.16782e-185	0.748503	0.464	0.113	9.36009e-181	1	Ptprr
1.15032e-180	0.664973	0.254	0.007	2.5834e-176	1	Gja5
6.79054e-180	0.79358	0.568	0.175	1.52502e-175	1	Epha4
1.90627e-179	0.880656	0.838	0.506	4.28111e-175	1	Acvrl1
6.64804e-177	1.50477	0.514	0.079	1.49302e-172	1	Fbln5
1.12326e-176	0.901939	0.713	0.282	2.52261e-172	1	Sema7a
1.6149e-175	1.00498	0.896	0.543	3.62674e-171	1	Icam2
4.16223e-171	0.848861	0.867	0.583	9.34753e-167	1	Nck1
7.18624e-171	0.676285	0.587	0.267	1.61389e-166	1	Itprid2
1.82156e-167	0.777462	0.739	0.4	4.09087e-163	1	Rgs3
4.48692e-167	0.619338	0.31	0.076	1.00767e-162	1	Amd1
7.34704e-167	0.589316	0.23	0.01	1.65e-162	1	Nebl
3.17797e-166	1.13231	0.986	0.75	7.13709e-162	1	Epas1
5.57152e-164	0.824197	0.597	0.249	1.25125e-159	1	Hist1h2bc
1.33771e-160	0.778858	0.764	0.399	3.00424e-156	1	Pcdh1
2.5103e-159	1.01049	0.966	0.727	5.63763e-155	1	S1pr1
9.48731e-158	0.760003	0.674	0.336	2.13066e-153	1	Jag2
1.6301e-157	0.774628	0.526	0.192	3.66087e-153	1	Prdm16
1.44683e-156	0.842478	0.729	0.383	3.24929e-152	1	Plcb1
5.42738e-152	0.714473	0.732	0.366	1.21888e-147	1	Map4k3
6.18668e-152	0.870442	0.875	0.569	1.3894e-147	1	Pls3
1.07141e-146	1.24151	0.957	0.62	2.40617e-142	1	Fbln2
1.4437e-146	1.28623	0.946	0.65	3.24227e-142	1	Id3
1.57879e-146	0.453645	0.304	0.052	3.54565e-142	1	Lrrc3b
1.03957e-144	0.86632	0.445	0.166	2.33467e-140	1	Jag1
5.81874e-144	0.502574	0.367	0.095	1.30677e-139	1	Car7
6.02566e-144	0.522876	0.408	0.124	1.35324e-139	1	Pik3r3
1.14928e-143	0.694929	0.585	0.258	2.58106e-139	1	Tpst1
1.63725e-141	1.02828	0.976	0.687	3.67694e-137	1	Podxl
1.93924e-141	0.811653	0.712	0.401	4.35516e-137	1	Smad7
5.52089e-141	0.852035	0.898	0.699	1.23988e-136	1	Anp32a
7.19712e-141	1.01435	0.869	0.52	1.61633e-136	1	Sox18
1.71791e-140	0.794606	0.849	0.62	3.85808e-136	1	Cd2ap
1.75438e-140	1.02645	0.447	0.068	3.93998e-136	1	Tgfb2
7.60628e-140	0.615219	0.526	0.199	1.70822e-135	1	Eva1a
4.29124e-139	0.857228	0.841	0.514	9.63726e-135	1	Uaca
8.72745e-139	0.657836	0.605	0.269	1.96001e-134	1	Fam13c
9.25437e-138	0.797584	0.812	0.52	2.07835e-133	1	Fryl
9.05077e-137	0.689321	0.729	0.426	2.03262e-132	1	Il10rb
2.60193e-135	0.87491	0.948	0.745	5.84341e-131	1	Utrn
2.66566e-134	0.737786	0.713	0.37	5.98655e-130	1	Rasgrf2
4.16673e-134	0.557224	0.536	0.214	9.35764e-130	1	Pdgfd
2.07191e-132	1.01994	0.733	0.356	4.6531e-128	1	Kctd12b
3.38998e-131	0.74259	0.764	0.413	7.61321e-127	1	She
7.00769e-131	0.550261	0.519	0.198	1.57379e-126	1	Fam129b
1.54352e-130	0.726012	0.738	0.421	3.46643e-126	1	Smpdl3a
5.60834e-130	0.82038	0.933	0.71	1.25952e-125	1	Actn4
1.62647e-129	0.728532	0.645	0.3	3.65272e-125	1	Socs2
9.02517e-129	0.711386	0.515	0.165	2.02687e-124	1	Msx1
2.71445e-128	0.705252	0.682	0.361	6.09611e-124	1	Gata2
7.28643e-128	0.483779	0.388	0.121	1.63639e-123	1	Itpr3
9.59622e-128	0.879609	0.663	0.311	2.15512e-123	1	Irf7
3.85662e-127	0.387566	0.242	0.047	8.66119e-123	1	Smad6
5.08988e-127	0.372723	0.193	0.01	1.14309e-122	1	Dusp26
1.69504e-125	0.486259	0.402	0.142	3.80672e-121	1	Eogt
1.86556e-124	1.15809	0.985	0.808	4.18967e-120	1	Ly6a
2.68075e-124	0.916931	0.835	0.517	6.02043e-120	1	Aqp7
3.16028e-124	0.729651	0.713	0.425	7.09736e-120	1	Itm2c
4.67775e-124	0.811261	0.74	0.388	1.05053e-119	1	Ephx1
3.90094e-123	0.933665	0.97	0.732	8.76073e-119	1	Crip2
5.04279e-123	0.901704	0.994	0.921	1.13251e-118	1	Ly6e
1.11844e-122	0.837801	0.918	0.675	2.51179e-118	1	Clic4
2.13465e-122	0.9667	0.952	0.745	4.794e-118	1	Kitl
6.71634e-122	0.736611	0.841	0.567	1.50835e-117	1	Ehd1
2.48558e-121	0.825098	0.937	0.678	5.58213e-117	1	Ece1
1.90476e-120	0.493342	0.419	0.137	4.27772e-116	1	Sipa1l2
1.93466e-120	0.627732	0.485	0.239	4.34487e-116	1	Azin1
7.0593e-120	0.996085	0.906	0.601	1.58538e-115	1	Myo10
8.35888e-120	0.957741	0.939	0.658	1.87724e-115	1	Pdgfb
8.80109e-120	0.706225	0.723	0.421	1.97655e-115	1	Xaf1
3.27901e-118	0.707892	0.787	0.508	7.36401e-114	1	Psme2
1.19034e-117	0.72885	0.789	0.496	2.67327e-113	1	Arhgap5
4.77557e-116	1.22947	0.721	0.236	1.0725e-111	1	Btnl9
6.44038e-116	0.79935	0.874	0.544	1.44638e-111	1	F11r
6.70368e-116	0.464824	0.382	0.119	1.50551e-111	1	Crybg1
1.76423e-114	1.19999	0.955	0.78	3.96212e-110	1	Cxcl12
4.54789e-114	0.704955	0.671	0.309	1.02136e-109	1	Tm6sf1
8.93841e-114	0.62185	0.548	0.234	2.00739e-109	1	Ldb2
6.05376e-113	0.618578	0.587	0.245	1.35955e-108	1	Rapgef4
7.03033e-112	0.848917	0.992	0.939	1.57887e-107	1	H2-D1
4.54246e-111	0.882428	0.925	0.602	1.02014e-106	1	Mmrn2
1.85966e-110	0.96048	0.968	0.721	4.17643e-106	1	Slc9a3r2
2.21149e-110	0.580536	0.519	0.222	4.96657e-106	1	Msrb3
3.64053e-110	0.716127	0.501	0.218	8.17591e-106	1	Tbx3
5.46368e-110	0.94382	0.993	0.772	1.22703e-105	1	Pecam1
3.59613e-109	0.412288	0.373	0.135	8.07619e-105	1	Tpgs2
3.65915e-109	0.489544	0.496	0.222	8.21772e-105	1	Cables2
1.34966e-107	0.501041	0.466	0.211	3.03106e-103	1	Sox13
5.7747e-107	0.457955	0.303	0.082	1.29688e-102	1	Cx3cl1
5.92042e-106	1.03292	0.995	0.831	1.32961e-101	1	Ly6c1
7.32054e-106	0.295704	0.17	0.009	1.64405e-101	1	Tmem178
7.82073e-106	0.465603	0.464	0.2	1.75638e-101	1	Abr
1.11097e-103	0.917209	0.835	0.538	2.49502e-99	1	Ccnd2
1.21369e-103	0.38834	0.274	0.063	2.7257e-99	1	Fez1
1.81571e-103	1.13926	0.637	0.316	4.07773e-99	1	Isg15
7.26285e-103	0.667387	0.825	0.591	1.63109e-98	1	Map4
1.23237e-102	0.660402	0.688	0.423	2.76767e-98	1	Smarca2
1.53879e-102	0.80998	0.855	0.577	3.45581e-98	1	Psmb8
4.34943e-102	0.467148	0.345	0.091	9.76796e-98	1	Plscr1
1.35078e-101	0.478593	0.499	0.212	3.03358e-97	1	Fzd6
3.23289e-101	0.69577	0.881	0.647	7.26042e-97	1	Adam15
3.7083e-101	0.77852	0.871	0.54	8.3281e-97	1	Ecscr
5.7179e-101	0.670634	0.892	0.688	1.28413e-96	1	Tapbp
7.01884e-101	0.304192	0.208	0.034	1.57629e-96	1	Slc12a5
8.49932e-101	1.43562	0.388	0.077	1.90878e-96	1	Clu
1.23889e-100	0.522821	0.602	0.313	2.7823e-96	1	Slc44a2
1.74196e-100	0.271496	0.19	0.03	3.9121e-96	1	Il20rb
1.76847e-100	0.832549	0.948	0.663	3.97164e-96	1	Cyyr1
2.88566e-100	0.707887	0.84	0.575	6.48061e-96	1	Rras
2.95531e-100	0.904366	0.882	0.54	6.63704e-96	1	Tinagl1
5.19547e-100	0.442154	0.421	0.182	1.1668e-95	1	Usp46
2.74817e-99	0.663142	0.703	0.422	6.17184e-95	1	Efna1
3.93144e-99	0.388531	0.26	0.072	8.82922e-95	1	Fgfr3
6.62455e-99	0.99593	0.997	0.764	1.48774e-94	1	Ptprb
1.06979e-98	0.6317	0.705	0.384	2.40253e-94	1	Clstn1
2.19205e-98	0.732503	0.893	0.657	4.92291e-94	1	Psme1
3.92416e-98	0.776389	0.365	0.115	8.81287e-94	1	Vegfc
1.66414e-97	0.593304	0.762	0.514	3.73732e-93	1	Ralgapa1
2.71112e-97	0.548984	0.581	0.276	6.08864e-93	1	B4galt4
2.85752e-97	0.758146	0.926	0.704	6.41743e-93	1	Atox1
1.0716e-96	0.709934	0.713	0.384	2.40659e-92	1	C130074G19Rik
1.23656e-96	0.525884	0.385	0.127	2.77706e-92	1	Lrrc32
2.33682e-96	0.592103	0.574	0.298	5.24803e-92	1	Phf11d
4.08317e-96	0.523325	0.423	0.178	9.16999e-92	1	Atp13a3
5.78337e-96	0.58785	0.65	0.343	1.29883e-91	1	Mrtfb
5.95066e-96	0.80897	0.908	0.661	1.3364e-91	1	Rdx
1.35196e-95	0.587758	0.645	0.347	3.03624e-91	1	Kif26a
1.98959e-95	0.666441	0.788	0.542	4.46822e-91	1	Notch1
2.17585e-95	0.583359	0.701	0.444	4.88652e-91	1	Kctd10
2.47162e-95	0.269841	0.157	0.019	5.55076e-91	1	Kazald1
1.39306e-94	0.81875	0.958	0.731	3.12854e-90	1	Eng
5.16369e-94	0.447458	0.369	0.155	1.15966e-89	1	Bnip3
2.82778e-93	0.567213	0.546	0.246	6.35062e-89	1	Gcnt2
6.28776e-93	0.621258	0.781	0.477	1.41211e-88	1	Ptprm
1.66628e-92	0.884884	0.966	0.773	3.74213e-88	1	Mgll
2.04014e-92	0.580347	0.705	0.449	4.58176e-88	1	Tap2
1.07878e-91	0.551364	0.672	0.429	2.42273e-87	1	Elovl5
1.08469e-91	0.55201	0.602	0.309	2.436e-87	1	Trim47
2.71208e-91	0.747934	0.877	0.597	6.0908e-87	1	Heg1
3.35354e-91	0.733222	0.983	0.871	7.53139e-87	1	Cd81
4.25611e-91	0.771862	0.694	0.414	9.55838e-87	1	Wars
6.01756e-91	0.441286	0.334	0.111	1.35142e-86	1	A530083M17Rik
5.87533e-90	0.790295	0.983	0.903	1.31948e-85	1	H2-K1
6.43803e-90	0.734044	0.834	0.601	1.44585e-85	1	Cyb5r3
9.90321e-90	0.890389	0.929	0.727	2.22406e-85	1	Bst2
2.12256e-88	0.752785	0.812	0.501	4.76684e-84	1	Abcb1a
2.59848e-88	0.586628	0.752	0.442	5.83566e-84	1	Adcy4
4.7162e-88	0.547401	0.772	0.533	1.05916e-83	1	Ypel3
1.10402e-87	0.401817	0.385	0.152	2.47941e-83	1	Magix
2.56251e-87	0.672499	0.667	0.411	5.75487e-83	1	Efnb1
1.03005e-86	0.500479	0.596	0.331	2.31329e-82	1	Arl2bp
2.28332e-86	0.511342	0.623	0.368	5.12787e-82	1	Adipor2
3.73089e-86	0.45296	0.275	0.062	8.37882e-82	1	Rnf152
7.52057e-86	1.31375	0.707	0.358	1.68897e-81	1	Igfbp3
1.4825e-85	0.51771	0.606	0.309	3.3294e-81	1	Ppp1r16b
3.89902e-85	1.29908	0.619	0.159	8.75641e-81	1	Rbp7
1.07488e-84	0.605686	0.787	0.519	2.41396e-80	1	Tanc1
2.75343e-84	0.436895	0.483	0.225	6.18365e-80	1	Tmem44
2.50563e-83	0.537199	0.596	0.324	5.62714e-79	1	Osmr
5.71065e-83	0.56057	0.69	0.44	1.2825e-78	1	Crybg3
1.34122e-82	0.391804	0.368	0.139	3.01211e-78	1	Maoa
7.55374e-82	0.619365	0.809	0.606	1.69642e-77	1	Spop
1.47497e-81	0.466628	0.454	0.229	3.31248e-77	1	Mtmr10
3.04651e-81	0.512846	0.552	0.313	6.84185e-77	1	Cyth3
3.75802e-81	0.476878	0.533	0.278	8.43976e-77	1	Agrn
5.37212e-81	0.543371	0.772	0.52	1.20647e-76	1	Gabarapl2
5.47629e-81	0.680378	0.985	0.888	1.22986e-76	1	Txnip
5.67275e-81	1.07941	0.896	0.567	1.27399e-76	1	Cldn5
8.00656e-81	0.658448	0.915	0.733	1.79811e-76	1	Sptan1
1.28819e-80	0.527446	0.752	0.516	2.89301e-76	1	Srp14
2.31515e-80	0.700348	0.945	0.791	5.19936e-76	1	Selenow
2.34773e-80	0.731282	0.923	0.722	5.27254e-76	1	Ets1
3.21716e-80	0.626413	0.746	0.509	7.22509e-76	1	Lgals9
5.99748e-80	0.309759	0.221	0.059	1.34691e-75	1	Apba1
8.48884e-80	0.639581	0.943	0.749	1.90642e-75	1	Arhgap31
1.31161e-79	0.67007	0.739	0.451	2.94561e-75	1	H2-Q4
1.9115e-79	0.431979	0.488	0.252	4.29285e-75	1	Ak3
6.13561e-79	0.392056	0.392	0.169	1.37793e-74	1	Gulp1
7.07218e-79	0.476957	0.459	0.217	1.58827e-74	1	Gfod1
8.95395e-79	0.556073	0.754	0.503	2.01088e-74	1	Cltb
1.52954e-78	0.669074	0.772	0.491	3.43504e-74	1	Gask1b
2.30357e-78	0.578959	0.683	0.398	5.17335e-74	1	Cdc42ep1
2.44059e-78	0.578184	0.707	0.473	5.48107e-74	1	Atp1b3
3.40931e-78	0.380928	0.33	0.134	7.65663e-74	1	Arl15
1.15815e-77	0.580205	0.751	0.498	2.60098e-73	1	Slc50a1
1.33462e-77	0.485422	0.434	0.199	2.99729e-73	1	Ddit4
4.7067e-77	0.516741	0.729	0.484	1.05703e-72	1	Arl6ip5
6.10876e-77	0.576026	0.735	0.488	1.37191e-72	1	Psmb10
1.01069e-76	0.417497	0.495	0.282	2.2698e-72	1	Numb
1.09611e-76	0.423048	0.435	0.192	2.46165e-72	1	Aig1
1.79858e-76	0.601357	0.783	0.515	4.03925e-72	1	Adgrg1
2.21792e-76	0.594686	0.91	0.723	4.98101e-72	1	Tpm3
3.51981e-76	0.529165	0.642	0.399	7.90479e-72	1	Aida
3.96541e-76	0.764339	0.974	0.766	8.90551e-72	1	Ehd2
4.34882e-76	0.663769	0.898	0.669	9.76659e-72	1	S100a13
6.81236e-76	0.590687	0.824	0.608	1.52992e-71	1	Pcmtd1
8.29679e-76	0.280768	0.11	0.007	1.86329e-71	1	Gper1
8.44149e-76	0.565959	0.824	0.608	1.89579e-71	1	Myl12b
1.55062e-75	0.633955	0.868	0.629	3.48238e-71	1	Tspo
1.90847e-75	0.591826	0.737	0.502	4.28604e-71	1	9930111J21Rik2
3.08723e-75	0.612725	0.575	0.272	6.93331e-71	1	Mcam
6.93888e-75	0.583753	0.85	0.633	1.55833e-70	1	Nfe2l1
9.47626e-75	0.375028	0.351	0.131	2.12818e-70	1	Arhgef28
9.86992e-75	0.926133	0.863	0.68	2.21659e-70	1	Klf2
5.46839e-74	0.635043	0.453	0.147	1.22809e-69	1	Stmn1
5.70526e-74	0.711179	0.987	0.92	1.28129e-69	1	Ptma
8.7334e-74	0.640188	0.908	0.628	1.96135e-69	1	S100a16
9.1104e-74	0.428724	0.48	0.25	2.04601e-69	1	Gnpda2
9.85949e-74	0.351893	0.335	0.141	2.21424e-69	1	Iffo2
1.56085e-73	0.517804	0.614	0.377	3.50535e-69	1	H2-T22
3.00072e-73	0.516822	0.661	0.431	6.73901e-69	1	Rexo2
4.45636e-73	0.329566	0.255	0.071	1.00081e-68	1	Cit
7.39881e-73	0.628366	0.928	0.764	1.66163e-68	1	Atp5j
8.03433e-73	0.758571	0.443	0.151	1.80435e-68	1	Gadd45g
2.36775e-72	0.592257	0.474	0.201	5.3175e-68	1	Ifi47
2.92906e-72	0.477898	0.56	0.339	6.57807e-68	1	Vps36
2.984e-72	0.383398	0.348	0.134	6.70148e-68	1	Atp8b1
3.06885e-72	0.575059	0.618	0.352	6.89203e-68	1	Lpar6
3.43974e-72	0.790766	0.985	0.9	7.72496e-68	1	Cst3
6.09822e-72	0.534828	0.775	0.543	1.36954e-67	1	Tmco1
6.91753e-72	0.73063	0.938	0.786	1.55354e-67	1	Ubb
1.35438e-71	0.773679	0.46	0.204	3.04166e-67	1	Ifit2
1.69629e-71	0.496933	0.736	0.524	3.80953e-67	1	Abhd17a
2.34442e-71	0.67131	0.647	0.356	5.26509e-67	1	Gbp3
5.89265e-71	0.607995	0.74	0.465	1.32337e-66	1	Lima1
9.33514e-71	0.769647	0.991	0.897	2.09649e-66	1	Ifitm3
1.18643e-70	0.515064	0.65	0.389	2.66448e-66	1	Ceacam1
1.29327e-70	0.665092	0.983	0.905	2.90443e-66	1	Gnas
1.69211e-70	0.412866	0.491	0.253	3.80014e-66	1	Fat4
1.76102e-70	0.596265	0.931	0.778	3.9549e-66	1	Sh3glb1
1.88435e-70	0.503433	0.601	0.356	4.23187e-66	1	Nxn
2.00572e-70	0.589856	0.885	0.68	4.50445e-66	1	Tmod3
3.0075e-70	0.54774	0.717	0.48	6.75425e-66	1	Cdc42bpa
4.86396e-70	0.598331	0.709	0.453	1.09235e-65	1	Psmb9
5.80611e-70	0.374782	0.423	0.223	1.30394e-65	1	Ormdl3
1.10954e-69	0.575131	0.587	0.318	2.49182e-65	1	Rtp4
2.78584e-69	0.567063	0.818	0.633	6.25643e-65	1	Sp100
2.79345e-69	0.502467	0.54	0.296	6.27353e-65	1	Lmo1
3.31339e-69	0.644435	0.772	0.527	7.44121e-65	1	Tubb2a
4.41966e-69	0.555748	0.798	0.561	9.92567e-65	1	Luzp1
1.27538e-68	0.533133	0.668	0.423	2.86424e-64	1	Mcc
2.64107e-68	0.586394	0.627	0.365	5.93132e-64	1	Dll4
3.09523e-68	0.603835	0.699	0.418	6.95126e-64	1	Oaz2
3.15576e-68	0.483217	0.698	0.484	7.08721e-64	1	Ssu72
3.87427e-68	0.682965	0.442	0.173	8.70084e-64	1	Depp1
7.80164e-68	0.804724	0.987	0.787	1.75209e-63	1	Cdh5
2.12905e-67	0.509766	0.668	0.403	4.78142e-63	1	S100a1
3.74726e-67	0.616623	0.606	0.31	8.4156e-63	1	Akap12
4.45716e-67	0.418007	0.472	0.227	1.00099e-62	1	Sncaip
2.67138e-66	0.608619	0.558	0.307	5.99938e-62	1	Gbp5
2.79365e-66	0.628981	0.929	0.762	6.27397e-62	1	Itpkb
3.25444e-66	0.50204	0.768	0.534	7.30882e-62	1	Btbd7
3.58642e-66	0.773103	0.645	0.282	8.05437e-62	1	Pcp4l1
4.3519e-66	0.644954	0.924	0.732	9.7735e-62	1	Ablim1
5.90981e-66	0.614472	0.947	0.775	1.32723e-61	1	Laptm4a
8.213e-66	0.822772	0.99	0.784	1.84448e-61	1	Flt1
1.39854e-65	0.506842	0.795	0.562	3.14084e-61	1	Cox5a
2.45183e-65	0.308449	0.131	0.015	5.50632e-61	1	Bmx
2.47989e-65	0.667741	0.835	0.528	5.56933e-61	1	Tmem88
2.52704e-65	0.477826	0.704	0.478	5.67523e-61	1	Ccny
3.14565e-65	0.535559	0.808	0.583	7.06449e-61	1	Bnip2
4.23083e-65	0.403239	0.462	0.275	9.50159e-61	1	Pgrmc2
4.60924e-65	0.331069	0.305	0.129	1.03514e-60	1	Dbndd2
6.39741e-65	0.345879	0.359	0.171	1.43673e-60	1	Hist3h2a
7.14921e-65	0.716681	0.511	0.258	1.60557e-60	1	Adamts1
8.35314e-65	0.432308	0.433	0.195	1.87595e-60	1	Syt7
9.3216e-65	0.62056	0.747	0.459	2.09344e-60	1	Dach1
2.8142e-64	0.697771	0.715	0.512	6.32014e-60	1	Sgk1
3.0595e-64	0.470849	0.719	0.488	6.87102e-60	1	Marc2
3.8781e-64	0.559324	0.933	0.804	8.70943e-60	1	Msn
3.90299e-64	0.401113	0.456	0.23	8.76534e-60	1	Spata13
4.10696e-64	0.552957	0.805	0.547	9.22342e-60	1	Cd151
4.21159e-64	0.437003	0.685	0.466	9.45839e-60	1	Ccdc12
4.31892e-64	0.488512	0.79	0.557	9.69942e-60	1	1810037I17Rik
5.12762e-64	0.517439	0.873	0.681	1.15156e-59	1	Aes
6.44983e-64	0.589874	0.978	0.858	1.4485e-59	1	App
9.59759e-64	0.812251	0.994	0.818	2.15543e-59	1	Cav1
1.59348e-63	0.436614	0.594	0.355	3.57864e-59	1	Inpp1
1.67601e-63	0.485895	0.616	0.381	3.76399e-59	1	Pla2g16
1.81669e-63	0.514819	0.633	0.405	4.07993e-59	1	Exoc6
5.28311e-63	0.530897	0.89	0.709	1.18648e-58	1	Tmem59
1.01932e-62	0.728813	0.968	0.752	2.2892e-58	1	Cd93
1.79694e-62	0.383682	0.326	0.121	4.03556e-58	1	Ssu2
2.05595e-62	0.479205	0.757	0.533	4.61725e-58	1	Syf2
2.4987e-62	0.491627	0.815	0.608	5.61159e-58	1	Klhl24
2.51989e-62	0.814883	0.744	0.552	5.65917e-58	1	Klf4
2.62461e-62	0.489215	0.767	0.532	5.89435e-58	1	Gna11
6.49282e-62	0.630208	0.704	0.439	1.45816e-57	1	Plk2
1.14448e-61	0.405251	0.603	0.359	2.57027e-57	1	Lzts2
1.47617e-61	0.732683	0.983	0.798	3.31517e-57	1	Egfl7
2.04117e-61	0.645689	0.908	0.7	4.58406e-57	1	Snrk
2.44723e-61	0.503487	0.717	0.458	5.49598e-57	1	Gimap1
3.30328e-61	0.394356	0.461	0.237	7.4185e-57	1	Arhgef5
3.74387e-61	0.593146	0.468	0.152	8.40798e-57	1	Sorbs2
3.93413e-61	0.49797	0.47	0.27	8.83527e-57	1	Hhex
5.24436e-61	0.725138	0.987	0.764	1.17778e-56	1	Adgrf5
7.89585e-61	0.691938	0.688	0.459	1.77325e-56	1	Ier2
9.23383e-61	0.419647	0.611	0.382	2.07373e-56	1	Polr2e
1.3234e-60	0.432836	0.641	0.426	2.97209e-56	1	Ifnar2
1.481e-60	0.639473	0.94	0.775	3.32602e-56	1	Tagln2
2.3296e-60	0.36687	0.464	0.247	5.23182e-56	1	Rfxap
4.57399e-60	0.666554	0.954	0.684	1.02723e-55	1	Esam
4.64333e-60	0.442531	0.682	0.478	1.0428e-55	1	Osbpl9
6.70931e-60	0.373539	0.409	0.21	1.50678e-55	1	Ercc1
7.80564e-60	0.493882	0.813	0.592	1.75299e-55	1	Chmp2a
1.15273e-59	0.498867	0.774	0.572	2.5888e-55	1	Smc1a
1.34193e-59	0.59518	0.95	0.804	3.01371e-55	1	Ctnnb1
2.18263e-59	0.498581	0.755	0.546	4.90174e-55	1	Peak1
2.40306e-59	0.641425	0.707	0.437	5.3968e-55	1	Gbp2
2.46544e-59	0.505498	0.567	0.291	5.53688e-55	1	Cd59a
2.50242e-59	0.501881	0.908	0.744	5.61993e-55	1	Gnb1
4.02917e-59	0.259805	0.193	0.062	9.04871e-55	1	Gm45828
4.68643e-59	0.486505	0.766	0.539	1.05248e-54	1	Bnip3l
7.95997e-59	0.346126	0.294	0.103	1.78765e-54	1	Cldn15
8.44386e-59	0.59937	0.979	0.895	1.89632e-54	1	Gnai2
1.08746e-58	0.539268	0.827	0.6	2.44222e-54	1	Rbpms
1.4707e-58	0.452287	0.688	0.475	3.3029e-54	1	Ccser2
5.40026e-58	0.726044	0.449	0.214	1.21279e-53	1	Ifit3
5.56009e-58	0.421558	0.561	0.337	1.24868e-53	1	Tcf3
6.40076e-58	0.584723	0.771	0.499	1.43748e-53	1	Csrp1
7.64027e-58	0.374877	0.421	0.218	1.71585e-53	1	Hyal2
9.42432e-58	0.513033	0.645	0.369	2.11651e-53	1	Tnfsf10
1.07484e-57	0.538974	0.753	0.486	2.41388e-53	1	2900026A02Rik
1.09439e-57	0.631259	0.853	0.575	2.45779e-53	1	Cdh13
1.21062e-57	0.440747	0.651	0.395	2.71881e-53	1	Ggta1
1.21481e-57	0.341531	0.405	0.216	2.72822e-53	1	Trak1
1.5453e-57	0.262152	0.216	0.053	3.47044e-53	1	Lama3
1.74981e-57	0.55735	0.839	0.602	3.92972e-53	1	Syne2
1.86573e-57	0.381847	0.505	0.307	4.19005e-53	1	Xpr1
2.0452e-57	0.508298	0.711	0.497	4.59311e-53	1	Tmcc3
4.71358e-57	0.327097	0.343	0.165	1.05858e-52	1	Slc25a32
5.69751e-57	0.470439	0.775	0.58	1.27955e-52	1	Gsk3b
7.45625e-57	0.644064	0.971	0.82	1.67452e-52	1	Ifitm2
8.11376e-57	0.484602	0.851	0.663	1.82219e-52	1	Tmed10
8.93041e-57	0.363092	0.52	0.321	2.00559e-52	1	Cdk9
1.01187e-56	0.518524	0.664	0.428	2.27245e-52	1	Irf1
1.22483e-56	0.370667	0.439	0.243	2.75073e-52	1	Slc12a7
1.28757e-56	0.387295	0.398	0.175	2.89161e-52	1	Ttll7
1.38677e-56	0.493601	0.313	0.109	3.11442e-52	1	Ifit3b
1.43824e-56	0.822414	0.771	0.496	3.23001e-52	1	Cdkn1c
1.44763e-56	0.610868	0.996	0.944	3.2511e-52	1	Itm2b
2.7696e-56	0.479298	0.871	0.689	6.21996e-52	1	Rabac1
3.2534e-56	0.8826	0.477	0.251	7.30648e-52	1	Ccn1
3.57186e-56	0.426509	0.561	0.319	8.02169e-52	1	Enpp4
3.63976e-56	0.470362	0.699	0.474	8.17417e-52	1	Flnb
4.61472e-56	0.278149	0.201	0.06	1.03637e-51	1	Trpv4
4.64551e-56	0.499296	0.865	0.693	1.04329e-51	1	Hnrnpf
4.91802e-56	0.341712	0.299	0.134	1.10449e-51	1	Enpp3
8.2855e-56	0.713763	0.838	0.585	1.86076e-51	1	Gbp7
9.90192e-56	0.538958	0.787	0.541	2.22377e-51	1	Etl4
1.47622e-55	0.520512	0.882	0.693	3.3153e-51	1	Ppib
1.51329e-55	0.344947	0.441	0.226	3.39855e-51	1	Hip1r
1.65634e-55	0.391508	0.54	0.35	3.71981e-51	1	Timm10b
2.15e-55	0.517305	0.742	0.47	4.82847e-51	1	Rapgef5
2.29542e-55	0.513405	0.858	0.713	5.15506e-51	1	Mxd4
2.37114e-55	0.477508	0.822	0.599	5.32511e-51	1	Sri
2.45988e-55	0.534781	0.754	0.532	5.52441e-51	1	Rasgrp3
5.91007e-55	0.421149	0.543	0.319	1.32728e-50	1	Itpripl1
6.07215e-55	0.381185	0.52	0.313	1.36368e-50	1	Zfp664
7.33292e-55	0.316319	0.41	0.218	1.64683e-50	1	Snx11
7.75488e-55	0.551599	0.777	0.552	1.74159e-50	1	Arid5b
8.54428e-55	0.686132	0.83	0.687	1.91888e-50	1	Cd300lg
1.04234e-54	0.501439	0.792	0.582	2.3409e-50	1	Lrrc8c
1.73491e-54	0.477071	0.678	0.428	3.89625e-50	1	Filip1
1.7804e-54	0.27299	0.223	0.067	3.99841e-50	1	Ankrd33b
1.8443e-54	0.470133	0.737	0.511	4.14192e-50	1	Sod1
2.12254e-54	0.295966	0.343	0.166	4.76679e-50	1	Castor1
2.55489e-54	0.498671	0.764	0.508	5.73777e-50	1	Fgd5
4.19665e-54	0.542733	0.867	0.6	9.42483e-50	1	Rasip1
4.48506e-54	0.528671	0.657	0.389	1.00725e-49	1	Lgals3bp
4.64715e-54	0.475629	0.835	0.66	1.04366e-49	1	Klf13
4.71328e-54	0.417238	0.587	0.363	1.05851e-49	1	Nmi
7.60026e-54	0.361716	0.386	0.182	1.70687e-49	1	Ube2l6
9.55676e-54	0.445223	0.733	0.502	2.14626e-49	1	Chmp5
1.08144e-53	0.274958	0.241	0.094	2.4287e-49	1	Avpi1
1.39135e-53	0.592635	0.889	0.605	3.1247e-49	1	Myct1
1.52365e-53	0.407323	0.666	0.429	3.42182e-49	1	Pgrmc1
1.77072e-53	0.415688	0.61	0.442	3.97668e-49	1	Tnks2
2.24992e-53	0.625836	0.944	0.713	5.05286e-49	1	Cav2
3.18681e-53	0.435976	0.713	0.51	7.15693e-49	1	Map7d1
3.20632e-53	0.474262	0.801	0.624	7.20075e-49	1	Foxn3
4.87003e-53	0.566365	0.952	0.837	1.09371e-48	1	Ubc
7.61998e-53	0.310631	0.394	0.204	1.71129e-48	1	Nosip
1.88731e-52	0.343975	0.359	0.164	4.23853e-48	1	Mertk
1.95414e-52	0.681571	0.681	0.388	4.38862e-48	1	Gbp4
2.74632e-52	0.385685	0.557	0.369	6.16768e-48	1	Slain2
3.77445e-52	0.334527	0.32	0.124	8.47667e-48	1	E230020D15Rik
4.2215e-52	0.352146	0.528	0.329	9.48065e-48	1	Ankrd13a
4.29081e-52	0.324867	0.366	0.182	9.63631e-48	1	Sfxn3
4.85599e-52	0.875926	0.666	0.416	1.09056e-47	1	Rsad2
5.20238e-52	0.557408	0.697	0.474	1.16835e-47	1	H1f0
5.80818e-52	0.46426	0.913	0.784	1.3044e-47	1	Tmbim6
7.15313e-52	0.411489	0.663	0.455	1.60645e-47	1	Pik3c2a
8.13158e-52	0.554183	0.893	0.655	1.82619e-47	1	Ushbp1
1.12402e-51	0.550467	0.857	0.599	2.52433e-47	1	Ptprg
1.82285e-51	0.533752	0.802	0.603	4.09376e-47	1	Foxp1
2.45279e-51	0.676474	0.769	0.586	5.50847e-47	1	Tcim
2.58766e-51	0.300331	0.312	0.14	5.81137e-47	1	Sms
2.81111e-51	0.451778	0.819	0.611	6.3132e-47	1	Nop53
3.51135e-51	0.322352	0.376	0.186	7.88579e-47	1	Phactr1
3.5121e-51	0.482643	0.505	0.284	7.88746e-47	1	Irgm1
4.49796e-51	0.399607	0.583	0.35	1.01015e-46	1	Plscr4
5.61932e-51	0.448072	0.462	0.265	1.26199e-46	1	Hist1h1c
6.59481e-51	0.253546	0.245	0.091	1.48106e-46	1	Mpped2
6.80912e-51	0.472155	0.769	0.59	1.52919e-46	1	Kif1b
9.68971e-51	0.28048	0.249	0.096	2.17611e-46	1	P2ry2
1.15776e-50	0.46543	0.686	0.411	2.6001e-46	1	Btg3
1.27587e-50	0.30893	0.416	0.242	2.86534e-46	1	Ctbp2
1.37286e-50	0.389666	0.564	0.364	3.08316e-46	1	Sertad2
1.52348e-50	0.28048	0.345	0.175	3.42143e-46	1	Sh3bp4
1.60363e-50	0.540859	0.848	0.619	3.60143e-46	1	Prex2
1.93405e-50	0.628579	0.441	0.126	4.34349e-46	1	Plscr2
2.50262e-50	0.343802	0.402	0.202	5.62039e-46	1	Gm12216
2.76405e-50	0.572472	0.922	0.729	6.2075e-46	1	Myl12a
2.96558e-50	0.515223	0.95	0.795	6.6601e-46	1	Chchd2
3.51643e-50	0.39731	0.607	0.407	7.8972e-46	1	Sh2b3
3.85162e-50	0.403279	0.436	0.236	8.64998e-46	1	Chd3
4.14148e-50	0.480895	0.861	0.711	9.30093e-46	1	Kif5b
5.07185e-50	0.333576	0.418	0.229	1.13904e-45	1	Casp7
6.27051e-50	0.398419	0.723	0.538	1.40823e-45	1	Cr1l
7.83093e-50	0.491612	0.899	0.722	1.75867e-45	1	Ctnna1
9.97236e-50	0.481077	0.592	0.373	2.23959e-45	1	Entpd1
1.27901e-49	0.417613	0.615	0.39	2.87241e-45	1	Pggt1b
1.28144e-49	0.272605	0.378	0.204	2.87786e-45	1	Smim12
1.54549e-49	0.314375	0.373	0.189	3.47086e-45	1	Tapbpl
1.90745e-49	0.724301	0.978	0.84	4.28376e-45	1	Crip1
2.56496e-49	0.345347	0.489	0.304	5.76038e-45	1	Idnk
2.65847e-49	0.498248	0.736	0.471	5.97039e-45	1	Lamb2
3.30542e-49	0.423052	0.759	0.554	7.42332e-45	1	Fis1
3.5755e-49	0.372081	0.586	0.374	8.02986e-45	1	Trappc6b
3.90003e-49	0.417328	0.768	0.568	8.75868e-45	1	Psma3
4.14344e-49	0.443047	0.486	0.294	9.30533e-45	1	Nrarp
5.24636e-49	0.479066	0.618	0.392	1.17823e-44	1	Sept11
5.57748e-49	0.44368	0.943	0.838	1.25259e-44	1	Rbm39
6.03028e-49	0.376231	0.441	0.249	1.35428e-44	1	Fas
6.88187e-49	0.332784	0.455	0.255	1.54553e-44	1	Stx6
7.1794e-49	0.348563	0.422	0.192	1.61235e-44	1	Lysmd2
8.46314e-49	0.400351	0.466	0.278	1.90065e-44	1	Bcl2l1
9.09227e-49	0.49436	0.608	0.331	2.04194e-44	1	Clec1a
1.07861e-48	0.448071	0.632	0.414	2.42235e-44	1	Mmp15
1.28675e-48	0.594388	0.939	0.722	2.88978e-44	1	Srgn
1.38493e-48	0.38795	0.548	0.34	3.11027e-44	1	Pnpla2
1.53282e-48	0.429212	0.777	0.567	3.4424e-44	1	D8Ertd738e
2.08637e-48	0.451447	0.84	0.656	4.68557e-44	1	Map1lc3b
2.12223e-48	0.451851	0.848	0.706	4.7661e-44	1	Csde1
2.38043e-48	0.502304	0.657	0.427	5.34597e-44	1	Limch1
2.5615e-48	0.468455	0.835	0.633	5.75261e-44	1	Ywhaq
2.59665e-48	0.357742	0.45	0.232	5.83157e-44	1	Tmem255b
2.69757e-48	0.344127	0.483	0.306	6.0582e-44	1	Cmip
4.02812e-48	0.344734	0.452	0.268	9.04636e-44	1	Sh3glb2
4.14802e-48	0.325383	0.4	0.224	9.31563e-44	1	Zfyve9
5.72638e-48	0.756692	1	0.971	1.28603e-43	1	Fabp4
7.31274e-48	0.417063	0.643	0.426	1.6423e-43	1	Dynlt3
9.12175e-48	0.442676	0.668	0.417	2.04856e-43	1	Cracr2b
1.02063e-47	0.591495	0.483	0.228	2.29212e-43	1	Ifi44
1.75322e-47	0.304458	0.355	0.19	3.93738e-43	1	Sos1
1.83423e-47	0.451916	0.885	0.73	4.11932e-43	1	Hnrnpk
1.87857e-47	0.42769	0.525	0.314	4.21889e-43	1	Ifih1
1.88219e-47	0.377015	0.591	0.367	4.22702e-43	1	Map3k11
2.60844e-47	0.522009	0.499	0.208	5.85804e-43	1	Mgst1
2.70506e-47	0.459057	0.878	0.704	6.07503e-43	1	Selenof
2.8606e-47	0.617327	0.757	0.493	6.42434e-43	1	Fxyd5
3.17582e-47	0.678722	0.859	0.611	7.13225e-43	1	AW112010
4.03385e-47	0.406365	0.731	0.528	9.05921e-43	1	Psmc3
4.99664e-47	0.34838	0.484	0.275	1.12215e-42	1	Tjp2
5.4776e-47	0.419525	0.701	0.495	1.23016e-42	1	Hip1
9.90694e-47	0.408814	0.688	0.495	2.2249e-42	1	Cbx1
1.12923e-46	0.351526	0.453	0.257	2.53602e-42	1	Prdx4
1.35969e-46	0.798342	0.454	0.201	3.05359e-42	1	Ifit1
1.55174e-46	0.367729	0.569	0.37	3.4849e-42	1	Casp8
1.58896e-46	0.31083	0.284	0.137	3.56849e-42	1	Lap3
1.68343e-46	0.355518	0.45	0.253	3.78064e-42	1	Sp110
1.83145e-46	0.522111	0.8	0.566	4.11307e-42	1	Rassf3
1.8495e-46	0.308804	0.335	0.167	4.1536e-42	1	Ppa1
1.8668e-46	0.503778	0.96	0.847	4.19247e-42	1	Eef2
1.96216e-46	0.399051	0.728	0.511	4.40663e-42	1	Psma2
2.02729e-46	0.541591	0.973	0.869	4.55288e-42	1	Eif1
2.04672e-46	0.599377	0.976	0.883	4.59653e-42	1	Ybx1
2.17661e-46	0.444631	0.818	0.626	4.88823e-42	1	Akr1a1
2.27332e-46	0.304405	0.264	0.108	5.10542e-42	1	Acer2
2.3883e-46	0.420315	0.762	0.555	5.36363e-42	1	Ndufc2
3.7081e-46	0.366518	0.627	0.408	8.32765e-42	1	Stx12
4.34175e-46	0.408271	0.699	0.488	9.75071e-42	1	Rftn1
4.37958e-46	0.433897	0.641	0.433	9.83565e-42	1	Auts2
4.75856e-46	0.526576	0.828	0.57	1.06868e-41	1	Jcad
5.81377e-46	0.420206	0.748	0.539	1.30566e-41	1	Edf1
6.30826e-46	0.396644	0.775	0.585	1.41671e-41	1	Arpp19
6.58103e-46	0.484839	0.814	0.612	1.47797e-41	1	Dnaja1
6.59595e-46	0.413951	0.775	0.571	1.48132e-41	1	Rtn3
6.74085e-46	0.381643	0.692	0.478	1.51386e-41	1	Psmb3
8.42371e-46	0.411146	0.692	0.506	1.8918e-41	1	Elf1
1.00819e-45	0.4497	0.837	0.668	2.26419e-41	1	Capns1
1.05516e-45	0.365839	0.608	0.412	2.36968e-41	1	Fbxw2
1.28675e-45	0.447978	0.786	0.615	2.88979e-41	1	Ralbp1
1.3641e-45	0.552725	0.742	0.516	3.06349e-41	1	Ablim3
1.38054e-45	0.510614	0.799	0.544	3.10042e-41	1	Unc45b
1.60017e-45	0.414365	0.672	0.463	3.59367e-41	1	Wwc2
1.67662e-45	0.38047	0.402	0.223	3.76535e-41	1	Nhsl2
1.71484e-45	0.339694	0.578	0.379	3.85118e-41	1	Dctn3
2.19772e-45	0.408426	0.779	0.554	4.93564e-41	1	Ndufb9
2.49002e-45	0.533738	0.972	0.844	5.59209e-41	1	Serinc3
2.53647e-45	0.40472	0.604	0.386	5.69641e-41	1	Cers4
2.84791e-45	0.513304	0.817	0.655	6.39584e-41	1	Ifi203
3.14804e-45	0.493742	0.528	0.296	7.06986e-41	1	Apol10b
3.32927e-45	0.530302	0.978	0.902	7.47686e-41	1	Hsp90ab1
3.56739e-45	0.458726	0.811	0.595	8.01165e-41	1	Cpd
4.08495e-45	0.421683	0.598	0.36	9.17398e-41	1	Agap1
5.41003e-45	0.430915	0.775	0.574	1.21499e-40	1	Cped1
6.18027e-45	0.48055	0.83	0.642	1.38796e-40	1	Aldoa
6.8597e-45	0.402337	0.832	0.666	1.54055e-40	1	Arglu1
1.42326e-44	0.432489	0.841	0.655	3.19637e-40	1	Selenok
1.43926e-44	0.26733	0.312	0.164	3.23229e-40	1	Ppme1
1.50765e-44	0.478767	0.929	0.767	3.38588e-40	1	Tns1
1.71261e-44	0.420515	0.535	0.297	3.84618e-40	1	Grrp1
2.05219e-44	0.453509	0.868	0.662	4.6088e-40	1	Uqcrb
2.05668e-44	0.316254	0.571	0.369	4.61888e-40	1	Actr10
2.3272e-44	0.521912	0.677	0.476	5.22643e-40	1	Pkp4
2.74386e-44	0.335284	0.481	0.272	6.16216e-40	1	Copz2
3.35638e-44	0.346723	0.42	0.222	7.53776e-40	1	Efr3b
3.70749e-44	0.451394	0.831	0.636	8.32628e-40	1	Hint1
3.82965e-44	0.523069	0.681	0.496	8.60062e-40	1	Sept4
3.95742e-44	0.443073	0.898	0.737	8.88757e-40	1	Gnb2
3.97987e-44	0.385805	0.642	0.441	8.93799e-40	1	Ubxn4
4.79903e-44	0.566079	0.779	0.465	1.07777e-39	1	Ucp2
5.46488e-44	0.300957	0.312	0.154	1.2273e-39	1	Gm38197
5.65821e-44	0.379245	0.709	0.515	1.27072e-39	1	Rbm8a
5.69735e-44	0.449367	0.653	0.46	1.27951e-39	1	Nedd9
6.07092e-44	0.455629	0.88	0.677	1.36341e-39	1	Cox7a2
6.31764e-44	0.301872	0.331	0.164	1.41881e-39	1	Sybu
7.17146e-44	0.455806	0.627	0.402	1.61057e-39	1	Gbp9
8.63977e-44	0.432648	0.809	0.633	1.94032e-39	1	Ktn1
9.97684e-44	0.361323	0.515	0.333	2.2406e-39	1	Cirbp
1.02477e-43	0.46079	0.621	0.408	2.30142e-39	1	Trim30a
1.0502e-43	0.432992	0.865	0.691	2.35853e-39	1	Arf1
1.28651e-43	0.3857	0.67	0.471	2.88924e-39	1	Rapgef1
1.61175e-43	0.313765	0.437	0.261	3.61967e-39	1	Tlnrd1
1.65888e-43	0.415845	0.837	0.663	3.72551e-39	1	Prkar1a
1.75925e-43	0.380271	0.655	0.482	3.95093e-39	1	Tmem109
1.80339e-43	0.259748	0.335	0.175	4.05005e-39	1	Dennd3
1.88631e-43	0.474025	0.793	0.627	4.23628e-39	1	Mndal
2.302e-43	0.256143	0.301	0.144	5.16984e-39	1	Acacb
2.90803e-43	0.38253	0.541	0.325	6.53086e-39	1	Notch4
3.66381e-43	0.381132	0.653	0.463	8.22819e-39	1	Psmd7
3.79641e-43	0.366176	0.55	0.348	8.52597e-39	1	Rnf11
4.21682e-43	0.345313	0.552	0.346	9.47014e-39	1	Parvb
4.21904e-43	0.584994	0.945	0.748	9.47513e-39	1	Afdn
4.34074e-43	0.339788	0.566	0.38	9.74844e-39	1	Tmem184b
6.01851e-43	0.437487	0.688	0.469	1.35164e-38	1	Ifi27
6.72951e-43	0.339657	0.501	0.279	1.51131e-38	1	Galnt18
7.07733e-43	0.363038	0.452	0.252	1.58943e-38	1	Samd12
7.51245e-43	0.326346	0.527	0.344	1.68715e-38	1	Ifnar1
7.69196e-43	0.28809	0.396	0.209	1.72746e-38	1	Sigirr
1.13718e-42	0.352078	0.528	0.344	2.55388e-38	1	Gopc
1.18263e-42	0.277386	0.351	0.194	2.65595e-38	1	Glod4
1.25198e-42	0.303802	0.2	0.072	2.8117e-38	1	Nepn
1.6572e-42	0.443642	0.897	0.747	3.72174e-38	1	Wasf2
1.6702e-42	0.454923	0.398	0.203	3.75094e-38	1	Cmpk2
1.84575e-42	0.47328	0.451	0.243	4.14518e-38	1	H2-Q6
1.9752e-42	0.278328	0.254	0.131	4.43591e-38	1	Atoh8
2.11163e-42	0.34354	0.571	0.384	4.7423e-38	1	Pdcl3
2.20342e-42	0.646667	0.952	0.722	4.94844e-38	1	Timp3
2.67269e-42	0.350117	0.606	0.423	6.00233e-38	1	Dram2
2.71851e-42	0.594759	0.907	0.657	6.10523e-38	1	Clic5
2.78069e-42	0.268299	0.332	0.169	6.24488e-38	1	Plekhg2
3.06021e-42	0.374752	0.648	0.452	6.87263e-38	1	Psmc1
3.06038e-42	0.380349	0.755	0.569	6.87301e-38	1	Eif4h
3.25541e-42	0.408107	0.674	0.452	7.31101e-38	1	Ppfibp1
3.29363e-42	0.440891	0.613	0.393	7.39683e-38	1	Slc3a2
3.41687e-42	0.490034	0.906	0.689	7.6736e-38	1	Anxa5
3.54954e-42	0.39559	0.753	0.589	7.97155e-38	1	Git2
3.55257e-42	0.320419	0.453	0.262	7.97836e-38	1	Dusp22
3.68358e-42	0.378929	0.718	0.529	8.27258e-38	1	Cdc37
5.58054e-42	0.39676	0.59	0.359	1.25328e-37	1	Adarb1
5.86571e-42	0.658695	0.987	0.794	1.31732e-37	1	Sparcl1
6.31885e-42	0.30936	0.478	0.297	1.41909e-37	1	Ciao2b
6.899e-42	0.391851	0.731	0.537	1.54938e-37	1	Paip2
7.51163e-42	0.40687	0.981	0.93	1.68696e-37	1	Ddx5
7.62922e-42	0.422392	0.824	0.667	1.71337e-37	1	Cnbp
7.96027e-42	0.38722	0.659	0.481	1.78772e-37	1	Cenpb
9.87651e-42	0.423718	0.82	0.652	2.21807e-37	1	Sypl
9.9445e-42	0.401796	0.741	0.542	2.23334e-37	1	Dnajc8
1.50541e-41	0.319519	0.436	0.239	3.38085e-37	1	Pkn3
1.68974e-41	0.295642	0.421	0.247	3.79482e-37	1	Bcl7c
1.79047e-41	0.477354	0.864	0.666	4.02104e-37	1	Ccdc85b
1.89108e-41	0.323207	0.555	0.359	4.24699e-37	1	Psmc2
2.16637e-41	0.323118	0.421	0.238	4.86523e-37	1	Arhgap10
2.47965e-41	0.389059	0.537	0.33	5.56881e-37	1	Pxdc1
2.48304e-41	0.252753	0.244	0.108	5.5764e-37	1	Gm43508
2.58245e-41	0.419603	0.681	0.465	5.79967e-37	1	Hspa12b
2.80525e-41	0.43813	0.633	0.402	6.30002e-37	1	Rnf144a
2.8736e-41	0.401019	0.691	0.495	6.45353e-37	1	Rab6a
2.91095e-41	0.266072	0.277	0.122	6.53741e-37	1	Clmn
3.23341e-41	0.363538	0.511	0.288	7.2616e-37	1	Bvht
3.28714e-41	0.352821	0.643	0.446	7.38227e-37	1	Rnf7
4.17049e-41	0.33202	0.448	0.266	9.36608e-37	1	Inka1
4.48255e-41	0.369263	0.707	0.517	1.00669e-36	1	Ddx24
4.57547e-41	0.45207	0.844	0.619	1.02756e-36	1	4931406P16Rik
5.96817e-41	0.493054	0.913	0.759	1.34033e-36	1	Tpm4
6.54234e-41	0.27571	0.337	0.18	1.46928e-36	1	Snn
9.17592e-41	0.454993	0.743	0.537	2.06073e-36	1	H2-T23
1.03477e-40	0.608334	0.987	0.876	2.32388e-36	1	Cd36
1.1543e-40	0.350232	0.649	0.433	2.59233e-36	1	Vdac3
1.18999e-40	0.565144	0.606	0.381	2.67249e-36	1	H2-Q7
1.50071e-40	0.411275	0.76	0.575	3.3703e-36	1	Prr13
1.56989e-40	0.341442	0.486	0.298	3.52566e-36	1	Stard4
1.63775e-40	0.354807	0.644	0.463	3.67807e-36	1	Srp9
1.80844e-40	0.43148	0.829	0.667	4.06141e-36	1	Eif3a
2.12576e-40	0.255089	0.303	0.157	4.77403e-36	1	Irak2
2.13984e-40	0.391975	0.614	0.394	4.80565e-36	1	Cep85l
2.5059e-40	0.266396	0.366	0.207	5.62774e-36	1	Lpcat3
2.593e-40	0.552235	0.941	0.709	5.82335e-36	1	Ramp2
2.60976e-40	0.333791	0.611	0.428	5.861e-36	1	Rrp1
2.83041e-40	0.335408	0.417	0.23	6.35653e-36	1	Pparg
2.85485e-40	0.348278	0.571	0.378	6.41142e-36	1	Swap70
4.05756e-40	0.391269	0.59	0.39	9.11247e-36	1	Galnt15
4.53621e-40	0.358529	0.625	0.43	1.01874e-35	1	Sugt1
4.99183e-40	0.422007	0.818	0.601	1.12106e-35	1	Ndufa7
5.17976e-40	0.315201	0.503	0.325	1.16327e-35	1	Shoc2
5.22784e-40	0.559657	0.997	0.967	1.17407e-35	1	Tpt1
5.24325e-40	0.309772	0.473	0.28	1.17753e-35	1	Lama5
6.53419e-40	0.369842	0.686	0.469	1.46745e-35	1	H2afv
6.65877e-40	0.347198	0.685	0.487	1.49543e-35	1	Rab18
6.81124e-40	0.395764	0.619	0.435	1.52967e-35	1	Nus1
1.14366e-39	0.525022	0.991	0.945	2.56842e-35	1	B2m
1.19531e-39	0.33058	0.231	0.083	2.68442e-35	1	Cdk6
1.22047e-39	0.410923	0.891	0.728	2.74093e-35	1	Sec62
1.34655e-39	0.350802	0.518	0.311	3.02409e-35	1	Rnf125
1.44799e-39	0.579511	0.863	0.625	3.2519e-35	1	Btg1
1.47805e-39	0.380034	0.614	0.427	3.31941e-35	1	Diaph2
1.54163e-39	0.389707	0.71	0.551	3.46219e-35	1	Brd2
1.56937e-39	0.425697	0.771	0.558	3.52449e-35	1	Cd38
1.80234e-39	0.353634	0.628	0.438	4.04769e-35	1	Arpc1a
2.01356e-39	0.482627	0.806	0.564	4.52204e-35	1	Nfia
2.11785e-39	0.375728	0.455	0.239	4.75627e-35	1	Shtn1
2.22873e-39	0.294882	0.411	0.256	5.00529e-35	1	Aggf1
2.27785e-39	0.308561	0.522	0.33	5.11559e-35	1	Psma5
2.3129e-39	0.430107	0.762	0.569	5.19431e-35	1	Rbm3
2.46476e-39	0.429348	0.945	0.831	5.53535e-35	1	Rhoa
2.96288e-39	0.312411	0.479	0.301	6.65404e-35	1	Fkbp4
3.26651e-39	0.31131	0.547	0.363	7.33594e-35	1	Psmd12
3.49516e-39	0.318774	0.537	0.351	7.84944e-35	1	Rbm7
3.70145e-39	0.357416	0.523	0.35	8.31272e-35	1	Irf9
4.52619e-39	0.294864	0.461	0.28	1.01649e-34	1	March5
5.08998e-39	0.32697	0.601	0.399	1.14311e-34	1	Nudc
6.39919e-39	0.358865	0.691	0.5	1.43713e-34	1	Pttg1ip
8.68671e-39	0.364789	0.682	0.475	1.95086e-34	1	Sumo1
8.89869e-39	0.473672	0.768	0.574	1.99847e-34	1	Gm37033
1.5602e-38	0.350756	0.597	0.42	3.5039e-34	1	Trim12a
1.75443e-38	0.337954	0.472	0.273	3.94009e-34	1	Fam171a1
1.8766e-38	0.321228	0.526	0.36	4.21448e-34	1	Vps13d
2.11241e-38	0.336476	0.517	0.31	4.74404e-34	1	Grasp
2.60712e-38	0.476795	0.925	0.742	5.85506e-34	1	Ptms
2.96783e-38	0.316924	0.541	0.369	6.66516e-34	1	Ei24
3.51177e-38	0.437874	0.583	0.35	7.88673e-34	1	tdTomato
3.65202e-38	0.348362	0.722	0.539	8.20172e-34	1	Trir
3.73553e-38	0.280594	0.454	0.273	8.38926e-34	1	Mrpl27
3.78455e-38	0.513066	0.896	0.634	8.49935e-34	1	Bcam
4.24028e-38	0.382072	0.658	0.468	9.52282e-34	1	Smim10l1
5.36965e-38	0.364358	0.347	0.16	1.20592e-33	1	Lpar4
6.13071e-38	0.372315	0.709	0.52	1.37683e-33	1	Ndel1
6.91296e-38	0.344336	0.645	0.429	1.55251e-33	1	Esd
8.03633e-38	0.26237	0.147	0.027	1.8048e-33	1	Syt15
8.81795e-38	0.361444	0.532	0.332	1.98033e-33	1	Akap2
1.11579e-37	0.354033	0.694	0.494	2.50584e-33	1	Vdac2
1.40089e-37	0.366397	0.765	0.571	3.14612e-33	1	Psmb1
1.42776e-37	0.37496	0.429	0.242	3.20647e-33	1	Fhl1
1.69913e-37	0.342335	0.715	0.535	3.81591e-33	1	Dnajb6
2.13832e-37	0.264496	0.186	0.075	4.80224e-33	1	Dusp8
2.35031e-37	0.284388	0.396	0.239	5.27832e-33	1	Acox1
2.63084e-37	0.389412	0.83	0.655	5.90835e-33	1	Tmem50a
2.6612e-37	0.398277	0.857	0.679	5.97653e-33	1	Sumo2
3.08057e-37	0.350589	0.61	0.441	6.91833e-33	1	Cdipt
3.18232e-37	0.461009	0.705	0.532	7.14685e-33	1	Parp14
3.23514e-37	0.418235	0.835	0.675	7.26549e-33	1	Ywhae
3.3356e-37	0.600672	0.686	0.489	7.49109e-33	1	Hes1
3.52748e-37	0.402683	0.683	0.451	7.92202e-33	1	Cnn3
3.69941e-37	0.292688	0.48	0.305	8.30814e-33	1	Adh5
4.25011e-37	0.351498	0.617	0.44	9.5449e-33	1	Tbl1x
4.79602e-37	0.280228	0.299	0.14	1.07709e-32	1	Oas2
4.99067e-37	0.312458	0.536	0.364	1.1208e-32	1	Aurkaip1
5.97216e-37	0.27917	0.391	0.216	1.34123e-32	1	Atp9a
6.51496e-37	0.45637	0.762	0.564	1.46313e-32	1	Syne1
6.53598e-37	0.380327	0.775	0.578	1.46785e-32	1	Rab11a
6.65802e-37	0.422794	0.873	0.703	1.49526e-32	1	Elk3
7.13228e-37	0.32253	0.621	0.415	1.60177e-32	1	Mrps24
7.31811e-37	0.2922	0.424	0.258	1.6435e-32	1	Trim34a
7.55925e-37	0.272909	0.334	0.169	1.69766e-32	1	Eml1
7.79658e-37	0.318448	0.627	0.428	1.75096e-32	1	Dctn2
8.18195e-37	0.456785	0.971	0.867	1.8375e-32	1	H3f3a
8.33225e-37	0.263808	0.32	0.157	1.87126e-32	1	Osbpl1a
8.59588e-37	0.281964	0.457	0.302	1.93046e-32	1	Traf7
9.99045e-37	0.333524	0.577	0.39	2.24365e-32	1	Rab12
1.08921e-36	0.427368	0.913	0.76	2.44615e-32	1	Oaz1
1.14062e-36	0.274197	0.392	0.237	2.56159e-32	1	Mcfd2
1.15478e-36	0.413625	0.789	0.545	2.5934e-32	1	Arap3
1.17924e-36	0.367694	0.609	0.432	2.64835e-32	1	Fkbp3
1.1876e-36	0.335597	0.613	0.444	2.66712e-32	1	Polr2m
1.34314e-36	0.479513	0.983	0.902	3.01643e-32	1	Tcf4
1.43472e-36	0.255496	0.359	0.21	3.22209e-32	1	Smarcd1
1.43961e-36	0.331526	0.672	0.474	3.23308e-32	1	Tomm20
2.05331e-36	0.43443	0.706	0.466	4.61133e-32	1	Ndrg1
2.08851e-36	0.416047	0.825	0.632	4.69037e-32	1	Psma7
2.18425e-36	0.377988	0.818	0.664	4.90539e-32	1	Srsf3
2.34793e-36	0.554709	0.919	0.714	5.27298e-32	1	Itga1
2.38984e-36	0.30093	0.461	0.281	5.3671e-32	1	Ccdc28b
2.54895e-36	0.389647	0.635	0.442	5.72444e-32	1	Bax
2.61016e-36	0.52048	0.993	0.918	5.86189e-32	1	Sptbn1
2.61257e-36	0.285137	0.477	0.314	5.86731e-32	1	Gemin7
2.84005e-36	0.349578	0.608	0.424	6.37818e-32	1	Rapgef2
3.18986e-36	0.371578	0.799	0.627	7.16379e-32	1	Rbx1
3.30499e-36	0.344299	0.535	0.36	7.42235e-32	1	Mfsd6
3.60807e-36	0.346537	0.548	0.364	8.10301e-32	1	Mrpl17
3.94102e-36	0.481743	0.988	0.922	8.85075e-32	1	Calm1
4.13792e-36	0.307516	0.545	0.359	9.29294e-32	1	U2af1
4.60599e-36	0.415032	0.897	0.725	1.03441e-31	1	Atp5b
5.0261e-36	0.421654	0.876	0.691	1.12876e-31	1	Btf3
5.08923e-36	0.445448	0.804	0.551	1.14294e-31	1	Slc43a3
6.19935e-36	0.325153	0.496	0.308	1.39225e-31	1	Tnks1bp1
6.49709e-36	0.298887	0.43	0.256	1.45912e-31	1	Parp12
7.26662e-36	0.31832	0.647	0.46	1.63194e-31	1	Cct7
8.9544e-36	0.542671	0.776	0.558	2.01098e-31	1	Btg2
9.15551e-36	0.407908	0.857	0.672	2.05614e-31	1	Tomm7
9.42919e-36	0.389919	0.855	0.709	2.11761e-31	1	Spag9
1.01861e-35	0.358797	0.705	0.515	2.28759e-31	1	Rab1a
1.07304e-35	0.323241	0.624	0.441	2.40983e-31	1	Psmc6
1.13738e-35	0.422462	0.822	0.61	2.55433e-31	1	Tek
1.20742e-35	0.42325	0.862	0.693	2.71163e-31	1	Arhgef12
1.266e-35	0.553751	0.936	0.679	2.84318e-31	1	Tspan7
1.41461e-35	0.351426	0.662	0.478	3.17693e-31	1	Capn2
1.4707e-35	0.300729	0.503	0.324	3.30289e-31	1	Git1
1.47722e-35	0.269082	0.348	0.189	3.31754e-31	1	Thsd1
1.54368e-35	0.271088	0.412	0.249	3.4668e-31	1	Bccip
1.68004e-35	0.345345	0.622	0.448	3.77304e-31	1	Gnaq
1.75428e-35	0.371181	0.793	0.622	3.93977e-31	1	Tmem30a
1.91568e-35	0.311155	0.612	0.422	4.30223e-31	1	Med28
1.96078e-35	0.326846	0.561	0.366	4.40353e-31	1	Eif3m
1.9995e-35	0.316436	0.535	0.34	4.49048e-31	1	Npdc1
2.07067e-35	0.307836	0.508	0.325	4.65032e-31	1	Card10
2.11579e-35	0.372553	0.853	0.735	4.75165e-31	1	Csnk1a1
2.17792e-35	0.410438	0.705	0.523	4.89116e-31	1	Tmem140
2.29701e-35	0.349864	0.526	0.309	5.15862e-31	1	N4bp3
2.6596e-35	0.326289	0.584	0.418	5.97294e-31	1	Vgll4
2.95864e-35	0.26501	0.399	0.243	6.64451e-31	1	Emc4
3.41118e-35	0.261259	0.156	0.059	7.66083e-31	1	Npr3
3.75322e-35	0.285199	0.454	0.304	8.42897e-31	1	Dync1li1
3.87095e-35	0.475031	0.876	0.701	8.69338e-31	1	Dynll1
4.06099e-35	0.374421	0.581	0.373	9.12018e-31	1	Enah
4.5777e-35	0.385017	0.695	0.49	1.02806e-30	1	Fnbp1l
7.95019e-35	0.330796	0.535	0.363	1.78545e-30	1	Krcc1
8.24209e-35	0.47684	0.883	0.646	1.85101e-30	1	Tjp1
9.59132e-35	0.31866	0.619	0.458	2.15402e-30	1	Psmd4
9.6787e-35	0.317936	0.495	0.323	2.17364e-30	1	Fbxo22
1.0162e-34	0.348821	0.631	0.45	2.28219e-30	1	Sqstm1
1.09569e-34	0.330164	0.645	0.437	2.4607e-30	1	Mdh2
1.10457e-34	0.473988	0.686	0.423	2.48064e-30	1	Thrsp
1.27213e-34	0.276145	0.5	0.33	2.85695e-30	1	Snx17
1.29426e-34	0.342815	0.556	0.339	2.90666e-30	1	Nxpe4
1.44199e-34	0.43606	0.83	0.674	3.23842e-30	1	Dusp3
1.55707e-34	0.331511	0.571	0.382	3.49686e-30	1	Trim24
1.55787e-34	0.403306	0.9	0.751	3.49867e-30	1	Mbnl2
1.73109e-34	0.30292	0.481	0.301	3.88769e-30	1	Sorbs3
1.80765e-34	0.390667	0.722	0.538	4.05962e-30	1	Gpx4
1.91966e-34	0.385729	0.662	0.498	4.31118e-30	1	Bod1l
1.96385e-34	0.453772	0.84	0.619	4.41041e-30	1	Wwtr1
2.26337e-34	0.310358	0.539	0.353	5.08308e-30	1	Ccm2l
2.69891e-34	0.386843	0.892	0.75	6.06121e-30	1	Rac1
2.74078e-34	0.424243	0.42	0.231	6.15525e-30	1	Id2
3.07682e-34	0.327736	0.683	0.484	6.90993e-30	1	Psmb6
3.13272e-34	0.638184	0.958	0.814	7.03547e-30	1	Igfbp7
3.81447e-34	0.303115	0.53	0.37	8.56654e-30	1	Tmbim1
4.27582e-34	0.253604	0.165	0.029	9.60264e-30	1	Aif1l
4.43571e-34	0.367764	0.674	0.513	9.96172e-30	1	Tor1aip1
4.79253e-34	0.349515	0.741	0.591	1.07631e-29	1	Tmem234
4.7952e-34	0.412662	0.719	0.516	1.07691e-29	1	Plec
4.87016e-34	0.347333	0.689	0.499	1.09374e-29	1	Saraf
5.00424e-34	0.338574	0.699	0.526	1.12385e-29	1	Ubxn1
5.03391e-34	0.373104	0.641	0.423	1.13052e-29	1	Tspan12
5.15533e-34	0.339017	0.739	0.554	1.15778e-29	1	Atp6v1g1
5.21872e-34	0.35571	0.45	0.278	1.17202e-29	1	Eif2ak2
7.05515e-34	0.30547	0.513	0.351	1.58445e-29	1	Keap1
7.47649e-34	0.465184	0.758	0.543	1.67907e-29	1	Tubb4b
7.59255e-34	0.321132	0.6	0.405	1.70513e-29	1	Hcfc1r1
8.51447e-34	0.499875	0.558	0.394	1.91218e-29	1	Gja1
1.04341e-33	0.308654	0.622	0.441	2.3433e-29	1	Bcap31
1.04959e-33	0.492835	0.892	0.685	2.35716e-29	1	Lims2
1.19703e-33	0.303696	0.441	0.257	2.6883e-29	1	Tmem47
1.27312e-33	0.368649	0.75	0.591	2.85916e-29	1	Klf3
1.31764e-33	0.393838	0.754	0.535	2.95915e-29	1	Dab2ip
1.41919e-33	0.338881	0.691	0.52	3.18721e-29	1	Ctnnd1
1.52497e-33	0.370019	0.696	0.506	3.42477e-29	1	Fez2
1.52828e-33	0.316492	0.441	0.277	3.43221e-29	1	Parp9
1.55343e-33	0.370122	0.75	0.563	3.48868e-29	1	Atp5c1
1.92499e-33	0.390139	0.882	0.698	4.32313e-29	1	Elob
1.94143e-33	0.370781	0.787	0.63	4.36007e-29	1	Dync1h1
2.16956e-33	0.285383	0.525	0.344	4.8724e-29	1	Polr2c
2.44706e-33	0.290665	0.408	0.245	5.4956e-29	1	Slc30a1
2.47907e-33	0.327374	0.642	0.488	5.56749e-29	1	Dennd5a
2.59525e-33	0.297079	0.515	0.352	5.8284e-29	1	Lrpap1
2.75142e-33	0.38033	0.624	0.414	6.17914e-29	1	Lmo7
2.89206e-33	0.564985	0.903	0.692	6.49499e-29	1	Tcf15
3.17895e-33	0.385834	0.669	0.413	7.13929e-29	1	Uqcc2
3.67188e-33	0.280889	0.467	0.296	8.24632e-29	1	Spr
3.71307e-33	0.321999	0.582	0.391	8.3388e-29	1	Rala
3.80029e-33	0.275597	0.524	0.353	8.53469e-29	1	Uqcc3
4.06273e-33	0.395126	0.857	0.719	9.12408e-29	1	Atrx
4.66095e-33	0.324897	0.417	0.228	1.04676e-28	1	Ptpn14
4.75534e-33	0.272698	0.359	0.188	1.06795e-28	1	Prickle1
5.31778e-33	0.37425	0.829	0.697	1.19427e-28	1	Kmt2e
6.04904e-33	0.345224	0.654	0.479	1.35849e-28	1	Rtf1
7.90067e-33	0.281728	0.544	0.374	1.77433e-28	1	Psmc5
8.8998e-33	0.347999	0.809	0.682	1.99872e-28	1	Nisch
9.20123e-33	0.299485	0.501	0.314	2.06641e-28	1	Cdk17
9.34279e-33	0.284739	0.568	0.383	2.0982e-28	1	Pdcd6
9.46318e-33	0.649598	0.775	0.639	2.12524e-28	1	Jun
9.51236e-33	0.28019	0.42	0.257	2.13629e-28	1	Erc1
9.89062e-33	0.319125	0.591	0.425	2.22123e-28	1	Hspa4
1.01292e-32	0.273755	0.33	0.185	2.27481e-28	1	Snx10
1.0535e-32	0.260244	0.491	0.334	2.36594e-28	1	Unc50
1.3069e-32	0.378477	0.743	0.561	2.93503e-28	1	Dek
1.31905e-32	0.343638	0.68	0.466	2.96233e-28	1	Vamp8
1.32675e-32	0.358318	0.624	0.444	2.97962e-28	1	Trim56
1.33786e-32	0.406169	0.723	0.506	3.00456e-28	1	Fzd4
1.35387e-32	0.297435	0.512	0.339	3.04052e-28	1	Pak1ip1
1.39187e-32	0.283849	0.521	0.36	3.12586e-28	1	Ssbp4
1.39753e-32	0.292926	0.556	0.388	3.13857e-28	1	Ndufv2
1.42176e-32	0.322461	0.432	0.272	3.19299e-28	1	Mitd1
1.44622e-32	0.351875	0.723	0.528	3.24791e-28	1	Tma7
1.48976e-32	0.330902	0.603	0.456	3.3457e-28	1	Fam32a
1.63647e-32	0.46315	0.634	0.416	3.67518e-28	1	Nes
2.03202e-32	0.311695	0.641	0.474	4.56352e-28	1	Strn3
2.16457e-32	0.285016	0.544	0.379	4.86119e-28	1	Hsd17b11
2.24563e-32	0.472821	0.928	0.685	5.04324e-28	1	Jam2
2.50665e-32	0.316991	0.532	0.362	5.62943e-28	1	Plcg1
2.59117e-32	0.323261	0.672	0.5	5.81924e-28	1	Itsn2
2.79224e-32	0.337225	0.69	0.522	6.27081e-28	1	Rab10
2.8852e-32	0.283341	0.451	0.297	6.47958e-28	1	Cttn
3.05714e-32	0.255349	0.413	0.248	6.86572e-28	1	Card19
3.1587e-32	0.504572	0.423	0.241	7.09382e-28	1	Eln
3.53442e-32	0.349538	0.691	0.511	7.9376e-28	1	Chmp3
3.94958e-32	0.379937	0.751	0.553	8.86998e-28	1	Tnfaip1
4.07861e-32	0.349053	0.78	0.595	9.15975e-28	1	Ppp1ca
4.13036e-32	0.29084	0.464	0.288	9.27596e-28	1	Parva
4.2183e-32	0.320206	0.596	0.415	9.47345e-28	1	Skp1a
4.55655e-32	0.293362	0.581	0.396	1.02331e-27	1	Scp2
4.60251e-32	0.427513	0.933	0.817	1.03363e-27	1	Cfl1
4.71935e-32	0.289489	0.526	0.36	1.05987e-27	1	Cnih4
4.99266e-32	0.362473	0.753	0.571	1.12125e-27	1	Ldha
5.43316e-32	0.269462	0.456	0.287	1.22018e-27	1	Ogfr
6.26228e-32	0.325039	0.709	0.52	1.40638e-27	1	Park7
6.41132e-32	0.349394	0.728	0.57	1.43985e-27	1	Mier1
6.60459e-32	0.274771	0.441	0.287	1.48326e-27	1	Pcnx
7.05308e-32	0.333016	0.577	0.408	1.58398e-27	1	Pdlim5
7.11475e-32	0.303556	0.494	0.329	1.59783e-27	1	Tmf1
8.07867e-32	0.438268	0.909	0.778	1.81431e-27	1	Zfp36l1
8.20216e-32	0.306206	0.612	0.449	1.84204e-27	1	Rnf10
8.29065e-32	0.380094	0.869	0.691	1.86192e-27	1	Atp5h
8.37553e-32	0.286756	0.481	0.313	1.88098e-27	1	Denr
9.56103e-32	0.276792	0.556	0.395	2.14722e-27	1	Rab1b
9.5667e-32	0.338037	0.519	0.368	2.14849e-27	1	Klf10
1.12745e-31	0.302169	0.617	0.435	2.53202e-27	1	Lamtor5
1.13863e-31	0.406368	0.598	0.405	2.55713e-27	1	Stat1
1.14548e-31	0.328204	0.648	0.462	2.57251e-27	1	Vamp3
1.19135e-31	0.350136	0.661	0.509	2.67553e-27	1	Tmed5
1.23027e-31	0.314726	0.587	0.405	2.76294e-27	1	Imp3
1.25029e-31	0.318315	0.561	0.365	2.8079e-27	1	Ifi35
1.42828e-31	0.350265	0.73	0.566	3.20763e-27	1	Mapre1
1.43538e-31	0.383606	0.908	0.757	3.22358e-27	1	Eif4g2
1.46243e-31	0.330569	0.763	0.567	3.28433e-27	1	Ndufb7
1.49417e-31	0.32004	0.438	0.277	3.35561e-27	1	Mphosph8
1.50719e-31	0.283433	0.528	0.352	3.38485e-27	1	Acaa2
1.53739e-31	0.311968	0.612	0.435	3.45268e-27	1	Mlf2
1.54863e-31	0.404138	0.896	0.759	3.47791e-27	1	Arpc2
1.66374e-31	0.268489	0.469	0.3	3.73643e-27	1	Yif1b
1.74537e-31	0.373344	0.851	0.724	3.91975e-27	1	Prrc2c
1.76033e-31	0.251339	0.364	0.219	3.95335e-27	1	Abcc4
1.9411e-31	0.251598	0.435	0.275	4.35932e-27	1	Cers5
2.38067e-31	0.312898	0.647	0.46	5.34651e-27	1	Cwc15
2.44477e-31	0.29391	0.548	0.395	5.49047e-27	1	Rnpepl1
2.54149e-31	0.336974	0.46	0.269	5.70768e-27	1	Ncoa7
2.61892e-31	0.271922	0.458	0.296	5.88157e-27	1	Slu7
2.69506e-31	0.371965	0.818	0.67	6.05256e-27	1	Rock1
2.88727e-31	0.331512	0.62	0.418	6.48423e-27	1	Bag1
3.29109e-31	0.399651	0.814	0.627	7.39113e-27	1	Bmpr2
3.29143e-31	0.364623	0.736	0.568	7.3919e-27	1	Top1
3.36893e-31	0.341903	0.644	0.475	7.56595e-27	1	Epn2
3.38806e-31	0.288774	0.587	0.413	7.60889e-27	1	Ccdc47
3.44829e-31	0.572421	0.957	0.812	7.74418e-27	1	Vim
3.9274e-31	0.401704	0.908	0.743	8.82016e-27	1	Hmgb1
4.44794e-31	0.261047	0.445	0.282	9.98919e-27	1	Pop5
4.87828e-31	0.377634	0.767	0.558	1.09556e-26	1	Apbb2
4.92443e-31	0.316277	0.662	0.488	1.10593e-26	1	Rheb
5.23403e-31	0.29121	0.435	0.287	1.17546e-26	1	Wdr82
5.55379e-31	0.307428	0.544	0.398	1.24727e-26	1	Banf1
6.07523e-31	0.265067	0.466	0.306	1.36437e-26	1	Pitpnb
6.24973e-31	0.321441	0.427	0.25	1.40356e-26	1	Net1
6.50286e-31	0.330821	0.734	0.559	1.46041e-26	1	Sdf4
6.76647e-31	0.32772	0.621	0.449	1.51961e-26	1	Ech1
7.1789e-31	0.263202	0.496	0.347	1.61224e-26	1	Psmc4
7.45934e-31	0.261287	0.46	0.309	1.67522e-26	1	Sap18
7.66305e-31	0.569016	0.935	0.699	1.72097e-26	1	Hspb1
7.82716e-31	0.348756	0.648	0.464	1.75782e-26	1	Lipe
7.91961e-31	0.303556	0.611	0.455	1.77859e-26	1	Nrbp1
8.14405e-31	0.270651	0.412	0.257	1.82899e-26	1	Pik3c2b
8.41837e-31	0.420924	0.425	0.209	1.8906e-26	1	Apold1
8.86362e-31	0.324259	0.61	0.433	1.99059e-26	1	Cebpg
9.02361e-31	0.262717	0.462	0.287	2.02652e-26	1	Tmem128
9.43576e-31	0.28308	0.565	0.376	2.11908e-26	1	Eif3d
9.7034e-31	0.327893	0.701	0.516	2.17919e-26	1	Ppp1cb
9.70618e-31	0.26452	0.457	0.288	2.17981e-26	1	Spag7
1.00984e-30	0.322219	0.531	0.358	2.26789e-26	1	Phactr4
1.18069e-30	0.323497	0.693	0.555	2.6516e-26	1	Pum2
1.24103e-30	0.264261	0.361	0.193	2.7871e-26	1	Stom
1.41946e-30	0.33922	0.748	0.574	3.18781e-26	1	Sf3b2
1.42787e-30	0.283499	0.59	0.42	3.2067e-26	1	Eloc
1.48481e-30	0.325462	0.542	0.369	3.33459e-26	1	Znfx1
1.59421e-30	0.313161	0.42	0.255	3.58029e-26	1	Gm4070
1.64647e-30	0.325543	0.659	0.47	3.69765e-26	1	Ripor1
1.73265e-30	0.334676	0.764	0.551	3.89118e-26	1	Ndufb11
1.81204e-30	0.32668	0.623	0.47	4.06948e-26	1	Ctcf
1.83116e-30	0.323683	0.441	0.27	4.11242e-26	1	Casz1
2.04956e-30	0.324181	0.846	0.721	4.6029e-26	1	Srsf5
2.17259e-30	0.38197	0.85	0.725	4.8792e-26	1	Ddx3x
2.34108e-30	0.255182	0.509	0.341	5.25761e-26	1	Snf8
2.48366e-30	0.258865	0.362	0.197	5.5778e-26	1	Pik3ip1
2.51381e-30	0.306732	0.622	0.459	5.64553e-26	1	Taok2
2.92085e-30	0.588475	0.869	0.665	6.55965e-26	1	Rgcc
3.14178e-30	0.371533	0.499	0.317	7.0558e-26	1	Nr1d1
3.60888e-30	0.270972	0.464	0.304	8.10483e-26	1	Map4k2
3.65013e-30	0.277472	0.478	0.319	8.19746e-26	1	Klhl5
3.76873e-30	0.350495	0.528	0.367	8.46382e-26	1	AU020206
4.16129e-30	0.307113	0.586	0.408	9.34542e-26	1	Sarnp
4.19598e-30	0.252715	0.451	0.297	9.42333e-26	1	Grpel1
4.51596e-30	0.383987	0.81	0.594	1.01419e-25	1	Arhgef15
5.08868e-30	0.272181	0.175	0.039	1.14281e-25	1	Stc1
5.13533e-30	0.281997	0.544	0.367	1.15329e-25	1	Ppp1r9b
5.36095e-30	0.280777	0.591	0.426	1.20396e-25	1	Psma1
5.48829e-30	0.281011	0.499	0.341	1.23256e-25	1	Dync1li2
5.68121e-30	0.381556	0.869	0.706	1.27589e-25	1	Prdx1
6.08614e-30	0.332844	0.787	0.588	1.36683e-25	1	Snrpb
6.95695e-30	0.381496	0.714	0.572	1.56239e-25	1	Eif5b
6.95753e-30	0.348092	0.745	0.553	1.56252e-25	1	Bri3
7.6366e-30	0.32761	0.695	0.502	1.71503e-25	1	Txndc17
7.73192e-30	0.302212	0.606	0.448	1.73644e-25	1	Snu13
7.78377e-30	0.297976	0.555	0.395	1.74808e-25	1	Gatad2a
7.98067e-30	0.395209	0.799	0.633	1.7923e-25	1	Cox7a2l
7.98241e-30	0.300258	0.559	0.396	1.79269e-25	1	Pfdn1
8.34229e-30	0.358184	0.851	0.689	1.87351e-25	1	Clic1
8.51248e-30	0.280167	0.565	0.398	1.91173e-25	1	Vps28
8.88993e-30	0.280141	0.56	0.414	1.9965e-25	1	Tcea1
9.18805e-30	0.292369	0.619	0.445	2.06345e-25	1	Pdcd10
9.35494e-30	0.356491	0.822	0.606	2.10093e-25	1	Cox5b
9.89218e-30	0.275816	0.548	0.362	2.22159e-25	1	Eif3g
1.08537e-29	0.432007	0.746	0.493	2.43752e-25	1	Tgm2
1.1212e-29	0.321199	0.711	0.512	2.518e-25	1	Atp5o.1
1.17311e-29	0.254588	0.454	0.295	2.63458e-25	1	Cdk4
1.35162e-29	0.280828	0.435	0.278	3.03548e-25	1	Mfhas1
1.36121e-29	0.279884	0.381	0.236	3.05701e-25	1	Sertad1
1.38368e-29	0.44439	0.766	0.577	3.10748e-25	1	Nfkbia
1.45052e-29	0.287944	0.542	0.386	3.25757e-25	1	Zcrb1
1.46431e-29	0.271786	0.504	0.35	3.28854e-25	1	Ntan1
1.72147e-29	0.306918	0.705	0.497	3.86607e-25	1	Ndufb8
1.76002e-29	0.300104	0.297	0.161	3.95265e-25	1	Usp18
1.8195e-29	0.312569	0.779	0.631	4.08623e-25	1	Tcf25
1.89784e-29	0.296247	0.599	0.435	4.26217e-25	1	Ano6
1.99565e-29	0.268437	0.529	0.386	4.48182e-25	1	Rnf167
2.05016e-29	0.284354	0.608	0.442	4.60425e-25	1	Nono
2.19481e-29	0.286704	0.63	0.439	4.92911e-25	1	Psmb2
2.19788e-29	0.297465	0.53	0.353	4.93599e-25	1	Impdh1
2.32443e-29	0.436327	0.976	0.878	5.22021e-25	1	Ppia
2.41749e-29	0.509968	0.915	0.613	5.42919e-25	1	Ebf1
2.41975e-29	0.633857	0.945	0.747	5.43427e-25	1	S100a6
2.42624e-29	0.295231	0.215	0.098	5.44886e-25	1	Dbp
2.46703e-29	0.299209	0.524	0.363	5.54046e-25	1	Kif1c
3.03107e-29	0.273536	0.526	0.365	6.80717e-25	1	Puf60
3.1504e-29	0.332192	0.669	0.496	7.07517e-25	1	Pdap1
3.17715e-29	0.322609	0.744	0.556	7.13524e-25	1	Atp5f1
3.29787e-29	0.266308	0.489	0.325	7.40636e-25	1	Nub1
3.59896e-29	0.294249	0.577	0.392	8.08255e-25	1	Znrf1
3.70374e-29	0.259865	0.52	0.355	8.31785e-25	1	Yipf4
4.53632e-29	0.360569	0.781	0.608	1.01877e-24	1	Tprgl
4.71918e-29	0.347134	0.688	0.531	1.05983e-24	1	Ywhah
5.95261e-29	0.284897	0.592	0.438	1.33684e-24	1	Psenen
6.58108e-29	0.324237	0.595	0.392	1.47798e-24	1	Nos3
7.64141e-29	0.317924	0.66	0.469	1.71611e-24	1	Higd2a
7.77448e-29	0.287498	0.594	0.423	1.74599e-24	1	Psma6
8.31166e-29	0.29663	0.549	0.379	1.86663e-24	1	Lats2
8.56707e-29	0.298575	0.692	0.524	1.92399e-24	1	Nmt1
9.87092e-29	0.275028	0.536	0.366	2.21681e-24	1	Cript
9.87216e-29	0.31012	0.525	0.334	2.21709e-24	1	Papss2
1.07147e-28	0.267179	0.477	0.308	2.40631e-24	1	Scoc
1.10758e-28	0.280817	0.582	0.429	2.4874e-24	1	Cdk11b
1.38046e-28	0.346344	0.788	0.605	3.10023e-24	1	Mrfap1
1.40896e-28	0.257877	0.364	0.207	3.16424e-24	1	Wscd1
1.43366e-28	0.280189	0.542	0.39	3.21971e-24	1	Wbp11
1.448e-28	0.371867	0.885	0.733	3.25192e-24	1	Pfdn5
1.46601e-28	0.363695	0.826	0.659	3.29237e-24	1	Snx3
1.52131e-28	0.261631	0.529	0.355	3.41655e-24	1	Polr2j
1.5968e-28	0.420248	0.789	0.602	3.5861e-24	1	Klf9
1.7504e-28	0.264441	0.561	0.392	3.93106e-24	1	Tmbim4
1.90001e-28	0.258366	0.396	0.225	4.26704e-24	1	Unc13b
2.14313e-28	0.3055	0.678	0.505	4.81304e-24	1	Lbr
2.1782e-28	0.38097	0.933	0.771	4.8918e-24	1	Cox4i1
2.43028e-28	0.353171	0.839	0.684	5.45793e-24	1	Nr3c1
2.46184e-28	0.269048	0.386	0.221	5.52879e-24	1	Plp2
2.71118e-28	0.271909	0.521	0.335	6.08877e-24	1	Ppp1r11
2.75522e-28	0.27696	0.417	0.268	6.18767e-24	1	Slc39a10
2.78588e-28	0.29407	0.607	0.473	6.25654e-24	1	Smchd1
2.98753e-28	0.326674	0.681	0.505	6.70939e-24	1	Nol7
3.06661e-28	0.252271	0.438	0.3	6.887e-24	1	Hk1
3.19691e-28	0.29676	0.61	0.436	7.17962e-24	1	Snw1
3.55319e-28	0.281464	0.478	0.337	7.97976e-24	1	Cfap20
3.694e-28	0.299338	0.605	0.461	8.29599e-24	1	Zmynd11
4.12957e-28	0.365788	0.893	0.705	9.27419e-24	1	Ndufa4
4.52994e-28	0.349506	0.808	0.616	1.01733e-23	1	Uqcr11
4.8815e-28	0.252834	0.469	0.313	1.09629e-23	1	Hdac1
5.06631e-28	0.29984	0.598	0.432	1.13779e-23	1	Dock1
5.15642e-28	0.308362	0.535	0.364	1.15803e-23	1	Fbxl7
5.37063e-28	0.310133	0.693	0.502	1.20614e-23	1	Psmb4
5.53278e-28	0.281746	0.598	0.439	1.24255e-23	1	Flii
5.95091e-28	0.261133	0.509	0.341	1.33646e-23	1	Gatad1
6.20523e-28	0.268304	0.514	0.348	1.39357e-23	1	Ssrp1
6.75418e-28	0.375978	0.371	0.211	1.51685e-23	1	Nuak1
7.16837e-28	0.303397	0.583	0.41	1.60987e-23	1	Snrnp27
7.69112e-28	0.352642	0.857	0.671	1.72727e-23	1	Cox6a1
1.01587e-27	0.266652	0.579	0.397	2.28144e-23	1	Psmb5
1.11437e-27	0.275956	0.581	0.444	2.50266e-23	1	Rnf187
1.17017e-27	0.300704	0.376	0.232	2.62796e-23	1	Herc6
1.31334e-27	0.426981	0.571	0.447	2.9495e-23	1	Nudt4
1.32054e-27	0.268023	0.472	0.316	2.96567e-23	1	Nova2
1.32351e-27	0.251924	0.495	0.342	2.97234e-23	1	Ndfip2
1.33208e-27	0.27717	0.46	0.317	2.99159e-23	1	Dnttip2
1.40044e-27	0.302932	0.621	0.457	3.1451e-23	1	Hmg20b
1.44129e-27	0.300385	0.651	0.502	3.23685e-23	1	G3bp1
1.44482e-27	0.404816	0.819	0.637	3.24477e-23	1	Gapdh
1.46263e-27	0.274659	0.535	0.38	3.28478e-23	1	Ube2q1
1.50867e-27	0.271156	0.579	0.402	3.38816e-23	1	Tmem160
1.56706e-27	0.307309	0.713	0.533	3.51931e-23	1	Atp6v0e
1.75076e-27	0.293941	0.558	0.39	3.93186e-23	1	Zc3h15
1.98614e-27	0.342144	0.654	0.443	4.46047e-23	1	Dag1
2.0221e-27	0.264529	0.522	0.386	4.54124e-23	1	Pkn1
2.30866e-27	0.41031	0.651	0.377	5.18479e-23	1	Clec14a
2.31481e-27	0.353504	0.871	0.699	5.1986e-23	1	Pcbp2
2.37611e-27	0.317367	0.63	0.453	5.33627e-23	1	Cetn3
2.66388e-27	0.254874	0.481	0.33	5.98253e-23	1	Anxa11
2.73459e-27	0.268268	0.503	0.351	6.14135e-23	1	R3hdm2
2.75771e-27	0.257563	0.419	0.263	6.19327e-23	1	Gclm
3.06432e-27	0.271978	0.527	0.377	6.88185e-23	1	Ube2h
3.52248e-27	0.273826	0.515	0.351	7.91078e-23	1	Ccdc59
3.68254e-27	0.286822	0.585	0.427	8.27026e-23	1	Ddrgk1
3.72914e-27	0.300808	0.615	0.434	8.3749e-23	1	Tbrg1
3.75253e-27	0.320975	0.773	0.621	8.42744e-23	1	Eif4a2
4.62703e-27	0.283407	0.39	0.258	1.03914e-22	1	Skil
4.9249e-27	0.304327	0.612	0.455	1.10603e-22	1	Tmpo
5.09029e-27	0.330935	0.812	0.643	1.14318e-22	1	Rab2a
5.26766e-27	0.412075	0.699	0.484	1.18301e-22	1	Thbd
5.48599e-27	0.260109	0.503	0.348	1.23204e-22	1	Cops6
5.60745e-27	0.294436	0.609	0.456	1.25932e-22	1	Anxa7
6.02325e-27	0.296784	0.671	0.477	1.3527e-22	1	Ndufb10
7.07176e-27	0.336554	0.847	0.694	1.58818e-22	1	Dync1i2
7.17192e-27	0.252412	0.398	0.241	1.61067e-22	1	Rgs12
7.6842e-27	0.315481	0.722	0.542	1.72572e-22	1	Atp5d
7.77312e-27	0.285576	0.624	0.464	1.74569e-22	1	Rer1
7.88223e-27	0.293728	0.341	0.179	1.77019e-22	1	Runx1t1
8.57566e-27	0.304427	0.472	0.309	1.92592e-22	1	Dtx3l
8.69814e-27	0.274006	0.561	0.404	1.95343e-22	1	March2
1.03851e-26	0.259643	0.55	0.393	2.3323e-22	1	Ndufs2
1.04355e-26	0.330416	0.74	0.551	2.34361e-22	1	Pomp
1.10723e-26	0.296206	0.685	0.525	2.48662e-22	1	Ube2b
1.12092e-26	0.274756	0.571	0.417	2.51737e-22	1	Dctn1
1.39511e-26	0.405424	0.762	0.644	3.13313e-22	1	Aldh2
1.43923e-26	0.285278	0.531	0.38	3.23222e-22	1	Bcl10
1.50093e-26	0.277869	0.571	0.411	3.3708e-22	1	Csnk2b
1.51006e-26	0.275032	0.571	0.399	3.39129e-22	1	Ube2s
1.58567e-26	0.274269	0.568	0.395	3.5611e-22	1	Spcs1
1.67332e-26	0.293025	0.549	0.375	3.75794e-22	1	Pink1
1.78e-26	0.322158	0.563	0.367	3.99752e-22	1	Vamp5
1.81816e-26	0.285505	0.595	0.449	4.08321e-22	1	Taf10
1.9002e-26	0.332812	0.709	0.521	4.26748e-22	1	Samd9l
1.98586e-26	0.291622	0.685	0.529	4.45984e-22	1	Srsf7
2.07422e-26	0.257793	0.534	0.365	4.65828e-22	1	Coa3
2.32204e-26	0.338037	0.919	0.776	5.21483e-22	1	Morf4l1
2.35493e-26	0.274435	0.502	0.355	5.2887e-22	1	Zbtb4
2.43476e-26	0.259966	0.293	0.145	5.46798e-22	1	Sh3kbp1
2.46818e-26	0.306504	0.897	0.787	5.54303e-22	1	Srrm2
2.59552e-26	0.397283	0.76	0.556	5.82902e-22	1	Crim1
2.78816e-26	0.495166	0.935	0.743	6.26166e-22	1	Tspan13
2.80155e-26	0.323539	0.667	0.486	6.29173e-22	1	Anp32b
3.32786e-26	0.263497	0.525	0.368	7.4737e-22	1	Immt
3.72694e-26	0.302268	0.639	0.506	8.36995e-22	1	Rad21
3.80646e-26	0.347697	0.81	0.626	8.54854e-22	1	Eif3f
4.44322e-26	0.32405	0.836	0.679	9.97859e-22	1	Slc25a3
4.5808e-26	0.289825	0.606	0.439	1.02876e-21	1	Kat6a
4.72856e-26	0.441272	0.887	0.737	1.06194e-21	1	Hspa8
4.78062e-26	0.324457	0.744	0.556	1.07363e-21	1	Eif3h
4.7952e-26	0.367423	0.915	0.777	1.07691e-21	1	Cd47
5.51767e-26	0.40427	0.276	0.147	1.23916e-21	1	Palld
5.55224e-26	0.303438	0.767	0.606	1.24692e-21	1	Eif3c
6.89997e-26	0.292348	0.461	0.286	1.5496e-21	1	Lnx1
7.25927e-26	0.262402	0.487	0.328	1.63029e-21	1	Fam76a
7.5983e-26	0.268518	0.481	0.315	1.70643e-21	1	Tspan4
7.72546e-26	0.294889	0.703	0.519	1.73498e-21	1	Atp6v1f
8.81696e-26	0.311757	0.784	0.613	1.98011e-21	1	Ndufa6
9.04608e-26	0.262618	0.445	0.292	2.03157e-21	1	Cpne8
1.00724e-25	0.285411	0.654	0.476	2.26207e-21	1	Rtraf
1.01825e-25	0.271335	0.546	0.385	2.28678e-21	1	Stim2
1.0838e-25	0.326426	0.836	0.715	2.434e-21	1	Ptbp3
1.08771e-25	0.295269	0.692	0.531	2.44277e-21	1	Brk1
1.13557e-25	0.30011	0.64	0.484	2.55026e-21	1	Zfp91
1.29698e-25	0.344531	0.9	0.75	2.91275e-21	1	Arpc3
1.43541e-25	0.312709	0.772	0.616	3.22363e-21	1	Serinc1
1.43684e-25	0.346507	0.88	0.738	3.22685e-21	1	Serbp1
1.52659e-25	0.292529	0.555	0.409	3.42841e-21	1	Rassf1
1.54312e-25	0.288394	0.655	0.491	3.46554e-21	1	Cds2
1.75425e-25	0.298318	0.664	0.518	3.9397e-21	1	Stat3
1.75642e-25	0.335282	0.47	0.345	3.94456e-21	1	Dusp6
1.87052e-25	0.407637	0.823	0.578	4.20082e-21	1	Palmd
1.8773e-25	0.264922	0.609	0.431	4.21603e-21	1	Psmd8
1.90176e-25	0.289815	0.287	0.132	4.27097e-21	1	Tgtp2
1.97438e-25	0.256892	0.553	0.402	4.43406e-21	1	Nap1l4
2.46156e-25	0.326596	0.487	0.324	5.52816e-21	1	Tap1
2.5925e-25	0.272179	0.592	0.438	5.82224e-21	1	Uqcrc2
2.71206e-25	0.263639	0.493	0.328	6.09074e-21	1	Ppp1r13b
2.7932e-25	0.274401	0.579	0.401	6.27298e-21	1	Camk2d
2.85754e-25	0.275845	0.576	0.403	6.41745e-21	1	Rwdd1
2.93422e-25	0.313515	0.783	0.651	6.58967e-21	1	Tax1bp1
2.97764e-25	0.251797	0.526	0.379	6.68719e-21	1	Mob4
3.23595e-25	0.344503	0.888	0.732	7.2673e-21	1	Gng5
3.23896e-25	0.372675	0.824	0.657	7.27406e-21	1	Klf7
3.35999e-25	0.265	0.442	0.301	7.54586e-21	1	Trim12c
3.39649e-25	0.258093	0.474	0.332	7.62783e-21	1	Synj2bp
3.65654e-25	0.308379	0.774	0.629	8.21187e-21	1	Arl6ip1
3.9806e-25	0.316168	0.738	0.548	8.93964e-21	1	Tbca
4.45227e-25	0.307437	0.633	0.433	9.9989e-21	1	Ephb4
4.66231e-25	0.287784	0.692	0.495	1.04706e-20	1	Ndufs5
4.7054e-25	0.333405	0.52	0.344	1.05674e-20	1	Amotl2
4.72425e-25	0.316036	0.737	0.618	1.06097e-20	1	Nipbl
4.99275e-25	0.255025	0.522	0.381	1.12127e-20	1	Ogdh
5.36477e-25	0.260711	0.555	0.389	1.20482e-20	1	Os9
5.60645e-25	0.286881	0.606	0.443	1.2591e-20	1	1110004F10Rik
5.99606e-25	0.252613	0.513	0.356	1.34659e-20	1	Chtop
6.15788e-25	0.415489	0.811	0.557	1.38294e-20	1	Cavin3
6.25812e-25	0.250656	0.517	0.362	1.40545e-20	1	Sdhb
6.31656e-25	0.279613	0.674	0.508	1.41857e-20	1	Spcs2
7.22254e-25	0.316843	0.655	0.492	1.62204e-20	1	Ppig
7.82642e-25	0.369919	0.906	0.744	1.75766e-20	1	Naca
7.87383e-25	0.296334	0.711	0.594	1.76831e-20	1	Mycbp2
8.44736e-25	0.332809	0.783	0.598	1.89711e-20	1	Eef1g
1.01019e-24	0.364887	0.723	0.574	2.26869e-20	1	Pitpnc1
1.02028e-24	0.269195	0.567	0.418	2.29135e-20	1	Fgfr1op2
1.02683e-24	0.294311	0.67	0.516	2.30606e-20	1	Atp1a1
1.03184e-24	0.273928	0.62	0.444	2.3173e-20	1	Pdcd5
1.08634e-24	0.300688	0.671	0.516	2.4397e-20	1	Ptges3
1.12437e-24	0.278273	0.542	0.409	2.52511e-20	1	Ccnd3
1.16746e-24	0.305452	0.74	0.574	2.62187e-20	1	Ssb
1.23223e-24	0.308444	0.738	0.584	2.76733e-20	1	Eif3e
1.25291e-24	0.312764	0.738	0.605	2.81379e-20	1	Tut7
1.2593e-24	0.252113	0.564	0.401	2.82813e-20	1	Tomm22
1.40834e-24	0.252321	0.533	0.386	3.16285e-20	1	Stub1
1.91837e-24	0.319707	0.777	0.656	4.30827e-20	1	Ncor1
2.014e-24	0.301283	0.787	0.611	4.52303e-20	1	Nedd8
2.39903e-24	0.368395	0.97	0.861	5.38774e-20	1	Aplp2
2.62217e-24	0.263483	0.567	0.431	5.88887e-20	1	Psmd11
2.9376e-24	0.283088	0.701	0.539	6.59725e-20	1	Bzw1
2.9893e-24	0.280334	0.624	0.508	6.71338e-20	1	Papola
3.1179e-24	0.286413	0.637	0.504	7.00218e-20	1	Eif4ebp2
3.81938e-24	0.282447	0.659	0.51	8.57755e-20	1	Raly
3.85062e-24	0.281114	0.642	0.459	8.64772e-20	1	Emc7
4.03102e-24	0.285622	0.6	0.446	9.05285e-20	1	Rbbp6
4.36663e-24	0.305877	0.695	0.507	9.80659e-20	1	Eef1d
5.23069e-24	0.276278	0.672	0.542	1.17471e-19	1	Rab11b
5.31863e-24	0.253426	0.501	0.339	1.19446e-19	1	Pttg1
5.48799e-24	0.276107	0.722	0.549	1.23249e-19	1	Dad1
5.56435e-24	0.263914	0.639	0.476	1.24964e-19	1	Arhgef2
5.76862e-24	0.305339	0.746	0.583	1.29552e-19	1	Krtcap2
5.96161e-24	0.291402	0.74	0.594	1.33886e-19	1	Rsrc2
6.18183e-24	0.28991	0.701	0.541	1.38831e-19	1	Hnrnpc
6.76512e-24	0.354749	0.631	0.441	1.51931e-19	1	Ier5
6.78743e-24	0.254681	0.536	0.383	1.52432e-19	1	Bub3
7.2784e-24	0.286753	0.738	0.595	1.63458e-19	1	Hnrnpm
7.36373e-24	0.356949	0.96	0.866	1.65375e-19	1	H3f3b
7.92619e-24	0.251765	0.423	0.271	1.78006e-19	1	Gpr4
8.3993e-24	0.284993	0.664	0.544	1.88631e-19	1	Acin1
8.86678e-24	0.502126	0.583	0.285	1.9913e-19	1	Ace
1.17399e-23	0.30883	0.808	0.638	2.63654e-19	1	Atp5a1
1.3424e-23	0.295381	0.742	0.599	3.01477e-19	1	Atxn7l3b
1.3897e-23	0.277936	0.669	0.481	3.12098e-19	1	Hsbp1
1.55348e-23	0.277696	0.617	0.484	3.48881e-19	1	Eif4b
1.5747e-23	0.253526	0.553	0.383	3.53647e-19	1	Txnl1
1.65304e-23	0.416283	0.941	0.763	3.71239e-19	1	Nfib
1.73983e-23	0.272166	0.629	0.489	3.9073e-19	1	Stag1
1.76464e-23	0.27334	0.544	0.413	3.96302e-19	1	Abcf1
1.78561e-23	0.271682	0.492	0.332	4.01013e-19	1	Shroom4
1.86185e-23	0.396442	0.901	0.683	4.18134e-19	1	Nedd4
2.42953e-23	0.27779	0.491	0.33	5.45623e-19	1	Ddx58
2.5395e-23	0.251613	0.506	0.359	5.7032e-19	1	Rela
2.78617e-23	0.284023	0.717	0.523	6.25717e-19	1	Dynlrb1
2.81259e-23	0.265002	0.54	0.372	6.31651e-19	1	Tax1bp3
2.99139e-23	0.279305	0.957	0.881	6.71807e-19	1	Son
3.11423e-23	0.327149	0.575	0.417	6.99394e-19	1	Cdc42ep3
3.13553e-23	0.257033	0.561	0.432	7.04177e-19	1	Numa1
3.359e-23	0.289693	0.643	0.494	7.54364e-19	1	G3bp2
3.4908e-23	0.282056	0.686	0.525	7.83964e-19	1	Metap2
3.96138e-23	0.281718	0.468	0.313	8.89647e-19	1	Ro60
4.66619e-23	0.290099	0.695	0.573	1.04793e-18	1	Ash1l
4.98511e-23	0.273096	0.607	0.46	1.11956e-18	1	Hnrnpr
5.35688e-23	0.308963	0.665	0.45	1.20305e-18	1	Adgre5
5.69403e-23	0.353554	0.876	0.67	1.27877e-18	1	Fermt2
7.12961e-23	0.275512	0.578	0.459	1.60117e-18	1	Pcm1
8.80715e-23	0.272243	0.558	0.379	1.97791e-18	1	Mif
9.08989e-23	0.296154	0.579	0.421	2.04141e-18	1	Itpr1
9.24101e-23	0.309752	0.759	0.608	2.07535e-18	1	Eif4a1
9.26249e-23	0.29239	0.624	0.462	2.08017e-18	1	Nfe2l2
1.01961e-22	0.274687	0.697	0.572	2.28985e-18	1	Srsf11
1.04704e-22	0.268345	0.672	0.517	2.35145e-18	1	Tm9sf2
1.06615e-22	0.270291	0.595	0.452	2.39437e-18	1	Pcnp
1.22478e-22	0.289087	0.846	0.699	2.75062e-18	1	Rab14
1.24914e-22	0.382629	0.718	0.521	2.80532e-18	1	Meox2
1.25006e-22	0.282143	0.538	0.378	2.80738e-18	1	Atxn1
1.33467e-22	0.294037	0.67	0.516	2.99739e-18	1	Hnrnpab
1.45365e-22	0.409397	0.979	0.845	3.26462e-18	1	Cavin1
1.64668e-22	0.279996	0.493	0.347	3.6981e-18	1	Stat2
1.80585e-22	0.288982	0.666	0.535	4.05558e-18	1	Zbtb7a
1.80666e-22	0.311137	0.813	0.621	4.0574e-18	1	Eif5a
1.91477e-22	0.279637	0.7	0.518	4.30018e-18	1	Ndufa1
2.23738e-22	0.300396	0.797	0.614	5.02471e-18	1	Smdt1
2.67078e-22	0.273103	0.668	0.537	5.99803e-18	1	Rsu1
2.94224e-22	0.261903	0.565	0.415	6.60768e-18	1	Senp6
3.08805e-22	0.255794	0.55	0.399	6.93515e-18	1	Hpcal1
3.58118e-22	0.448239	0.943	0.778	8.04261e-18	1	Col4a2
3.61872e-22	0.336808	0.742	0.56	8.12691e-18	1	Nsa2
3.63703e-22	0.32894	0.806	0.654	8.16805e-18	1	Ncl
3.66726e-22	0.252697	0.583	0.432	8.23594e-18	1	Ap2b1
3.69699e-22	0.277125	0.702	0.533	8.30271e-18	1	Tgoln1
3.92468e-22	0.481427	0.987	0.821	8.81406e-18	1	Cavin2
4.22351e-22	0.250685	0.587	0.453	9.48516e-18	1	Srpr
4.57589e-22	0.3762	0.403	0.231	1.02765e-17	1	Igtp
5.51521e-22	0.423525	0.913	0.652	1.23861e-17	1	Emcn
6.53862e-22	0.35691	0.77	0.562	1.46844e-17	1	Dlc1
6.92955e-22	0.261364	0.616	0.477	1.55624e-17	1	U2surp
7.0452e-22	0.313378	0.709	0.492	1.58221e-17	1	Robo4
7.40195e-22	0.287887	0.752	0.602	1.66233e-17	1	B230219D22Rik
7.62363e-22	0.281093	0.732	0.547	1.71212e-17	1	Eif3k
8.46329e-22	0.373015	0.826	0.722	1.90069e-17	1	Klf6
8.53992e-22	0.25392	0.599	0.458	1.9179e-17	1	Emc10
8.66103e-22	0.268305	0.773	0.614	1.94509e-17	1	Tmed9
9.25962e-22	1.23525	0.188	0.099	2.07952e-17	1	Mgp
9.50469e-22	0.253092	0.628	0.501	2.13456e-17	1	Dusp11
9.5886e-22	0.268879	0.746	0.601	2.15341e-17	1	Irf2
9.70067e-22	0.306973	0.929	0.805	2.17858e-17	1	Cdc42
1.00583e-21	0.267188	0.718	0.585	2.2589e-17	1	Srrm1
1.01238e-21	0.333651	0.63	0.425	2.2736e-17	1	Tspan2
1.19635e-21	0.260918	0.684	0.541	2.68676e-17	1	Hectd1
1.22677e-21	0.313054	0.852	0.682	2.75507e-17	1	Atp5j2
1.66752e-21	0.283503	0.763	0.656	3.74491e-17	1	Rbm25
1.76942e-21	0.316664	0.908	0.748	3.97377e-17	1	Sem1
2.00954e-21	0.253968	0.512	0.343	4.51302e-17	1	Tpi1
2.18588e-21	0.250632	0.497	0.343	4.90904e-17	1	Eno1
2.8185e-21	0.291995	0.54	0.383	6.32978e-17	1	Sox7
3.3259e-21	0.252947	0.518	0.384	7.46932e-17	1	Use1
3.38123e-21	0.291119	0.904	0.788	7.59357e-17	1	Hnrnpa2b1
3.53366e-21	0.360924	0.967	0.881	7.9359e-17	1	Myl6
4.22792e-21	0.262773	0.613	0.452	9.49506e-17	1	Ralb
4.2784e-21	0.275015	0.631	0.529	9.60843e-17	1	Baz2b
4.31688e-21	0.279761	0.657	0.471	9.69484e-17	1	Taldo1
4.84517e-21	0.270098	0.573	0.414	1.08813e-16	1	Caskin2
7.53978e-21	0.253149	0.535	0.362	1.69328e-16	1	Fmnl3
8.08767e-21	0.260294	0.635	0.467	1.81633e-16	1	Psma4
8.73518e-21	0.312147	0.875	0.696	1.96175e-16	1	Gabarap
9.23624e-21	0.315287	0.898	0.727	2.07427e-16	1	Cox7c
1.29943e-20	0.274795	0.823	0.657	2.91826e-16	1	Arf5
1.69069e-20	0.279444	0.859	0.744	3.79694e-16	1	Hnrnpu
2.05857e-20	0.252462	0.607	0.472	4.62314e-16	1	Pum1
2.32032e-20	0.256808	0.645	0.5	5.21098e-16	1	Gpi1
2.47777e-20	0.252928	0.511	0.385	5.56457e-16	1	Golga4
2.64224e-20	0.316892	0.613	0.444	5.93394e-16	1	Rnf213
2.73425e-20	0.27341	0.843	0.716	6.14057e-16	1	Ube2d3
2.79143e-20	0.287348	0.762	0.575	6.269e-16	1	Uqcr10
2.93041e-20	0.295956	0.799	0.644	6.58112e-16	1	Sept7
3.06224e-20	0.291433	0.577	0.359	6.87717e-16	1	Cmtm8
3.11351e-20	0.274044	0.773	0.612	6.99233e-16	1	Hdac7
4.43528e-20	0.286437	0.738	0.583	9.96074e-16	1	Cast
4.52733e-20	0.291761	0.729	0.582	1.01675e-15	1	Pbrm1
4.61438e-20	0.286144	0.857	0.733	1.0363e-15	1	Hnrnpa3
5.11513e-20	0.317926	0.649	0.446	1.14876e-15	1	Erg
6.26964e-20	0.272806	0.683	0.513	1.40804e-15	1	Mtch1
6.64719e-20	0.278701	0.747	0.584	1.49283e-15	1	Vcp
7.87282e-20	0.264244	0.796	0.65	1.76808e-15	1	Pafah1b1
1.05704e-19	0.310283	0.862	0.683	2.3739e-15	1	Pdia3
1.09398e-19	0.273921	0.818	0.675	2.45685e-15	1	Picalm
1.20542e-19	0.252236	0.506	0.372	2.70714e-15	1	Wbp4
1.25118e-19	0.295727	0.832	0.696	2.80991e-15	1	Ywhaz
1.78842e-19	0.252659	0.657	0.531	4.01644e-15	1	Crebbp
1.82225e-19	0.304552	0.677	0.512	4.0924e-15	1	Mcf2l
1.93893e-19	0.283029	0.55	0.377	4.35446e-15	1	BC028528
2.21861e-19	0.282401	0.4	0.249	4.98255e-15	1	Irgm2
2.39679e-19	0.321473	0.705	0.494	5.38271e-15	1	Rhoc
2.44325e-19	0.311234	0.841	0.683	5.48706e-15	1	Tubb5
2.59741e-19	0.309391	0.486	0.301	5.83327e-15	1	Oasl2
2.69942e-19	0.253249	0.524	0.375	6.06237e-15	1	Grap
2.81694e-19	0.328888	0.846	0.699	6.32629e-15	1	Jup
3.07703e-19	0.273611	0.725	0.551	6.91038e-15	1	Cbx3
3.25591e-19	0.296878	0.702	0.514	7.31212e-15	1	Abcg2
3.43388e-19	0.328997	0.709	0.464	7.71181e-15	1	Mfge8
3.53828e-19	0.265631	0.665	0.536	7.94628e-15	1	Kmt2a
3.55087e-19	0.316247	0.674	0.494	7.97454e-15	1	Tmem204
4.02209e-19	0.281387	0.859	0.716	9.03281e-15	1	Ywhab
4.65697e-19	0.327154	0.752	0.574	1.04586e-14	1	Pdlim1
5.0672e-19	0.263164	0.594	0.421	1.13799e-14	1	Cyp2d22
6.06337e-19	0.261707	0.762	0.631	1.36171e-14	1	Pak2
6.31208e-19	0.286048	0.822	0.638	1.41757e-14	1	Atp5k
6.33663e-19	0.264369	0.693	0.568	1.42308e-14	1	Setd5
9.13134e-19	0.275745	0.854	0.727	2.05072e-14	1	Rsrp1
9.36921e-19	0.306364	0.826	0.656	2.10414e-14	1	Sub1
1.15806e-18	0.334886	0.882	0.808	2.60078e-14	1	CT010467.1
1.21156e-18	0.255843	0.815	0.698	2.72092e-14	1	Sf3b1
1.30112e-18	0.259765	0.751	0.616	2.92206e-14	1	Rab5c
1.47172e-18	0.256588	0.559	0.408	3.30519e-14	1	Diaph1
1.52186e-18	0.261242	0.797	0.681	3.4178e-14	1	Ddx6
1.76825e-18	0.372376	0.699	0.547	3.97113e-14	1	Rhob
2.11333e-18	0.283377	0.726	0.594	4.74611e-14	1	Chd4
2.21341e-18	0.251232	0.579	0.455	4.97087e-14	1	Prpf40a
2.38279e-18	0.255037	0.603	0.435	5.35128e-14	1	Eva1b
2.3998e-18	0.261078	0.78	0.642	5.38948e-14	1	Sppl2a
2.71904e-18	0.360177	0.978	0.916	6.10642e-14	1	Fau
4.67863e-18	0.315318	0.44	0.272	1.05073e-13	1	Cd274
4.83076e-18	0.348888	0.938	0.818	1.08489e-13	1	Slfn5
5.05635e-18	0.410467	0.797	0.675	1.13555e-13	1	Jund
5.15615e-18	0.311135	0.717	0.495	1.15797e-13	1	Rhoj
5.24489e-18	0.286879	0.655	0.489	1.1779e-13	1	Ttc28
7.04713e-18	0.285648	0.6	0.405	1.58265e-13	1	Prnp
7.39202e-18	0.373488	0.79	0.603	1.6601e-13	1	Cd9
7.60304e-18	0.309504	0.838	0.656	1.70749e-13	1	Txn1
7.61618e-18	0.397381	0.925	0.725	1.71044e-13	1	Cd200
7.75928e-18	0.264052	0.733	0.576	1.74258e-13	1	Atp5md
[truncated: 12,663 more rows]
