# Supplementary material for: PAX3-FOXO1 dictates myogenic reprogramming and rhabdomyosarcoma identity in endothelial progenitors
Source: Nat Commun. 2023 Nov 15;14:7291. doi: 10.1038/s41467-023-43044-1 (PMC10651858; doi:10.1038/s41467-023-43044-1)
Supplement: Supplementary file 12 — Dataset 11 [file 41467_2023_43044_MOESM12_ESM.xlsx]

## Sheet: Sheet1
Supplementary Data 11 – RNAseq from bulk TCP and MCP tumors. Signficance determined by moderated t-tests using a combination of limma::lmFit and limma::eBayes functions. The false discovery rate (FDR) was estimated using the Benjamini-Hochberg method
geneID	geneSymbol	log2FC	P.Value	FDR	1955371_MEH203_TPIT-48	1955372_MEH204_TPIT-56	1955373_MEH205_TPIT-76	1955374_MEH206_TPIT-87	1955375_MEH207_CKIA-25	1955376_MEH208_MYPID-191	1955377_MEH209_MYPID-192	1955378_MEH-210_MYPID-205
ENSMUSG00000044220.13	Nkx2-3	-9.48	0.00139031	0.68728	1.67	0	0	0	31.79	6.5	11.58	10.44
ENSMUSG00000021506.7	Pitx1	-9.37	0.00029878	0.68728	0.03	0	0.06	0.01	26.29	6.79	5.76	8.81
ENSMUSG00000036437.6	Npy1r	-7.48	0.0551461	0.71121	0.26	0.01	0.08	0.01	61.25	1.19	2.1	27.47
ENSMUSG00000066258.13	Trim12a	-7.39	0.00403512	0.68728	0	0	0	0.8	5.64	4.79	1.08	10
ENSMUSG00000035775.2	Krt20	-6.28	0.0682293	0.72302	0.02	0.05	0.18	0.06	40.72	0.34	3.3	8.1
ENSMUSG00000038203.18	Hoxa13	-5.92	0.00066482	0.68728	0.24	0.03	0.07	0	2.71	2.32	1.09	2.8
ENSMUSG00000015579.5	Nkx2-5	-5.69	0.00162097	0.68728	0	0	0.02	0	0.25	0.19	1.86	0.17
ENSMUSG00000038236.8	Hoxa7	-5.43	0.0205581	0.68885	2.11	0.03	0.05	0	4.01	2.5	0.47	6.74
ENSMUSG00000029814.10	Igf2bp3	-5.17	0.153012	0.7532	0.01	0.2	0.23	0.02	19.24	4.94	0.05	3.39
ENSMUSG00000089901.1	Gm8113	-5.13	0.136612	0.74768	1.14	0.01	0	0	0.03	4.26	1.59	2.76
ENSMUSG00000026834.13	Acvr1c	-5.1	0.119649	0.74502	0.12	0.23	0.02	0.01	12.98	0.08	0.85	8.79
ENSMUSG00000018924.6	Alox15	-4.99	0.00155877	0.68728	0.09	0.07	0.16	0.11	7.29	2.75	0.91	3.29
ENSMUSG00000009097.10	Tbx1	-4.95	0.0136304	0.68728	1.04	0.04	0.16	0.12	16.13	1.5	2.37	12.07
ENSMUSG00000037362.8	Ccn3	-4.9	0.282876	0.80854	0.34	0.02	0.22	0.17	97.02	0.45	0.12	55.03
ENSMUSG00000025813.14	Homer2	-4.83	0.00334777	0.68728	0.24	0.07	0.1	0.1	6.87	1.68	3.22	0.62
ENSMUSG00000079560.13	Hoxa3	-4.83	0.0544796	0.71121	0.45	0	0.01	0	0.79	0.54	0.06	5.52
ENSMUSG00000047344.9	Lancl3	-4.65	0.00094168	0.68728	0.07	0	0.02	0.02	0.61	0.41	0.28	1.43
ENSMUSG00000031298.15	Adgrg2	-4.55	0.00410086	0.68728	0.07	0.08	0.15	0.07	6.5	0.95	0.87	3.84
ENSMUSG00000038253.6	Hoxa5	-4.53	0.0458564	0.70473	0.31	0	0.05	0	0.69	1.21	0.05	2.3
ENSMUSG00000028989.3	Angptl7	-4.53	0.107276	0.73982	0.21	0.03	0.06	0.22	31.58	0.48	0.37	6.78
ENSMUSG00000006014.16	Prg4	-4.48	0.0150851	0.68728	1.17	0.19	10.82	0.3	13.45	60.21	4.38	52.93
ENSMUSG00000001497.18	Pax9	-4.44	0.0211627	0.69276	0.11	0.01	0.01	0	1.33	0.28	0.06	0.21
ENSMUSG00000058354.7	Krt6a	-4.35	0.130394	0.74594	0.25	1.05	0.5	0.01	1.06	0.66	3.57	87.37
ENSMUSG00000031844.8	Hsd17b2	-4.32	0.116735	0.74502	0.08	0.78	0.33	0.04	32.01	0.22	0.86	10.28
ENSMUSG00000000938.11	Hoxa10	-4.23	0.010909	0.68728	8.74	2.81	0.23	0.02	13.02	7.89	10.07	13.21
ENSMUSG00000026768.10	Itga8	-4.18	0.00279855	0.68728	0.41	0.94	0.75	0.21	16.95	11.27	1.71	16.38
ENSMUSG00000034584.3	Exph5	-4.15	0.140165	0.74828	0.12	0	0.02	0	3.49	0.04	0.01	0.21
ENSMUSG00000038227.15	Hoxa9	-4.06	0.0290098	0.70473	4.51	0.71	0.25	0	2.6	4.5	2.59	10.75
ENSMUSG00000096914.3	Galntl6	-3.96	0.00367239	0.68728	0	0.07	0.05	0.01	0.71	0.18	0.32	0.3
ENSMUSG00000020912.4	Krt12	-3.92	0.0313401	0.70473	0	0.08	0.06	0.1	1.77	0.08	1.26	0.44
ENSMUSG00000078452.10	Raet1d	-3.88	0.00909467	0.68728	0.26	0.15	0	0.12	2.96	0.65	0.59	2.87
ENSMUSG00000029838.11	Ptn	-3.84	0.00252019	0.68728	1.28	1.32	4.48	1.44	42.38	43.56	5.19	39.99
ENSMUSG00000055421.8	Pcdh9	-3.79	0.196499	0.77129	1.06	0.05	0.07	0.09	38.15	0.35	0.16	4.07
ENSMUSG00000043219.9	Hoxa6	-3.78	0.0882729	0.72904	0.55	0	0	0	0.57	1.26	0.02	2.6
ENSMUSG00000036856.4	Wnt4	-3.76	0.0127397	0.68728	1.68	0.05	0.24	0.03	5.43	1.05	1.15	2.33
ENSMUSG00000079554.2	Aox2	-3.66	0.0100129	0.68728	0	0	0.02	0.01	0.17	0.06	0.03	0.37
ENSMUSG00000032561.15	Acpp	-3.66	0.0727247	0.72423	1.19	0.26	0.12	0.14	17.22	2.11	0.33	8.19
ENSMUSG00000001827.12	Folr1	-3.63	0.0113116	0.68728	0.08	0.26	2.22	0.84	3.65	18.35	6.12	1.42
ENSMUSG00000024784.13	Gpha2	-3.59	0.00269014	0.68728	1.94	11.42	4.85	1.04	35.68	77.31	42.69	13.47
ENSMUSG00000034486.8	Gbx2	-3.59	0.00321086	0.68728	0.1	0.06	0.04	0.04	1.68	0.22	0.62	0.83
ENSMUSG00000042589.18	Cux2	-3.58	0.0501541	0.70473	0.28	0.31	0.02	0.02	0.17	0.39	2.31	2.76
ENSMUSG00000020826.8	Nos2	-3.49	0.15004	0.7532	0.14	0.65	0.28	0.01	16.7	0.18	0.3	1.42
ENSMUSG00000026787.3	Gad2	-3.49	0.289102	0.81044	0.11	0.15	0.01	0	0.13	0	1.01	18.34
ENSMUSG00000024379.4	Tslp	-3.46	0.00811276	0.68728	1.51	0.14	0.39	0.16	2.22	11.59	4.02	1.87
ENSMUSG00000000942.10	Hoxa4	-3.44	0.0455233	0.70473	0.21	0	0.01	0	0.22	0.35	0.03	0.78
ENSMUSG00000062345.10	Serpinb2	-3.43	0.144664	0.74935	2.65	1.42	0.47	0.29	16.72	0.42	8.61	35.72
ENSMUSG00000073209.4	Klf14	-3.42	0.0510361	0.70473	0.01	0.3	1.97	0.25	1.18	4.43	5.25	0.39
ENSMUSG00000021403.3	Serpinb9b	-3.42	0.208437	0.77538	0.05	0.19	0.02	0.19	4.05	0.03	0.18	13.53
ENSMUSG00000053886.4	Sh2d4a	-3.39	0.0460094	0.70473	0.79	0.88	6.2	0.05	23.94	2.1	5.86	2.36
ENSMUSG00000030228.18	Pik3c2g	-3.34	0.0536847	0.70803	0.08	0.46	0	0.05	0.96	0.11	0.28	3.65
ENSMUSG00000024743.16	Syt7	-3.31	0.0948656	0.73484	2.27	2.91	1.26	0.12	50.55	0.98	1.73	32.35
ENSMUSG00000035916.8	Ptprq	-3.28	0.0287404	0.70325	0.16	0.16	0.03	0.03	1.23	0.19	0.41	3.21
ENSMUSG00000024501.20	Dpysl3	-3.25	0.00093268	0.68728	9.87	1.72	4.47	1.57	39.55	42.1	13.53	42.61
ENSMUSG00000023041.7	Krt6b	-3.25	0.14445	0.74927	0.25	0.15	0.05	0	0.19	0.08	0.37	10.15
ENSMUSG00000049115.15	Agtr1a	-3.24	0.00039291	0.68728	0.98	1.22	0.5	2.28	13.49	5.43	11.32	14.89
ENSMUSG00000028661.8	Epha8	-3.24	0.0843611	0.7274	0.01	3.09	0.08	0.12	5.98	0.29	1.48	0.59
ENSMUSG00000022899.9	Slc15a2	-3.17	0.261289	0.80456	0.46	57.61	10.83	0.05	52.7	18.85	0.36	79.17
ENSMUSG00000026322.9	Htr4	-3.15	0.171182	0.76033	0.11	0.07	0	0.02	2.11	0.01	0.04	0.57
ENSMUSG00000039131.15	Gipc2	-3.12	0.0394061	0.70473	0.12	0.36	0.2	3.09	4.66	0.73	5.37	8.65
ENSMUSG00000028871.7	Rspo1	-3.1	0.0696356	0.72346	0.3	0.06	0.42	0.04	0.22	3.06	2.56	0.52
ENSMUSG00000062342.3	Serpinb9e	-3.09	0.0626965	0.71745	0.07	0.29	0	0.01	0.98	0.06	0.19	1.03
ENSMUSG00000024041.10	Cryaa	-3.09	0.0985817	0.73488	0.41	0.06	0.45	0.05	18.8	0.41	0.45	0.69
ENSMUSG00000054453.11	Sytl5	-3.08	0.013488	0.68728	0	0.07	0.04	0.03	0.13	0.3	0.32	0.11
ENSMUSG00000063011.7	Msln	-3.04	0.0170594	0.68728	56.15	8.6	37.77	11.11	596.23	35.76	70.71	559.7
ENSMUSG00000037035.5	Inhbb	-3.03	0.00059752	0.68728	0.57	0.69	1.55	0.5	11.41	5.82	2.33	6.87
ENSMUSG00000020884.15	Asgr1	-2.98	0.0112587	0.68728	0.32	0.46	0.21	0.31	6.32	0.64	3.45	2.39
ENSMUSG00000058656.13	Samd12	-2.95	0.0527688	0.70473	0.12	0	0.01	0.03	0.48	0.36	0.02	0.39
ENSMUSG00000110105.1	Gm45844	-2.89	0.0124929	0.68728	0.55	0.05	0.09	0.17	1.23	0.92	0.42	2.46
ENSMUSG00000033082.10	Clec1a	-2.89	0.0464799	0.70473	0.25	0.14	0	0.1	0.29	1.08	0.18	1.04
ENSMUSG00000021950.15	Anxa8	-2.88	0.0201919	0.68885	8.67	1.92	55.04	1.8	105.23	19.2	40.34	37.08
ENSMUSG00000066607.5	Insyn1	-2.87	0.00506081	0.68728	3.28	0.45	4.76	0.63	10.39	8.6	4.94	21.95
ENSMUSG00000079267.9	Gm5930	-2.85	0.342245	0.82968	0.15	0.04	0	0.04	0	0.47	2.29	4.54
ENSMUSG00000005251.15	Ripk4	-2.84	0.0337706	0.70473	0.26	0.07	0.04	0.03	1.66	0.12	0.62	0.34
ENSMUSG00000026765.12	Lypd6b	-2.83	0.0359687	0.70473	0.62	0.07	0.03	0.04	2.25	0.24	0.38	1.45
ENSMUSG00000020805.14	Slc13a5	-2.83	0.126463	0.74594	0	3.22	0.07	0.01	0.57	0.3	0.18	1.74
ENSMUSG00000006154.13	Eps8l1	-2.81	0.00326937	0.68728	0.48	0.5	0.25	0.26	6.44	2.73	3.35	1.5
ENSMUSG00000004113.18	Cacna1b	-2.78	0.0140296	0.68728	1.26	0.22	0.04	0.12	2.34	0.94	0.65	1.51
ENSMUSG00000071424.10	Grid2	-2.78	0.414094	0.85625	0.05	0	0.06	0.07	17.12	0	0.01	0.68
ENSMUSG00000075297.10	H60b	-2.76	0.158373	0.7532	0.87	0.1	0.19	0.04	3.43	4.79	0.06	1.88
ENSMUSG00000032289.15	Thsd4	-2.73	0.0105781	0.68728	0.32	2.47	0.88	0.1	10.44	1.98	2.05	3.6
ENSMUSG00000038168.5	P3h2	-2.73	0.0417607	0.70473	5.87	0.9	0.32	0.16	10.1	4.02	0.95	9.43
ENSMUSG00000038402.2	Foxf2	-2.71	0.0566845	0.71121	0.02	0.02	0.91	0.07	0.18	0.79	1.43	0.28
ENSMUSG00000079092.4	Prl2c2	-2.71	0.213621	0.77866	5.12	6.12	0.73	1.33	118.45	1.29	5.81	94.9
ENSMUSG00000051515.9	Fam181b	-2.67	0.299275	0.81587	0.08	0.02	0.02	0.01	0	0.34	0.58	2.48
ENSMUSG00000056457.6	Prl2c3	-2.66	0.153207	0.7532	1.48	12.32	0.65	2.09	76.36	1.81	5.75	66.6
ENSMUSG00000027335.9	Adra1d	-2.65	0.0507353	0.70473	0.31	0	0.05	0.05	0.44	0.55	0.14	0.17
ENSMUSG00000053219.15	Raet1e	-2.65	0.156712	0.7532	0.17	0.12	0.13	0	3.05	0.3	0.03	0.43
ENSMUSG00000058740.14	Kcnt1	-2.65	0.157214	0.7532	0.09	1.47	0.04	1.07	0.22	6.09	7.05	7.55
ENSMUSG00000020953.17	Coch	-2.64	0.0155693	0.68728	0.64	0.14	0.09	0.13	1.51	1.53	0.31	1.91
ENSMUSG00000034839.5	Larp6	-2.63	0.00359604	0.68728	0.79	1.73	4.93	0.72	18.33	6.07	8.54	4.37
ENSMUSG00000054598.13	9130230L23Rik	-2.63	0.0894815	0.73156	0.01	0.13	0.05	0.1	0.84	0.26	0.18	3.58
ENSMUSG00000036298.10	Slc2a13	-2.62	0.133149	0.74746	1.3	0.32	0.28	0.36	24.37	0.43	2.09	1.64
ENSMUSG00000008489.18	Elavl2	-2.6	0.11116	0.74439	0.33	0.09	0.08	0	1.79	0.06	0.36	0.21
ENSMUSG00000021721.5	Htr1a	-2.57	0.294273	0.81372	0.01	0.33	0	0	0.09	0	0.2	0.77
ENSMUSG00000039313.14	Minar1	-2.56	0.126186	0.74594	0.41	0.27	1	0.04	0.25	1.42	5.15	2.55
ENSMUSG00000029844.9	Hoxa1	-2.53	0.0279511	0.70208	0.12	0.04	0.02	0.01	0.34	0.3	0.06	0.36
ENSMUSG00000094800.8	Gm9780	-2.51	0.00814695	0.68728	1.5	0.23	0.87	1.09	9.66	3.54	4.92	2.45
ENSMUSG00000033998.9	Kcnk1	-2.51	0.0560225	0.71121	0.2	2.81	0.91	10.56	7.54	5.59	30.41	6.81
ENSMUSG00000015354.8	Pcolce2	-2.51	0.0934856	0.73447	0.26	0.84	0.52	0.19	13.81	0.63	0.71	4.54
ENSMUSG00000055312.2	Them7	-2.51	0.0747448	0.7243	0.09	0.1	0.21	0	0.35	0.1	0.74	0.22
ENSMUSG00000029206.13	Nsun7	-2.51	0.160272	0.75388	0.02	0.05	0	0.12	0.36	0.12	0.02	1.41
ENSMUSG00000061013.6	Mkx	-2.5	0.0770616	0.7243	0.26	0.08	0.3	0.03	1.04	2.15	0.09	0.69
ENSMUSG00000026535.9	Ifi202b	-2.5	0.207799	0.77538	16.66	17.95	0	14.87	42.82	11.09	15.81	21.59
ENSMUSG00000042581.14	Thsd7b	-2.49	0.0482611	0.70473	0.05	0.1	0.01	0.02	0.06	0.16	0.13	0.69
ENSMUSG00000042846.8	Lrrtm3	-2.46	0.0136497	0.68728	0.06	0.01	0.03	0.03	0.09	0.23	0.16	0.74
ENSMUSG00000060441.15	Trim5	-2.45	0.00618663	0.68728	0.23	0.21	0.1	0.24	0.9	0.64	0.2	0.74
ENSMUSG00000057378.15	Ryr3	-2.44	0.0020886	0.68728	1.89	4.16	9.48	2.25	17.32	10.83	15.97	53.65
ENSMUSG00000017002.14	Slpi	-2.44	0.117296	0.74502	0.35	0.88	7.45	0.08	7.71	1.53	8.21	0.58
ENSMUSG00000055737.12	Ghr	-2.42	0.0148141	0.68728	4.75	0.94	6.44	1.11	18.17	24.73	3.83	9.72
ENSMUSG00000015533.9	Itga2	-2.42	0.0704937	0.72346	1.38	1.62	0.96	0.27	24.49	4.14	1.09	5.12
ENSMUSG00000079654.3	Prrt4	-2.42	0.091142	0.73297	0.08	0.01	0.05	0.01	0.3	0.03	0.05	0.6
ENSMUSG00000023913.17	Pla2g7	-2.41	0.00064545	0.68728	14.59	30.17	23.71	20.44	245.8	85.74	40.76	188.97
ENSMUSG00000035184.15	Fam124a	-2.4	0.0809088	0.7243	0.12	0.34	0.15	0.03	4.27	0.15	0.7	0.28
ENSMUSG00000038210.10	Hoxa11	-2.4	0.132184	0.74672	9.72	52.05	3.87	0.14	18.5	12.96	22.93	24.03
ENSMUSG00000072674.10	Plac9b	-2.39	0.0090764	0.68728	3.19	0.75	1.55	3.09	16.66	7.24	7.26	4.29
ENSMUSG00000022469.17	Rapgef3	-2.38	0.0337132	0.70473	1.97	1.35	0.96	0.8	16.82	4.62	1.13	10.44
ENSMUSG00000038560.7	Sp6	-2.37	0.00093196	0.68728	5.07	2.78	2.53	1.25	8.99	11.78	11.64	23.35
ENSMUSG00000052364.4	B630019K06Rik	-2.36	0.0379737	0.70473	0.18	0.38	0.16	0.07	2.04	0.7	0.19	1.91
ENSMUSG00000037686.6	Aspg	-2.36	0.100273	0.73702	0.13	0.39	2.42	0.1	1.24	3.08	2.54	0.18
ENSMUSG00000030144.4	Clec4d	-2.35	0.0512986	0.70473	0.18	0.25	0.7	0.55	6.5	1.19	1.55	0.34
ENSMUSG00000020334.6	Slc22a4	-2.34	0.0591525	0.71121	0.37	0.02	0.31	0.11	2.41	0.36	0.74	1.13
ENSMUSG00000019232.14	Etnppl	-2.34	0.111848	0.74502	0	0.13	0.14	0.69	0.61	0.43	0.16	0.74
ENSMUSG00000004347.16	Pde1c	-2.33	0.0930254	0.73447	0.05	0	0.09	0.04	0.09	1.05	0.06	0.11
ENSMUSG00000095304.9	Plac9a	-2.32	0.0125652	0.68728	2.49	0.38	0.22	0.94	6.14	3.16	2.75	1.87
ENSMUSG00000024302.16	Dtna	-2.32	0.0370465	0.70473	2.62	0.14	2.12	0.14	2.55	2.14	1.89	3.97
ENSMUSG00000032502.8	Stac	-2.32	0.0451753	0.70473	0.96	2.67	0.22	4.92	24.61	4.04	3.74	5.75
ENSMUSG00000021294.7	Kif26a	-2.32	0.130293	0.74594	0.42	2.23	1.36	0.14	30.31	2.22	1.02	0.78
ENSMUSG00000029088.16	Kcnip4	-2.31	0.0727755	0.72423	0.16	0.04	0	0.01	0.25	0.11	0.04	0.3
ENSMUSG00000074731.3	Zfp345	-2.31	0.179824	0.76499	0.03	0.09	0.01	0	0.28	0.17	0	0.13
ENSMUSG00000024552.16	Slc14a2	-2.31	0.300865	0.81587	0.01	0.19	0.03	0.1	4.13	0.04	0.03	1.22
ENSMUSG00000053687.15	Dpep2	-2.3	0.00528726	0.68728	0.72	0.66	1.38	0.56	5.79	1.65	5.91	2.55
ENSMUSG00000060487.7	Samd5	-2.3	0.0251485	0.6951	0.09	0.05	0.57	0.15	0.9	0.26	0.5	1.64
ENSMUSG00000030653.17	Gm45837	-2.3	0.15883	0.7532	0.94	0.68	0	0.42	1.41	0.58	0.43	3.42
ENSMUSG00000026870.19	Cutal	-2.29	0.103828	0.73955	0.06	0.11	0	0.01	0.12	0.02	0.29	0.11
ENSMUSG00000036019.8	Tmtc2	-2.29	0.142574	0.74869	1.1	0.31	0.2	0.23	5.12	8.1	0.31	0.6
ENSMUSG00000056947.5	Mab21l1	-2.27	0.0193981	0.68728	0.6	1.58	2.79	13.92	24.69	15.58	7.55	9.4
ENSMUSG00000003051.13	Elf3	-2.27	0.0102694	0.68728	0.08	0.52	0.45	0.13	2.07	0.62	1.16	0.76
ENSMUSG00000047819.3	Tigd4	-2.27	0.0697808	0.72346	0.08	0.01	0.04	0.02	0.06	0.06	0.17	0.5
ENSMUSG00000055976.6	Cldn23	-2.25	0.0146519	0.68728	0.65	4.55	2.19	0.45	3.39	4.26	8.22	10.56
ENSMUSG00000045319.13	Proser2	-2.25	0.116018	0.74502	0.19	0.2	0.5	0.42	6.31	0.29	0.57	5.39
ENSMUSG00000047976.4	Kcna1	-2.25	0.232411	0.79266	0.27	0.2	0.06	0.02	6.39	0.09	0.06	0.79
ENSMUSG00000027799.12	Nbea	-2.24	0.0014807	0.68728	1.99	1.33	0.74	1.18	6.71	3	6.21	8.09
ENSMUSG00000104346.1	Pcdhga3	-2.24	0.00416217	0.68728	0.98	0.39	0.57	0.61	1.57	5.86	2.04	4.26
ENSMUSG00000047409.13	Ctdspl	-2.24	0.00544343	0.68728	1.32	2.34	3.33	0.33	9.87	4.83	4.56	5.39
ENSMUSG00000068547.6	Clca4a	-2.24	0.117309	0.74502	0.05	0.04	0.06	0.03	0.58	0.02	0.17	0.76
ENSMUSG00000022995.16	Enah	-2.23	0.00632221	0.68728	9.52	3.79	21.99	3.84	32.54	55.61	20.62	26.66
ENSMUSG00000090877.3	Hspa1b	-2.23	0.0177074	0.68728	3.57	7.55	13.14	2.95	78.69	14.11	46.34	8.84
ENSMUSG00000039577.17	Nphp4	-2.23	0.0200836	0.68885	0.25	0.05	0.53	0.06	0.72	0.46	0.35	0.39
ENSMUSG00000022018.7	Rgcc	-2.23	0.0391961	0.70473	2.51	23.26	4.56	1.47	60.29	8.62	10.58	26.24
ENSMUSG00000095730.3	Vmn2r29	-2.23	0.0531515	0.70473	0.37	0.04	0.06	0.02	0.47	0.28	0.09	1.35
ENSMUSG00000044021.14	Muc19	-2.23	0.159465	0.7532	0.12	0.01	0.02	0	0.16	0.04	0.02	0.13
ENSMUSG00000046532.8	Ar	-2.22	0.0033755	0.68728	1.01	0.16	0.53	0.18	1.54	1.37	1.35	2.09
ENSMUSG00000091971.3	Hspa1a	-2.22	0.0336328	0.70473	0.65	1.89	4.16	0.69	13.03	3.38	11.16	1.7
ENSMUSG00000047562.3	Mmp10	-2.22	0.0384461	0.70473	0.22	0.99	0.04	0.11	1.57	1.1	0.3	1.44
ENSMUSG00000022144.4	Gdnf	-2.22	0.0676948	0.72302	0.22	0.06	2.7	0.08	1.23	0.96	0.34	2.58
ENSMUSG00000062296.8	Trank1	-2.22	0.0610658	0.71414	0.06	0.01	0.04	0.04	0.05	0.04	0.07	0.58
ENSMUSG00000059588.13	Calcrl	-2.21	0.0295732	0.70473	6.83	7.1	2.52	1.23	45.65	5.37	37.62	9.81
ENSMUSG00000055407.14	Map6	-2.2	0.0099378	0.68728	1.13	0.42	3.81	1.11	13.01	2.69	4.74	4.62
ENSMUSG00000037709.13	Fam13a	-2.2	0.00863687	0.68728	0.45	0.06	0.28	0.25	0.99	1.28	0.37	1.05
ENSMUSG00000040809.10	Chil3	-2.19	0.171608	0.7612	0.08	0.5	0.12	0.31	6.74	0.09	0.47	2.06
ENSMUSG00000038415.10	Foxq1	-2.19	0.204261	0.77129	0.01	0.31	0.74	0.07	0.9	0.75	0.94	0.02
ENSMUSG00000030170.14	Wnt5b	-2.18	0.00336589	0.68728	0.2	0.07	0.14	0.09	0.58	0.69	0.34	0.51
ENSMUSG00000030107.10	Usp18	-2.18	0.0175823	0.68728	1.47	1.34	2.01	0.23	5.82	1.61	3.8	8.15
ENSMUSG00000046761.13	Fam83h	-2.18	0.0252922	0.6951	1.29	2.19	1.58	0.18	8.47	1.75	2.89	4.77
ENSMUSG00000029086.15	Prom1	-2.18	0.0566008	0.71121	0.19	0.11	0.05	0.23	0.84	0.47	0.13	0.16
ENSMUSG00000032572.9	Col6a4	-2.17	0.3589	0.83456	0.11	0	0.05	0.01	0.25	0.33	0	0.12
ENSMUSG00000051159.16	Cited1	-2.16	0.0540066	0.70954	0.14	0.48	0.26	0.06	3.32	0.53	0.59	0.32
ENSMUSG00000029651.16	Mtus2	-2.16	0.0854297	0.7274	0.15	0.05	0.29	0.05	2.4	0.22	0.75	0.07
ENSMUSG00000049112.9	Oxtr	-2.16	0.0735516	0.7243	0.07	0.09	0.02	0	0.26	0.07	0.05	0.21
ENSMUSG00000031351.15	Zfp185	-2.16	0.129981	0.74594	0.24	0.23	0.21	0.04	3.15	0.14	0.19	1.63
ENSMUSG00000022076.10	Klhl1	-2.16	0.283867	0.80854	0.01	0.07	0	0.03	0.69	0	0.03	0.2
ENSMUSG00000072294.5	Klf12	-2.13	0.00677262	0.68728	1.23	0.32	0.86	0.14	2.66	1.73	2.01	2.63
ENSMUSG00000028139.5	Riiad1	-2.13	0.0194525	0.68728	0.24	0.08	0.35	0.12	0.63	0.62	0.5	0.73
ENSMUSG00000053646.13	Plxnb1	-2.12	0.00260161	0.68728	0.62	1.66	2.62	2.35	11.76	4.2	3.7	13.16
ENSMUSG00000025427.15	Rnf165	-2.12	0.0792171	0.7243	0.09	0.14	0.14	0.07	1.41	0.12	0.12	0.5
ENSMUSG00000040473.15	Cfap69	-2.09	0.0362158	0.70473	1.69	1.19	0.34	0.51	7.16	1.25	1.16	5.87
ENSMUSG00000049892.7	Rasd1	-2.09	0.0589538	0.71121	0.21	0.01	0.06	0.07	0.62	0.16	0.12	0.48
ENSMUSG00000048764.16	Tmprss11f	-2.09	0.297368	0.81518	0.28	0.69	0.09	0.22	7.2	0.04	0.61	7.06
ENSMUSG00000032340.8	Neo1	-2.08	0.0354542	0.70473	11.92	5.73	6.09	0.76	23.41	18.08	6.74	25.24
ENSMUSG00000027485.15	Bpifb1	-2.08	0.0799624	0.7243	0.03	0.08	0.73	0.02	0.22	0.45	0.32	0.13
ENSMUSG00000044037.15	Als2cl	-2.07	0.00438759	0.68728	2.51	2.63	6.52	4.48	32.93	8.49	8.67	34.42
ENSMUSG00000047842.7	Diras2	-2.07	0.114313	0.74502	0.06	0.1	0.11	0.06	2.13	0.13	0.34	0.06
ENSMUSG00000018387.12	Shroom1	-2.07	0.209288	0.77538	0.33	1.14	0.16	0.22	16.26	0.39	0.26	2.1
ENSMUSG00000030134.11	Rasgef1a	-2.05	0.0941807	0.73447	0.06	0.04	0.03	0.05	1.36	0.09	0.09	0.09
ENSMUSG00000042216.13	Sgsm1	-2.04	0.0889949	0.73038	0.53	0.3	0.57	0.07	0.94	2.22	0.22	1.44
ENSMUSG00000033542.13	Arhgef5	-2.03	0.00064173	0.68728	3.2	4.09	2.05	2.38	21.22	7.19	8.66	13.51
ENSMUSG00000028445.7	Enho	-2.03	0.0176223	0.68728	2.23	1.76	3.57	0.72	12.14	7.54	7.52	2.12
ENSMUSG00000039270.9	Megf9	-2.03	0.0552071	0.71121	1.4	0.47	0.94	0.56	15.61	1.11	2.12	1.69
ENSMUSG00000001281.10	Itgb7	-2.02	0.0132357	0.68728	4.21	8.04	8.78	7.33	76.4	14.3	9.91	53.55
ENSMUSG00000033717.6	Adra2a	-2.02	0.187309	0.76797	1.17	0.4	0.16	0.29	11.22	0.66	0.26	2.95
ENSMUSG00000029822.15	Osbpl3	-2.01	0.0217164	0.69276	4.1	1.07	8.9	0.67	10.39	10.65	7.36	5.33
ENSMUSG00000029819.6	Npy	-2.01	0.311091	0.82503	0.42	2.75	0.82	4.21	108.98	0.46	8.86	1.35
ENSMUSG00000026639.18	Lamb3	-2	0.00176816	0.68728	0.92	0.55	1.27	0.95	4.9	4.92	1.57	3.64
ENSMUSG00000022032.14	Scara5	-2	0.00427736	0.68728	15.58	9.32	22.34	5.67	96.6	52.53	36.25	27.2
ENSMUSG00000015812.8	Gnrh1	-2	0.0119159	0.68728	0.56	0.56	0.36	0.2	1.78	1.22	1.13	1.99
ENSMUSG00000049555.10	Tmie	-1.99	0.0578216	0.71121	0.03	0.13	0.1	0.26	1.74	0.25	0.29	0.44
ENSMUSG00000030703.8	Gdpd3	-1.99	0.130282	0.74594	1.66	1.83	2.47	1.66	2.12	49.82	6.57	3.59
ENSMUSG00000026069.15	Il1rl1	-1.99	0.276142	0.80708	65.42	38.29	22.74	1.62	624.46	75.87	2.38	221.19
ENSMUSG00000039851.11	4932438H23Rik	-1.98	0.154923	0.7532	0.05	1.97	0.21	0.09	0.5	0.24	2.78	1.28
ENSMUSG00000058297.16	Spock2	-1.97	0.00352664	0.68728	0.65	0.49	1.51	1.54	2.96	6.44	2.81	2.07
ENSMUSG00000022340.15	Sybu	-1.97	0.00600227	0.68728	0.13	0.1	0.15	0.08	0.6	0.32	0.48	0.29
ENSMUSG00000022754.6	Tmem45a	-1.97	0.0911612	0.73297	1.93	0.23	1.44	0.33	3.64	1.48	7.21	0.75
ENSMUSG00000026822.14	Lcn2	-1.97	0.202392	0.77129	1.39	2.86	1.96	0.47	58.22	1.06	3.47	1.55
ENSMUSG00000026304.13	Rab17	-1.95	0.012819	0.68728	0.03	0.12	0.05	0.16	0.37	0.24	0.2	0.35
ENSMUSG00000038331.15	Satb2	-1.95	0.100603	0.73722	1.36	0.48	0.21	0.12	1.65	0.97	0.29	6.46
ENSMUSG00000020541.12	Tom1l1	-1.95	0.243268	0.79937	4.76	0.99	0.05	0.26	14.56	0.36	0.88	4.85
ENSMUSG00000025216.9	Lbx1	-1.95	0.406166	0.852	0.07	0.03	0.06	0.01	0	1.61	0.57	0.22
ENSMUSG00000036902.11	Neto2	-1.94	0.0104727	0.68728	0.7	0.5	0.2	0.45	1.68	0.83	2.24	3.01
ENSMUSG00000074361.10	C5ar2	-1.94	0.0115692	0.68728	0.33	0.11	0.12	0.07	0.87	0.53	0.31	0.4
ENSMUSG00000114245.1	Gm38655	-1.94	0.112841	0.74502	0.26	4.33	0.95	1.5	11.34	0.75	7.13	4.91
ENSMUSG00000038060.15	Dlec1	-1.94	0.0979498	0.73488	0.14	0.03	0.04	0	0.32	0.11	0.05	0.33
ENSMUSG00000042359.18	Osbpl6	-1.94	0.211499	0.77659	0.3	0.84	0.03	0.17	1.48	0.05	3.74	1.12
ENSMUSG00000093954.8	Gm16867	-1.93	0.00500619	0.68728	5.37	2.96	3.72	2.46	11.64	6.71	6.59	6.71
ENSMUSG00000026399.12	Cd55	-1.93	0.0684731	0.72302	7.22	1.57	2.03	0.32	9.81	3.98	2.08	9.75
ENSMUSG00000030494.13	Rhpn2	-1.93	0.137965	0.74768	0.23	0.06	0.17	0.04	2.33	0.09	0.19	0.5
ENSMUSG00000047104.5	Pbp2	-1.92	0.0636553	0.71745	0.28	0.11	0.04	0.12	0.75	0.21	0.21	1.42
ENSMUSG00000043668.13	Tox3	-1.92	0.346218	0.83101	0.16	1.52	1.03	0	0.37	0.09	0.78	2.73
ENSMUSG00000026249.10	Serpine2	-1.91	4.2963e-05	0.62202	24.29	21.98	16.42	18.94	78.45	117.52	64.62	62.13
ENSMUSG00000015484.3	Fam163a	-1.91	0.0548199	0.71121	0.08	0.68	0.48	0.1	0.3	1.26	0.92	1.76
ENSMUSG00000046160.6	Olig1	-1.91	0.386315	0.84643	0.03	0.04	0.12	0	0	1.17	0.21	0.1
ENSMUSG00000028036.6	Ptgfr	-1.9	0.0395115	0.70473	0.41	0.04	0.06	0.1	0.3	0.37	0.35	0.15
ENSMUSG00000040146.9	Rgl3	-1.9	0.0836494	0.7274	1.94	0.13	0.28	0.15	2.62	0.56	0.54	2.7
ENSMUSG00000079008.2	Gm14124	-1.9	0.317583	0.82616	0.09	0.16	0	0	0.57	0.03	0.01	0.09
ENSMUSG00000042265.13	Trem1	-1.89	0.0257678	0.6951	0.13	0.08	0.14	0.06	0.78	0.17	0.28	0.23
ENSMUSG00000045629.8	Sh3tc2	-1.89	0.0648898	0.71745	0.99	0.27	1.53	1.43	0.99	4.69	7.3	3.34
ENSMUSG00000023868.17	Pde10a	-1.89	0.116321	0.74502	1.57	0.69	0.29	1.06	15.27	1.42	0.89	4.34
ENSMUSG00000028031.6	Dkk2	-1.89	0.119128	0.74502	13.56	2.15	2.26	0.85	42.72	13.21	1.71	9.67
ENSMUSG00000021381.4	Barx1	-1.89	0.216108	0.77948	0.19	0.01	0	0.1	0.24	0.01	0.38	0.39
ENSMUSG00000028020.16	Glrb	-1.89	0.336259	0.82968	0.17	0.36	0.16	0.01	0.82	0.97	0.01	1.85
ENSMUSG00000025584.17	Pde8a	-1.88	0.0233294	0.6951	1.92	0.79	0.82	0.63	10.63	2.08	1.59	3.07
ENSMUSG00000042988.10	Notum	-1.88	0.138611	0.74797	0.7	0.01	0.33	0.11	0.19	1.43	0.58	0.38
ENSMUSG00000016028.10	Celsr1	-1.87	0.120506	0.74502	0.69	0.07	0.07	0.07	1.19	0.47	0.09	1.04
ENSMUSG00000050549.8	Fam241a	-1.86	0.00913671	0.68728	1.56	1.58	1.7	1.39	12.72	3.08	3.48	6.75
ENSMUSG00000049723.14	Mmp12	-1.86	0.0138145	0.68728	2.48	2.07	3.26	3.2	26.09	6.32	4.88	16.18
ENSMUSG00000020641.16	Rsad2	-1.86	0.0554798	0.71121	0.4	0.54	1.28	0.19	1.17	3.1	3.29	0.45
ENSMUSG00000026826.13	Nr4a2	-1.85	0.0798105	0.7243	0.65	1.7	1.06	0.58	16	0.95	1.91	3.06
ENSMUSG00000024589.18	Nedd4l	-1.84	0.0127448	0.68728	4.82	1.18	5.57	1.1	5.54	9.98	10.03	4.25
ENSMUSG00000057315.14	Arhgap24	-1.84	0.0241403	0.6951	2.35	4.75	12.88	1.08	10.69	19.99	12.78	5.6
ENSMUSG00000022887.9	Masp1	-1.83	0.0594953	0.71121	5	1.58	2.68	0.91	10.98	8.35	1.74	19.59
ENSMUSG00000027171.10	Prrg4	-1.83	0.0862716	0.7274	21.54	28.8	6.5	13.43	125.03	7.49	39.69	192.39
ENSMUSG00000048070.4	Pirt	-1.83	0.346352	0.83101	0.14	0.29	0.01	0	0.01	0.14	0.29	0.28
ENSMUSG00000000120.6	Ngfr	-1.83	0.261638	0.80456	4.97	0.43	0.66	0.12	9.8	2.27	0.22	4.86
ENSMUSG00000056596.8	Trnp1	-1.82	0.0152471	0.68728	0.3	0.65	0.21	1.26	3.14	2.59	2.16	0.89
ENSMUSG00000030092.14	Cntn6	-1.82	0.291072	0.81134	0.05	0.01	0	0.05	0.42	0.05	0	0.13
ENSMUSG00000026420.16	Il24	-1.82	0.265872	0.80507	5.66	23.37	5.68	1.72	120.48	2.73	4.57	127.82
ENSMUSG00000036617.16	Etl4	-1.81	0.0112362	0.68728	17.18	6.63	3.55	4.72	38.17	24.69	9.31	35.58
ENSMUSG00000056643.5	Chst13	-1.81	0.0256004	0.6951	0.43	0.31	3.02	0.32	1.44	2.22	1.56	3.21
ENSMUSG00000006445.3	Epha2	-1.8	0.0131263	0.68728	4.64	5.45	5.14	1.72	35.71	8.04	6.53	15.26
ENSMUSG00000044340.7	Phlpp1	-1.79	0.029076	0.70473	16.4	4.29	3.48	3.79	45.4	9.68	8.36	38.15
ENSMUSG00000102018.8	Iqank1	-1.79	0.0380648	0.70473	0.4	0.45	0.45	0.14	1.54	0.36	0.76	1.71
ENSMUSG00000031380.10	Vegfd	-1.79	0.0552301	0.71121	0.91	0.28	0.86	0.54	4.01	4.07	0.6	1.25
ENSMUSG00000040016.16	Ptger3	-1.79	0.135472	0.74768	0.75	0.05	0.14	0.04	1.36	0.36	0.11	0.35
ENSMUSG00000046585.9	Cfap58	-1.79	0.33928	0.82968	0	0.28	0.16	0.02	1.46	0.05	0.09	0.02
ENSMUSG00000010660.3	Plcd1	-1.78	0.0082551	0.68728	2.13	1.24	4.75	1.56	15	4.63	4.35	6.43
ENSMUSG00000044393.15	Dsg2	-1.78	0.00474261	0.68728	0.15	0.39	0.47	0.44	1.65	0.66	0.8	1.54
ENSMUSG00000057596.13	Trim30d	-1.78	0.0209144	0.68885	0.48	0.66	0.49	0.49	2.73	1.43	0.46	1.2
ENSMUSG00000085584.3	Rtl9	-1.78	0.0221121	0.6944	0.01	0.02	0.02	0.03	0.06	0.08	0.11	0.05
ENSMUSG00000048482.14	Bdnf	-1.78	0.12735	0.74594	0.68	0.11	0.17	0.02	0.41	0.79	0.14	0.5
ENSMUSG00000090843.2	Heatr4	-1.78	0.176047	0.76287	0	0.06	0.02	0.05	0.06	0.02	0.39	0.16
ENSMUSG00000029335.5	Bmp3	-1.78	0.382873	0.84526	0.13	0.04	0.05	0.04	1.77	0.61	0	0.16
ENSMUSG00000024371.14	C2	-1.77	0.0126723	0.68728	1.68	4.43	4.8	1.61	15.34	5.65	4.14	17.61
ENSMUSG00000028150.14	Rorc	-1.77	0.00946219	0.68728	0.98	0.21	0.39	0.32	1.79	0.9	1.28	1.56
ENSMUSG00000038860.15	Garnl3	-1.77	0.0575847	0.71121	2.65	1.61	2.73	0.65	5.62	1.59	9.49	7.69
ENSMUSG00000021614.16	Vcan	-1.76	0.013648	0.68728	16.46	23.89	22.96	43.7	316.48	40.4	81.86	54.03
ENSMUSG00000030671.9	Pde3b	-1.76	0.0180915	0.68728	1.93	1.09	0.78	1.28	9.86	1.63	6.17	5.13
ENSMUSG00000029718.14	Pcolce	-1.76	0.0241631	0.6951	87.29	21.38	46.14	17.91	179.7	134.66	37.06	197.72
ENSMUSG00000001020.8	S100a4	-1.76	0.0915597	0.73297	72.93	20.91	246.79	26.89	238.44	377.28	303.11	41.28
ENSMUSG00000038216.7	Pnmt	-1.76	0.317344	0.82616	0.24	0	1.37	0.06	0.05	1.02	1.29	0.21
ENSMUSG00000028186.14	Uox	-1.76	0.388857	0.84643	0.95	2.44	0.26	11.02	70.43	1.29	0.87	22.24
ENSMUSG00000048332.13	Lhfp	-1.75	0.00814166	0.68728	12.72	5.81	4.97	6.12	51.85	17.82	10.24	31.14
ENSMUSG00000043333.12	Rhbdl2	-1.75	0.0228212	0.6951	14.92	5.94	3.25	9.12	60.36	22.98	9.27	33.15
ENSMUSG00000016494.9	Cd34	-1.75	0.0359287	0.70473	11.8	5.77	6.71	6.31	79.47	20.93	5.56	39.71
ENSMUSG00000021456.8	Fbp2	-1.75	0.266221	0.80507	1.38	0	0.23	0.12	0.11	0.56	0.49	1.01
ENSMUSG00000073125.10	Xlr3b	-1.75	0.255221	0.80456	0.27	0.06	0.09	1.17	0.2	0.46	4.91	0.42
ENSMUSG00000019987.9	Arg1	-1.75	0.234143	0.79379	0.21	1.24	0.74	2.11	19.34	0.28	2.52	3.39
ENSMUSG00000000204.16	Slfn4	-1.74	0.0360398	0.70473	0.42	0.27	0.34	0.13	2.5	0.92	0.38	0.57
ENSMUSG00000102748.1	Pcdhgb2	-1.74	0.106346	0.73955	1.84	0.98	0.8	1	8.92	3.57	0.74	11.98
ENSMUSG00000056004.16	9330182L06Rik	-1.74	0.342991	0.82968	0.09	0.28	0.07	0.03	3.83	0.09	0.02	0.13
ENSMUSG00000075334.2	Rprm	-1.73	0.130777	0.74594	0.13	0.18	0.03	0.03	0.08	0.68	0.48	0.13
ENSMUSG00000079018.10	Ly6c1	-1.73	0.13097	0.74594	13.74	33.43	9.33	7.59	305.45	11.84	17.56	53.37
ENSMUSG00000029219.10	Slc10a4	-1.73	0.323533	0.827	0.23	0.01	0.41	0	0.03	0.51	0.27	0.09
ENSMUSG00000047281.3	Sfn	-1.73	0.259231	0.80456	6.48	4.33	0.23	3.98	71.83	3.53	1.83	11.53
ENSMUSG00000020183.11	Cpm	-1.72	0.00046166	0.68728	17.52	21.03	25.17	16.11	37.95	94.76	50.76	78.55
ENSMUSG00000035273.14	Hpse	-1.72	0.00655835	0.68728	1.78	1.72	3.95	0.9	7.56	3.95	3.43	9.85
ENSMUSG00000039814.15	Xkr5	-1.72	0.0529303	0.70473	0.12	0.07	0.17	0.08	0.16	0.93	0.48	0.18
ENSMUSG00000035277.15	Arx	-1.72	0.0606468	0.71414	0.43	0.05	0.59	0.08	0.64	0.77	0.47	0.33
ENSMUSG00000068748.7	Ptprz1	-1.72	0.135865	0.74768	0.04	0.04	0.04	0.01	0.49	0.03	0.03	0.12
ENSMUSG00000057914.15	Cacnb2	-1.72	0.165552	0.75858	0.2	0.02	0.22	0.02	0.71	0.51	0.03	0.27
ENSMUSG00000022582.4	Ly6g	-1.72	0.436187	0.86497	1.13	20.76	0	0.02	6.18	0.25	0.46	1.14
ENSMUSG00000055866.9	Per2	-1.71	0.00380357	0.68728	0.68	1.22	1.45	1.08	1.64	3.29	2.75	4.34
ENSMUSG00000040938.16	Slc16a11	-1.71	0.0652452	0.7191	40.73	23.02	9.64	10.54	101.41	16.35	38.12	198.12
ENSMUSG00000027457.15	Snph	-1.71	0.222385	0.78579	0.46	0.03	0.06	0.11	2.87	0.55	0.04	0.44
ENSMUSG00000000037.17	Scml2	-1.7	0.0248173	0.6951	12.98	11.04	2.66	6.05	65.1	20.95	8.71	28.95
ENSMUSG00000007033.4	Hspa1l	-1.7	0.0258331	0.6951	0.39	0.31	0.63	0.3	2.21	0.58	1.87	0.69
ENSMUSG00000035112.17	Wnk4	-1.7	0.087121	0.72783	0.25	0.05	0.01	0.01	0.38	0.05	0.09	0.51
ENSMUSG00000029321.1	Slc10a6	-1.7	0.234494	0.79379	0.31	0	0.09	0.07	0.1	0.08	0.19	0.76
ENSMUSG00000029608.10	Rph3a	-1.7	0.411831	0.85514	0	0.13	0.07	0	0.23	0	0.03	0.34
ENSMUSG00000057722.17	Lepr	-1.7	0.19867	0.77129	2.24	1.57	1.63	2.57	39.71	2.95	0.65	29.56
ENSMUSG00000090210.7	Itga10	-1.69	0.0389212	0.70473	0.79	0.36	0.36	0.27	0.53	2.72	0.77	2.8
ENSMUSG00000035910.15	Dcdc2a	-1.69	0.189236	0.76966	0.09	0	0	0.02	0.18	0.12	0	0.07
ENSMUSG00000058254.12	Tspan7	-1.69	0.144596	0.74927	3.95	0.82	9.68	0.77	1.66	14.43	13.3	4.69
ENSMUSG00000023043.7	Krt18	-1.69	0.140311	0.74828	23.9	103.81	6.44	72.82	646.29	33.46	68.11	92.8
ENSMUSG00000070644.13	Etnk2	-1.68	0.0776858	0.7243	0.05	0.11	0.1	0.19	0.79	0.17	0.21	0.5
ENSMUSG00000023047.11	Amhr2	-1.68	0.194564	0.77129	0.07	0.04	0.42	0.07	0.07	1.97	0.51	0.18
ENSMUSG00000006205.13	Htra1	-1.68	0.111733	0.74502	21.6	12.61	21.39	8.29	273	20.21	8.99	91.34
ENSMUSG00000017723.11	Wfdc2	-1.68	0.175241	0.76246	10.59	38.69	5.71	1.87	111.73	17.27	5.2	32.13
ENSMUSG00000019970.15	Sgk1	-1.67	0.0146371	0.68728	8.11	14.58	31.08	26.45	58.84	24.67	73.53	106.07
ENSMUSG00000036492.12	Rnf39	-1.67	0.0708263	0.72417	0.2	0.24	1.44	0.55	2.45	0.51	0.69	5
ENSMUSG00000028972.11	Car6	-1.67	0.282512	0.80854	0.04	0.86	0.2	0.19	0.42	0.23	6.46	0.12
ENSMUSG00000028262.13	Clca3a2	-1.67	0.325231	0.82811	1.14	0.07	0.07	0	0.95	0.03	0.5	0.2
ENSMUSG00000068270.15	Shroom4	-1.66	0.00684719	0.68728	1.39	1.85	0.81	0.63	6.87	2.35	1.8	3.27
ENSMUSG00000062515.3	Fabp4	-1.66	0.0298782	0.70473	8.16	1.41	2.61	2.73	6.93	7.36	17.96	7.76
ENSMUSG00000010154.7	Spire2	-1.66	0.0515863	0.70473	0.23	0.64	0.26	0.23	1.64	0.29	1.61	1.02
ENSMUSG00000037736.19	Limch1	-1.66	0.0641913	0.71745	5.02	0.91	5.49	0.84	4.74	10.14	5.86	5.39
ENSMUSG00000032899.14	Styk1	-1.66	0.140558	0.74828	0.41	0.2	0.14	0.27	3.29	0.32	0.12	0.9
ENSMUSG00000003411.10	Rab3b	-1.66	0.203522	0.77129	0.35	2.37	0.43	0.37	2.6	0.68	0.59	18.09
ENSMUSG00000010080.15	Epn3	-1.66	0.285732	0.80956	0.1	1.64	0.19	0.28	6.59	0.12	0.77	1.05
ENSMUSG00000020151.16	Ptprr	-1.66	0.411889	0.85514	0.97	0.11	0.76	0.09	0.06	5.13	2.87	1.79
ENSMUSG00000022951.16	Rcan1	-1.65	0.0299067	0.70473	6.76	9.77	12.13	6.66	111.53	11.91	24.7	18.02
ENSMUSG00000025586.17	Cpeb1	-1.65	0.0457149	0.70473	4.45	0.92	3.64	0.88	7.49	2.92	3.59	16.59
ENSMUSG00000049571.18	Cfap46	-1.65	0.111573	0.74502	0.09	0.16	0.13	0.01	0.15	0.1	0.21	0.3
ENSMUSG00000026938.10	Fcna	-1.65	0.129423	0.74594	1.8	0.1	0.35	1.59	4.86	2.54	0.78	1.27
ENSMUSG00000074817.2	Papolb	-1.65	0.131436	0.74594	0.29	0.02	0.07	0.05	0.36	0.17	0.06	0.72
ENSMUSG00000035020.11	Epgn	-1.65	0.252431	0.80456	0.95	0.04	0.28	0.59	3.94	0.52	1.8	0.11
ENSMUSG00000050640.16	Tmem150c	-1.65	0.269456	0.80577	0.58	0.62	0.1	0.12	4.15	0.11	0.52	3.7
ENSMUSG00000071001.4	Hrct1	-1.64	0.0188495	0.68728	0.21	0.1	0.36	0.3	0.79	0.45	0.79	0.85
ENSMUSG00000026468.14	Lhx4	-1.64	0.0527391	0.70473	0.43	1.4	1.53	0.63	1.06	2.22	3.67	8.7
ENSMUSG00000037185.9	Krt80	-1.64	0.0701073	0.72346	2.07	1.21	4.31	0.71	8.46	1.24	5.34	8.7
ENSMUSG00000028469.15	Npr2	-1.63	0.0177455	0.68728	3.92	0.77	1.76	0.69	4.8	2.77	3.88	6.11
ENSMUSG00000050164.11	Mchr1	-1.63	0.157043	0.7532	0.06	0.01	0.26	0.02	0.06	0.18	0.23	0.1
ENSMUSG00000031431.13	Tsc22d3	-1.62	0.011101	0.68728	8	5.63	17.68	12.65	20.49	21.87	61.94	27.15
ENSMUSG00000021097.15	Clmn	-1.62	0.0143746	0.68728	0.26	0.24	0.91	0.13	0.73	1	0.6	0.68
ENSMUSG00000038068.15	Rnf144b	-1.62	0.0326967	0.70473	1.39	1.26	1.71	0.93	2.91	1.79	3.37	13.49
ENSMUSG00000106447.1	Gm42957	-1.62	0.0693197	0.72346	0.14	0.15	0.03	0.08	0.12	0.42	0.21	0.79
ENSMUSG00000029671.15	Wnt16	-1.62	0.177852	0.7641	0.09	2.21	1.82	0.62	8.36	2.18	1.31	0.49
ENSMUSG00000062098.11	Btbd3	-1.61	0.01331	0.68728	23.16	17.77	9.52	11.17	104.79	19.16	34.81	53.66
ENSMUSG00000023064.4	Sncg	-1.61	0.0151282	0.68728	1.21	1.71	6.88	1.79	6.67	6.85	8.86	3.77
ENSMUSG00000043648.7	Pld6	-1.61	0.0179501	0.68728	0.1	0.25	0.28	0.18	0.67	0.51	0.33	0.87
ENSMUSG00000022037.15	Clu	-1.61	0.123883	0.74525	5.7	29.62	3.46	1.69	20.42	12.51	45.15	5.16
ENSMUSG00000027676.11	Ccdc39	-1.61	0.215426	0.77948	0.58	0.19	0.04	0.03	0.65	0.34	0.1	1.07
ENSMUSG00000037613.16	Tnfrsf23	-1.6	0.00998119	0.68728	3.52	1.67	5.85	1.7	9.77	5.89	5.38	13.54
ENSMUSG00000041827.15	Oasl1	-1.6	0.0222255	0.6944	0.58	0.71	0.72	0.15	1.31	1.03	1.46	1.29
ENSMUSG00000028475.9	Spaar	-1.6	0.0385524	0.70473	0.07	0.02	0.03	0.04	0.12	0.12	0.06	0.22
ENSMUSG00000031373.4	Car5b	-1.59	0.00170928	0.68728	3.08	2.35	2.76	2.94	12.73	4.72	9.76	8.23
ENSMUSG00000043822.18	Adamtsl5	-1.59	0.0369951	0.70473	3.94	1.15	9.2	1.96	11.3	4.56	7.34	14.08
ENSMUSG00000035095.11	Fam167a	-1.59	0.0661796	0.72041	9.88	1.4	2.39	1.17	19.79	7.41	3.78	5.07
ENSMUSG00000052504.7	Epha3	-1.59	0.123441	0.74525	1.3	4.36	2.12	7.45	57.33	13.7	2.27	5.39
ENSMUSG00000022297.15	Fzd6	-1.58	0.0160595	0.68728	3.7	1.73	1.63	0.61	5.21	3.16	6.59	3.57
ENSMUSG00000035799.6	Twist1	-1.58	0.270456	0.80604	2.92	0.37	0.24	0.63	9.07	1.61	0.23	5.49
ENSMUSG00000018604.18	Tbx3	-1.57	0.0119429	0.68728	0.81	0.23	1.14	1.03	1.52	2.72	1.82	2.88
ENSMUSG00000034459.8	Ifit1	-1.57	0.0203293	0.68885	1.64	1.01	2.94	0.41	2.51	2.87	3.81	3.9
ENSMUSG00000051246.3	Msantd1	-1.57	0.0274954	0.70208	0.34	0.14	0.07	0.09	0.53	0.36	0.26	0.69
ENSMUSG00000026070.15	Il18r1	-1.57	0.0507382	0.70473	1.03	2.85	0.36	0.46	3.08	2.25	1.14	6.62
ENSMUSG00000066107.6	Gm12666	-1.57	0.0362528	0.70473	0.43	0.51	0.36	0.24	1.66	0.48	1.19	1.6
ENSMUSG00000021573.15	Tppp	-1.57	0.107603	0.74009	0.39	0.14	0.09	0.27	1.78	0.17	0.37	0.86
ENSMUSG00000079012.11	Serpina3m	-1.57	0.365415	0.83602	0.21	0.03	0.32	0.08	0.72	0.01	2.49	0.31
ENSMUSG00000020638.8	Cmpk2	-1.56	0.0298708	0.70473	0.51	0.61	0.72	0.2	2.1	1.07	2.25	0.78
ENSMUSG00000056144.14	Trim34a	-1.56	0.0404422	0.70473	1.31	0.56	0.58	0.62	2.91	1.63	0.74	5.2
ENSMUSG00000079037.9	Prnp	-1.56	0.0748588	0.7243	15.14	5.53	28.66	2.41	13.66	37.86	37.08	18.21
ENSMUSG00000020839.16	Tmigd1	-1.56	0.0926074	0.73446	0.09	0.07	0.88	0.4	0.44	0.59	1.05	0.5
ENSMUSG00000021098.14	4930447C04Rik	-1.56	0.144556	0.74927	0.34	0.27	0.04	0.08	0.18	1.18	0.17	0.81
ENSMUSG00000040260.8	Daam2	-1.56	0.137156	0.74768	1.41	0.8	0.76	0.35	3.95	5.83	0.33	1.98
ENSMUSG00000027796.2	Smad9	-1.56	0.262675	0.80487	0.36	0.01	0.09	0.01	0.04	0.25	0.08	0.15
ENSMUSG00000025475.17	Adgra1	-1.55	0.0436349	0.70473	2.03	17.32	5.86	3.3	26.84	13.04	5.36	27.44
ENSMUSG00000003545.3	Fosb	-1.55	0.0530537	0.70473	0.52	0.31	0.46	0.28	2.79	0.43	0.79	2.24
ENSMUSG00000021306.11	Gpr137b	-1.55	0.0484754	0.70473	10.55	7.2	7.14	6.55	76.21	8.47	10.45	38.12
ENSMUSG00000056476.13	Med12l	-1.55	0.0591271	0.71121	0.42	0.1	0.08	0.1	0.69	0.17	0.31	0.33
ENSMUSG00000028766.10	Alpl	-1.55	0.0995992	0.73609	0.15	0.03	0.06	0.04	0.05	0.42	0.15	0.18
ENSMUSG00000030849.18	Fgfr2	-1.55	0.441717	0.86672	1	1.28	0.05	0.19	8.73	0.24	0.1	15.56
ENSMUSG00000103088.1	Pcdhgb6	-1.54	0.00616488	0.68728	1.75	1.27	3.79	0.94	4.37	3.31	4.57	6.68
ENSMUSG00000023046.6	Igfbp6	-1.54	0.0219615	0.69276	16.39	13.41	56.53	45.15	158.58	84.23	73.02	41.23
ENSMUSG00000004951.10	Hspb1	-1.54	0.0384973	0.70473	31.48	50.58	123.66	69.42	596.88	104.61	210.26	80.61
ENSMUSG00000026018.12	Ica1l	-1.54	0.0705334	0.72346	0.2	0.18	0.06	0.13	0.74	0.16	0.18	0.88
ENSMUSG00000038903.13	Ccdc68	-1.54	0.139535	0.74828	0.47	1.95	1.65	1.29	14.12	0.75	3.22	2.82
ENSMUSG00000061527.7	Krt5	-1.54	0.52957	0.89131	3.09	0	0	0	0.09	0	0.08	0.43
ENSMUSG00000066842.18	Hmcn1	-1.54	0.159823	0.7532	3.57	1.89	0.52	1.19	1.4	7.49	1.16	22.86
ENSMUSG00000032968.4	Inha	-1.53	0.043147	0.70473	0.66	0.31	1.84	0.24	1.24	1.95	0.96	2.44
ENSMUSG00000022324.15	Matn2	-1.53	0.104836	0.73955	1.98	1.09	1.16	0.64	3.27	3.08	8.72	0.67
ENSMUSG00000030465.19	Psd3	-1.53	0.102678	0.73955	31.89	7.52	9.82	2.26	66.57	14.46	9.7	26.66
ENSMUSG00000095440.2	Fignl2	-1.52	0.00165601	0.68728	0.6	0.53	0.86	0.73	2.75	2.33	1.28	1.41
ENSMUSG00000026463.17	Atp2b4	-1.52	0.0105383	0.68728	3.26	2.15	4.99	1.51	5.64	9.15	3.95	10.42
ENSMUSG00000038729.23	Akap2	-1.52	0.0136629	0.68728	8.41	8.2	15.06	7.64	83.26	15.76	13.55	29.68
ENSMUSG00000031642.9	Sh3rf1	-1.52	0.0273179	0.70129	2.39	0.54	1.58	0.53	3.78	2.22	1.47	3.99
ENSMUSG00000066000.12	Zfp979	-1.52	0.138042	0.74768	0.46	0.17	0.11	0.12	0.2	2.13	0.59	0.29
ENSMUSG00000020021.4	Fgd6	-1.51	0.00185656	0.68728	0.77	1.26	1.22	0.67	2.64	2.72	1.48	4.88
ENSMUSG00000050711.7	Scg2	-1.51	0.0164162	0.68728	294.87	628.42	377.57	329.43	1004	415.88	1516.07	2334.63
ENSMUSG00000090523.2	Gypc	-1.51	0.0266092	0.69675	3.23	0.63	1.5	0.59	2.52	4.55	2.97	2.96
ENSMUSG00000005131.4	4930550C14Rik	-1.51	0.0717528	0.72423	0.03	0.05	0.15	0.07	0.21	0.26	0.05	0.19
ENSMUSG00000026188.11	Tmem169	-1.51	0.127734	0.74594	0.53	0.14	0.39	0.22	3.61	0.61	0.18	0.72
ENSMUSG00000057836.12	Xlr3a	-1.51	0.20004	0.77129	0.26	0.11	0.22	4.97	0.95	2.52	1.2	0.37
ENSMUSG00000024395.9	Lims2	-1.51	0.198854	0.77129	1.22	1.92	2.8	2.24	9.88	0.84	5.17	22.78
ENSMUSG00000068105.11	Tnfrsf13c	-1.51	0.36401	0.83581	0.06	0.16	0.78	0.2	0.06	3.87	1.17	0.2
ENSMUSG00000038776.13	Ephx1	-1.5	0.00455734	0.68728	2.08	2.06	3.82	1.84	4.3	7.89	7.48	5.05
ENSMUSG00000050447.15	Lypd6	-1.5	0.0101809	0.68728	1.75	0.46	0.53	1.04	3.45	1.67	2.2	2.43
ENSMUSG00000022514.14	Il1rap	-1.5	0.0924191	0.73446	2.36	3.84	0.81	0.4	8.66	1.62	2.63	4.03
ENSMUSG00000028707.15	Dmbx1	-1.5	0.349417	0.83246	0.19	0.07	0.51	0	0.39	0.1	0.03	0.62
ENSMUSG00000047261.9	Gap43	-1.5	0.346035	0.83101	1.53	2.03	0.2	0.91	22.73	0.31	0.86	6.67
ENSMUSG00000026335.16	Pam	-1.49	0.00858606	0.68728	43.5	22.02	22.96	18.07	128.94	40.03	39.68	108.88
ENSMUSG00000042428.6	Mgat3	-1.49	0.0110868	0.68728	1.59	1.58	4.75	5.69	13.03	7.57	4.94	8.66
ENSMUSG00000035969.15	Rusc2	-1.49	0.0364981	0.70473	1.78	0.86	4.79	1.27	14.98	3.36	2.82	5.54
ENSMUSG00000027859.10	Ngf	-1.49	0.0464939	0.70473	1.17	0.58	1.82	1.08	6.32	1.65	1.73	3.7
ENSMUSG00000032911.6	Cspg4	-1.49	0.0505193	0.70473	1.45	3.63	8.91	4.71	30.71	9.22	10.04	4.79
ENSMUSG00000036885.14	Arhgef26	-1.49	0.19308	0.7706	0.22	0.03	0.14	0.04	0.07	0.18	0.67	0.51
ENSMUSG00000026220.6	Slc16a14	-1.49	0.226979	0.78976	0.11	0.01	0.09	0	0.2	0.03	0.05	0.1
ENSMUSG00000046314.16	Stxbp6	-1.49	0.267784	0.80507	0.8	0	0.22	0.1	0.45	0.31	0.13	0.72
ENSMUSG00000032657.15	Fam189b	-1.48	0.00644447	0.68728	4.57	2.91	1.56	2.32	9.37	7.06	3.68	11.43
ENSMUSG00000043487.4	Acot6	-1.48	0.0328996	0.70473	1.65	1.47	2.91	1.41	2.26	5.11	10.9	4.02
ENSMUSG00000028637.16	Ccdc30	-1.48	0.147536	0.75205	0.53	0.1	0.01	0.12	0.43	0.14	0.32	0.38
ENSMUSG00000047363.4	Cstad	-1.48	0.183834	0.76616	0.78	0.27	0.83	0.02	0.43	0.95	0.46	1.09
ENSMUSG00000019478.16	Rab4a	-1.47	0.00055179	0.68728	2.47	2.26	1.53	1.58	6.23	5.21	4.42	5.45
ENSMUSG00000056498.13	Tmem154	-1.47	0.0183066	0.68728	1.33	0.32	0.57	0.37	2.19	1.49	0.99	1.73
ENSMUSG00000029108.14	Pcdh7	-1.47	0.0338374	0.70473	6.21	1.73	3.02	2.35	21.96	9.74	4.78	5.6
ENSMUSG00000022475.19	Hdac7	-1.47	0.0390873	0.70473	4.54	2.14	3.26	1.97	20.24	6.69	2.83	8.39
ENSMUSG00000049086.8	Bmyc	-1.47	0.0319548	0.70473	1.71	0.46	0.75	0.6	1.34	2.79	2.52	2.45
ENSMUSG00000037166.5	Ppp1r14a	-1.47	0.0669051	0.72302	0.3	0.36	0.41	0.52	3.4	0.79	0.59	0.68
ENSMUSG00000027611.12	Procr	-1.47	0.0935021	0.73447	1.68	1.41	0.99	1.12	10.76	1.39	1.76	6.98
ENSMUSG00000006958.14	Chrd	-1.47	0.0931398	0.73447	2.45	0.79	9.2	0.54	2.45	5.79	6.57	3.78
ENSMUSG00000040264.10	Gbp2b	-1.47	0.11813	0.74502	1.39	1.26	1.53	0.53	2.95	2.94	0.83	14.16
ENSMUSG00000057060.8	Slc35f3	-1.47	0.321645	0.827	0.01	0.02	0.02	0.07	0.01	0.21	0.28	0.1
ENSMUSG00000038327.8	Serpinb9f	-1.47	0.318459	0.82616	0.04	0.4	0	0.13	0.09	0.07	0.18	1.56
ENSMUSG00000073234.4	Gm8773	-1.47	0.342601	0.82968	0.18	0.08	0.27	0.01	1.44	0.13	0.02	0.55
ENSMUSG00000021228.15	Acot3	-1.47	0.313088	0.82516	0	0.76	1.08	0.9	0.35	0.56	2.33	0.51
ENSMUSG00000030074.9	Gxylt2	-1.47	0.281449	0.8085	6.16	0.97	0.72	0.81	13.31	4.66	0.28	12.63
ENSMUSG00000021699.17	Pde4d	-1.46	0.00861035	0.68728	11.64	13.88	23	11.04	101.8	27.54	19.04	49.33
ENSMUSG00000003354.6	Ccdc65	-1.46	0.0607854	0.71414	0.15	0.13	0.21	0.14	0.33	0.93	0.44	0.17
ENSMUSG00000045348.16	Nyap1	-1.46	0.104856	0.73955	0.24	0.98	0.17	0.33	2.75	0.49	0.36	2.02
ENSMUSG00000032060.10	Cryab	-1.46	0.0902912	0.73297	48.81	13.58	123.5	21.08	77.43	111.06	209.64	46.4
ENSMUSG00000001510.8	Dlx3	-1.46	0.155025	0.7532	0.93	0.06	0.66	0.12	1.54	0.61	0.39	0.43
ENSMUSG00000037788.14	Vopp1	-1.46	0.131948	0.74594	1.96	1.22	1.87	1.37	12.55	2.64	0.89	11.12
ENSMUSG00000031290.14	Lrch2	-1.46	0.248813	0.80233	0.51	0.21	0.09	0.17	2.8	0.63	0.08	0.47
ENSMUSG00000038793.8	Lefty1	-1.45	0.00372077	0.68728	2.37	0.82	2.28	2.05	5.11	4.58	4.29	5.12
ENSMUSG00000027800.14	Tm4sf1	-1.44	0.00341525	0.68728	21.11	23.01	40.87	31.89	114.34	36.82	52.14	91.77
ENSMUSG00000034059.14	Ypel4	-1.44	0.00372818	0.68728	0.88	1.52	1.43	0.71	3.32	2.3	2.36	3.45
ENSMUSG00000040836.15	Gpr161	-1.44	0.0160403	0.68728	1.18	0.52	1.41	0.86	3.12	1.6	1.41	4.18
ENSMUSG00000064105.13	Cnnm2	-1.44	0.0434608	0.70473	1.69	1.02	1.22	0.59	7.27	1.73	1.95	2.55
ENSMUSG00000010529.6	Gm266	-1.44	0.0580433	0.71121	0.28	0.13	0.5	0.18	0.73	0.32	0.67	1.13
ENSMUSG00000038781.7	Stap2	-1.44	0.101569	0.73757	3.45	0.76	1.22	0.88	11	2.14	1.54	3.57
ENSMUSG00000047604.3	Frat2	-1.43	0.00614655	0.68728	0.29	0.47	0.6	0.49	1.57	0.84	1.31	1.11
ENSMUSG00000050295.4	Foxc1	-1.43	0.0179218	0.68728	0.64	0.2	1.12	0.35	1.28	1.56	0.8	1.38
ENSMUSG00000045201.6	Lrrc3b	-1.43	0.0941249	0.73447	0.29	0.07	0.07	0.04	0.2	0.34	0.3	0.18
ENSMUSG00000042476.12	Abcb4	-1.43	0.208692	0.77538	0.92	0.03	0.33	0.28	0.67	0.19	0.82	0.97
ENSMUSG00000040963.15	Asgr2	-1.43	0.264423	0.80507	0.32	0.04	0.08	0.15	0.04	0.42	1.96	0.44
ENSMUSG00000075602.10	Ly6a	-1.43	0.127592	0.74594	39.9	76.48	44.77	21.12	570.25	27.92	52.91	180.95
ENSMUSG00000023959.9	Clic5	-1.43	0.19726	0.77129	1.77	0.15	0.73	0.28	0.44	0.79	2.18	4.74
ENSMUSG00000001494.6	Sost	-1.43	0.421858	0.8592	0	0.01	0.14	0.1	0.05	0.69	0.11	0
ENSMUSG00000044083.12	Efcab8	-1.43	0.347083	0.83101	0.6	0.23	0.03	0.04	0.2	0.03	1.14	1.14
ENSMUSG00000046618.7	Olfml2a	-1.43	0.165195	0.7583	2.18	0.49	5.56	1.05	1.31	14.64	5.67	2.27
ENSMUSG00000054728.16	Phactr1	-1.43	0.245549	0.80007	4.69	2.76	0.67	4.37	40.27	2.33	1.4	20.66
ENSMUSG00000038775.14	Vill	-1.42	0.0406475	0.70473	0.7	4	0.93	0.95	6.05	2.27	2.73	2.6
ENSMUSG00000053338.9	Tarm1	-1.42	0.194145	0.77103	0.19	0.31	0.06	0.04	0.73	0.11	0.06	0.51
ENSMUSG00000049858.8	Suox	-1.41	0.0206223	0.68885	1.88	1.41	2.64	1.5	4.8	2.13	5.55	8.84
ENSMUSG00000015342.6	Xk	-1.41	0.0559357	0.71121	0.26	0.04	0.1	0.26	0.35	0.39	0.31	0.39
ENSMUSG00000073427.4	Gm4924	-1.41	0.0811074	0.72441	2.31	1.37	0.17	0.37	2.33	2.25	0.92	2.97
ENSMUSG00000021069.17	Pygl	-1.41	0.0955456	0.73484	1.82	10.82	3.5	6.71	25.73	4.14	24.3	7.4
ENSMUSG00000053552.14	Ebf4	-1.41	0.1754	0.76246	0.13	0.02	0.06	0.01	0.05	0.08	0.09	0.22
ENSMUSG00000056071.12	S100a9	-1.41	0.483147	0.88012	11.07	0.3	0.44	0.25	47.87	0.21	1.35	0.68
ENSMUSG00000033327.17	Tnxb	-1.41	0.404442	0.85158	2.81	0.04	1.65	0.68	15.06	0.38	0.33	2.81
ENSMUSG00000028195.4	Ccn1	-1.4	0.0238586	0.6951	9.21	5.63	10.07	6.79	59.71	12.31	15.43	14.12
ENSMUSG00000024190.7	Dusp1	-1.4	0.0796896	0.7243	3.15	3.57	6.53	5.66	37.59	3.56	10.93	15.21
ENSMUSG00000079465.8	Col4a3	-1.4	0.096541	0.73488	0.01	0.01	0.03	0.03	0.01	0.04	0.03	0.06
ENSMUSG00000037887.11	Dusp8	-1.4	0.123666	0.74525	1.01	0.58	0.69	0.42	3.07	0.29	1.59	1.45
ENSMUSG00000028909.17	Ptpru	-1.4	0.223091	0.78612	0.8	0.07	0.12	0.04	0.85	0.2	0.12	0.22
ENSMUSG00000032118.16	Fez1	-1.4	0.242722	0.79848	0.44	0.42	0.78	0.17	1.87	0.19	2.09	0.51
ENSMUSG00000027082.15	Tfpi	-1.4	0.171256	0.76033	2.48	1.75	4.35	1.3	5.01	14.07	0.94	15.76
ENSMUSG00000001120.15	Pcbp3	-1.4	0.290657	0.81134	1.14	2.64	0.53	0.07	4.9	0.28	1.42	1.75
ENSMUSG00000018849.6	Wwc1	-1.39	0.00895118	0.68728	1.94	4.09	1.22	1.59	5.18	3.07	4.32	8.05
ENSMUSG00000024066.9	Xdh	-1.39	0.043137	0.70473	5.4	11.9	16.44	31.85	60.28	23.02	15.96	52.87
ENSMUSG00000003617.16	Cp	-1.39	0.0509022	0.70473	13.85	9.49	70.81	13.19	38.09	42.19	61.27	58.18
ENSMUSG00000103037.1	Pcdhgb1	-1.39	0.0884673	0.72909	1.24	0.51	0.37	0.98	1.65	3.06	0.73	6.64
ENSMUSG00000090202.1	4930503B20Rik	-1.39	0.142509	0.74869	0.43	0.47	0.3	1.1	3.09	0.31	1.08	2.6
ENSMUSG00000018648.15	Dusp14	-1.38	0.0410309	0.70473	5.95	1.91	9.69	2.59	18.96	5.55	8.14	11.24
ENSMUSG00000052783.16	Grk4	-1.38	0.0360074	0.70473	0.51	0.23	0.52	0.11	0.82	0.99	0.55	1.07
ENSMUSG00000039110.14	Mycbpap	-1.38	0.164358	0.75754	0.25	0.35	0.2	0.07	1.51	0.16	0.1	0.49
ENSMUSG00000038738.15	Shank1	-1.38	0.26845	0.80507	0.09	0.07	0.09	0.01	0.01	0.13	0.09	0.57
ENSMUSG00000019256.17	Ahr	-1.37	0.0130683	0.68728	4.01	1.72	5.87	2.11	10.5	10.85	4.39	7.65
ENSMUSG00000044367.7	Slc16a13	-1.37	0.0125294	0.68728	2.82	1.58	1.64	1.43	8.83	3.6	2.94	6.26
ENSMUSG00000027993.16	Trim2	-1.37	0.0271952	0.70059	2.38	0.84	1.64	1.39	4.53	7.81	1.35	5.15
ENSMUSG00000030340.16	Scnn1a	-1.37	0.147174	0.75152	0.21	0.1	0.1	0.06	0.82	0.11	0.11	0.43
ENSMUSG00000028033.16	Kcnq5	-1.37	0.14713	0.75152	3.03	0.29	1.54	0.8	2.35	4.37	0.77	5.61
ENSMUSG00000027894.14	Slc6a17	-1.37	0.260228	0.80456	0.12	0.11	0.07	0.09	0.57	0.03	0.06	0.03
ENSMUSG00000040372.2	Gpr63	-1.37	0.223453	0.78647	2	0.38	1.95	0.18	0.6	6.3	1.37	1.77
ENSMUSG00000030283.7	St8sia1	-1.37	0.267214	0.80507	0.31	0.07	0.21	0.09	0.52	0.04	0.15	2.07
ENSMUSG00000049281.16	Scn3b	-1.37	0.453715	0.87473	0.26	0.27	1.17	0.08	0.03	1.08	5.78	0.84
ENSMUSG00000044337.5	Ackr3	-1.36	0.00278176	0.68728	4.8	5.23	6.25	4.76	28.95	11.4	8.27	13.82
ENSMUSG00000032661.9	Oas3	-1.36	0.0519426	0.70473	0.28	0.11	0.38	0.12	0.43	0.32	0.5	1.36
ENSMUSG00000025069.15	Gsto2	-1.36	0.0686091	0.72302	0.19	0.08	0.21	0.17	0.36	0.4	0.41	0.66
ENSMUSG00000027580.17	Helz2	-1.36	0.0774116	0.7243	2.97	0.97	1	0.7	6.99	1.6	1.23	5.87
ENSMUSG00000054951.3	9130008F23Rik	-1.36	0.159253	0.7532	0.69	0.39	0.32	0.27	2.63	0.3	0.3	3
ENSMUSG00000038843.18	Gcnt1	-1.35	0.0178003	0.68728	5.13	10.24	2.95	9.57	22.61	8.56	12.42	22.32
ENSMUSG00000025498.15	Irf7	-1.35	0.0206744	0.68885	3.32	5.47	8.24	2.46	10.22	5.21	12.15	20.41
ENSMUSG00000038370.6	Pcp4l1	-1.35	0.0617163	0.71559	0.84	1.19	0.64	0.21	0.92	1.56	1.46	2.85
ENSMUSG00000016239.11	Lonrf3	-1.35	0.0808127	0.7243	0.29	0.35	0.46	0.37	1.18	1.25	1.62	0.21
ENSMUSG00000084883.2	Ccdc85c	-1.35	0.080878	0.7243	0.79	0.79	0.6	0.88	6.21	1.08	0.82	2.67
ENSMUSG00000041423.16	Paqr6	-1.35	0.07611	0.7243	0.08	0.06	0.22	0.31	0.36	0.36	0.45	0.45
ENSMUSG00000061039.5	Olfr920	-1.35	0.182076	0.7654	0.1	0.05	0.06	0.03	0.37	0.04	0.06	0.39
ENSMUSG00000066861.14	Oas1g	-1.34	0.0374776	0.70473	0.95	0.82	1.83	0.37	2.9	1.49	1.51	2.5
ENSMUSG00000051439.7	Cd14	-1.34	0.0519831	0.70473	2.28	1.21	2.53	2.03	11.95	3.4	4.41	2.11
ENSMUSG00000016637.7	Ift27	-1.34	0.0530514	0.70473	4.26	4.53	5.15	0.84	8.43	7.12	7.14	4.24
ENSMUSG00000023912.10	Slc25a27	-1.34	0.0597159	0.71121	3.32	1.85	0.49	0.7	3.87	2.91	1.74	6.5
ENSMUSG00000095648.7	Gm2004	-1.34	0.170058	0.76033	0.29	0.87	0.52	0.01	5.47	4.13	1.75	0.56
ENSMUSG00000021676.10	Iqgap2	-1.33	0.0110843	0.68728	34.22	18.26	39.16	44.75	108.46	43.28	68.67	116.99
ENSMUSG00000022419.16	Deptor	-1.33	0.0257666	0.6951	2.18	5.18	7.35	8.61	5.88	13.62	14.98	21.57
ENSMUSG00000021838.17	Samd4	-1.33	0.0314463	0.70473	5.38	1.58	7.83	3.38	15.13	10.93	7.01	7.48
ENSMUSG00000038831.16	Ralgps1	-1.33	0.0408795	0.70473	1.73	1.37	0.97	0.56	3.75	1.08	1.69	4.75
ENSMUSG00000035413.8	Tmem98	-1.33	0.109818	0.74262	5.05	2.39	4.11	0.96	19.07	4.28	2.81	5.11
ENSMUSG00000042638.14	Gucy2c	-1.33	0.186751	0.76797	0.09	0.09	0.02	0.01	0.22	0.08	0.07	0.04
ENSMUSG00000025150.10	Cbr2	-1.33	0.264296	0.80507	4.19	0.47	4.07	1.45	20.07	7.42	2.94	0.9
ENSMUSG00000092165.9	Gm5624	-1.33	0.569882	0.90297	0.87	0.06	0	0.24	0	1.22	1.57	3.29
ENSMUSG00000033863.2	Klf9	-1.32	0.0144061	0.68728	4.04	2.24	6	3.44	6.98	5.86	12.24	14.04
ENSMUSG00000021867.16	Tmem254b	-1.32	0.0189331	0.68728	3.08	1.08	1.39	2.6	7.72	4.83	4.32	3.34
ENSMUSG00000034573.14	Ptpn13	-1.32	0.0404513	0.70473	4.44	1.47	5.84	4.88	13.17	11.28	3.52	15.59
ENSMUSG00000021684.17	Pde8b	-1.32	0.0624363	0.71745	0.19	0.13	0.18	0.26	1.73	0.3	0.56	0.2
ENSMUSG00000073758.10	Sh3d21	-1.32	0.158237	0.7532	0.7	0.38	0.4	0.37	3.99	0.84	0.27	1.22
ENSMUSG00000031391.18	L1cam	-1.32	0.162274	0.75514	1.06	0.15	0.22	0.26	1.66	0.26	0.81	0.82
ENSMUSG00000029576.17	Radil	-1.32	0.15492	0.7532	1.41	0.51	1.05	0.34	3.06	1.23	0.41	5.83
ENSMUSG00000003452.15	Bicd1	-1.32	0.171188	0.76033	0.74	0.24	0.29	0.73	2.85	0.51	0.57	2.2
ENSMUSG00000052131.7	Akr1b7	-1.32	0.283171	0.80854	0.03	0.36	0.04	0.04	0.75	0.24	0.15	0.02
ENSMUSG00000023032.12	Slc4a8	-1.31	0.0527074	0.70473	0.35	0.59	0.29	0.11	1.5	0.51	0.66	0.43
ENSMUSG00000025105.9	Bnc1	-1.31	0.138407	0.74768	0.58	3.08	0.47	0.45	6.22	1	0.87	2.34
ENSMUSG00000041771.14	Slc24a4	-1.31	0.218073	0.78119	0.97	0.04	0.96	0.14	0.6	1.48	0.46	0.41
ENSMUSG00000054626.11	Xlr	-1.31	0.232677	0.79266	9.81	0.9	4.78	0.65	8.51	15.19	1.65	3.56
ENSMUSG00000029154.13	Cwh43	-1.31	0.45436	0.8748	0.04	0.11	0.7	0	0.86	0.02	0.05	0.12
ENSMUSG00000090394.8	4930523C07Rik	-1.3	0.00714912	0.68728	8.34	4.07	6.99	12.83	21.39	17.1	9.63	26.21
ENSMUSG00000057346.12	Apol9a	-1.3	0.0390846	0.70473	0.97	3.13	6.78	1.42	3.75	5.82	4.61	4.23
ENSMUSG00000015957.12	Wnt11	-1.3	0.0442293	0.70473	2.87	2.34	2.17	1.07	9.43	2.17	3.44	7.09
ENSMUSG00000021250.13	Fos	-1.3	0.0608442	0.71414	2.93	3.69	9.36	5.78	25.45	4.39	11.67	9.92
ENSMUSG00000044674.6	Fzd1	-1.3	0.068023	0.72302	18.47	5.69	7.27	6.38	35.28	14.74	7.17	46.83
ENSMUSG00000032377.8	Plscr4	-1.3	0.107225	0.73982	0.95	0.12	0.54	0.19	0.83	1.04	0.38	1.48
ENSMUSG00000079330.9	Lemd1	-1.3	0.191646	0.76993	0.67	1.39	0.52	0.11	0.26	1.6	1.84	2.91
ENSMUSG00000025207.16	Sema4g	-1.3	0.245787	0.80007	0.34	0.24	0.06	0.38	1.21	0.66	0.11	1.1
ENSMUSG00000021319.7	Sfrp4	-1.3	0.262153	0.80463	28.65	5.23	2.49	2.51	45.9	5.14	3.72	40.44
ENSMUSG00000028035.13	Dnajb4	-1.29	0.00159966	0.68728	6.23	5.57	10.21	5.11	16.44	13.37	21.87	15.98
ENSMUSG00000027860.15	Vangl1	-1.29	0.00329051	0.68728	3.74	2.37	2.8	2.88	12.15	7.13	5.06	10.53
ENSMUSG00000021281.15	Tnfaip2	-1.29	0.0286483	0.70325	23.06	35.85	45.77	22.23	183.24	35.07	46.83	103.03
ENSMUSG00000019122.8	Ccl9	-1.29	0.166361	0.75858	2.76	2.36	3.81	3.19	34.98	3.59	5.24	3.45
ENSMUSG00000003665.7	Has1	-1.29	0.524693	0.89022	0.24	0.11	0.13	0.08	8.98	0.01	0.11	0.8
ENSMUSG00000072680.11	Tmem254c	-1.28	0.0237525	0.6951	7.12	2.12	2.94	5.99	15.73	10.84	9.3	6.74
ENSMUSG00000098176.2	Ccdc166	-1.28	0.0287557	0.70325	0.6	0.39	1.23	0.31	1.16	1.89	1.2	0.93
ENSMUSG00000051343.11	Rab11fip5	-1.28	0.0450998	0.70473	9.29	8.9	9.06	5.96	57.42	11.39	7.94	29.7
ENSMUSG00000026981.15	Il1rn	-1.28	0.0621047	0.71703	1.15	4.61	7.52	2.44	7.51	8.29	3.09	27.29
ENSMUSG00000079164.8	Tlr5	-1.28	0.0964935	0.73488	0.48	0.2	0.28	0.2	0.69	0.62	0.34	2.32
ENSMUSG00000033898.16	Cfhr2	-1.28	0.0873085	0.728	0.29	0.06	0.16	0.09	0.31	0.52	0.23	0.36
ENSMUSG00000070469.12	Adamtsl3	-1.28	0.084225	0.7274	0.76	2.36	10.81	2.3	5.46	6.71	3.7	8.41
ENSMUSG00000099032.2	Tcf24	-1.28	0.11497	0.74502	0.73	2.61	0.7	0.56	6.47	1.01	1.35	2.79
ENSMUSG00000029373.7	Pf4	-1.28	0.127967	0.74594	12.18	4.39	4.66	18.94	70.9	18.31	10.78	9.8
ENSMUSG00000051323.16	Pcdh19	-1.28	0.144792	0.74958	5.68	2.33	3.46	2.46	18.28	9.98	1.13	16.58
ENSMUSG00000031849.9	Comp	-1.28	0.451691	0.87369	0.24	0.07	1.56	0.24	0.05	2.47	2.05	0.18
ENSMUSG00000005148.8	Klf5	-1.27	0.00742104	0.68728	9.6	7.56	15.87	9.01	15.74	20.72	26.93	39.65
ENSMUSG00000019889.10	Ptprk	-1.27	0.0166752	0.68728	9.73	5.16	12.48	3.66	19.24	16.33	9.67	22.79
ENSMUSG00000044345.9	Marveld1	-1.27	0.0310264	0.70473	8.53	2.89	7.95	4.92	29.58	9.16	8.9	12.53
ENSMUSG00000046694.6	Tent5b	-1.27	0.0799832	0.7243	0.45	1.74	3.58	2.11	4.41	3.44	6.2	1.46
ENSMUSG00000041046.7	Ramp3	-1.27	0.21455	0.77948	0.28	0.89	0.84	1.01	9.3	0.96	1.03	0.52
ENSMUSG00000042812.5	Foxf1	-1.27	0.31157	0.82516	0.08	0.08	3.76	0.28	0.38	2.87	0.27	0.67
ENSMUSG00000032487.8	Ptgs2	-1.27	0.251172	0.80456	0.73	1.7	2.08	4.53	33.28	2.36	3.45	1.23
ENSMUSG00000038393.14	Txnip	-1.26	0.00524979	0.68728	47.24	21.4	37.04	24.76	85.21	64.33	60.97	102.56
ENSMUSG00000040187.15	Arntl2	-1.26	0.0317781	0.70473	4.09	4.72	1.48	4.46	13.73	3.68	8.05	12.99
ENSMUSG00000052776.10	Oas1a	-1.26	0.0344172	0.70473	0.95	1.24	2.7	0.52	4.04	1.87	1.78	2.92
ENSMUSG00000020773.11	Trim47	-1.26	0.0773829	0.7243	3.6	1.97	15.7	2.99	10.59	10.27	17.05	4.8
ENSMUSG00000020871.8	Dlx4	-1.26	0.114076	0.74502	0.31	0.1	0.33	0.09	0.72	0.36	0.19	0.51
ENSMUSG00000025855.13	Prkar1b	-1.26	0.104008	0.73955	2.41	0.48	5.16	1.38	2.08	8.32	3.2	5.92
ENSMUSG00000036834.16	Plch1	-1.26	0.225982	0.78939	0.01	0.23	0.04	0.03	0.14	0.29	0.04	0.04
ENSMUSG00000035509.17	Fbxl21	-1.26	0.299629	0.81587	0.36	0.22	0.05	0.02	0.43	0.04	0.14	0.79
ENSMUSG00000034783.7	Cd207	-1.26	0.428697	0.86204	0.24	0.07	0.54	0	0.08	0.35	0.4	0.05
ENSMUSG00000041540.16	Sox5	-1.26	0.243709	0.79963	8.54	0.87	0.82	0.72	8.67	1.2	1.32	6.47
ENSMUSG00000028128.13	F3	-1.25	0.0168663	0.68728	1.19	1.13	2.67	1.15	3.1	5.08	1.85	3.91
ENSMUSG00000020160.18	Meis1	-1.25	0.0194523	0.68728	3.2	4.41	9.88	9.82	17.42	14.05	7.34	24.51
ENSMUSG00000031871.9	Cdh5	-1.25	0.0260322	0.6951	6.29	2.78	2.71	2.26	9.55	7.45	3.57	13.57
ENSMUSG00000025738.8	Fbxl16	-1.25	0.0305879	0.70473	0.6	0.53	0.65	0.23	1.59	0.78	1.26	1.03
ENSMUSG00000030717.9	Nupr1	-1.25	0.0327163	0.70473	13.86	17.64	42.99	23.96	85.49	82.84	51.26	20.84
ENSMUSG00000002808.7	Epdr1	-1.25	0.0342549	0.70473	24.66	10.03	13.49	11.49	66.37	18.44	19.56	54.37
ENSMUSG00000023034.7	Nr4a1	-1.25	0.0962425	0.73488	2.1	1.57	2.86	1.62	12.27	1.59	4.67	3.66
ENSMUSG00000027358.6	Bmp2	-1.25	0.166434	0.75858	3.39	0.29	1.66	0.37	0.98	3.33	1.83	2.88
ENSMUSG00000029019.8	Nppb	-1.25	0.39708	0.84992	4.49	5.53	2.61	0.8	30.86	0.41	5.53	15.18
ENSMUSG00000046733.7	Gprc5a	-1.25	0.340138	0.82968	8.72	11.66	1.05	2.9	41.39	1.58	4.38	47.11
ENSMUSG00000006800.14	Sulf2	-1.24	0.00648482	0.68728	4.61	6.5	4.9	2.88	10.35	14.1	13.69	6.81
ENSMUSG00000039395.8	Mreg	-1.24	0.0208561	0.68885	0.71	1.24	1.44	1.18	5.26	2.03	2	1.65
ENSMUSG00000001240.13	Ramp2	-1.24	0.029427	0.70473	4.86	3.41	3.78	2	10.86	8.7	3.25	9.65
ENSMUSG00000028931.12	Kcnab2	-1.24	0.0755684	0.7243	1.04	0.8	4.13	0.87	5.65	2.85	2.26	1.32
ENSMUSG00000033107.6	Rnf125	-1.24	0.0817385	0.72495	4.72	6.51	7.04	10.68	38.47	8.86	6.33	38.34
ENSMUSG00000103144.1	Pcdhga1	-1.24	0.107749	0.74034	0.58	0.25	0.77	0.34	0.61	0.65	1.61	2.77
ENSMUSG00000089984.7	Fbxo24	-1.24	0.120869	0.74502	0.2	0.06	0.2	0.06	0.37	0.13	0.17	0.62
ENSMUSG00000035032.12	Nek11	-1.24	0.138286	0.74768	0.25	0.12	0.09	0.07	0.34	0.17	0.13	0.99
ENSMUSG00000022015.8	Tnfsf11	-1.24	0.142036	0.74828	1.08	0.99	2.03	1.77	13	2.82	1.12	2.33
ENSMUSG00000022847.15	Thpo	-1.24	0.279379	0.8085	0.42	0.02	0.78	0.05	0.21	0.5	0.3	0.22
ENSMUSG00000033453.8	Adamts15	-1.24	0.234715	0.79379	4.43	26.07	3.3	0.77	25.61	4.76	11.35	6.46
ENSMUSG00000034501.7	Pcnx4	-1.23	0.00570754	0.68728	1.58	1.15	0.86	0.59	2.33	2.27	2.16	2.21
ENSMUSG00000054545.17	Ugt1a6a	-1.23	0.048028	0.70473	0.64	0.29	0.72	0.42	1.22	1.79	1.4	0.49
ENSMUSG00000028776.14	Tinagl1	-1.23	0.0704975	0.72346	1.54	1.18	1.37	0.61	6.63	1.63	1.45	2.08
ENSMUSG00000022893.14	Adamts1	-1.23	0.0582313	0.71121	9.72	25.6	21.17	25.58	115.43	14.43	47.67	47.9
ENSMUSG00000034282.3	Evpl	-1.23	0.127958	0.74594	1.27	4.67	1.47	2.99	15.47	1.62	3.03	11.6
ENSMUSG00000007805.4	Twist2	-1.23	0.202432	0.77129	7.31	1.14	1	0.36	3.98	5.27	1.37	2.6
ENSMUSG00000002944.15	Cd36	-1.23	0.209089	0.77538	6.06	0.28	2.43	1.66	2.24	2.06	6.38	5.78
ENSMUSG00000026110.15	Mgat4a	-1.22	0.0358605	0.70473	4.2	5.29	3.68	3.29	10.36	7.5	3.25	25.81
ENSMUSG00000026211.17	Obsl1	-1.22	0.0623346	0.71745	19.98	12.17	28.63	5.74	22.65	56.09	23.3	43.15
ENSMUSG00000025324.8	Atp10a	-1.22	0.0777153	0.7243	1.72	10.26	3.41	1.75	17.05	3.7	5.36	8.72
ENSMUSG00000035045.17	Zc3h12b	-1.22	0.284398	0.80894	0.87	0.19	0.11	0.1	1.17	0.24	0.12	1.17
ENSMUSG00000059887.7	Olfr1507	-1.22	0.490148	0.88236	0.5	0.11	0	0	0.2	0.09	0.02	0.51
ENSMUSG00000033569.17	Adgrb3	-1.22	0.272423	0.80671	0.8	1	0.13	0.77	0.32	1.39	1.95	6.54
ENSMUSG00000026603.13	Smyd2	-1.21	0.00878446	0.68728	10.59	4.17	13.68	8.01	18.28	23.45	14.05	17.9
ENSMUSG00000025915.14	Sgk3	-1.21	0.0104922	0.68728	3.66	2.37	2.67	1.65	8.74	5.56	3.41	7.19
ENSMUSG00000028919.11	Arhgef19	-1.21	0.0383013	0.70473	1.38	0.57	1.52	0.57	1.35	2.68	2.23	2.03
ENSMUSG00000020893.17	Per1	-1.21	0.0385233	0.70473	5.87	3.16	2.81	5.37	6.66	6	8.27	22.16
ENSMUSG00000074305.9	Peak1	-1.21	0.07816	0.7243	6.3	2.08	3.8	1.44	4.28	9.32	3.75	13.77
ENSMUSG00000024921.17	Smarca2	-1.21	0.0999002	0.73681	9.66	2.11	3.92	5.55	9.37	18.7	3.63	19.24
ENSMUSG00000034226.7	Rhov	-1.21	0.260542	0.80456	0.13	0.14	0.1	0.04	0.97	0.06	0.23	0.11
ENSMUSG00000030313.15	Dennd5b	-1.2	0.00944477	0.68728	1.86	0.57	1.91	1.92	3.39	3.86	2.88	4.28
ENSMUSG00000035692.7	Isg15	-1.2	0.0322071	0.70473	6.16	7.24	11.3	2.67	13.62	10.19	17.95	10.1
ENSMUSG00000024268.16	Celf4	-1.2	0.0599577	0.71183	2.43	3.15	2	3.48	15.53	2.36	4.4	9.29
ENSMUSG00000024347.16	Psd2	-1.2	0.296764	0.81518	0.12	0.02	0.05	0	0.08	0.03	0.04	0.14
ENSMUSG00000040717.6	Il17rd	-1.2	0.143243	0.74872	3.94	1.82	4.63	3.37	13.94	12.14	1.18	15.29
ENSMUSG00000004031.13	Brinp2	-1.2	0.333285	0.82968	0.01	0.35	0.27	0.17	0.08	0.19	0.7	0.74
ENSMUSG00000032402.12	Smad3	-1.19	0.0178557	0.68728	4.61	3.27	5.62	3.26	18.52	8.94	4.48	10.56
ENSMUSG00000027784.10	Ppm1l	-1.19	0.026334	0.69577	2.23	0.77	0.66	0.61	2.92	2.7	1.85	1.44
ENSMUSG00000047250.13	Ptgs1	-1.19	0.0636883	0.71745	4.66	3.81	2.53	4.53	25.96	7.95	3.22	9.91
ENSMUSG00000074934.3	Grem1	-1.19	0.124173	0.74525	92.56	25.37	304.68	147.78	237.95	294.45	178.09	237.08
ENSMUSG00000028845.15	Tekt2	-1.19	0.235974	0.79472	0.49	0.06	0.1	0.43	1.34	0.29	0.3	1.01
ENSMUSG00000068231.5	Vmn1r43	-1.19	0.228951	0.79089	0.07	0.21	0.09	0.18	0.27	0.13	0.13	2.2
ENSMUSG00000071452.4	Gm11397	-1.19	0.332682	0.82968	0.02	0.28	0.01	0.28	0.08	0.11	0.2	0.74
ENSMUSG00000028803.18	Nipal3	-1.18	0.00444719	0.68728	2.5	3.46	3.23	3.34	8.44	3.92	5.98	6.73
ENSMUSG00000043587.15	Pxylp1	-1.18	0.0259791	0.6951	1.88	1.26	1.47	1.05	4.81	3.94	3.14	1.73
ENSMUSG00000018821.3	Avpi1	-1.18	0.0479005	0.70473	12.06	9.27	36.72	13.48	40.77	30.34	56.53	17.34
ENSMUSG00000019997.11	Ccn2	-1.18	0.0770527	0.7243	8.55	11.01	16.46	6.41	16.96	8.2	38.3	45.99
ENSMUSG00000053025.13	Sv2b	-1.18	0.200283	0.77129	0.09	0.19	0.31	0.06	0.09	0.53	0.59	0.28
ENSMUSG00000031748.16	Gnao1	-1.18	0.197471	0.77129	2.88	1.17	0.55	0.3	5.8	1.26	2.31	0.75
ENSMUSG00000040026.8	Saa3	-1.18	0.441486	0.86654	3.2	1.53	0.78	1.77	61.45	0.57	1.48	2.54
ENSMUSG00000032652.13	Crebl2	-1.17	0.039778	0.70473	3.44	1.73	3.24	2.6	10.32	3.96	3.1	9.75
ENSMUSG00000063767.4	S100a7a	-1.17	0.068363	0.72302	0.39	0.15	0.21	0.38	0.97	0.52	0.51	0.5
ENSMUSG00000045664.5	Cdc42ep2	-1.17	0.0827972	0.72739	1.34	0.96	3.37	0.8	4.99	2.29	3.74	1.1
ENSMUSG00000062488.9	Ifit3b	-1.17	0.0932816	0.73447	0.7	0.48	1.9	0.28	0.83	1.37	1.63	2.13
ENSMUSG00000039372.5	2022-03-04	-1.17	0.0949706	0.73484	5.77	3.24	2.31	3.28	19.03	3.26	3.9	15.83
ENSMUSG00000026676.7	Ccdc3	-1.17	0.170734	0.76033	0.62	0.06	0.4	0.28	0.75	0.95	0.5	0.25
ENSMUSG00000059173.19	Pde1a	-1.17	0.167739	0.75868	2.63	1.37	1.1	0.67	4.18	0.95	1.41	6.04
ENSMUSG00000043939.15	A530064D06Rik	-1.17	0.213458	0.77866	0.17	0.04	0.09	0.24	0.75	0.25	0.11	0.13
ENSMUSG00000031803.8	B3gnt3	-1.17	0.129644	0.74594	3.87	5.16	1.75	1.31	12.83	4.92	1.7	11.37
ENSMUSG00000047496.6	Rnf152	-1.17	0.180228	0.7654	0.4	0.1	0.44	0.12	0.19	1.07	0.32	1.07
ENSMUSG00000028517.8	Plpp3	-1.17	0.124322	0.74525	7.1	3.42	5.24	1.99	31.41	8.03	3.39	6.33
ENSMUSG00000020377.15	Ltc4s	-1.17	0.266076	0.80507	1.83	0.54	0.73	0.51	9.59	1.03	0.5	1.68
ENSMUSG00000047242.14	Taf9b	-1.17	0.201799	0.77129	1.18	0.77	1.05	0.69	9.82	0.93	0.88	1.4
ENSMUSG00000027536.6	Chmp4c	-1.17	0.267005	0.80507	0.67	0.25	0.05	0.6	1.61	0.2	0.37	1.82
ENSMUSG00000039116.7	Adgrg6	-1.17	0.296275	0.81518	2.35	1.63	0.42	1.62	14.04	0.51	1.41	7.21
ENSMUSG00000103472.1	Pcdhga7	-1.16	0.00864297	0.68728	1.61	2.04	1.04	1.91	3.2	5.2	2.13	6.22
ENSMUSG00000026490.18	Cdc42bpa	-1.16	0.00960957	0.68728	16.4	19.35	27.22	28.19	38.06	86.24	24.28	66.15
ENSMUSG00000015653.13	Steap2	-1.16	0.0182158	0.68728	3.14	5.48	3.09	4.77	11.55	5.43	4.83	17.9
ENSMUSG00000004044.9	Cavin1	-1.16	0.0194716	0.68728	25.54	15.35	44.3	22.2	103.81	43.39	45.24	49.73
ENSMUSG00000015094.16	Npdc1	-1.16	0.0265991	0.69675	17.64	10.48	11.73	5.25	38.2	16.54	15.63	25.8
ENSMUSG00000021411.16	Pxdc1	-1.16	0.0393235	0.70473	3.17	5.49	6.21	7.23	34.65	8.91	8.1	8.97
ENSMUSG00000026167.14	Wnt10a	-1.16	0.118233	0.74502	6.81	1.22	6.18	4.67	5.84	5.57	8.8	21.94
ENSMUSG00000024440.13	Pcdh12	-1.16	0.167232	0.75868	1.16	1.33	0.81	0.93	9.25	2.8	0.86	1.02
ENSMUSG00000029330.8	Cds1	-1.16	0.227436	0.78983	0.31	0.58	0.51	0.28	1.6	0.58	0.18	3.53
ENSMUSG00000071342.5	Lsmem1	-1.16	0.445744	0.86869	1.08	0.01	0.78	0.07	0.06	1.03	0.89	0.31
ENSMUSG00000034485.10	Uaca	-1.15	0.00435305	0.68728	6.75	9.48	11.85	8.15	31.65	20.04	16.72	12.38
ENSMUSG00000051586.16	Mical3	-1.15	0.0932028	0.73447	19.23	12.26	8.48	7.37	43.51	11.46	10	60.57
ENSMUSG00000103749.1	Pcdhgb5	-1.15	0.137486	0.74768	1.98	1.02	0.77	1.23	3.83	3.53	0.66	7.02
ENSMUSG00000045441.5	Gprin3	-1.15	0.214753	0.77948	0.27	0.04	0.08	0.03	0.28	0.18	0.05	0.26
ENSMUSG00000031952.5	Chst5	-1.15	0.20639	0.77376	0.6	0.22	1.74	0.29	0.44	2.92	1.42	0.69
ENSMUSG00000023039.17	Krt7	-1.15	0.314215	0.8256	0.15	3.69	0.3	0.34	0.79	0.43	0.85	6.85
ENSMUSG00000020142.12	Slc1a4	-1.15	0.19698	0.77129	1.77	5.34	3.99	2.83	45.88	3.87	3.49	3.63
ENSMUSG00000035923.4	Myf6	-1.15	0.521659	0.88989	4.62	0.05	2.08	0.41	0.12	2.3	5.57	3.72
ENSMUSG00000028019.9	Pdgfc	-1.15	0.251557	0.80456	6.33	2.4	1.41	1.99	12.54	6.85	0.84	17.87
ENSMUSG00000032261.16	Sh3bgrl2	-1.14	0.0195104	0.68728	2.25	3.42	1.51	1.13	5.86	2.49	3.47	4.89
ENSMUSG00000024901.15	Peli3	-1.14	0.0222408	0.6944	0.23	0.41	0.37	0.19	0.62	0.61	0.5	0.44
ENSMUSG00000031841.19	Cdh13	-1.14	0.0558209	0.71121	26.82	21.94	32.17	14.6	83.08	19.59	58.19	78.98
ENSMUSG00000019464.6	Ptger1	-1.14	0.0758876	0.7243	0.45	0.16	0.28	0.28	1.49	0.35	0.48	0.68
ENSMUSG00000030030.5	1700003E16Rik	-1.14	0.119348	0.74502	0.08	0.1	0.08	0.07	0.33	0.08	0.25	0.14
ENSMUSG00000096140.2	Ankrd66	-1.14	0.149134	0.7532	0.17	0.28	0.2	0.24	0.68	0.25	0.25	1.71
ENSMUSG00000027276.7	Jag1	-1.14	0.114851	0.74502	7.07	5.85	9.1	10.64	61.77	10.39	5.1	26.99
ENSMUSG00000022842.18	Ece2	-1.14	0.273472	0.80708	0.42	0.26	0.23	0.14	0.81	0.27	1.1	0.12
ENSMUSG00000044629.5	Cnrip1	-1.14	0.36215	0.83572	2.15	0.64	0.28	0.54	8.67	1.26	0.23	1.97
ENSMUSG00000038594.9	Cep85l	-1.13	0.0427112	0.70473	3.05	1.43	2.28	1.04	5.88	3.43	2.04	5.89
ENSMUSG00000004383.18	Large1	-1.13	0.0430165	0.70473	2.75	1.33	6.38	2.95	4.44	4.98	6.57	9.23
ENSMUSG00000044365.15	Cxxc4	-1.13	0.0522958	0.70473	1.74	1.99	0.72	2.11	4.36	4.78	1.26	5.71
ENSMUSG00000063415.12	Cyp26b1	-1.13	0.15059	0.7532	0.98	0.74	1.08	0.2	1.1	2.56	1.17	0.49
ENSMUSG00000029420.13	Rimbp2	-1.13	0.230272	0.79089	0.13	0.14	0.08	0.09	0.93	0.1	0.16	0.1
ENSMUSG00000039903.17	Eva1c	-1.13	0.208128	0.77538	0.3	2.1	0.93	1.05	4.19	0.52	1.32	4.16
ENSMUSG00000028214.13	Gem	-1.13	0.183023	0.7654	5.41	1.03	1.35	0.79	8.56	1.72	3.37	1.66
ENSMUSG00000093485.1	Gm20708	-1.13	0.460825	0.87667	0.92	0	0.31	0.23	0.33	0.27	0.11	0.95
ENSMUSG00000003282.9	Plag1	-1.13	0.454767	0.8748	4.74	1.57	0.28	0.24	6.15	0.48	0.41	12.92
ENSMUSG00000021054.6	Sgpp1	-1.12	0.0110805	0.68728	6	7.67	14.25	14.54	16.58	21.01	29.3	20.32
ENSMUSG00000025931.15	Paqr8	-1.12	0.0271344	0.70059	3.11	8.2	3.86	11.32	15.58	7.75	10.5	20.03
ENSMUSG00000020919.11	Stat5b	-1.12	0.0500666	0.70473	2.39	1.48	6.32	0.98	5.16	5.36	4.29	3.07
ENSMUSG00000032355.16	Mlip	-1.12	0.184253	0.76616	8.35	0.69	3.15	0.58	1.87	4.44	5.61	4.98
ENSMUSG00000053797.10	Krt16	-1.12	0.468096	0.87846	0.55	0.01	0.12	0.07	0.68	0.03	0.74	0.07
ENSMUSG00000015093.15	Clic3	-1.12	0.469273	0.87876	2.57	0.38	6.59	0.13	0.4	4.95	4.61	0.41
ENSMUSG00000014030.15	Pax5	-1.12	0.405235	0.85158	0.51	13.21	1.1	0.3	6.38	0.67	1.09	3.08
ENSMUSG00000020034.7	Tcp11l2	-1.11	0.0152754	0.68728	5.53	2.55	7.33	4.39	8.46	10.04	10.9	11.01
ENSMUSG00000031608.13	Galnt7	-1.11	0.0196567	0.68859	3.09	1.83	2.52	1.32	3.03	5.87	5.26	4.32
ENSMUSG00000030203.17	Dusp16	-1.11	0.03793	0.70473	6.99	4.44	3.27	4.74	24.64	5.26	7.23	13.06
ENSMUSG00000025185.14	Loxl4	-1.11	0.0644639	0.71745	0.76	0.33	1.02	0.55	0.91	0.91	1.4	2.05
ENSMUSG00000028037.13	Ifi44	-1.11	0.0644112	0.71745	0.91	1.75	1.08	0.38	1.55	1.62	2.46	3.07
ENSMUSG00000024511.15	Rab27b	-1.11	0.0618927	0.71687	1.73	1.03	3.62	1.51	8.55	2.39	2.84	3.14
ENSMUSG00000025355.7	Mmp19	-1.11	0.0676475	0.72302	2.46	1.04	1.95	2.25	10.06	2.59	2.86	3.25
ENSMUSG00000032702.16	Kank1	-1.11	0.0696094	0.72346	4.43	3.32	12.54	1.68	5.99	13.73	8.12	8.04
ENSMUSG00000016327.9	Atp1b4	-1.11	0.680778	0.93334	0.27	0.01	0.67	0.03	0	1.49	2.04	0.41
ENSMUSG00000029061.2	Mmp23	-1.1	0.0583398	0.71121	8.51	8.22	5.3	6.41	23.26	21.55	4.84	20.95
ENSMUSG00000021662.11	Arhgef28	-1.1	0.0815191	0.72495	1.18	0.31	0.63	0.35	1	1.34	0.75	2.84
ENSMUSG00000042644.9	Itpr3	-1.1	0.0725663	0.72423	11.54	18.57	9.79	18.12	66.5	14.7	12.19	56.53
ENSMUSG00000008307.11	1700109H08Rik	-1.1	0.0964653	0.73488	2.97	7.27	2.46	8.17	21.67	4.92	5.3	16.89
ENSMUSG00000103677.1	Pcdhga4	-1.1	0.141022	0.74828	1.19	0.81	0.35	1	2.93	3.1	0.58	3.36
ENSMUSG00000078588.10	Ccdc24	-1.1	0.222465	0.78579	0.05	0.09	0.27	0.01	0.19	0.1	0.09	0.11
ENSMUSG00000042474.6	Fcmr	-1.1	0.264153	0.80507	0.13	0.8	0.54	0.37	2.2	0.58	0.18	1.9
ENSMUSG00000076433.4	Cep295nl	-1.1	0.203391	0.77129	6.87	0.6	0.98	0.63	2.74	3.37	1.24	5.42
ENSMUSG00000046807.10	Lrrc75b	-1.1	0.243513	0.79963	0.11	0.18	0.82	0.31	0.2	1.17	0.34	0.37
ENSMUSG00000032725.10	Folr2	-1.1	0.229611	0.79089	4.64	1.39	1.35	3.23	15.12	8.93	2.83	1.12
ENSMUSG00000005628.12	Tmod4	-1.1	0.364737	0.83581	5.71	0.27	2.53	0.69	0.73	3.09	6.2	4
ENSMUSG00000023078.6	Cxcl13	-1.1	0.383946	0.84545	2.13	1.62	12.53	1.12	12.39	0.59	15.69	3.21
ENSMUSG00000010051.15	Hyal1	-1.09	0.0222545	0.6944	0.66	0.69	1.28	0.6	1.97	1.94	1.32	1.04
ENSMUSG00000039763.10	Dnajc28	-1.09	0.0477154	0.70473	0.85	0.72	0.44	0.38	0.69	1.16	1.39	0.88
ENSMUSG00000032285.15	Dnaja4	-1.09	0.0626926	0.71745	3.3	0.66	2.13	1.13	3.21	2.4	2.7	4.7
ENSMUSG00000058755.3	Osm	-1.09	0.119425	0.74502	0.1	0.17	0.12	0.19	0.58	0.27	0.12	0.56
ENSMUSG00000042379.8	Esm1	-1.09	0.120535	0.74502	0.25	2.4	2.94	1.78	2.8	4.09	1.59	3.78
ENSMUSG00000010721.15	Lmbr1	-1.09	0.159038	0.7532	1.87	0.76	0.7	0.2	1.21	0.74	1.15	3.1
ENSMUSG00000028528.16	Dnajc6	-1.09	0.203387	0.77129	0.11	0.03	0.01	0.04	0.13	0.05	0.08	0.4
ENSMUSG00000047238.4	Mageh1	-1.09	0.278599	0.80791	1.71	0.37	0.31	0.56	5.41	0.75	0.37	1.51
ENSMUSG00000033502.14	Cdc14a	-1.09	0.157448	0.7532	3.87	2.47	1.95	2.64	20.84	3.22	4.75	2.07
ENSMUSG00000003949.16	Hlf	-1.09	0.413	0.85601	0.14	0.02	0.05	0.04	0.02	0.05	0.06	0.95
ENSMUSG00000103332.1	Pcdhga2	-1.09	0.228497	0.79074	0.91	0.8	0.77	0.41	2.21	3.35	0.26	2.79
ENSMUSG00000021055.14	Esr2	-1.09	0.476438	0.87939	0.01	0.29	0.05	0.06	0.01	0.29	0.27	0.36
ENSMUSG00000109372.1	Gm19410	-1.09	0.324259	0.82728	0.25	10.57	1.39	0.2	2.12	1.06	2.26	2.02
ENSMUSG00000033577.18	Myo6	-1.08	0.0183059	0.68728	13.1	8.33	11.02	17.78	35.11	18.22	13.79	36.48
ENSMUSG00000042331.13	Specc1	-1.08	0.0202101	0.68885	5.72	7.99	6.11	6.23	28.11	12.91	5.7	16.5
ENSMUSG00000030587.5	2200002D01Rik	-1.08	0.0342802	0.70473	13.24	9.26	22.36	15.03	55.44	15.41	23.46	41.23
ENSMUSG00000026879.14	Gsn	-1.08	0.0353404	0.70473	34.76	32.26	50.14	16.5	128.29	50.3	64.67	54.51
ENSMUSG00000031016.9	Wee1	-1.08	0.0362757	0.70473	2.56	5.49	3.97	4.66	16.37	3.89	6.76	12.43
ENSMUSG00000040812.14	Agbl2	-1.08	0.0690656	0.72337	0.27	0.13	0.11	0.22	0.38	0.46	0.33	0.26
ENSMUSG00000031788.14	Kifc3	-1.08	0.112873	0.74502	2.9	1.84	4.43	0.88	1.93	5.95	5.55	2.79
ENSMUSG00000064147.7	Rab44	-1.08	0.130458	0.74594	1.33	0.24	1.92	0.36	0.85	1.77	0.54	1.59
ENSMUSG00000070594.10	Gm4788	-1.08	0.235889	0.79472	0.06	0.01	0.11	0.04	0.09	0.08	0.08	0.07
ENSMUSG00000030507.6	Dbx1	-1.08	0.281445	0.8085	1.61	72.8	23.02	11.02	36.07	18.19	17.68	49.98
ENSMUSG00000061411.12	Nol4l	-1.07	0.0592477	0.71121	1.18	0.81	0.99	1.42	4	1.45	1.19	5.17
ENSMUSG00000040483.15	Xaf1	-1.07	0.105927	0.73955	4.13	6.83	8.07	1.35	8.21	6.39	5.86	15.97
ENSMUSG00000020251.13	Glt8d2	-1.07	0.128636	0.74594	2.29	0.42	0.67	1.35	3.65	2.13	0.72	3.13
ENSMUSG00000022479.15	Vdr	-1.07	0.112732	0.74502	1.06	0.66	1.15	1.82	5.16	4.02	1.02	1.61
ENSMUSG00000026576.12	Atp1b1	-1.07	0.120213	0.74502	5.22	3.89	16.66	1.81	6.76	18.77	8.4	11.93
ENSMUSG00000028597.11	Gpx7	-1.07	0.152606	0.7532	5.81	3.19	1.23	9.77	14.49	8.35	9.71	3.61
ENSMUSG00000026090.16	2010300C02Rik	-1.07	0.241778	0.79737	0.2	0.75	0.07	0.14	0.59	0.32	0.21	2.51
ENSMUSG00000020728.17	Cep112	-1.07	0.287162	0.81044	2.53	0.68	0.51	0.12	1.14	1.08	0.48	2.67
ENSMUSG00000047747.10	Rnf150	-1.07	0.179403	0.76462	1.58	0.57	0.92	1	7.49	2.1	0.55	1.84
ENSMUSG00000030029.14	Lrig1	-1.07	0.158153	0.7532	16.59	14.33	14.38	11.67	111.71	15.32	7.87	59.61
ENSMUSG00000047766.15	Lrrc49	-1.06	0.00075079	0.68728	3.04	3.51	3.26	2.95	9.12	5.98	5.05	6.83
ENSMUSG00000006301.17	Tmbim1	-1.06	0.00251634	0.68728	20.4	22.75	46.35	27.58	65.01	52.31	54.68	60.5
ENSMUSG00000036053.17	Fmnl2	-1.06	0.0218888	0.69276	2.27	1.55	3.1	0.96	2.82	4.45	3.26	4.1
ENSMUSG00000022305.13	Lrp12	-1.06	0.0245841	0.6951	3.46	7.46	11.53	12.99	21.57	16.41	11.52	14.98
ENSMUSG00000038267.15	Slc22a23	-1.06	0.0346141	0.70473	0.72	0.36	0.56	0.5	1.94	0.64	0.81	0.8
ENSMUSG00000048489.12	Depp1	-1.06	0.0524066	0.70473	0.58	0.76	0.91	0.6	0.91	1.61	1.94	1.16
ENSMUSG00000027634.14	Ndrg3	-1.06	0.066118	0.72028	8.15	13.67	12.48	10.91	44.17	9	14.66	50.51
ENSMUSG00000019851.8	Perp	-1.06	0.0772507	0.7243	5.64	16.22	22.65	11.1	47.26	12.04	38.47	18.73
ENSMUSG00000070524.1	Fcrlb	-1.06	0.206891	0.7746	0.09	0.33	0.81	0.13	1.04	0.24	0.37	0.48
ENSMUSG00000021070.6	Bdkrb2	-1.06	0.153557	0.7532	0.5	1.55	0.88	2.28	6.64	0.91	1.97	2.68
ENSMUSG00000026725.17	Tnn	-1.06	0.22696	0.78976	0.06	0.2	0.04	0.01	0.06	0.1	0.11	0.22
ENSMUSG00000026343.6	Gpr39	-1.06	0.215275	0.77948	0.46	0.42	0.19	0.19	0.95	0.31	0.24	2.55
ENSMUSG00000027570.15	Col9a3	-1.06	0.270068	0.80577	0.25	0.25	0.24	0.32	0.14	0.3	2.3	0.53
ENSMUSG00000028583.14	Pdpn	-1.06	0.199563	0.77129	8.01	9.1	8.33	1.36	24.87	4.38	8.43	12.04
ENSMUSG00000045776.3	Lrtm1	-1.06	0.607025	0.9146	0.61	0.03	0.95	0.09	0.02	2.45	1.65	1.28
ENSMUSG00000022895.16	Ets2	-1.05	0.00800255	0.68728	4.61	2.68	4.58	2.99	10.63	6.15	5.44	7.17
ENSMUSG00000039005.13	Tlr4	-1.05	0.0138966	0.68728	5.19	5.67	8.52	6.87	26.65	13.21	7.67	10.2
ENSMUSG00000026365.15	Cfh	-1.05	0.0337747	0.70473	21.71	13.69	46.04	26.92	39.61	85.32	37.27	56.76
ENSMUSG00000056214.9	Pard6g	-1.05	0.0536218	0.70803	2.49	0.68	0.86	1.29	2.7	2.42	1.55	4.28
ENSMUSG00000050965.14	Prkca	-1.05	0.0910785	0.73297	4.24	0.88	3.54	1.65	4.64	4.15	2.81	4.39
ENSMUSG00000024730.7	Ms4a8a	-1.05	0.203728	0.77129	0.93	0.25	0.39	0.38	1.41	1.15	0.25	1.87
ENSMUSG00000009633.3	G0s2	-1.05	0.283811	0.80854	1.23	0.31	1.85	0.86	0.58	7.34	2.08	1.39
ENSMUSG00000033214.10	Slitrk5	-1.05	0.478235	0.87939	0	0.27	0	0.01	0.06	0	0.03	0.03
ENSMUSG00000031872.14	Bean1	-1.05	0.256053	0.80456	1.39	0.37	1.45	0.49	0.55	1.36	2.93	4.07
ENSMUSG00000068452.8	Duox2	-1.05	0.472395	0.87914	0.22	0.03	0.11	0.01	0.01	0.06	0.2	0.33
ENSMUSG00000022512.3	Cldn1	-1.05	0.486237	0.8814	0.53	0.07	0.17	0.3	4.17	0.63	0.03	0.36
ENSMUSG00000035441.14	Myo1d	-1.05	0.315508	0.82573	21.88	11.01	2.87	2.11	38.95	3.81	5.5	32.29
ENSMUSG00000026696.15	Vamp4	-1.04	0.00164322	0.68728	7.68	10.71	10.24	9.64	26.72	14.93	14.23	24.59
ENSMUSG00000035900.18	Gramd4	-1.04	0.0103585	0.68728	3.9	4.79	9.21	8.17	20.05	13.32	11.78	9.09
ENSMUSG00000039911.13	Spsb1	-1.04	0.0146669	0.68728	5.09	3.5	7.03	3.87	17.17	9.64	5.12	11.62
ENSMUSG00000001870.16	Ltbp1	-1.04	0.0189902	0.68728	14.52	11.67	26.29	21.52	56.21	24.28	25.84	50.06
ENSMUSG00000041889.7	Shisa4	-1.04	0.0407846	0.70473	5.69	3.3	13.34	5.92	11.28	17.62	8.53	11.5
ENSMUSG00000062931.15	Zfp938	-1.04	0.0637677	0.71745	1.98	1.03	0.86	0.45	1.68	2.01	1.49	2.88
ENSMUSG00000041773.8	Enc1	-1.04	0.0576092	0.71121	9.93	4.86	3.45	2.49	8.14	13.04	5.34	13.07
ENSMUSG00000000126.11	Wnt9a	-1.04	0.080048	0.7243	5.36	1.99	8.5	1.96	9.53	9.37	6.38	4.31
ENSMUSG00000026315.13	Serpinb8	-1.04	0.0922511	0.73439	3.43	2.47	2.33	1.82	1.9	8.49	6.1	5.08
ENSMUSG00000072676.12	Tmem254a	-1.04	0.209061	0.77538	0.19	0.07	0.07	0.17	0.49	0.38	0.29	0.08
ENSMUSG00000062312.5	Erbb2	-1.04	0.127668	0.74594	6.18	0.88	8.93	2.7	7.66	8.47	4.22	10.33
ENSMUSG00000035246.16	Pcyt1b	-1.04	0.176837	0.76287	1.54	1.09	1.31	3.22	6.88	1.67	1.09	10.05
ENSMUSG00000032625.14	Thsd7a	-1.04	0.316303	0.82616	0.6	0.16	0.14	0.09	1.5	0.16	0.17	0.38
ENSMUSG00000027375.14	Mal	-1.04	0.428828	0.86215	0.14	0.63	0.37	0.25	0.11	0.7	4.85	0.3
ENSMUSG00000118219.1	AC124108.1	-1.04	0.375621	0.84162	0.35	1.24	0.36	0.07	0.15	0.63	0.82	3.06
ENSMUSG00000062232.14	Rapgef2	-1.03	0.00145351	0.68728	5.16	3.96	4.92	4	8.91	8.39	7.02	11.51
ENSMUSG00000052539.15	Magi3	-1.03	0.0487338	0.70473	2.64	1.52	6.58	3.3	4.79	5.65	8.9	5.8
ENSMUSG00000033276.18	Stk36	-1.03	0.0763137	0.7243	1.68	0.98	1.22	0.9	0.86	3.57	1.78	2.8
ENSMUSG00000032369.13	Plscr1	-1.03	0.0764833	0.7243	3.81	3.12	4.87	1.98	14.33	6.17	2.62	7.55
ENSMUSG00000052605.12	Isoc2b	-1.03	0.101915	0.73773	3.01	1.44	1	1.52	4.89	1.6	1.77	2.96
ENSMUSG00000040690.15	Col16a1	-1.03	0.0786672	0.7243	23.62	5.16	9.19	5.65	34.48	20	10.78	15.31
ENSMUSG00000022091.6	Sorbs3	-1.03	0.0825879	0.72687	9.07	3.84	3.68	4.64	21.62	5.25	6.1	15.79
ENSMUSG00000051076.8	Vtcn1	-1.03	0.42241	0.85979	0.01	0.03	0.12	0.12	0.28	0.06	0.15	0.01
ENSMUSG00000027016.17	Zfp385b	-1.03	0.433978	0.86425	0.18	0.01	0.37	0.01	0.08	0.11	0.15	0.27
ENSMUSG00000021565.16	Slc6a19	-1.03	0.530635	0.89155	0.12	0	0.09	0.02	0.01	0.06	0.38	0.03
ENSMUSG00000022449.14	Adamts20	-1.03	0.413276	0.85624	0.76	0.18	1.14	0.3	0.13	1.11	3.2	0.98
ENSMUSG00000072812.4	Ahnak2	-1.02	0.00842853	0.68728	12.78	9.97	21.41	15.75	35.4	23.07	21.33	43.35
ENSMUSG00000013415.9	Igf2bp1	-1.02	0.0121458	0.68728	1.97	5.87	1.94	3.16	7.56	6.98	4.61	8.29
ENSMUSG00000042115.4	Klhdc8a	-1.02	0.0541187	0.71036	2.92	5.42	12.36	13.28	14.38	16.9	8.74	20.12
ENSMUSG00000038354.13	Ankrd35	-1.02	0.108867	0.74083	3.06	0.41	0.91	1.44	2.9	2.87	2.41	1.41
ENSMUSG00000039652.16	Cpeb3	-1.02	0.129955	0.74594	1.13	0.31	0.57	0.38	0.73	1.54	1.01	2.92
ENSMUSG00000063354.7	Slc39a4	-1.02	0.308949	0.82277	0.18	0.01	0.28	0.09	0.26	0.69	0.18	0.15
ENSMUSG00000028444.17	Cntfr	-1.02	0.410591	0.85471	0.26	0.01	0.05	0.19	0.1	0.48	0.02	0.38
ENSMUSG00000102440.1	Pcdhga9	-1.02	0.195594	0.77129	1.89	1.08	0.72	1.19	3.45	3.35	0.62	7.18
ENSMUSG00000019817.18	Plagl1	-1.02	0.204432	0.77129	4.38	7.57	4.67	0.72	4.81	3.16	9.52	6.69
ENSMUSG00000070780.11	Rbm47	-1.02	0.38452	0.84551	1.6	8.76	1.5	7.25	23.52	2.06	1.65	37.32
ENSMUSG00000032265.14	Tent5a	-1.01	0.00868812	0.68728	3.56	2.96	4.23	2.01	9.01	5.19	4.81	6.14
ENSMUSG00000022415.12	Syngr1	-1.01	0.0357575	0.70473	1.98	3.56	5.26	4.97	5.58	5.92	11.68	4.49
ENSMUSG00000048647.9	Exd1	-1.01	0.142746	0.74869	0.54	0.18	0.86	0.24	1	0.38	0.23	1.78
ENSMUSG00000022389.15	Tef	-1.01	0.108711	0.74083	14.25	7.96	40.49	24.68	19.84	68.13	41.6	33.5
ENSMUSG00000053469.14	Tg	-1.01	0.320021	0.827	0.07	0.03	0.23	0.1	0.14	0.56	0.07	0.08
ENSMUSG00000022871.13	Fetub	-1.01	0.2741	0.80708	0.21	2.91	0.79	0.9	3.7	1.27	2.62	0.4
ENSMUSG00000071637.5	Cebpd	-1.01	0.181553	0.7654	1.33	2.04	2.8	2.02	13.2	1.66	4.51	1.67
ENSMUSG00000050953.10	Gja1	-1.01	0.177117	0.76293	23.46	4.02	7.55	3.79	25.63	21.76	5.53	13.57
ENSMUSG00000049130.6	C5ar1	-1	0.0462737	0.70473	1.59	2.91	2.43	1.29	5.43	2.45	2.91	2.19
ENSMUSG00000037994.14	Slc9b2	-1	0.13528	0.74768	0.52	0.24	0.27	0.37	0.86	0.82	0.81	0.79
ENSMUSG00000026764.15	Kif5c	-1	0.0942569	0.73447	8.25	3.11	1.52	1.87	5.19	5.25	5.35	11.94
ENSMUSG00000041420.18	Meis3	-1	0.120731	0.74502	3.24	4.2	1.6	1.53	10.74	1.92	2.83	5.93
ENSMUSG00000033377.14	Palmd	-1	0.139231	0.74828	0.85	0.45	1.06	0.51	0.56	1.95	2.03	1.32
ENSMUSG00000053559.13	Smagp	-1	0.215777	0.77948	3.05	2.06	3.09	2.59	23.29	3.5	2.85	2.33
ENSMUSG00000074527.11	Gm14296	-1	0.192789	0.76997	6.13	5.52	5.38	0.65	8.33	9.08	3.42	4.4
ENSMUSG00000024998.17	Plce1	-1	0.300057	0.81587	1.71	0.32	0.41	0.48	0.51	3.31	1.28	2.17
ENSMUSG00000046844.6	Vat1l	-1	0.408683	0.85354	42.7	86.1	8.35	9.39	204.02	5.88	29.67	138.01
ENSMUSG00000020653.12	Klf11	-0.99	0.00261892	0.68728	1.39	1.05	1.45	1.3	2.92	2.44	2.59	2.49
ENSMUSG00000032232.14	Cgnl1	-0.99	0.0045701	0.68728	5.04	7.9	8.34	4.09	12.69	11.3	9.83	15.4
ENSMUSG00000020019.4	Ntn4	-0.99	0.0478556	0.70473	14.44	10.01	17.82	12.73	57.04	19.37	12.58	34.41
ENSMUSG00000003721.14	Insig2	-0.99	0.0513598	0.70473	12.83	11.84	16.7	19.38	91.68	22.98	12.9	39.9
ENSMUSG00000024805.16	Pcgf5	-0.99	0.0643477	0.71745	1.9	2.63	3.64	2.45	7.29	1.93	6.39	4.78
ENSMUSG00000068130.11	Zfp442	-0.99	0.105445	0.73955	1.19	0.68	0.54	0.3	1.6	1.29	0.56	1.52
ENSMUSG00000030231.11	Plekha5	-0.99	0.0788252	0.7243	15.34	17.6	5.91	11.9	49.55	16.06	10.24	44.05
ENSMUSG00000054342.8	Kcnn4	-0.99	0.0924203	0.73446	5.51	4.57	6.38	4.97	27.35	4.31	10.14	9.15
ENSMUSG00000044626.13	Liph	-0.99	0.162046	0.75514	0.13	0.12	0.08	0.18	0.53	0.15	0.08	0.19
ENSMUSG00000021359.16	Tfap2a	-0.99	0.16081	0.75444	2.99	2.64	0.64	1.39	5.32	2.07	1.53	7.95
ENSMUSG00000045555.3	Mettl24	-0.99	0.275234	0.80708	0.5	0.15	0.12	0.1	0.83	0.4	0.1	0.51
ENSMUSG00000078816.9	Prkcg	-0.99	0.289322	0.81044	0.24	0.07	0.11	0.03	0.39	0.18	0.12	0.52
ENSMUSG00000059412.7	Fxyd2	-0.99	0.516165	0.88898	0.47	0.15	0.57	0.05	1.8	0.5	0.54	0
ENSMUSG00000021759.14	Plpp1	-0.99	0.182053	0.7654	8.64	3.65	23.77	4.6	8.16	22.48	25.18	8.33
ENSMUSG00000038677.14	Scube3	-0.99	0.28865	0.81044	1.03	5.14	13.49	24.88	18.57	14.02	6.71	15.11
ENSMUSG00000085925.3	Rtl1	-0.99	0.358374	0.83456	3.85	2.47	0.49	3.12	10.34	0.85	2.06	17.54
ENSMUSG00000067653.12	Ankrd23	-0.99	0.42033	0.8584	30.86	4.48	48.61	5.83	4.14	83.37	45.16	32.06
ENSMUSG00000000881.12	Dlg3	-0.98	0.018064	0.68728	6.98	5.92	2.91	3.78	15.26	6.69	6.81	10.2
ENSMUSG00000041040.12	Fam117b	-0.98	0.0283616	0.70312	9.22	13.31	5.7	12.05	21.08	16.36	10.17	36.34
ENSMUSG00000037225.13	Fgf2	-0.98	0.0779774	0.7243	1.44	0.79	1.63	1.34	1.31	3.46	3.33	3.24
ENSMUSG00000074896.3	Ifit3	-0.98	0.0976204	0.73488	2.55	1.53	5.93	1.14	2.59	4.79	4.45	5.83
ENSMUSG00000032940.16	Rbm11	-0.98	0.189217	0.76966	0.13	0.15	0.03	0.1	0.36	0.15	0.12	0.19
ENSMUSG00000022296.9	Baalc	-0.98	0.190203	0.76966	0.66	0.15	0.97	0.46	0.56	2.08	0.88	0.59
ENSMUSG00000034308.13	Sdr42e1	-0.98	0.253834	0.80456	0.55	0.24	0.43	0.13	1.74	0.4	0.15	0.92
ENSMUSG00000031382.14	Asb11	-0.98	0.519883	0.88932	1.18	0.01	0.46	0.05	0.06	0.15	0.82	0.72
ENSMUSG00000110195.1	Pde2a	-0.98	0.462038	0.87667	0.31	8.12	10.22	2.3	2.28	12.85	6.68	2.34
ENSMUSG00000024777.10	Ppp2r5b	-0.97	0.00934464	0.68728	7.5	9.79	11.98	7.74	25.02	12.46	21.15	18.05
ENSMUSG00000009739.17	Pou6f1	-0.97	0.01134	0.68728	2.81	1.12	2.02	2.14	4.93	4.81	1.9	4.49
ENSMUSG00000025025.14	Mxi1	-0.97	0.0144664	0.68728	3.94	4.81	9.41	6.28	17.78	8.5	10.12	10.82
ENSMUSG00000025437.15	Usp33	-0.97	0.0171521	0.68728	15.95	17.9	14.48	23.41	62.47	28.32	17.5	41.71
ENSMUSG00000039989.7	Cbx4	-0.97	0.0210815	0.6921	4.04	4.33	3.62	4.42	17.36	5.08	6.19	6.27
ENSMUSG00000090698.2	Apold1	-0.97	0.0479447	0.70473	0.84	1.43	1.08	0.95	4.33	1.42	1.26	2.04
ENSMUSG00000037826.5	Ppm1k	-0.97	0.0783483	0.7243	2.37	1.73	1.56	1.53	7.93	2.04	1.49	6.17
ENSMUSG00000029561.17	Oasl2	-0.97	0.0830644	0.7274	5.38	5.52	6.77	4.46	10.7	8.21	4.23	36.23
ENSMUSG00000032010.15	Usp2	-0.97	0.0958377	0.73484	2.18	1.19	3.19	1.83	1.69	4.91	4.19	2.09
ENSMUSG00000050556.9	Kcnb1	-0.97	0.0868043	0.7274	2.86	4.86	8.75	1.7	12.13	6.14	5.24	5.15
ENSMUSG00000041688.16	Amot	-0.97	0.0997225	0.73625	6.75	1.22	2.99	2.1	6.38	6.87	3.07	5.42
ENSMUSG00000100621.2	Gm28374	-0.97	0.147261	0.75152	0.11	0.57	0.34	0.35	0.69	0.45	0.52	0.86
ENSMUSG00000033595.7	Lgi3	-0.97	0.187172	0.76797	0.14	0.22	0.51	0.81	1.6	0.49	0.45	0.56
ENSMUSG00000021260.8	Hhipl1	-0.97	0.201409	0.77129	1.43	0.24	0.45	0.32	1.48	0.58	0.44	1.97
ENSMUSG00000026073.13	Il1r2	-0.97	0.331433	0.82968	0.98	0.3	0.38	0.32	2.95	0.57	0.22	0.77
ENSMUSG00000063558.4	Aox1	-0.97	0.258473	0.80456	0.89	0.33	0.58	0.58	0.4	3.35	0.68	2.53
ENSMUSG00000030087.11	Klf15	-0.97	0.538578	0.89418	0.29	0.06	0.44	0.09	0.02	0.43	1.34	1.01
ENSMUSG00000029245.16	Epha5	-0.97	0.553289	0.89753	0.01	0.45	0.52	0.04	1.86	0.02	0.08	0.27
ENSMUSG00000007872.3	Id3	-0.97	0.331972	0.82968	59.7	3.98	24.42	3.04	20.84	38.25	13.88	17.48
ENSMUSG00000022620.14	Arsa	-0.96	0.0107254	0.68728	4.55	6.07	6.08	3.82	16.66	10.29	5.95	8.79
ENSMUSG00000055013.15	Agap1	-0.96	0.0126581	0.68728	9.61	8.76	14.69	9.03	10.35	26.2	12.31	28.39
ENSMUSG00000038894.7	Irs2	-0.96	0.0167357	0.68728	1.77	1.5	2.32	2.14	5.39	2.46	2.57	5.51
ENSMUSG00000005034.15	Prkacb	-0.96	0.0349395	0.70473	30.36	29.13	35.82	44.84	140.62	58.25	29.41	86.2
ENSMUSG00000017493.12	Igfbp4	-0.96	0.0386661	0.70473	129.12	89.26	122.7	67.2	405.17	186.93	114.53	141.21
ENSMUSG00000037594.11	Clba1	-0.96	0.0484701	0.70473	1.23	2.74	2.68	2.28	7.32	2.3	4.25	3.77
ENSMUSG00000030486.9	Zfp108	-0.96	0.0913377	0.73297	0.43	0.15	0.47	0.27	0.55	0.81	0.48	0.53
ENSMUSG00000042439.13	Zfp532	-0.96	0.0831601	0.7274	4.43	2.94	4.42	1.28	3.79	10.14	4.29	5.39
ENSMUSG00000032495.8	Lrrc2	-0.96	0.143508	0.74872	0.88	0.36	1.84	0.5	0.83	1.49	2.45	1.73
ENSMUSG00000054889.10	Dsp	-0.96	0.107462	0.73982	12.17	19.75	15.18	17.45	80.68	10.72	20.96	51.43
ENSMUSG00000050199.13	Lgr4	-0.96	0.117174	0.74502	1.27	3.73	5.49	2.16	11.48	6.63	3.37	2.57
ENSMUSG00000002289.16	Angptl4	-0.96	0.15365	0.7532	4.06	0.77	2.72	1.76	6.26	5.95	2.4	1.57
ENSMUSG00000034872.6	Gipc3	-0.96	0.238537	0.79595	0.07	0.14	0.12	0.05	0.5	0.08	0.08	0.19
ENSMUSG00000042156.16	Dzip1	-0.96	0.138366	0.74768	5.38	6.71	2.63	2.88	16.36	7.29	2.28	12.28
ENSMUSG00000056656.6	Apol8	-0.96	0.240694	0.79731	0.07	0.1	0.59	0.14	0.28	0.22	0.41	0.2
ENSMUSG00000091455.4	Otogl	-0.96	0.261118	0.80456	0.01	0.08	0.22	0.18	0.09	0.17	0.15	0.31
ENSMUSG00000033644.5	Piwil2	-0.96	0.259273	0.80456	0.14	0.41	0.31	0.13	0.34	2.39	0.22	0.18
ENSMUSG00000087006.3	Gm13889	-0.96	0.229999	0.79089	1.93	2.19	1.99	1.04	13.04	1.45	1.75	2.55
ENSMUSG00000034212.14	Ankmy1	-0.96	0.37437	0.84112	0.17	0.07	0.97	0.13	0.07	1.2	0.48	0.42
ENSMUSG00000027068.6	Dhrs9	-0.96	0.35363	0.83456	0.22	0.46	0.07	0.27	2.23	0.19	0.14	0.5
ENSMUSG00000025757.12	Hspa4l	-0.95	0.0092671	0.68728	13.27	22.43	29.12	30.49	39.53	41	53.64	42.79
ENSMUSG00000096054.3	Syne1	-0.95	0.0120973	0.68728	13.22	10.6	16.37	18.41	19.97	20.86	14.21	25.85
ENSMUSG00000052632.16	Asap2	-0.95	0.0415999	0.70473	1.94	2.15	2.73	3.9	6.93	3.81	2.7	9.47
ENSMUSG00000039960.5	Rhou	-0.95	0.0493162	0.70473	16.38	12.06	6.63	7.87	39.81	13.11	14.68	19.67
ENSMUSG00000034675.17	Dbn1	-0.95	0.0542187	0.71103	15.24	10.81	16.53	14.5	65.59	17.96	13.98	36.25
ENSMUSG00000075592.10	Nynrin	-0.95	0.0590439	0.71121	2.68	1.37	1.37	0.76	2.53	3.65	1.6	3.27
ENSMUSG00000020674.17	Pxdn	-0.95	0.0676604	0.72302	14.95	6.3	15.39	8.7	21.23	41.74	10.21	24.7
ENSMUSG00000051703.14	Tmem198	-0.95	0.095176	0.73484	0.24	0.27	0.2	0.12	0.61	0.5	0.24	0.51
ENSMUSG00000020090.7	Npffr1	-0.95	0.271499	0.80625	0.02	0.01	0.08	0.04	0.03	0.05	0.07	0.08
ENSMUSG00000020865.16	Abcc3	-0.95	0.156655	0.7532	3.74	6.02	4.28	3.24	26.17	4.47	2.43	11.22
ENSMUSG00000020135.13	Apc2	-0.95	0.341978	0.82968	0.38	0.17	0.04	0.09	0.8	0.08	0.1	0.36
ENSMUSG00000045672.15	Col27a1	-0.95	0.231619	0.7922	3.94	1.08	0.27	0.32	2.21	1.32	0.85	2.5
ENSMUSG00000051985.12	Igfn1	-0.95	0.754908	0.94976	0.09	0.07	3.42	0.01	0	3.34	2.47	0.16
ENSMUSG00000026308.8	Klhl30	-0.95	0.342738	0.82968	3.72	0.9	14.62	1.34	1.62	8.97	10.67	3.9
ENSMUSG00000068742.11	Cry2	-0.94	0.00825344	0.68728	2.97	1.99	3.08	2.1	5.42	4.57	2.88	7.56
ENSMUSG00000008734.9	Gprc5b	-0.94	0.0159079	0.68728	8.79	10.04	21.1	19.76	39.39	27.46	20.36	24.83
ENSMUSG00000022793.17	B4galt4	-0.94	0.0237163	0.6951	2.19	0.91	1.37	1.31	2.56	2.58	2.5	3.06
ENSMUSG00000037003.16	Tns2	-0.94	0.041024	0.70473	12.13	4.34	8.79	11.91	23.49	18.17	8.15	23.41
ENSMUSG00000115388.2	Eppk1	-0.94	0.0441011	0.70473	1.27	3.04	1.84	4.97	6.1	3.02	4.19	6.4
ENSMUSG00000029093.14	Sorcs2	-0.94	0.0483288	0.70473	4.34	3.49	6.37	4.39	4.33	14.27	7.44	12.94
ENSMUSG00000024736.15	Tmem132a	-0.94	0.0587243	0.71121	6.53	5.17	14.04	4.84	21.73	14.99	12.2	7.22
ENSMUSG00000045730.4	Adrb2	-0.94	0.0709567	0.72423	2.75	2.87	5.94	2.56	3.27	7.63	9.7	5.89
ENSMUSG00000068246.6	Apol9b	-0.94	0.101228	0.73722	1.5	3.12	9.91	2.65	4.15	6.01	6.83	5.17
ENSMUSG00000034071.15	Zfp551	-0.94	0.133199	0.74746	0.99	0.32	0.29	0.29	1.01	0.98	0.4	1
ENSMUSG00000071552.5	Tigit	-0.94	0.197004	0.77129	1.2	0.56	0.42	0.54	1.47	0.78	0.65	3.68
ENSMUSG00000008845.9	Cd163	-0.94	0.203979	0.77129	2.27	1.47	1.19	0.5	3.41	0.78	2.32	3.77
ENSMUSG00000032739.16	Pram1	-0.94	0.444636	0.86832	0.44	0.14	0.11	0.03	0.27	0.14	0.05	0.38
ENSMUSG00000047485.6	Klhl34	-0.94	0.577397	0.90491	0.15	0.02	0.55	0.01	0.01	0.23	0.2	0.48
ENSMUSG00000024376.7	Epb41l4a	-0.94	0.208176	0.77538	5.18	4.11	2.82	4.36	19.57	3.67	3.1	16.59
ENSMUSG00000024431.15	Nr3c1	-0.93	0.0138529	0.68728	12.1	6.27	11.88	11.49	26.17	16.97	14.39	21.55
ENSMUSG00000043336.14	Filip1l	-0.93	0.0584279	0.71121	14.58	9.65	13.26	13.64	59.87	13.56	16.74	25.16
ENSMUSG00000058070.14	Eml1	-0.93	0.0720539	0.72423	18.46	5.23	9.3	9.74	27.04	16.78	12.24	14.75
ENSMUSG00000072572.9	Slc39a2	-0.93	0.110783	0.74439	0.28	1.32	1.15	0.53	2.4	0.84	1.07	1.05
ENSMUSG00000040152.8	Thbs1	-0.93	0.104221	0.73955	13.12	15.18	71.09	19.23	35.99	37.7	46.85	60.72
ENSMUSG00000039208.15	Metrnl	-0.93	0.112466	0.74502	14.03	16.46	16.4	14.26	75.17	10.86	23.66	34.15
ENSMUSG00000034758.12	Tle6	-0.93	0.173409	0.7624	3.26	7.4	4.03	3.52	27.15	4.13	5.95	6.71
ENSMUSG00000023000.5	Dhh	-0.93	0.300625	0.81587	0.08	0.03	0.19	0.21	0.13	0.1	0.47	0.27
ENSMUSG00000036273.15	Lrrk2	-0.93	0.157837	0.7532	7.33	11.12	5.99	11.35	73.1	8.61	8.63	15.13
ENSMUSG00000053647.4	Gper1	-0.93	0.317403	0.82616	0.17	0.82	1.95	0.96	0.51	4.91	1.77	0.83
ENSMUSG00000024210.3	Ip6k3	-0.93	0.312088	0.82516	1.46	0.26	7.37	0.88	1.23	2.25	3.58	2.26
ENSMUSG00000031169.13	Porcn	-0.93	0.259979	0.80456	5.39	1.77	25.77	2.85	5.31	15.34	12.8	5.79
ENSMUSG00000056900.13	Usp13	-0.93	0.517825	0.88916	2.09	0.3	3.39	0.44	0.24	10.72	2.1	2.6
ENSMUSG00000039145.16	Camk1d	-0.92	0.0280704	0.70208	3.39	1.41	2.11	1.64	2.99	6.13	2.33	5.58
ENSMUSG00000025026.15	Add3	-0.92	0.0345243	0.70473	7.51	7.49	15.17	9.09	35.51	18.3	11.05	14.19
ENSMUSG00000033355.6	Rtp4	-0.92	0.0811719	0.72444	2.65	3.28	6.81	1.33	4.99	4.24	5	8.03
ENSMUSG00000063568.11	Jazf1	-0.92	0.0878363	0.72835	0.4	0.26	0.23	0.29	0.5	0.58	0.79	0.41
ENSMUSG00000001700.10	Gramd3	-0.92	0.0994544	0.73609	2.94	2.45	2.15	2.64	13.08	2.95	2.73	4.83
ENSMUSG00000008206.16	Cers4	-0.92	0.146727	0.75152	1.03	0.77	0.35	0.52	0.91	0.87	0.35	1.28
ENSMUSG00000048655.17	Ccdc169	-0.92	0.205018	0.77218	0.11	0.07	0.13	0.13	0.1	0.37	0.13	0.14
ENSMUSG00000036502.14	Tmem255a	-0.92	0.422939	0.85984	0.06	0.11	0.08	0.03	0.03	0.75	0.14	0.06
ENSMUSG00000001995.9	Sipa1l2	-0.91	0.00819805	0.68728	3.92	5.32	7.81	7.01	15.8	12.89	7.15	9.95
ENSMUSG00000025083.18	Afap1l2	-0.91	0.0285078	0.70325	9.71	11.34	10.4	12	40.1	13.55	11.45	31.73
ENSMUSG00000051483.9	Cbr1	-0.91	0.0336389	0.70473	3.77	8.19	2.37	3.5	8.99	6.25	8.67	6.32
ENSMUSG00000026932.14	Nacc2	-0.91	0.0415828	0.70473	2.73	1.46	3.64	2.69	9	4.24	2.59	5.15
ENSMUSG00000027698.14	Nceh1	-0.91	0.0450227	0.70473	4.13	5.69	8.41	8.83	21.19	10.03	5.39	18.44
ENSMUSG00000075595.9	Zfp652	-0.91	0.0462933	0.70473	4.42	2.25	2.84	1.84	4.6	5.79	3.54	6.19
ENSMUSG00000034557.14	Zfyve9	-0.91	0.0643566	0.71745	2.7	1.32	3.28	0.84	2.39	4.14	2.66	3.47
ENSMUSG00000045838.8	Ccdc9b	-0.91	0.061968	0.71688	1.82	6.04	8.01	3.35	12.54	5.67	5.4	9.62
ENSMUSG00000027605.18	Acss2	-0.91	0.0991691	0.73548	1.44	1.32	5.62	1.11	3.91	2.64	4.01	2.15
ENSMUSG00000061288.13	Taok3	-0.91	0.0922674	0.73439	5.05	4.15	4.57	2.81	10.49	5.77	2.82	16.74
ENSMUSG00000067199.4	Frat1	-0.91	0.138149	0.74768	0.15	0.08	0.26	0.12	0.34	0.18	0.24	0.27
ENSMUSG00000058589.14	Anks1b	-0.91	0.166259	0.75858	0.29	0.41	0.28	0.31	1.5	0.4	0.33	0.8
ENSMUSG00000038457.17	Tmem255b	-0.91	0.458669	0.87597	0.27	0	0.31	0.18	0.23	0.2	0.12	0.27
ENSMUSG00000070498.3	Tmem132b	-0.91	0.597399	0.91127	0.05	0.06	0	0	0	0.02	0.12	0.04
ENSMUSG00000047443.14	Erfe	-0.91	0.253409	0.80456	0.58	1.03	2.08	0.66	6.28	0.63	1.08	1.62
ENSMUSG00000029377.5	Ereg	-0.91	0.318614	0.82616	0.6	0.27	0.57	0.17	1.99	0.15	0.53	0.88
ENSMUSG00000044734.16	Serpinb1a	-0.91	0.431863	0.86351	5.55	4.33	85.93	10.78	4.99	28.65	85.46	18.76
ENSMUSG00000030729.17	Pgm2l1	-0.9	0.00760595	0.68728	0.82	0.98	0.62	0.81	1.19	1.23	1.14	1.8
ENSMUSG00000015652.9	Steap1	-0.9	0.0419165	0.70473	0.92	1.38	1.13	0.8	1.46	2.01	2.13	2.11
ENSMUSG00000036225.15	Kctd1	-0.9	0.0457428	0.70473	2.53	1.9	3.54	3.9	6.32	3.71	4.06	10.43
ENSMUSG00000101389.1	Ms4a4a	-0.9	0.0510807	0.70473	2.91	5	1.91	3.55	8.03	9.31	3.53	5.08
ENSMUSG00000040296.15	Ddx58	-0.9	0.0481311	0.70473	8.28	3.45	6.2	3.57	10.03	7.89	4.85	13.75
ENSMUSG00000021646.9	Mccc2	-0.9	0.0597138	0.71121	4.34	6.81	5.13	8.09	6.83	12.63	19.86	10.92
ENSMUSG00000090145.7	Ugt1a6b	-0.9	0.163223	0.75562	0.56	0.25	0.69	0.35	0.9	1.23	0.91	0.3
ENSMUSG00000031292.14	Cdkl5	-0.9	0.138454	0.74768	0.74	0.46	0.67	0.29	1.89	0.98	0.75	0.39
ENSMUSG00000019846.11	Lama4	-0.9	0.112671	0.74502	12.76	7.7	10.27	7.49	36.2	20.79	4.97	25.69
ENSMUSG00000017344.4	Vtn	-0.9	0.200873	0.77129	0.65	0.23	0.34	0.46	1.42	0.47	0.4	1.03
ENSMUSG00000073733.4	Cplane2	-0.9	0.234179	0.79379	0.22	0.25	0.27	0.07	0.2	0.36	0.52	0.31
ENSMUSG00000032878.16	Ccdc85a	-0.9	0.344074	0.82968	0.18	0.01	0.02	0.06	0.07	0.08	0.05	0.22
ENSMUSG00000027298.17	Tyro3	-0.9	0.169815	0.76033	0.78	2.59	4.55	3.02	12.33	3.72	2.47	2.85
ENSMUSG00000025196.4	Cpn1	-0.9	0.433423	0.86408	0.16	0.04	0.39	0.15	0.51	1.2	0.1	0.06
ENSMUSG00000035305.5	Ror1	-0.9	0.281271	0.8085	1.06	0.19	0.99	0.32	0.33	1.77	0.88	1.75
ENSMUSG00000029287.14	Tgfbr3	-0.9	0.394966	0.84917	5.75	1.07	1.79	0.92	13.12	2.19	0.51	6.87
ENSMUSG00000035891.16	Cerk	-0.89	0.00936121	0.68728	3.45	7.93	8.42	5.25	13.62	10.92	11.33	8.18
ENSMUSG00000038145.17	Snrk	-0.89	0.0199218	0.68885	7.14	5.96	6.3	6.51	17.04	9.66	5.75	15.06
ENSMUSG00000040631.8	Dok4	-0.89	0.0217049	0.69276	2.14	2.21	3.02	1.77	5.54	3.74	3.78	2.31
ENSMUSG00000089762.3	Ier5l	-0.89	0.0309799	0.70473	2.5	1.76	2.41	1.54	5.07	3.55	3.81	2.18
ENSMUSG00000039385.5	Cdh6	-0.89	0.0386522	0.70473	32.34	59.69	36.09	49.35	130.94	53.74	41.41	133.78
ENSMUSG00000026672.11	Optn	-0.89	0.0413291	0.70473	3.06	1.97	3.84	1.27	4.62	4.8	3.73	3.48
ENSMUSG00000051650.11	B3gnt2	-0.89	0.0609688	0.71414	3.85	8.18	5.26	6.15	15.45	4.59	6.79	15.66
ENSMUSG00000061740.8	Cyp2d22	-0.89	0.0995983	0.73609	0.85	0.67	1.26	1.27	1.17	1.56	3.5	1.23
ENSMUSG00000048040.8	Arxes2	-0.89	0.102587	0.73955	1.25	0.59	0.6	0.4	1.12	1.64	0.81	1.51
ENSMUSG00000035829.13	Ppp1r26	-0.89	0.133137	0.74746	0.62	0.19	0.45	0.2	0.47	0.86	0.5	0.79
ENSMUSG00000045038.14	Prkce	-0.89	0.132579	0.74706	3.11	4.57	1.55	1.19	6.57	3.2	1.73	6.62
ENSMUSG00000039813.14	Tbc1d2	-0.89	0.253143	0.80456	0.18	0.45	0.17	0.09	0.49	0.22	0.17	1.06
ENSMUSG00000100586.2	Vmn1r90	-0.89	0.413551	0.85625	0.02	0.04	0.03	0	0.13	0.01	0.01	0.03
ENSMUSG00000026594.14	Ralgps2	-0.89	0.218351	0.78131	2.15	4.74	11.2	6.67	3.26	32.21	7.8	9.82
ENSMUSG00000045103.17	Dmd	-0.89	0.321063	0.827	6.71	2.42	11.32	1.06	9.9	6.48	8.29	5.95
ENSMUSG00000045934.15	Mtmr11	-0.88	0.00684083	0.68728	6.79	7.26	4.81	6.01	16.97	14.62	9.4	9.32
ENSMUSG00000026519.16	Tmem63a	-0.88	0.00764052	0.68728	8.44	6.27	6.98	6.67	17.09	10.43	8.04	19.21
ENSMUSG00000036402.13	Gng12	-0.88	0.0239945	0.6951	10.21	8.36	8.51	9.45	28.82	12.28	10.97	17.95
ENSMUSG00000023022.14	Lima1	-0.88	0.0348125	0.70473	18.2	32.67	43.47	43.55	87.6	89.13	48.4	37.21
ENSMUSG00000075590.4	Nrbp2	-0.88	0.03415	0.70473	10.06	26.26	36.06	24.77	35.72	55.61	46.48	30.26
ENSMUSG00000066026.14	Dhrs3	-0.88	0.0378877	0.70473	26.55	17.65	25.09	29.2	64.2	36.56	24.5	74.01
ENSMUSG00000039086.9	Ss18l1	-0.88	0.0949478	0.73484	1.5	1.5	2.36	1.82	8.32	2.31	1.67	3.03
ENSMUSG00000074743.4	Thbd	-0.88	0.148043	0.7532	2.7	0.52	1.08	0.68	1.46	2.08	1.32	3.12
ENSMUSG00000038528.14	Mfsd4b5	-0.88	0.26617	0.80507	0.15	0.06	0.08	0.03	0.08	0.16	0.11	0.12
ENSMUSG00000103897.1	Pcdhga8	-0.88	0.192464	0.76993	1.85	0.9	0.71	0.99	2.71	2.58	0.58	4.37
ENSMUSG00000097327.7	E030030I06Rik	-0.88	0.603257	0.91384	0.4	1.24	0.27	0.03	2.52	0	0.42	4.38
ENSMUSG00000028976.10	Slc2a5	-0.88	0.552127	0.89753	0.05	4.28	0.68	0.53	0.2	0.55	3.95	2.4
ENSMUSG00000024423.6	Impact	-0.87	0.00193026	0.68728	22.77	19.9	19.56	25.57	45.85	37.46	28.15	58.6
ENSMUSG00000026626.11	Ppp2r5a	-0.87	0.00997761	0.68728	16.82	11.82	27.28	18.93	31.13	37.14	30.1	36.01
ENSMUSG00000026203.16	Dnajb2	-0.87	0.0110381	0.68728	7.64	9.91	14.31	9.82	12.31	25.13	18.46	19.62
ENSMUSG00000089704.9	Galnt2	-0.87	0.0203976	0.68885	8.64	5.77	13.91	6.29	16.78	15.16	14.76	13.06
ENSMUSG00000017747.13	Ghdc	-0.87	0.0563829	0.71121	3.19	2.3	4.16	1.16	4.61	4.04	4.19	4.39
ENSMUSG00000058503.11	Fam133b	-0.87	0.0916896	0.73297	12.55	37.03	17.27	44.86	87.06	27.09	29.67	59.38
ENSMUSG00000068874.13	Selenbp1	-0.87	0.154748	0.7532	0.71	0.78	1.84	0.75	1.92	1.75	2.51	0.67
ENSMUSG00000002413.15	Braf	-0.87	0.159869	0.7532	7.21	7.9	3.32	8.37	33.74	5.53	4.93	19.74
ENSMUSG00000063727.3	Tnfrsf11b	-0.87	0.338138	0.82968	0.82	0.45	0.56	0.17	2.83	0.28	0.34	1.07
ENSMUSG00000041649.13	Klf8	-0.87	0.404499	0.85158	0.48	0.27	0.05	0.12	1.76	0.14	0.14	0.33
ENSMUSG00000030757.13	Zkscan2	-0.87	0.622435	0.91956	0.39	0.5	0	0.02	0.56	0.02	0.04	0.24
ENSMUSG00000028527.18	Ak4	-0.87	0.486156	0.88136	0.51	1.48	3.39	0.36	4.74	0.3	3.8	0.52
ENSMUSG00000109179.2	Gm35339	-0.86	0.0242392	0.6951	0.24	0.21	0.28	0.22	0.5	0.36	0.38	0.43
ENSMUSG00000025875.14	Tspan17	-0.86	0.0430078	0.70473	4	6.07	11.15	4.7	16.88	10.53	10.93	5.48
ENSMUSG00000001138.13	Cnnm3	-0.86	0.0464623	0.70473	4.43	3.98	3.66	3.26	8.64	8.1	3.55	15.79
ENSMUSG00000117789.1	AC124502.3	-0.86	0.0850129	0.7274	0.43	0.22	0.37	0.3	0.52	0.76	0.71	0.38
ENSMUSG00000063889.16	Crem	-0.86	0.102572	0.73955	3.83	3.32	3.53	2.75	17.61	4.12	4.44	6.41
ENSMUSG00000052688.12	Rab7b	-0.86	0.106662	0.73982	2.02	2.19	2.8	2.91	7.18	5.9	1.97	6.32
ENSMUSG00000003070.6	Efna2	-0.86	0.141708	0.74828	0.55	0.24	0.81	0.33	1.12	0.63	0.81	0.49
ENSMUSG00000026153.15	Fam135a	-0.86	0.0997134	0.73625	9.54	41.55	16.77	16.14	75.69	19.27	21.49	37
ENSMUSG00000026628.13	Atf3	-0.86	0.187712	0.76797	1.04	2.11	5.18	1.71	7.11	2.4	4.07	1.53
ENSMUSG00000050931.7	Sgms2	-0.86	0.13783	0.74768	6.77	6.35	6.16	10.44	38.06	5.67	9.68	11.17
ENSMUSG00000029166.14	Mapre3	-0.86	0.178486	0.7641	6.36	2.03	6.78	3.07	3.03	11.28	5.35	14.04
ENSMUSG00000019590.16	Cyb561	-0.86	0.203574	0.77129	2.33	2.77	1.68	1.32	7.93	1.27	2.07	6.28
ENSMUSG00000021340.13	Gpld1	-0.86	0.443663	0.8679	0.23	0.07	0.02	0.05	0.01	0.09	0.08	0.06
ENSMUSG00000062257.13	Opcml	-0.86	0.348804	0.83196	0.15	0.5	0.09	0.06	0.14	0.1	0.15	1.02
ENSMUSG00000000320.10	Alox12	-0.86	0.415724	0.85665	0.16	0.12	0.25	0.02	0.06	0.22	0.42	0.13
ENSMUSG00000030306.14	Tmtc1	-0.86	0.248009	0.80233	0.88	0.27	0.16	0.37	0.74	0.22	0.8	1.31
ENSMUSG00000062593.17	Gm49339	-0.86	0.630037	0.92004	0	0.24	0.05	0.38	0.45	0.26	0.19	0
ENSMUSG00000049382.10	Krt8	-0.86	0.207847	0.77538	79.95	155.36	48.78	218.49	680.97	107.36	162.02	123.98
ENSMUSG00000027257.13	Pacsin3	-0.86	0.194223	0.77103	25.75	13.82	58.56	13.05	21	82.85	66.96	24.97
ENSMUSG00000028176.12	Lrrc7	-0.86	0.465202	0.87692	0.8	0.54	0.31	0.28	1.65	0.06	1.3	3.13
ENSMUSG00000060260.13	Pwwp2b	-0.86	0.301126	0.81587	4.1	4.66	1.71	1.7	16.7	2.96	1.41	9.66
ENSMUSG00000055148.7	Klf2	-0.86	0.430492	0.86253	3.17	1.73	2.26	1.3	22.2	0.78	1.42	5.01
ENSMUSG00000000794.9	Kcnn3	-0.86	0.558408	0.89948	4.52	0.64	8.21	0.96	0.32	19.77	9	3.37
ENSMUSG00000021094.10	Dhrs7	-0.85	0.0438387	0.70473	5.97	3.71	7.15	4.67	9.39	6.65	13.48	8.28
ENSMUSG00000032724.5	Abtb2	-0.85	0.0468871	0.70473	1.04	1.14	3.03	1.05	2.45	3.15	2.2	1.68
ENSMUSG00000022564.7	Grina	-0.85	0.062334	0.71745	19.73	54.44	73.52	52.76	149.07	72.66	69.19	60.91
ENSMUSG00000031596.15	Slc7a2	-0.85	0.0852919	0.7274	1.04	0.88	0.78	0.64	1.01	1.23	1.62	2.92
ENSMUSG00000035722.15	Abca7	-0.85	0.0806412	0.7243	3.46	3.62	4.74	3.05	12.41	3.6	3.66	11.39
ENSMUSG00000113262.1	Gm48551	-0.85	0.159256	0.7532	0.45	0.14	0.2	0.51	0.61	0.47	0.62	0.53
ENSMUSG00000051339.10	2900026A02Rik	-0.85	0.099856	0.73681	4.89	2.51	3.46	2.34	7.43	3.71	2.58	10
ENSMUSG00000006784.14	Ttc25	-0.85	0.210283	0.77538	0.23	0.08	0.25	0.1	0.25	0.37	0.35	0.25
ENSMUSG00000022226.6	Mcpt2	-0.85	0.483868	0.88032	0.19	0.21	0	0.32	0.11	0.12	0.63	0.29
ENSMUSG00000040136.10	Abcc8	-0.85	0.517163	0.88916	0.4	0.05	0.15	0.01	0.06	0.27	0.65	0.12
ENSMUSG00000042249.11	Grk3	-0.85	0.173491	0.7624	13.99	16.36	8.76	6.32	44.13	13.84	5.86	38.79
ENSMUSG00000049321.17	Zfp2	-0.85	0.608665	0.91461	1	0.03	0.15	0.06	0.02	0.11	0.95	0.91
ENSMUSG00000037852.8	Cpe	-0.85	0.273152	0.80707	5.27	0.86	2.98	2.1	1.95	3.19	4.75	12.85
ENSMUSG00000028396.5	2310002L09Rik	-0.85	0.67703	0.93139	0.88	0.02	3.24	0.3	0.02	1.77	1.36	2.89
ENSMUSG00000027488.12	Snta1	-0.85	0.321844	0.827	4.3	1.99	18.99	2.33	3.27	13.58	14.68	4.05
ENSMUSG00000051225.9	Fam83a	-0.85	0.524617	0.89022	0.22	8.96	9.09	16.7	31.97	3.24	11.95	4.24
ENSMUSG00000029070.9	Mxra8	-0.84	0.0232517	0.6951	29.84	18.37	27.01	16.4	54.62	39.66	23.1	46.87
ENSMUSG00000057137.9	Tmem140	-0.84	0.0244538	0.6951	4.7	7.16	15.82	6.47	12.93	12.28	13.37	19.37
ENSMUSG00000028101.18	Pias3	-0.84	0.0626708	0.71745	13.03	5.12	4.97	6.98	17.67	13.51	6.99	17.34
ENSMUSG00000006342.15	Susd2	-0.84	0.0903895	0.73297	0.79	0.37	0.37	0.57	0.67	1.43	0.68	1.06
ENSMUSG00000004043.14	Stat5a	-0.84	0.0873205	0.728	2.86	2.12	6.47	1.62	5.31	6.65	4.3	2.97
ENSMUSG00000037904.14	Ankrd9	-0.84	0.118538	0.74502	1.12	0.98	1.13	1.18	1.58	1.24	3.84	1.97
ENSMUSG00000006241.16	Ccdc159	-0.84	0.155784	0.7532	0.93	0.45	0.51	0.28	1.19	0.89	0.57	1.21
ENSMUSG00000072115.11	Ang	-0.84	0.182622	0.7654	2.98	0.66	1.42	1.06	3.39	2.07	1.57	3.25
ENSMUSG00000020325.10	Fstl3	-0.84	0.138967	0.74828	2.14	1.64	9.33	3.94	6.23	6.63	7.47	3.54
ENSMUSG00000024131.8	Slc3a1	-0.84	0.224637	0.78825	0.09	0.14	0.05	0.08	0.19	0.08	0.13	0.32
ENSMUSG00000042784.9	Muc1	-0.84	0.270067	0.80577	0.29	0.23	0.28	0.1	0.69	0.1	0.49	0.32
ENSMUSG00000036109.17	Mbnl3	-0.84	0.133356	0.7475	11.76	22.27	12.85	18.41	80.08	18.53	10.36	35.03
ENSMUSG00000028047.11	Thbs3	-0.84	0.159851	0.7532	4.34	4.12	3.64	3.16	20.42	4.11	4.73	11.88
ENSMUSG00000074269.10	Rec114	-0.84	0.493217	0.88344	0.14	0.82	0.3	0.04	0.37	2.18	0.11	0.27
ENSMUSG00000067924.4	Rtl8b	-0.84	0.191364	0.76982	10.09	3.6	14.39	2.52	13.8	15.67	6.25	6.64
ENSMUSG00000047419.5	Cmya5	-0.84	0.248264	0.80233	19.64	3.18	14.94	3.57	10.41	11.3	17.51	17.21
ENSMUSG00000036327.18	Qsox2	-0.83	0.00672629	0.68728	2.89	5.58	4.99	4.34	11.53	7.51	5.52	7.22
ENSMUSG00000037703.14	Lzts3	-0.83	0.0133001	0.68728	1.75	1.38	2.31	1.68	2.49	3.76	2.66	3.86
ENSMUSG00000060519.11	Tor3a	-0.83	0.0146902	0.68728	6.45	19.72	19.01	12.87	24.9	24.83	17.5	26.06
ENSMUSG00000021775.11	Nr1d2	-0.83	0.0294241	0.70473	14.46	8.6	13.74	19.19	19.49	25.54	19.87	36.69
ENSMUSG00000021066.9	Atl1	-0.83	0.0430896	0.70473	1.43	0.87	1.05	0.76	1.34	1.8	3.04	1.49
ENSMUSG00000069833.13	Ahnak	-0.83	0.0508303	0.70473	121.45	67.07	145.19	96.49	293.13	127.84	142.64	220.67
ENSMUSG00000026479.13	Lamc2	-0.83	0.0772648	0.7243	1.44	1.24	3.23	0.71	2.54	2.72	2.2	3.22
ENSMUSG00000051344.13	Plekhm3	-0.83	0.0751104	0.7243	6.39	6.91	4.79	6.02	24.8	8.2	5.13	18.62
ENSMUSG00000089774.2	Slc5a3	-0.83	0.0781089	0.7243	7.24	9.83	3.47	6.3	18.94	7.87	12.63	7.58
ENSMUSG00000039529.9	Atp8b1	-0.83	0.105755	0.73955	1.37	0.69	1.02	0.49	1.13	1.33	1.74	1.52
ENSMUSG00000018750.14	Zbtb4	-0.83	0.111852	0.74502	9.9	3.5	5.7	4.05	13.27	5.38	7.12	16.16
ENSMUSG00000061371.7	Zfp873	-0.83	0.174409	0.7624	1.93	1.04	0.27	1.32	1.85	1.69	1.26	2.7
ENSMUSG00000038668.14	Lpar1	-0.83	0.127471	0.74594	6.91	3.46	8.28	1.98	6.59	11.89	5.39	5.94
ENSMUSG00000042349.13	Ikbke	-0.83	0.140333	0.74828	6.81	3.28	4.04	3.7	11.73	6.78	2.68	16.58
ENSMUSG00000004035.12	Gstm7	-0.83	0.327751	0.82933	0.25	0.14	0.26	0.15	0.12	0.28	0.59	0.21
ENSMUSG00000075256.9	Cerkl	-0.83	0.330215	0.82968	0.32	0.42	0.41	0.48	0.77	0.85	0.15	0.49
ENSMUSG00000026421.14	Csrp1	-0.83	0.143339	0.74872	30.85	75.72	80.74	107.5	336.58	66.47	109.68	86.08
ENSMUSG00000001166.17	Oas1c	-0.83	0.361425	0.83555	0.44	0.37	0.28	0.06	1.11	0.18	0.18	0.7
ENSMUSG00000006931.15	P3h4	-0.83	0.163181	0.75562	4.73	5.03	16.44	7.45	13.5	22.85	17.71	6.39
ENSMUSG00000004939.7	Nmrk2	-0.83	0.700851	0.93739	0.52	0	0.59	0.08	0.01	0.07	0.82	2.22
ENSMUSG00000019880.10	Rspo3	-0.83	0.690228	0.93418	0.26	0.02	1.79	0.01	0	0.54	0.57	0.56
ENSMUSG00000021536.7	Adcy2	-0.83	0.4807	0.87961	0.51	0.16	0.18	0.09	0.09	0.13	1.68	0.61
ENSMUSG00000062908.12	Acadm	-0.82	0.00623282	0.68728	26.29	29.63	31.6	40.4	40.54	67.46	54.49	65.62
ENSMUSG00000024140.10	Epas1	-0.82	0.0240891	0.6951	4.13	4.56	3.83	1.82	6.32	4.78	4.82	9.15
ENSMUSG00000037624.15	Kcnk2	-0.82	0.0367075	0.70473	1.26	5.27	2.42	3.41	5.88	3.95	4.06	3.86
ENSMUSG00000040943.12	Tet2	-0.82	0.034607	0.70473	12.82	8.81	10.35	7.41	9.81	17.86	13.11	28.24
ENSMUSG00000036002.12	Fam214b	-0.82	0.0393526	0.70473	6.48	5.16	15.83	8.01	20.87	16.1	12.1	10.99
ENSMUSG00000030659.14	Nucb2	-0.82	0.054946	0.71121	4.31	5.77	6.45	4.53	14.9	5.04	6.26	11.73
ENSMUSG00000022912.8	Pros1	-0.82	0.0522632	0.70473	11.04	5.43	4.57	5.54	16.35	11.26	7.68	8.8
ENSMUSG00000026389.16	Steap3	-0.82	0.0598944	0.71183	8.56	6.61	5.61	2.86	11.5	7.88	6.77	12.6
ENSMUSG00000026510.10	Trp53bp2	-0.82	0.0627878	0.71745	3.71	4.16	4.19	2.79	8.34	9.59	2.61	9.03
ENSMUSG00000000266.11	Mid2	-0.82	0.0803544	0.7243	3.47	1.22	4.16	3.62	4.73	5.72	3.75	4.74
ENSMUSG00000028862.6	Map3k6	-0.82	0.0842721	0.7274	3.69	3.37	1.92	4.72	11.67	3.6	3.7	8.35
ENSMUSG00000037336.14	Mfsd2b	-0.82	0.159728	0.7532	0.22	0.34	0.17	0.18	0.66	0.27	0.33	0.9
ENSMUSG00000091586.2	Cyp4f17	-0.82	0.19737	0.77129	1.8	2.24	0.56	1.28	3.97	2.07	1.01	3.73
ENSMUSG00000048186.14	Bend7	-0.82	0.312445	0.82516	0.09	0.02	0.03	0.07	0.05	0.09	0.12	0.11
ENSMUSG00000035270.15	Impg2	-0.82	0.255142	0.80456	0.47	0.12	0.06	0.25	0.38	0.16	0.16	0.45
ENSMUSG00000029452.18	Tmem116	-0.82	0.310147	0.82396	0.42	0.1	0.6	0.18	0.17	0.97	0.61	0.32
ENSMUSG00000021638.12	Ocln	-0.82	0.343971	0.82968	0.12	0.04	0.04	0.1	0.07	0.05	0.19	0.12
ENSMUSG00000052396.7	Mogat2	-0.82	0.356079	0.83456	0.06	0.29	0.1	0.08	0.2	0.33	0.26	0.04
ENSMUSG00000028957.12	Per3	-0.82	0.164858	0.75796	4.32	1.25	2.99	2.74	2.91	6.68	2.27	8.05
ENSMUSG00000044770.14	Scml4	-0.82	0.477539	0.87939	0.76	0.34	1.5	0.34	0.32	1.51	4.1	1
ENSMUSG00000037999.13	Arap2	-0.82	0.412027	0.85514	4	2.46	0.81	2.91	12.69	1.33	0.86	9.46
ENSMUSG00000005968.14	Tuft1	-0.81	0.019258	0.68728	2.61	5.6	3.54	4.33	6.05	6.8	9.54	6.45
ENSMUSG00000035168.16	Tanc1	-0.81	0.0382788	0.70473	13.25	15.31	12.23	10.74	37.35	23.88	9.73	33.47
ENSMUSG00000022629.17	Kif21a	-0.81	0.0459238	0.70473	3.33	4.18	5.45	9.52	10.9	9.23	10.18	6.3
ENSMUSG00000027078.14	Ube2l6	-0.81	0.0843769	0.7274	2.25	5.22	5.56	2.63	10	3.54	4.4	6.5
ENSMUSG00000023963.10	Cyp39a1	-0.81	0.118165	0.74502	0.92	0.33	0.46	0.41	0.73	1.08	0.83	0.97
ENSMUSG00000066952.11	Myo1h	-0.81	0.16115	0.75444	0.24	0.2	0.45	0.15	0.35	0.62	0.45	0.39
ENSMUSG00000044139.12	Prss53	-0.81	0.192373	0.76993	0.3	0.14	0.18	0.1	0.22	0.37	0.28	0.28
ENSMUSG00000003273.14	Car11	-0.81	0.128945	0.74594	19.7	11.45	17.37	30.14	37.49	18.54	23.09	80.97
ENSMUSG00000036578.7	Fxyd7	-0.81	0.365457	0.83602	0.17	0.49	0.69	0.57	0.27	0.8	1.98	0.98
ENSMUSG00000063450.14	Syne2	-0.81	0.174028	0.7624	34.1	82.23	23.8	56.62	170.05	32.66	40.81	118.22
ENSMUSG00000021782.14	Dlg5	-0.81	0.176909	0.76287	7.02	2.4	2.23	3.22	5.75	6.56	1.51	13.22
ENSMUSG00000045545.8	Krt14	-0.81	0.617636	0.91839	4.66	0.14	0.27	0.11	1.35	0.11	3.5	0.24
ENSMUSG00000029309.7	Sparcl1	-0.81	0.245623	0.80007	78.7	23.6	70.12	77.23	133.13	182.73	24.56	153.63
ENSMUSG00000050064.14	Zfp697	-0.81	0.262377	0.80464	3.6	3.3	7.26	2.42	1.76	17.13	6.24	9.63
ENSMUSG00000048218.6	Amigo2	-0.81	0.403504	0.85158	1.06	11.68	12.29	34.49	20.52	33.79	7.96	9.11
ENSMUSG00000038859.7	Baiap2l1	-0.81	0.59452	0.91104	39.8	3.19	183.9	2.2	6.93	98.36	7.55	94.05
ENSMUSG00000021182.16	Ccdc88c	-0.8	0.00754215	0.68728	7.3	12.89	11.99	12.98	14.05	30.35	18.75	18.31
ENSMUSG00000045795.10	Whamm	-0.8	0.0159617	0.68728	1.48	2.11	2.41	1.47	4.17	2.5	2.1	3.87
ENSMUSG00000041801.5	Phlda3	-0.8	0.0189327	0.68728	16.47	17.15	27.34	20.65	35.55	43.82	37.31	22.59
ENSMUSG00000038260.10	Trpm4	-0.8	0.029475	0.70473	5.95	3.48	5.84	5.02	8.94	9.74	6.53	10.03
ENSMUSG00000022462.7	Slc38a2	-0.8	0.0378012	0.70473	29.94	49.6	53.58	67.57	131.47	94.03	84.56	48.44
ENSMUSG00000052914.4	Cyp2j6	-0.8	0.0572428	0.71121	0.62	0.69	0.55	0.4	0.75	1.4	0.95	0.82
ENSMUSG00000007659.18	Bcl2l1	-0.8	0.0531417	0.70473	10.09	7.74	13.83	6.42	20.8	9.13	14.25	19.3
ENSMUSG00000034487.4	Kdelc2	-0.8	0.0604813	0.71414	3.11	1.83	2.56	2.11	6.39	5.1	2.02	4.07
ENSMUSG00000042564.13	Fam227a	-0.8	0.0687029	0.72302	0.95	0.82	1.09	1.01	1.14	2.65	1.33	1.57
ENSMUSG00000005803.14	Sqor	-0.8	0.0701796	0.72346	2.04	1.13	3.47	2.13	3.28	2.8	4.01	2.92
ENSMUSG00000026102.9	Inpp1	-0.8	0.061468	0.71559	4.36	5.82	4.3	4.57	11.62	7.94	3.57	12.16
ENSMUSG00000027200.17	Sema6d	-0.8	0.0695671	0.72346	3.4	5.74	3.5	3.82	14.22	9.23	3.05	6.34
ENSMUSG00000051177.16	Plcb1	-0.8	0.131247	0.74594	1.12	0.71	0.47	0.27	0.8	0.93	0.74	2.17
ENSMUSG00000038618.12	Rassf7	-0.8	0.104439	0.73955	8.39	7.07	28.9	7.12	15.67	22.81	20	12.85
ENSMUSG00000027939.11	Nup210l	-0.8	0.16261	0.75514	0.08	0.11	0.15	0.05	0.14	0.28	0.1	0.14
ENSMUSG00000033538.13	Casp4	-0.8	0.134009	0.74768	3.43	4.4	6.41	2.62	14.73	4.37	3.67	8.03
ENSMUSG00000010609.15	Psen2	-0.8	0.124061	0.74525	4.94	10.53	12.05	3.37	19.15	6.55	9.55	14.47
ENSMUSG00000044165.12	Bcl2l15	-0.8	0.227625	0.79011	0.12	0.06	0.19	0.15	0.23	0.23	0.33	0.46
ENSMUSG00000021062.15	Rab15	-0.8	0.229118	0.79089	0.9	0.81	0.62	1.03	2.53	0.9	2.47	0.49
ENSMUSG00000027983.13	Cyp2u1	-0.8	0.359986	0.83456	0.68	0.41	0.13	0.1	0.89	0.27	0.21	1.1
ENSMUSG00000055044.12	Pdlim1	-0.8	0.175684	0.76246	25.45	35.03	29.03	28.75	144.43	18.95	35.17	67.58
ENSMUSG00000064272.3	Gpbar1	-0.8	0.495942	0.88344	0.06	3.93	0.37	0.55	1.66	1.48	0.21	1.05
ENSMUSG00000007379.15	Dennd2c	-0.8	0.296469	0.81518	1.03	0.27	0.95	0.44	0.37	1.9	1.6	0.81
ENSMUSG00000028238.6	Atp6v0d2	-0.8	0.437294	0.86497	0.1	0.58	0.3	3.44	0.86	2.41	1.01	0.41
ENSMUSG00000046727.13	Cystm1	-0.8	0.343724	0.82968	5.72	2.9	5.97	2.54	7.33	1.34	10.53	16.04
ENSMUSG00000029816.10	Gpnmb	-0.8	0.26858	0.80507	0.73	10.14	0.7	3.87	6.09	4.85	2.64	5.2
ENSMUSG00000031099.16	Smarca1	-0.8	0.594377	0.91104	2.71	1.41	0.14	0.43	7.62	0.85	0.11	3.01
ENSMUSG00000034574.10	Daam1	-0.79	0.0095046	0.68728	5.84	5.46	7.66	6.79	17.32	10.06	7.9	11.23
ENSMUSG00000040511.14	Pvr	-0.79	0.010794	0.68728	10.68	11.18	16.89	11.82	30.27	15.97	20	24.46
ENSMUSG00000026956.15	Uap1l1	-0.79	0.0145913	0.68728	13.37	23.22	29.07	18.77	33.53	38.23	29.81	36.46
ENSMUSG00000041120.6	Nbl1	-0.79	0.0164604	0.68728	22.68	27.02	24.94	27.27	75.08	43.25	25	47.9
ENSMUSG00000037652.15	Phc3	-0.79	0.0229441	0.6951	7.53	4.68	6.11	5.22	10.29	14.28	5.61	11.84
ENSMUSG00000019066.13	Rab3d	-0.79	0.0412562	0.70473	1.33	1.28	2.54	1.88	4.39	2.62	1.59	4.44
ENSMUSG00000034111.6	Tmed8	-0.79	0.0392091	0.70473	1.66	1.54	1.85	0.8	3.02	2.93	1.52	2.2
ENSMUSG00000031951.8	Tmem231	-0.79	0.0434136	0.70473	1.89	1.29	1.1	1.11	2.76	1.65	1.88	3.18
ENSMUSG00000059895.13	Ptp4a3	-0.79	0.0394706	0.70473	8.6	7.19	17.76	8.33	16.37	23.16	16.69	10.65
ENSMUSG00000022178.11	Ajuba	-0.79	0.0422112	0.70473	4.75	3.17	8.31	3.79	9.22	9.25	6.81	6.12
ENSMUSG00000047547.14	Cltb	-0.79	0.0503904	0.70473	8	5.76	16.57	7.96	16.72	11.64	18.79	12.93
ENSMUSG00000040219.4	Ttc12	-0.79	0.0587469	0.71121	0.9	0.45	0.8	0.7	1.35	0.95	1.21	1.18
ENSMUSG00000028086.15	Fbxw7	-0.79	0.0574144	0.71121	6.33	12.14	16.24	12.54	13.25	29.55	28.7	14.59
ENSMUSG00000024642.17	Tle4	-0.79	0.0764182	0.7243	1.57	1.05	2.55	0.89	2.79	1.5	1.95	3.25
ENSMUSG00000045095.16	Magi1	-0.79	0.0882208	0.72903	3.26	2.13	3.18	1.58	2.5	6.66	2.02	6.99
ENSMUSG00000028389.12	Zfp37	-0.79	0.106417	0.73955	2.27	1.09	0.54	1.43	2.74	2.1	1.61	2.81
ENSMUSG00000033066.15	Gas7	-0.79	0.0847587	0.7274	4.79	4.4	2.96	1.66	9.64	4.99	3.05	5.56
ENSMUSG00000006576.16	Slc4a3	-0.79	0.122096	0.74525	8.59	5.48	9.78	3.84	6.34	11	8.01	20.24
ENSMUSG00000045467.13	Ttll13	-0.79	0.260276	0.80456	0.22	0.04	0.19	0.07	0.3	0.14	0.13	0.39
ENSMUSG00000035936.6	Aldh5a1	-0.79	0.232225	0.79266	0.27	0.16	0.05	0.11	0.24	0.29	0.1	0.39
ENSMUSG00000050052.12	Tdrp	-0.79	0.275314	0.80708	0.43	0.18	0.11	0.28	0.39	0.66	0.24	0.41
ENSMUSG00000071862.3	Lrrtm2	-0.79	0.291236	0.81134	0.05	0.19	0.71	0.37	0.4	0.63	0.43	0.23
ENSMUSG00000032064.17	Dixdc1	-0.79	0.255425	0.80456	1.21	1.49	1.43	2.71	10.2	2.01	1.57	2.44
ENSMUSG00000038648.5	Creb3l2	-0.79	0.21506	0.77948	15.91	6.47	3.68	7.22	21.47	9.09	4.57	25.75
ENSMUSG00000083012.9	Fam220a	-0.79	0.485415	0.8809	4.51	1.37	6.14	0.7	3.08	1.53	4.43	5.19
ENSMUSG00000021765.9	Fst	-0.79	0.311655	0.82516	43.91	9.35	75.14	14.08	19.01	69.63	53.05	49.8
ENSMUSG00000057003.12	Myh4	-0.79	0.68797	0.93418	193.26	1.11	25.23	4.4	0.89	51.87	65.63	65.45
ENSMUSG00000033960.6	Jcad	-0.78	0.0205631	0.68885	5.1	10.08	9.77	8.03	21.6	10.11	10.97	15.8
ENSMUSG00000021113.5	Snapc1	-0.78	0.0254907	0.6951	2.63	3.37	3.01	2.46	3.68	5.08	5.74	5.15
ENSMUSG00000039701.11	Usp53	-0.78	0.025837	0.6951	3.75	5.67	8.56	5.35	13.37	10.81	7.77	6.87
ENSMUSG00000035863.14	Palm	-0.78	0.0369463	0.70473	5.49	3.66	5.99	3.41	10.16	5.72	5.73	9.11
ENSMUSG00000073664.11	Nbeal1	-0.78	0.0384514	0.70473	15.24	13.04	14.14	11.41	26.99	21.52	11.38	38.96
ENSMUSG00000068015.8	Lrch1	-0.78	0.0627776	0.71745	3.24	2.01	6.77	2.73	5.42	8.36	3.97	5.6
ENSMUSG00000061878.15	Sphk1	-0.78	0.0798544	0.7243	5.97	3.1	6.86	4.09	8.9	4.72	7.08	12.43
ENSMUSG00000074340.9	Ovgp1	-0.78	0.104889	0.73955	1.88	1.88	1.92	1.07	3.28	2.56	1.49	5.21
ENSMUSG00000031402.12	Mpp1	-0.78	0.096131	0.73484	7.9	9.32	6.58	6.95	35.29	10	7.79	13.22
ENSMUSG00000021257.14	Angel1	-0.78	0.189617	0.76966	0.75	0.4	0.6	0.29	0.6	1.91	0.47	0.82
ENSMUSG00000071335.4	Mfsd4b3-ps	-0.78	0.350381	0.83262	0.15	0.02	0.1	0.08	0.08	0.17	0.17	0.11
ENSMUSG00000079055.10	Slc8a3	-0.78	0.596033	0.91104	0.9	0.06	0.77	0.06	0.06	0.62	0.76	1.17
ENSMUSG00000025504.14	Eps8l2	-0.78	0.334114	0.82968	2.33	7.75	1.96	1.08	13.47	1.31	3.68	3.11
ENSMUSG00000032845.16	Alpk2	-0.78	0.402878	0.85158	1.67	1.3	0.45	0.14	2.42	0.46	0.72	1.54
ENSMUSG00000038530.11	Rgs4	-0.78	0.26537	0.80507	3.45	3.69	7.66	6.56	30.47	10.33	2.58	6.42
ENSMUSG00000020122.16	Egfr	-0.78	0.278506	0.8079	8.05	9.26	9.42	3.47	25.88	10.93	2.38	25.38
ENSMUSG00000022261.6	Sdc2	-0.78	0.331724	0.82968	15.56	4.44	43.69	37.21	41.3	63.05	22.57	16.67
ENSMUSG00000021678.9	F2rl1	-0.78	0.394372	0.84917	2.75	8.57	6.79	11.36	41.76	2.26	6.84	25.85
ENSMUSG00000046546.3	Fam43a	-0.77	0.0061727	0.68728	5.26	8.34	8.42	8.97	18.8	12.71	9.31	12.58
ENSMUSG00000001288.15	Rarg	-0.77	0.0306792	0.70473	17.31	14.34	17.58	19.7	54	27.66	19.83	25.79
ENSMUSG00000041308.6	Sntb2	-0.77	0.0369871	0.70473	11.06	5.98	10.05	11.49	16.05	17.98	16.89	14.1
ENSMUSG00000034245.10	Hdac11	-0.77	0.0531769	0.70473	3.13	4.05	7.04	4.93	7.42	14.6	5.82	6
ENSMUSG00000017830.15	Dhx58	-0.77	0.0698307	0.72346	1.55	2.78	2.81	1.01	3.07	2.6	2.51	3.13
ENSMUSG00000031093.14	Dock11	-0.77	0.0639344	0.71745	2.48	2.44	4.84	2.42	6.59	7.88	2.44	4.24
ENSMUSG00000039646.5	Vasn	-0.77	0.0647007	0.71745	13.02	9.02	10.57	7.24	34.26	15.41	10.46	13.5
ENSMUSG00000043415.5	Otud1	-0.77	0.0836534	0.7274	2.02	0.93	2.08	1.3	2.27	1.84	2.61	3.85
ENSMUSG00000048965.9	Mrgpre	-0.77	0.114806	0.74502	0.65	0.28	0.55	0.42	1	0.89	0.42	0.97
ENSMUSG00000022562.15	Oplah	-0.77	0.0868156	0.7274	3.69	5.76	8.26	5.97	22.13	8.17	8.16	6.93
ENSMUSG00000033985.17	Tesk2	-0.77	0.124303	0.74525	1.26	1.48	1.02	1.9	5.35	1.55	1.54	2.65
ENSMUSG00000023966.8	Rsph9	-0.77	0.159634	0.7532	0.58	1.68	1.08	0.83	1.25	1.2	2.58	1.96
ENSMUSG00000072825.11	Cep170b	-0.77	0.101982	0.73773	5.77	9.48	5.81	6.39	22.07	5.95	7.86	23.27
ENSMUSG00000026004.15	Kansl1l	-0.77	0.106391	0.73955	8	8.09	13.98	8.91	7.08	21.85	19.76	17.56
ENSMUSG00000029761.16	Cald1	-0.77	0.125133	0.74539	86.15	74.9	52.17	100.45	325.7	93.5	65.36	136.4
ENSMUSG00000026730.12	Pter	-0.77	0.187927	0.76797	2.8	1.18	0.95	0.53	2.92	1.23	1.57	2.06
ENSMUSG00000022265.7	Ank	-0.77	0.118037	0.74502	8.45	17.97	32.51	19.63	23.63	59.59	29.57	19.1
ENSMUSG00000028525.16	Pde4b	-0.77	0.137945	0.74768	6.46	2.4	5	2.38	8.36	6.22	2.89	9.23
ENSMUSG00000035356.17	Nfkbiz	-0.77	0.133049	0.74746	6.02	8.06	6.83	5.85	28.46	6.37	5.61	16.24
ENSMUSG00000033470.12	Cysltr2	-0.77	0.359842	0.83456	0.28	0.26	0.13	0.1	0.69	0.52	0.12	0.31
ENSMUSG00000060923.5	Acyp2	-0.77	0.270475	0.80604	4.84	0.85	1.56	1.37	2.06	3.25	4.91	2.17
ENSMUSG00000028007.13	Snx7	-0.77	0.179109	0.76426	4.3	3.03	9.61	1.82	4.71	11.78	5.44	3.95
ENSMUSG00000002346.16	Slc25a42	-0.77	0.315345	0.82573	1.55	0.26	0.28	0.24	1.04	0.44	0.45	1.08
ENSMUSG00000060843.11	Ctnna3	-0.77	0.642304	0.92344	0.3	0	0.04	0.07	0.02	0.08	0.19	0.16
ENSMUSG00000022306.9	Zfpm2	-0.77	0.529909	0.89142	0.61	0.06	0.08	0.06	0.75	0.03	0.07	0.61
ENSMUSG00000040797.16	Iqsec3	-0.77	0.576884	0.90491	0.56	0.01	0.05	0.01	0.04	0.11	0.04	0.41
ENSMUSG00000021223.13	Papln	-0.77	0.319463	0.82662	2.26	5.62	3.15	3.54	22.4	1.49	6.11	5.53
ENSMUSG00000024924.14	Vldlr	-0.77	0.612402	0.91625	1.92	0.44	7.68	0.41	0.37	6.58	9.24	1.5
ENSMUSG00000034761.15	Map4k5	-0.76	0.00198768	0.68728	10.09	9.38	10.32	8.9	19.94	16.27	13.9	17.58
ENSMUSG00000039976.4	Tbc1d16	-0.76	0.0284306	0.70325	1.9	4.12	1.41	2.35	3.69	3.91	2.96	5.64
ENSMUSG00000029705.17	Cux1	-0.76	0.0295629	0.70473	20.53	23.82	23.76	21.17	49.58	34.55	20.08	51.68
ENSMUSG00000022856.9	Tmem41a	-0.76	0.0464986	0.70473	1.47	1.88	1.62	1.89	4.1	2.3	2.83	2.29
ENSMUSG00000081534.3	Slc48a1	-0.76	0.0428588	0.70473	4.77	7.53	13.54	6.76	15.92	14.06	11.42	8.37
ENSMUSG00000022307.16	Oxr1	-0.76	0.0442603	0.70473	13.79	14.23	19.9	26.87	24.86	37.83	29.59	18.77
ENSMUSG00000021238.11	Aldh6a1	-0.76	0.0759924	0.7243	5.89	2.64	3.72	2.84	7.04	3.81	6.13	8.51
ENSMUSG00000004267.16	Eno2	-0.76	0.0981545	0.73488	2.66	3.34	3.05	2.13	5.62	1.85	2.58	9.12
ENSMUSG00000023052.8	Npff	-0.76	0.153445	0.7532	0.97	0.45	0.46	0.44	1.12	1.05	0.56	1.45
ENSMUSG00000030259.12	Rassf8	-0.76	0.113367	0.74502	8.1	5.86	5.3	9.64	26.77	8.01	6.48	14.98
ENSMUSG00000030956.15	Fam53b	-0.76	0.113274	0.74502	11.6	6.95	13.87	6.67	38.24	14.85	8.61	21.63
ENSMUSG00000033467.12	Crlf2	-0.76	0.170011	0.76033	3.3	3.63	4.2	1.7	9.35	3.31	2.55	7.94
ENSMUSG00000017607.9	Tns4	-0.76	0.203277	0.77129	0.64	0.44	0.83	0.49	2.16	0.63	0.68	0.75
ENSMUSG00000046223.10	Plaur	-0.76	0.135761	0.74768	9.27	12.23	8.24	11.08	26.33	8.41	11.76	40.08
ENSMUSG00000090840.2	1700092M07Rik	-0.76	0.347082	0.83101	0.13	1.08	0.18	0.67	0.93	0.61	0.83	0.56
ENSMUSG00000028751.13	Pla2g2e	-0.76	0.427492	0.86129	0.12	0.27	0.27	0.24	0.09	0.73	0.31	0.34
ENSMUSG00000056222.15	Spock1	-0.76	0.511003	0.88686	0.04	0.23	0.06	0.03	0.02	0.15	0.24	0.16
ENSMUSG00000025278.9	Flnb	-0.76	0.166766	0.75858	14.84	10.43	18.55	14.74	81.09	15.47	14.07	20.74
ENSMUSG00000072672.10	Duxbl3	-0.76	0.476948	0.87939	0.83	0.29	0.33	0.51	0.12	2.53	0.88	0.96
ENSMUSG00000063428.8	Ddo	-0.76	0.629979	0.92004	0.26	0	0.38	0.05	0.03	0.17	0.18	0.51
ENSMUSG00000014907.10	Naf1	-0.76	0.26513	0.80507	2.89	5.51	1.73	2.94	11.43	2.01	2.64	11.76
ENSMUSG00000006494.11	Pdk1	-0.76	0.332119	0.82968	3.39	8.48	28.11	5.22	13.22	13.32	30.57	5.36
ENSMUSG00000042759.12	Apobr	-0.76	0.354311	0.83456	4.75	9.65	3.56	2.38	21.59	6.86	1.44	14.5
ENSMUSG00000022309.9	Angpt1	-0.76	0.540002	0.89447	0.98	0.78	1.79	1.26	0.22	8.29	4.39	2.36
ENSMUSG00000060798.7	Intu	-0.75	0.011854	0.68728	1.83	2.37	1.49	1.8	3.49	3.23	2.39	4.53
ENSMUSG00000024521.8	Pmaip1	-0.75	0.0276206	0.70208	161.56	156.42	193.1	141.39	423.31	177.01	239.37	318.1
ENSMUSG00000021280.9	Exoc3l4	-0.75	0.0407445	0.70473	4.46	3.59	6.92	4.4	10.61	6.33	5.49	8.08
ENSMUSG00000063077.14	Kif1b	-0.75	0.0456317	0.70473	18.96	12.32	28.88	13.57	30.81	34.91	20.24	37.13
ENSMUSG00000025578.9	Cbx8	-0.75	0.0520237	0.70473	2.05	1.88	2.46	3.57	6.2	3.65	3.22	2.77
ENSMUSG00000015647.9	Lama5	-0.75	0.111345	0.74502	14.39	12.32	6.78	17.03	23.08	16.36	9.89	29.98
ENSMUSG00000078435.5	AU041133	-0.75	0.165821	0.75858	2.44	1.29	0.6	0.97	2.37	1.33	1.42	3.53
ENSMUSG00000032649.14	Colgalt2	-0.75	0.21127	0.77658	0.12	0.09	0.22	0.11	0.12	0.32	0.2	0.33
ENSMUSG00000001029.15	Icam2	-0.75	0.214103	0.77948	1.45	1.37	1.39	0.91	4.07	3.37	0.9	1.2
ENSMUSG00000028100.11	Nudt17	-0.75	0.258595	0.80456	2.37	0.38	1.13	0.97	2.09	2.52	0.95	1.66
ENSMUSG00000004371.15	Il11	-0.75	0.318253	0.82616	0.33	0.14	0.16	0.07	0.42	0.15	0.22	0.41
ENSMUSG00000045106.12	Ccdc73	-0.75	0.30104	0.81587	2.19	2.36	4.66	5.28	3.65	3.91	3.66	3.34
ENSMUSG00000074384.4	AI429214	-0.75	0.323391	0.827	0.46	0.31	0.31	0.28	1.44	0.26	0.23	1.14
ENSMUSG00000057337.13	Chst3	-0.75	0.300995	0.81587	0.19	0.1	0.41	0.19	0.36	0.25	0.67	0.14
ENSMUSG00000040430.18	Pitpnc1	-0.75	0.184035	0.76616	2.4	1.47	1.18	1.39	3.84	2.72	0.79	4.03
ENSMUSG00000029337.2	Fgf5	-0.75	0.543469	0.89529	0.47	0.04	0.05	0.07	0.15	0.02	0.43	0.11
ENSMUSG00000030218.2	Mgp	-0.75	0.169169	0.76033	78.44	87.35	212.4	80	117.15	192.86	381.68	112.26
ENSMUSG00000071226.11	Cecr2	-0.75	0.224863	0.78885	0.33	1.5	2.19	0.62	0.87	1.88	2.89	1.58
ENSMUSG00000038296.14	Galnt18	-0.75	0.343706	0.82968	1.57	0.47	0.49	0.25	0.57	0.66	0.74	3.07
ENSMUSG00000022150.16	Dab2	-0.75	0.178132	0.7641	23.76	15.96	11.17	15.38	66.56	21.65	9.76	33.34
ENSMUSG00000024065.8	Ehd3	-0.75	0.182942	0.7654	4.67	5.6	5.92	18.51	8.71	7.8	21.15	16.86
ENSMUSG00000103585.1	Pcdhgb4	-0.75	0.361577	0.83555	3.12	1.3	0.92	1.6	5.7	3.81	0.57	5.76
ENSMUSG00000027254.13	Map1a	-0.75	0.285993	0.81014	2.6	1.06	6.03	1.01	1.94	6.15	4.18	1.54
ENSMUSG00000034235.17	Usp54	-0.74	0.0094458	0.68728	2.18	3.33	1.86	2.91	3.72	4.1	4.4	5.05
ENSMUSG00000028121.8	Bcar3	-0.74	0.0163315	0.68728	14.02	22.7	20.81	29	48.58	34.52	22.77	40.93
ENSMUSG00000018199.9	Ro60	-0.74	0.0165197	0.68728	5.26	4.38	4.82	4.16	9.21	7.06	4.72	10.98
ENSMUSG00000027806.9	Tsc22d2	-0.74	0.0238555	0.6951	5.95	7.93	7.21	9.95	21.23	12.28	7.34	12.45
ENSMUSG00000040415.15	Dtx3	-0.74	0.0376403	0.70473	15.05	9.92	10.19	9.91	27.38	14.89	11.79	23.48
ENSMUSG00000027994.14	Mcub	-0.74	0.0521616	0.70473	4.24	5.95	4.79	2.82	11.27	5.56	5.81	7.26
ENSMUSG00000028273.15	Pdlim5	-0.74	0.0592691	0.71121	21.64	14.31	39.97	33.71	41.49	60.66	56.75	22.74
ENSMUSG00000063838.6	Cdc42ep5	-0.74	0.0751501	0.7243	4.1	3.05	3.12	4.13	9.05	7.4	3.5	5.72
ENSMUSG00000032679.12	Cd59a	-0.74	0.0796259	0.7243	1.6	2.85	2.95	2.68	6.59	5.2	2.09	3.14
ENSMUSG00000032531.15	Amotl2	-0.74	0.118162	0.74502	7.6	4.43	12.14	3.34	9.95	15.3	10.32	7.73
ENSMUSG00000040183.13	Ankrd6	-0.74	0.129137	0.74594	2.82	15.24	5.29	6.8	16.1	9.29	6.15	14.16
ENSMUSG00000080316.11	Spaca6	-0.74	0.146518	0.75152	22.13	19.78	9.11	23.04	46.15	19.8	13.96	54.07
ENSMUSG00000021708.17	Rasgrf2	-0.74	0.289129	0.81044	0.73	0.35	0.4	0.17	0.39	0.4	0.44	1.62
ENSMUSG00000021209.12	Ppp4r4	-0.74	0.441531	0.86654	0.11	0.17	0.03	0.02	0.14	0.02	0.06	0.28
ENSMUSG00000023336.6	Wfdc1	-0.74	0.347753	0.83121	0.88	0.25	0.44	0.23	0.35	0.66	1.51	0.52
ENSMUSG00000058498.12	Rnf207	-0.74	0.353869	0.83456	0.34	0.41	0.28	0.76	0.56	1.67	0.2	0.88
ENSMUSG00000030598.15	Fbxo17	-0.74	0.24027	0.79685	2.22	3.02	7.15	2.96	4.22	15.92	5.07	2.59
ENSMUSG00000025104.13	Hdgfl3	-0.74	0.179691	0.76499	4.75	7.65	5.89	8.95	28.88	8.08	4	17.24
ENSMUSG00000032718.4	Mansc1	-0.74	0.444411	0.86832	0.4	0.35	0.23	0.39	2.4	0.26	0.13	1.31
ENSMUSG00000035681.7	Kcnc2	-0.74	0.700411	0.93739	1.45	0.01	0.02	0.05	0.2	0.03	0.02	2.19
ENSMUSG00000056054.9	S100a8	-0.74	0.65351	0.92825	6.34	0.38	2.47	0.54	38.35	0.4	1.2	0.59
ENSMUSG00000057880.12	Abat	-0.74	0.420552	0.8584	0.65	0.61	0.14	0.18	1.89	0.13	0.5	0.58
ENSMUSG00000038524.13	Fchsd1	-0.74	0.278897	0.80833	3.02	3.27	2.16	1.85	10.36	2.17	1.85	7.18
ENSMUSG00000022103.10	Gfra2	-0.74	0.59717	0.91127	0.62	0.45	0.31	0.1	4.35	0.17	0.08	1.25
ENSMUSG00000037946.11	Fgd3	-0.74	0.272386	0.80671	1.56	1.2	6.36	0.95	3.37	4.37	3.75	1
ENSMUSG00000044548.11	Dact1	-0.74	0.495887	0.88344	1.28	0.95	3.24	0.98	0.35	7.6	4.88	2.47
ENSMUSG00000060402.7	Chst8	-0.74	0.377661	0.84335	14.86	7.35	6.34	3.12	51.45	6.37	3.71	11.02
ENSMUSG00000041570.14	Camsap2	-0.73	0.00529551	0.68728	10.11	16.3	14.09	13.68	25.55	22.73	13.73	27.21
ENSMUSG00000020137.5	Thap2	-0.73	0.0168273	0.68728	3.59	2.4	2.97	3.64	5.07	5.47	5.24	5.92
ENSMUSG00000060147.15	Serpinb6a	-0.73	0.0591259	0.71121	55.15	38.67	82.1	50.25	130.28	67	105.29	74.23
ENSMUSG00000039745.8	Htatip2	-0.73	0.0684256	0.72302	8.26	5.69	7.73	12.95	22.94	11.78	8.9	15.97
ENSMUSG00000020682.17	Mmp28	-0.73	0.155907	0.7532	0.81	0.77	1.45	2.08	3.9	2.22	1.23	1.41
ENSMUSG00000030643.14	Rab30	-0.73	0.202692	0.77129	0.96	0.37	0.74	0.42	0.38	1.47	0.98	0.94
ENSMUSG00000051147.10	Nat2	-0.73	0.223648	0.78665	2.84	1.78	1.82	0.65	4.42	1.59	1.85	2.66
ENSMUSG00000078875.10	Gm14419	-0.73	0.224538	0.78809	2.24	6.09	4.62	0.97	4.64	5.82	2.19	4.19
ENSMUSG00000052392.5	Acot4	-0.73	0.249335	0.80246	0.11	0.2	0.7	0.59	0.41	0.29	0.69	1.06
ENSMUSG00000032688.9	Malt1	-0.73	0.15208	0.7532	4.88	5.42	4.57	1.79	10.38	5.53	2.89	10.28
ENSMUSG00000038167.6	Plekhg6	-0.73	0.358103	0.83456	0.11	0.39	0.07	0.19	0.63	0.12	0.13	0.53
ENSMUSG00000055761.14	Nkain3	-0.73	0.572606	0.90351	0.09	0.02	0.01	0.06	0.24	0.04	0.01	0.18
ENSMUSG00000037541.21	Shank2	-0.73	0.473783	0.87914	0.06	0.07	0.04	0.08	0.09	0.02	0.1	0.55
ENSMUSG00000027875.12	Hmgcs2	-0.73	0.564513	0.90095	0.12	0.01	0.15	0.05	0.03	0.45	0.05	0.09
ENSMUSG00000031444.16	F10	-0.73	0.453256	0.87473	0.35	0.31	0.08	0.23	1.27	0.18	0.12	0.81
ENSMUSG00000031216.13	Stard8	-0.73	0.23625	0.79473	1.46	1	0.67	1.01	4.93	1.31	0.69	1.2
ENSMUSG00000051379.12	Flrt3	-0.73	0.229718	0.79089	3.49	1.71	0.69	0.61	2.94	2.38	1.48	1.58
ENSMUSG00000020467.15	Efemp1	-0.73	0.528718	0.89131	2.25	0.07	1.21	0.58	0.58	0.94	0.46	0.87
ENSMUSG00000004633.17	Chn2	-0.73	0.539486	0.89447	0.74	0.43	0.47	0.27	0.18	3.09	2.02	0.46
ENSMUSG00000029798.11	Herc6	-0.73	0.25047	0.8043	3.21	2.86	3.26	3.07	7.69	2.94	1.57	12.31
ENSMUSG00000030852.17	Tacc2	-0.73	0.225274	0.78919	18.39	6.98	12.99	6.4	18.42	13.29	7.18	31.33
ENSMUSG00000062184.11	Hs6st2	-0.73	0.518285	0.88916	0.65	0.68	0.81	0.14	0.18	0.43	2.89	1.01
ENSMUSG00000056758.14	Hmga2	-0.73	0.346149	0.83101	32.8	24.3	4.28	10.83	38.36	14.41	9.78	51.83
ENSMUSG00000006920.14	Ezh1	-0.72	0.0195721	0.68778	12.95	9.51	10.21	8.06	23.65	14.65	11.28	23.16
ENSMUSG00000060671.12	Atp8b2	-0.72	0.021599	0.69276	15.56	12.7	8.79	9.74	27.38	19.57	13.17	21.57
ENSMUSG00000026031.15	Cflar	-0.72	0.0413212	0.70473	20.68	18.89	21.44	20.96	20.27	34.12	23.18	56.73
ENSMUSG00000048707.9	Tprn	-0.72	0.0483037	0.70473	1.3	2.23	1.74	1.45	4.09	1.7	2.55	2.88
ENSMUSG00000025068.8	Gsto1	-0.72	0.050446	0.70473	11.21	21.28	26.01	27.3	31.52	46.26	38.41	23.71
ENSMUSG00000103906.1	Tigd5	-0.72	0.0949872	0.73484	0.5	0.42	1.17	0.87	1.24	1.21	1.18	0.74
ENSMUSG00000023830.14	Igf2r	-0.72	0.0788828	0.7243	15.75	21.42	30.38	11.57	40.27	40.32	31.58	18.55
ENSMUSG00000037111.9	Setd7	-0.72	0.0981419	0.73488	14.99	5.14	9.7	8.02	13.19	15.44	13.82	15.67
ENSMUSG00000070327.14	Rnf213	-0.72	0.109231	0.74083	11.33	8.75	7.27	6.28	23.06	10.59	6.74	20.96
ENSMUSG00000039607.15	Rbms3	-0.72	0.108791	0.74083	19.09	8.04	8.83	10.33	27.23	16.82	7.88	31.36
ENSMUSG00000000296.8	Tpd52l1	-0.72	0.236716	0.79473	0.65	0.65	0.72	0.47	1.24	0.86	1.58	0.38
ENSMUSG00000032611.9	1700102P08Rik	-0.72	0.331603	0.82968	0.14	0.07	0.27	0.15	0.19	0.26	0.32	0.23
ENSMUSG00000071724.5	Smpd5	-0.72	0.301331	0.81587	0.52	0.65	0.59	0.47	1.91	0.47	0.5	0.59
ENSMUSG00000019767.12	Ccdc170	-0.72	0.459097	0.87619	0.14	0.09	0.01	0.12	0.4	0.08	0.04	0.11
ENSMUSG00000045053.2	Kcng3	-0.72	0.556626	0.89882	0	0.09	0.09	0.02	0.01	0.09	0.11	0.06
ENSMUSG00000030782.16	Tgfb1i1	-0.72	0.196123	0.77129	4.88	2.25	6.19	4.8	15.39	7.56	2.82	6.74
ENSMUSG00000047878.13	A4galt	-0.72	0.186031	0.76797	15.36	10.5	10.61	10.84	52.47	26.06	11.18	10.46
ENSMUSG00000041741.10	Pde3a	-0.72	0.237001	0.79483	0.96	0.35	0.62	0.61	1.07	2.23	0.34	1.69
ENSMUSG00000019737.14	Syne4	-0.72	0.453979	0.87473	1.88	6.66	0.8	0.78	8.07	0.76	1.75	5.2
ENSMUSG00000047787.8	Flrt1	-0.72	0.229667	0.79089	4.91	1.62	2.04	1.56	3.32	4.15	1.66	8.87
ENSMUSG00000001802.16	Lrp3	-0.72	0.409054	0.8536	1.31	0.35	0.99	0.35	0.33	1.68	1.89	1.77
ENSMUSG00000020646.17	Mboat2	-0.72	0.572291	0.90346	0.56	2	4.37	0.87	0.35	10.56	9.33	0.42
ENSMUSG00000030515.9	Tarsl2	-0.71	0.020563	0.68885	1.83	2.09	3.09	2.2	4.06	4.4	3.44	2.64
ENSMUSG00000022575.5	Gsdmd	-0.71	0.0215926	0.69276	9.72	16.41	18.07	17.66	37	29.53	14.47	24.08
ENSMUSG00000030095.10	Tmem43	-0.71	0.0377301	0.70473	14.67	21.39	20.93	20.25	54.06	19.23	29.06	28.78
ENSMUSG00000024548.11	Setbp1	-0.71	0.0443864	0.70473	3.48	2.05	2	2.39	5.21	4.53	2.32	4.5
ENSMUSG00000022094.15	Slc39a14	-0.71	0.0505509	0.70473	16.76	12.73	10.61	9.36	31	14.8	15.8	18
ENSMUSG00000028063.15	Lmna	-0.71	0.078702	0.7243	106.72	102.41	184.94	146.44	303.16	238.92	265.04	113.53
ENSMUSG00000038593.18	Tctn1	-0.71	0.0868249	0.7274	3.77	2.37	2.54	2.5	5.88	3.86	2.28	7.49
ENSMUSG00000057948.12	Unc13d	-0.71	0.102081	0.73773	1.43	1.17	3.24	1.09	2.4	1.66	2.05	3.92
ENSMUSG00000028173.10	Wls	-0.71	0.0869887	0.7274	31.46	16.13	35.74	29.34	42.73	72.42	39.55	31.19
ENSMUSG00000029544.16	Cabp1	-0.71	0.129598	0.74594	0.29	0.23	0.17	0.44	0.5	0.6	0.33	0.44
ENSMUSG00000020423.6	Btg2	-0.71	0.0969666	0.73488	2.73	5.64	6.83	3.18	7.85	5.74	10.11	4.26
ENSMUSG00000035172.15	Plekhh3	-0.71	0.105149	0.73955	5.36	1.75	4.58	2.7	6.44	5.32	5.09	4.39
ENSMUSG00000031565.18	Fgfr1	-0.71	0.10637	0.73955	118.97	80.72	51.18	65.91	148.44	135.7	56.88	197.15
ENSMUSG00000040043.16	Rbms2	-0.71	0.11235	0.74502	11.46	5.63	6.8	7.11	20.87	9.09	7.98	18.09
ENSMUSG00000048355.2	Arxes1	-0.71	0.186439	0.76797	0.56	0.29	0.28	0.27	0.55	0.82	0.43	0.47
ENSMUSG00000052911.9	Lamb2	-0.71	0.108293	0.74042	41.96	15.86	38.95	21.73	59.53	29.32	24.51	41.29
ENSMUSG00000037979.13	Ccdc92	-0.71	0.194331	0.7711	0.43	0.16	0.25	0.25	0.36	0.3	0.31	0.52
ENSMUSG00000033885.15	Pxk	-0.71	0.125313	0.74539	4.82	5.2	4.75	2.93	17.1	4.74	4.19	9
ENSMUSG00000023979.14	Guca1b	-0.71	0.293087	0.81311	0.17	0.15	0.06	0.14	0.2	0.19	0.13	0.43
ENSMUSG00000026986.14	Hnmt	-0.71	0.286246	0.81034	0.38	0.14	0.26	0.18	0.45	0.24	0.38	0.5
ENSMUSG00000028078.14	Dclk2	-0.71	0.261315	0.80456	0.36	0.21	0.11	0.11	0.18	0.37	0.18	0.52
ENSMUSG00000032733.6	Snx33	-0.71	0.13645	0.74768	5.93	7.76	3.65	6.41	20.29	5.33	5.64	12.96
ENSMUSG00000006218.4	Fam131c	-0.71	0.401599	0.85128	0.04	0.17	0.25	0.05	0.32	0.14	0.13	0.07
ENSMUSG00000035873.8	Pawr	-0.71	0.274029	0.80708	0.74	0.76	1.12	0.9	4.1	1.01	0.56	1.51
ENSMUSG00000045620.7	Odf3l1	-0.71	0.43581	0.86481	0.23	0.05	0.37	0.29	0.28	0.46	0.59	0.1
ENSMUSG00000037493.6	Cib2	-0.71	0.335203	0.82968	0.94	0.47	0.53	0.46	2.7	0.4	0.94	0.55
ENSMUSG00000047115.15	Fam221a	-0.71	0.309282	0.82279	0.83	1.81	0.63	1	3.51	1.21	0.53	2.82
ENSMUSG00000015966.17	Il17rb	-0.71	0.501932	0.88515	0.06	0.52	0.04	0.13	0.08	0.09	0.39	0.24
ENSMUSG00000091110.1	Gm2832	-0.71	0.579365	0.90535	0.18	0.32	0	0.1	0.18	0.04	0.1	0.51
ENSMUSG00000031551.12	Ido1	-0.71	0.541912	0.89492	0.17	0.11	0.42	0.2	0.47	0.05	0.24	2.66
ENSMUSG00000004814.10	Ccl24	-0.71	0.625482	0.91956	0.2	0.68	0.17	1.03	1.48	0.56	0.03	5.69
ENSMUSG00000020032.14	Nuak1	-0.71	0.205056	0.77218	3.37	5.72	5.6	1.97	15.02	6.63	3.95	2.91
ENSMUSG00000001270.9	Ckb	-0.71	0.218854	0.78131	26.97	55.51	155.81	130.69	177.01	169.03	110.62	71.97
ENSMUSG00000023992.14	Trem2	-0.71	0.341449	0.82968	3.67	2.13	2.54	6.35	4.56	11.59	10.44	1.41
ENSMUSG00000003847.16	Nfat5	-0.71	0.259977	0.80456	33.04	18.84	8.12	13.38	30.32	20.9	12.12	51.16
ENSMUSG00000026489.13	Coq8a	-0.71	0.304884	0.81988	25.04	12.63	40.15	11.02	8.71	54.07	41.99	33.81
ENSMUSG00000055980.2	Irs1	-0.71	0.347363	0.83121	26.49	4.05	6.85	6.67	12.25	15.49	5.11	34.24
ENSMUSG00000046798.14	Cldn12	-0.7	0.0105479	0.68728	3.73	5.16	6.27	6.6	10.62	7.37	8.5	7.57
ENSMUSG00000025511.14	Tspan4	-0.7	0.0163879	0.68728	10.36	15.19	20.88	15.24	32.35	24.54	16.82	25.04
ENSMUSG00000021432.15	Slc35b3	-0.7	0.0277364	0.70208	8.57	9.04	7.62	9.08	17.32	11.49	9.59	21.46
ENSMUSG00000055447.19	Cd47	-0.7	0.0360919	0.70473	19.83	27.67	35.43	23.41	39.22	37.16	40.06	47.34
ENSMUSG00000027087.11	Itgav	-0.7	0.0462178	0.70473	16.68	11.52	16.92	12.37	35.66	20.78	12.95	28.79
ENSMUSG00000000420.15	Galnt1	-0.7	0.0517364	0.70473	22.19	28.4	20.21	23.16	60.28	22.15	26.85	58.93
ENSMUSG00000022361.14	Zhx1	-0.7	0.0561634	0.71121	6.78	4.09	10.99	8.22	14	11.66	10.94	10.22
ENSMUSG00000034430.16	Zxdc	-0.7	0.063789	0.71745	7.04	8.18	6.14	9.31	22.72	8.9	7.06	17.56
ENSMUSG00000057778.14	Cyb5d2	-0.7	0.0890905	0.73038	3.42	1.64	2.57	1.34	3.92	2.76	2.91	3.76
ENSMUSG00000019790.17	Stxbp5	-0.7	0.0960741	0.73484	4.83	4.7	3.79	4.32	15.13	5.82	3.54	7.67
ENSMUSG00000042073.15	Abhd14b	-0.7	0.159386	0.7532	2.34	1.44	1.66	1.84	4.07	2.88	1.37	6.24
ENSMUSG00000041608.8	Entpd3	-0.7	0.118668	0.74502	8.57	21.8	15.37	20.92	47.76	13.77	18.44	37
ENSMUSG00000022421.19	Nptxr	-0.7	0.120194	0.74502	3.07	3.65	7.76	6.82	8.92	11.01	9.3	4.2
ENSMUSG00000021279.5	Cdc42bpb	-0.7	0.12174	0.74525	13.88	12.97	9.75	10.83	38.36	10.47	10.78	30.04
ENSMUSG00000041809.5	Efhc1	-0.7	0.217052	0.7804	0.9	0.52	0.36	0.58	1.13	0.64	0.35	1.99
ENSMUSG00000027187.10	Cat	-0.7	0.130305	0.74594	8.19	5.58	10.03	4.87	12.71	20.33	4.9	11.66
ENSMUSG00000054474.15	Thnsl2	-0.7	0.238441	0.79595	3.21	1.19	0.65	1.38	3.43	1.73	1.21	4
ENSMUSG00000022123.9	Scel	-0.7	0.406378	0.85207	0.33	0.21	0.1	0.04	0.11	0.29	0.2	0.29
ENSMUSG00000057706.7	Mex3b	-0.7	0.17379	0.7624	2.89	3.01	6.96	4.11	11.78	10.67	3.45	3.41
ENSMUSG00000029135.10	Fosl2	-0.7	0.179457	0.76462	6.47	3.43	9.09	4.58	22.03	6.47	6.12	7.67
ENSMUSG00000026797.16	Stxbp1	-0.7	0.235951	0.79472	2.36	1.58	1.95	1.67	5.87	3.13	0.96	6.83
ENSMUSG00000021611.9	Tert	-0.7	0.487579	0.88156	1.49	0.41	0.08	0.2	1.62	0.65	0.32	1.52
ENSMUSG00000048402.14	Gli2	-0.7	0.545411	0.89529	0.52	0.14	0.12	0.08	0.21	1.03	0.08	1.32
ENSMUSG00000050335.17	Lgals3	-0.7	0.227818	0.79018	86.03	139.9	258.48	154.94	501.69	127.08	427.27	141.15
ENSMUSG00000037621.8	Atoh8	-0.7	0.492918	0.88334	2.83	0.39	1.32	0.39	0.41	2.94	2.47	0.83
ENSMUSG00000031520.6	Vegfc	-0.7	0.43276	0.86351	2.94	0.46	0.74	1.77	3.24	1.53	0.77	6.62
ENSMUSG00000019866.14	Crybg1	-0.7	0.342887	0.82968	0.8	0.87	1.26	0.37	1.26	0.74	0.5	5.36
ENSMUSG00000023411.12	Nfatc4	-0.7	0.322742	0.827	4.7	1.84	2.55	1.23	1.56	8.83	3.75	6.57
ENSMUSG00000028023.16	Pitx2	-0.7	0.452246	0.87465	3.76	13.06	7.91	0.69	7.46	9.22	5.12	2.2
ENSMUSG00000004885.5	Crabp2	-0.7	0.421884	0.8592	4.22	9.14	32.51	47.3	20.57	38.67	52.68	8.74
ENSMUSG00000036333.11	Kidins220	-0.69	0.00741731	0.68728	17.97	13.68	20.44	15.01	22.68	33.05	29.13	27.19
ENSMUSG00000026113.17	Inpp4a	-0.69	0.0207944	0.68885	7.14	4.51	4.11	4.55	7.75	8.83	5.7	12.59
ENSMUSG00000026688.5	Mgst3	-0.69	0.0283381	0.70312	4.56	5.96	4.92	3.73	10.21	6.38	6.43	7.21
ENSMUSG00000038633.5	Degs1	-0.69	0.035632	0.70473	17.08	39.19	42.29	26.31	43.22	71.26	38.1	42.31
ENSMUSG00000027907.4	S100a11	-0.69	0.0412462	0.70473	44.94	27.76	43.19	45.11	73.91	75.62	39.42	81.66
ENSMUSG00000036606.17	Plxnb2	-0.69	0.0457096	0.70473	33.32	55.91	66.17	51.97	134.6	95.64	47.67	68.38
ENSMUSG00000028980.14	H6pd	-0.69	0.046736	0.70473	5.6	8.36	7.29	4.38	17.19	8.88	6.62	9.76
ENSMUSG00000004187.11	Kifc2	-0.69	0.0757832	0.7243	0.59	0.62	0.49	0.6	0.78	0.94	0.68	1.13
ENSMUSG00000036941.2	Elac1	-0.69	0.0975037	0.73488	1.45	0.65	1.27	0.84	1.67	1.62	1.03	2.51
ENSMUSG00000028218.19	Fam92a	-0.69	0.110479	0.74439	7.03	3.63	11.68	11.4	13.69	15.44	10.77	8.51
ENSMUSG00000054206.2	Gzmm	-0.69	0.237497	0.79498	0.14	0.21	0.32	0.2	0.23	0.35	0.39	0.41
ENSMUSG00000040102.10	Klhl42	-0.69	0.123094	0.74525	5.08	4.18	2.28	4.98	13.01	5.13	3.45	7.23
ENSMUSG00000097084.1	Foxl1	-0.69	0.414757	0.85637	0.17	0.03	0.1	0.04	0.08	0.21	0.12	0.05
ENSMUSG00000005951.13	Shpk	-0.69	0.292378	0.81295	0.93	0.34	0.48	0.21	0.6	0.36	0.84	1.13
ENSMUSG00000020227.10	Irak3	-0.69	0.281372	0.8085	1.75	0.32	0.58	0.37	1.31	0.64	0.9	1.66
ENSMUSG00000032373.15	Car12	-0.69	0.374647	0.84112	0.25	0.26	0.79	0.14	0.6	1.02	0.53	0.13
ENSMUSG00000040740.7	Slc25a34	-0.69	0.60477	0.91384	0.09	0.02	0.18	0.09	0.02	0.15	0.13	1.09
ENSMUSG00000070369.13	Itgad	-0.69	0.615778	0.91768	0.07	0.05	0.14	0.04	0.01	0.37	0.16	0.42
ENSMUSG00000067925.4	Rtl8a	-0.69	0.28565	0.80948	5.23	1.64	7.08	1.44	5.49	8.18	2.89	3.09
ENSMUSG00000025959.13	Klf7	-0.69	0.188551	0.76925	4.01	2.78	3.75	3.29	9.85	3.8	1.69	10.55
ENSMUSG00000032839.13	Trpc1	-0.69	0.513638	0.88822	0.24	0.92	0.18	0.15	1.63	0.15	0.25	1.86
ENSMUSG00000026880.11	Stom	-0.69	0.206529	0.77384	11.04	37.15	21.01	12.74	56.25	15.15	45.54	24.44
ENSMUSG00000032006.15	Pdgfd	-0.69	0.288418	0.81044	4.47	1.66	1.21	1.4	3.26	2.2	1.62	8.51
ENSMUSG00000040003.18	Magi2	-0.69	0.410934	0.85472	0.82	0.42	0.44	0.23	0.66	0.25	0.3	3.25
ENSMUSG00000032666.16	1700025G04Rik	-0.69	0.219753	0.78191	9.49	23.84	6.25	11.87	29.67	10.37	9.46	19.73
ENSMUSG00000028545.13	Bend5	-0.69	0.637506	0.92296	2.33	0.84	1.34	0.45	7.57	3.22	0.12	3.82
ENSMUSG00000022505.9	Emp2	-0.69	0.270864	0.80605	4.24	4.89	23.08	5.58	14.83	16.14	13.45	4.79
ENSMUSG00000019768.16	Esr1	-0.69	0.509207	0.88641	0.69	0.73	0.66	0.37	0.14	3.98	1.53	1.26
ENSMUSG00000015222.17	Map2	-0.69	0.432753	0.86351	6.34	1.78	6.14	2	5.39	10.33	1.02	8.88
ENSMUSG00000042105.18	Inpp5f	-0.68	0.00653847	0.68728	4.07	5.46	6.56	6.68	10.43	8.77	8.22	9.42
ENSMUSG00000028189.12	Ctbs	-0.68	0.0112193	0.68728	3.47	3.65	4.53	4.57	7.39	5.83	4.26	8.23
ENSMUSG00000032913.13	Lrig2	-0.68	0.0121965	0.68728	6.8	5.56	5.71	5.11	9.9	11.44	6.61	8.06
ENSMUSG00000054843.9	Atrnl1	-0.68	0.0224458	0.6951	5.28	4.64	5.28	5.66	8.41	12.21	5.03	9.28
ENSMUSG00000002105.15	Slc39a13	-0.68	0.0247504	0.6951	13.83	10.21	12.42	9.54	20.09	15.82	13.71	24.38
ENSMUSG00000027951.16	Adar	-0.68	0.0304789	0.70473	5.6	8.09	6.63	3.39	9.71	9.07	6.37	13.22
ENSMUSG00000031996.17	Aplp2	-0.68	0.0455241	0.70473	29.1	32.28	30.37	36.4	88.84	39.7	30.37	68.28
ENSMUSG00000027210.20	Meis2	-0.68	0.0475929	0.70473	7.45	10.02	12.02	12.09	25.17	14.76	8.47	21.17
ENSMUSG00000057329.7	Bcl2	-0.68	0.0830102	0.7274	5.44	3.85	4.14	4.7	5.05	11.38	3.96	11.34
ENSMUSG00000048490.14	Nrip1	-0.68	0.0837235	0.7274	6.32	12.17	7.27	9.92	30.13	13.51	7.32	13.22
ENSMUSG00000032470.17	Mras	-0.68	0.104918	0.73955	3.73	2.53	5.3	5.95	10.51	5.65	5.5	6.18
ENSMUSG00000029674.13	Limk1	-0.68	0.108434	0.74042	4.21	3.63	4.24	3.78	13.27	4.22	3.5	8.31
ENSMUSG00000024053.11	Emilin2	-0.68	0.117548	0.74502	3.65	3.97	4.76	2.21	10.24	4.51	5.91	2.91
ENSMUSG00000022217.14	Emc9	-0.68	0.171227	0.76033	4.32	2.97	6.56	3.18	10.75	3.79	4.85	5.84
ENSMUSG00000036718.17	Micall2	-0.68	0.179017	0.76426	0.79	1.06	0.95	0.62	2.78	1.92	0.66	1.01
ENSMUSG00000031847.8	1700030J22Rik	-0.68	0.217646	0.78113	0.81	0.4	0.22	0.3	0.85	0.47	0.62	0.68
ENSMUSG00000026715.12	Serpinc1	-0.68	0.253062	0.80456	0.33	0.15	0.13	0.22	0.4	0.21	0.12	0.62
ENSMUSG00000022098.10	Bmp1	-0.68	0.129532	0.74594	28.25	17.99	12.24	23.41	49.17	24.11	16.03	48.86
ENSMUSG00000055733.6	Nap1l3	-0.68	0.315187	0.82573	0.43	0.23	0.15	0.16	0.77	0.16	0.27	0.41
ENSMUSG00000054364.5	Rhob	-0.68	0.159121	0.7532	17.87	21.46	49.63	25.41	92.53	36.45	40.99	24.2
ENSMUSG00000070425.13	Xntrpc	-0.68	0.410364	0.85471	0.19	0.07	0.03	0.11	0.1	0.07	0.18	0.34
ENSMUSG00000050751.14	Pgbd5	-0.68	0.690294	0.93418	0.07	0.02	0.29	0	0.03	0.13	0.11	0
ENSMUSG00000034220.7	Gpc1	-0.68	0.193161	0.7706	50.53	87.92	159.91	37.78	90.7	214.47	123.61	83.03
ENSMUSG00000027175.10	Tcp11l1	-0.68	0.209903	0.77538	6.12	13	4.4	7.46	12.41	10.33	9.04	16.98
ENSMUSG00000047143.3	Dmrta2	-0.68	0.203928	0.77129	6.76	7.2	6.65	14.75	38.63	7.94	9.91	10.56
ENSMUSG00000048096.7	Lmod1	-0.68	0.500191	0.88487	0.13	0.2	0.31	0.57	0.22	1.66	0.86	0.09
ENSMUSG00000028854.9	Slc9a1	-0.68	0.2354	0.79472	8.85	4.19	2.93	4.35	16.96	6.39	3.19	13.39
ENSMUSG00000052331.14	Ankrd44	-0.68	0.268083	0.80507	5.01	2.36	5.71	2.21	3.29	15.58	2.75	5.07
ENSMUSG00000026483.13	Fam129a	-0.68	0.250437	0.8043	6.48	10.3	4.71	3.77	7.55	8.71	3.3	27.14
ENSMUSG00000036334.12	Igsf10	-0.68	0.5031	0.88543	9.36	2.46	1.22	1.2	9.87	6.21	0.65	6.23
ENSMUSG00000025060.14	Slk	-0.67	0.0300769	0.70473	24.66	31.39	27.17	28.51	66.98	29.44	43.48	48.66
ENSMUSG00000035354.9	Uvrag	-0.67	0.0377654	0.70473	5.87	6.8	6.61	4.81	14.48	9.44	6.62	8.35
ENSMUSG00000032375.15	Aph1b	-0.67	0.0527047	0.70473	0.98	0.98	1.2	0.76	1.25	2.34	1.18	1.64
ENSMUSG00000025921.7	Rdh10	-0.67	0.067123	0.72302	2.92	2.7	4.49	2.39	3.58	7.8	3.42	4.85
ENSMUSG00000053080.10	2700081O15Rik	-0.67	0.0874476	0.728	7.69	2.99	5.67	4.82	10.88	7.29	5.97	9.36
ENSMUSG00000048537.16	Phldb1	-0.67	0.088057	0.72851	22.81	31.06	17.63	25.68	64.05	26.32	19.36	55.23
ENSMUSG00000073591.4	Pcdhb22	-0.67	0.102099	0.73773	2.46	1.41	1.55	1.09	1.81	3.35	2.73	2.38
ENSMUSG00000037032.16	Apbb1	-0.67	0.10716	0.73982	5.15	2.83	7.74	3.7	7.22	9.74	6.51	5.27
ENSMUSG00000035237.7	Lcat	-0.67	0.215186	0.77948	0.48	0.36	0.47	0.22	0.47	0.68	0.53	0.65
ENSMUSG00000026679.3	Enkur	-0.67	0.279777	0.8085	1.08	0.36	0.41	0.43	0.69	1.29	0.6	1.23
ENSMUSG00000079550.9	Mpp4	-0.67	0.36243	0.83572	0.14	0.13	0.03	0.04	0.07	0.17	0.09	0.13
ENSMUSG00000044707.7	Ccnjl	-0.67	0.38226	0.84497	0.15	0.37	0.07	0.05	0.1	0.27	0.08	0.34
ENSMUSG00000015944.9	Castor2	-0.67	0.155197	0.7532	4.17	2.89	2.93	2.85	6.31	4.62	2.14	11.13
ENSMUSG00000054582.4	Pabpc1l	-0.67	0.39805	0.84992	0.17	0.65	1.13	0.78	0.55	1.44	0.66	0.62
ENSMUSG00000038235.4	F11r	-0.67	0.173136	0.7624	3.21	8.6	11.59	4.15	17.74	6.83	9.98	5.84
ENSMUSG00000052133.16	Sema5b	-0.67	0.437695	0.86497	0.08	0.02	0.29	0.34	0.18	0.24	0.12	0.35
ENSMUSG00000037610.15	Kcnmb2	-0.67	0.693509	0.93479	0.11	0.02	0.06	0.08	0	0.7	0.12	0.5
ENSMUSG00000017167.6	Cntnap1	-0.67	0.397355	0.84992	0.47	0.04	0.26	0.11	0.31	0.19	0.17	0.37
ENSMUSG00000019320.14	Noxo1	-0.67	0.406517	0.85224	0.95	0.79	0.42	0.57	3.07	0.6	0.45	1.9
ENSMUSG00000027500.10	Stmn2	-0.67	0.625748	0.91956	0.17	0.05	0.2	0.15	0.01	1.2	0.33	0.29
ENSMUSG00000035274.13	Tpbg	-0.67	0.208058	0.77538	11.9	10.5	15.6	18.49	48.65	11.47	9.44	32.97
ENSMUSG00000022883.11	Robo1	-0.67	0.365754	0.83602	1.94	2.61	0.56	0.87	0.83	6.96	2.04	1.62
ENSMUSG00000028518.8	Prkaa2	-0.67	0.701741	0.93751	1.28	0.04	0.92	0.11	0.03	1.82	0.96	0.84
ENSMUSG00000002980.14	Bcam	-0.67	0.501931	0.88515	7.04	2.66	27.07	5.36	2.17	17.82	25.67	12.77
ENSMUSG00000021497.10	Txndc15	-0.66	0.0164012	0.68728	10.09	10.45	17.07	13.99	25.53	19.66	18.17	15.92
ENSMUSG00000026958.13	Dpp7	-0.66	0.0170852	0.68728	4.99	7.71	6.95	7.67	17.46	12.89	7.84	9.02
ENSMUSG00000024754.13	Cemip2	-0.66	0.0189141	0.68728	9.52	7.85	9.89	7.7	10.67	17.77	12.11	15.77
ENSMUSG00000004105.8	Angptl2	-0.66	0.0280336	0.70208	30.74	24.25	26.63	31.46	72.02	37.79	32.55	47.06
ENSMUSG00000055305.15	Zfp93	-0.66	0.0608261	0.71414	1.65	1.28	1.16	1.32	2.69	2.57	1.29	2.11
ENSMUSG00000015143.15	Actn1	-0.66	0.0573379	0.71121	23.24	28.75	21.74	32.47	81.77	30.45	28.81	43.86
ENSMUSG00000066838.7	Zfp772	-0.66	0.0802807	0.7243	0.98	1.02	0.82	0.67	1.59	1.15	0.96	2.02
ENSMUSG00000073481.9	2022-03-02	-0.66	0.078007	0.7243	17.7	26.83	35.85	33.32	23.53	59.18	43.44	46.69
ENSMUSG00000051890.13	Klhdc1	-0.66	0.118229	0.74502	2.11	1.2	2.66	2.74	3.15	1.37	2.17	3.92
ENSMUSG00000078350.11	Smim1	-0.66	0.19265	0.76997	2.33	1.17	1.92	1.76	4.74	2.42	1.92	1.75
ENSMUSG00000015980.14	Lrrc27	-0.66	0.272488	0.80671	0.46	0.36	0.2	0.31	1.08	0.32	0.42	0.72
ENSMUSG00000006005.18	Tpr	-0.66	0.144189	0.74927	39.75	89.1	57.33	63.33	85.98	74.61	50.73	222.35
ENSMUSG00000002475.16	Abhd3	-0.66	0.308818	0.82277	0.14	0.19	0.17	0.14	0.44	0.12	0.14	0.43
ENSMUSG00000079017.3	Ifi27l2a	-0.66	0.280154	0.8085	10.21	2.27	7.06	4.05	12.56	5.17	7.72	7.18
ENSMUSG00000037143.17	Cfap61	-0.66	0.515834	0.88876	0.04	0.09	0.04	0.08	0.04	1.05	0.04	0.14
ENSMUSG00000019734.16	Tmc4	-0.66	0.31358	0.82516	1.95	1.4	0.64	1.19	2.43	1.31	0.87	3.34
ENSMUSG00000040841.5	Six5	-0.66	0.243478	0.79963	1.66	0.72	1.22	1.12	3.72	1.16	0.88	2.56
ENSMUSG00000005397.8	Nid1	-0.66	0.174479	0.7624	25.76	21.14	17.45	35.76	74.08	27.47	16.02	59.22
ENSMUSG00000021823.10	Vcl	-0.66	0.182323	0.7654	26.29	34.1	74.03	56.26	104.24	103.3	85.35	31.05
ENSMUSG00000047037.5	Nipa1	-0.66	0.308171	0.82263	1.17	0.48	0.63	0.53	2.35	0.79	0.4	1.58
ENSMUSG00000029769.16	Ccdc136	-0.66	0.225187	0.78919	1	3.16	3.36	4.13	7.98	2.52	1.36	4.08
ENSMUSG00000009145.6	Dqx1	-0.66	0.423584	0.85997	0.37	0.27	0.14	0.46	0.92	0.6	0.1	0.76
ENSMUSG00000032420.8	Nt5e	-0.66	0.327282	0.82933	0.66	0.57	0.48	0.25	0.35	1.39	1.21	0.41
ENSMUSG00000030987.5	Stim1	-0.66	0.193431	0.77065	6.59	2.73	4.28	1.96	4.11	3.87	6.07	8.44
ENSMUSG00000029096.15	Htra3	-0.66	0.308403	0.82263	3.42	0.63	2.23	0.99	2.61	2.08	1.94	5.31
ENSMUSG00000089945.13	Pakap	-0.66	0.249788	0.80347	1.08	1.4	5.58	1.2	1.91	3.55	2.44	1.97
ENSMUSG00000021898.14	Asb14	-0.66	0.705313	0.93874	2.02	0.05	1.76	0.07	0.05	1.63	1.71	1.22
ENSMUSG00000002057.4	Foxn1	-0.66	0.596297	0.9111	1	0.28	0.17	0.09	0.24	0.13	0.27	4.99
ENSMUSG00000066894.14	Vsig10	-0.66	0.233538	0.79354	4.52	3.1	2.88	4.4	9.66	5.21	2.37	18.05
ENSMUSG00000055322.15	Tns1	-0.66	0.30065	0.81587	13.78	4.92	8.35	3.9	5.81	16.37	7.84	18.27
ENSMUSG00000038702.6	Dsel	-0.66	0.366456	0.83602	6.17	2.99	3.74	1.09	6.12	7.79	1.26	7.36
ENSMUSG00000026640.12	Plxna2	-0.66	0.348405	0.83172	5.69	6.26	4.6	1.61	3.17	6.76	3.25	23.55
ENSMUSG00000034457.10	Eda2r	-0.66	0.454581	0.8748	8.57	3.46	18.37	2.99	4.34	21.31	18.57	4.45
ENSMUSG00000094103.2	1700047I17Rik2	-0.65	0.0419647	0.70473	5.22	4.87	7.36	3.54	10.19	7.28	7.56	6.53
ENSMUSG00000069094.12	Pde7a	-0.65	0.0517916	0.70473	9.66	10.95	12.34	9.29	14.4	30.73	15.07	11.21
ENSMUSG00000035064.17	Eef2k	-0.65	0.060928	0.71414	4.37	3.83	5.7	4.97	10.4	7.41	4.22	6.1
ENSMUSG00000027695.16	Pld1	-0.65	0.0623993	0.71745	4.09	2.52	2.78	3.23	5.34	5.9	2.74	8.45
ENSMUSG00000056204.8	Pgpep1	-0.65	0.0647962	0.71745	5.5	3.97	6.33	4.38	9.9	6.18	8.73	5.81
ENSMUSG00000021234.9	Fam161b	-0.65	0.0859422	0.7274	0.56	0.67	0.61	0.51	0.84	1.14	0.83	0.56
ENSMUSG00000027329.9	Spef1	-0.65	0.104608	0.73955	1.37	0.86	2.42	1.07	2.26	1.65	1.99	2.16
ENSMUSG00000068551.12	Zfp467	-0.65	0.112941	0.74502	0.94	1.03	1.01	0.92	1.29	2.39	1.12	1.58
ENSMUSG00000021496.12	Pcbd2	-0.65	0.119425	0.74502	2.55	4.27	3.85	4.9	10.09	4.93	4.78	5.23
ENSMUSG00000112160.1	BC024063	-0.65	0.20253	0.77129	0.78	0.74	0.34	1.5	0.94	1.47	1.03	1.97
ENSMUSG00000047953.7	Gp5	-0.65	0.251993	0.80456	0.18	0.32	0.43	0.2	0.23	0.51	0.43	0.65
ENSMUSG00000052676.16	Zmat1	-0.65	0.187573	0.76797	1.67	0.67	0.61	1.17	1.72	2.03	0.85	2.11
ENSMUSG00000034853.16	Acot11	-0.65	0.20892	0.77538	0.67	0.6	0.81	0.38	0.83	0.56	0.89	1.58
ENSMUSG00000046442.4	Ppm1e	-0.65	0.325342	0.82811	0.09	0.1	0.05	0.04	0.06	0.19	0.17	0.06
ENSMUSG00000044317.7	Gpr4	-0.65	0.376862	0.84292	0.17	0.04	0.05	0.04	0.13	0.12	0.06	0.1
ENSMUSG00000028539.14	Artn	-0.65	0.382332	0.84497	0.06	0.08	1.39	0.14	0.47	0.25	0.19	0.22
ENSMUSG00000020178.6	Adora2a	-0.65	0.330073	0.82968	0.61	0.18	0.55	0.25	1.04	0.57	0.26	0.5
ENSMUSG00000033032.15	Afap1l1	-0.65	0.158185	0.7532	6.18	8.04	12.85	4.52	8.58	14.42	17.64	7.34
ENSMUSG00000025529.14	Zfp711	-0.65	0.522774	0.89012	0.08	0.12	0.06	0.02	0.03	0.05	0.16	0.8
ENSMUSG00000023873.13	1700010I14Rik	-0.65	0.409875	0.8543	0.34	0.57	0.09	0.91	1.25	0.42	0.3	0.98
ENSMUSG00000033508.7	Asprv1	-0.65	0.6259	0.91956	1.78	0.21	0.08	0.03	0.77	0.11	0.15	0.28
ENSMUSG00000023484.14	Prph	-0.65	0.540208	0.89447	0.04	0.41	0.41	0.63	0.26	1.78	0.84	0.1
ENSMUSG00000037573.5	Tob1	-0.65	0.189786	0.76966	12.3	4.85	15.68	10.61	16.13	17.17	22.4	9.13
ENSMUSG00000029875.5	Ccdc184	-0.65	0.741756	0.94668	2.42	0.11	0.04	0.1	7.16	0.03	0.06	0.36
ENSMUSG00000071604.5	Fam189a2	-0.65	0.469097	0.87873	0.55	0.11	1.31	1.45	0.43	1.58	1.33	0.79
ENSMUSG00000001173.15	Ocrl	-0.65	0.24217	0.79757	13.52	19.72	7.47	11.96	36.51	12.33	8.29	51.96
ENSMUSG00000102742.1	Pcdhga11	-0.65	0.448604	0.87051	2.3	0.58	0.44	0.52	1.32	1.89	0.3	3.82
ENSMUSG00000050315.14	Synpo2	-0.65	0.276341	0.80708	5.89	1.53	6.75	2.28	3.52	6.98	6.34	5.31
ENSMUSG00000037411.10	Serpine1	-0.65	0.365396	0.83602	5.84	13.82	20.44	11.73	50.58	5.95	31.57	14.43
ENSMUSG00000042485.7	Mustn1	-0.65	0.596018	0.91104	6.36	1.09	22.07	2.56	0.95	16.17	11.02	13.57
ENSMUSG00000024044.18	Epb41l3	-0.65	0.577193	0.90491	5.93	1.43	0.41	2.65	17.14	1.34	0.5	6.07
ENSMUSG00000034109.15	Golim4	-0.65	0.41836	0.85837	11.07	1.9	10.1	3.25	9.42	17.03	2.24	11.05
ENSMUSG00000031626.17	Sorbs2	-0.65	0.428027	0.86189	69.46	11.1	25.52	8.63	60.2	18.46	15.13	67.22
ENSMUSG00000033065.14	Pfkm	-0.65	0.467987	0.87846	24.67	9.15	92.3	21.92	13.33	118.83	67.83	26.75
ENSMUSG00000034248.7	Slc25a37	-0.64	0.0049401	0.68728	5.41	6.92	6	5.93	9.17	7.65	8.13	9.94
ENSMUSG00000062604.11	Srpk2	-0.64	0.0204912	0.68885	12.77	10.03	11.31	13.45	17.6	18.85	12.64	27.96
ENSMUSG00000026426.10	Arl8a	-0.64	0.0274901	0.70208	5.74	7.18	8.35	8.7	12.36	12.23	6.85	18.39
ENSMUSG00000020455.16	Trim11	-0.64	0.0290249	0.70473	6.91	6.04	5.95	5.58	13.49	7.27	7.31	8.77
ENSMUSG00000030847.8	Bag3	-0.64	0.0472174	0.70473	10.65	6.08	7.33	6.9	14.26	10.89	8.52	14.68
ENSMUSG00000039286.12	Fndc3b	-0.64	0.0526717	0.70473	21.68	17.42	20.37	18.82	51.34	32.64	18.1	30.77
ENSMUSG00000039318.12	Rab3gap2	-0.64	0.0523842	0.70473	7.87	11.1	12.37	8.18	9.19	23.32	14.86	16.3
ENSMUSG00000049521.2	Cdc42ep1	-0.64	0.0631379	0.71745	11.77	12.47	20.71	22.18	32.57	36.37	16.14	20.76
ENSMUSG00000022565.15	Plec	-0.64	0.0702964	0.72346	82.75	58.45	92.29	92.14	149.87	143.47	69.2	120.69
ENSMUSG00000063760.9	Rnf217	-0.64	0.067297	0.72302	1.12	1.54	3.36	1.69	2.82	2.68	2.92	2.39
ENSMUSG00000026604.17	Ptpn14	-0.64	0.0694106	0.72346	4.69	6.24	5.75	7.01	9.27	16.9	4.61	10.17
ENSMUSG00000055707.13	Klhl26	-0.64	0.0947932	0.73484	5.27	3.31	3.32	2.79	8.83	4.07	3.89	6.82
ENSMUSG00000033684.14	Qsox1	-0.64	0.0867301	0.7274	14.5	16.86	32.11	19.61	21.69	51.11	24.81	29.03
ENSMUSG00000004085.14	Map3k20	-0.64	0.0956985	0.73484	13.93	7.12	17.01	11.42	15.35	26.36	16.17	18.53
ENSMUSG00000050821.14	Fam131a	-0.64	0.146375	0.75152	2.19	1.02	1.99	1.13	2.72	2.62	2.17	1.88
ENSMUSG00000061143.15	Maml3	-0.64	0.106725	0.73982	7.72	7.29	4	5.22	14.95	11.45	3.81	15.36
ENSMUSG00000000154.16	Slc22a18	-0.64	0.323073	0.827	0.15	0.11	0.43	0.37	0.48	0.19	0.36	0.32
ENSMUSG00000027864.9	Ptgfrn	-0.64	0.147969	0.7532	10.39	15.52	22.52	10.62	11.6	40.61	22.16	22.44
ENSMUSG00000022946.10	Dop1b	-0.64	0.170744	0.76033	3.75	1.92	3.17	1.31	3.28	2.56	2.95	5.04
ENSMUSG00000046714.7	Foxc2	-0.64	0.356271	0.83456	0.68	0.14	0.57	0.15	0.5	0.5	0.42	0.34
ENSMUSG00000028558.14	Calr4	-0.64	0.598011	0.91127	0.12	0.05	0.11	0.08	0.02	0.58	0.43	0.08
ENSMUSG00000078864.10	Gm14322	-0.64	0.534756	0.893	1.15	0.83	1.17	0.11	0.37	1.66	0.57	2.63
ENSMUSG00000004891.16	Nes	-0.64	0.206467	0.77381	40.28	63.46	154.06	84.52	85.03	191.36	162.86	79.07
ENSMUSG00000064215.13	Ifi27	-0.64	0.206892	0.7746	37.58	17.86	51.81	15.81	80.6	32.69	30.16	39.77
ENSMUSG00000030257.16	Srgap3	-0.64	0.217737	0.78119	5.65	2.69	3.64	3.72	5.75	4.47	3.26	14.53
ENSMUSG00000039835.16	Nhsl1	-0.64	0.236818	0.79473	1.84	1.37	5.18	5.73	2.28	6.89	4.99	4.88
ENSMUSG00000037110.20	Ralgapa2	-0.64	0.345039	0.83021	2.6	1.75	1.02	0.81	3.1	1.32	1.16	3.61
ENSMUSG00000029804.17	Herc3	-0.64	0.283342	0.80854	45.17	24.78	18.07	45.37	120.82	36.75	17.46	91.23
ENSMUSG00000027333.18	Smox	-0.64	0.380915	0.84497	5.87	46.56	39.79	24.32	82.3	13.51	30.43	47.59
ENSMUSG00000000392.17	Fap	-0.64	0.496676	0.88344	6.09	2.96	2.82	3.5	3.78	24.9	1.29	12.5
ENSMUSG00000027220.2	Syt13	-0.64	0.549953	0.89689	0.19	7.16	2.97	6.24	2.25	7.85	4.39	2
ENSMUSG00000037280.12	Galnt6	-0.64	0.569956	0.90297	1.15	3.03	14.59	5.75	3.01	26.94	14.58	1.1
ENSMUSG00000027778.15	Ift80	-0.63	0.00896391	0.68728	5.55	4.76	4.77	5.49	8.96	7.91	6.48	8.45
ENSMUSG00000015522.18	Arnt	-0.63	0.0176327	0.68728	12.87	9.54	11.58	8.94	16.51	21.46	11.9	17.53
ENSMUSG00000026189.13	Pecr	-0.63	0.0254757	0.6951	4.07	4.15	5.03	3.62	6.69	7.24	5.2	6.98
ENSMUSG00000001156.9	Mxd1	-0.63	0.0411192	0.70473	2.72	2.26	3.08	2.24	4.52	2.73	3.38	5.78
ENSMUSG00000009905.5	Kdsr	-0.63	0.0586839	0.71121	2.87	4.34	2.6	3.86	4.36	5.63	3.15	9.17
ENSMUSG00000002504.15	Slc9a3r2	-0.63	0.108341	0.74042	2.66	2.9	6.85	5.51	5.09	9.32	6.94	5.39
ENSMUSG00000039159.16	Ube2h	-0.63	0.0920026	0.73397	11.11	9.4	10.57	13.12	32.79	11.35	11.36	20.44
ENSMUSG00000066595.9	Flvcr1	-0.63	0.10327	0.73955	4.53	9.55	5.97	5.47	14.44	7.37	4.83	12.84
ENSMUSG00000055723.6	Rras2	-0.63	0.101589	0.73757	9.05	8.94	22.38	15.49	32.08	16.96	18.01	15.71
ENSMUSG00000034771.15	Tle2	-0.63	0.162335	0.75514	5.04	3.48	2.75	4.39	10.39	6.21	3.24	9.01
ENSMUSG00000026721.16	Rabgap1l	-0.63	0.136491	0.74768	10.77	8.78	8.65	8.03	7.87	18.21	7.64	27.68
ENSMUSG00000003992.15	Ssbp2	-0.63	0.144502	0.74927	8.59	7.47	14.8	9.4	27.47	13.71	13.34	7.55
ENSMUSG00000021448.7	Shc3	-0.63	0.506384	0.886	0.18	0.02	0.03	0.15	0.08	0.2	0.08	0.39
ENSMUSG00000067219.9	Nipal1	-0.63	0.474644	0.87914	0.05	0.2	0.66	0.07	0.83	0.26	0.18	0.06
ENSMUSG00000050212.4	Eva1b	-0.63	0.24116	0.79731	6.93	4.52	6.97	4.28	18.1	9.71	3.33	7.42
ENSMUSG00000033227.7	Wnt6	-0.63	0.498466	0.88359	1.08	0.09	0.55	0.57	0.69	0.52	0.75	0.44
ENSMUSG00000019055.15	Plod1	-0.63	0.192228	0.76993	9.8	8.8	19.21	8.97	40.66	14.59	13.14	10.84
ENSMUSG00000041025.15	Iffo2	-0.63	0.200343	0.77129	6.4	7.75	4.4	7.75	24.66	5.17	6.28	11.82
ENSMUSG00000073557.12	Ppp1r12b	-0.63	0.244465	0.79993	5.65	3.31	5.5	2.2	3.97	10.21	4.37	9.89
ENSMUSG00000053965.10	Pde5a	-0.63	0.248989	0.80233	8.07	3.51	2.54	4.98	10.67	5.58	2.95	9.73
ENSMUSG00000017466.9	Timp2	-0.63	0.258698	0.80456	90.78	24.66	56.94	34.68	73.71	81.83	60.56	69.23
ENSMUSG00000001942.8	Siae	-0.63	0.33818	0.82968	3.18	1.87	1.07	1.37	6.74	2.32	0.93	3.95
ENSMUSG00000046191.7	Pcdhb20	-0.63	0.458246	0.87597	1.66	0.6	1.22	0.48	0.34	2.11	2.46	2.05
ENSMUSG00000039109.16	F13a1	-0.63	0.612953	0.91643	7.89	0.38	2	0.9	16.04	0.89	1.4	0.87
ENSMUSG00000017737.2	Mmp9	-0.63	0.474865	0.87914	2.65	3.53	6.52	3.86	18.71	16.32	1.56	1.93
ENSMUSG00000006777.7	Krt23	-0.63	0.615616	0.91768	0.83	13.55	19.85	8.92	46.16	3.37	19.67	1.94
ENSMUSG00000041361.13	Myzap	-0.63	0.549991	0.89689	6.67	3.21	10.02	4.41	1.28	20.12	14.45	10.54
ENSMUSG00000033159.14	Cnppd1	-0.62	0.0167569	0.68728	8.94	11.01	13.89	9.11	16.11	18.01	11.52	21.4
ENSMUSG00000047539.9	Fbxo28	-0.62	0.0185628	0.68728	7.38	11.38	10.07	6.77	12.9	17.06	8.46	12.58
ENSMUSG00000028042.15	Zbtb7b	-0.62	0.0250475	0.6951	4.11	6.33	7.09	5.33	10.58	7.13	10.27	6.62
ENSMUSG00000042272.17	Sestd1	-0.62	0.0409929	0.70473	7.8	6.15	6.06	6.34	13.87	9.04	6.71	9.44
ENSMUSG00000024042.7	Sik1	-0.62	0.0470787	0.70473	12.11	25.19	21.87	16.92	43.45	22.86	18.08	34.94
ENSMUSG00000023050.9	Map3k12	-0.62	0.0926321	0.73446	3.14	2.35	2.73	4.47	6.92	6.47	3.38	3.25
ENSMUSG00000051236.13	Msrb3	-0.62	0.0960743	0.73484	5.62	3.39	7.53	4.64	11.76	9.15	5.42	6.09
ENSMUSG00000037455.16	Slc18b1	-0.62	0.140404	0.74828	0.82	0.5	1.24	1.85	1.95	2.51	0.87	1.38
ENSMUSG00000035236.17	Scai	-0.62	0.0989155	0.73488	5.29	3.32	4.31	4.23	6.99	7.88	3.13	9.46
ENSMUSG00000017132.17	Cyth1	-0.62	0.11674	0.74502	8.65	7.24	11.32	9.1	35.82	11.86	9.17	12.12
ENSMUSG00000027583.13	Zbtb46	-0.62	0.13425	0.74768	3.36	2.24	4.08	1.47	3.58	5.13	2.32	4.73
ENSMUSG00000022122.15	Ednrb	-0.62	0.153274	0.7532	1.9	2.5	1.77	1.59	5.47	3.11	2.4	1.37
ENSMUSG00000021675.4	F2rl2	-0.62	0.274871	0.80708	0.17	0.09	0.09	0.12	0.17	0.22	0.12	0.23
ENSMUSG00000028630.9	Dyrk2	-0.62	0.137909	0.74768	6.2	5.73	13.35	6.06	8.97	16.51	11.21	8.91
ENSMUSG00000047789.5	Slc38a9	-0.62	0.160926	0.75444	5.87	2.5	2.04	2.13	4.51	4.31	2.47	7.19
ENSMUSG00000025497.15	Cdhr5	-0.62	0.29807	0.81558	0.2	0.85	0.66	0.57	0.43	0.58	1.06	1.31
ENSMUSG00000024232.2	Bambi	-0.62	0.301533	0.81615	0.22	0.18	0.29	0.16	0.15	0.72	0.3	0.31
ENSMUSG00000064302.13	Clasp1	-0.62	0.160993	0.75444	18.04	14.1	31.61	12.65	19.13	58.08	19.49	36.12
ENSMUSG00000029657.15	Hsph1	-0.62	0.164583	0.75779	9.1	21.77	17.61	23.81	50.59	39.22	22.12	13.91
ENSMUSG00000062157.6	Ifnlr1	-0.62	0.335032	0.82968	0.08	0.51	0.91	0.3	0.45	0.58	0.42	0.49
ENSMUSG00000062743.9	Zfp677	-0.62	0.395038	0.8492	0.79	0.18	0.28	0.34	1.02	0.35	0.23	1.08
ENSMUSG00000054752.16	Fsd1l	-0.62	0.260245	0.80456	2.77	1.13	4.58	1.25	2.99	3.58	3.89	2.68
ENSMUSG00000026825.17	Dnm1	-0.62	0.381361	0.84497	6.94	1.39	2.51	1.36	4.44	5.16	1.43	6.87
ENSMUSG00000047735.14	Samd9l	-0.62	0.352741	0.83363	6.29	1.49	3.63	1.1	6.4	2.87	1.82	5.64
ENSMUSG00000073643.11	Wdfy1	-0.61	0.00454296	0.68728	10.78	20.82	16.99	15.46	23.27	24.86	17.82	22.56
ENSMUSG00000021482.10	Prxl2c	-0.61	0.0117812	0.68728	6.39	7.29	9.16	9.24	14.17	12.12	10.09	12.84
ENSMUSG00000033955.13	Tnks1bp1	-0.61	0.0123978	0.68728	13.68	15.61	10.89	15.76	28.7	18.4	17.16	22.91
ENSMUSG00000037369.17	Kdm6a	-0.61	0.0215123	0.69276	8.09	12.57	10.77	11.16	21.73	11.24	13.04	22.04
ENSMUSG00000036503.13	Rnf13	-0.61	0.0529733	0.70473	14.67	10.84	21.16	13.21	22.35	24.55	23.87	17.47
ENSMUSG00000021959.16	Lats2	-0.61	0.0725834	0.72423	6.39	4.94	7.95	5.69	16.21	7.36	6.92	9.48
ENSMUSG00000072214.7	2022-09-05	-0.61	0.0842915	0.7274	4.25	3.25	6.55	2.74	6.72	4.95	5.64	6.43
ENSMUSG00000034936.2	Arl4d	-0.61	0.105723	0.73955	0.81	1.54	1.18	1.1	1.68	1.45	1.86	1.92
ENSMUSG00000031750.15	Il34	-0.61	0.0892636	0.73097	14.57	12.23	21.41	21.14	33.58	15.28	28.08	30.85
ENSMUSG00000037325.10	Bbs7	-0.61	0.158187	0.7532	3.04	2.13	1.25	1.22	1.86	3.44	2.81	2.66
ENSMUSG00000036459.15	Wtip	-0.61	0.137439	0.74768	6.16	2.51	6.65	5.02	10.04	6.1	4.61	8.74
ENSMUSG00000023186.14	Vwa5a	-0.61	0.125312	0.74539	21.45	19.46	20.73	16.64	53.27	19.56	17.07	41.45
ENSMUSG00000040584.8	Abcb1a	-0.61	0.212141	0.77787	0.5	0.23	0.44	0.44	0.94	0.55	0.35	1
ENSMUSG00000079608.10	Stard6	-0.61	0.276923	0.80708	0.52	0.51	0.54	1.38	0.86	1.4	0.84	0.68
ENSMUSG00000070565.11	Rasal2	-0.61	0.142059	0.74828	4.2	5.44	10.9	8.87	6.89	16.97	7.28	16.22
ENSMUSG00000045275.16	Lca5l	-0.61	0.343227	0.82968	0.27	0.16	0.07	0.13	0.28	0.31	0.1	0.39
ENSMUSG00000068699.12	Flnc	-0.61	0.159094	0.7532	38.27	17.6	49.1	31.92	33.85	58.67	48.23	62.39
ENSMUSG00000038347.15	Tcte2	-0.61	0.379466	0.84437	0.77	0.42	0.28	0.52	0.75	0.64	0.36	1.62
ENSMUSG00000033900.13	Map9	-0.61	0.27156	0.80625	1.01	0.25	0.29	0.22	0.83	0.43	0.35	0.56
ENSMUSG00000060336.6	Zfp937	-0.61	0.360243	0.83463	1.18	0.73	0.34	0.27	1.66	0.78	0.38	0.78
ENSMUSG00000029174.18	Tbc1d1	-0.61	0.181725	0.7654	6.7	17.95	30.82	18.46	40.43	20.35	22.06	25.35
ENSMUSG00000026674.9	Ddr2	-0.61	0.207191	0.77492	39.71	32.47	30.37	32.51	75.04	51.38	15.39	71.15
ENSMUSG00000051590.10	Map3k19	-0.61	0.574973	0.90451	0.24	0.14	0.75	0.45	0.08	2.49	0.71	0.42
ENSMUSG00000020387.15	Jade2	-0.61	0.248797	0.80233	6.53	4.24	5.06	11.78	19.44	5.32	5.66	15.3
ENSMUSG00000031410.14	Nxf7	-0.61	0.6568	0.92845	0.18	4.69	2.19	2.68	7.85	8.46	1.54	0.25
ENSMUSG00000028028.11	Alpk1	-0.61	0.33541	0.82968	2.09	6.82	1.32	1.12	6.04	2.53	1.73	6.55
ENSMUSG00000025981.13	Coq10b	-0.6	0.00956243	0.68728	8.82	13.55	16.16	13.49	19.4	19.19	17.15	20.97
ENSMUSG00000026048.16	Ercc5	-0.6	0.0184359	0.68728	5.8	5.69	5.59	5.27	7.13	11.18	6.92	10.13
ENSMUSG00000047379.7	B4gat1	-0.6	0.0295374	0.70473	7.89	6.22	9.31	6.8	12.35	12.8	10.56	9.06
ENSMUSG00000009291.13	Pttg1ip	-0.6	0.0543985	0.71121	32.05	30.69	57.48	36.57	54.55	49.8	69.36	60.28
ENSMUSG00000026213.15	Stk11ip	-0.6	0.0656164	0.72028	7.49	9.73	13.29	6.67	12.12	14.13	9.56	18.89
ENSMUSG00000021725.9	Parp8	-0.6	0.0663995	0.72118	25.11	26.39	14.7	25.03	47.48	35.67	19.63	37.37
ENSMUSG00000020099.8	Unc5b	-0.6	0.0679549	0.72302	8.36	6.74	6.16	4.15	13.38	7.76	8.04	9.03
ENSMUSG00000050373.13	Snx21	-0.6	0.0774019	0.7243	4.99	9.77	11.79	9.1	20.61	9.69	11.21	11.48
ENSMUSG00000055538.7	Zcchc24	-0.6	0.091334	0.73297	18.29	19.74	19.14	17.62	58.13	25.11	15.78	28
ENSMUSG00000025579.14	Gaa	-0.6	0.0973317	0.73488	22.38	15.81	17.96	11.7	20.88	41.25	16.1	29.58
ENSMUSG00000031379.13	Pir	-0.6	0.156033	0.7532	1.41	0.83	1.47	2.2	2.66	2.74	1.6	1.8
ENSMUSG00000028104.14	Polr3gl	-0.6	0.138858	0.74819	6.06	5.05	7.62	4.51	5.38	13.28	8.24	8.77
ENSMUSG00000092470.1	Gm20518	-0.6	0.280658	0.8085	0.09	0.09	0.04	0.08	0.14	0.09	0.08	0.15
ENSMUSG00000045679.14	Pqlc3	-0.6	0.157853	0.7532	4.58	2.4	6.48	4.48	11.17	5.29	4.5	5.02
ENSMUSG00000026546.16	Cfap45	-0.6	0.272584	0.80672	0.11	0.82	0.66	0.61	1.13	0.51	0.52	0.37
ENSMUSG00000038195.6	Rilp	-0.6	0.271273	0.80625	0.82	0.29	0.54	0.66	1.27	0.69	0.55	0.93
ENSMUSG00000020439.17	Smtn	-0.6	0.138841	0.74819	12.64	5.28	14.96	6.55	13.87	20.04	10.46	10.22
ENSMUSG00000031286.6	Glt28d2	-0.6	0.179255	0.76438	1.62	2.92	2	1.23	1.54	4.17	2.83	3.53
ENSMUSG00000033590.8	Myo5c	-0.6	0.391775	0.84734	0.06	0.02	0.1	0.1	0.04	0.07	0.04	0.05
ENSMUSG00000073598.3	1700066B19Rik	-0.6	0.423018	0.85984	0.08	0.08	0.12	0.05	0.39	0.1	0.08	0.06
ENSMUSG00000020564.17	Atxn7l1	-0.6	0.196687	0.77129	4.43	4.03	2.98	1.99	5.52	5.41	2.19	7.06
ENSMUSG00000050493.8	Fam167b	-0.6	0.346237	0.83101	0.76	1.32	0.83	0.72	0.96	3.05	1.7	0.56
ENSMUSG00000030882.19	Dnhd1	-0.6	0.342095	0.82968	0.35	0.28	0.13	0.23	0.47	0.39	0.13	0.81
ENSMUSG00000022848.8	Slc49a4	-0.6	0.166749	0.75858	5.65	3.29	12.01	5.9	6.78	11.16	10.58	7.74
ENSMUSG00000027474.13	Ccm2l	-0.6	0.419453	0.8584	0.94	0.27	0.2	0.27	0.2	0.63	0.22	1.27
ENSMUSG00000009687.14	Fxyd5	-0.6	0.173728	0.7624	17.88	59.91	69.55	45.49	125.92	53.94	64.37	35.39
ENSMUSG00000111590.2	Olfr1192-ps1	-0.6	0.636105	0.92273	0.1	0.03	0.22	0.03	0.1	0.08	0.01	0.84
ENSMUSG00000031284.16	Pak3	-0.6	0.659382	0.92915	0.16	0.01	0.19	0.02	0.01	0.35	0.2	0.05
ENSMUSG00000025213.11	Kazald1	-0.6	0.425502	0.86074	0.86	0.45	2.57	0.94	0.82	5.15	0.9	1.41
ENSMUSG00000050288.6	Fzd2	-0.6	0.335795	0.82968	1.3	0.96	3.25	1.03	1.03	4.57	2.69	1.36
ENSMUSG00000015133.17	Lrrk1	-0.6	0.268046	0.80507	4.18	3.39	4.83	4.78	9.25	7.73	1.97	16.7
ENSMUSG00000057969.15	Sema3b	-0.6	0.286803	0.81044	8.31	3.01	13.11	6.56	15.76	6.92	14.52	8.29
ENSMUSG00000006360.11	Crip1	-0.6	0.283272	0.80854	161.09	177.74	282.05	262.79	1185.59	195.8	207.01	245.9
ENSMUSG00000030554.16	Synm	-0.6	0.51932	0.88932	4.69	0.28	1.12	0.74	1.83	0.6	1.15	4.03
ENSMUSG00000020689.4	Itgb3	-0.6	0.490882	0.88281	0.72	1.68	4.33	4.03	15.19	3.32	1.39	1.28
ENSMUSG00000027546.15	Atp9a	-0.6	0.523936	0.89022	5.32	5.99	17.39	2.59	1.49	24.37	23.73	6.51
ENSMUSG00000048546.8	Tob2	-0.59	0.033958	0.70473	4.44	6.2	6.92	8.53	9.8	12.42	9.41	7.2
ENSMUSG00000026792.16	Lrsam1	-0.59	0.0509459	0.70473	4.47	3.31	2.35	3.12	6.53	4.34	3.52	5.72
ENSMUSG00000028057.14	Rit1	-0.59	0.0567779	0.71121	9.98	8.95	14.79	10.11	15.7	20.49	15.97	12.56
ENSMUSG00000020814.13	Mxra7	-0.59	0.0563125	0.71121	13.84	7.65	13.27	16.78	17.29	20.44	14.06	20.85
ENSMUSG00000094410.7	Gm38394	-0.59	0.0589728	0.71121	8.27	9.29	6.54	7.74	10.84	15.91	6.68	16.76
ENSMUSG00000030353.15	Tead4	-0.59	0.0740852	0.7243	6.4	7.12	12.35	8.08	8.36	14.35	14.45	12.85
ENSMUSG00000032035.15	Ets1	-0.59	0.075778	0.7243	11.98	10.81	10.37	11	24.65	19.42	7.77	20.5
ENSMUSG00000001025.8	S100a6	-0.59	0.0864054	0.7274	1061.19	1006.37	1083.13	1242.79	3087.14	1478.16	1428.81	1112.21
ENSMUSG00000033545.14	Znrf1	-0.59	0.0874007	0.728	11.26	6.6	8.99	5.36	14.55	8.99	6.95	14.05
ENSMUSG00000037784.14	Dzip1l	-0.59	0.110706	0.74439	3.05	3.13	2.98	3.06	6.86	3.87	2.72	7.91
ENSMUSG00000040548.16	Tex2	-0.59	0.10197	0.73773	4.24	5.05	7.13	4.39	15.61	5.74	5.7	7.18
ENSMUSG00000009647.13	Mcu	-0.59	0.101298	0.73722	9.9	10.92	18.78	10.47	14.4	28.02	19.67	14.99
ENSMUSG00000048481.15	Mypop	-0.59	0.175646	0.76246	1.47	0.68	1.01	1.06	2.13	1.17	1.3	1.71
ENSMUSG00000022218.16	Tgm1	-0.59	0.210132	0.77538	0.66	0.41	0.68	0.28	0.98	0.87	0.64	0.47
ENSMUSG00000025766.14	D3Ertd751e	-0.59	0.168217	0.75989	3.1	1.24	1.45	1.35	2.27	3	1.54	4.59
ENSMUSG00000052369.8	Tmem106c	-0.59	0.162467	0.75514	3.33	5.6	6.88	5.53	15	6.07	4.11	8.39
ENSMUSG00000020654.15	Adcy3	-0.59	0.163086	0.75562	2.51	1.23	1.82	2.44	3.73	5.1	2.28	1.73
ENSMUSG00000002992.17	Apoc2	-0.59	0.331036	0.82968	0.81	1.11	1.3	0.76	2.07	1.67	1.8	0.58
ENSMUSG00000052151.12	Plpp2	-0.59	0.186814	0.76797	9.18	16.32	8.2	13.78	37.07	9.99	11.24	22.03
ENSMUSG00000051486.5	Pcdhb11	-0.59	0.595574	0.91104	0.33	0.05	0.16	0.02	0.04	0.08	0.29	0.33
ENSMUSG00000040280.10	Ndufa4l2	-0.59	0.366503	0.83602	1.14	2.47	7.26	4.08	5.83	5.02	5.91	1.51
ENSMUSG00000005950.14	P2rx5	-0.59	0.587855	0.90801	1.32	0.15	1.81	0.42	0.24	2.42	1.68	0.58
ENSMUSG00000044006.8	Cilp2	-0.59	0.720568	0.94206	0.77	0.06	1.37	0.05	0.03	1.02	1.63	0.22
ENSMUSG00000040249.15	Lrp1	-0.59	0.344885	0.8301	74.66	20.99	23.12	20.38	72.59	47.63	16.27	84.6
ENSMUSG00000020889.11	Nr1d1	-0.59	0.449675	0.87116	5.02	0.87	3.44	2.04	1.56	6	2.02	9.43
ENSMUSG00000067276.5	Capn6	-0.59	0.590417	0.90903	7.42	2.03	3.6	0.86	0.68	9.73	9.64	3.21
ENSMUSG00000026199.17	Ankzf1	-0.58	0.0171214	0.68728	4.47	8.14	8.15	7.36	9.69	11.91	7.91	11.59
ENSMUSG00000041483.14	Zfp281	-0.58	0.0347654	0.70473	5.19	12.65	9.78	10.64	16.81	13.2	10.27	14.95
ENSMUSG00000026504.17	Sdccag8	-0.58	0.0453478	0.70473	5.16	3.88	6.32	3.58	7.57	6.92	4.45	8.19
ENSMUSG00000048450.10	Msx1	-0.58	0.0513912	0.70473	4.38	5.03	7.98	5.86	9.96	11.3	5.41	8.01
ENSMUSG00000037876.17	Jmjd1c	-0.58	0.0590946	0.71121	31.83	54.66	32.98	32.47	76.77	44.31	33.79	79.61
ENSMUSG00000039126.10	Prune2	-0.58	0.0844982	0.7274	37.68	84.16	74.06	113.15	113.29	111.55	80.57	122.94
ENSMUSG00000052656.12	Rnf103	-0.58	0.0856939	0.7274	9.13	9.4	8.82	10.64	23.07	9.43	9.39	18.83
ENSMUSG00000052684.4	Jun	-0.58	0.0890838	0.73038	30.86	34.13	28.22	39.36	97.2	36.7	34.21	47.81
ENSMUSG00000036206.12	Sh3bp4	-0.58	0.0983988	0.73488	4.15	4.43	3.84	2.92	7.52	5.42	2.93	9.36
ENSMUSG00000042207.17	Kdm5b	-0.58	0.0968613	0.73488	11.84	8.9	7.67	7.68	10.23	19.53	7.49	21.71
ENSMUSG00000030161.8	Gabarapl1	-0.58	0.106334	0.73955	14.49	13.96	21.2	29.47	37.84	21.84	18.8	41.37
ENSMUSG00000024854.4	Pold4	-0.58	0.114221	0.74502	26.78	21.77	59.45	40.98	65.91	44.26	49.58	46.98
ENSMUSG00000033540.18	Idua	-0.58	0.157865	0.7532	2.43	1.47	1.51	1.19	3.42	2.92	1.45	3.89
ENSMUSG00000037419.9	Endod1	-0.58	0.149252	0.7532	2.67	2.91	7.08	3.24	6.86	9.41	3.84	3.51
ENSMUSG00000036944.6	Tmem71	-0.58	0.329464	0.82968	0.34	0.19	0.27	0.26	0.57	0.35	0.16	0.81
ENSMUSG00000031438.11	Rnf128	-0.58	0.170017	0.76033	2.79	4.91	4.69	5.55	5.05	5.51	12.29	5.05
ENSMUSG00000094439.1	Gm21969	-0.58	0.539757	0.89447	0.07	0.05	0.01	0.02	0.14	0.01	0.04	0.05
ENSMUSG00000091477.1	Gm5799	-0.58	0.775116	0.95658	0	0.25	0	0.28	0.33	0.02	0	0.97
ENSMUSG00000019789.9	Hey2	-0.58	0.513744	0.88822	0.07	0.04	0.05	0.19	0.44	0.07	0.07	0.07
ENSMUSG00000040732.20	Erg	-0.58	0.289727	0.81056	1.35	0.74	0.63	0.6	0.57	1.61	1	2.14
ENSMUSG00000045968.7	Teddm2	-0.58	0.440482	0.86589	0.1	0.13	0.28	0.15	0.09	0.44	0.29	0.28
ENSMUSG00000049807.16	Arhgap23	-0.58	0.170526	0.76033	5.56	2.09	4.77	2.77	6.6	5.08	3.41	6.58
ENSMUSG00000053004.9	Hrh1	-0.58	0.403595	0.85158	0.29	0.25	0.34	0.33	1.15	0.35	0.21	0.32
ENSMUSG00000025357.8	Dgka	-0.58	0.204055	0.77129	2.71	2.82	3.28	4.29	10.83	2.69	3.61	4.86
ENSMUSG00000027377.2	Mall	-0.58	0.423109	0.85984	0.81	0.31	0.75	0.2	0.29	0.81	0.89	0.83
ENSMUSG00000074916.5	Chst14	-0.58	0.216445	0.7797	4.01	3.59	5.47	2.73	10.53	5.99	2.37	6.3
ENSMUSG00000021495.10	Fam193b	-0.58	0.187073	0.76797	10.51	7.96	6.43	6.52	13.76	8.82	4.96	20.17
ENSMUSG00000030711.16	Sult1a1	-0.58	0.563207	0.90091	1.66	0.12	0.41	0.43	0.26	0.54	0.89	1.96
ENSMUSG00000033526.16	Ppip5k1	-0.58	0.249857	0.80352	5.58	1.97	2.72	2.24	4.7	3	2.9	6.91
ENSMUSG00000024036.16	Slc37a1	-0.58	0.491274	0.88288	0.52	1.12	1.17	1.03	2.61	0.84	0.52	6.74
ENSMUSG00000028207.18	Asph	-0.58	0.253341	0.80456	18.26	6.79	21.11	5.73	13.19	36.12	14.27	14.81
ENSMUSG00000046572.10	Zfp518b	-0.58	0.322858	0.827	2.38	1.64	1.17	0.6	2.63	1.91	0.7	2.76
ENSMUSG00000024940.11	Ltbp3	-0.58	0.282081	0.80854	25.59	15.63	14.41	16.25	41.82	21.94	12.93	65.16
ENSMUSG00000022096.14	Hr	-0.58	0.328914	0.82933	3.25	1.56	7.64	2.37	5.18	3.35	8.64	2.09
ENSMUSG00000059040.5	Eno1b	-0.58	0.466965	0.87731	1.54	5.32	5.63	3.44	4.8	21.47	4.53	1.2
ENSMUSG00000040663.9	Clcf1	-0.58	0.343819	0.82968	9.41	7.6	6.6	9.66	35.69	4.52	8.71	20.85
ENSMUSG00000019528.18	Gyg	-0.58	0.357869	0.83456	12.74	5.49	19.92	6.25	7.84	25.89	21.43	8.28
ENSMUSG00000031075.18	Ano1	-0.58	0.341128	0.82968	12.62	8.58	10.01	40.05	41.31	17.7	8.93	39.71
ENSMUSG00000048988.8	Elfn1	-0.58	0.432812	0.86351	3.43	10.7	4.08	5.67	28.47	5.02	2.09	14.65
ENSMUSG00000004558.15	Ndrg2	-0.58	0.482951	0.88012	14.67	2.37	14.69	5.14	4.47	6.98	21.78	21.58
ENSMUSG00000014158.12	Trpv4	-0.58	0.4759	0.87939	6.59	7.25	2.58	3.69	24.74	2.47	2.58	15.98
ENSMUSG00000028126.16	Pip5k1a	-0.57	0.0150232	0.68728	9.38	11.85	11.24	8.7	16.5	17.17	14.63	14.95
ENSMUSG00000037499.9	Nenf	-0.57	0.0388825	0.70473	21.5	20.58	30.26	16.27	31.34	34.17	26.84	35.36
ENSMUSG00000022016.16	Akap11	-0.57	0.0443704	0.70473	14.47	22.77	19.39	19.41	24.28	34.68	37.78	22.47
ENSMUSG00000026034.17	Clk1	-0.57	0.0468556	0.70473	69.76	90.82	67.24	76.66	93.4	116.39	72.48	180.51
ENSMUSG00000057193.8	Slc44a2	-0.57	0.0495786	0.70473	27.86	29.16	52.5	31.11	51.96	56.87	54.35	42.45
ENSMUSG00000064289.15	Tank	-0.57	0.0521239	0.70473	10.31	14.02	17.15	13.82	32.09	20.68	12.52	19.25
ENSMUSG00000042997.13	Nhlrc3	-0.57	0.0649161	0.71745	3.53	4.13	4.15	3.46	8.62	5.22	3.14	7.15
ENSMUSG00000036390.8	Gadd45a	-0.57	0.0748554	0.7243	44.03	40.15	93.61	52.72	93.44	93.77	73.24	73.33
ENSMUSG00000035967.15	Ints6l	-0.57	0.103869	0.73955	2.3	1.86	1.94	1.59	2.82	3.34	1.61	3.48
ENSMUSG00000035840.7	Lysmd3	-0.57	0.104736	0.73955	5.57	8.16	6.01	8.98	19.94	6.73	10.01	8.13
ENSMUSG00000048581.12	E130311K13Rik	-0.57	0.166689	0.75858	2.79	1.42	1.67	1.44	4	2.36	1.66	2.55
ENSMUSG00000037031.10	Tspan15	-0.57	0.163853	0.75695	2.63	2.04	4.08	3.7	5.24	2.25	5.83	4.29
ENSMUSG00000037112.16	Sik2	-0.57	0.166227	0.75858	4.18	2.45	2.16	1.68	5.48	3.15	2.57	5.82
ENSMUSG00000018672.15	Copz2	-0.57	0.184676	0.76678	14.37	5.58	14.92	8.44	20.58	14.01	10.34	10.65
ENSMUSG00000070577.5	Gm572	-0.57	0.707221	0.93937	0.08	0.01	0.14	0.02	0	0.2	0.18	0.17
ENSMUSG00000060176.4	Kif27	-0.57	0.4394	0.86541	0.26	0.16	0.11	0.05	0.15	0.29	0.13	0.08
ENSMUSG00000078894.9	2210418O10Rik	-0.57	0.471017	0.87914	0.38	0.11	0.48	0.02	0.54	0.12	0.12	0.07
ENSMUSG00000035673.10	Sbno2	-0.57	0.164452	0.75754	15.14	15.27	16.31	11.72	43.35	13.06	12.29	32.17
ENSMUSG00000040283.14	Btnl9	-0.57	0.37582	0.84189	0.15	0.32	0.18	0.08	0.28	0.98	0.15	0.16
ENSMUSG00000015224.10	Cyp2j9	-0.57	0.506316	0.886	0.16	0.1	0.12	0.15	0.29	0.25	0.04	0.68
ENSMUSG00000029314.14	Gpat3	-0.57	0.257186	0.80456	1.37	0.85	1.26	1.88	3.01	1.85	0.8	2.63
ENSMUSG00000042284.10	Itga1	-0.57	0.168755	0.76033	5.78	8	4.97	7.16	17.5	10.57	3.79	12.02
ENSMUSG00000026471.14	Mr1	-0.57	0.201874	0.77129	3.11	2.21	5.51	4.16	6.23	8.76	2.39	5.53
ENSMUSG00000030638.13	Sh3gl3	-0.57	0.444146	0.86832	1.09	0.62	0.59	0.24	0.72	1.17	0.25	1.69
ENSMUSG00000047182.6	Irs3	-0.57	0.467077	0.87731	0.22	0.37	0.2	0.47	1.8	0.51	0.16	0.27
ENSMUSG00000038718.15	Pbx3	-0.57	0.182791	0.7654	10.59	24.24	15.17	12.26	46.27	15.79	10.88	24.64
ENSMUSG00000033769.16	Exoc6b	-0.57	0.188396	0.76899	13.51	9.56	5.58	7.96	21.76	8.9	8.11	23.52
ENSMUSG00000005886.14	Ncoa2	-0.57	0.190478	0.76966	9.68	8.36	5.68	5.82	12.3	14.54	4.1	21.42
ENSMUSG00000036599.10	Chst12	-0.57	0.257077	0.80456	3.87	3.5	4.68	4.24	14.11	3.83	2.58	8.01
ENSMUSG00000042684.8	Npl	-0.57	0.321887	0.827	3.13	2.51	1.24	4.44	8.87	4.1	1.71	4.38
ENSMUSG00000049871.14	Nlrc3	-0.57	0.472404	0.87914	1.08	0.25	0.63	0.19	0.21	1	0.95	0.88
ENSMUSG00000078954.9	Arhgap8	-0.57	0.512757	0.88821	0.85	13.48	6.02	5.51	9.22	3.28	2.15	6.34
ENSMUSG00000043252.8	Tmem64	-0.57	0.26356	0.80507	4.17	1.76	5.68	2.66	3.01	6.74	6.54	3.63
ENSMUSG00000022090.10	Pdlim2	-0.57	0.276905	0.80708	11.12	5.72	13.72	11.68	36.06	16.17	5.91	14.09
ENSMUSG00000056749.7	Nfil3	-0.57	0.319226	0.82662	3.4	3.4	9.22	6	18.91	3.55	6.76	5.44
ENSMUSG00000028073.15	Pear1	-0.57	0.293063	0.81311	7.11	5.71	3.42	6.94	12.45	7.8	3.3	18.14
ENSMUSG00000044912.10	Syt16	-0.57	0.73753	0.94575	0.02	1.52	2.66	0.96	0.09	1.56	0.73	6.87
ENSMUSG00000036699.12	Zcchc12	-0.57	0.5752	0.90451	0.23	16.17	1.41	1.36	2.42	4.17	1.56	2.13
ENSMUSG00000050737.13	Ptges	-0.57	0.454819	0.8748	4.19	3.98	5.76	0.53	1.73	6.89	3.39	3.79
ENSMUSG00000031740.8	Mmp2	-0.57	0.423804	0.85997	53.88	7.66	13.5	8.09	16.47	40.86	17.14	20.29
ENSMUSG00000049134.15	Nrap	-0.57	0.725755	0.94376	8.63	0.9	12.89	2.32	0.23	12.9	19.09	20.4
ENSMUSG00000040423.10	Rc3h1	-0.56	0.0144228	0.68728	8	10.49	7.74	10.62	15.54	14.62	9.13	15.77
ENSMUSG00000038495.14	Otud7b	-0.56	0.0209348	0.68885	9.78	11.23	15.13	13.92	19.28	21.9	17.49	20.58
ENSMUSG00000053581.13	Zfand2a	-0.56	0.0277631	0.70208	3.98	5.56	7.98	5.38	6.64	7.31	8.49	9.81
ENSMUSG00000057738.13	Sptan1	-0.56	0.0307669	0.70473	72.06	93.92	95.86	80.37	177.1	132.83	90.12	134.24
ENSMUSG00000044068.7	Zrsr1	-0.56	0.0330004	0.70473	3.4	3.26	4.05	6	6.2	6.16	5.25	6.01
ENSMUSG00000049624.14	Slc17a5	-0.56	0.0351322	0.70473	2.95	2.7	3.15	2.92	4.74	4.13	3.07	5.16
ENSMUSG00000033460.14	Armcx1	-0.56	0.048472	0.70473	5.99	6.5	7.1	6.37	9.2	15.53	7.86	8.04
ENSMUSG00000029009.17	Mthfr	-0.56	0.0512946	0.70473	5.39	5.91	7.78	4.83	11.83	12	5.54	8.2
ENSMUSG00000035776.14	Cd99l2	-0.56	0.0593115	0.71121	5.95	4.42	9.4	6.08	10.83	10.62	7.25	8.77
ENSMUSG00000033149.17	Phldb2	-0.56	0.0605048	0.71414	10.56	8.09	18.42	14.26	15.85	18.3	20.99	18.42
ENSMUSG00000019873.8	Reep3	-0.56	0.0688564	0.72337	8.31	11.11	11.33	10.89	22	10.52	10.16	20.59
ENSMUSG00000025217.15	Btrc	-0.56	0.0773224	0.7243	6.88	7.02	5.75	5.26	7.09	10.25	7.18	11.46
ENSMUSG00000021585.10	Cast	-0.56	0.0901744	0.73297	24.98	22.18	32.78	28.08	62.08	29.23	29.9	37.78
ENSMUSG00000041926.15	Rnpep	-0.56	0.110591	0.74439	5.27	5.23	7.33	6.98	8.73	16.71	5.18	8.44
ENSMUSG00000002803.14	Btbd6	-0.56	0.124966	0.74539	3.9	2.14	5.65	3.15	6.31	5.92	3.48	5.73
ENSMUSG00000042320.17	Prox2	-0.56	0.167622	0.75868	1.31	1.19	0.65	1.01	1.75	1.46	1.12	1.4
ENSMUSG00000046822.13	Slc39a3	-0.56	0.150815	0.7532	3.46	2.5	2.96	1.78	5.52	2.5	2.96	3.47
ENSMUSG00000001419.17	Mef2d	-0.56	0.131316	0.74594	10.52	7.56	11.96	7.11	9.23	21.47	10.78	14.64
ENSMUSG00000035735.10	Dagla	-0.56	0.182879	0.7654	0.86	0.88	0.53	0.84	2.1	0.93	0.66	1.44
ENSMUSG00000040033.16	Stat2	-0.56	0.146538	0.75152	6.31	7.68	6.68	3.6	11.32	5.69	4.99	18.33
ENSMUSG00000050677.2	Ccdc96	-0.56	0.295025	0.81406	0.17	0.25	0.17	0.11	0.4	0.15	0.22	0.25
ENSMUSG00000009654.4	Oit3	-0.56	0.495882	0.88344	0.04	0.04	0.1	0.05	0.03	0.12	0.14	0.07
ENSMUSG00000072974.4	Gm4787	-0.56	0.285524	0.80948	1.21	0.83	0.45	0.55	1.23	0.98	0.57	2.1
ENSMUSG00000078905.8	Gm14393	-0.56	0.548207	0.8956	0.58	0.09	0.43	0.21	0.32	0.6	0.15	0.93
ENSMUSG00000066191.12	Anks6	-0.56	0.325506	0.82813	1.04	0.9	0.53	0.34	1.4	0.87	0.48	1.17
ENSMUSG00000037843.6	Vstm2l	-0.56	0.719233	0.94188	0.1	0.23	0.16	0.14	0.01	0.22	2.63	0.31
ENSMUSG00000041075.8	Fzd7	-0.56	0.187338	0.76797	3.08	6.22	10.38	6.85	5.23	13.54	8.16	10.79
ENSMUSG00000031488.14	Rab11fip1	-0.56	0.191201	0.76968	3.56	6.19	3.35	3.72	10.91	3.01	4.53	8.85
ENSMUSG00000028088.14	Fmo5	-0.56	0.498734	0.88359	1.18	0.21	0.27	0.35	1.25	0.48	0.21	1.03
ENSMUSG00000039007.10	Cpq	-0.56	0.27481	0.80708	6.52	3.01	12.25	7.62	13.49	14.95	4.98	8.13
ENSMUSG00000022146.12	Osmr	-0.56	0.309386	0.82279	7.02	2.15	4.9	3.1	12.35	4.63	2.97	7.36
ENSMUSG00000003032.8	Klf4	-0.56	0.382546	0.84526	3.59	2.72	3.82	2.47	14.43	1.62	4.01	3.34
ENSMUSG00000015766.14	Eps8	-0.56	0.333367	0.82968	18.09	34.17	7.68	21.6	48.49	13.37	15.28	45.37
ENSMUSG00000056602.11	Fry	-0.56	0.506594	0.88602	6.76	1.15	7.8	3.12	1.85	15.89	6.48	6.91
ENSMUSG00000048776.8	Pthlh	-0.56	0.607862	0.9146	32.11	47.26	8.09	41.47	253.12	6.78	22.86	68.07
ENSMUSG00000029190.19	D5Ertd579e	-0.55	0.0250925	0.6951	9	9.67	11.88	9.44	17.96	14.08	9.92	19.85
ENSMUSG00000017667.9	Zfp334	-0.55	0.0308476	0.70473	1.38	2.32	2.51	1.49	3.04	2.73	2.1	2.95
ENSMUSG00000029833.17	Trim24	-0.55	0.0476808	0.70473	5.24	8.73	6.09	6.27	11.28	6.54	7.57	13.63
ENSMUSG00000038022.11	Mindy4	-0.55	0.0812825	0.72464	2.47	2.54	2.12	1.5	3.69	2.93	2.15	3.44
ENSMUSG00000027947.11	Il6ra	-0.55	0.0719448	0.72423	2.3	2.1	1.82	1.62	4.32	2.41	2.08	2.81
ENSMUSG00000006464.9	Bbs1	-0.55	0.0913087	0.73297	1.51	1.18	1.44	1.26	1.46	1.78	1.9	2.38
ENSMUSG00000042700.16	Sipa1l1	-0.55	0.0869668	0.7274	13.01	8.38	11.87	8.86	21.27	14.45	9.5	22.83
ENSMUSG00000017144.8	Rnd3	-0.55	0.0917857	0.73297	24.36	16.51	17.7	14.11	37.46	27.26	25.51	18.52
ENSMUSG00000024130.16	Abca3	-0.55	0.101053	0.73722	4.25	3.11	2.03	2.99	5.39	3.67	2.98	6.85
ENSMUSG00000048720.8	Tbc1d12	-0.55	0.12048	0.74502	1.9	1.22	1.82	0.97	2.26	2.59	1.68	1.67
ENSMUSG00000020491.15	2810021J22Rik	-0.55	0.129207	0.74594	1.84	1.07	0.96	1.16	2.6	1.49	1.35	2.12
ENSMUSG00000073599.10	Ecscr	-0.55	0.169517	0.76033	4.34	2.99	4.15	2.73	6.25	6.12	2.74	6.88
ENSMUSG00000049044.16	Rapgef4	-0.55	0.208972	0.77538	0.67	0.53	0.77	0.36	0.74	1.57	0.62	0.66
ENSMUSG00000046417.14	Lrrc75a	-0.55	0.15738	0.7532	1.93	3.54	4.19	3.35	7.92	2.96	3.22	4.16
ENSMUSG00000024544.9	Ldlrad4	-0.55	0.144401	0.74927	4.25	3.17	6.48	3.16	5.36	7.3	3.55	8.99
ENSMUSG00000038072.14	Galnt11	-0.55	0.13718	0.74768	7.91	5.47	5.28	4.07	12.22	8.09	4.74	11.98
ENSMUSG00000031503.13	Col4a2	-0.55	0.136365	0.74768	29.45	24.28	18.62	24.82	56.84	45.9	17.43	33.53
ENSMUSG00000050147.9	F2rl3	-0.55	0.337063	0.82968	0.12	0.24	0.19	0.23	0.24	0.4	0.33	0.16
ENSMUSG00000016526.8	Dyrk3	-0.55	0.254934	0.80456	0.3	1.34	0.53	0.46	0.79	1.24	0.98	0.42
ENSMUSG00000044712.15	Slc38a6	-0.55	0.150032	0.7532	10.05	8.92	10.76	9.83	7.03	22.81	12.49	17.84
ENSMUSG00000022994.9	Adcy6	-0.55	0.142268	0.74855	7.73	5.31	10.29	11.27	19.97	14.74	6.22	11.51
ENSMUSG00000061531.8	Tmem236	-0.55	0.432209	0.86351	0.06	0.04	0.07	0.03	0.05	0.09	0.12	0.05
ENSMUSG00000005611.15	Mrvi1	-0.55	0.309155	0.82277	0.35	0.13	0.91	0.24	0.49	0.77	0.29	0.31
ENSMUSG00000027624.19	Epb41l1	-0.55	0.165574	0.75858	3.52	3.94	5.38	3.45	9.22	7.59	3.24	6.31
ENSMUSG00000049630.6	C1ql3	-0.55	0.718734	0.94188	0.09	0	0.08	0.02	0.01	0.01	0.21	0.07
ENSMUSG00000036186.5	Dipk1b	-0.55	0.326575	0.82933	0.77	0.84	1.95	0.81	1.99	2.79	0.68	1.24
ENSMUSG00000021259.5	Cyp46a1	-0.55	0.417515	0.85818	1.28	0.38	0.46	0.43	0.4	1.03	0.46	2.11
ENSMUSG00000039232.12	Stx11	-0.55	0.187208	0.76797	2.79	2.96	10.26	3.49	4.74	6.47	6.25	6.02
ENSMUSG00000040875.12	Osbpl10	-0.55	0.44703	0.86937	0.43	0.25	0.39	0.35	0.22	0.6	0.98	0.47
ENSMUSG00000032462.14	Pik3cb	-0.55	0.186651	0.76797	2.48	1.87	6.75	2.51	4.03	5.75	4.08	3.45
ENSMUSG00000066621.12	Tecpr1	-0.55	0.189898	0.76966	6.97	7.13	4.37	6.3	13.88	6.72	4.95	18.47
ENSMUSG00000021728.8	Emb	-0.55	0.211007	0.77658	79.1	190.01	89.72	209.66	398.88	150.96	149.68	146.24
ENSMUSG00000056492.6	Adgrf5	-0.55	0.202667	0.77129	5.43	6.61	4.1	3.22	11.52	5.83	3.91	5.35
ENSMUSG00000063972.13	Nr6a1	-0.55	0.335654	0.82968	2.16	1.02	0.81	0.45	1.23	0.63	2.06	3.46
ENSMUSG00000034911.8	Ushbp1	-0.55	0.39355	0.84916	2.15	0.58	0.58	0.69	0.67	2.66	0.77	1.62
ENSMUSG00000030621.17	Me3	-0.55	0.515728	0.88876	2.12	0.19	2.21	0.38	0.73	0.56	1.14	1.65
ENSMUSG00000060224.4	Pyroxd2	-0.55	0.453809	0.87473	3.29	0.47	1.17	0.94	2.02	1.27	0.85	5.27
ENSMUSG00000071076.6	Jund	-0.55	0.252935	0.80456	15.19	25.04	25.5	20.75	70.35	14.93	39.79	22.19
ENSMUSG00000038351.14	Sgsm2	-0.55	0.289232	0.81044	5.86	5.33	2.57	3.98	11.78	2.82	4.72	11.21
ENSMUSG00000021904.6	Sema3g	-0.55	0.502486	0.88537	0.63	0.4	2.43	0.91	0.53	1.01	3.9	0.93
ENSMUSG00000019796.12	Lrp11	-0.55	0.49414	0.88344	2.96	2.99	0.71	0.68	6.45	0.67	1.93	1.6
ENSMUSG00000040998.18	Npnt	-0.55	0.316458	0.82616	20.02	14.03	21.93	13.73	10.18	56.76	23.05	30.7
ENSMUSG00000050271.12	Prag1	-0.55	0.369227	0.83819	5.12	5.1	3.14	2.07	9.74	3.89	1.83	11.69
ENSMUSG00000033763.14	Mtss1l	-0.55	0.430821	0.86259	10.85	2.21	11.13	2.92	3.96	12.59	8.28	8.41
ENSMUSG00000067818.6	Myl9	-0.55	0.578395	0.9051	5.97	9.71	46.59	22.46	14.59	117.12	26.48	4.99
ENSMUSG00000041096.13	Tspyl2	-0.54	0.021705	0.69276	8.19	7.47	8.16	9.15	15.6	11.42	8.9	11.66
ENSMUSG00000044098.14	Rsbn1	-0.54	0.0219326	0.69276	3.61	3.85	4.29	4.47	4.85	6.83	5.69	5.56
ENSMUSG00000038174.14	Fam126b	-0.54	0.0258901	0.6951	3.53	4.07	3.76	3.48	4.79	5.58	3.76	7.64
ENSMUSG00000036099.16	Vezt	-0.54	0.0271423	0.70059	4.3	4.58	6.22	4.57	5.93	7.87	5.27	7.58
ENSMUSG00000026311.16	Asb1	-0.54	0.0417392	0.70473	3.03	2.81	3.97	2.35	4.82	4.71	3.55	4.37
ENSMUSG00000026473.16	Glul	-0.54	0.0447293	0.70473	34.37	67.81	56.47	59.14	74.5	81.05	90.77	68.41
ENSMUSG00000004815.12	Dgkq	-0.54	0.0512833	0.70473	4.46	4.62	3.64	3.15	7.03	5.4	4	7.74
ENSMUSG00000032594.11	Ip6k1	-0.54	0.0492937	0.70473	18.11	18.08	15.18	16.64	35.66	19.43	16.12	30.61
ENSMUSG00000022610.10	Mapk12	-0.54	0.0582687	0.71121	6.6	11.68	6.64	5.27	10.32	12.7	9.92	11.88
ENSMUSG00000047888.10	Tnrc6b	-0.54	0.0631968	0.71745	19.32	26.19	20.29	32.55	44.37	51.19	24.29	32.03
ENSMUSG00000004947.15	Dtx2	-0.54	0.0657248	0.72028	3.42	4.26	7.25	3.31	8.03	5.64	5.53	5.73
ENSMUSG00000032501.9	Trib1	-0.54	0.0633448	0.71745	4.04	4.85	5.26	6.59	10.16	5.02	7.49	8.28
ENSMUSG00000117975.1	Itprip	-0.54	0.072977	0.72423	1.87	3.09	3.54	2.9	6.11	3.47	3.49	3.62
ENSMUSG00000049288.4	Lix1l	-0.54	0.0707118	0.72393	10.36	8.63	12.97	12.61	19.51	22.68	11.12	13.38
ENSMUSG00000034462.9	Pkd2	-0.54	0.0804371	0.7243	20.32	19.12	16.11	17.43	34.93	27.71	13.5	35.14
ENSMUSG00000032606.7	Nicn1	-0.54	0.0983008	0.73488	3.22	2.39	3.9	2.06	4.46	3.62	3.84	3.53
ENSMUSG00000036698.11	Ago2	-0.54	0.0907474	0.73297	13.23	21.84	28.96	19.53	36.05	53.79	22.61	22.38
ENSMUSG00000041992.9	Rapgef5	-0.54	0.0984259	0.73488	1.64	2.36	2.49	2.37	4.87	3.29	2.13	2.81
ENSMUSG00000026922.13	Agpat2	-0.54	0.101331	0.73722	6.06	10.45	11.91	10.64	22.92	10.26	11.39	11.96
ENSMUSG00000073633.9	Fbxo36	-0.54	0.143229	0.74872	1.78	5.75	2.88	4.07	5.87	4.36	4.24	4.73
ENSMUSG00000027381.16	Bcl2l11	-0.54	0.115487	0.74502	5.29	5.84	8.37	4.64	12.79	10.94	4.06	10.12
ENSMUSG00000042289.11	Hsd3b7	-0.54	0.125237	0.74539	13.62	14.4	18.54	9.12	29.39	12.91	14.17	25.52
ENSMUSG00000037235.13	Mxd4	-0.54	0.127005	0.74594	18.03	9.54	14.04	15.22	25.16	17.09	12.46	26.88
ENSMUSG00000074238.6	Ap1ar	-0.54	0.132733	0.74706	9.41	21.13	11.4	16.4	45.32	20.18	14.32	16.04
ENSMUSG00000087119.4	Atg4a-ps	-0.54	0.263413	0.80507	0.46	0.34	0.72	0.43	0.58	0.77	0.88	0.47
ENSMUSG00000054823.16	Nsd3	-0.54	0.139989	0.74828	20.05	19.72	9.65	13.18	25.59	17.88	14.34	32.85
ENSMUSG00000038298.14	Pdzk1	-0.54	0.681706	0.93366	0.11	0.01	0.14	0.01	0.01	0.1	0.15	0.01
ENSMUSG00000030699.16	Tbx6	-0.54	0.424963	0.86074	0.35	0.17	0.34	0.12	0.31	0.28	0.18	0.71
ENSMUSG00000041445.9	Mmrn2	-0.54	0.229471	0.79089	2.16	1.62	1.94	1.03	1.19	3.48	1.7	3.33
ENSMUSG00000016942.6	Tmprss6	-0.54	0.63613	0.92273	0.04	0.09	0.18	0.09	0.58	0.28	0.2	0.01
ENSMUSG00000020782.18	Llgl2	-0.54	0.504515	0.886	0.28	0.89	0.32	0.07	1.52	0.33	0.25	0.4
ENSMUSG00000032322.14	Pstpip1	-0.54	0.265901	0.80507	3.41	2.91	6.88	1.4	3.7	4.15	4.27	3.58
ENSMUSG00000066235.7	Pomgnt2	-0.54	0.564893	0.90118	0.94	0.22	0.15	0.1	0.32	0.09	0.45	0.9
ENSMUSG00000035877.17	Zhx3	-0.54	0.191765	0.76993	3.98	1.79	5.28	1.82	3.99	4.39	3.43	4.02
ENSMUSG00000040447.15	Spns2	-0.54	0.316718	0.82616	2.14	0.86	1.19	0.54	0.99	1.46	1.47	2.88
ENSMUSG00000034591.5	Slc41a2	-0.54	0.230827	0.79111	3.87	3.19	5.19	3.33	10.3	2.75	3.91	4.6
ENSMUSG00000028341.9	Nr4a3	-0.54	0.521563	0.88989	0.59	0.23	0.14	0.18	0.99	0.11	0.13	0.43
ENSMUSG00000056313.5	Tcim	-0.54	0.214795	0.77948	47.17	80.93	30.12	56.48	119.48	37.43	82.15	78.85
ENSMUSG00000071324.11	Armc2	-0.54	0.486462	0.88146	1.87	1.56	0.56	0.59	3.29	0.42	0.7	2.85
ENSMUSG00000074892.9	B3galt5	-0.54	0.726107	0.94376	0.06	0.33	1.1	0.16	0.01	1.31	0.94	0.19
ENSMUSG00000069892.9	9930111J21Rik2	-0.54	0.241658	0.79731	2.7	2.79	3.47	1.26	4.64	2.06	1.99	6.35
ENSMUSG00000037921.15	Ddx60	-0.54	0.377622	0.84335	1.75	0.56	1.68	0.33	0.88	1.46	0.64	2.05
ENSMUSG00000059970.7	Hspa2	-0.54	0.236825	0.79473	3.89	5.27	11.67	8.37	15	5.7	12.3	7.52
ENSMUSG00000078937.8	Cpt1b	-0.54	0.32818	0.82933	3.03	1.54	2.19	2.18	2.42	3.93	3.82	5.21
ENSMUSG00000039953.13	Clstn1	-0.54	0.250497	0.8043	8.38	3.35	9.59	6.6	17.33	9.36	4.75	9.74
ENSMUSG00000079084.10	Ccdc82	-0.54	0.322243	0.827	5.85	2.95	4.41	2.74	7.16	3.45	2.4	13.9
ENSMUSG00000063296.5	Tmem117	-0.54	0.337584	0.82968	2.72	2.93	7.01	8.51	6.4	4.57	14.09	4.77
ENSMUSG00000034006.17	Pqlc1	-0.54	0.342714	0.82968	5.92	11.87	5.7	4.87	30.25	5.58	6.05	7.33
ENSMUSG00000042286.13	Stab1	-0.54	0.318196	0.82616	25.28	8.04	6.3	14.85	22.21	25.29	12.32	14.63
ENSMUSG00000031486.15	Adgra2	-0.54	0.374204	0.84112	25.25	16.38	13.92	10.87	52.98	11.36	10.18	47.47
ENSMUSG00000045005.9	Fzd5	-0.54	0.453124	0.87473	0.98	3.05	0.95	1.67	9.71	1.42	0.85	1.92
ENSMUSG00000036103.9	Colec12	-0.54	0.437441	0.86497	8.02	2.93	2.29	2.36	3.2	18.5	3.05	4.56
ENSMUSG00000040274.11	Cdk6	-0.54	0.418081	0.85818	20.25	12.38	8.69	12.3	44.63	12.75	5.64	38.69
ENSMUSG00000008575.17	Nfib	-0.54	0.526773	0.89063	5.75	0.71	3.27	0.96	0.96	4.75	2.37	5.79
ENSMUSG00000027589.14	Pcmtd2	-0.53	0.0256764	0.6951	13.97	15.44	12.45	16.64	25.71	18.57	16.01	29.97
ENSMUSG00000028041.17	Adam15	-0.53	0.0348348	0.70473	11.19	14.15	9.41	9.27	16.07	19.59	11.89	16.69
ENSMUSG00000042599.8	Kdm7a	-0.53	0.0383377	0.70473	6.55	6.68	9.25	10.29	12.53	10.86	8.72	14.63
ENSMUSG00000029469.14	Ift81	-0.53	0.0488597	0.70473	4.33	4.16	5.8	6.5	9.62	7.44	5.21	8.77
ENSMUSG00000029998.14	Pcyox1	-0.53	0.0521328	0.70473	15	19.47	12.47	15.56	33.81	15.31	15.58	24.6
ENSMUSG00000024759.14	Atl3	-0.53	0.0630982	0.71745	15.36	15.51	14.01	17.06	31.34	16.7	15.95	30.59
ENSMUSG00000020315.18	Sptbn1	-0.53	0.0686668	0.72302	59.47	36.34	58.31	48.4	79.62	81.6	54.14	79.5
ENSMUSG00000026393.10	Nek7	-0.53	0.0695374	0.72346	26.78	20.76	32.54	25.41	28.77	45.01	31.42	49.83
ENSMUSG00000038451.13	Spsb2	-0.53	0.0745642	0.7243	12.12	8.3	13.45	11.5	21.21	12.57	15.72	15.02
ENSMUSG00000021285.15	Ppp1r13b	-0.53	0.0815691	0.72495	2.3	1.75	2.21	1.3	2.54	2.74	2.07	3.12
ENSMUSG00000089715.12	Cbx6	-0.53	0.0771215	0.7243	10.43	14.63	14.55	24.45	27.56	31.13	16.66	18.91
ENSMUSG00000005897.14	Nr2c1	-0.53	0.106591	0.7398	1.63	1	2.12	1.94	2.43	2.41	1.81	2.33
ENSMUSG00000029060.17	Mib2	-0.53	0.0960543	0.73484	7.2	4.76	8.61	6.7	13.53	9.67	7.24	9.52
ENSMUSG00000046982.11	Tshz1	-0.53	0.106491	0.73955	3.69	2.49	3.99	5.31	6.95	5.68	3.44	6.62
ENSMUSG00000031015.8	Swap70	-0.53	0.107446	0.73982	5.37	8.67	12.03	6.07	16.56	11.81	7.48	9.54
ENSMUSG00000001143.13	Lman2l	-0.53	0.121169	0.74502	5.75	3.71	4.06	4.42	5.25	10.01	4.74	8.69
ENSMUSG00000028211.11	Trp53inp1	-0.53	0.117981	0.74502	8.29	7.67	11.97	8.1	8.43	20.11	12.66	12.44
ENSMUSG00000048550.17	Thnsl1	-0.53	0.157651	0.7532	2.07	1.64	1.7	0.78	2.03	2.15	1.72	2.29
ENSMUSG00000038507.6	Parp12	-0.53	0.141288	0.74828	6.62	9.23	10.58	6.68	19.21	8.61	6.93	17.68
ENSMUSG00000046562.5	Unc119b	-0.53	0.14832	0.7532	7.48	11.01	7.13	11	24.22	8.38	8.06	16.62
ENSMUSG00000014077.13	Chp1	-0.53	0.148483	0.7532	12.77	23.11	33.79	25.95	58.72	25.9	28.58	28.33
ENSMUSG00000099041.1	Gm28035	-0.53	0.274251	0.80708	0.42	0.24	0.51	0.51	0.57	1.06	0.5	0.36
ENSMUSG00000063529.3	Stmnd1	-0.53	0.428632	0.86204	0.15	0.1	0.32	0.26	0.17	0.37	0.36	0.25
ENSMUSG00000013076.17	Amotl1	-0.53	0.166827	0.75858	19.83	8.29	16.84	10.67	23.5	19.65	12.4	22.38
ENSMUSG00000070056.6	Mfhas1	-0.53	0.174486	0.7624	6.45	8.08	4.01	2.61	7.49	5.61	7.4	8.53
ENSMUSG00000070643.11	Sox13	-0.53	0.248904	0.80233	0.98	2.7	2.13	3.35	5.17	2.38	1.69	3.47
ENSMUSG00000032220.10	Myo1e	-0.53	0.178389	0.7641	13.46	11.99	14.31	23.05	45.9	17.86	14.97	20.97
ENSMUSG00000059824.12	Dbp	-0.53	0.181777	0.7654	26.26	12.97	15.85	20.77	22.59	21.99	20.83	42.49
ENSMUSG00000081948.4	Olfr1191-ps1	-0.53	0.716043	0.94188	0.09	0.01	0.14	0.02	0.05	0.07	0.01	0.92
ENSMUSG00000051599.4	Pcdhb2	-0.53	0.621955	0.91956	0.16	0.06	0.84	0.04	0.07	0.17	0.1	0.81
ENSMUSG00000036249.16	Rbm43	-0.53	0.260231	0.80456	3.97	2.54	2.94	1.64	6.1	3.36	1.85	3.88
ENSMUSG00000057440.8	Mpp7	-0.53	0.217151	0.78052	2.04	4.04	1.79	3.42	6.54	2.7	2.34	6.87
ENSMUSG00000078866.10	Zfp970	-0.53	0.333988	0.82968	3.37	1.42	3.49	1.86	3.07	4.08	1.67	6.17
ENSMUSG00000034997.5	Htr2a	-0.53	0.728437	0.9442	0.2	0.07	0.04	0.02	1.12	0.02	0.01	0.19
ENSMUSG00000031627.9	Irf2	-0.53	0.215706	0.77948	12.4	7.01	6.09	5.51	10.88	8.81	5.96	20.03
ENSMUSG00000005686.17	Ampd3	-0.53	0.228899	0.79089	2.6	1.81	4.84	4.27	3.42	3.59	6.88	6.11
ENSMUSG00000010751.15	Tnfrsf22	-0.53	0.351825	0.83327	1.78	1.05	3.66	1.33	1.39	3.01	2.16	3.79
ENSMUSG00000070424.12	Art5	-0.53	0.559558	0.89972	0.86	0.42	2.22	0.42	0.24	2.21	1.8	1.6
ENSMUSG00000039782.14	Cpeb2	-0.53	0.320773	0.827	1.77	0.57	1.2	0.46	0.99	2.17	0.91	1.89
ENSMUSG00000018906.14	P4ha2	-0.53	0.255637	0.80456	7.24	6.32	15.92	3.55	13.94	6.03	11.79	8.95
ENSMUSG00000029720.9	Gm20605	-0.53	0.275509	0.80708	3.98	2.08	1.4	2.18	3.22	2.88	1.93	7.7
ENSMUSG00000041268.17	Dmxl2	-0.53	0.284269	0.80873	2.4	1.8	2.43	1.33	4.12	1.95	1.55	5.27
ENSMUSG00000041836.10	Ptpre	-0.53	0.299434	0.81587	3.96	3.61	6.3	3.24	9.53	6.73	2.06	10.56
ENSMUSG00000024222.17	Fkbp5	-0.53	0.300257	0.81587	6.44	27.47	8.04	19.9	15.82	11.85	26.74	23.73
ENSMUSG00000053137.7	Mapk11	-0.53	0.419458	0.8584	5.76	17.9	4.18	10.68	34.59	6.23	5.37	17.44
ENSMUSG00000018927.3	Ccl6	-0.53	0.525294	0.89022	10.92	7.13	9.76	11.24	65.43	3.92	7.7	15.34
ENSMUSG00000029163.9	Emilin1	-0.53	0.478483	0.87939	17.63	4.96	17.74	7.12	23.06	41.63	3.89	13.76
ENSMUSG00000026788.13	Zbtb43	-0.52	0.0180896	0.68728	3.7	6.65	4.65	5.55	8.34	5.56	7.65	7.58
ENSMUSG00000068036.15	Afdn	-0.52	0.037971	0.70473	12.78	9.88	10.74	13.59	18.19	15.85	13.52	21.51
ENSMUSG00000048249.14	Crebrf	-0.52	0.0502933	0.70473	10.48	12.86	11.94	13.75	23.31	16.17	13.74	23.3
ENSMUSG00000033319.5	Fem1c	-0.52	0.0537946	0.70803	8.68	12.74	10.6	13.57	20.68	11.98	12.17	22.32
ENSMUSG00000016481.15	Cr1l	-0.52	0.0548884	0.71121	16.02	22.03	21.37	19.28	31.47	27.35	17.26	36.11
ENSMUSG00000028559.17	Osbpl9	-0.52	0.0628718	0.71745	21.91	24.1	29.26	22.49	57.66	32.34	29.7	30.63
ENSMUSG00000032965.11	Ift57	-0.52	0.074629	0.7243	4.14	4.98	4.93	4.93	9.14	6.39	7.13	5.08
ENSMUSG00000026944.18	Abca2	-0.52	0.0894866	0.73156	2.66	2.54	3.78	2.37	3.58	3.76	2.94	7.19
ENSMUSG00000049550.17	Clip1	-0.52	0.0976671	0.73488	14.17	9.59	21	14.24	19.89	21.33	17.08	26.36
[truncated: 12,480 more rows]
