# Supplementary material for: PAX3-FOXO1 dictates myogenic reprogramming and rhabdomyosarcoma identity in endothelial progenitors
Source: Nat Commun. 2023 Nov 15;14:7291. doi: 10.1038/s41467-023-43044-1 (PMC10651858; doi:10.1038/s41467-023-43044-1)
Supplement: Supplementary file 13 — Dataset 12 [file 41467_2023_43044_MOESM13_ESM.xlsx]

## Sheet: Sheet1
Supplementary Data 12 – TCP compared to ARMS PCGP GSEA. GSEA uses a weighted Kolmogorov-Smirnov test and reports both multiple testing-corrected and uncorrected values
Source	SIZE	ES	NES	NOM.p.val	FDR.q.val
WONG_MITOCHONDRIA_GENE_MODULE	196	-0.732628	-2.18609	0	0
BURTON_ADIPOGENESIS_6	179	-0.719118	-2.16017	0	0
MOOTHA_VOXPHOS	71	-0.788274	-2.13136	0	0
RICKMAN_HEAD_AND_NECK_CANCER_F	51	-0.808714	-2.07326	0	0
KAAB_HEART_ATRIUM_VS_VENTRICLE_DN	234	-0.680226	-2.06526	0	0
RUAN_RESPONSE_TO_TNF_DN	77	-0.751183	-2.04232	0	0
MOOTHA_HUMAN_MITODB_6_2002	382	-0.633202	-1.98283	0	6.66441e-05
RUAN_RESPONSE_TO_TNF_TROGLITAZONE_DN	37	-0.790382	-1.9485	0	0.000235983
NAKAYAMA_SOFT_TISSUE_TUMORS_PCA2_DN	66	-0.719296	-1.91276	0	0.000266137
CHIANG_LIVER_CANCER_SUBCLASS_PROLIFERATION_DN	103	-0.675127	-1.91041	0	0.000291484
MOOTHA_MITOCHONDRIA	400	-0.608092	-1.9103	0	0.000267193
OHGUCHI_LIVER_HNF4A_TARGETS_UP	36	-0.790912	-1.90007	0	0.000451654
WANG_CLASSIC_ADIPOGENIC_TARGETS_OF_PPARG	27	-0.810576	-1.87063	0	0.00102166
LANDIS_ERBB2_BREAST_PRENEOPLASTIC_DN	55	-0.711251	-1.85553	0	0.00127096
LEE_LIVER_CANCER_DENA_DN	43	-0.731612	-1.84745	0	0.00145555
HUMMERICH_MALIGNANT_SKIN_TUMOR_DN	16	-0.8757	-1.84614	0	0.00146273
LANDIS_ERBB2_BREAST_TUMORS_324_DN	146	-0.623875	-1.83235	0	0.00185245
MEBARKI_HCC_PROGENITOR_WNT_DN_BLOCKED_BY_FZD8CRD	44	-0.726581	-1.83078	0	0.00192071
YAUCH_HEDGEHOG_SIGNALING_PARACRINE_DN	156	-0.620172	-1.83045	0	0.00182468
LANDIS_ERBB2_BREAST_TUMORS_65_DN	37	-0.729679	-1.82178	0	0.00228997
BURTON_ADIPOGENESIS_5	113	-0.637036	-1.81349	0	0.00269074
STEIN_ESRRA_TARGETS_UP	349	-0.576972	-1.80023	0	0.00386041
STARK_PREFRONTAL_CORTEX_22Q11_DELETION_DN	482	-0.564144	-1.79384	0	0.00444897
STEGER_ADIPOGENESIS_UP	21	-0.80309	-1.77904	0	0.00626209
CHEMELLO_SOLEUS_VS_EDL_MYOFIBERS_UP	20	-0.80698	-1.77852	0	0.00612258
SHETH_LIVER_CANCER_VS_TXNIP_LOSS_PAM4	221	-0.590189	-1.77662	0	0.00615266
RODWELL_AGING_KIDNEY_NO_BLOOD_DN	123	-0.615373	-1.77488	0	0.00608408
VECCHI_GASTRIC_CANCER_EARLY_DN	252	-0.58214	-1.76404	0	0.00707918
GAZDA_DIAMOND_BLACKFAN_ANEMIA_MYELOID_DN	32	-0.729533	-1.75485	0	0.00844814
BOYAULT_LIVER_CANCER_SUBCLASS_G123_DN	35	-0.734506	-1.75187	0	0.00870599
MOOTHA_FFA_OXYDATION	23	-0.782706	-1.74786	0	0.00907706
MEBARKI_HCC_PROGENITOR_WNT_DN	53	-0.680061	-1.74663	0.00137741	0.00897743
WAKABAYASHI_ADIPOGENESIS_PPARG_RXRA_BOUND_WITH_H4K20ME1_MARK	139	-0.60198	-1.73303	0	0.011576
EBAUER_MYOGENIC_TARGETS_OF_PAX3_FOXO1_FUSION	47	-0.676337	-1.72868	0.00144928	0.0122729
MOOTHA_PGC	397	-0.551752	-1.72357	0	0.0133739
BERTUCCI_INVASIVE_CARCINOMA_DUCTAL_VS_LOBULAR_DN	45	-0.679864	-1.72317	0	0.0130842
VERHAAK_GLIOBLASTOMA_NEURAL	101	-0.61495	-1.71733	0	0.0144254
EBAUER_TARGETS_OF_PAX3_FOXO1_FUSION_UP	162	-0.58267	-1.71491	0	0.0146934
HOLLERN_MICROACINAR_BREAST_TUMOR_UP	35	-0.707521	-1.71263	0	0.0150533
DESERT_PERIPORTAL_HEPATOCELLULAR_CARCINOMA_SUBCLASS_UP	90	-0.617705	-1.71004	0	0.015409
FLECHNER_BIOPSY_KIDNEY_TRANSPLANT_REJECTED_VS_OK_DN	466	-0.541609	-1.70999	0	0.015067
GERHOLD_ADIPOGENESIS_UP	47	-0.670791	-1.70865	0	0.0151342
HUMMERICH_BENIGN_SKIN_TUMOR_DN	17	-0.815818	-1.70665	0	0.0153923
TANG_SENESCENCE_TP53_TARGETS_UP	27	-0.744075	-1.70154	0.00148588	0.016698
MOOTHA_GLYCOGEN_METABOLISM	18	-0.790394	-1.70031	0.0016129	0.016704
KAYO_CALORIE_RESTRICTION_MUSCLE_DN	69	-0.627654	-1.69463	0	0.0183986
MIKKELSEN_IPS_ICP_WITH_H3K27ME3	28	-0.72894	-1.68611	0.00154321	0.0208929
MCBRYAN_PUBERTAL_BREAST_4_5WK_DN	185	-0.56841	-1.67963	0	0.0233205
SMID_BREAST_CANCER_LUMINAL_A_UP	70	-0.623473	-1.67939	0	0.0229176
MOOTHA_TCA	15	-0.823198	-1.67868	0.0016129	0.022747
CHIANG_LIVER_CANCER_SUBCLASS_CTNNB1_UP	136	-0.576546	-1.67626	0	0.0232865
CADWELL_ATG16L1_TARGETS_UP	71	-0.62296	-1.67574	0	0.023048
IKEDA_MIR30_TARGETS_DN	20	-0.755066	-1.67076	0.00329489	0.0249955
TERAO_AOX4_TARGETS_SKIN_DN	20	-0.753956	-1.66322	0.00159744	0.0281664
CUI_TCF21_TARGETS_DN	28	-0.724961	-1.66207	0	0.0282394
RODWELL_AGING_KIDNEY_DN	118	-0.580879	-1.65978	0	0.0289428
LI_ADIPOGENESIS_BY_ACTIVATED_PPARG	16	-0.7886	-1.65437	0.00622084	0.0313712
SHEN_SMARCA2_TARGETS_UP	408	-0.523158	-1.64183	0	0.0376921
WOO_LIVER_CANCER_RECURRENCE_DN	53	-0.639143	-1.64124	0.00413223	0.0373897
CAIRO_HEPATOBLASTOMA_DN	186	-0.544482	-1.63635	0	0.0401169
BOQUEST_STEM_CELL_CULTURED_VS_FRESH_DN	28	-0.694116	-1.62787	0.0031746	0.0456851
SWEET_LUNG_CANCER_KRAS_DN	370	-0.521182	-1.627	0	0.0456492
HOSHIDA_LIVER_CANCER_SURVIVAL_DN	88	-0.577934	-1.62153	0.00130548	0.048736
SANDERSON_PPARA_TARGETS	15	-0.778045	-1.62084	0.0128617	0.04854
SEKI_INFLAMMATORY_RESPONSE_LPS_DN	19	-0.745405	-1.61894	0.00475436	0.0492873
LEE_LIVER_CANCER_SURVIVAL_UP	110	-0.572953	-1.61772	0.00123762	0.0494904
DEMAGALHAES_AGING_DN	14	-0.789015	-1.61533	0.00347222	0.050438
NIKOLSKY_BREAST_CANCER_8Q12_Q22_AMPLICON	99	-0.578211	-1.61251	0	0.0519831
BOYAULT_LIVER_CANCER_SUBCLASS_G1_DN	37	-0.657923	-1.59436	0.00729927	0.0673346
NADLER_OBESITY_DN	46	-0.641029	-1.59196	0.00292398	0.0690694
GAUSSMANN_MLL_AF4_FUSION_TARGETS_A_DN	73	-0.582074	-1.58561	0.00268097	0.0746235
BOYAULT_LIVER_CANCER_SUBCLASS_G3_DN	40	-0.645207	-1.58202	0.00143678	0.0774204
STEIN_ESRRA_TARGETS	476	-0.49695	-1.58001	0	0.0784928
YAO_TEMPORAL_RESPONSE_TO_PROGESTERONE_CLUSTER_13	165	-0.535947	-1.57875	0	0.0788302
MAHADEVAN_IMATINIB_RESISTANCE_DN	17	-0.728124	-1.57258	0.00834725	0.0850896
TUOMISTO_TUMOR_SUPPRESSION_BY_COL13A1_DN	8	-0.873384	-1.57077	0.00507614	0.0861565
ABE_INNER_EAR	37	-0.652162	-1.5681	0.00592593	0.0882922
MOOTHA_GLUCONEOGENESIS	27	-0.671426	-1.56185	0.0124224	0.0951177
HEDVAT_ELF4_TARGETS_UP	10	-0.838474	-1.55633	0.00676819	0.101229
MIKKELSEN_MEF_HCP_WITH_H3_UNMETHYLATED	100	-0.554014	-1.5561	0.00252525	0.100293
LEE_LIVER_CANCER_MYC_TGFA_DN	43	-0.616979	-1.55124	0.0042796	0.105455
LANDIS_BREAST_CANCER_PROGRESSION_DN	72	-0.574996	-1.54946	0.00807537	0.106762
BAUS_TFF2_TARGETS_DN	9	-0.840211	-1.54661	0.0172117	0.109322
MINGUEZ_LIVER_CANCER_VASCULAR_INVASION_DN	11	-0.812243	-1.54306	0.0139616	0.113141
ZHENG_GLIOBLASTOMA_PLASTICITY_DN	54	-0.588885	-1.54114	0.010043	0.114455
VILLANUEVA_LIVER_CANCER_KRT19_DN	45	-0.615886	-1.53875	0.0129496	0.116518
URS_ADIPOCYTE_DIFFERENTIATION_UP	57	-0.590345	-1.5352	0.00541272	0.12057
MIKKELSEN_IPS_WITH_HCP_H3K27ME3	38	-0.620863	-1.53443	0.0131965	0.120308
DAZARD_UV_RESPONSE_CLUSTER_G1	53	-0.586748	-1.53401	0.00842697	0.119553
BONOME_OVARIAN_CANCER_POOR_SURVIVAL_UP	30	-0.654578	-1.53249	0.00894188	0.120628
RUAN_RESPONSE_TO_TROGLITAZONE_DN	17	-0.730159	-1.53194	0.0178571	0.12014
YAO_HOXA10_TARGETS_VIA_PROGESTERONE_UP	71	-0.565767	-1.53186	0.00674764	0.118951
LEE_LIVER_CANCER_E2F1_DN	39	-0.622075	-1.53158	0.00873363	0.118068
TSUTSUMI_FBXW8_TARGETS	8	-0.850264	-1.52807	0.0141844	0.122033
DELYS_THYROID_CANCER_DN	196	-0.508942	-1.52667	0	0.122812
LEE_LIVER_CANCER_ACOX1_DN	41	-0.604485	-1.52654	0.0136986	0.121846
SABATES_COLORECTAL_ADENOMA_DN	190	-0.507769	-1.52509	0	0.122778
MIKKELSEN_ES_HCP_WITH_H3_UNMETHYLATED	31	-0.657391	-1.52223	0.010687	0.125713
CHEN_LVAD_SUPPORT_OF_FAILING_HEART_UP	94	-0.540309	-1.51245	0.00382166	0.139821
RUAN_RESPONSE_TO_TROGLITAZONE_UP	23	-0.674591	-1.51162	0.015873	0.13983
LU_TUMOR_VASCULATURE_DN	10	-0.808046	-1.50822	0.0300353	0.143922
MEBARKI_HCC_PROGENITOR_FZD8CRD_DN	248	-0.497935	-1.50688	0	0.14472
YAMASHITA_LIVER_CANCER_STEM_CELL_DN	42	-0.609958	-1.50626	0.0301724	0.144457
CHEN_LVAD_SUPPORT_OF_FAILING_HEART_DN	37	-0.613621	-1.50561	0.0269504	0.144203
TURASHVILI_BREAST_LOBULAR_CARCINOMA_VS_LOBULAR_NORMAL_UP	73	-0.557019	-1.50494	0.00837989	0.144041
MAEKAWA_ATF2_TARGETS	14	-0.740346	-1.50378	0.0324149	0.144679
VARELA_ZMPSTE24_TARGETS_DN	28	-0.643629	-1.50341	0.0268657	0.143962
SCHAEFFER_PROSTATE_DEVELOPMENT_AND_CANCER_BOX5_UP	11	-0.76752	-1.50251	0.0291595	0.144239
GRANDVAUX_IRF3_TARGETS_DN	14	-0.724998	-1.50061	0.0365449	0.146264
KRIEG_KDM3A_TARGETS_NOT_HYPOXIA	174	-0.500377	-1.49991	0	0.146101
LEE_AGING_MUSCLE_UP	34	-0.618226	-1.49524	0.0121212	0.152735
YAMASHITA_LIVER_CANCER_WITH_EPCAM_DN	9	-0.81073	-1.48453	0.0310881	0.170728
MILI_PSEUDOPODIA_HAPTOTAXIS_UP	498	-0.469049	-1.48312	0	0.172009
NIKOLSKY_BREAST_CANCER_7P15_AMPLICON	8	-0.809763	-1.48051	0.0406654	0.175666
MIKKELSEN_MEF_ICP_WITH_H3K27ME3	78	-0.537838	-1.47935	0.0145119	0.176419
VERNOCHET_ADIPOGENESIS	16	-0.710186	-1.47716	0.0464345	0.179375
KUNINGER_IGF1_VS_PDGFB_TARGETS_UP	80	-0.540057	-1.47595	0.00917431	0.180325
LEE_LIVER_CANCER_CIPROFIBRATE_DN	35	-0.61002	-1.47191	0.028065	0.186213
SCHAEFFER_PROSTATE_DEVELOPMENT_6HR_UP	139	-0.504409	-1.47107	0.00605327	0.186337
LEE_DOUBLE_POLAR_THYMOCYTE	18	-0.694893	-1.47085	0.0395387	0.185231
HOSHIDA_LIVER_CANCER_SUBCLASS_S3	193	-0.485259	-1.46667	0.00116009	0.191987
HOSHIDA_LIVER_CANCER_LATE_RECURRENCE_DN	51	-0.569406	-1.46432	0.0242165	0.195008
WINTER_HYPOXIA_DN	46	-0.583154	-1.46122	0.0252226	0.199824
SCHLINGEMANN_SKIN_CARCINOGENESIS_TPA_DN	23	-0.640413	-1.45761	0.0315457	0.205828
SALVADOR_MARTIN_PEDIATRIC_TBD_ANTI_TNF_THERAPY_NONRESPONDER_PRE_TREATMENT_UP	19	-0.673307	-1.45733	0.0371567	0.204767
LEIN_ASTROCYTE_MARKERS	34	-0.602449	-1.45656	0.0332829	0.204566
MEBARKI_HCC_PROGENITOR_WNT_DN_CTNNB1_DEPENDENT_BLOCKED_BY_FZD8CRD	12	-0.733773	-1.45462	0.0445633	0.206821
LOPEZ_MESOTHELIOMA_SURVIVAL_UP	11	-0.758807	-1.45267	0.0418848	0.209327
ICHIBA_GRAFT_VERSUS_HOST_DISEASE_35D_DN	37	-0.587819	-1.45097	0.0397644	0.211193
PLASARI_NFIC_TARGETS_BASAL_UP	23	-0.645304	-1.45063	0.0445151	0.210234
MAINA_VHL_TARGETS_UP	10	-0.780721	-1.44829	0.0379965	0.213676
LEE_LIVER_CANCER_MYC_E2F1_DN	39	-0.588692	-1.44748	0.0361795	0.21375
RAO_BOUND_BY_SALL4_ISOFORM_A	124	-0.500873	-1.44525	0.0124069	0.216925
YAO_TEMPORAL_RESPONSE_TO_PROGESTERONE_CLUSTER_1	65	-0.549287	-1.44507	0.0230978	0.215686
WENG_POR_TARGETS_LIVER_DN	16	-0.682787	-1.444	0.0513644	0.216319
KONDO_PROSTATE_CANCER_WITH_H3K27ME3	68	-0.537641	-1.44371	0.025266	0.21531
SMID_BREAST_CANCER_RELAPSE_IN_LUNG_DN	28	-0.618852	-1.44338	0.046252	0.214429
ROSS_AML_OF_FAB_M7_TYPE	61	-0.545378	-1.44116	0.0248276	0.217491
KOHOUTEK_CCNT2_TARGETS	37	-0.602583	-1.44013	0.0238095	0.218182
PHESSE_TARGETS_OF_APC_AND_MBD2_DN	9	-0.779842	-1.43932	0.0456853	0.218419
GALLUZZI_PREVENT_MITOCHONDIAL_PERMEABILIZATION	13	-0.7269	-1.43651	0.0562914	0.222812
RICKMAN_HEAD_AND_NECK_CANCER_E	31	-0.596442	-1.43615	0.0372578	0.222075
RAY_TUMORIGENESIS_BY_ERBB2_CDC25A_DN	245	-0.47284	-1.43594	0.00114025	0.220996
HSIAO_LIVER_SPECIFIC_GENES	135	-0.498647	-1.43576	0.0121507	0.219884
MCGOWAN_RSP6_TARGETS_UP	15	-0.69759	-1.43428	0.0625	0.221247
PIEPOLI_LGI1_TARGETS_UP	10	-0.758082	-1.43305	0.0497336	0.222557
SHIRAISHI_PLZF_TARGETS_UP	8	-0.807498	-1.43233	0.0436364	0.222537
GAUSSMANN_MLL_AF4_FUSION_TARGETS_F_DN	29	-0.615182	-1.43167	0.040724	0.222507
BORCZUK_MALIGNANT_MESOTHELIOMA_DN	74	-0.527744	-1.43082	0.0230665	0.222832
LUI_THYROID_CANCER_CLUSTER_5	10	-0.745125	-1.42906	0.0550775	0.225358
BROWNE_HCMV_INFECTION_2HR_UP	30	-0.599414	-1.42181	0.0471842	0.239532
BOQUEST_STEM_CELL_UP	236	-0.468694	-1.42031	0.00228311	0.241315
BARIS_THYROID_CANCER_UP	24	-0.629485	-1.42026	0.0480481	0.239893
TOMLINS_METASTASIS_UP	12	-0.723055	-1.41933	0.0496689	0.240315
ANDERSEN_LIVER_CANCER_KRT19_DN	53	-0.5454	-1.41579	0.0465116	0.246649
VANDESLUIS_COMMD1_TARGETS_GROUP_3_DN	28	-0.605232	-1.41505	0.0672783	0.24682
KIM_LIVER_CANCER_POOR_SURVIVAL_DN	22	-0.621944	-1.41412	0.0585443	0.247249
MIKKELSEN_NPC_LCP_WITH_H3K4ME3	47	-0.556138	-1.41138	0.0328103	0.252056
CUI_TCF21_TARGETS_2_DN	807	-0.440935	-1.41072	0	0.252071
MELLMAN_TUT1_TARGETS_DN	43	-0.563504	-1.40969	0.0515021	0.252889
MIKKELSEN_MCV6_ICP_WITH_H3K27ME3	33	-0.585531	-1.40945	0.0441177	0.251887
MEBARKI_HCC_PROGENITOR_WNT_DN_CTNNB1_INDEPENDENT	9	-0.779116	-1.40669	0.0696095	0.256886
KORKOLA_EMBRYONIC_CARCINOMA_VS_SEMINOMA_DN	15	-0.683336	-1.40646	0.0639344	0.255885
THUM_SYSTOLIC_HEART_FAILURE_DN	181	-0.468335	-1.40357	0.00824499	0.260954
RODRIGUES_THYROID_CARCINOMA_ANAPLASTIC_DN	472	-0.442546	-1.4001	0	0.267738
MENSE_HYPOXIA_UP	90	-0.499766	-1.39491	0.0241423	0.27862
NADERI_BREAST_CANCER_PROGNOSIS_DN	16	-0.659953	-1.39482	0.0806452	0.277182
BLALOCK_ALZHEIMERS_DISEASE_DN	1091	-0.43398	-1.39411	0	0.277292
KOBAYASHI_RESPONSE_TO_ROMIDEPSIN	16	-0.659322	-1.3902	0.0856672	0.285228
ROPERO_HDAC2_TARGETS	77	-0.51307	-1.38925	0.0261097	0.286008
WENG_POR_TARGETS_GLOBAL_UP	13	-0.698518	-1.38708	0.0834753	0.289976
RICKMAN_HEAD_AND_NECK_CANCER_A	64	-0.522389	-1.38656	0.0435374	0.289634
MIKKELSEN_ES_ICP_WITH_H3K27ME3	22	-0.61348	-1.38569	0.0612903	0.290243
SARTIPY_NORMAL_AT_INSULIN_RESISTANCE_DN	18	-0.650012	-1.38429	0.0868878	0.292069
WAKABAYASHI_ADIPOGENESIS_PPARG_RXRA_BOUND_8D	782	-0.43249	-1.3833	0	0.292886
RUAN_RESPONSE_TO_TNF_UP	11	-0.713278	-1.38027	0.0981067	0.299151
FOSTER_KDM1A_TARGETS_UP	158	-0.464246	-1.37824	0.00976801	0.302641
MIKKELSEN_MCV6_ICP_WITH_H3K4ME3_AND_H3K27ME3	22	-0.613965	-1.37748	0.0967213	0.302883
CHYLA_CBFA2T3_TARGETS_DN	182	-0.463016	-1.37571	0.0150289	0.305956
HUI_MAPK14_TARGETS_UP	17	-0.656004	-1.37556	0.0834646	0.304658
LE_EGR2_TARGETS_DN	99	-0.492112	-1.37262	0.0276382	0.310649
SUZUKI_CTCFL_TARGETS_UP	9	-0.748306	-1.37225	0.0984456	0.309894
BRACHAT_RESPONSE_TO_CISPLATIN	21	-0.629384	-1.37139	0.0786164	0.310483
BURTON_ADIPOGENESIS_10	30	-0.577483	-1.37058	0.0791045	0.310808
CAIRO_LIVER_DEVELOPMENT_DN	156	-0.465836	-1.36951	0.011976	0.311877
XU_GH1_EXOGENOUS_TARGETS_DN	73	-0.506738	-1.36716	0.0527704	0.316473
WEST_ADRENOCORTICAL_TUMOR_DN	476	-0.432358	-1.36535	0.00211416	0.319708
BOYAULT_LIVER_CANCER_SUBCLASS_G12_DN	10	-0.730243	-1.3639	0.0950704	0.321853
MIKKELSEN_MEF_ICP_WITH_H3K4ME3_AND_H3K27ME3	24	-0.601452	-1.3617	0.0931677	0.325863
SUZUKI_RESPONSE_TO_TSA	12	-0.703736	-1.36155	0.0897887	0.324629
BOYAULT_LIVER_CANCER_SUBCLASS_G56_UP	9	-0.746225	-1.3592	0.108475	0.329227
VANTVEER_BREAST_CANCER_BRCA1_DN	36	-0.56198	-1.35847	0.0715328	0.329473
HUMMERICH_SKIN_CANCER_PROGRESSION_DN	97	-0.482227	-1.35836	0.0374532	0.328056
CAIRO_HEPATOBLASTOMA_CLASSES_DN	173	-0.454354	-1.35757	0.0213018	0.328634
MIKKELSEN_NPC_ICP_WITH_H3K4ME3	395	-0.430018	-1.35606	0.0010627	0.331151
SERVITJA_ISLET_HNF1A_TARGETS_DN	58	-0.511823	-1.35555	0.0614525	0.330773
MARTINEZ_RB1_AND_TP53_TARGETS_UP	550	-0.426172	-1.35402	0	0.333245
YAO_TEMPORAL_RESPONSE_TO_PROGESTERONE_CLUSTER_17	180	-0.453695	-1.35395	0.0174622	0.331751
WAKABAYASHI_ADIPOGENESIS_PPARG_RXRA_BOUND_36HR	139	-0.466384	-1.34874	0.0199297	0.344268
TURASHVILI_BREAST_DUCTAL_CARCINOMA_VS_LOBULAR_NORMAL_DN	46	-0.530288	-1.34818	0.0716292	0.344025
CHEOK_RESPONSE_TO_MERCAPTOPURINE_AND_LD_MTX_UP	9	-0.723623	-1.34602	0.122203	0.348278
FERREIRA_EWINGS_SARCOMA_UNSTABLE_VS_STABLE_DN	78	-0.493355	-1.34581	0.0634921	0.34709
GHANDHI_BYSTANDER_IRRADIATION_DN	9	-0.727089	-1.34561	0.112676	0.345962
DUTERTRE_ESTRADIOL_RESPONSE_6HR_DN	86	-0.484409	-1.33943	0.0362225	0.361847
ONDER_CDH1_TARGETS_3_UP	17	-0.628026	-1.33621	0.109375	0.36948
BRACHAT_RESPONSE_TO_METHOTREXATE_UP	20	-0.617585	-1.33603	0.107623	0.368171
LY_AGING_MIDDLE_UP	11	-0.69332	-1.33435	0.130288	0.371159
LIEN_BREAST_CARCINOMA_METAPLASTIC_VS_DUCTAL_DN	65	-0.496711	-1.33411	0.0548862	0.370124
CHEBOTAEV_GR_TARGETS_DN	104	-0.471383	-1.3325	0.0403917	0.373014
DING_LUNG_CANCER_EXPRESSION_BY_COPY_NUMBER	97	-0.469001	-1.33032	0.0416141	0.377653
IIZUKA_LIVER_CANCER_PROGRESSION_L0_L1_DN	14	-0.660206	-1.3302	0.128664	0.376191
BANDRES_RESPONSE_TO_CARMUSTIN_WITHOUT_MGMT_48HR_UP	16	-0.629114	-1.32967	0.107203	0.375927
BROWNE_HCMV_INFECTION_16HR_DN	69	-0.498737	-1.32597	0.0746667	0.384879
FONTAINE_PAPILLARY_THYROID_CARCINOMA_DN	60	-0.503388	-1.32576	0.084022	0.383622
SHI_SPARC_TARGETS_UP	20	-0.62635	-1.32383	0.105919	0.387797
TAKEDA_TARGETS_OF_NUP98_HOXA9_FUSION_6HR_UP	67	-0.497191	-1.32043	0.0812672	0.396024
MODY_HIPPOCAMPUS_POSTNATAL	49	-0.512117	-1.31861	0.0725689	0.399734
ZHANG_GATA6_TARGETS_UP	9	-0.721942	-1.31802	0.130208	0.399613
UZONYI_RESPONSE_TO_LEUKOTRIENE_AND_THROMBIN	34	-0.541628	-1.31757	0.106287	0.39913
JOSEPH_RESPONSE_TO_SODIUM_BUTYRATE_DN	46	-0.52454	-1.31598	0.106592	0.402201
CLAUS_PGR_POSITIVE_MENINGIOMA_UP	8	-0.725826	-1.31498	0.153043	0.403396
MEBARKI_HCC_PROGENITOR_WNT_DN_CTNNB1_DEPENDENT	17	-0.641805	-1.31285	0.139573	0.407964
KIM_MYC_AMPLIFICATION_TARGETS_UP	174	-0.437653	-1.31077	0.0223267	0.412695
CHEBOTAEV_GR_TARGETS_UP	63	-0.495478	-1.30975	0.0717185	0.414045
HORIUCHI_WTAP_TARGETS_UP	259	-0.431241	-1.30804	0.0210877	0.417663
BOCHKIS_FOXA2_TARGETS	345	-0.418685	-1.30668	0.0151351	0.420065
GARGALOVIC_RESPONSE_TO_OXIDIZED_PHOSPHOLIPIDS_RED_DN	24	-0.581376	-1.30515	0.120795	0.423004
CHANGOLKAR_H2AFY_TARGETS_DN	35	-0.540857	-1.30478	0.09538	0.422215
LEE_LIVER_CANCER_MYC_DN	41	-0.52321	-1.30463	0.107143	0.420787
BLANCO_MELO_MERS_COV_INFECTION_MCR5_CELLS_DN	26	-0.577216	-1.30142	0.122137	0.428746
MARSON_FOXP3_TARGETS_STIMULATED_DN	10	-0.686126	-1.29786	0.154386	0.438076
MARIADASON_RESPONSE_TO_BUTYRATE_CURCUMIN_SULINDAC_TSA_8	8	-0.707974	-1.29619	0.180357	0.441528
WAKABAYASHI_ADIPOGENESIS_PPARG_BOUND_36HR	29	-0.5445	-1.29514	0.130368	0.442911
BRACHAT_RESPONSE_TO_CAMPTOTHECIN_UP	23	-0.57703	-1.29383	0.14003	0.445251
KIM_GERMINAL_CENTER_T_HELPER_DN	10	-0.68439	-1.29139	0.144112	0.451235
GABRIELY_MIR21_TARGETS	275	-0.417934	-1.28765	0.020765	0.461785
LIN_NPAS4_TARGETS_UP	154	-0.440523	-1.28733	0.0583431	0.460938
WANG_ADIPOGENIC_GENES_REPRESSED_BY_SIRT1	24	-0.566594	-1.28667	0.125387	0.461345
CAMPS_COLON_CANCER_COPY_NUMBER_DN	28	-0.557576	-1.28473	0.128527	0.46591
KONDO_EZH2_TARGETS	175	-0.429864	-1.2846	0.0409357	0.464405
DASU_IL6_SIGNALING_SCAR_DN	15	-0.616321	-1.28353	0.160959	0.466008
IIZUKA_LIVER_CANCER_PROGRESSION_G1_G2_UP	10	-0.675717	-1.28264	0.157627	0.466836
GOLDRATH_HOMEOSTATIC_PROLIFERATION	135	-0.443151	-1.28153	0.0687575	0.468337
RODRIGUES_THYROID_CARCINOMA_POORLY_DIFFERENTIATED_DN	689	-0.400829	-1.28104	0.00306435	0.468084
YANG_BREAST_CANCER_ESR1_UP	30	-0.5363	-1.28059	0.125	0.467659
MCGARVEY_SILENCED_BY_METHYLATION_IN_COLON_CANCER	26	-0.553306	-1.27832	0.143075	0.473486
AFFAR_YY1_TARGETS_UP	161	-0.432268	-1.27489	0.05	0.483121
KIM_ALL_DISORDERS_OLIGODENDROCYTE_NUMBER_CORR_DN	19	-0.594756	-1.27454	0.152846	0.482454
SMID_BREAST_CANCER_BASAL_DN	544	-0.402439	-1.27406	0.00823893	0.482208
LEE_CALORIE_RESTRICTION_MUSCLE_UP	35	-0.534032	-1.27307	0.1347	0.483572
CROMER_TUMORIGENESIS_DN	33	-0.538085	-1.27173	0.129323	0.486137
PLASARI_TGFB1_SIGNALING_VIA_NFIC_10HR_UP	50	-0.491596	-1.27106	0.11049	0.486464
YANG_BREAST_CANCER_ESR1_BULK_UP	23	-0.566092	-1.27082	0.161742	0.485359
WONG_PROTEASOME_GENE_MODULE	49	-0.49395	-1.27071	0.101551	0.483809
ZHAN_MULTIPLE_MYELOMA_MF_DN	36	-0.518948	-1.26977	0.131994	0.485069
HU_ANGIOGENESIS_DN	30	-0.535274	-1.26882	0.141304	0.486501
KANG_IMMORTALIZED_BY_TERT_DN	76	-0.465385	-1.26626	0.0881579	0.493305
LEE_TARGETS_OF_PTCH1_AND_SUFU_DN	63	-0.482623	-1.26519	0.104698	0.495047
PIONTEK_PKD1_TARGETS_UP	22	-0.569735	-1.25768	0.162338	0.519507
RICKMAN_HEAD_AND_NECK_CANCER_B	25	-0.551991	-1.2576	0.1616	0.517814
NUYTTEN_NIPP1_TARGETS_UP	616	-0.397541	-1.25759	0.00609756	0.515874
PYEON_CANCER_HEAD_AND_NECK_VS_CERVICAL_DN	17	-0.593804	-1.25271	0.177814	0.530775
BLALOCK_ALZHEIMERS_DISEASE_INCIPIENT_DN	144	-0.434117	-1.25251	0.0751515	0.529436
ALONSO_METASTASIS_DN	18	-0.582314	-1.25151	0.165342	0.530983
ZHENG_IL22_SIGNALING_DN	31	-0.532695	-1.25079	0.167183	0.531605
RIZ_ERYTHROID_DIFFERENTIATION_APOBEC2	17	-0.585133	-1.24938	0.186161	0.534736
XU_GH1_EXOGENOUS_TARGETS_UP	33	-0.524555	-1.24748	0.176211	0.539549
SHIRAISHI_PLZF_TARGETS_DN	8	-0.695491	-1.24722	0.211506	0.538528
GOLDRATH_IMMUNE_MEMORY	59	-0.467054	-1.24709	0.137394	0.537016
FARMER_BREAST_CANCER_APOCRINE_VS_LUMINAL	269	-0.407388	-1.24671	0.0463065	0.536391
HAHTOLA_MYCOSIS_FUNGOIDES_UP	13	-0.631065	-1.24657	0.181664	0.534943
DAIRKEE_CANCER_PRONE_RESPONSE_E2	28	-0.536965	-1.24564	0.155015	0.536344
WAMUNYOKOLI_OVARIAN_CANCER_LMP_DN	177	-0.422235	-1.24552	0.0663616	0.53478
ACEVEDO_LIVER_CANCER_DN	435	-0.395057	-1.24494	0.0218522	0.534828
LI_WILMS_TUMOR_VS_FETAL_KIDNEY_1_UP	170	-0.416645	-1.24445	0.075	0.534692
TSENG_ADIPOGENIC_POTENTIAL_DN	46	-0.49342	-1.24232	0.147059	0.540373
KAYO_AGING_MUSCLE_DN	101	-0.438558	-1.24188	0.094697	0.540111
MOLENAAR_TARGETS_OF_CCND1_AND_CDK4_UP	51	-0.480886	-1.23822	0.130014	0.551381
RANKIN_ANGIOGENIC_TARGETS_OF_VHL_HIF2A_DN	8	-0.693403	-1.23678	0.233788	0.554684
VALK_AML_WITH_EVI1	20	-0.560349	-1.23648	0.196172	0.553816
ZHAN_MULTIPLE_MYELOMA_CD2_DN	40	-0.502198	-1.23262	0.147143	0.565907
LI_DCP2_BOUND_MRNA	84	-0.449745	-1.2296	0.134487	0.575101
PAPASPYRIDONOS_UNSTABLE_ATEROSCLEROTIC_PLAQUE_DN	39	-0.505821	-1.22815	0.163636	0.578384
ASTON_MAJOR_DEPRESSIVE_DISORDER_DN	134	-0.421564	-1.22767	0.118788	0.57818
PHESSE_TARGETS_OF_APC_AND_MBD2_UP	11	-0.62847	-1.22678	0.20302	0.579281
IWANAGA_CARCINOGENESIS_BY_KRAS_PTEN_DN	293	-0.398881	-1.22513	0.0541126	0.583546
MARTINEZ_TP53_TARGETS_UP	554	-0.385268	-1.22508	0.0213198	0.58173
IVANOVA_HEMATOPOIESIS_STEM_CELL_LONG_TERM	174	-0.411486	-1.22385	0.0883392	0.584215
WANG_LMO4_TARGETS_DN	330	-0.39232	-1.22269	0.0456522	0.586573
WONG_ENDMETRIUM_CANCER_DN	68	-0.457437	-1.22162	0.136182	0.588631
KIM_ALL_DISORDERS_DURATION_CORR_DN	129	-0.422993	-1.22123	0.118873	0.588137
ULE_SPLICING_VIA_NOVA2	37	-0.493763	-1.21986	0.174672	0.591394
GAUSSMANN_MLL_AF4_FUSION_TARGETS_B_UP	24	-0.537618	-1.2179	0.191589	0.596798
LINDGREN_BLADDER_CANCER_CLUSTER_1_UP	107	-0.432581	-1.21771	0.121891	0.595431
ACEVEDO_LIVER_TUMOR_VS_NORMAL_ADJACENT_TISSUE_DN	204	-0.40283	-1.2163	0.0865604	0.598984
WANG_MLL_TARGETS	248	-0.395611	-1.21559	0.0749441	0.59967
BOYAULT_LIVER_CANCER_SUBCLASS_G23_DN	9	-0.661139	-1.21509	0.230228	0.599535
YOSHIMURA_MAPK8_TARGETS_UP	789	-0.38008	-1.21431	0.0140845	0.600471
HARRIS_BRAIN_CANCER_PROGENITORS	32	-0.507808	-1.20607	0.180882	0.630249
LEE_AGING_MUSCLE_DN	38	-0.493447	-1.2054	0.18448	0.630759
SHEDDEN_LUNG_CANCER_GOOD_SURVIVAL_A4	160	-0.404273	-1.20368	0.106667	0.635539
BARRIER_CANCER_RELAPSE_NORMAL_SAMPLE_UP	25	-0.526753	-1.20099	0.213213	0.644121
LUCAS_HNF4A_TARGETS_UP	48	-0.471532	-1.19908	0.188105	0.649405
TSENG_IRS1_TARGETS_DN	124	-0.414748	-1.19867	0.135787	0.648851
MCDOWELL_ACUTE_LUNG_INJURY_DN	42	-0.48361	-1.19784	0.17765	0.650171
WESTON_VEGFA_TARGETS_3HR	56	-0.460943	-1.1974	0.170124	0.649853
BROWNE_HCMV_INFECTION_24HR_DN	132	-0.413048	-1.19537	0.118501	0.655808
MCBRYAN_PUBERTAL_BREAST_3_4WK_DN	36	-0.493277	-1.19492	0.203216	0.655513
VANDESLUIS_COMMD1_TARGETS_GROUP_2_UP	12	-0.60262	-1.19481	0.250409	0.653846
SMID_BREAST_CANCER_LUMINAL_B_UP	125	-0.416622	-1.19213	0.14891	0.662457
LEE_CALORIE_RESTRICTION_MUSCLE_DN	42	-0.475437	-1.19212	0.199438	0.660379
NAKAMURA_ADIPOGENESIS_LATE_UP	91	-0.427215	-1.19207	0.137517	0.658477
GARGALOVIC_RESPONSE_TO_OXIDIZED_PHOSPHOLIPIDS_BLUE_DN	58	-0.449865	-1.19204	0.190131	0.656495
XU_GH1_AUTOCRINE_TARGETS_UP	128	-0.415379	-1.19177	0.129151	0.655407
LEIN_LOCALIZED_TO_DISTAL_AND_PROXIMAL_DENDRITES	16	-0.571934	-1.19107	0.239024	0.656103
BOQUEST_STEM_CELL_CULTURED_VS_FRESH_UP	380	-0.377305	-1.18899	0.0614224	0.662419
FERRANDO_LYL1_NEIGHBORS	14	-0.583824	-1.18557	0.252836	0.674054
INGRAM_SHH_TARGETS_UP	110	-0.418184	-1.18547	0.137423	0.672308
RIZ_ERYTHROID_DIFFERENTIATION_12HR	31	-0.496383	-1.18446	0.235294	0.674515
GARGALOVIC_RESPONSE_TO_OXIDIZED_PHOSPHOLIPIDS_BLACK_DN	10	-0.628554	-1.18422	0.285714	0.673371
DURCHDEWALD_SKIN_CARCINOGENESIS_UP	71	-0.442279	-1.18296	0.179632	0.676343
CHIANG_LIVER_CANCER_SUBCLASS_INTERFERON_DN	45	-0.474282	-1.18189	0.195804	0.678625
FIGUEROA_AML_METHYLATION_CLUSTER_5_DN	32	-0.490136	-1.18176	0.223547	0.677114
BIDUS_METASTASIS_DN	136	-0.408057	-1.18157	0.142345	0.675782
HATADA_METHYLATED_IN_LUNG_CANCER_UP	248	-0.383718	-1.18034	0.127072	0.678813
NAM_FXYD5_TARGETS_DN	17	-0.555003	-1.18003	0.238255	0.677988
PLASARI_TGFB1_TARGETS_10HR_DN	241	-0.389883	-1.17976	0.113636	0.67701
ACEVEDO_LIVER_CANCER_WITH_H3K27ME3_UP	175	-0.397271	-1.17948	0.136145	0.676161
GALE_APL_WITH_FLT3_MUTATED_DN	14	-0.59326	-1.17894	0.254967	0.67633
TORCHIA_TARGETS_OF_EWSR1_FLI1_FUSION_UP	235	-0.389062	-1.17523	0.116384	0.689434
PETRETTO_HEART_MASS_QTL_CIS_DN	24	-0.520034	-1.17318	0.235294	0.695985
ZWANG_TRANSIENTLY_UP_BY_2ND_EGF_PULSE_ONLY	832	-0.366437	-1.17294	0.0332661	0.694863
RASHI_RESPONSE_TO_IONIZING_RADIATION_1	35	-0.481502	-1.16927	0.238166	0.707969
LEE_BMP2_TARGETS_UP	677	-0.366184	-1.16896	0.0601427	0.707125
VALK_AML_CLUSTER_8	21	-0.522286	-1.16771	0.257274	0.710396
GUO_HEX_TARGETS_DN	56	-0.44556	-1.16757	0.215608	0.708849
BLANCO_MELO_MERS_COV_INFECTION_MCR5_CELLS_UP	170	-0.395351	-1.1671	0.150175	0.708755
SPIRA_SMOKERS_LUNG_CANCER_UP	34	-0.490082	-1.16578	0.22561	0.712218
SANA_RESPONSE_TO_IFNG_DN	79	-0.42547	-1.16575	0.198413	0.710253
FAELT_B_CLL_WITH_VH_REARRANGEMENTS_DN	45	-0.465591	-1.16523	0.228121	0.710264
YAO_TEMPORAL_RESPONSE_TO_PROGESTERONE_CLUSTER_0	70	-0.433986	-1.16456	0.204272	0.710943
WANG_TARGETS_OF_MLL_CBP_FUSION_DN	42	-0.458848	-1.16444	0.240525	0.709393
BOYAULT_LIVER_CANCER_SUBCLASS_G6_UP	56	-0.444337	-1.16284	0.228966	0.714029
MOOTHA_GLYCOLYSIS	18	-0.544583	-1.15975	0.273302	0.724963
HAEGERSTRAND_RESPONSE_TO_IMATINIB	9	-0.637983	-1.1588	0.312611	0.726861
FORTSCHEGGER_PHF8_TARGETS_UP	235	-0.382218	-1.15755	0.142857	0.730057
CERVERA_SDHB_TARGETS_1_DN	22	-0.521782	-1.15523	0.264062	0.737705
THUM_MIR21_TARGETS_HEART_DISEASE_DN	9	-0.629691	-1.15509	0.312274	0.736142
DAUER_STAT3_TARGETS_DN	38	-0.469014	-1.15476	0.243626	0.735561
YORDY_RECIPROCAL_REGULATION_BY_ETS1_AND_SP100_DN	59	-0.440476	-1.15368	0.237099	0.737959
VALK_AML_WITH_11Q23_REARRANGED	17	-0.545022	-1.15161	0.2896	0.744695
NOUZOVA_METHYLATED_IN_APL	42	-0.470335	-1.15136	0.246734	0.743624
CEBALLOS_TARGETS_OF_TP53_AND_MYC_UP	18	-0.540775	-1.15133	0.288961	0.741653
GERHOLD_RESPONSE_TO_TZD_DN	13	-0.573765	-1.14781	0.298831	0.754604
CHIANG_LIVER_CANCER_SUBCLASS_POLYSOMY7_UP	51	-0.443209	-1.14781	0.249639	0.752486
BAKKER_FOXO3_TARGETS_UP	52	-0.448739	-1.14738	0.261773	0.752226
BERENJENO_TRANSFORMED_BY_RHOA_FOREVER_UP	19	-0.535449	-1.14653	0.278997	0.75376
ZWANG_EGF_PERSISTENTLY_UP	31	-0.480475	-1.14634	0.265957	0.75249
ZHOU_INFLAMMATORY_RESPONSE_LIVE_DN	319	-0.370143	-1.14634	0.149007	0.750401
IZADPANAH_STEM_CELL_ADIPOSE_VS_BONE_DN	97	-0.406889	-1.14616	0.2225	0.749074
SCHRAETS_MLL_TARGETS_UP	29	-0.500012	-1.14596	0.276946	0.747857
GUILLAUMOND_KLF10_TARGETS_DN	23	-0.50637	-1.14551	0.261905	0.747779
ICHIBA_GRAFT_VERSUS_HOST_DISEASE_D7_DN	27	-0.497261	-1.14516	0.276065	0.747241
DAVICIONI_PAX_FOXO1_SIGNATURE_IN_ARMS_DN	19	-0.540284	-1.14453	0.295666	0.747927
YAO_TEMPORAL_RESPONSE_TO_PROGESTERONE_CLUSTER_5	26	-0.488979	-1.1439	0.268882	0.748635
VALK_AML_WITH_FLT3_ITD	30	-0.48443	-1.14175	0.281899	0.755869
RIZ_ERYTHROID_DIFFERENTIATION_6HR	25	-0.501976	-1.1414	0.273828	0.755301
ROYLANCE_BREAST_CANCER_16Q_COPY_NUMBER_DN	19	-0.53948	-1.13961	0.292562	0.76094
LIU_VAV3_PROSTATE_CARCINOGENESIS_UP	81	-0.416691	-1.13869	0.232	0.762928
KANG_DOXORUBICIN_RESISTANCE_DN	19	-0.526042	-1.13771	0.301282	0.765097
HASLINGER_B_CLL_WITH_MUTATED_VH_GENES	15	-0.550659	-1.13718	0.323481	0.76537
CHANDRAN_METASTASIS_DN	264	-0.36987	-1.1361	0.153252	0.76798
BOGNI_TREATMENT_RELATED_MYELOID_LEUKEMIA_UP	25	-0.493594	-1.13566	0.286364	0.767811
YANG_BCL3_TARGETS_UP	298	-0.36685	-1.13451	0.15625	0.770828
PETRETTO_HEART_MASS_QTL_CIS_UP	32	-0.474006	-1.13368	0.277946	0.772417
LINDGREN_BLADDER_CANCER_WITH_LOH_IN_CHR9Q	108	-0.404919	-1.133	0.23463	0.773335
MIKKELSEN_MCV6_HCP_WITH_H3K27ME3	209	-0.373467	-1.13247	0.19482	0.773591
IIZUKA_LIVER_CANCER_PROGRESSION_L1_G1_DN	10	-0.587884	-1.13066	0.306533	0.779387
HAHTOLA_MYCOSIS_FUNGOIDES_DN	14	-0.557951	-1.13048	0.323344	0.778122
VANDESLUIS_NORMAL_EMBRYOS_DN	17	-0.527958	-1.12941	0.296667	0.780721
MOROSETTI_FACIOSCAPULOHUMERAL_MUSCULAR_DISTROPHY_DN	10	-0.58865	-1.12884	0.328622	0.781079
IVANOVA_HEMATOPOIESIS_STEM_CELL_SHORT_TERM	17	-0.528277	-1.12839	0.3056	0.780979
BENPORATH_EED_TARGETS	582	-0.354422	-1.12816	0.115345	0.779956
ONDER_CDH1_TARGETS_2_UP	236	-0.371165	-1.12725	0.205069	0.781947
NOUSHMEHR_GBM_SILENCED_BY_METHYLATION	39	-0.456892	-1.12723	0.270504	0.780001
VECCHI_GASTRIC_CANCER_ADVANCED_VS_EARLY_DN	84	-0.410057	-1.12658	0.246094	0.780838
MEDINA_SMARCA4_TARGETS	32	-0.484681	-1.12631	0.308623	0.78002
DODD_NASOPHARYNGEAL_CARCINOMA_UP	1144	-0.350341	-1.12628	0.0581162	0.778158
HADDAD_T_LYMPHOCYTE_AND_NK_PROGENITOR_UP	73	-0.411825	-1.126	0.25	0.777361
MIKKELSEN_ES_LCP_WITH_H3K4ME3	95	-0.404061	-1.12443	0.219482	0.782237
RUAN_RESPONSE_TO_TNF_TROGLITAZONE_UP	15	-0.558262	-1.12427	0.320197	0.780892
GRUETZMANN_PANCREATIC_CANCER_DN	164	-0.377425	-1.1236	0.232057	0.781861
HU_GENOTOXIN_ACTION_DIRECT_VS_INDIRECT_4HR	34	-0.456259	-1.12354	0.271533	0.780142
SCHAEFFER_PROSTATE_DEVELOPMENT_AND_CANCER_BOX4_UP	11	-0.579133	-1.12318	0.339434	0.779737
LEIN_PONS_MARKERS	67	-0.419017	-1.12224	0.244709	0.781817
DESERT_PERIVENOUS_HEPATOCELLULAR_CARCINOMA_SUBCLASS_UP	127	-0.388243	-1.12104	0.244721	0.784995
MATZUK_CENTRAL_FOR_FEMALE_FERTILITY	16	-0.533088	-1.11956	0.327332	0.789417
MANNE_COVID19_NONICU_VS_HEALTHY_DONOR_PLATELETS_DN	150	-0.381848	-1.11842	0.213075	0.792405
MONNIER_POSTRADIATION_TUMOR_ESCAPE_DN	352	-0.358009	-1.11643	0.185699	0.799211
WEINMANN_ADAPTATION_TO_HYPOXIA_UP	25	-0.483091	-1.11634	0.305733	0.797676
RIGGI_EWING_SARCOMA_PROGENITOR_UP	344	-0.357983	-1.11612	0.186966	0.796589
NIKOLSKY_BREAST_CANCER_20Q11_AMPLICON	29	-0.480494	-1.11512	0.285926	0.798881
MULLIGAN_NTF3_SIGNALING_VIA_INSR_AND_IGF1R_DN	9	-0.596511	-1.11457	0.356522	0.799349
SCHAEFFER_PROSTATE_DEVELOPMENT_48HR_UP	350	-0.359633	-1.11345	0.183387	0.802193
BREDEMEYER_RAG_SIGNALING_NOT_VIA_ATM_DN	54	-0.438075	-1.11288	0.27972	0.802619
SENGUPTA_NASOPHARYNGEAL_CARCINOMA_WITH_LMP1_DN	92	-0.400587	-1.11223	0.267263	0.80344
MIKKELSEN_MEF_LCP_WITH_H3K27ME3	27	-0.483407	-1.11114	0.311765	0.806093
ROVERSI_GLIOMA_COPY_NUMBER_DN	39	-0.450819	-1.10736	0.308465	0.820565
DAVIES_MULTIPLE_MYELOMA_VS_MGUS_UP	11	-0.569333	-1.10718	0.350937	0.819407
VANTVEER_BREAST_CANCER_ESR1_UP	132	-0.383635	-1.10717	0.269841	0.817446
IVANOVA_HEMATOPOIESIS_MATURE_CELL	256	-0.362776	-1.10542	0.230425	0.823274
ZHAN_MULTIPLE_MYELOMA_MS_UP	43	-0.437039	-1.10451	0.311143	0.825167
MARIADASON_RESPONSE_TO_CURCUMIN_SULINDAC_5	19	-0.505388	-1.10183	0.333882	0.83495
MIKKELSEN_ES_ICP_WITH_H3K4ME3	557	-0.347455	-1.1012	0.192623	0.835674
MARTINEZ_RESPONSE_TO_TRABECTEDIN	49	-0.432173	-1.10113	0.30441	0.833993
CREIGHTON_ENDOCRINE_THERAPY_RESISTANCE_3	596	-0.346994	-1.10111	0.160164	0.832092
HOWLIN_CITED1_TARGETS_2_DN	14	-0.545938	-1.10103	0.355738	0.830427
EPPERT_LSC_R	33	-0.454371	-1.10065	0.308605	0.830132
PARK_OSTEOBLAST_DIFFERENTIATION_BY_PHENYLAMIL_UP	12	-0.570012	-1.10035	0.352349	0.829498
MIKKELSEN_IPS_ICP_WITH_H3K4ME3_AND_H327ME3	78	-0.400014	-1.09957	0.278755	0.830919
ACEVEDO_NORMAL_TISSUE_ADJACENT_TO_LIVER_TUMOR_DN	309	-0.355664	-1.09905	0.223077	0.831351
LIU_SOX4_TARGETS_UP	126	-0.379883	-1.09817	0.293976	0.833349
HOELZEL_NF1_TARGETS_DN	86	-0.391951	-1.09693	0.290196	0.836793
BOYLAN_MULTIPLE_MYELOMA_PCA3_DN	62	-0.412838	-1.0965	0.318621	0.836727
YAO_TEMPORAL_RESPONSE_TO_PROGESTERONE_CLUSTER_16	73	-0.404024	-1.09589	0.327177	0.837537
HOUSTIS_ROS	31	-0.467488	-1.09528	0.353395	0.838262
GARGALOVIC_RESPONSE_TO_OXIDIZED_PHOSPHOLIPIDS_LIGHTYELLOW_UP	11	-0.566645	-1.095	0.385542	0.837522
DAVICIONI_TARGETS_OF_PAX_FOXO1_FUSIONS_DN	63	-0.409158	-1.09451	0.301808	0.837789
SHIPP_DLBCL_CURED_VS_FATAL_UP	22	-0.505192	-1.0944	0.351525	0.836327
LU_AGING_BRAIN_DN	123	-0.379702	-1.09432	0.299505	0.834761
TIAN_BHLHA15_TARGETS	16	-0.528483	-1.09413	0.344444	0.833673
UEDA_CENTRAL_CLOCK	84	-0.395763	-1.09372	0.299606	0.833599
WANG_METASTASIS_OF_BREAST_CANCER	11	-0.578117	-1.0936	0.369416	0.83221
EPPERT_CE_HSC_LSC	33	-0.444416	-1.09316	0.323855	0.832164
IIZUKA_LIVER_CANCER_PROGRESSION_G2_G3_UP	22	-0.494375	-1.09288	0.351351	0.83148
ACEVEDO_LIVER_CANCER_WITH_H3K9ME3_DN	67	-0.408925	-1.09224	0.311385	0.832289
MARTINEZ_RESPONSE_TO_TRABECTEDIN_UP	66	-0.408916	-1.08916	0.323246	0.843624
CHEMNITZ_RESPONSE_TO_PROSTAGLANDIN_E2_DN	302	-0.355837	-1.08819	0.252183	0.84591
OUILLETTE_CLL_13Q14_DELETION_UP	61	-0.409716	-1.08799	0.310667	0.844828
BEIER_GLIOMA_STEM_CELL_UP	28	-0.470336	-1.08785	0.347894	0.843536
ZHAN_MULTIPLE_MYELOMA_PR_DN	45	-0.430624	-1.08763	0.315264	0.842577
MATZUK_PREOVULATORY_FOLLICLE	8	-0.599696	-1.08672	0.388316	0.844642
SILIGAN_BOUND_BY_EWS_FLT1_FUSION	33	-0.451507	-1.08652	0.337261	0.843585
JIANG_HYPOXIA_NORMAL	187	-0.364436	-1.08649	0.292597	0.841798
EHRLICH_ICF_SYNDROM_DN	10	-0.580721	-1.08581	0.388316	0.842854
TURASHVILI_BREAST_DUCTAL_CARCINOMA_VS_DUCTAL_NORMAL_DN	145	-0.375725	-1.08357	0.308153	0.850614
BENPORATH_SUZ12_TARGETS	577	-0.338366	-1.08121	0.235174	0.858773
VANHARANTA_UTERINE_FIBROID_DN	60	-0.411733	-1.08039	0.318881	0.860476
RAMASWAMY_METASTASIS_DN	50	-0.418722	-1.08025	0.337176	0.859179
MARZEC_IL2_SIGNALING_DN	32	-0.451616	-1.07997	0.353957	0.85845
KYNG_DNA_DAMAGE_BY_4NQO	31	-0.464316	-1.07975	0.353211	0.857518
STAMBOLSKY_BOUND_BY_MUTATED_TP53	13	-0.543829	-1.07953	0.364888	0.856553
GUTIERREZ_WALDENSTROEMS_MACROGLOBULINEMIA_1_UP	10	-0.579346	-1.07808	0.388502	0.860836
MARTINEZ_RB1_TARGETS_UP	607	-0.339158	-1.07657	0.237755	0.865562
DOANE_BREAST_CANCER_ESR1_UP	74	-0.400069	-1.07577	0.335589	0.867231
COLIN_PILOCYTIC_ASTROCYTOMA_VS_GLIOBLASTOMA_UP	28	-0.45728	-1.0742	0.355385	0.872012
ALONSO_METASTASIS_UP	179	-0.35831	-1.07379	0.306818	0.871914
WENG_POR_TARGETS_LIVER_UP	32	-0.446398	-1.07297	0.342525	0.873496
LEE_LIVER_CANCER_CIPROFIBRATE_UP	48	-0.426802	-1.07224	0.369902	0.874789
GHO_ATF5_TARGETS_UP	11	-0.564421	-1.07191	0.411347	0.874301
TAVAZOIE_METASTASIS	62	-0.399027	-1.07171	0.352703	0.873321
KIM_MYCN_AMPLIFICATION_TARGETS_UP	72	-0.402509	-1.07141	0.344687	0.872672
BURTON_ADIPOGENESIS_PEAK_AT_0HR	59	-0.409043	-1.07062	0.356354	0.874328
SENGUPTA_NASOPHARYNGEAL_CARCINOMA_DN	191	-0.356346	-1.06982	0.309662	0.875919
DACOSTA_ERCC3_ALLELE_XPCS_VS_TTD_DN	33	-0.450388	-1.06833	0.365559	0.880593
EHLERS_ANEUPLOIDY_DN	11	-0.557573	-1.06676	0.42487	0.885487
RODRIGUES_THYROID_CARCINOMA_UP	16	-0.517119	-1.06648	0.408064	0.8848
LIM_MAMMARY_LUMINAL_MATURE_UP	84	-0.386199	-1.06537	0.343669	0.887693
CHANG_IMMORTALIZED_BY_HPV31_UP	55	-0.407274	-1.06418	0.350068	0.891184
LIU_TARGETS_OF_VMYB_VS_CMYB_UP	11	-0.551356	-1.06298	0.394464	0.894578
GAUSSMANN_MLL_AF4_FUSION_TARGETS_D_UP	33	-0.439726	-1.06233	0.357879	0.89552
CHEOK_RESPONSE_TO_MERCAPTOPURINE_AND_LD_MTX_DN	14	-0.520931	-1.06231	0.3958	0.893723
ONKEN_UVEAL_MELANOMA_DN	482	-0.336434	-1.06042	0.290188	0.900173
GROSS_HIF1A_TARGETS_DN	22	-0.475816	-1.05925	0.365031	0.903284
PURBEY_TARGETS_OF_CTBP1_NOT_SATB1_UP	234	-0.350541	-1.05924	0.339729	0.901413
MIKKELSEN_ES_ICP_WITH_H3K4ME3_AND_H3K27ME3	84	-0.387121	-1.05862	0.334667	0.90237
BENPORATH_PRC2_TARGETS	326	-0.341513	-1.05804	0.319355	0.902991
KIM_ALL_DISORDERS_CALB1_CORR_UP	489	-0.333717	-1.05705	0.303125	0.90547
TERAMOTO_OPN_TARGETS_CLUSTER_6	24	-0.469009	-1.05688	0.38724	0.904342
YAO_TEMPORAL_RESPONSE_TO_PROGESTERONE_CLUSTER_9	68	-0.39125	-1.05625	0.357836	0.905216
JOHANSSON_BRAIN_CANCER_EARLY_VS_LATE_DN	41	-0.425139	-1.05539	0.394813	0.907007
NIKOLSKY_BREAST_CANCER_12Q24_AMPLICON	13	-0.530867	-1.05499	0.419355	0.906806
POS_RESPONSE_TO_HISTAMINE_UP	10	-0.56909	-1.05407	0.422629	0.908877
BROWNE_HCMV_INFECTION_18HR_UP	161	-0.355491	-1.05216	0.341149	0.91513
ROVERSI_GLIOMA_LOH_REGIONS	31	-0.442969	-1.05201	0.373333	0.913885
HEIDENBLAD_AMPLIFIED_IN_PANCREATIC_CANCER	50	-0.408471	-1.05076	0.391008	0.91748
KYNG_RESPONSE_TO_H2O2_VIA_ERCC6_DN	41	-0.426015	-1.05056	0.369186	0.916474
ROSS_LEUKEMIA_WITH_MLL_FUSIONS	70	-0.392321	-1.04957	0.370323	0.919031
GAUSSMANN_MLL_AF4_FUSION_TARGETS_F_UP	164	-0.356239	-1.04945	0.366467	0.917682
MACAEVA_PBMC_RESPONSE_TO_IR	82	-0.384357	-1.04924	0.387671	0.916689
MULLIGHAN_NPM1_MUTATED_SIGNATURE_2_UP	109	-0.369877	-1.049	0.369269	0.915808
BUCKANOVICH_T_LYMPHOCYTE_HOMING_ON_TUMOR_DN	20	-0.475043	-1.0487	0.394322	0.915311
WELCH_GATA1_TARGETS	18	-0.491562	-1.04714	0.388889	0.920045
YAUCH_HEDGEHOG_SIGNALING_PARACRINE_UP	105	-0.37227	-1.04684	0.375155	0.91949
GUTIERREZ_MULTIPLE_MYELOMA_UP	31	-0.440724	-1.0456	0.394659	0.922915
ALONSO_METASTASIS_NEURAL_UP	17	-0.501958	-1.04507	0.415064	0.923381
LEE_CALORIE_RESTRICTION_NEOCORTEX_UP	55	-0.403318	-1.04486	0.394347	0.922352
KAAB_FAILED_HEART_ATRIUM_DN	142	-0.358459	-1.04454	0.371025	0.921933
NUTT_GBM_VS_AO_GLIOMA_DN	42	-0.42171	-1.04441	0.39291	0.920609
MCCLUNG_CREB1_TARGETS_UP	78	-0.38717	-1.04438	0.405585	0.918889
SANA_TNF_SIGNALING_DN	78	-0.380347	-1.04398	0.375169	0.918799
WHITEHURST_PACLITAXEL_SENSITIVITY	30	-0.445696	-1.0434	0.406026	0.919447
BONOME_OVARIAN_CANCER_SURVIVAL_OPTIMAL_DEBULKING	204	-0.349227	-1.04318	0.36	0.918569
ZHAN_MULTIPLE_MYELOMA_UP	55	-0.40454	-1.04261	0.410256	0.919221
JOHNSTONE_PARVB_TARGETS_2_DN	314	-0.336867	-1.04176	0.358591	0.921039
ZWANG_EGF_INTERVAL_UP	55	-0.402944	-1.04168	0.370112	0.919546
OISHI_CHOLANGIOMA_STEM_CELL_LIKE_UP	299	-0.335598	-1.04126	0.360478	0.919536
WESTON_VEGFA_TARGETS_6HR	42	-0.410735	-1.03967	0.393805	0.924364
UDAYAKUMAR_MED1_TARGETS_UP	125	-0.361553	-1.0392	0.378476	0.92454
GYORFFY_DOXORUBICIN_RESISTANCE	29	-0.446965	-1.03817	0.415179	0.92706
BOYLAN_MULTIPLE_MYELOMA_C_UP	45	-0.410229	-1.03644	0.396914	0.9326
BOYLAN_MULTIPLE_MYELOMA_PCA3_UP	66	-0.382468	-1.03607	0.392371	0.932321
LOPES_METHYLATED_IN_COLON_CANCER_UP	17	-0.499728	-1.03546	0.464615	0.933145
BROWNE_HCMV_INFECTION_16HR_UP	197	-0.344777	-1.03545	0.381119	0.931389
TAKEDA_TARGETS_OF_NUP98_HOXA9_FUSION_10D_DN	103	-0.367286	-1.03534	0.410063	0.930028
ELVIDGE_HYPOXIA_BY_DMOG_DN	53	-0.405057	-1.0352	0.428369	0.92882
GRAESSMANN_RESPONSE_TO_MC_AND_SERUM_DEPRIVATION_UP	187	-0.346163	-1.03451	0.386574	0.929881
SCHLOSSER_SERUM_RESPONSE_DN	628	-0.323337	-1.03424	0.36701	0.929225
KENNY_CTNNB1_TARGETS_DN	48	-0.409379	-1.03382	0.392647	0.9292
PEPPER_CHRONIC_LYMPHOCYTIC_LEUKEMIA_DN	14	-0.509043	-1.03367	0.42087	0.928066
DELASERNA_TARGETS_OF_MYOD_AND_SMARCA4	11	-0.538308	-1.0333	0.447987	0.927893
LASTOWSKA_NEUROBLASTOMA_COPY_NUMBER_DN	728	-0.323429	-1.03203	0.376518	0.93142
MANNE_COVID19_COMBINED_COHORT_VS_HEALTHY_DONOR_PLATELETS_DN	161	-0.351789	-1.03182	0.412178	0.930556
FOROUTAN_PRODRANK_TGFB_EMT_DN	70	-0.384912	-1.03159	0.406736	0.929729
BLANCO_MELO_COVID19_SARS_COV_2_INFECTION_A594_ACE2_EXPRESSING_CELLS_RUXOLITINIB_DN	61	-0.391245	-1.03081	0.401324	0.931264
WENG_POR_TARGETS_GLOBAL_DN	18	-0.486439	-1.02997	0.43622	0.933019
MEISSNER_NPC_HCP_WITH_H3_UNMETHYLATED	341	-0.33179	-1.02969	0.394486	0.932428
LINDGREN_BLADDER_CANCER_CLUSTER_2A_DN	121	-0.35723	-1.02945	0.407268	0.931687
YAO_TEMPORAL_RESPONSE_TO_PROGESTERONE_CLUSTER_3	11	-0.547564	-1.02891	0.455592	0.932154
BENPORATH_ES_WITH_H3K27ME3	624	-0.323872	-1.02841	0.401831	0.932493
FIGUEROA_AML_METHYLATION_CLUSTER_3_DN	27	-0.453549	-1.02834	0.436282	0.931017
WU_HBX_TARGETS_2_UP	20	-0.467113	-1.02766	0.423015	0.93209
DOANE_RESPONSE_TO_ANDROGEN_UP	138	-0.352137	-1.02576	0.416667	0.938059
MAYBURD_RESPONSE_TO_L663536_DN	49	-0.401407	-1.02494	0.419263	0.939709
WESTON_VEGFA_TARGETS	79	-0.375307	-1.02479	0.419486	0.938569
JINESH_BLEBBISHIELD_TO_IMMUNE_CELL_FUSION_PBSHMS_DN	289	-0.329525	-1.02306	0.411123	0.943833
WAMUNYOKOLI_OVARIAN_CANCER_GRADES_1_2_DN	60	-0.390616	-1.02255	0.440318	0.944239
CAFFAREL_RESPONSE_TO_THC_8HR_5_DN	11	-0.530549	-1.02244	0.454231	0.942944
BOQUEST_STEM_CELL_DN	188	-0.342181	-1.02123	0.427283	0.9462
SCHAEFFER_SOX9_TARGETS_IN_PROSTATE_DEVELOPMENT_UP	18	-0.488408	-1.02103	0.451456	0.945286
BUCKANOVICH_T_LYMPHOCYTE_HOMING_ON_TUMOR_UP	15	-0.497848	-1.02071	0.444444	0.944869
BRUINS_UVC_RESPONSE_LATE	1039	-0.317188	-1.02051	0.413655	0.943928
RODRIGUES_NTN1_AND_DCC_TARGETS	24	-0.447895	-1.02016	0.434451	0.943668
TURASHVILI_BREAST_NORMAL_DUCTAL_VS_LOBULAR_UP	55	-0.3929	-1.02	0.437936	0.942613
CHANGOLKAR_H2AFY_TARGETS_UP	43	-0.409238	-1.01947	0.432927	0.942955
DIAZ_CHRONIC_MYELOGENOUS_LEUKEMIA_UP	1330	-0.316549	-1.01858	0.402402	0.944937
APPIERTO_RESPONSE_TO_FENRETINIDE_UP	35	-0.425023	-1.0182	0.449387	0.944759
PASTURAL_RIZ1_TARGETS_UP	8	-0.565988	-1.01783	0.476619	0.944539
YAO_TEMPORAL_RESPONSE_TO_PROGESTERONE_CLUSTER_10	66	-0.386096	-1.01772	0.448461	0.943245
MASSARWEH_TAMOXIFEN_RESISTANCE_UP	500	-0.321887	-1.01567	0.424116	0.949864
KRIGE_RESPONSE_TO_TOSEDOSTAT_24HR_DN	909	-0.317488	-1.01552	0.431887	0.948754
TORCHIA_TARGETS_OF_EWSR1_FLI1_FUSION_TOP20_UP	16	-0.47757	-1.01528	0.450321	0.94803
MYLLYKANGAS_AMPLIFICATION_HOT_SPOT_17	18	-0.479226	-1.01469	0.456911	0.948697
YAO_TEMPORAL_RESPONSE_TO_PROGESTERONE_CLUSTER_6	68	-0.37524	-1.01455	0.447403	0.947587
HILLION_HMGA1_TARGETS	68	-0.381413	-1.01446	0.438926	0.946216
GARGALOVIC_RESPONSE_TO_OXIDIZED_PHOSPHOLIPIDS_PINK_DN	30	-0.428687	-1.01426	0.441265	0.945312
MARTORIATI_MDM4_TARGETS_NEUROEPITHELIUM_DN	110	-0.357449	-1.01409	0.444444	0.94432
BRUINS_UVC_RESPONSE_VIA_TP53_GROUP_A	650	-0.317379	-1.0133	0.440816	0.945826
BERNARD_PPAPDC1B_TARGETS_UP	37	-0.416119	-1.01228	0.441791	0.948232
BOYLAN_MULTIPLE_MYELOMA_D_UP	81	-0.36807	-1.01076	0.449007	0.95264
AMIT_SERUM_RESPONSE_40_MCF10A	27	-0.437941	-1.01056	0.456522	0.951682
GAVIN_IL2_RESPONSIVE_FOXP3_TARGETS_UP	16	-0.483666	-1.01012	0.474632	0.951833
SEIDEN_ONCOGENESIS_BY_MET	88	-0.36918	-1.01003	0.469441	0.950519
ONGUSAHA_TP53_TARGETS	35	-0.40937	-1.00904	0.444934	0.952813
POOLA_INVASIVE_BREAST_CANCER_DN	104	-0.355102	-1.00802	0.450372	0.955227
FARDIN_HYPOXIA_11	32	-0.421933	-1.00638	0.466154	0.960094
MIKKELSEN_IPS_HCP_WITH_H3_UNMETHYLATED	38	-0.404134	-1.00599	0.452308	0.959926
THUM_MIR21_TARGETS_HEART_DISEASE_UP	18	-0.476598	-1.00591	0.468944	0.958587
SMID_BREAST_CANCER_RELAPSE_IN_BONE_UP	59	-0.386365	-1.00577	0.454798	0.957481
SANSOM_APC_TARGETS_DN	286	-0.326454	-1.00566	0.454846	0.956223
SCHLESINGER_H3K27ME3_IN_NORMAL_AND_METHYLATED_IN_CANCER	14	-0.501551	-1.00336	0.495812	0.963525
ACEVEDO_LIVER_CANCER_UP	871	-0.312837	-1.00268	0.492432	0.964589
GREGORY_SYNTHETIC_LETHAL_WITH_IMATINIB	117	-0.346123	-1.00172	0.491885	0.966703
YAGI_AML_WITH_T_9_11_TRANSLOCATION	112	-0.357285	-1.00049	0.482077	0.969814
FALVELLA_SMOKERS_WITH_LUNG_CANCER	66	-0.371148	-1.00013	0.466757	0.969578
CADWELL_ATG16L1_TARGETS_DN	52	-0.389128	-1.00003	0.463748	0.968307
MARTINELLI_IMMATURE_NEUTROPHIL_DN	9	-0.545234	-0.999843	0.498282	0.967343
DELACROIX_RAR_TARGETS_DN	22	-0.439827	-0.999142	0.455657	0.968532
FLECHNER_BIOPSY_KIDNEY_TRANSPLANT_OK_VS_DONOR_UP	520	-0.3179	-0.999111	0.498975	0.966997
ISSAEVA_MLL2_TARGETS	55	-0.381658	-0.998993	0.470922	0.965788
HOLLEMAN_DAUNORUBICIN_ALL_DN	8	-0.56344	-0.998538	0.492958	0.965903
MANNE_COVID19_ICU_VS_HEALTHY_DONOR_PLATELETS_DN	112	-0.349157	-0.998269	0.461923	0.965299
GRABARCZYK_BCL11B_TARGETS_DN	47	-0.394952	-0.997881	0.456522	0.965178
VALK_AML_CLUSTER_2	22	-0.45048	-0.997737	0.469649	0.964134
TANAKA_METHYLATED_IN_ESOPHAGEAL_CARCINOMA	58	-0.382897	-0.997364	0.483333	0.963977
IWANAGA_CARCINOGENESIS_BY_KRAS_PTEN_UP	149	-0.338262	-0.997256	0.464501	0.962746
ROZANOV_MMP14_TARGETS_DN	24	-0.448281	-0.996426	0.487382	0.964414
DAIRKEE_CANCER_PRONE_RESPONSE_BPA_E2	109	-0.351784	-0.996272	0.481482	0.963373
LOPEZ_MBD_TARGETS_IMPRINTED_AND_X_LINKED	15	-0.487467	-0.995737	0.465574	0.963835
BYSTRYKH_HEMATOPOIESIS_STEM_CELL_AND_BRAIN_QTL_TRANS	142	-0.343944	-0.99559	0.471675	0.962774
GUO_TARGETS_OF_IRS1_AND_IRS2	84	-0.361265	-0.993733	0.478947	0.968293
HOWLIN_CITED1_TARGETS_1_DN	32	-0.418699	-0.993494	0.473214	0.967565
NIKOLSKY_BREAST_CANCER_17P11_AMPLICON	8	-0.558258	-0.993148	0.490468	0.967285
MATZUK_SPERMATOZOA	72	-0.368265	-0.993064	0.484765	0.965955
KYNG_WERNER_SYNDROM_AND_NORMAL_AGING_UP	66	-0.371452	-0.990822	0.497319	0.972942
CHIARADONNA_NEOPLASTIC_TRANSFORMATION_CDC25_DN	143	-0.338984	-0.990154	0.497549	0.973926
LEIN_MEDULLA_MARKERS	64	-0.374146	-0.989765	0.497987	0.97383
KRIGE_RESPONSE_TO_TOSEDOSTAT_6HR_DN	825	-0.309257	-0.98859	0.536114	0.976784
GINESTIER_BREAST_CANCER_20Q13_AMPLIFICATION_UP	98	-0.355369	-0.987655	0.487836	0.978697
LIU_PROSTATE_CANCER_UP	83	-0.360029	-0.987622	0.491957	0.977188
ZHOU_INFLAMMATORY_RESPONSE_FIMA_DN	228	-0.3264	-0.987495	0.508989	0.976034
GARGALOVIC_RESPONSE_TO_OXIDIZED_PHOSPHOLIPIDS_MAGENTA_UP	23	-0.441272	-0.987483	0.504615	0.974456
JIANG_AGING_HYPOTHALAMUS_UP	38	-0.404486	-0.986185	0.494048	0.977728
BYSTRYKH_HEMATOPOIESIS_STEM_CELL_QTL_CIS	121	-0.342131	-0.985371	0.504305	0.979166
ZHENG_FOXP3_TARGETS_IN_THYMUS_DN	8	-0.540269	-0.985349	0.511384	0.977641
MILI_PSEUDOPODIA	45	-0.386067	-0.985301	0.494815	0.976217
HOLLEMAN_DAUNORUBICIN_B_ALL_DN	12	-0.491703	-0.983252	0.489655	0.982345
PASINI_SUZ12_TARGETS_UP	81	-0.358658	-0.982925	0.48631	0.981998
NIKOLSKY_BREAST_CANCER_15Q26_AMPLICON	18	-0.452613	-0.982343	0.486842	0.982525
RICKMAN_METASTASIS_UP	305	-0.317338	-0.982024	0.541073	0.982109
BROWNE_HCMV_INFECTION_8HR_UP	86	-0.35114	-0.98146	0.501323	0.982642
EHLERS_ANEUPLOIDY_UP	36	-0.399367	-0.980205	0.493994	0.985669
IIZUKA_LIVER_CANCER_PROGRESSION_L1_G1_UP	17	-0.465169	-0.978602	0.512987	0.990121
YAO_TEMPORAL_RESPONSE_TO_PROGESTERONE_CLUSTER_7	69	-0.3666	-0.978074	0.498008	0.990458
KYNG_RESPONSE_TO_H2O2_VIA_ERCC6	16	-0.468635	-0.977924	0.490506	0.989434
WANG_BARRETTS_ESOPHAGUS_DN	19	-0.448574	-0.977511	0.496025	0.989395
BREDEMEYER_RAG_SIGNALING_VIA_ATM_NOT_VIA_NFKB_DN	36	-0.402306	-0.976877	0.50075	0.99019
KONDO_COLON_CANCER_HCP_WITH_H3K27ME1	21	-0.445501	-0.976764	0.511811	0.989034
ACEVEDO_METHYLATED_IN_LIVER_CANCER_DN	468	-0.311142	-0.976669	0.574689	0.987791
SMID_BREAST_CANCER_NORMAL_LIKE_UP	374	-0.313151	-0.976208	0.571582	0.98787
GOZGIT_ESR1_TARGETS_DN	576	-0.307774	-0.975576	0.576289	0.98862
WOOD_EBV_EBNA1_TARGETS_DN	40	-0.390814	-0.974765	0.499268	0.990055
PARENT_MTOR_SIGNALING_UP	510	-0.307418	-0.974172	0.570697	0.990668
HERNANDEZ_ABERRANT_MITOSIS_BY_DOCETACEL_4NM_UP	15	-0.472077	-0.974112	0.507588	0.989311
DACOSTA_LOW_DOSE_UV_RESPONSE_VIA_ERCC3_XPCS_UP	8	-0.544477	-0.973991	0.538597	0.988193
BANDRES_RESPONSE_TO_CARMUSTIN_MGMT_48HR_UP	16	-0.470717	-0.973549	0.514803	0.988237
MIKKELSEN_MCV6_LCP_WITH_H3K27ME3	9	-0.528103	-0.968816	0.557858	1
MIKKELSEN_NPC_HCP_WITH_H3K4ME3_AND_H3K27ME3	136	-0.334357	-0.968745	0.52754	1
BROWNE_HCMV_INFECTION_20HR_DN	90	-0.349435	-0.968592	0.533074	1
BERENJENO_TRANSFORMED_BY_RHOA_DN	383	-0.311597	-0.968494	0.57295	1
FLORIO_NEOCORTEX_BASAL_RADIAL_GLIA_UP	217	-0.32301	-0.968182	0.553864	0.999633
LIU_PROSTATE_CANCER_DN	410	-0.309312	-0.967072	0.586426	1
LUI_THYROID_CANCER_CLUSTER_3	25	-0.428164	-0.966728	0.516517	1
WU_SILENCED_BY_METHYLATION_IN_BLADDER_CANCER	44	-0.392964	-0.966701	0.496372	1
KIM_BIPOLAR_DISORDER_OLIGODENDROCYTE_DENSITY_CORR_UP	619	-0.306468	-0.966441	0.602238	0.999574
TIEN_INTESTINE_PROBIOTICS_6HR_DN	163	-0.327043	-0.966252	0.53972	0.998677
EPPERT_HSC_R	107	-0.340011	-0.966241	0.53137	0.997153
MIZUSHIMA_AUTOPHAGOSOME_FORMATION	12	-0.498051	-0.965674	0.520938	0.997706
ABBUD_LIF_SIGNALING_1_DN	22	-0.441734	-0.96538	0.529226	0.997217
XU_GH1_AUTOCRINE_TARGETS_DN	115	-0.332562	-0.963737	0.528325	1
MIKKELSEN_MEF_HCP_WITH_H3K27ME3	206	-0.322786	-0.963634	0.580466	1
PLASARI_TGFB1_SIGNALING_VIA_NFIC_1HR_UP	31	-0.406173	-0.963464	0.518182	0.999589
SHEPARD_CRASH_AND_BURN_MUTANT_UP	187	-0.322867	-0.963381	0.559342	0.998298
SUMI_HNF4A_TARGETS	12	-0.493206	-0.963355	0.518072	0.996847
BRACHAT_RESPONSE_TO_METHOTREXATE_DN	24	-0.424464	-0.963169	0.518809	0.995988
HOLLEMAN_PREDNISOLONE_RESISTANCE_B_ALL_DN	9	-0.524921	-0.963149	0.563478	0.994528
GAJATE_RESPONSE_TO_TRABECTEDIN_UP	51	-0.375087	-0.962597	0.519594	0.994919
ABDULRAHMAN_KIDNEY_CANCER_VHL_DN	12	-0.490091	-0.962552	0.537133	0.993539
BLANCO_MELO_COVID19_BRONCHIAL_EPITHELIAL_CELLS_SARS_COV_2_INFECTION_DN	46	-0.379001	-0.961196	0.552975	0.996861
WEST_ADRENOCORTICAL_TUMOR_MARKERS_DN	16	-0.457548	-0.960441	0.532573	0.998065
MANNE_COVID19_COMBINED_COHORT_VS_HEALTHY_DONOR_PLATELETS_UP	137	-0.331798	-0.960074	0.55774	0.9978
PILON_KLF1_TARGETS_UP	406	-0.30701	-0.959898	0.618644	0.996879
JAERVINEN_AMPLIFIED_IN_LARYNGEAL_CANCER	37	-0.390921	-0.959321	0.523077	0.997365
GARGALOVIC_RESPONSE_TO_OXIDIZED_PHOSPHOLIPIDS_MAGENTA_DN	11	-0.497568	-0.958334	0.526578	0.999285
UEDA_PERIFERAL_CLOCK	152	-0.324865	-0.956597	0.584615	1
WANG_RESPONSE_TO_GSK3_INHIBITOR_SB216763_UP	293	-0.310242	-0.956318	0.593202	1
WAKABAYASHI_ADIPOGENESIS_PPARG_BOUND_8D	586	-0.30012	-0.956082	0.644764	1
BAELDE_DIABETIC_NEPHROPATHY_DN	406	-0.306566	-0.955858	0.612802	1
CHIARADONNA_NEOPLASTIC_TRANSFORMATION_KRAS_DN	133	-0.328562	-0.95581	0.571779	1
MARTORIATI_MDM4_TARGETS_FETAL_LIVER_UP	205	-0.314284	-0.955597	0.583428	0.999814
DOUGLAS_BMI1_TARGETS_DN	281	-0.307839	-0.954727	0.605435	1
FARMER_BREAST_CANCER_CLUSTER_5	19	-0.44419	-0.954655	0.532051	1
MIKKELSEN_ES_HCP_WITH_H3K27ME3	16	-0.458128	-0.954605	0.534073	0.998698
LIN_MELANOMA_COPY_NUMBER_DN	37	-0.387319	-0.954491	0.532042	0.997584
HOLLERN_ADENOMYOEPITHELIAL_BREAST_TUMOR	17	-0.447434	-0.953889	0.532468	0.99817
GAUSSMANN_MLL_AF4_FUSION_TARGETS_G_DN	33	-0.396208	-0.953357	0.536254	0.998471
CHEOK_RESPONSE_TO_MERCAPTOPURINE_DN	19	-0.440361	-0.952732	0.534591	0.999131
VALK_AML_CLUSTER_1	25	-0.418602	-0.952173	0.548686	0.999611
SCHLOSSER_MYC_TARGETS_AND_SERUM_RESPONSE_DN	48	-0.369597	-0.951717	0.541551	0.999636
MAHAJAN_RESPONSE_TO_IL1A_DN	65	-0.358346	-0.951714	0.55277	0.998154
BLANCO_MELO_COVID19_SARS_COV_2_INFECTION_A594_ACE2_EXPRESSING_CELLS_DN	74	-0.353765	-0.951617	0.565445	0.997006
ZHANG_GATA6_TARGETS_DN	57	-0.362199	-0.951439	0.553571	0.996112
BHATI_G2M_ARREST_BY_2METHOXYESTRADIOL_DN	99	-0.339187	-0.95109	0.573957	0.995822
INAMURA_LUNG_CANCER_SCC_DN	13	-0.479928	-0.949365	0.554983	1
ACEVEDO_LIVER_TUMOR_VS_NORMAL_ADJACENT_TISSUE_UP	788	-0.295927	-0.948101	0.695035	1
BAE_BRCA1_TARGETS_UP	67	-0.352548	-0.947968	0.555249	1
IVANOVA_HEMATOPOIESIS_STEM_CELL	148	-0.325272	-0.947461	0.591232	1
BLANCO_MELO_COVID19_SARS_COV_2_INFECTION_A594_ACE2_EXPRESSING_CELLS_RUXOLITINIB_UP	315	-0.307569	-0.94738	0.610811	1
TAKEDA_TARGETS_OF_NUP98_HOXA9_FUSION_16D_DN	89	-0.345649	-0.947208	0.566624	1
GAUSSMANN_MLL_AF4_FUSION_TARGETS_A_UP	179	-0.319578	-0.947183	0.572261	0.998848
MEISSNER_BRAIN_HCP_WITH_H3K4ME2	11	-0.492421	-0.947132	0.56	0.997564
LU_AGING_BRAIN_UP	236	-0.312817	-0.946758	0.619362	0.9974
BARRIER_COLON_CANCER_RECURRENCE_DN	17	-0.451053	-0.946219	0.54	0.997738
SEAVEY_EPITHELIOID_HEMANGIOENDOTHELIOMA	76	-0.351607	-0.944578	0.579866	1
LEE_AGING_NEOCORTEX_DN	57	-0.365979	-0.944022	0.599721	1
GRADE_COLON_VS_RECTAL_CANCER_UP	36	-0.388045	-0.943925	0.550872	1
ZHONG_RESPONSE_TO_AZACITIDINE_AND_TSA_DN	66	-0.358121	-0.943427	0.581619	1
MIKKELSEN_IPS_LCP_WITH_H3K4ME3	127	-0.32818	-0.943395	0.581535	0.999857
VANHARANTA_UTERINE_FIBROID_WITH_7Q_DELETION_DN	35	-0.390626	-0.942901	0.572965	1
GENTLES_LEUKEMIC_STEM_CELL_UP	24	-0.411963	-0.942311	0.53882	1
GAZDA_DIAMOND_BLACKFAN_ANEMIA_ERYTHROID_DN	366	-0.300073	-0.94146	0.662741	1
IBRAHIM_NRF2_UP	491	-0.297635	-0.94057	0.670795	1
DACOSTA_UV_RESPONSE_VIA_ERCC3_XPCS_DN	79	-0.342859	-0.940435	0.568327	1
FOROUTAN_TGFB_EMT_DN	88	-0.338848	-0.93988	0.585025	1
KIM_BIPOLAR_DISORDER_OLIGODENDROCYTE_DENSITY_CORR_DN	45	-0.36918	-0.939205	0.569546	1
MCCABE_HOXC6_TARGETS_UP	8	-0.52517	-0.938818	0.542169	1
ELLWOOD_MYC_TARGETS_DN	39	-0.376393	-0.937323	0.556851	1
DAZARD_UV_RESPONSE_CLUSTER_G3	10	-0.487412	-0.937146	0.558974	1
MADAN_DPPA4_TARGETS	25	-0.417682	-0.936793	0.55914	1
MIZUKAMI_HYPOXIA_UP	11	-0.495405	-0.93678	0.573854	1
MCBRYAN_PUBERTAL_BREAST_5_6WK_UP	103	-0.331912	-0.936115	0.593112	1
DOANE_BREAST_CANCER_CLASSES_UP	45	-0.371273	-0.934584	0.562764	1
VALK_AML_CLUSTER_4	24	-0.410835	-0.934059	0.553991	1
BROWNE_HCMV_INFECTION_6HR_UP	44	-0.371693	-0.933929	0.588146	1
AIYAR_COBRA1_TARGETS_DN	26	-0.414241	-0.932644	0.580997	1
SUBTIL_PROGESTIN_TARGETS	34	-0.380703	-0.931844	0.563988	1
KYNG_DNA_DAMAGE_BY_GAMMA_RADIATION	66	-0.353414	-0.931583	0.610123	1
YAGI_AML_WITH_11Q23_REARRANGED	288	-0.303331	-0.930475	0.658378	1
LIM_MAMMARY_STEM_CELL_DN	360	-0.297502	-0.930276	0.672009	1
SERVITJA_LIVER_HNF1A_TARGETS_DN	103	-0.332377	-0.92901	0.616294	1
SHAFFER_IRF4_TARGETS_IN_MYELOMA_VS_MATURE_B_LYMPHOCYTE	92	-0.336489	-0.928551	0.621447	1
WATANABE_RECTAL_CANCER_RADIOTHERAPY_RESPONSIVE_UP	89	-0.336088	-0.92752	0.60177	1
WINNEPENNINCKX_MELANOMA_METASTASIS_DN	32	-0.392927	-0.927438	0.591241	1
RODRIGUES_NTN1_TARGETS_UP	15	-0.45047	-0.92741	0.559677	1
IVANOVSKA_MIR106B_TARGETS	83	-0.337374	-0.926529	0.608355	1
WILSON_PROTEASES_AT_TUMOR_BONE_INTERFACE_UP	19	-0.432982	-0.926168	0.587662	1
FEVR_CTNNB1_TARGETS_UP	564	-0.291172	-0.926067	0.723819	1
MEISSNER_NPC_HCP_WITH_H3K27ME3	22	-0.416902	-0.925762	0.585139	1
COWLING_MYCN_TARGETS	39	-0.375879	-0.925727	0.590574	1
GINESTIER_BREAST_CANCER_ZNF217_AMPLIFIED_UP	66	-0.348921	-0.925571	0.609418	1
YANG_BREAST_CANCER_ESR1_LASER_UP	27	-0.404849	-0.925219	0.581022	1
KYNG_DNA_DAMAGE_BY_GAMMA_AND_UV_RADIATION	63	-0.352888	-0.924716	0.599156	1
ASTIER_INTEGRIN_SIGNALING	48	-0.360726	-0.923032	0.601783	1
TURASHVILI_BREAST_LOBULAR_CARCINOMA_VS_DUCTAL_NORMAL_DN	63	-0.34924	-0.922749	0.615691	1
MINGUEZ_LIVER_CANCER_VASCULAR_INVASION_UP	11	-0.485964	-0.922733	0.576531	1
BREDEMEYER_RAG_SIGNALING_VIA_ATM_NOT_VIA_NFKB_UP	50	-0.358204	-0.922561	0.591353	1
BILANGES_RAPAMYCIN_SENSITIVE_GENES	37	-0.381255	-0.921774	0.622255	1
VANDESLUIS_COMMD1_TARGETS_GROUP_4_DN	10	-0.486419	-0.921546	0.599002	1
LIU_VMYB_TARGETS_UP	113	-0.320815	-0.921188	0.626734	1
DAVICIONI_RHABDOMYOSARCOMA_PAX_FOXO1_FUSION_DN	14	-0.444806	-0.921048	0.582915	1
MULLIGHAN_NPM1_MUTATED_SIGNATURE_1_UP	210	-0.304551	-0.92034	0.673587	1
KATSANOU_ELAVL1_TARGETS_UP	144	-0.315194	-0.919785	0.661539	1
WANG_CLIM2_TARGETS_DN	162	-0.312839	-0.919603	0.656516	1
DEBOSSCHER_NFKB_TARGETS_REPRESSED_BY_GLUCOCORTICOIDS	11	-0.47925	-0.919405	0.571918	1
SILIGAN_TARGETS_OF_EWS_FLI1_FUSION_DN	16	-0.43575	-0.918959	0.556856	1
BANDRES_RESPONSE_TO_CARMUSTIN_WITHOUT_MGMT_24HR_UP	12	-0.464069	-0.917759	0.583612	1
BRUINS_UVC_RESPONSE_VIA_TP53_GROUP_D	231	-0.30286	-0.91769	0.692308	1
KIM_ALL_DISORDERS_OLIGODENDROCYTE_NUMBER_CORR_UP	686	-0.286611	-0.917128	0.777096	1
CREIGHTON_ENDOCRINE_THERAPY_RESISTANCE_2	314	-0.294886	-0.916667	0.709129	1
CHIANG_LIVER_CANCER_SUBCLASS_UNANNOTATED_UP	63	-0.345134	-0.915856	0.614826	1
FIGUEROA_AML_METHYLATION_CLUSTER_1_DN	35	-0.374324	-0.915516	0.578792	1
STOSSI_RESPONSE_TO_ESTRADIOL	30	-0.383428	-0.915453	0.587798	1
KIM_RESPONSE_TO_TSA_AND_DECITABINE_DN	8	-0.517135	-0.914492	0.6098	1
BYSTRYKH_HEMATOPOIESIS_STEM_CELL_AND_BRAIN_QTL_CIS	62	-0.349165	-0.91419	0.61705	1
PEDERSEN_METASTASIS_BY_ERBB2_ISOFORM_6	24	-0.399658	-0.913109	0.589869	1
ZHAN_MULTIPLE_MYELOMA_DN	33	-0.382622	-0.913042	0.631343	1
HU_ANGIOGENESIS_UP	18	-0.422971	-0.912692	0.577778	1
GAVIN_FOXP3_TARGETS_CLUSTER_T7	92	-0.326179	-0.912215	0.659004	1
VANTVEER_BREAST_CANCER_METASTASIS_UP	37	-0.372334	-0.911727	0.601208	1
KYNG_RESPONSE_TO_H2O2	64	-0.34325	-0.911638	0.650142	1
SCIAN_INVERSED_TARGETS_OF_TP53_AND_TP73_UP	8	-0.510151	-0.911195	0.60461	1
PICCALUGA_ANGIOIMMUNOBLASTIC_LYMPHOMA_UP	192	-0.305584	-0.910455	0.693757	1
PUIFFE_INVASION_INHIBITED_BY_ASCITES_DN	137	-0.311627	-0.909873	0.677765	1
RIZKI_TUMOR_INVASIVENESS_3D_DN	212	-0.300829	-0.909595	0.689113	1
SIMBULAN_PARP1_TARGETS_UP	30	-0.385126	-0.908999	0.591433	1
BAE_BRCA1_TARGETS_DN	27	-0.391062	-0.908471	0.602236	1
SPIELMAN_LYMPHOBLAST_EUROPEAN_VS_ASIAN_DN	553	-0.287005	-0.908437	0.803498	1
BROWNE_HCMV_INFECTION_12HR_UP	91	-0.323041	-0.907099	0.653088	1
ZHAN_MULTIPLE_MYELOMA_CD1_UP	41	-0.363916	-0.906611	0.606534	1
LU_EZH2_TARGETS_DN	342	-0.292965	-0.906419	0.742703	1
NAKAYAMA_SOFT_TISSUE_TUMORS_PCA1_DN	58	-0.344855	-0.90606	0.624657	1
SUZUKI_AMPLIFIED_IN_ORAL_CANCER	10	-0.479206	-0.905821	0.609929	1
TAKADA_GASTRIC_CANCER_COPY_NUMBER_DN	20	-0.414718	-0.905129	0.603896	1
HOWLIN_PUBERTAL_MAMMARY_GLAND	56	-0.348665	-0.904963	0.665775	1
MULLIGHAN_MLL_SIGNATURE_1_DN	203	-0.301563	-0.904354	0.704	1
FRASOR_RESPONSE_TO_SERM_OR_FULVESTRANT_UP	18	-0.419721	-0.904173	0.623568	1
BRUINS_UVC_RESPONSE_EARLY_LATE	282	-0.293905	-0.903761	0.747241	1
ZHANG_RESPONSE_TO_IKK_INHIBITOR_AND_TNF_DN	94	-0.325321	-0.903322	0.666237	1
GRAHAM_CML_QUIESCENT_VS_NORMAL_DIVIDING_DN	8	-0.49238	-0.903035	0.604167	1
FU_INTERACT_WITH_ALKBH8	13	-0.452999	-0.902561	0.624585	1
PURBEY_TARGETS_OF_CTBP1_AND_SATB1_UP	66	-0.336425	-0.902321	0.644414	1
ELVIDGE_HIF1A_TARGETS_UP	65	-0.338683	-0.901944	0.64698	1
CHICAS_RB1_TARGETS_LOW_SERUM	68	-0.335725	-0.901577	0.658003	1
GAUSSMANN_MLL_AF4_FUSION_TARGETS_D_DN	8	-0.499517	-0.900895	0.607394	1
WANG_CISPLATIN_RESPONSE_AND_XPC_DN	202	-0.299878	-0.900433	0.726231	1
FONTAINE_FOLLICULAR_THYROID_ADENOMA_DN	60	-0.338279	-0.90035	0.644414	1
TARTE_PLASMA_CELL_VS_PLASMABLAST_UP	275	-0.291618	-0.90035	0.731492	1
ZHOU_TNF_SIGNALING_4HR	47	-0.357565	-0.900282	0.64539	1
YAO_TEMPORAL_RESPONSE_TO_PROGESTERONE_CLUSTER_11	90	-0.324511	-0.89995	0.647815	1
RASHI_RESPONSE_TO_IONIZING_RADIATION_5	119	-0.313495	-0.8998	0.684406	1
PETRETTO_CARDIAC_HYPERTROPHY	34	-0.374812	-0.899408	0.613636	1
CARDOSO_RESPONSE_TO_GAMMA_RADIATION_AND_3AB	13	-0.448157	-0.899407	0.628713	1
VALK_AML_CLUSTER_7	18	-0.416693	-0.898859	0.612698	1
MULLIGHAN_NPM1_SIGNATURE_3_DN	140	-0.310885	-0.898537	0.695864	1
RICKMAN_TUMOR_DIFFERENTIATED_WELL_VS_MODERATELY_UP	93	-0.322031	-0.898008	0.690722	1
YAO_TEMPORAL_RESPONSE_TO_PROGESTERONE_CLUSTER_2	41	-0.361869	-0.897689	0.643275	1
NIKOLSKY_BREAST_CANCER_19Q13.1_AMPLICON	9	-0.485318	-0.896883	0.597884	1
CHEOK_RESPONSE_TO_MERCAPTOPURINE_AND_HD_MTX_DN	24	-0.38988	-0.896479	0.621118	1
SMID_BREAST_CANCER_LUMINAL_B_DN	414	-0.284569	-0.896222	0.779193	1
CREIGHTON_ENDOCRINE_THERAPY_RESISTANCE_5	420	-0.28671	-0.895331	0.786164	1
WU_HBX_TARGETS_1_DN	21	-0.406085	-0.894634	0.633711	1
VERHAAK_AML_WITH_NPM1_MUTATED_DN	204	-0.296294	-0.891144	0.756602	1
ZHAN_V1_LATE_DIFFERENTIATION_GENES_UP	31	-0.375367	-0.890152	0.647335	1
GERY_CEBP_TARGETS	111	-0.314278	-0.889848	0.693727	1
ONDER_CDH1_SIGNALING_VIA_CTNNB1	77	-0.326524	-0.888871	0.686684	1
WEINMANN_ADAPTATION_TO_HYPOXIA_DN	34	-0.367994	-0.888441	0.639144	1
GENTILE_UV_RESPONSE_CLUSTER_D9	24	-0.395197	-0.887737	0.618541	1
RICKMAN_TUMOR_DIFFERENTIATED_WELL_VS_POORLY_UP	215	-0.292988	-0.88771	0.75	1
LIANG_HEMATOPOIESIS_STEM_CELL_NUMBER_SMALL_VS_HUGE_DN	31	-0.373372	-0.887431	0.661562	1
TCGA_GLIOBLASTOMA_COPY_NUMBER_DN	28	-0.385912	-0.887133	0.662975	1
NELSON_RESPONSE_TO_ANDROGEN_UP	72	-0.327897	-0.88647	0.668435	1
THUM_SYSTOLIC_HEART_FAILURE_UP	379	-0.284858	-0.886381	0.804255	1
GAZDA_DIAMOND_BLACKFAN_ANEMIA_MYELOID_UP	28	-0.377066	-0.886288	0.635155	1
BENPORATH_MYC_MAX_TARGETS	700	-0.278083	-0.885862	0.868154	1
NAKAMURA_TUMOR_ZONE_PERIPHERAL_VS_CENTRAL_DN	523	-0.279877	-0.885578	0.829192	1
MATZUK_EMBRYONIC_GERM_CELL	13	-0.454748	-0.885429	0.657331	1
BOUDOUKHA_BOUND_BY_IGF2BP2	102	-0.316186	-0.885251	0.718218	1
COLLER_MYC_TARGETS_UP	23	-0.396103	-0.884737	0.656693	1
PIEPOLI_LGI1_TARGETS_DN	10	-0.472627	-0.883936	0.632479	1
MCBRYAN_PUBERTAL_BREAST_5_6WK_DN	120	-0.310775	-0.883924	0.723668	1
AMUNDSON_RESPONSE_TO_ARSENITE	187	-0.29576	-0.883719	0.734624	1
MAHADEVAN_IMATINIB_RESISTANCE_UP	15	-0.432579	-0.8831	0.624793	1
IVANOVA_HEMATOPOIESIS_EARLY_PROGENITOR	389	-0.28335	-0.882622	0.807571	1
SUZUKI_RESPONSE_TO_TSA_AND_DECITABINE_1B	9	-0.475585	-0.882497	0.641997	1
GAUSSMANN_MLL_AF4_FUSION_TARGETS_E_UP	90	-0.318733	-0.882047	0.707285	1
ALCALAY_AML_BY_NPM1_LOCALIZATION_UP	114	-0.30693	-0.88047	0.721598	1
BILANGES_SERUM_RESPONSE_TRANSLATION	29	-0.370421	-0.880205	0.655172	1
IWANAGA_CARCINOGENESIS_BY_KRAS_DN	105	-0.311093	-0.880062	0.720755	1
OUILLETTE_CLL_13Q14_DELETION_DN	48	-0.347896	-0.878611	0.683599	1
MALONEY_RESPONSE_TO_17AAG_DN	72	-0.324297	-0.878272	0.699864	1
HOFMANN_MYELODYSPLASTIC_SYNDROM_HIGH_RISK_DN	11	-0.450474	-0.878174	0.62906	1
NIKOLSKY_BREAST_CANCER_17Q21_Q25_AMPLICON	259	-0.288179	-0.878162	0.793757	1
HAMAI_APOPTOSIS_VIA_TRAIL_UP	605	-0.276511	-0.877885	0.859631	1
HOLLERN_PAPILLARY_BREAST_TUMOR	11	-0.453751	-0.877353	0.638743	1
CHEN_PDGF_TARGETS	17	-0.420444	-0.877236	0.64791	1
GRADE_COLON_AND_RECTAL_CANCER_DN	78	-0.320767	-0.876948	0.708387	1
VANDESLUIS_COMMD1_TARGETS_GROUP_4_UP	10	-0.465581	-0.876081	0.63575	1
MOREIRA_RESPONSE_TO_TSA_DN	16	-0.420773	-0.874936	0.66113	1
ACEVEDO_LIVER_CANCER_WITH_H3K9ME3_UP	74	-0.3226	-0.874588	0.702013	1
ODONNELL_TFRC_TARGETS_UP	256	-0.284506	-0.874437	0.818482	1
WIERENGA_STAT5A_TARGETS_DN	162	-0.295526	-0.874187	0.763033	1
ZAMORA_NOS2_TARGETS_DN	72	-0.321687	-0.874154	0.705179	1
KORKOLA_YOLK_SAC_TUMOR	44	-0.346357	-0.874018	0.666667	1
GRAESSMANN_APOPTOSIS_BY_SERUM_DEPRIVATION_DN	207	-0.291385	-0.873945	0.799774	1
ENK_UV_RESPONSE_KERATINOCYTE_DN	452	-0.276808	-0.873655	0.841336	1
TONKS_TARGETS_OF_RUNX1_RUNX1T1_FUSION_SUSTAINED_IN_GRANULOCYTE_UP	13	-0.445898	-0.873511	0.648026	1
MASRI_RESISTANCE_TO_TAMOXIFEN_AND_AROMATASE_INHIBITORS_UP	11	-0.452772	-0.873162	0.680961	1
NIKOLSKY_BREAST_CANCER_7Q21_Q22_AMPLICON	53	-0.334805	-0.873129	0.67313	1
ZHAN_LATE_DIFFERENTIATION_GENES_UP	30	-0.37144	-0.872244	0.683526	1
LOCKWOOD_AMPLIFIED_IN_LUNG_CANCER	200	-0.291404	-0.87185	0.783447	1
YEGNASUBRAMANIAN_PROSTATE_CANCER	85	-0.318369	-0.871569	0.713521	1
BAELDE_DIABETIC_NEPHROPATHY_UP	68	-0.323074	-0.870984	0.723433	1
RAO_BOUND_BY_SALL4_ISOFORM_B	422	-0.276598	-0.870427	0.852787	1
ZHANG_ADIPOGENESIS_BY_BMP7	14	-0.435865	-0.870149	0.662771	1
BONCI_TARGETS_OF_MIR15A_AND_MIR16_1	86	-0.319115	-0.86974	0.724874	1
LEIN_CHOROID_PLEXUS_MARKERS	77	-0.319182	-0.86912	0.717617	1
LAIHO_COLORECTAL_CANCER_SERRATED_UP	104	-0.304611	-0.868699	0.72449	1
BOSCO_EPITHELIAL_DIFFERENTIATION_MODULE	25	-0.382787	-0.867175	0.661515	1
DEBIASI_APOPTOSIS_BY_REOVIRUS_INFECTION_UP	265	-0.283007	-0.866963	0.81576	1
WANG_SMARCE1_TARGETS_DN	321	-0.278799	-0.86398	0.828228	1
SHIPP_DLBCL_VS_FOLLICULAR_LYMPHOMA_DN	36	-0.355302	-0.861962	0.691869	1
TAKEDA_TARGETS_OF_NUP98_HOXA9_FUSION_10D_UP	140	-0.295736	-0.861463	0.776995	1
GUTIERREZ_CHRONIC_LYMPHOCYTIC_LEUKEMIA_UP	9	-0.467049	-0.860984	0.651408	1
KOHOUTEK_CCNT1_TARGETS	42	-0.346315	-0.8605	0.701909	1
JIANG_AGING_HYPOTHALAMUS_DN	30	-0.360373	-0.860407	0.691958	1
ZHANG_ANTIVIRAL_RESPONSE_TO_RIBAVIRIN_UP	20	-0.392297	-0.860209	0.675719	1
MULLIGHAN_NPM1_SIGNATURE_3_UP	273	-0.277013	-0.85926	0.824295	1
PEREZ_TP53_TARGETS	914	-0.267577	-0.857713	0.939516	1
MIYAGAWA_TARGETS_OF_EWSR1_ETS_FUSIONS_UP	234	-0.280326	-0.857386	0.835586	1
BROWNE_HCMV_INFECTION_1HR_DN	169	-0.28632	-0.856936	0.821886	1
LU_EZH2_TARGETS_UP	234	-0.281745	-0.856814	0.841989	1
PECE_MAMMARY_STEM_CELL_UP	116	-0.302374	-0.856695	0.763291	1
GAUSSMANN_MLL_AF4_FUSION_TARGETS_E_DN	21	-0.392874	-0.856345	0.676692	1
RIGGINS_TAMOXIFEN_RESISTANCE_UP	54	-0.335045	-0.856177	0.721519	1
BILD_E2F3_ONCOGENIC_SIGNATURE	221	-0.281267	-0.854947	0.835648	1
VART_KSHV_INFECTION_ANGIOGENIC_MARKERS_DN	105	-0.303176	-0.854012	0.769821	1
HAN_JNK_SINGALING_DN	35	-0.352957	-0.853578	0.704992	1
BRUECKNER_TARGETS_OF_MIRLET7A3_UP	91	-0.308281	-0.853408	0.771795	1
SAKAI_CHRONIC_HEPATITIS_VS_LIVER_CANCER_DN	29	-0.369099	-0.853226	0.707424	1
DELACROIX_RARG_BOUND_MEF	334	-0.275572	-0.853153	0.862473	1
WENDT_COHESIN_TARGETS_UP	30	-0.360816	-0.853054	0.71194	1
CERVERA_SDHB_TARGETS_2	90	-0.307711	-0.852945	0.762626	1
HOWLIN_CITED1_TARGETS_2_UP	13	-0.425104	-0.852589	0.644588	1
MORI_SMALL_PRE_BII_LYMPHOCYTE_UP	68	-0.316014	-0.851994	0.743351	1
FONTAINE_THYROID_TUMOR_UNCERTAIN_MALIGNANCY_UP	30	-0.363851	-0.851685	0.691489	1
GOUYER_TUMOR_INVASIVENESS	8	-0.481076	-0.851446	0.680851	1
TONKS_TARGETS_OF_RUNX1_RUNX1T1_FUSION_HSC_UP	161	-0.287942	-0.851339	0.791569	1
DESERT_EXTRACELLULAR_MATRIX_HEPATOCELLULAR_CARCINOMA_SUBCLASS_UP	19	-0.393447	-0.851248	0.70762	1
TOMLINS_PROSTATE_CANCER_DN	36	-0.354566	-0.850972	0.711965	1
HOLLMANN_APOPTOSIS_VIA_CD40_DN	219	-0.281843	-0.850795	0.842956	1
IRITANI_MAD1_TARGETS_UP	13	-0.426134	-0.849381	0.707692	1
HOWLIN_CITED1_TARGETS_1_UP	31	-0.359235	-0.849349	0.711044	1
MCBRYAN_PUBERTAL_BREAST_6_7WK_UP	175	-0.285538	-0.848583	0.798611	1
MEBARKI_HCC_PROGENITOR_WNT_UP_CTNNB1_DEPENDENT_BLOCKED_BY_FZD8CRD	36	-0.35211	-0.848528	0.699281	1
SHEDDEN_LUNG_CANCER_GOOD_SURVIVAL_A12	189	-0.283843	-0.847973	0.823326	1
RATTENBACHER_BOUND_BY_CELF1	325	-0.274302	-0.847866	0.877573	1
HAN_SATB1_TARGETS_DN	320	-0.273442	-0.847746	0.874866	1
FARMER_BREAST_CANCER_CLUSTER_3	14	-0.417009	-0.847478	0.685484	1
WONG_ADULT_TISSUE_STEM_MODULE	636	-0.266635	-0.8469	0.916582	1
LIU_TOPBP1_TARGETS	10	-0.450801	-0.844483	0.701252	1
ONDER_CDH1_TARGETS_1_UP	120	-0.294421	-0.843679	0.779725	1
DANG_REGULATED_BY_MYC_UP	63	-0.319737	-0.843608	0.763227	1
BILANGES_SERUM_SENSITIVE_GENES	68	-0.311329	-0.843162	0.757493	1
MCCABE_BOUND_BY_HOXC6	298	-0.272272	-0.842899	0.873134	1
JOSEPH_RESPONSE_TO_SODIUM_BUTYRATE_UP	26	-0.362077	-0.842241	0.683735	1
KIM_GERMINAL_CENTER_T_HELPER_UP	54	-0.323336	-0.842112	0.741525	1
HOUNKPE_HOUSEKEEPING_GENES	1106	-0.261022	-0.842029	0.976884	1
FONTAINE_FOLLICULAR_THYROID_ADENOMA_UP	66	-0.313525	-0.841861	0.756098	1
BROWNE_HCMV_INFECTION_10HR_DN	47	-0.331326	-0.841758	0.718232	1
YAMANAKA_GLIOBLASTOMA_SURVIVAL_UP	9	-0.462304	-0.840449	0.684211	1
APPIERTO_RESPONSE_TO_FENRETINIDE_DN	43	-0.33705	-0.839928	0.747801	1
GOBERT_OLIGODENDROCYTE_DIFFERENTIATION_DN	986	-0.262215	-0.839884	0.976931	1
AMIT_EGF_RESPONSE_40_HELA	40	-0.341868	-0.83961	0.725111	1
OHGUCHI_LIVER_HNF4A_TARGETS_DN	84	-0.305175	-0.839391	0.783379	1
HOLLEMAN_PREDNISOLONE_RESISTANCE_ALL_DN	9	-0.455589	-0.839066	0.666102	1
HAHTOLA_SEZARY_SYNDROM_UP	86	-0.302585	-0.838858	0.783226	1
LI_INDUCED_T_TO_NATURAL_KILLER_DN	120	-0.294317	-0.83768	0.801735	1
ELLWOOD_MYC_TARGETS_UP	13	-0.4147	-0.837468	0.691152	1
IWANAGA_CARCINOGENESIS_BY_KRAS_UP	148	-0.285341	-0.836133	0.828979	1
KIM_HYPOXIA	17	-0.396243	-0.836051	0.70347	1
HOEGERKORP_CD44_TARGETS_DIRECT_UP	20	-0.384872	-0.835328	0.698925	1
PANGAS_TUMOR_SUPPRESSION_BY_SMAD1_AND_SMAD5_UP	121	-0.292655	-0.834871	0.808219	1
VALK_AML_CLUSTER_3	29	-0.358273	-0.834435	0.728592	1
GENTILE_UV_LOW_DOSE_DN	60	-0.314484	-0.834356	0.767832	1
MCCOLLUM_GELDANAMYCIN_RESISTANCE_UP	8	-0.47218	-0.834333	0.681185	1
GRAESSMANN_APOPTOSIS_BY_SERUM_DEPRIVATION_UP	483	-0.262982	-0.834123	0.930353	1
YAGI_AML_FAB_MARKERS	173	-0.281474	-0.833982	0.845169	1
SMITH_TERT_TARGETS_DN	80	-0.301449	-0.833536	0.783163	1
IVANOVA_HEMATOPOIESIS_STEM_CELL_AND_PROGENITOR	482	-0.263125	-0.832502	0.929752	1
HONMA_DOCETAXEL_RESISTANCE	32	-0.3521	-0.832209	0.729447	1
RIZKI_TUMOR_INVASIVENESS_2D_UP	58	-0.318026	-0.832099	0.768258	1
LI_PROSTATE_CANCER_EPIGENETIC	29	-0.355056	-0.831509	0.743741	1
FOSTER_TOLERANT_MACROPHAGE_UP	150	-0.279545	-0.83147	0.83134	1
FONTAINE_THYROID_TUMOR_UNCERTAIN_MALIGNANCY_DN	22	-0.372126	-0.831232	0.717593	1
VIETOR_IFRD1_TARGETS	22	-0.374025	-0.831148	0.72293	1
HOFFMANN_LARGE_TO_SMALL_PRE_BII_LYMPHOCYTE_DN	53	-0.322069	-0.830983	0.782486	1
YAO_TEMPORAL_RESPONSE_TO_PROGESTERONE_CLUSTER_12	74	-0.30796	-0.830261	0.798649	1
ZHU_SKIL_TARGETS_UP	18	-0.385924	-0.827981	0.704065	1
GAZDA_DIAMOND_BLACKFAN_ANEMIA_PROGENITOR_DN	59	-0.316834	-0.827883	0.754821	1
VALK_AML_CLUSTER_16	22	-0.374692	-0.827389	0.719626	1
MCLACHLAN_DENTAL_CARIES_DN	66	-0.310284	-0.827002	0.783673	1
IKEDA_MIR30_TARGETS_UP	116	-0.28988	-0.826298	0.833753	1
FIGUEROA_AML_METHYLATION_CLUSTER_7_UP	95	-0.295319	-0.825419	0.824289	1
ZHAN_MULTIPLE_MYELOMA_HP_UP	34	-0.343096	-0.824101	0.759531	1
KAAB_FAILED_HEART_VENTRICLE_DN	38	-0.333998	-0.82329	0.77147	1
NAKAMURA_ADIPOGENESIS_EARLY_UP	48	-0.319247	-0.821949	0.780347	1
CAMPS_COLON_CANCER_COPY_NUMBER_UP	61	-0.310299	-0.821213	0.797486	1
WAMUNYOKOLI_OVARIAN_CANCER_LMP_UP	237	-0.268632	-0.820291	0.901149	1
MATTIOLI_MULTIPLE_MYELOMA_SUBGROUPS	12	-0.409822	-0.819748	0.706081	1
RODRIGUES_DCC_TARGETS_DN	111	-0.290494	-0.81972	0.842752	1
PAL_PRMT5_TARGETS_DN	22	-0.373104	-0.818586	0.731013	1
IVANOVA_HEMATOPOIESIS_LATE_PROGENITOR	456	-0.260579	-0.817771	0.954497	1
WANG_TARGETS_OF_MLL_CBP_FUSION_UP	40	-0.330307	-0.814	0.779104	1
ELVIDGE_HYPOXIA_DN	141	-0.279411	-0.813703	0.861779	1
YORDY_RECIPROCAL_REGULATION_BY_ETS1_AND_SP100_UP	19	-0.372801	-0.813636	0.72655	1
ACEVEDO_NORMAL_TISSUE_ADJACENT_TO_LIVER_TUMOR_UP	134	-0.2796	-0.812525	0.85468	1
GARGALOVIC_RESPONSE_TO_OXIDIZED_PHOSPHOLIPIDS_SALMON_DN	12	-0.415862	-0.812359	0.717993	1
MA_MYELOID_DIFFERENTIATION_DN	35	-0.336366	-0.812279	0.774481	1
GAZDA_DIAMOND_BLACKFAN_ANEMIA_PROGENITOR_UP	36	-0.333391	-0.811956	0.76514	1
FOSTER_KDM1A_TARGETS_DN	184	-0.27234	-0.807514	0.905359	1
WANG_HCP_PROSTATE_CANCER	89	-0.289216	-0.807353	0.829082	1
ZHAN_MULTIPLE_MYELOMA_CD1_AND_CD2_UP	80	-0.292625	-0.806268	0.837696	1
FOURNIER_ACINAR_DEVELOPMENT_EARLY_UP	19	-0.3758	-0.806059	0.755521	1
FIGUEROA_AML_METHYLATION_CLUSTER_3_UP	129	-0.278112	-0.805981	0.877214	1
RAY_TARGETS_OF_P210_BCR_ABL_FUSION_UP	10	-0.425496	-0.805863	0.718919	1
MARTENS_TRETINOIN_RESPONSE_DN	666	-0.252111	-0.805197	0.979403	1
PETRETTO_LEFT_VENTRICLE_MASS_QTL_CIS_DN	10	-0.429969	-0.80455	0.727592	1
BANDRES_RESPONSE_TO_CARMUSTIN_MGMT_24HR_UP	9	-0.445648	-0.804548	0.7376	1
MONTERO_THYROID_CANCER_POOR_SURVIVAL_DN	9	-0.434399	-0.803641	0.725256	1
BASAKI_YBX1_TARGETS_DN	332	-0.258543	-0.8036	0.949134	1
MEISSNER_NPC_HCP_WITH_H3K4ME3_AND_H3K27ME3	99	-0.285421	-0.803549	0.85372	1
NUYTTEN_EZH2_TARGETS_UP	908	-0.249246	-0.803241	0.991903	1
TAKAO_RESPONSE_TO_UVB_RADIATION_UP	79	-0.29363	-0.80256	0.840696	1
LEONARD_HYPOXIA	41	-0.322446	-0.802473	0.786787	1
MITSIADES_RESPONSE_TO_APLIDIN_UP	378	-0.257126	-0.802336	0.946089	1
MARKS_HDAC_TARGETS_UP	19	-0.373117	-0.802288	0.754045	1
BARRIER_COLON_CANCER_RECURRENCE_UP	36	-0.332616	-0.802101	0.78355	1
BURTON_ADIPOGENESIS_PEAK_AT_2HR	45	-0.315274	-0.800316	0.802857	1
ZWANG_EGF_INTERVAL_DN	177	-0.268094	-0.800189	0.91784	1
VERHAAK_GLIOBLASTOMA_PRONEURAL	133	-0.278131	-0.798944	0.88792	1
SHAFFER_IRF4_MULTIPLE_MYELOMA_PROGRAM	35	-0.330326	-0.798398	0.782923	1
DER_IFN_GAMMA_RESPONSE_DN	9	-0.441365	-0.797647	0.744718	1
BOYLAN_MULTIPLE_MYELOMA_D_CLUSTER_UP	23	-0.358477	-0.797257	0.763719	1
WANG_PROSTATE_CANCER_ANDROGEN_INDEPENDENT	61	-0.299833	-0.796668	0.845517	1
KIM_ALL_DISORDERS_CALB1_CORR_DN	17	-0.375571	-0.796522	0.745283	1
HOLLEMAN_VINCRISTINE_RESISTANCE_ALL_UP	26	-0.349086	-0.796437	0.776378	1
GARGALOVIC_RESPONSE_TO_OXIDIZED_PHOSPHOLIPIDS_PURPLE_DN	9	-0.428306	-0.796006	0.743363	1
ELVIDGE_HYPOXIA_UP	158	-0.271384	-0.795286	0.918536	1
JAZAERI_BREAST_CANCER_BRCA1_VS_BRCA2_DN	37	-0.33607	-0.795208	0.812233	1
ASTON_MAJOR_DEPRESSIVE_DISORDER_UP	41	-0.31904	-0.794573	0.799401	1
AGARWAL_AKT_PATHWAY_TARGETS	11	-0.415232	-0.794535	0.728055	1
PEDRIOLI_MIR31_TARGETS_UP	143	-0.273206	-0.794355	0.900966	1
RUTELLA_RESPONSE_TO_HGF_VS_CSF2RB_AND_IL4_UP	357	-0.254243	-0.792994	0.964744	1
KANG_CISPLATIN_RESISTANCE_DN	8	-0.437929	-0.792769	0.727749	1
KRASNOSELSKAYA_ILF3_TARGETS_UP	27	-0.345999	-0.790739	0.8	1
HOQUE_METHYLATED_IN_CANCER	44	-0.318606	-0.790575	0.836941	1
BILANGES_SERUM_SENSITIVE_VIA_TSC1	16	-0.380796	-0.78943	0.772131	1
RUTELLA_RESPONSE_TO_CSF2RB_AND_IL4_DN	272	-0.257183	-0.788308	0.952695	1
MARTIN_NFKB_TARGETS_DN	9	-0.43121	-0.787918	0.77094	1
TERAMOTO_OPN_TARGETS_CLUSTER_4	13	-0.393077	-0.787845	0.767918	1
DORSAM_HOXA9_TARGETS_DN	30	-0.33292	-0.787461	0.785381	1
KIM_RESPONSE_TO_TSA_AND_DECITABINE_UP	82	-0.285154	-0.787309	0.869854	1
VANASSE_BCL2_TARGETS_UP	20	-0.364552	-0.786949	0.781991	1
GOTTWEIN_TARGETS_OF_KSHV_MIR_K12_11	59	-0.298897	-0.786304	0.849862	1
LI_CYTIDINE_ANALOG_PATHWAY	14	-0.388209	-0.786173	0.786311	1
HOEGERKORP_CD44_TARGETS_TEMPORAL_DN	18	-0.364059	-0.785748	0.769726	1
GAVIN_FOXP3_TARGETS_CLUSTER_P7	82	-0.283795	-0.785433	0.877688	1
BYSTRYKH_HEMATOPOIESIS_STEM_CELL_FLI1	8	-0.427536	-0.78499	0.75043	1
TONKS_TARGETS_OF_RUNX1_RUNX1T1_FUSION_GRANULOCYTE_UP	48	-0.31359	-0.784468	0.831921	1
CHIANG_LIVER_CANCER_SUBCLASS_UNANNOTATED_DN	183	-0.264602	-0.78337	0.930955	1
SU_PLACENTA	15	-0.379073	-0.782992	0.766556	1
BECKER_TAMOXIFEN_RESISTANCE_UP	43	-0.310181	-0.782975	0.845029	1
FIGUEROA_AML_METHYLATION_CLUSTER_1_UP	92	-0.282354	-0.782521	0.904822	1
HAHTOLA_CTCL_CUTANEOUS	22	-0.353857	-0.782388	0.785937	1
BROWNE_HCMV_INFECTION_48HR_UP	149	-0.266773	-0.781839	0.929152	1
XIE_LT_HSC_S1PR3_OE_UP	26	-0.335868	-0.781291	0.810241	1
ZHAN_MULTIPLE_MYELOMA_CD1_AND_CD2_DN	51	-0.307349	-0.780924	0.827389	1
LA_MEN1_TARGETS	21	-0.354956	-0.780708	0.802568	1
OSMAN_BLADDER_CANCER_DN	356	-0.251841	-0.779556	0.971368	1
MORI_PLASMA_CELL_UP	48	-0.304419	-0.778555	0.856939	1
SENGUPTA_NASOPHARYNGEAL_CARCINOMA_WITH_LMP1_UP	316	-0.252137	-0.778183	0.964719	1
ZEILSTRA_CD44_TARGETS_UP	8	-0.437096	-0.778152	0.77518	1
COLDREN_GEFITINIB_RESISTANCE_UP	82	-0.285273	-0.77746	0.885976	1
SMID_BREAST_CANCER_RELAPSE_IN_BRAIN_DN	60	-0.296665	-0.77733	0.87062	1
MATZUK_OVULATION	12	-0.398173	-0.77698	0.771044	1
GAUSSMANN_MLL_AF4_FUSION_TARGETS_C_UP	157	-0.262002	-0.776387	0.941889	1
WILLIAMS_ESR2_TARGETS_UP	24	-0.336959	-0.776363	0.817035	1
WANG_IMMORTALIZED_BY_HOXA9_AND_MEIS1_UP	24	-0.345036	-0.776356	0.769841	1
MILI_PSEUDOPODIA_CHEMOTAXIS_UP	79	-0.280103	-0.776248	0.888594	1
HOEBEKE_LYMPHOID_STEM_CELL_DN	83	-0.282075	-0.776073	0.902378	1
DANG_BOUND_BY_MYC	936	-0.242079	-0.775844	0.998991	1
SENESE_HDAC1_AND_HDAC2_TARGETS_UP	193	-0.261617	-0.775569	0.946469	1
DARWICHE_SQUAMOUS_CELL_CARCINOMA_DN	143	-0.26719	-0.775243	0.930403	1
ELVIDGE_HIF1A_TARGETS_DN	84	-0.282294	-0.775103	0.88189	1
HELLER_SILENCED_BY_METHYLATION_DN	86	-0.280418	-0.774736	0.887097	1
SHEPARD_BMYB_MORPHOLINO_UP	189	-0.260161	-0.773865	0.950472	1
PROVENZANI_METASTASIS_UP	165	-0.260474	-0.773737	0.934524	1
NIKOLSKY_BREAST_CANCER_5P15_AMPLICON	18	-0.361351	-0.773674	0.777958	0.999904
TAKEDA_TARGETS_OF_NUP98_HOXA9_FUSION_8D_UP	112	-0.276322	-0.773673	0.92	0.998935
STEIN_ESRRA_TARGETS_RESPONSIVE_TO_ESTROGEN_UP	25	-0.348577	-0.773564	0.796992	0.998119
KORKOLA_SEMINOMA_UP	40	-0.313767	-0.773206	0.833566	0.997672
SCHAEFFER_PROSTATE_DEVELOPMENT_AND_CANCER_BOX5_DN	8	-0.432352	-0.773113	0.750847	0.996835
SCHUETZ_BREAST_CANCER_DUCTAL_INVASIVE_DN	70	-0.287347	-0.772647	0.89931	0.996564
YOSHIMURA_MAPK8_TARGETS_DN	333	-0.247184	-0.772502	0.973205	0.995809
KIM_GASTRIC_CANCER_CHEMOSENSITIVITY	73	-0.285129	-0.771619	0.889031	0.996166
MANNE_COVID19_NONICU_VS_HEALTHY_DONOR_PLATELETS_UP	111	-0.271635	-0.770496	0.915723	0.996784
GOUYER_TATI_TARGETS_UP	8	-0.441711	-0.769666	0.777385	0.997004
FUJII_YBX1_TARGETS_UP	30	-0.324326	-0.768921	0.828102	0.997073
TOMIDA_METASTASIS_UP	22	-0.345049	-0.768349	0.816294	0.996914
HAN_SATB1_TARGETS_UP	355	-0.247857	-0.76759	0.980477	0.996995
NIKOLSKY_BREAST_CANCER_1Q21_AMPLICON	29	-0.327074	-0.766892	0.821053	0.997023
THEODOROU_MAMMARY_TUMORIGENESIS	23	-0.334375	-0.766307	0.827481	0.996899
TRAYNOR_RETT_SYNDROM_UP	34	-0.316414	-0.765827	0.834067	0.996614
DORSAM_HOXA9_TARGETS_UP	32	-0.319446	-0.765625	0.822327	0.995959
SCHUHMACHER_MYC_TARGETS_UP	76	-0.280863	-0.765607	0.90629	0.995031
TAKEDA_TARGETS_OF_NUP98_HOXA9_FUSION_3D_UP	138	-0.260023	-0.765477	0.937349	0.994248
SINGH_NFE2L2_TARGETS	13	-0.388601	-0.764852	0.790774	0.994172
FRASOR_RESPONSE_TO_ESTRADIOL_DN	66	-0.286937	-0.76449	0.886301	0.9937
MURAKAMI_UV_RESPONSE_6HR_DN	14	-0.377474	-0.762811	0.809045	0.994959
SCHLOSSER_MYC_TARGETS_AND_SERUM_RESPONSE_UP	46	-0.302874	-0.762041	0.856943	0.995007
STARK_HYPPOCAMPUS_22Q11_DELETION_DN	18	-0.361129	-0.761897	0.819182	0.994251
AMIT_EGF_RESPONSE_60_MCF10A	37	-0.313481	-0.760626	0.849858	0.994961
KOBAYASHI_EGFR_SIGNALING_24HR_UP	81	-0.27707	-0.760421	0.90719	0.994289
NIKOLSKY_BREAST_CANCER_14Q22_AMPLICON	12	-0.390409	-0.760201	0.781818	0.993624
YAO_TEMPORAL_RESPONSE_TO_PROGESTERONE_CLUSTER_8	45	-0.299315	-0.760194	0.856939	0.992693
SCIBETTA_KDM5B_TARGETS_UP	19	-0.34898	-0.760132	0.817035	0.991834
FIGUEROA_AML_METHYLATION_CLUSTER_6_DN	21	-0.343096	-0.758689	0.81459	0.992807
GRAESSMANN_APOPTOSIS_BY_DOXORUBICIN_DN	1698	-0.234928	-0.757057	1	0.993987
LIU_LIVER_CANCER	26	-0.330195	-0.75702	0.842579	0.993094
GOLUB_ALL_VS_AML_DN	21	-0.345045	-0.756689	0.821767	0.99259
LIANG_HEMATOPOIESIS_STEM_CELL_NUMBER_LARGE_VS_TINY_DN	37	-0.309985	-0.756633	0.872832	0.991721
AMIT_SERUM_RESPONSE_480_MCF10A	29	-0.322666	-0.755481	0.840125	0.992225
NIKOLSKY_BREAST_CANCER_16P13_AMPLICON	88	-0.272391	-0.754924	0.911051	0.991961
DEN_INTERACT_WITH_LCA5	25	-0.32918	-0.754452	0.854383	0.991609
WILLERT_WNT_SIGNALING	20	-0.340996	-0.754267	0.816092	0.9909
GENTILE_RESPONSE_CLUSTER_D3	50	-0.295244	-0.753231	0.864336	0.99124
LIU_COMMON_CANCER_GENES	56	-0.288798	-0.753155	0.896266	0.990411
ZHAN_MULTIPLE_MYELOMA_LB_UP	41	-0.301746	-0.752984	0.866187	0.989704
GAUSSMANN_MLL_AF4_FUSION_TARGETS_C_DN	19	-0.350914	-0.751532	0.807453	0.990544
STAMBOLSKY_RESPONSE_TO_VITAMIN_D3_DN	18	-0.357064	-0.749794	0.8384	0.991703
FARMER_BREAST_CANCER_CLUSTER_6	13	-0.371845	-0.747914	0.831919	0.99299
ZHENG_FOXP3_TARGETS_IN_THYMUS_UP	188	-0.248283	-0.7474	0.978186	0.992671
LIN_NPAS4_TARGETS_DN	52	-0.288761	-0.747028	0.896067	0.992192
DITTMER_PTHLH_TARGETS_DN	61	-0.282504	-0.74521	0.9125	0.99341
HO_LIVER_CANCER_VASCULAR_INVASION	12	-0.380243	-0.743235	0.803082	0.99475
KRIGE_RESPONSE_TO_TOSEDOSTAT_6HR_UP	807	-0.232171	-0.742669	1	0.994472
CERIBELLI_GENES_INACTIVE_AND_BOUND_BY_NFY	17	-0.35363	-0.742622	0.834171	0.993595
JIANG_AGING_CEREBRAL_CORTEX_UP	28	-0.314663	-0.740854	0.8683	0.994633
WALLACE_PROSTATE_CANCER_RACE_DN	69	-0.27287	-0.739552	0.924324	0.995126
MARIADASON_RESPONSE_TO_BUTYRATE_SULINDAC_4	13	-0.365074	-0.739061	0.836634	0.994754
KESHELAVA_MULTIPLE_DRUG_RESISTANCE	67	-0.278565	-0.738868	0.933784	0.994054
MATZUK_SPERMATOGONIA	17	-0.344792	-0.737518	0.855556	0.994593
ABE_VEGFA_TARGETS_2HR	23	-0.330959	-0.737338	0.840764	0.99386
SHETH_LIVER_CANCER_VS_TXNIP_LOSS_PAM6	45	-0.292669	-0.736345	0.895044	0.99399
SCHWAB_TARGETS_OF_BMYB_POLYMORPHIC_VARIANTS_DN	14	-0.364358	-0.736058	0.829861	0.993392
YIH_RESPONSE_TO_ARSENITE_C3	28	-0.317903	-0.735937	0.871875	0.992616
HORTON_SREBF_TARGETS	23	-0.328164	-0.734862	0.872894	0.992852
FINETTI_BREAST_CANCERS_KINOME_GRAY	15	-0.351364	-0.731257	0.81746	0.995599
SEITZ_NEOPLASTIC_TRANSFORMATION_BY_8P_DELETION_DN	25	-0.320299	-0.728097	0.878086	0.997809
POS_RESPONSE_TO_HISTAMINE_DN	11	-0.380202	-0.728006	0.820847	0.996983
ZHU_CMV_8_HR_UP	31	-0.307868	-0.7277	0.885845	0.996367
CHESLER_BRAIN_HIGHEST_EXPRESSION	31	-0.307079	-0.726903	0.890601	0.99627
BYSTRYKH_HEMATOPOIESIS_STEM_CELL_QTL_TRANS	644	-0.228503	-0.726894	1	0.995367
AKL_HTLV1_INFECTION_UP	27	-0.320259	-0.72656	0.875	0.994797
HAHTOLA_MYCOSIS_FUNGOIDES_CD4_DN	110	-0.254486	-0.726181	0.95695	0.994265
PEDERSEN_METASTASIS_BY_ERBB2_ISOFORM_5	11	-0.382195	-0.725648	0.817568	0.993854
SABATES_COLORECTAL_ADENOMA_SIZE_DN	9	-0.391079	-0.725484	0.813356	0.993114
BALDWIN_PRKCI_TARGETS_UP	33	-0.306024	-0.724692	0.894578	0.992971
WANG_RECURRENT_LIVER_CANCER_DN	13	-0.364712	-0.7245	0.830097	0.99225
SCHLOSSER_MYC_TARGETS_REPRESSED_BY_SERUM	143	-0.247438	-0.724017	0.978469	0.991793
GARY_CD5_TARGETS_DN	412	-0.229324	-0.721789	0.998942	0.992963
BLANCO_MELO_COVID19_SARS_COV_2_INFECTION_A594_ACE2_EXPRESSING_CELLS_UP	361	-0.23108	-0.717096	0.997897	0.996324
VICENT_METASTASIS_UP	13	-0.360793	-0.716292	0.868506	0.996165
LASTOWSKA_COAMPLIFIED_WITH_MYCN	29	-0.303355	-0.715723	0.90462	0.995768
OSWALD_HEMATOPOIETIC_STEM_CELL_IN_COLLAGEN_GEL_DN	234	-0.235679	-0.714217	0.994369	0.996176
IIZUKA_LIVER_CANCER_PROGRESSION_G1_G2_DN	24	-0.315015	-0.712583	0.888889	0.996726
DARWICHE_SKIN_TUMOR_PROMOTER_DN	147	-0.242992	-0.709443	0.988038	0.99845
HEIDENBLAD_AMPLICON_12P11_12_UP	35	-0.290934	-0.709288	0.911208	0.997664
LUI_TARGETS_OF_PAX8_PPARG_FUSION	31	-0.29755	-0.708634	0.89497	0.997299
MOROSETTI_FACIOSCAPULOHUMERAL_MUSCULAR_DISTROPHY_UP	18	-0.331209	-0.708614	0.885093	0.996414
ZHAN_MULTIPLE_MYELOMA_SUBGROUPS	30	-0.302771	-0.707819	0.900154	0.996144
ZHU_CMV_24_HR_UP	75	-0.264074	-0.706232	0.959294	0.996521
SOTIRIOU_BREAST_CANCER_GRADE_1_VS_3_DN	46	-0.279574	-0.705572	0.946221	0.996124
ZHAN_VARIABLE_EARLY_DIFFERENTIATION_GENES_DN	29	-0.295244	-0.704245	0.931402	0.996257
WALLACE_JAK2_TARGETS_UP	19	-0.323033	-0.698421	0.884058	0.999777
WONG_ENDMETRIUM_CANCER_UP	13	-0.35522	-0.698233	0.890547	0.999026
CHEN_LIVER_METABOLISM_QTL_CIS	79	-0.255972	-0.698171	0.976532	0.998177
MEISSNER_BRAIN_ICP_WITH_H3K4ME3	25	-0.307014	-0.696766	0.90313	0.998337
HOLLEMAN_PREDNISOLONE_RESISTANCE_ALL_UP	19	-0.327188	-0.695993	0.911901	0.997993
ROZANOV_MMP14_CORRELATED	11	-0.357733	-0.694222	0.86711	0.998327
FIRESTEIN_CTNNB1_PATHWAY_AND_PROLIFERATION	9	-0.374264	-0.692587	0.85348	0.998507
YAO_HOXA10_TARGETS_VIA_PROGESTERONE_DN	16	-0.33558	-0.691697	0.880719	0.998238
TIEN_INTESTINE_PROBIOTICS_2HR_DN	86	-0.250276	-0.689187	0.9799	0.999042
GAZIN_EPIGENETIC_SILENCING_BY_KRAS	23	-0.310685	-0.686969	0.891808	0.999589
GRAHAM_CML_DIVIDING_VS_NORMAL_DIVIDING_DN	8	-0.382513	-0.685769	0.861063	0.999494
TAYLOR_METHYLATED_IN_ACUTE_LYMPHOBLASTIC_LEUKEMIA	63	-0.258278	-0.685059	0.975241	0.99903
BERENJENO_ROCK_SIGNALING_NOT_VIA_RHOA_UP	27	-0.299357	-0.683471	0.915023	0.999129
DACOSTA_UV_RESPONSE_VIA_ERCC3_TTD_DN	82	-0.249041	-0.682981	0.972938	0.998548
ZHANG_RESPONSE_TO_CANTHARIDIN_DN	58	-0.261568	-0.680999	0.967871	0.998912
GENTILE_UV_RESPONSE_CLUSTER_D7	34	-0.279018	-0.678698	0.948678	0.999397
CHO_NR4A1_TARGETS	24	-0.30058	-0.676425	0.928682	0.999866
LIU_BREAST_CANCER	23	-0.302519	-0.676093	0.925234	0.999179
JAZAG_TGFB1_SIGNALING_DN	27	-0.285941	-0.675039	0.924444	0.998917
ONGUSAHA_BRCA1_TARGETS_DN	9	-0.367501	-0.673407	0.887916	0.998938
LUI_THYROID_CANCER_PAX8_PPARG_DN	43	-0.266704	-0.673106	0.971182	0.998229
MCCABE_HOXC6_TARGETS_CANCER_UP	21	-0.309132	-0.673003	0.929936	0.997405
BLANCO_MELO_HUMAN_PARAINFLUENZA_VIRUS_3_INFECTION_A594_CELLS_DN	63	-0.254182	-0.669179	0.971698	0.998556
RAMALHO_STEMNESS_UP	186	-0.223652	-0.666313	0.996516	0.999177
LIU_SOX4_TARGETS_DN	293	-0.213453	-0.665349	1	0.998788
CHOI_ATL_CHRONIC_VS_ACUTE_DN	17	-0.312993	-0.663578	0.929936	0.998794
VALK_AML_CLUSTER_10	29	-0.282163	-0.661584	0.952872	0.998923
BURTON_ADIPOGENESIS_11	51	-0.256893	-0.660717	0.973427	0.998444
TIEN_INTESTINE_PROBIOTICS_6HR_UP	46	-0.259394	-0.659037	0.975955	0.998377
OUELLET_CULTURED_OVARIAN_CANCER_INVASIVE_VS_LMP_DN	22	-0.295141	-0.658962	0.933539	0.997537
WANG_RECURRENT_LIVER_CANCER_UP	19	-0.304239	-0.658417	0.92823	0.996925
MYLLYKANGAS_AMPLIFICATION_HOT_SPOT_23	18	-0.304621	-0.657142	0.931854	0.99665
SCHAEFFER_PROSTATE_DEVELOPMENT_AND_CANCER_BOX1_DN	10	-0.352033	-0.653466	0.910526	0.997484
KYNG_DNA_DAMAGE_BY_4NQO_OR_GAMMA_RADIATION	13	-0.324664	-0.652115	0.908475	0.997203
WUNDER_INFLAMMATORY_RESPONSE_AND_CHOLESTEROL_DN	9	-0.356514	-0.652085	0.883513	0.996351
MOREAUX_MULTIPLE_MYELOMA_BY_TACI_DN	163	-0.219793	-0.651837	1	0.995595
GARGALOVIC_RESPONSE_TO_OXIDIZED_PHOSPHOLIPIDS_BLUE_UP	124	-0.225757	-0.651495	0.997552	0.99487
KASLER_HDAC7_TARGETS_2_DN	28	-0.27659	-0.64768	0.961774	0.995561
JOHANSSON_GLIOMAGENESIS_BY_PDGFB_DN	16	-0.304694	-0.643377	0.937402	0.996415
NAGASHIMA_NRG1_SIGNALING_DN	40	-0.256442	-0.643159	0.979259	0.995648
VALK_AML_CLUSTER_6	28	-0.276763	-0.6431	0.963077	0.994809
STEARMAN_LUNG_CANCER_EARLY_VS_LATE_UP	120	-0.222749	-0.639489	0.996305	0.995294
MAGRANGEAS_MULTIPLE_MYELOMA_IGLL_VS_IGLK_UP	32	-0.268299	-0.633575	0.965309	0.996547
TIEN_INTESTINE_PROBIOTICS_2HR_UP	26	-0.277816	-0.632399	0.956454	0.996101
MYLLYKANGAS_AMPLIFICATION_HOT_SPOT_29	8	-0.349445	-0.630273	0.917526	0.995967
IBRAHIM_NRF1_UP	398	-0.20119	-0.628155	1	0.995768
AMIT_EGF_RESPONSE_20_HELA	10	-0.32845	-0.624761	0.93086	0.995973
JAIN_NFKB_SIGNALING	69	-0.229235	-0.607857	0.996032	0.999848
JIANG_HYPOXIA_VIA_VHL	18	-0.286113	-0.607315	0.963141	0.999119
JI_RESPONSE_TO_FSH_UP	60	-0.226301	-0.603872	0.997147	0.999055
SAKAI_CHRONIC_HEPATITIS_VS_LIVER_CANCER_UP	77	-0.223549	-0.603571	0.998686	0.998274
YANAGIHARA_ESX1_TARGETS	26	-0.261078	-0.603253	0.98963	0.997501
SESTO_RESPONSE_TO_UV_C1	65	-0.225901	-0.602104	0.997355	0.996922
WANG_RESPONSE_TO_BEXAROTENE_DN	22	-0.265366	-0.58903	0.984076	0.998844
VANHARANTA_UTERINE_FIBROID_WITH_7Q_DELETION_UP	65	-0.220033	-0.58562	1	0.998641
HASEGAWA_TUMORIGENESIS_BY_RET_C634R	8	-0.323988	-0.584541	0.934046	0.997983
MEISSNER_NPC_ICP_WITH_H3K4ME3	19	-0.264627	-0.568816	0.974803	0.999654
SCHMAHL_PDGF_SIGNALING	9	-0.308989	-0.566148	0.964912	0.999205
MYLLYKANGAS_AMPLIFICATION_HOT_SPOT_9	8	-0.313492	-0.561745	0.948944	0.998926
ZHAN_MULTIPLE_MYELOMA_CD1_VS_CD2_DN	46	-0.222597	-0.561066	0.998609	0.998158
NAKAMURA_CANCER_MICROENVIRONMENT_UP	15	-0.272739	-0.555211	0.985099	0.99804
CHOI_ATL_STAGE_PREDICTOR	39	-0.222288	-0.550623	0.99256	0.997743
DAZARD_UV_RESPONSE_CLUSTER_G5	9	-0.292416	-0.542195	0.961538	0.997769
PELLICCIOTTA_HDAC_IN_ANTIGEN_PRESENTATION_DN	46	-0.212005	-0.535728	0.998523	0.997523
MYLLYKANGAS_AMPLIFICATION_HOT_SPOT_27	9	-0.290401	-0.533791	0.981447	0.996854
HEDENFALK_BREAST_CANCER_BRACX_DN	18	-0.244297	-0.515437	0.993496	0.997308
OUYANG_PROSTATE_CANCER_PROGRESSION_UP	19	-0.220341	-0.478027	1	0.998284
MEISSNER_ES_ICP_WITH_H3K4ME3	26	-0.201187	-0.458345	1	0.998059
ROSTY_CERVICAL_CANCER_PROLIFERATION_CLUSTER	138	0.815593	2.81111	0	0
FLORIO_NEOCORTEX_BASAL_RADIAL_GLIA_DN	174	0.782311	2.80379	0	0
KOBAYASHI_EGFR_SIGNALING_24HR_DN	241	0.752052	2.76944	0	0
BLANCO_MELO_BRONCHIAL_EPITHELIAL_CELLS_INFLUENZA_A_DEL_NS1_INFECTION_DN	157	0.765512	2.6654	0	0
DUTERTRE_ESTRADIOL_RESPONSE_24HR_UP	296	0.708134	2.66462	0	0
SOTIRIOU_BREAST_CANCER_GRADE_1_VS_3_UP	147	0.769276	2.66292	0	0
GOBERT_OLIGODENDROCYTE_DIFFERENTIATION_UP	552	0.662206	2.57945	0	0
ODONNELL_TFRC_TARGETS_DN	108	0.763006	2.5516	0	0
LEE_EARLY_T_LYMPHOCYTE_UP	91	0.784789	2.54447	0	0
BURTON_ADIPOGENESIS_3	99	0.766073	2.53722	0	0
MEBARKI_HCC_PROGENITOR_FZD8CRD_UP	461	0.655944	2.53627	0	0
WHITFIELD_CELL_CYCLE_LITERATURE	44	0.869474	2.52312	0	0
ZHOU_CELL_CYCLE_GENES_IN_IR_RESPONSE_6HR	82	0.773543	2.50411	0	0
FISCHER_G2_M_CELL_CYCLE	225	0.680499	2.49715	0	0
KANG_DOXORUBICIN_RESISTANCE_UP	53	0.840131	2.48581	0	0
LE_EGR2_TARGETS_UP	103	0.748417	2.47191	0	0
VECCHI_GASTRIC_CANCER_EARLY_UP	361	0.651083	2.46737	0	0
NAKAYAMA_SOFT_TISSUE_TUMORS_PCA2_UP	74	0.78875	2.46312	0	0
CHIANG_LIVER_CANCER_SUBCLASS_PROLIFERATION_UP	165	0.687615	2.44621	0	0
WHITEFORD_PEDIATRIC_CANCER_MARKERS	111	0.746735	2.44474	0	0
POOLA_INVASIVE_BREAST_CANCER_UP	217	0.671061	2.43722	0	0
CROONQUIST_IL6_DEPRIVATION_DN	92	0.743816	2.39899	0	0
KONG_E2F3_TARGETS	90	0.74544	2.39824	0	0
LI_WILMS_TUMOR_VS_FETAL_KIDNEY_1_DN	152	0.690606	2.39178	0	0
FISCHER_DREAM_TARGETS	877	0.607013	2.38833	0	0
SHEPARD_BMYB_TARGETS	60	0.784174	2.38461	0	0
RUIZ_TNC_TARGETS_DN	134	0.692119	2.38369	0	0
SARRIO_EPITHELIAL_MESENCHYMAL_TRANSITION_UP	155	0.687985	2.37973	0	0
CROONQUIST_NRAS_SIGNALING_DN	68	0.753131	2.36628	0	0
WINNEPENNINCKX_MELANOMA_METASTASIS_UP	153	0.6808	2.36097	0	0
HOFFMANN_LARGE_TO_SMALL_PRE_BII_LYMPHOCYTE_UP	145	0.683356	2.35454	0	0
BASAKI_YBX1_TARGETS_UP	265	0.632576	2.34902	0	0
ISHIDA_E2F_TARGETS	52	0.806591	2.34439	0	0
MORI_LARGE_PRE_BII_LYMPHOCYTE_UP	82	0.731627	2.34065	0	0
MORI_PRE_BI_LYMPHOCYTE_UP	73	0.743707	2.33921	0	0
FURUKAWA_DUSP6_TARGETS_PCI35_DN	65	0.754882	2.33409	0	0
SHEDDEN_LUNG_CANCER_POOR_SURVIVAL_A6	413	0.609976	2.33404	0	0
GRAHAM_NORMAL_QUIESCENT_VS_NORMAL_DIVIDING_DN	85	0.72564	2.3231	0	0
HORIUCHI_WTAP_TARGETS_DN	298	0.626993	2.32253	0	0
YU_MYC_TARGETS_UP	43	0.809917	2.31427	0	0
REICHERT_MITOSIS_LIN9_TARGETS	26	0.899496	2.30752	0	0
ZHOU_CELL_CYCLE_GENES_IN_IR_RESPONSE_24HR	120	0.683861	2.28228	0	0
MISSIAGLIA_REGULATED_BY_METHYLATION_DN	113	0.671001	2.27147	0	0
MARKEY_RB1_ACUTE_LOF_UP	224	0.629012	2.25735	0	0
MORI_IMMATURE_B_LYMPHOCYTE_DN	86	0.698039	2.24589	0	0
WU_APOPTOSIS_BY_CDKN1A_VIA_TP53	49	0.763671	2.24562	0	0
GAVIN_FOXP3_TARGETS_CLUSTER_P6	85	0.696961	2.23257	0	0
GOLDRATH_ANTIGEN_RESPONSE	313	0.602132	2.23219	0	0
LIN_APC_TARGETS	63	0.729135	2.2312	0	0
WHITFIELD_CELL_CYCLE_G2_M	185	0.625391	2.21524	0	0
SONG_TARGETS_OF_IE86_CMV_PROTEIN	51	0.734392	2.20229	0	0
ZHAN_MULTIPLE_MYELOMA_PR_UP	42	0.791731	2.20193	0	0
TANG_SENESCENCE_TP53_TARGETS_DN	47	0.758796	2.19948	0	0
DIRMEIER_LMP1_RESPONSE_EARLY	58	0.717205	2.19642	0	0
GRAHAM_CML_DIVIDING_VS_NORMAL_QUIESCENT_UP	168	0.623944	2.18874	0	0
HUANG_FOXA2_TARGETS_DN	30	0.828112	2.18368	0	0
RHODES_UNDIFFERENTIATED_CANCER	64	0.71259	2.17259	0	0
MOLENAAR_TARGETS_OF_CCND1_AND_CDK4_DN	57	0.734129	2.16979	0	0
PUJANA_BRCA2_PCC_NETWORK	389	0.577456	2.16484	0	0
BENPORATH_CYCLING_GENES	589	0.56147	2.16131	0	0
BLUM_RESPONSE_TO_SALIRASIB_DN	323	0.573636	2.15641	0	0
MARSON_BOUND_BY_E2F4_UNSTIMULATED	645	0.546213	2.15157	0	0
GAL_LEUKEMIC_STEM_CELL_DN	189	0.600145	2.15149	0	0
FARMER_BREAST_CANCER_CLUSTER_2	32	0.795256	2.14403	0	0
CHEMNITZ_RESPONSE_TO_PROSTAGLANDIN_E2_UP	134	0.632055	2.14254	0	0
HONRADO_BREAST_CANCER_BRCA1_VS_BRCA2	16	0.907533	2.12821	0	0
PUJANA_BREAST_CANCER_WITH_BRCA1_MUTATED_UP	52	0.734119	2.12664	0	0
AFFAR_YY1_TARGETS_DN	221	0.584875	2.12406	0	0
KAMMINGA_EZH2_TARGETS	39	0.756353	2.1239	0	0
MITSIADES_RESPONSE_TO_APLIDIN_DN	238	0.592092	2.12284	0	0
JAEGER_METASTASIS_UP	38	0.765696	2.12167	0	0
DESERT_STEM_CELL_HEPATOCELLULAR_CARCINOMA_SUBCLASS_UP	227	0.583522	2.1191	0	0
ODONNELL_TARGETS_OF_MYC_AND_TFRC_DN	43	0.748366	2.11444	0	0
REN_BOUND_BY_E2F	55	0.715687	2.11443	0	0
KHETCHOUMIAN_TRIM24_TARGETS_UP	44	0.741879	2.11195	0	0
GARGALOVIC_RESPONSE_TO_OXIDIZED_PHOSPHOLIPIDS_TURQUOISE_DN	52	0.724995	2.11113	0	0
VERHAAK_GLIOBLASTOMA_MESENCHYMAL	203	0.583388	2.09914	0	0
FOURNIER_ACINAR_DEVELOPMENT_LATE_2	269	0.569883	2.09835	0	0
CHIARADONNA_NEOPLASTIC_TRANSFORMATION_KRAS_CDC25_UP	56	0.694133	2.09362	0	0
CHIARADONNA_NEOPLASTIC_TRANSFORMATION_KRAS_UP	126	0.620767	2.09072	0	0
GREENBAUM_E2A_TARGETS_UP	31	0.79939	2.08633	0	0
JOHANSSON_GLIOMAGENESIS_BY_PDGFB_UP	56	0.677363	2.05939	0	2.68321e-05
WILCOX_RESPONSE_TO_PROGESTERONE_UP	131	0.617424	2.05842	0	2.65088e-05
RYAN_MANTLE_CELL_LYMPHOMA_NOTCH_DIRECT_UP	131	0.616208	2.05619	0	2.61932e-05
HELLER_SILENCED_BY_METHYLATION_UP	203	0.575475	2.05467	0	2.58851e-05
CHICAS_RB1_TARGETS_GROWING	225	0.565981	2.04925	0	2.55841e-05
SHEPARD_BMYB_MORPHOLINO_DN	162	0.58875	2.0491	0	2.529e-05
NADERI_BREAST_CANCER_PROGNOSIS_UP	42	0.728925	2.04844	0	2.50026e-05
KAUFFMANN_MELANOMA_RELAPSE_UP	59	0.67542	2.04782	0	2.47217e-05
EGUCHI_CELL_CYCLE_RB1_TARGETS	22	0.836984	2.04443	0	2.4447e-05
PUJANA_XPRSS_INT_NETWORK	162	0.596142	2.04178	0	2.41784e-05
MUELLER_PLURINET	277	0.549366	2.04111	0	4.90225e-05
BURTON_ADIPOGENESIS_PEAK_AT_24HR	39	0.736478	2.03952	0	4.84954e-05
VANTVEER_BREAST_CANCER_METASTASIS_DN	103	0.613019	2.03937	0	4.79795e-05
LY_AGING_OLD_DN	53	0.69211	2.03774	0	4.74745e-05
AIGNER_ZEB1_TARGETS	26	0.807184	2.03714	0	4.69799e-05
GLASS_IGF2BP1_CLIP_TARGETS_KNOCKDOWN_DN	113	0.605937	2.03443	0	4.64956e-05
HOSHIDA_LIVER_CANCER_SUBCLASS_S1	218	0.566742	2.03417	0	4.60212e-05
BERENJENO_TRANSFORMED_BY_RHOA_UP	533	0.523722	2.03389	0	4.55563e-05
WANG_CISPLATIN_RESPONSE_AND_XPC_UP	146	0.586777	2.03367	0	4.51007e-05
BENPORATH_PROLIFERATION	138	0.597246	2.02602	0	4.46542e-05
HOLLERN_EMT_BREAST_TUMOR_DN	83	0.637253	2.02596	0	4.42164e-05
BENPORATH_ES_2	28	0.778588	2.02271	0	4.37871e-05
FRASOR_RESPONSE_TO_SERM_OR_FULVESTRANT_DN	46	0.692011	2.02223	0	4.33661e-05
WANG_RESPONSE_TO_GSK3_INHIBITOR_SB216763_DN	332	0.55164	2.02103	0	4.29531e-05
MCBRYAN_PUBERTAL_BREAST_4_5WK_UP	224	0.554604	2.01869	0	4.25479e-05
AMIT_EGF_RESPONSE_480_HELA	151	0.580994	2.01484	0	4.21502e-05
VILIMAS_NOTCH1_TARGETS_UP	43	0.710835	2.01379	0	4.17599e-05
FUJII_YBX1_TARGETS_DN	186	0.573943	2.01251	0	4.13768e-05
SHEPARD_CRASH_AND_BURN_MUTANT_DN	150	0.583381	2.00811	0	6.08193e-05
FOURNIER_ACINAR_DEVELOPMENT_LATE_DN	21	0.848568	2.00486	0	8.04672e-05
PEDERSEN_METASTASIS_BY_ERBB2_ISOFORM_1	40	0.716864	2.00182	0	9.94165e-05
SMIRNOV_RESPONSE_TO_IR_6HR_DN	102	0.605133	1.99989	0	0.00011854
QI_PLASMACYTOMA_UP	223	0.553346	1.99987	0	0.0001175
SENGUPTA_NASOPHARYNGEAL_CARCINOMA_UP	280	0.538563	1.99964	0	0.000116479
LINDGREN_BLADDER_CANCER_CLUSTER_1_DN	341	0.53578	1.99845	0	0.000135533
DOANE_BREAST_CANCER_CLASSES_DN	28	0.788901	1.99839	0	0.000134375
ANDERSEN_CHOLANGIOCARCINOMA_CLASS2	116	0.5976	1.99497	0	0.000170901
ONO_FOXP3_TARGETS_DN	36	0.719019	1.98385	0	0.000244139
FERREIRA_EWINGS_SARCOMA_UNSTABLE_VS_STABLE_UP	149	0.556829	1.98155	0	0.000242105
MORI_LARGE_PRE_BII_LYMPHOCYTE_DN	55	0.672802	1.98054	0	0.000276759
GOTZMANN_EPITHELIAL_TO_MESENCHYMAL_TRANSITION_UP	69	0.637331	1.97882	0	0.000292865
BENITEZ_GBM_PROTEASOME_INHIBITION_RESPONSE	44	0.700776	1.97499	0	0.000326021
XU_HGF_SIGNALING_NOT_VIA_AKT1_48HR_DN	16	0.858678	1.96949	0	0.000431895
RODWELL_AGING_KIDNEY_UP	411	0.51517	1.9672	0	0.00042844
BASSO_CD40_SIGNALING_UP	85	0.605978	1.96615	0	0.000425039
SMID_BREAST_CANCER_LUMINAL_A_DN	16	0.85401	1.96433	0	0.000439098
MILI_PSEUDOPODIA_HAPTOTAXIS_DN	654	0.502121	1.96278	0	0.000453669
LUI_THYROID_CANCER_PAX8_PPARG_UP	39	0.706275	1.96106	0	0.000466842
VERNELL_RETINOBLASTOMA_PATHWAY_UP	70	0.62205	1.95261	0	0.000550563
VILLANUEVA_LIVER_CANCER_KRT19_UP	144	0.569482	1.94962	0	0.000563136
BENPORATH_ES_CORE_NINE_CORRELATED	93	0.594242	1.9439	0	0.000694591
HU_GENOTOXIC_DAMAGE_4HR	34	0.726686	1.94086	0	0.000740647
VERRECCHIA_DELAYED_RESPONSE_TO_TGFB1	35	0.720767	1.93866	0	0.000767868
MARKEY_RB1_CHRONIC_LOF_UP	107	0.582656	1.93469	0	0.000795258
RIZ_ERYTHROID_DIFFERENTIATION_HBZ	27	0.7539	1.93044	0	0.000837842
ONO_AML1_TARGETS_DN	34	0.706759	1.93003	0	0.000831726
ABRAHAM_ALPC_VS_MULTIPLE_MYELOMA_DN	20	0.802688	1.92807	0	0.000874944
BARIS_THYROID_CANCER_DN	54	0.635162	1.92528	0	0.000979771
LIAN_LIPA_TARGETS_3M	49	0.653212	1.9184	0	0.00114841
WILENSKY_RESPONSE_TO_DARAPLADIB	27	0.747379	1.91778	0.00284091	0.00115596
MURAKAMI_UV_RESPONSE_6HR_UP	28	0.744981	1.91725	0	0.00116399
ZHENG_GLIOBLASTOMA_PLASTICITY_UP	222	0.531271	1.91699	0	0.00115585
PYEON_HPV_POSITIVE_TUMORS_UP	76	0.610905	1.91531	0	0.00122449
PHONG_TNF_RESPONSE_VIA_P38_PARTIAL	148	0.546048	1.91424	0	0.0012632
CUI_TCF21_TARGETS_2_UP	391	0.498253	1.91194	0	0.00131579
LY_AGING_MIDDLE_DN	15	0.850525	1.91172	0.00263852	0.00130684
WHITFIELD_CELL_CYCLE_G2	156	0.55567	1.91149	0	0.00131324
BURTON_ADIPOGENESIS_2	69	0.608809	1.91114	0	0.00130443
LU_TUMOR_ANGIOGENESIS_UP	25	0.73237	1.91037	0	0.00134031
GINESTIER_BREAST_CANCER_ZNF217_AMPLIFIED_DN	298	0.510269	1.91037	0	0.00133143
FINETTI_BREAST_CANCER_KINOME_RED	16	0.8352	1.90958	0	0.00132267
POMEROY_MEDULLOBLASTOMA_PROGNOSIS_DN	40	0.678916	1.9082	0	0.0013439
KIM_GLIS2_TARGETS_UP	78	0.597442	1.90709	0	0.00136474
ZHANG_PROLIFERATING_VS_QUIESCENT	48	0.666271	1.90667	0	0.00141443
GAURNIER_PSMD4_TARGETS	45	0.661291	1.90581	0	0.00142013
CROONQUIST_NRAS_VS_STROMAL_STIMULATION_DN	87	0.591597	1.90564	0	0.00142558
DELYS_THYROID_CANCER_UP	374	0.504313	1.90477	0	0.00146019
FLECHNER_BIOPSY_KIDNEY_TRANSPLANT_REJECTED_VS_OK_UP	76	0.598669	1.9047	0	0.00145101
VERRECCHIA_EARLY_RESPONSE_TO_TGFB1	54	0.646727	1.90021	0	0.00167768
AMIT_SERUM_RESPONSE_60_MCF10A	55	0.626539	1.89772	0	0.00176611
NADLER_OBESITY_UP	57	0.630968	1.89417	0	0.0018669
LANDIS_BREAST_CANCER_PROGRESSION_UP	42	0.659535	1.89135	0	0.0019385
LOPEZ_MESOTELIOMA_SURVIVAL_TIME_UP	14	0.85907	1.89011	0	0.0019675
MODY_HIPPOCAMPUS_NEONATAL	29	0.715142	1.88909	0	0.00195558
KUROZUMI_RESPONSE_TO_ONCOCYTIC_VIRUS	32	0.708266	1.88683	0	0.00199595
PUJANA_BRCA_CENTERED_NETWORK	116	0.561027	1.88493	0	0.001984
WEST_ADRENOCORTICAL_TUMOR_MARKERS_UP	20	0.796001	1.8806	0	0.00207893
SIMBULAN_PARP1_TARGETS_DN	16	0.852275	1.87981	0	0.00209317
GALINDO_IMMUNE_RESPONSE_TO_ENTEROTOXIN	70	0.608305	1.87634	0	0.00232003
SHIN_B_CELL_LYMPHOMA_CLUSTER_3	26	0.731498	1.87564	0	0.00233264
HUMMERICH_SKIN_CANCER_PROGRESSION_UP	75	0.587683	1.87472	0	0.00234478
ABRAMSON_INTERACT_WITH_AIRE	39	0.671504	1.87268	0	0.00243351
CAIRO_HEPATOBLASTOMA_CLASSES_UP	580	0.481026	1.872	0	0.00241952
ICHIBA_GRAFT_VERSUS_HOST_DISEASE_35D_UP	119	0.556743	1.86845	0	0.00253329
NUNODA_RESPONSE_TO_DASATINIB_IMATINIB_UP	29	0.716101	1.86578	0	0.00264624
KUMAMOTO_RESPONSE_TO_NUTLIN_3A_DN	10	0.937411	1.8581	0	0.00294638
HOFMANN_MYELODYSPLASTIC_SYNDROM_LOW_RISK_DN	23	0.750354	1.85535	0	0.00310392
PLASARI_TGFB1_TARGETS_10HR_UP	183	0.519221	1.85498	0	0.00308658
MAHADEVAN_GIST_MORPHOLOGICAL_SWITCH	14	0.855116	1.85293	0	0.00314374
LI_WILMS_TUMOR_ANAPLASTIC_UP	16	0.802239	1.85017	0	0.00324905
GRAHAM_CML_QUIESCENT_VS_NORMAL_QUIESCENT_UP	78	0.590668	1.84896	0	0.00328067
WU_CELL_MIGRATION	146	0.535718	1.84886	0	0.00326274
KOKKINAKIS_METHIONINE_DEPRIVATION_48HR_UP	122	0.548673	1.84669	0	0.00331903
DIRMEIER_LMP1_RESPONSE_LATE_UP	52	0.617381	1.84448	0	0.00346982
LEE_LIVER_CANCER_SURVIVAL_DN	164	0.524147	1.8419	0	0.00363201
MARZEC_IL2_SIGNALING_UP	102	0.559022	1.83785	0	0.00381611
GRUETZMANN_PANCREATIC_CANCER_UP	329	0.485529	1.83784	0	0.00379581
WEIGEL_OXIDATIVE_STRESS_BY_HNE_AND_H2O2	36	0.676531	1.83764	0	0.00379852
KIM_WT1_TARGETS_UP	204	0.517914	1.83696	0	0.00383767
TURASHVILI_BREAST_CARCINOMA_DUCTAL_VS_LOBULAR_UP	15	0.838215	1.83441	0	0.00407438
SCIBETTA_KDM5B_TARGETS_DN	76	0.586664	1.83084	0	0.00432347
FEVR_CTNNB1_TARGETS_DN	520	0.47381	1.83007	0	0.00438145
AMIT_EGF_RESPONSE_120_HELA	63	0.596469	1.82975	0	0.00438187
WONG_EMBRYONIC_STEM_CELL_CORE	326	0.487969	1.82909	0	0.00442897
RIEGE_DELTANP63_DIRECT_TARGETS_UP	120	0.54093	1.82841	0	0.00446337
MCBRYAN_PUBERTAL_BREAST_3_4WK_UP	179	0.518696	1.82112	0	0.0048717
RHODES_CANCER_META_SIGNATURE	62	0.607846	1.82064	0	0.00490283
NAKAMURA_METASTASIS	42	0.638924	1.81909	0	0.00500157
SASAKI_ADULT_T_CELL_LEUKEMIA	151	0.515715	1.8181	0	0.00513177
BOYAULT_LIVER_CANCER_SUBCLASS_G5_DN	24	0.734919	1.81724	0	0.00518495
MILI_PSEUDOPODIA_CHEMOTAXIS_DN	410	0.467171	1.81646	0	0.0052263
BURTON_ADIPOGENESIS_PEAK_AT_16HR	39	0.652965	1.81283	0	0.00556559
TARTE_PLASMA_CELL_VS_PLASMABLAST_DN	290	0.487142	1.81145	0	0.00565863
HOEBEKE_LYMPHOID_STEM_CELL_UP	87	0.563712	1.80952	0	0.0058394
HOLLEMAN_VINCRISTINE_RESISTANCE_ALL_DN	20	0.761364	1.80915	0	0.00583263
MARSON_FOXP3_TARGETS_DN	49	0.628199	1.80898	0	0.00581521
BURTON_ADIPOGENESIS_8	79	0.583775	1.80806	0	0.00591563
LI_WILMS_TUMOR_VS_FETAL_KIDNEY_2_DN	47	0.619728	1.80783	0	0.00589801
DORMOY_ELAVL1_TARGETS	15	0.814612	1.80669	0	0.0060392
SMID_BREAST_CANCER_BASAL_UP	490	0.461314	1.80498	0	0.00617823
SANSOM_APC_TARGETS_UP	112	0.536361	1.80191	0	0.00648792
BROWN_MYELOID_CELL_DEVELOPMENT_UP	138	0.524811	1.80131	0	0.00649964
HALMOS_CEBPA_TARGETS_DN	37	0.654015	1.80075	0	0.0065527
SASSON_RESPONSE_TO_FORSKOLIN_DN	81	0.555545	1.80033	0	0.00655475
THEILGAARD_NEUTROPHIL_AT_SKIN_WOUND_UP	68	0.582493	1.80033	0	0.00652441
PARK_TRETINOIN_RESPONSE_AND_PML_RARA_FUSION	27	0.692642	1.79943	0	0.00659639
PETROVA_ENDOTHELIUM_LYMPHATIC_VS_BLOOD_UP	122	0.534545	1.7988	0	0.00665839
SCIAN_CELL_CYCLE_TARGETS_OF_TP53_AND_TP73_DN	22	0.705992	1.79746	0.00260417	0.0068019
SATO_SILENCED_BY_METHYLATION_IN_PANCREATIC_CANCER_2	28	0.699513	1.79714	0	0.0068215
DAVIES_MULTIPLE_MYELOMA_VS_MGUS_DN	21	0.738702	1.79695	0	0.006821
LI_INDUCED_T_TO_NATURAL_KILLER_UP	283	0.488504	1.79684	0	0.00680069
FERRANDO_HOX11_NEIGHBORS	17	0.773974	1.79607	0.00254453	0.00684043
LY_AGING_PREMATURE_DN	28	0.689483	1.79605	0	0.00680989
GERHOLD_ADIPOGENESIS_DN	60	0.590311	1.7938	0	0.00698135
JIANG_TIP30_TARGETS_DN	19	0.75397	1.79348	0.00275482	0.00699017
JAEGER_METASTASIS_DN	174	0.511396	1.79181	0	0.00708623
RICKMAN_METASTASIS_DN	226	0.499976	1.79128	0	0.00708373
YAMAZAKI_TCEB3_TARGETS_DN	174	0.50803	1.79107	0	0.0070922
WIELAND_UP_BY_HBV_INFECTION	80	0.561354	1.78807	0	0.00752035
DAVICIONI_PAX_FOXO1_SIGNATURE_IN_ARMS_UP	53	0.605007	1.7878	0	0.0075077
ROSS_AML_WITH_CBFB_MYH11_FUSION	43	0.625209	1.78535	0	0.00782168
MANALO_HYPOXIA_DN	277	0.485719	1.78379	0	0.0079419
KAN_RESPONSE_TO_ARSENIC_TRIOXIDE	97	0.535871	1.78314	0	0.00795572
WELCSH_BRCA1_TARGETS_DN	134	0.518619	1.78287	0	0.0079316
PUJANA_BREAST_CANCER_LIT_INT_NETWORK	98	0.547399	1.78176	0	0.00810699
CHEN_ETV5_TARGETS_TESTIS	16	0.785652	1.78127	0.00238663	0.00810094
SMID_BREAST_CANCER_RELAPSE_IN_PLEURA_DN	16	0.788315	1.77986	0	0.00827149
NOJIMA_SFRP2_TARGETS_DN	19	0.762914	1.77825	0.0026455	0.00854778
BOYAULT_LIVER_CANCER_SUBCLASS_G123_UP	43	0.635087	1.77328	0	0.00911756
KUNINGER_IGF1_VS_PDGFB_TARGETS_DN	43	0.617014	1.77268	0	0.00917295
HOLLEMAN_VINCRISTINE_RESISTANCE_B_ALL_DN	16	0.795893	1.77199	0	0.0091994
XU_HGF_TARGETS_INDUCED_BY_AKT1_48HR_DN	18	0.773709	1.77071	0	0.00943003
MOREIRA_RESPONSE_TO_TSA_UP	27	0.693277	1.76915	0.00298507	0.00953789
BROWNE_HCMV_INFECTION_2HR_DN	46	0.623005	1.76879	0	0.00955413
SARTIPY_NORMAL_AT_INSULIN_RESISTANCE_UP	28	0.706303	1.76607	0.00310559	0.00999687
MAYBURD_RESPONSE_TO_L663536_UP	25	0.70044	1.76062	0.00301205	0.0107191
GINESTIER_BREAST_CANCER_20Q13_AMPLIFICATION_DN	163	0.503598	1.76014	0	0.0107671
DOANE_RESPONSE_TO_ANDROGEN_DN	223	0.483382	1.75922	0	0.0108841
BURTON_ADIPOGENESIS_PEAK_AT_8HR	38	0.632962	1.7589	0	0.0108939
CHEN_METABOLIC_SYNDROM_NETWORK	1112	0.441124	1.75889	0	0.0108602
BURTON_ADIPOGENESIS_7	48	0.607999	1.75755	0	0.0110858
LEE_LIVER_CANCER_MYC_E2F1_UP	50	0.601564	1.75739	0	0.0110594
VERRECCHIA_RESPONSE_TO_TGFB1_C2	21	0.719427	1.75464	0.0027933	0.0114819
SWEET_KRAS_ONCOGENIC_SIGNATURE	80	0.550964	1.75433	0	0.0114897
MARSON_FOXP3_CORE_DIRECT_TARGETS	16	0.760215	1.7513	0	0.0121354
PIONTEK_PKD1_TARGETS_DN	11	0.873449	1.74754	0	0.0127411
BAKER_HEMATOPOIESIS_STAT3_TARGETS	15	0.79402	1.74418	0.00490196	0.0132976
NAGASHIMA_EGF_SIGNALING_UP	54	0.579624	1.74207	0	0.0136594
MEBARKI_HCC_PROGENITOR_WNT_UP_CTNNB1_INDEPENDENT	17	0.751777	1.74016	0.00520833	0.0139862
ALTEMEIER_RESPONSE_TO_LPS_WITH_MECHANICAL_VENTILATION	106	0.523164	1.73554	0	0.0149279
LE_NEURONAL_DIFFERENTIATION_DN	18	0.743652	1.73546	0.00537634	0.0148709
FARMER_BREAST_CANCER_CLUSTER_1	26	0.668716	1.73422	0.00588235	0.0150599
ZHAN_MULTIPLE_MYELOMA_MF_UP	39	0.626289	1.73377	0	0.0150795
GEORGES_CELL_CYCLE_MIR192_TARGETS	60	0.566003	1.73277	0	0.0152496
TOYOTA_TARGETS_OF_MIR34B_AND_MIR34C	402	0.458684	1.7298	0	0.0157622
LU_TUMOR_VASCULATURE_UP	25	0.671321	1.72975	0.00617284	0.0157201
PATIL_LIVER_CANCER	588	0.43791	1.7292	0	0.0157629
FERRANDO_TAL1_NEIGHBORS	15	0.764194	1.72773	0.00258398	0.0159783
GENTILE_UV_LOW_DOSE_UP	22	0.705903	1.72711	0.00584795	0.016051
DASU_IL6_SIGNALING_UP	51	0.588019	1.72632	0.00357143	0.0161787
BACOLOD_RESISTANCE_TO_ALKYLATING_AGENTS_UP	18	0.731824	1.72562	0.0156658	0.016243
MONTERO_THYROID_CANCER_POOR_SURVIVAL_UP	12	0.820846	1.72523	0.00254453	0.0162399
VERRECCHIA_RESPONSE_TO_TGFB1_C5	20	0.704857	1.72507	0.00273224	0.0162052
KOKKINAKIS_METHIONINE_DEPRIVATION_96HR_UP	109	0.516312	1.72258	0	0.0166325
SATO_SILENCED_BY_METHYLATION_IN_PANCREATIC_CANCER_1	285	0.466312	1.72172	0	0.016743
GENTLES_LEUKEMIC_STEM_CELL_DN	10	0.854682	1.7209	0.00481928	0.0168511
SATO_SILENCED_EPIGENETICALLY_IN_PANCREATIC_CANCER	25	0.678085	1.71897	0.00285714	0.0172394
STEARMAN_LUNG_CANCER_EARLY_VS_LATE_DN	52	0.575872	1.71809	0	0.0173855
ZHAN_EARLY_DIFFERENTIATION_GENES_DN	38	0.627544	1.71765	0	0.0174511
NAGASHIMA_NRG1_SIGNALING_UP	159	0.49681	1.71708	0	0.01754
MISHRA_CARCINOMA_ASSOCIATED_FIBROBLAST_UP	22	0.692494	1.71609	0.00299401	0.0177531
STAMBOLSKY_TARGETS_OF_MUTATED_TP53_UP	38	0.634612	1.71547	0	0.0179256
WHITFIELD_CELL_CYCLE_G1_S	116	0.514912	1.71541	0	0.0178625
SUNG_METASTASIS_STROMA_DN	45	0.593477	1.71502	0	0.0179098
LEI_HOXC8_TARGETS_DN	17	0.756452	1.71477	0.0102564	0.0179097
JECHLINGER_EPITHELIAL_TO_MESENCHYMAL_TRANSITION_UP	64	0.554167	1.71363	0.00384615	0.018149
VANHARANTA_UTERINE_FIBROID_UP	39	0.616766	1.71359	0.00651466	0.018086
ZHU_SKIL_TARGETS_DN	8	0.89418	1.71346	0.00236967	0.0180777
THILLAINADESAN_ZNF217_TARGETS_UP	41	0.624152	1.71233	0.00343643	0.0182745
MOHANKUMAR_HOXA1_TARGETS_DN	117	0.498581	1.71197	0	0.0182647
ZAMORA_NOS2_TARGETS_UP	52	0.576906	1.71177	0	0.0182484
LEI_MYB_TARGETS	276	0.461758	1.7113	0	0.018361
DAVICIONI_RHABDOMYOSARCOMA_PAX_FOXO1_FUSION_UP	57	0.566743	1.70726	0	0.0192608
PASINI_SUZ12_TARGETS_DN	301	0.455032	1.70675	0	0.0193023
WIEDERSCHAIN_TARGETS_OF_BMI1_AND_PCGF2	53	0.574734	1.70584	0	0.0194691
WEST_ADRENOCORTICAL_TUMOR_UP	280	0.457551	1.70569	0	0.0194491
SASSON_RESPONSE_TO_GONADOTROPHINS_DN	82	0.54417	1.70553	0	0.0194433
PETROVA_PROX1_TARGETS_UP	25	0.662642	1.70529	0.0111111	0.0194152
WANG_BARRETTS_ESOPHAGUS_AND_ESOPHAGUS_CANCER_DN	26	0.667513	1.70506	0.0108696	0.0194933
WEIGEL_OXIDATIVE_STRESS_BY_TBH_AND_H2O2	33	0.629897	1.70341	0	0.0199057
BONOME_OVARIAN_CANCER_POOR_SURVIVAL_DN	20	0.711824	1.70122	0	0.0203653
KRIEG_HYPOXIA_VIA_KDM3A	45	0.585194	1.69993	0.00666667	0.02063
LIAO_METASTASIS	476	0.436334	1.6978	0	0.0210255
COULOUARN_TEMPORAL_TGFB1_SIGNATURE_UP	101	0.518191	1.69703	0	0.0211698
VANTVEER_BREAST_CANCER_ESR1_DN	202	0.471423	1.69626	0	0.0212256
BOYLAN_MULTIPLE_MYELOMA_C_CLUSTER_DN	26	0.671777	1.69334	0.00282486	0.0219
MORI_MATURE_B_LYMPHOCYTE_DN	65	0.55008	1.69323	0	0.0218364
WORSCHECH_TUMOR_EVASION_AND_TOLEROGENICITY_UP	23	0.685645	1.69199	0	0.0220977
ONO_AML1_TARGETS_UP	18	0.725705	1.6919	0.0102302	0.0220702
HANSON_HRAS_SIGNALING_VIA_NFKB	20	0.699326	1.69138	0.00549451	0.0221151
YU_BAP1_TARGETS	28	0.657137	1.69122	0.00274725	0.0220952
BHATTACHARYA_EMBRYONIC_STEM_CELL	73	0.533412	1.69105	0	0.0220899
LIANG_SILENCED_BY_METHYLATION_DN	10	0.846707	1.69099	0.00729927	0.0220486
ZHAN_MULTIPLE_MYELOMA_LB_DN	33	0.624222	1.69093	0.00287356	0.0219999
ROY_WOUND_BLOOD_VESSEL_UP	47	0.583189	1.68991	0.00359712	0.0222056
GU_PDEF_TARGETS_UP	69	0.543268	1.68792	0.00398406	0.022676
LINDGREN_BLADDER_CANCER_CLUSTER_3_UP	297	0.452807	1.68605	0	0.023161
KAUFFMANN_DNA_REPAIR_GENES	216	0.465524	1.68568	0	0.0231798
SCHWAB_TARGETS_OF_BMYB_POLYMORPHIC_VARIANTS_UP	12	0.797245	1.68456	0.00947867	0.0234082
NOUSHMEHR_GBM_SOMATIC_MUTATED	9	0.872622	1.68405	0	0.0234937
DEBIASI_APOPTOSIS_BY_REOVIRUS_INFECTION_DN	256	0.459995	1.68306	0	0.0237054
PEART_HDAC_PROLIFERATION_CLUSTER_DN	67	0.538137	1.68294	0	0.0236592
MORI_EMU_MYC_LYMPHOMA_BY_ONSET_TIME_UP	107	0.500037	1.68258	0	0.023732
SWEET_LUNG_CANCER_KRAS_UP	408	0.442958	1.68249	0	0.0236729
NEWMAN_ERCC6_TARGETS_UP	20	0.700355	1.68203	0.00797872	0.0236953
DAVICIONI_TARGETS_OF_PAX_FOXO1_FUSIONS_UP	241	0.456881	1.68075	0	0.0239092
BORLAK_LIVER_CANCER_EGF_UP	48	0.578239	1.67834	0	0.0244954
CROMER_TUMORIGENESIS_UP	45	0.588329	1.67738	0.00325733	0.0246918
WANG_TNF_TARGETS	16	0.736809	1.67722	0.00278552	0.0246446
BLANCO_MELO_COVID19_SARS_COV_2_INFECTION_A594_CELLS_UP	60	0.555988	1.67721	0	0.0245768
MARKS_HDAC_TARGETS_DN	13	0.799885	1.67701	0.00254453	0.0245839
GAUTSCHI_SRC_SIGNALING	8	0.893907	1.67686	0	0.024537
HINATA_NFKB_TARGETS_KERATINOCYTE_UP	70	0.543173	1.6762	0	0.0246257
WUNDER_INFLAMMATORY_RESPONSE_AND_CHOLESTEROL_UP	46	0.580723	1.67551	0	0.0247857
HUMMERICH_MALIGNANT_SKIN_TUMOR_UP	11	0.802206	1.67501	0.00699301	0.0248864
PUJANA_CHEK2_PCC_NETWORK	704	0.420785	1.67065	0	0.0260465
MARTENS_BOUND_BY_PML_RARA_FUSION	404	0.432713	1.66897	0	0.0265503
SEKI_INFLAMMATORY_RESPONSE_LPS_UP	70	0.539326	1.66895	0	0.0264719
FOROUTAN_INTEGRATED_TGFB_EMT_UP	108	0.493927	1.66818	0	0.0265725
SANSOM_APC_TARGETS_REQUIRE_MYC	208	0.464222	1.66697	0	0.0267754
FAELT_B_CLL_WITH_VH3_21_UP	43	0.579689	1.6661	0.00666667	0.0269128
HOFFMANN_PRE_BI_TO_LARGE_PRE_BII_LYMPHOCYTE_DN	66	0.548719	1.6648	0	0.0272561
BLANCO_MELO_COVID19_BRONCHIAL_EPITHELIAL_CELLS_SARS_COV_2_INFECTION_UP	99	0.508543	1.66316	0	0.0276712
MATTHEWS_SKIN_CARCINOGENESIS_VIA_JUN	13	0.763469	1.66279	0.00258398	0.0277144
KENNY_CTNNB1_TARGETS_UP	49	0.572578	1.66026	0.00735294	0.0285134
VISALA_AGING_LYMPHOCYTE_DN	17	0.710833	1.65895	0.0052356	0.0288762
ICHIBA_GRAFT_VERSUS_HOST_DISEASE_D7_UP	100	0.497338	1.65587	0	0.0297951
IZADPANAH_STEM_CELL_ADIPOSE_VS_BONE_UP	112	0.49111	1.65539	0.00540541	0.0299071
WANG_METHYLATED_IN_BREAST_CANCER	31	0.623275	1.65527	0	0.0298659
BOYAULT_LIVER_CANCER_SUBCLASS_G56_DN	16	0.729022	1.65525	0.00740741	0.0297872
WORSCHECH_TUMOR_REJECTION_UP	40	0.6004	1.65348	0.00625	0.0303308
HU_GENOTOXIC_DAMAGE_24HR	31	0.625839	1.65137	0.00619195	0.0310256
HAHTOLA_MYCOSIS_FUNGOIDES_SKIN_DN	25	0.668014	1.65034	0.00533333	0.0313669
NIKOLSKY_BREAST_CANCER_16Q24_AMPLICON	44	0.576673	1.64931	0	0.0317432
RIZ_ERYTHROID_DIFFERENTIATION	76	0.523919	1.64811	0	0.0320291
MCLACHLAN_DENTAL_CARIES_UP	191	0.462432	1.64743	0	0.0322567
DUTERTRE_ESTRADIOL_RESPONSE_6HR_UP	205	0.457135	1.64607	0	0.0326351
JACKSON_DNMT1_TARGETS_DN	20	0.685349	1.64584	0.015873	0.0326428
MULLIGAN_NTF3_SIGNALING_VIA_INSR_AND_IGF1R_UP	22	0.667813	1.64466	0.0205656	0.0329426
DODD_NASOPHARYNGEAL_CARCINOMA_DN	1258	0.390714	1.6445	0	0.0329194
LINDSTEDT_DENDRITIC_CELL_MATURATION_D	57	0.541545	1.64284	0.00358423	0.0334838
WANG_CLIM2_TARGETS_UP	201	0.455981	1.63968	0	0.0345594
HOLLEMAN_ASPARAGINASE_RESISTANCE_B_ALL_DN	14	0.761119	1.63962	0.0123457	0.0344832
KARLSSON_TGFB1_TARGETS_UP	118	0.48552	1.63946	0	0.0344623
NGUYEN_NOTCH1_TARGETS_DN	76	0.526427	1.63943	0	0.0343681
LEE_LIVER_CANCER_HEPATOBLAST	14	0.733073	1.63908	0.00530504	0.034397
NUYTTEN_EZH2_TARGETS_DN	920	0.409506	1.6386	0	0.0344677
OSADA_ASCL1_TARGETS_UP	34	0.607845	1.63857	0.00934579	0.0343802
HOLLERN_SQUAMOUS_BREAST_TUMOR	90	0.51488	1.63796	0.00429185	0.0345047
LI_AMPLIFIED_IN_LUNG_CANCER	159	0.472905	1.63784	0	0.0344905
LIAN_LIPA_TARGETS_6M	61	0.540469	1.63731	0	0.0346254
NAKAMURA_CANCER_MICROENVIRONMENT_DN	39	0.583967	1.63594	0.00328947	0.0350594
ZWANG_CLASS_1_TRANSIENTLY_INDUCED_BY_EGF	418	0.43566	1.63572	0	0.0350806
HAHTOLA_SEZARY_SYNDROM_DN	32	0.6185	1.63482	0.00634921	0.035381
BLANCO_MELO_SARS_COV_1_INFECTION_MCR5_CELLS_UP	8	0.873572	1.63434	0.00441501	0.0355122
SCIAN_INVERSED_TARGETS_OF_TP53_AND_TP73_DN	29	0.626752	1.63427	0.00849858	0.0354536
LOPEZ_MESOTHELIOMA_SURVIVAL_OVERALL_DN	13	0.7557	1.63349	0.0167064	0.0356856
ONO_FOXP3_TARGETS_UP	21	0.669059	1.63282	0.0160428	0.0358519
NEMETH_INFLAMMATORY_RESPONSE_LPS_UP	77	0.518516	1.63233	0	0.0359636
SEMBA_FHIT_TARGETS_DN	9	0.840581	1.63118	0.0022779	0.0362988
MAGRANGEAS_MULTIPLE_MYELOMA_IGG_VS_IGA_DN	20	0.679007	1.63052	0.0180879	0.0364448
NAKAYAMA_SOFT_TISSUE_TUMORS_PCA1_UP	64	0.53943	1.63042	0	0.0363732
HARRIS_HYPOXIA	72	0.518605	1.63004	0.00380228	0.0364419
VETTER_TARGETS_OF_PRKCA_AND_ETS1_UP	16	0.719384	1.62999	0.0186667	0.0363756
XU_HGF_SIGNALING_NOT_VIA_AKT1_48HR_UP	30	0.613024	1.62762	0.0122699	0.0372739
HUANG_DASATINIB_SENSITIVITY_UP	73	0.523387	1.62393	0.00392157	0.0385845
POMEROY_MEDULLOBLASTOMA_DESMOPLASIC_VS_CLASSIC_DN	53	0.559084	1.62377	0	0.0385366
TONKS_TARGETS_OF_RUNX1_RUNX1T1_FUSION_HSC_DN	159	0.456343	1.62237	0	0.0390416
VERRECCHIA_RESPONSE_TO_TGFB1_C1	19	0.682663	1.62228	0.0140449	0.0389759
QI_HYPOXIA_TARGETS_OF_HIF1A_AND_FOXA2	33	0.600565	1.62145	0.015015	0.0391963
WANG_NEOPLASTIC_TRANSFORMATION_BY_CCND1_MYC	20	0.684645	1.62135	0.00847458	0.0391302
GRADE_COLON_AND_RECTAL_CANCER_UP	268	0.441972	1.62119	0	0.0391052
MASSARWEH_RESPONSE_TO_ESTRADIOL	51	0.547188	1.61943	0.00362319	0.0398732
DACOSTA_ERCC3_ALLELE_XPCS_VS_TTD_UP	23	0.666127	1.61929	0.00892857	0.0398289
HERNANDEZ_MITOTIC_ARREST_BY_DOCETAXEL_1_DN	32	0.600253	1.61823	0.0117994	0.0400746
BENNETT_SYSTEMIC_LUPUS_ERYTHEMATOSUS	21	0.683231	1.6176	0.0144092	0.0402327
SHIPP_DLBCL_VS_FOLLICULAR_LYMPHOMA_UP	44	0.55964	1.61733	0.00684931	0.0402435
NIKOLSKY_BREAST_CANCER_17Q11_Q21_AMPLICON	93	0.488714	1.61732	0	0.0401426
HOFFMANN_PRE_BI_TO_LARGE_PRE_BII_LYMPHOCYTE_UP	24	0.647974	1.61637	0.0207715	0.0404608
SERVITJA_ISLET_HNF1A_TARGETS_UP	138	0.474264	1.61529	0.00625	0.0407877
TENEDINI_MEGAKARYOCYTE_MARKERS	51	0.536168	1.61488	0.00355872	0.0408704
PODAR_RESPONSE_TO_ADAPHOSTIN_DN	18	0.694102	1.61467	0.0220994	0.0408516
FLECHNER_BIOPSY_KIDNEY_TRANSPLANT_OK_VS_DONOR_DN	23	0.642727	1.61392	0.0227273	0.0410817
TURASHVILI_BREAST_DUCTAL_CARCINOMA_VS_DUCTAL_NORMAL_UP	42	0.567062	1.6133	0	0.0413391
PYEON_CANCER_HEAD_AND_NECK_VS_CERVICAL_UP	171	0.46509	1.61163	0	0.0419534
VALK_AML_WITH_CEBPA	28	0.615176	1.61015	0.0178042	0.0424758
PRAMOONJAGO_SOX4_TARGETS_UP	51	0.555098	1.60989	0.0104167	0.0425241
LANDIS_ERBB2_BREAST_TUMORS_324_UP	144	0.471165	1.60955	0	0.0425838
BLANCO_MELO_RESPIRATORY_SYNCYTIAL_VIRUS_INFECTION_A594_CELLS_UP	221	0.446009	1.60951	0	0.0425074
CHICAS_RB1_TARGETS_CONFLUENT	491	0.41266	1.60906	0	0.0426643
HOFMANN_MYELODYSPLASTIC_SYNDROM_LOW_RISK_UP	16	0.714506	1.60793	0.0104439	0.0430714
GRAHAM_CML_QUIESCENT_VS_NORMAL_DIVIDING_UP	41	0.572132	1.6074	0.00923077	0.0432805
SPIELMAN_LYMPHOBLAST_EUROPEAN_VS_ASIAN_2FC_UP	10	0.789451	1.60732	0.0183066	0.0432359
CEBALLOS_TARGETS_OF_TP53_AND_MYC_DN	26	0.625839	1.60653	0.012012	0.0435468
HAHTOLA_CTCL_PATHOGENESIS	13	0.753175	1.606	0.0120192	0.0437057
MARIADASON_RESPONSE_TO_BUTYRATE_SULINDAC_6	41	0.559196	1.6051	0.00299401	0.0440054
KANNAN_TP53_TARGETS_UP	49	0.548106	1.60501	0.00352113	0.0439217
GU_PDEF_TARGETS_DN	27	0.617314	1.60464	0.0056338	0.0439662
MORI_IMMATURE_B_LYMPHOCYTE_UP	45	0.552098	1.60318	0.00696864	0.0446886
WHITESIDE_CISPLATIN_RESISTANCE_DN	11	0.775515	1.59998	0.0183486	0.0462879
ALCALAY_AML_BY_NPM1_LOCALIZATION_DN	164	0.459467	1.59951	0	0.046413
HUPER_BREAST_BASAL_VS_LUMINAL_UP	31	0.600246	1.59941	0.0118694	0.046357
NAKAMURA_METASTASIS_MODEL_UP	39	0.566003	1.59928	0.00671141	0.0462733
SCIAN_CELL_CYCLE_TARGETS_OF_TP53_AND_TP73_UP	8	0.836056	1.59871	0.0120192	0.046439
LIN_SILENCED_BY_TUMOR_MICROENVIRONMENT	66	0.515499	1.5946	0	0.0483906
KIM_WT1_TARGETS_8HR_UP	154	0.448756	1.5936	0	0.0487886
CUI_TCF21_TARGETS_UP	33	0.596888	1.59346	0.00632911	0.0487064
ITO_PTTG1_TARGETS_DN	9	0.822193	1.59324	0.00697674	0.0487232
HOLLEMAN_ASPARAGINASE_RESISTANCE_ALL_UP	20	0.652689	1.5929	0.020649	0.0487711
BENPORATH_ES_1	328	0.41754	1.59281	0	0.0487093
PEDERSEN_TARGETS_OF_611CTF_ISOFORM_OF_ERBB2	64	0.520648	1.59079	0.00377358	0.049652
STEIN_ESRRA_TARGETS_RESPONSIVE_TO_ESTROGEN_DN	38	0.585523	1.59002	0.0125	0.0499756
BILD_HRAS_ONCOGENIC_SIGNATURE	209	0.437575	1.58985	0	0.0499384
SHEN_SMARCA2_TARGETS_DN	141	0.45929	1.58917	0	0.0501664
KAPOSI_LIVER_CANCER_MET_UP	18	0.681698	1.58895	0.0225564	0.0501887
MACLACHLAN_BRCA1_TARGETS_UP	20	0.644108	1.58867	0.0209974	0.0502321
KIM_WT1_TARGETS_DN	433	0.411718	1.58798	0	0.0504709
BOYAULT_LIVER_CANCER_SUBCLASS_G23_UP	49	0.551787	1.58783	0.00689655	0.0504273
KOINUMA_TARGETS_OF_SMAD2_OR_SMAD3	756	0.404892	1.58752	0	0.0504855
FRIDMAN_SENESCENCE_UP	74	0.498389	1.5869	0.00398406	0.0506964
OZANNE_AP1_TARGETS_UP	12	0.737777	1.58606	0.0112867	0.0509722
KRASNOSELSKAYA_ILF3_TARGETS_DN	42	0.562072	1.58526	0.00634921	0.0512803
SUZUKI_RESPONSE_TO_TSA_AND_DECITABINE_1A	17	0.695812	1.58519	0.0275689	0.0512054
ZHANG_RESPONSE_TO_IKK_INHIBITOR_AND_TNF_UP	186	0.450978	1.58501	0	0.0512056
LU_TUMOR_ENDOTHELIAL_MARKERS_UP	19	0.665939	1.5837	0.0299728	0.051808
SAGIV_CD24_TARGETS_DN	41	0.55592	1.58354	0.00649351	0.0517663
WU_HBX_TARGETS_2_DN	11	0.774269	1.58352	0.0240964	0.0516607
RODRIGUES_THYROID_CARCINOMA_ANAPLASTIC_UP	639	0.406172	1.58329	0	0.0517281
SWEET_KRAS_TARGETS_UP	78	0.493854	1.58229	0	0.0520754
NADELLA_PRKAR1A_TARGETS_UP	9	0.818752	1.58218	0.0179372	0.0520194
MORI_PLASMA_CELL_DN	32	0.598208	1.57935	0.0163399	0.0533159
SCHAEFFER_SOX9_TARGETS_IN_PROSTATE_DEVELOPMENT_DN	41	0.559593	1.5781	0.00318471	0.0538531
VERNELL_RETINOBLASTOMA_PATHWAY_DN	20	0.647837	1.57776	0.0163043	0.0539214
SHETH_LIVER_CANCER_VS_TXNIP_LOSS_PAM1	222	0.43906	1.5768	0	0.0543128
CORRE_MULTIPLE_MYELOMA_UP	58	0.523836	1.57628	0.00694444	0.0544579
LAU_APOPTOSIS_CDKN2A_UP	53	0.519573	1.57547	0.00749064	0.0547402
WHITESIDE_CISPLATIN_RESISTANCE_UP	10	0.789897	1.57515	0.0075188	0.0547286
LINDSTEDT_DENDRITIC_CELL_MATURATION_A	50	0.541013	1.57467	0.00664452	0.0548822
HOFFMANN_IMMATURE_TO_MATURE_B_LYMPHOCYTE_UP	35	0.578741	1.57432	0.00613497	0.055006
DAZARD_UV_RESPONSE_CLUSTER_G2	18	0.676595	1.57057	0.0194444	0.0569412
TSENG_IRS1_TARGETS_UP	106	0.470804	1.56914	0.00442478	0.0575632
WALLACE_PROSTATE_CANCER_RACE_UP	223	0.431939	1.56878	0	0.0576028
KYNG_ENVIRONMENTAL_STRESS_RESPONSE_UP	50	0.546448	1.56788	0.00706714	0.0579215
FOROUTAN_TGFB_EMT_UP	180	0.440185	1.56703	0	0.058243
REICHERT_G1S_REGULATORS_AS_PI3K_TARGETS	8	0.815852	1.56699	0.0259434	0.0581375
BLANCO_MELO_INFLUENZA_A_INFECTION_A594_CELLS_UP	35	0.58404	1.56568	0.009375	0.0587787
CLASPER_LYMPHATIC_VESSELS_DURING_METASTASIS_UP	19	0.662906	1.56515	0.0326975	0.0588685
BARRIER_CANCER_RELAPSE_NORMAL_SAMPLE_DN	28	0.605827	1.56351	0.0359281	0.0596245
FISCHER_G1_S_CELL_CYCLE	172	0.440975	1.56347	0	0.0595264
CROONQUIST_NRAS_SIGNALING_UP	31	0.592957	1.56127	0.0173913	0.0607122
GHO_ATF5_TARGETS_DN	15	0.703314	1.55998	0.0279188	0.0614457
WEIGEL_OXIDATIVE_STRESS_RESPONSE	31	0.586643	1.55935	0.0117647	0.0617833
FONTAINE_PAPILLARY_THYROID_CARCINOMA_UP	54	0.521988	1.55899	0.00342466	0.0618499
CHIARETTI_T_ALL_RELAPSE_PROGNOSIS	17	0.67479	1.55861	0.0233161	0.0619415
LUI_THYROID_CANCER_CLUSTER_1	48	0.540131	1.55719	0.00338983	0.0626956
LEE_LIVER_CANCER_MYC_TGFA_UP	51	0.522408	1.55696	0.00333333	0.062704
HUMMEL_BURKITTS_LYMPHOMA_UP	37	0.570761	1.55672	0.0257235	0.0627079
SANSOM_APC_MYC_TARGETS	224	0.431844	1.55658	0	0.0626837
SU_TESTIS	52	0.529677	1.55612	0.0137457	0.0628691
WHITFIELD_CELL_CYCLE_M_G1	112	0.475042	1.55503	0.00518135	0.0635071
CHAUHAN_RESPONSE_TO_METHOXYESTRADIOL_DN	92	0.472567	1.55379	0	0.0640746
LEE_LIVER_CANCER_DENA_UP	51	0.533097	1.55193	0.00645161	0.0651169
IYENGAR_RESPONSE_TO_ADIPOCYTE_FACTORS	9	0.786901	1.54884	0.0226131	0.0668775
PLASARI_TGFB1_TARGETS_1HR_UP	32	0.579857	1.54881	0.0141643	0.0667668
KALMA_E2F1_TARGETS	11	0.734599	1.54776	0.0230769	0.0673745
PRAMOONJAGO_SOX4_TARGETS_DN	43	0.539091	1.547	0.0167785	0.0676938
LEE_AGING_NEOCORTEX_UP	70	0.49608	1.54568	0.00769231	0.0684585
JAZAG_TGFB1_SIGNALING_VIA_SMAD4_DN	52	0.530338	1.54495	0.0138408	0.0687298
BERENJENO_TRANSFORMED_BY_RHOA_REVERSIBLY_DN	29	0.588272	1.54423	0.0186335	0.0690302
CROONQUIST_STROMAL_STIMULATION_DN	9	0.782586	1.54398	0.0217391	0.069049
MARSON_FOXP3_TARGETS_STIMULATED_UP	25	0.592129	1.54055	0.0171429	0.0710021
TAGHAVI_NEOPLASTIC_TRANSFORMATION	11	0.75231	1.53981	0.0175439	0.0712688
DAZARD_UV_RESPONSE_CLUSTER_G28	11	0.759686	1.5384	0.0310263	0.0720734
MEISSNER_BRAIN_HCP_WITH_H3K4ME3_AND_H3K27ME3	798	0.391822	1.5374	0	0.0726074
KUMAMOTO_RESPONSE_TO_NUTLIN_3A_UP	8	0.807054	1.53697	0.0238095	0.0727707
CHARAFE_BREAST_CANCER_LUMINAL_VS_MESENCHYMAL_DN	433	0.398459	1.53579	0	0.0734092
GAVIN_FOXP3_TARGETS_CLUSTER_P2	68	0.500876	1.53554	0.011236	0.0734202
FURUKAWA_DUSP6_TARGETS_PCI35_UP	43	0.536886	1.53374	0.00706714	0.0745434
KRIEG_HYPOXIA_NOT_VIA_KDM3A	656	0.385764	1.53366	0	0.0744301
GARGALOVIC_RESPONSE_TO_OXIDIZED_PHOSPHOLIPIDS_RED_UP	16	0.666465	1.53305	0.032345	0.0747741
HUMMEL_BURKITTS_LYMPHOMA_DN	15	0.682396	1.53141	0.04	0.0757056
REN_ALVEOLAR_RHABDOMYOSARCOMA_DN	404	0.399959	1.52926	0	0.0770206
FOSTER_TOLERANT_MACROPHAGE_DN	390	0.400894	1.52773	0	0.0778481
WIERENGA_STAT5A_TARGETS_GROUP2	45	0.536521	1.52471	0	0.0797988
FUKUSHIMA_TNFSF11_TARGETS	15	0.680568	1.52408	0.0346535	0.0800873
HOLLEMAN_ASPARAGINASE_RESISTANCE_B_ALL_UP	27	0.59114	1.52363	0.0297619	0.0802938
JOHNSTONE_PARVB_TARGETS_2_UP	134	0.448279	1.52362	0	0.0801357
BIDUS_METASTASIS_UP	201	0.415239	1.52187	0	0.0810745
SHIN_B_CELL_LYMPHOMA_CLUSTER_8	33	0.573233	1.52149	0.0268657	0.0811594
CROMER_METASTASIS_UP	66	0.488081	1.52136	0.0117188	0.0810746
SCHLOSSER_SERUM_RESPONSE_UP	106	0.462373	1.52076	0	0.0813473
SANSOM_WNT_PATHWAY_REQUIRE_MYC	57	0.507013	1.52021	0.00724638	0.0815119
AMIT_EGF_RESPONSE_60_HELA	46	0.534767	1.51893	0.010101	0.0822878
GILDEA_METASTASIS	24	0.593895	1.51851	0.0315789	0.0824434
AIYAR_COBRA1_TARGETS_UP	32	0.5684	1.51845	0.0246154	0.082309
TURASHVILI_BREAST_DUCTAL_CARCINOMA_VS_LOBULAR_NORMAL_UP	70	0.493029	1.51792	0.00806452	0.0825312
DORN_ADENOVIRUS_INFECTION_24HR_DN	38	0.548721	1.51777	0.0363636	0.082467
WHITFIELD_CELL_CYCLE_S	117	0.458114	1.51748	0.00502513	0.0824933
CHICAS_RB1_TARGETS_SENESCENT	478	0.389824	1.51668	0	0.082953
BOYAULT_LIVER_CANCER_SUBCLASS_G3_UP	184	0.431666	1.51652	0	0.0829006
KORKOLA_EMBRYONIC_CARCINOMA_VS_SEMINOMA_UP	17	0.65198	1.51569	0.0309278	0.0834116
BRUECKNER_TARGETS_OF_MIRLET7A3_DN	64	0.492363	1.51535	0.0156863	0.0834871
DING_LUNG_CANCER_BY_MUTATION_RATE	16	0.662104	1.51408	0.0437018	0.0844348
SOUCEK_MYC_TARGETS	9	0.768752	1.5131	0.04	0.0849248
KAUFFMANN_DNA_REPLICATION_GENES	137	0.442207	1.5131	0	0.0847634
CHIN_BREAST_CANCER_COPY_NUMBER_DN	11	0.715297	1.51264	0.0648148	0.084992
JOHNSTONE_PARVB_TARGETS_3_UP	391	0.399928	1.51262	0	0.0848519
CHEN_HOXA5_TARGETS_9HR_DN	38	0.54046	1.51173	0.0241379	0.0853243
XU_AKT1_TARGETS_6HR	18	0.659215	1.51076	0.0290237	0.0859112
WANG_LSD1_TARGETS_UP	21	0.616763	1.51006	0.0237467	0.0862579
FERRANDO_T_ALL_WITH_MLL_ENL_FUSION_UP	75	0.488625	1.5095	0.00843882	0.0864961
JEON_SMAD6_TARGETS_DN	18	0.652516	1.50761	0.0414508	0.0878138
CLAUS_PGR_POSITIVE_MENINGIOMA_DN	12	0.69959	1.50701	0.0530303	0.0881122
MYLLYKANGAS_AMPLIFICATION_HOT_SPOT_12	11	0.727167	1.5069	0.0335731	0.088069
RODRIGUES_THYROID_CARCINOMA_POORLY_DIFFERENTIATED_UP	599	0.390149	1.50675	0	0.0880051
SESTO_RESPONSE_TO_UV_C4	18	0.643847	1.50639	0.0260417	0.0881278
XIE_ST_HSC_S1PR3_OE_UP	147	0.433254	1.50617	0	0.0881141
INAMURA_LUNG_CANCER_SCC_UP	9	0.750614	1.50615	0.0556845	0.0879672
STEIN_ESR1_TARGETS	73	0.486585	1.50606	0	0.0878668
CROONQUIST_NRAS_VS_STROMAL_STIMULATION_UP	35	0.561917	1.50398	0.0176471	0.0892219
MURAKAMI_UV_RESPONSE_1HR_UP	9	0.766853	1.50368	0.0431818	0.0892501
SAMOLS_TARGETS_OF_KHSV_MIRNAS_DN	44	0.512443	1.50339	0.020339	0.0893526
AMIT_DELAYED_EARLY_GENES	18	0.650846	1.50298	0.0573066	0.0894435
TARTE_PLASMA_CELL_VS_B_LYMPHOCYTE_DN	33	0.553063	1.50297	0.0144092	0.0892913
RODWELL_AGING_KIDNEY_NO_BLOOD_UP	185	0.418019	1.50294	0	0.0891357
HOLLERN_MICROACINAR_BREAST_TUMOR_DN	15	0.672152	1.50255	0.0338542	0.0892848
TIAN_TNF_SIGNALING_VIA_NFKB	21	0.612842	1.50142	0.0265487	0.0898772
SMIRNOV_RESPONSE_TO_IR_2HR_UP	48	0.51275	1.50064	0.0135135	0.0902281
GEISS_RESPONSE_TO_DSRNA_UP	36	0.544363	1.49953	0.0296736	0.090867
PEREZ_TP53_AND_TP63_TARGETS	167	0.430139	1.49764	0	0.0921234
ZHAN_VARIABLE_EARLY_DIFFERENTIATION_GENES_UP	12	0.729852	1.49682	0.0446194	0.0925606
MARKEY_RB1_ACUTE_LOF_DN	210	0.418584	1.49649	0.00699301	0.0926366
SIMBULAN_UV_RESPONSE_IMMORTALIZED_DN	31	0.571809	1.49603	0.0223642	0.0928
LOPEZ_MESOTHELIOMA_SURVIVAL_WORST_VS_BEST_UP	14	0.689597	1.49569	0.0349127	0.0929198
DUAN_PRDM5_TARGETS	60	0.504712	1.49458	0.00706714	0.0935911
HOEGERKORP_CD44_TARGETS_DIRECT_DN	10	0.742355	1.49448	0.0397878	0.0935275
WANG_TUMOR_INVASIVENESS_DN	199	0.422239	1.49397	0	0.0937016
SHIN_B_CELL_LYMPHOMA_CLUSTER_5	9	0.779574	1.4936	0.0456621	0.0938107
CAIRO_PML_TARGETS_BOUND_BY_MYC_DN	13	0.691285	1.49262	0.0323383	0.0944115
BOHN_PRIMARY_IMMUNODEFICIENCY_SYNDROM_UP	42	0.516113	1.49206	0.0244755	0.0946222
WEBER_METHYLATED_IN_COLON_CANCER	13	0.688154	1.49092	0.0465686	0.0953242
HUNSBERGER_EXERCISE_REGULATED_GENES	23	0.599675	1.49048	0.046729	0.0954712
DORN_ADENOVIRUS_INFECTION_12HR_DN	29	0.570572	1.48975	0.0324484	0.0958853
CAFFAREL_RESPONSE_TO_THC_24HR_5_UP	29	0.558366	1.48926	0.0322581	0.0960497
FIGUEROA_AML_METHYLATION_CLUSTER_5_UP	10	0.737214	1.48921	0.0526316	0.0959161
STANELLE_E2F1_TARGETS	24	0.593291	1.48902	0.0448549	0.0958964
CAFFAREL_RESPONSE_TO_THC_DN	30	0.559095	1.48771	0.0252809	0.0967816
MEBARKI_HCC_PROGENITOR_WNT_UP	155	0.424533	1.48696	0	0.0971936
ZAIDI_OSTEOBLAST_TRANSCRIPTION_FACTORS	10	0.753985	1.48613	0.0484581	0.097714
KYNG_NORMAL_AGING_UP	13	0.697429	1.48533	0.0512195	0.0981036
DURCHDEWALD_SKIN_CARCINOGENESIS_DN	241	0.410844	1.48403	0	0.0989844
ZHENG_RESPONSE_TO_ARSENITE_DN	10	0.728533	1.48355	0.0555556	0.099167
STEARMAN_TUMOR_FIELD_EFFECT_UP	30	0.567291	1.48349	0.039886	0.0990405
INGRAM_SHH_TARGETS_DN	58	0.490085	1.4833	0.0321429	0.0990178
MARTINEZ_RB1_AND_TP53_TARGETS_DN	500	0.381856	1.48307	0	0.0990284
NIKOLSKY_BREAST_CANCER_20P13_AMPLICON	8	0.788882	1.48293	0.040724	0.0989691
STAEGE_EWING_FAMILY_TUMOR	18	0.630054	1.48281	0.0477454	0.0988909
DELPUECH_FOXO3_TARGETS_DN	34	0.553744	1.48281	0.0252101	0.0987201
RICKMAN_TUMOR_DIFFERENTIATED_WELL_VS_POORLY_DN	322	0.39202	1.48276	0	0.0985962
HUTTMANN_B_CLL_POOR_SURVIVAL_UP	222	0.417025	1.4827	0	0.0984723
GILMORE_CORE_NFKB_PATHWAY	13	0.690084	1.48193	0.0528967	0.0988326
COLINA_TARGETS_OF_4EBP1_AND_4EBP2	332	0.391873	1.48182	0	0.0987513
LEIN_NEURON_MARKERS	48	0.509347	1.48119	0.0162338	0.0991299
ENK_UV_RESPONSE_EPIDERMIS_UP	249	0.403112	1.48103	0	0.0990866
CAIRO_PML_TARGETS_BOUND_BY_MYC_UP	22	0.595162	1.48073	0.0527778	0.0992076
RICKMAN_TUMOR_DIFFERENTIATED_WELL_VS_MODERATELY_DN	77	0.474494	1.48047	0.00396825	0.0992582
DEMAGALHAES_AGING_UP	47	0.505045	1.48034	0.00977199	0.0991735
ANDERSEN_LIVER_CANCER_KRT19_UP	33	0.565091	1.47967	0.0275229	0.0996582
BHATI_G2M_ARREST_BY_2METHOXYESTRADIOL_UP	97	0.458396	1.47912	0.00851064	0.0999237
AMIT_EGF_RESPONSE_480_MCF10A	39	0.534607	1.47876	0.0302115	0.100027
BREUHAHN_GROWTH_FACTOR_SIGNALING_IN_LIVER_CANCER	15	0.672723	1.47844	0.0358974	0.100089
MATHEW_FANCONI_ANEMIA_GENES	11	0.712018	1.47792	0.0642202	0.10032
LIANG_SILENCED_BY_METHYLATION_2	31	0.554118	1.47763	0.0262391	0.100346
JINESH_BLEBBISHIELD_TRANSFORMED_STEM_CELL_SPHERES_UP	131	0.432206	1.47687	0.00540541	0.100858
DAZARD_RESPONSE_TO_UV_SCC_DN	111	0.43828	1.47681	0	0.100731
GENTILE_UV_RESPONSE_CLUSTER_D2	37	0.541171	1.4764	0.0263158	0.10091
ONDER_CDH1_TARGETS_2_DN	358	0.387284	1.47632	0	0.100794
BHAT_ESR1_TARGETS_VIA_AKT1_UP	245	0.404266	1.47534	0	0.101418
TONKS_TARGETS_OF_RUNX1_RUNX1T1_FUSION_SUSTAINDED_IN_ERYTHROCYTE_UP	40	0.525375	1.47519	0.0232558	0.101381
SCHOEN_NFKB_SIGNALING	31	0.55947	1.47404	0.0235988	0.102138
WU_HBX_TARGETS_3_UP	15	0.637923	1.47398	0.0537634	0.102002
YIH_RESPONSE_TO_ARSENITE_C5	11	0.705754	1.47308	0.0582751	0.102523
BANDRES_RESPONSE_TO_CARMUSTIN_WITHOUT_MGMT_48HR_DN	25	0.585741	1.47297	0.0372493	0.102445
SIMBULAN_UV_RESPONSE_NORMAL_DN	31	0.547929	1.47228	0.0272727	0.102804
MA_MYELOID_DIFFERENTIATION_UP	33	0.550903	1.47213	0.0353982	0.102768
JAATINEN_HEMATOPOIETIC_STEM_CELL_DN	171	0.417576	1.47208	0.00714286	0.102688
SUNG_METASTASIS_STROMA_UP	100	0.440961	1.47023	0.0045045	0.104048
CHARAFE_BREAST_CANCER_BASAL_VS_MESENCHYMAL_UP	88	0.458063	1.47022	0.00909091	0.103877
LIU_TARGETS_OF_VMYB_VS_CMYB_DN	34	0.539901	1.46962	0.0348101	0.104123
LINDSTEDT_DENDRITIC_CELL_MATURATION_C	55	0.495155	1.46899	0.0176678	0.10445
WORSCHECH_TUMOR_EVASION_AND_TOLEROGENICITY_DN	14	0.676164	1.46785	0.0415584	0.105154
HENDRICKS_SMARCA4_TARGETS_UP	45	0.511886	1.46776	0.034375	0.105059
LIU_NASOPHARYNGEAL_CARCINOMA	64	0.48383	1.46686	0.0120482	0.105617
JI_RESPONSE_TO_FSH_DN	51	0.501094	1.46604	0.024735	0.106091
SANCHEZ_MDM2_TARGETS	11	0.718453	1.4659	0.0465753	0.106041
KINSEY_TARGETS_OF_EWSR1_FLII_FUSION_UP	1164	0.366615	1.46553	0	0.106162
IKEDA_MIR1_TARGETS_UP	54	0.490076	1.46507	0.0142349	0.106359
KORKOLA_CORRELATED_WITH_POU5F1	20	0.606283	1.46342	0.0599455	0.107633
LEE_EARLY_T_LYMPHOCYTE_DN	47	0.509299	1.46325	0.0174216	0.107607
KANG_CISPLATIN_RESISTANCE_UP	20	0.62149	1.46292	0.0491329	0.107722
SCHMIDT_POR_TARGETS_IN_LIMB_BUD_UP	24	0.593011	1.46234	0.038674	0.108002
SMID_BREAST_CANCER_RELAPSE_IN_BONE_DN	216	0.404778	1.46193	0	0.108154
REN_ALVEOLAR_RHABDOMYOSARCOMA_UP	96	0.443308	1.45986	0.00816326	0.109623
PEART_HDAC_PROLIFERATION_CLUSTER_UP	52	0.499742	1.45977	0.00990099	0.109497
DACOSTA_UV_RESPONSE_VIA_ERCC3_TTD_UP	56	0.487495	1.45959	0.0337079	0.109465
BLANCO_MELO_COVID19_SARS_COV_2_POS_PATIENT_LUNG_TISSUE_UP	95	0.44489	1.45813	0.00456621	0.110558
KANG_AR_TARGETS_UP	15	0.644711	1.4576	0.0519481	0.11081
HECKER_IFNB1_TARGETS	72	0.46605	1.45701	0.00414938	0.111156
MORI_EMU_MYC_LYMPHOMA_BY_ONSET_TIME_DN	17	0.631791	1.45667	0.06469	0.11123
DANG_MYC_TARGETS_UP	126	0.432704	1.45541	0.00483092	0.112136
PARENT_MTOR_SIGNALING_DN	34	0.527532	1.45507	0.0440252	0.112231
AMIT_EGF_RESPONSE_240_MCF10A	20	0.608077	1.45479	0.0513513	0.112308
WU_ALZHEIMER_DISEASE_UP	10	0.708782	1.45391	0.0566038	0.11272
KIM_WT1_TARGETS_12HR_UP	146	0.423846	1.45373	0	0.112718
HELLER_HDAC_TARGETS_UP	247	0.394662	1.45274	0	0.113458
SANSOM_APC_TARGETS	174	0.41135	1.45265	0	0.113362
GRYDER_PAX3FOXO1_ENHANCERS_KO_DOWN	409	0.384452	1.45221	0	0.113586
LANG_MYB_FAMILY_TARGETS	29	0.55741	1.45213	0.044164	0.113478
HU_GENOTOXIN_ACTION_DIRECT_VS_INDIRECT_24HR	46	0.496811	1.45147	0.0159744	0.113877
APRELIKOVA_BRCA1_TARGETS	43	0.520298	1.45137	0.0360656	0.113793
BOYLAN_MULTIPLE_MYELOMA_C_DN	52	0.489875	1.4502	0.0102389	0.114609
BOYLAN_MULTIPLE_MYELOMA_C_CLUSTER_UP	32	0.537426	1.44943	0.0385852	0.115156
SABATES_COLORECTAL_ADENOMA_UP	71	0.46924	1.44843	0.0197628	0.115856
KYNG_ENVIRONMENTAL_STRESS_RESPONSE_NOT_BY_4NQO_IN_OLD	12	0.687263	1.44831	0.0719425	0.115773
AMIT_EGF_RESPONSE_240_HELA	55	0.488811	1.44784	0.00384615	0.115958
YAMANAKA_GLIOBLASTOMA_SURVIVAL_DN	8	0.766346	1.44603	0.064877	0.117357
BOSCO_INTERFERON_INDUCED_ANTIVIRAL_MODULE	62	0.473462	1.44573	0.0273438	0.117418
SNIJDERS_AMPLIFIED_IN_HEAD_AND_NECK_TUMORS	34	0.543774	1.44561	0.0328358	0.117327
MYLLYKANGAS_AMPLIFICATION_HOT_SPOT_22	9	0.73639	1.44509	0.070922	0.117631
MATZUK_MEIOTIC_AND_DNA_REPAIR	28	0.54381	1.44363	0.0297619	0.118749
HAN_JNK_SINGALING_UP	34	0.53513	1.44348	0.0209581	0.118696
WANG_RESPONSE_TO_BEXAROTENE_UP	29	0.556541	1.44263	0.0321637	0.119185
DARWICHE_SKIN_TUMOR_PROMOTER_UP	113	0.429335	1.44243	0.00485437	0.119228
MORI_MATURE_B_LYMPHOCYTE_UP	78	0.461933	1.44234	0.0162602	0.119128
CONCANNON_APOPTOSIS_BY_EPOXOMICIN_DN	141	0.419397	1.4416	0.00561798	0.119539
YANG_BREAST_CANCER_ESR1_BULK_DN	18	0.617228	1.44053	0.046832	0.120249
MATTIOLI_MGUS_VS_PCL	91	0.453431	1.43991	0.0230415	0.12071
SHETH_LIVER_CANCER_VS_TXNIP_LOSS_PAM3	60	0.493128	1.43973	0.0200803	0.120719
HINATA_NFKB_TARGETS_KERATINOCYTE_DN	16	0.646479	1.43909	0.0679348	0.12103
HERNANDEZ_MITOTIC_ARREST_BY_DOCETAXEL_2_UP	46	0.495026	1.43896	0.027027	0.120993
DANG_REGULATED_BY_MYC_DN	227	0.396394	1.43808	0	0.121528
ROSS_AML_WITH_PML_RARA_FUSION	65	0.471574	1.43779	0.0184502	0.121636
HINATA_NFKB_TARGETS_FIBROBLAST_UP	68	0.46682	1.43715	0.0148148	0.121969
MIKKELSEN_PLURIPOTENT_STATE_DN	8	0.758656	1.43498	0.0686275	0.123774
LEE_AGING_CEREBELLUM_UP	73	0.462881	1.43439	0.0149254	0.124138
LINDSTEDT_DENDRITIC_CELL_MATURATION_B	46	0.485822	1.43386	0.0418118	0.124404
PACHER_TARGETS_OF_IGF1_AND_IGF2_UP	29	0.561914	1.43288	0.046875	0.12515
PODAR_RESPONSE_TO_ADAPHOSTIN_UP	126	0.41992	1.43133	0.00520833	0.126333
PARK_TRETINOIN_RESPONSE_AND_RARA_PLZF_FUSION	20	0.602653	1.42981	0.0707071	0.127447
MALIK_REPRESSED_BY_ESTROGEN	12	0.67238	1.42814	0.0778894	0.128732
ZHONG_SECRETOME_OF_LUNG_CANCER_AND_ENDOTHELIUM	63	0.464143	1.42789	0.0277778	0.128822
MUELLER_COMMON_TARGETS_OF_AML_FUSIONS_DN	23	0.578728	1.4273	0.0619946	0.129245
MARTIN_NFKB_TARGETS_UP	39	0.50641	1.42551	0.0430769	0.130686
DARWICHE_SQUAMOUS_CELL_CARCINOMA_UP	117	0.428159	1.42518	0.005291	0.130804
BROCKE_APOPTOSIS_REVERSED_BY_IL6	132	0.418923	1.42498	0	0.130799
GROSS_HYPOXIA_VIA_ELK3_UP	203	0.390567	1.42478	0	0.130794
HAMAI_APOPTOSIS_VIA_TRAIL_DN	151	0.407869	1.42395	0	0.131376
ABDELMOHSEN_ELAVL4_TARGETS	15	0.657918	1.42385	0.0747423	0.131277
BYSTROEM_CORRELATED_WITH_IL5_UP	33	0.517646	1.42384	0.0434783	0.131084
SESTO_RESPONSE_TO_UV_C7	58	0.473656	1.42248	0.0215054	0.132137
TONKS_TARGETS_OF_RUNX1_RUNX1T1_FUSION_ERYTHROCYTE_DN	12	0.680629	1.42236	0.0729412	0.132045
DORN_ADENOVIRUS_INFECTION_32HR_DN	35	0.521941	1.42188	0.035503	0.132263
TERAO_AOX4_TARGETS_SKIN_UP	26	0.55054	1.42124	0.0626866	0.132755
TORCHIA_TARGETS_OF_EWSR1_FLI1_FUSION_TOP20_DN	17	0.614356	1.42071	0.0843672	0.13304
FOROUTAN_PRODRANK_TGFB_EMT_UP	173	0.404494	1.42039	0	0.133176
XU_CREBBP_TARGETS_DN	33	0.521323	1.41994	0.0405797	0.133424
CHARAFE_BREAST_CANCER_BASAL_VS_MESENCHYMAL_DN	46	0.507058	1.41973	0.0346021	0.133472
LANDIS_ERBB2_BREAST_PRENEOPLASTIC_UP	18	0.613746	1.41938	0.0771429	0.133544
HELLER_HDAC_TARGETS_SILENCED_BY_METHYLATION_UP	344	0.380076	1.41839	0	0.134358
WATANABE_COLON_CANCER_MSI_VS_MSS_UP	19	0.596817	1.41694	0.0765027	0.135656
JACKSON_DNMT1_TARGETS_UP	73	0.455403	1.41644	0.0163265	0.135996
DAZARD_UV_RESPONSE_CLUSTER_G24	15	0.63493	1.41619	0.0760095	0.136039
OKUMURA_INFLAMMATORY_RESPONSE_LPS	145	0.407923	1.41599	0	0.136017
SCHUHMACHER_MYC_TARGETS_DN	8	0.741615	1.41528	0.108747	0.13656
NAKAMURA_METASTASIS_MODEL_DN	38	0.507027	1.41515	0.0319489	0.136513
WOO_LIVER_CANCER_RECURRENCE_UP	99	0.440747	1.4147	0.00917431	0.136733
VERRECCHIA_RESPONSE_TO_TGFB1_C4	10	0.703947	1.41432	0.0798122	0.136866
PEREZ_TP63_TARGETS	270	0.384775	1.41343	0	0.137457
RAMALHO_STEMNESS_DN	65	0.459457	1.41272	0.0188679	0.13787
RASHI_RESPONSE_TO_IONIZING_RADIATION_2	113	0.425906	1.41252	0.0153061	0.137839
BROWN_MYELOID_CELL_DEVELOPMENT_DN	111	0.42073	1.41246	0.0102564	0.137696
CHIARADONNA_NEOPLASTIC_TRANSFORMATION_KRAS_CDC25_DN	51	0.477672	1.41234	0.0375427	0.137632
AUNG_GASTRIC_CANCER	38	0.505305	1.41211	0.033557	0.137687
NIKOLSKY_BREAST_CANCER_7P22_AMPLICON	33	0.516102	1.41038	0.031746	0.139255
MANN_RESPONSE_TO_AMIFOSTINE_DN	9	0.72672	1.40916	0.0859951	0.140264
SUH_COEXPRESSED_WITH_ID1_AND_ID2_UP	18	0.602682	1.40904	0.077957	0.140207
WORSCHECH_TUMOR_REJECTION_DN	10	0.710137	1.40899	0.0963855	0.140057
BROWNE_HCMV_INFECTION_8HR_DN	40	0.503845	1.40891	0.0466667	0.139941
KERLEY_RESPONSE_TO_CISPLATIN_UP	39	0.497723	1.40882	0.0447284	0.139818
LOPEZ_MESOTHELIOMA_SURVIVAL_DN	10	0.69576	1.40882	0.0988235	0.139628
WANG_ESOPHAGUS_CANCER_VS_NORMAL_UP	103	0.424749	1.40874	0.0143541	0.139511
HESS_TARGETS_OF_HOXA9_AND_MEIS1_DN	75	0.445565	1.4078	0.0306513	0.140195
JAZAG_TGFB1_SIGNALING_VIA_SMAD4_UP	89	0.441162	1.40739	0.011811	0.14037
COATES_MACROPHAGE_M1_VS_M2_DN	70	0.448185	1.40721	0.0219298	0.140384
BLANCO_MELO_COVID19_SARS_COV_2_INFECTION_A594_CELLS_DN	48	0.486676	1.40606	0.0276817	0.141225
RAMJAUN_APOPTOSIS_BY_TGFB1_VIA_SMAD4_DN	10	0.691982	1.40602	0.0900901	0.141062
LIM_MAMMARY_LUMINAL_MATURE_DN	90	0.437806	1.4031	0.0324074	0.14359
WU_APOPTOSIS_BY_CDKN1A_NOT_VIA_TP53	10	0.70404	1.40277	0.0801887	0.143695
OISHI_CHOLANGIOMA_STEM_CELL_LIKE_DN	233	0.390087	1.40213	0	0.144135
LEE_METASTASIS_AND_ALTERNATIVE_SPLICING_UP	71	0.448188	1.40211	0.00414938	0.14396
RICKMAN_TUMOR_DIFFERENTIATED_MODERATELY_VS_POORLY_UP	111	0.425464	1.40133	0.00531915	0.144532
YAN_ESCAPE_FROM_ANOIKIS	20	0.571458	1.40055	0.0741688	0.145068
KOKKINAKIS_METHIONINE_DEPRIVATION_96HR_DN	71	0.446896	1.40053	0.0183824	0.144883
MATTHEWS_AP1_TARGETS	16	0.632046	1.40037	0.0961039	0.144826
MUELLER_METHYLATED_IN_GLIOBLASTOMA	27	0.549336	1.39909	0.0529595	0.145872
LEE_METASTASIS_AND_RNA_PROCESSING_UP	16	0.602304	1.39681	0.107239	0.147966
MIKKELSEN_MEF_LCP_WITH_H3K4ME3	118	0.419222	1.39637	0.00581395	0.148134
ZHU_CMV_24_HR_DN	78	0.446794	1.39522	0.0327103	0.149105
ZHOU_CELL_CYCLE_GENES_IN_IR_RESPONSE_2HR	8	0.722024	1.39459	0.107656	0.1496
LIU_IL13_PRIMING_MODEL	12	0.671068	1.39417	0.0769231	0.149772
PARK_APL_PATHOGENESIS_UP	12	0.663034	1.39377	0.106494	0.14998
MUELLER_COMMON_TARGETS_OF_AML_FUSIONS_UP	12	0.667698	1.39109	0.0990099	0.152476
SATO_SILENCED_BY_DEACETYLATION_IN_PANCREATIC_CANCER	32	0.522991	1.39094	0.0557029	0.152414
VANLOO_SP3_TARGETS_DN	70	0.442285	1.39047	0.0404858	0.15267
MCBRYAN_PUBERTAL_BREAST_6_7WK_DN	70	0.451519	1.39026	0.0322581	0.152665
RIZ_ERYTHROID_DIFFERENTIATION_HEMGN	18	0.599636	1.39008	0.0893372	0.152643
ACOSTA_PROLIFERATION_INDEPENDENT_MYC_TARGETS_DN	101	0.431293	1.38723	0.0136364	0.155345
SCHAVOLT_TARGETS_OF_TP53_AND_TP63	14	0.626018	1.3864	0.0767327	0.155946
TSAI_RESPONSE_TO_IONIZING_RADIATION	129	0.408306	1.38607	0.011236	0.156109
LIANG_HEMATOPOIESIS_STEM_CELL_NUMBER_QTL	13	0.660687	1.38578	0.101695	0.156266
MCBRYAN_PUBERTAL_TGFB1_TARGETS_DN	55	0.460478	1.38473	0.0283401	0.157058
WIERENGA_PML_INTERACTOME	36	0.497974	1.38462	0.0547112	0.156973
SARTIPY_BLUNTED_BY_INSULIN_RESISTANCE_UP	16	0.609963	1.38415	0.0835509	0.157202
CREIGHTON_ENDOCRINE_THERAPY_RESISTANCE_1	449	0.364775	1.38357	0	0.157528
DOUGLAS_BMI1_TARGETS_UP	496	0.355598	1.38211	0	0.158771
RADAEVA_RESPONSE_TO_IFNA1_DN	9	0.706263	1.3821	0.104072	0.158562
HADDAD_T_LYMPHOCYTE_AND_NK_PROGENITOR_DN	47	0.470446	1.38018	0.0594059	0.160378
DORSEY_GAB2_TARGETS	23	0.562806	1.37888	0.0652174	0.16155
TAKEDA_TARGETS_OF_NUP98_HOXA9_FUSION_6HR_DN	41	0.494605	1.3786	0.045614	0.161614
CASORELLI_ACUTE_PROMYELOCYTIC_LEUKEMIA_DN	618	0.357078	1.37835	0	0.161663
GRANDVAUX_IRF3_TARGETS_UP	10	0.686598	1.3781	0.0934579	0.161698
NAKAMURA_TUMOR_ZONE_PERIPHERAL_VS_CENTRAL_UP	251	0.373579	1.37782	0	0.161771
IIZUKA_LIVER_CANCER_PROGRESSION_G2_G3_DN	8	0.735411	1.37695	0.111111	0.162443
ABRAHAM_ALPC_VS_MULTIPLE_MYELOMA_UP	25	0.541023	1.37688	0.0762712	0.162287
GOERING_BLOOD_HDL_CHOLESTEROL_QTL_TRANS	11	0.672988	1.37558	0.129442	0.163526
LI_LUNG_CANCER	38	0.502653	1.37497	0.0339506	0.163952
YAGUE_PRETUMOR_DRUG_RESISTANCE_DN	11	0.665203	1.37461	0.113801	0.164051
PAL_PRMT5_TARGETS_UP	200	0.383223	1.37361	0	0.164897
TIEN_INTESTINE_PROBIOTICS_24HR_DN	192	0.382835	1.37316	0	0.165142
TOMLINS_METASTASIS_DN	18	0.589885	1.37265	0.0753247	0.165445
MEISSNER_BRAIN_HCP_WITH_H3_UNMETHYLATED	13	0.63969	1.37258	0.124378	0.165324
MODY_HIPPOCAMPUS_PRENATAL	38	0.499291	1.37165	0.0474684	0.166181
SCHAEFFER_PROSTATE_DEVELOPMENT_12HR_DN	37	0.486889	1.3714	0.0675241	0.16629
WANG_BARRETTS_ESOPHAGUS_UP	33	0.514976	1.37112	0.0502793	0.166373
KORKOLA_TERATOMA	34	0.499077	1.37032	0.0760234	0.167015
WINZEN_DEGRADED_VIA_KHSRP	77	0.438934	1.37023	0.0524017	0.166905
HILLION_HMGA1B_TARGETS	70	0.437476	1.36841	0.0300752	0.168535
RIGGI_EWING_SARCOMA_PROGENITOR_DN	168	0.38125	1.36793	0	0.168875
MARSON_FOXP3_TARGETS_UP	64	0.448937	1.36788	0.0421456	0.168711
DING_LUNG_CANCER_MUTATED_FREQUENTLY	11	0.66073	1.36751	0.104116	0.168842
SAMOLS_TARGETS_OF_KHSV_MIRNAS_UP	8	0.717321	1.36746	0.121212	0.168658
SMIRNOV_CIRCULATING_ENDOTHELIOCYTES_IN_CANCER_UP	136	0.393348	1.36557	0.0163934	0.17039
ZWANG_CLASS_3_TRANSIENTLY_INDUCED_BY_EGF	196	0.379408	1.36551	0.00813008	0.170252
HOFMANN_CELL_LYMPHOMA_UP	41	0.478364	1.36475	0.0534125	0.170888
MOREAUX_B_LYMPHOCYTE_MATURATION_BY_TACI_UP	64	0.437969	1.36322	0.0530303	0.172263
JAZAG_TGFB1_SIGNALING_UP	89	0.425719	1.36235	0.021097	0.173095
OSADA_ASCL1_TARGETS_DN	22	0.559782	1.3607	0.0853333	0.174636
SHETH_LIVER_CANCER_VS_TXNIP_LOSS_PAM2	148	0.401424	1.3606	0.0168539	0.17451
KYNG_ENVIRONMENTAL_STRESS_RESPONSE_NOT_BY_UV_IN_WS	12	0.642016	1.36059	0.125301	0.174306
FINETTI_BREAST_CANCERS_KINOME_BLUE	18	0.58532	1.35954	0.0906736	0.175321
GARY_CD5_TARGETS_UP	428	0.354532	1.35925	0	0.175435
ABE_VEGFA_TARGETS_30MIN	20	0.561807	1.35914	0.111688	0.175324
UROSEVIC_RESPONSE_TO_IMIQUIMOD	13	0.641126	1.35898	0.1133	0.175263
DAZARD_UV_RESPONSE_CLUSTER_G6	137	0.399628	1.3586	0.00591716	0.175538
ACEVEDO_LIVER_CANCER_WITH_H3K27ME3_DN	115	0.405628	1.35839	0.0147783	0.17552
SCHLESINGER_METHYLATED_DE_NOVO_IN_CANCER	61	0.454801	1.35559	0.0442177	0.178185
SPIRA_SMOKERS_LUNG_CANCER_DN	11	0.673541	1.35555	0.110577	0.177996
LASTOWSKA_NEUROBLASTOMA_COPY_NUMBER_UP	169	0.378174	1.35492	0	0.17848
VISALA_RESPONSE_TO_HEAT_SHOCK_AND_AGING_DN	12	0.648701	1.35452	0.124088	0.178719
JAZAERI_BREAST_CANCER_BRCA1_VS_BRCA2_UP	45	0.464636	1.35425	0.0586207	0.178754
LEE_TARGETS_OF_PTCH1_AND_SUFU_UP	50	0.453367	1.35389	0.0604982	0.178908
RICKMAN_TUMOR_DIFFERENTIATED_MODERATELY_VS_POORLY_DN	14	0.617329	1.35254	0.137255	0.180155
HELLEBREKERS_SILENCED_DURING_TUMOR_ANGIOGENESIS	66	0.44397	1.35212	0.0846154	0.180406
HELLER_HDAC_TARGETS_DN	257	0.368526	1.35102	0.00980392	0.18143
SANA_RESPONSE_TO_IFNG_UP	51	0.463927	1.35041	0.0381944	0.181885
MARTINEZ_RESPONSE_TO_TRABECTEDIN_DN	262	0.368611	1.3504	0	0.181671
XU_HGF_TARGETS_INDUCED_BY_AKT1_48HR_UP	11	0.666391	1.35001	0.114213	0.181894
ZHU_CMV_ALL_DN	109	0.413155	1.35	0.0263158	0.181675
MEBARKI_HCC_PROGENITOR_WNT_UP_BLOCKED_BY_FZD8CRD	100	0.407453	1.3497	0.0205761	0.181766
CHEOK_RESPONSE_TO_HD_MTX_UP	12	0.631633	1.34913	0.146572	0.182209
NELSON_RESPONSE_TO_ANDROGEN_DN	17	0.587519	1.34911	0.109661	0.182001
CHANG_POU5F1_TARGETS_UP	14	0.625996	1.34904	0.122995	0.181833
LOPEZ_TRANSLATION_VIA_FN1_SIGNALING	34	0.497049	1.34874	0.0810811	0.181963
TARTE_PLASMA_CELL_VS_B_LYMPHOCYTE_UP	74	0.431532	1.34815	0.0413534	0.18238
BUFFA_HYPOXIA_METAGENE	49	0.468265	1.34809	0.052795	0.182217
KORKOLA_TERATOMA_UP	14	0.624093	1.34789	0.124688	0.182258
BURTON_ADIPOGENESIS_12	29	0.507549	1.34787	0.0840108	0.182049
WILLIAMS_ESR2_TARGETS_DN	11	0.671935	1.34782	0.114355	0.181857
GRANDVAUX_IFN_RESPONSE_NOT_VIA_IRF3	11	0.654185	1.34683	0.138614	0.182844
EINAV_INTERFERON_SIGNATURE_IN_CANCER	21	0.543267	1.34583	0.115789	0.1837
XU_RESPONSE_TO_TRETINOIN_AND_NSC682994_UP	13	0.617441	1.34537	0.132653	0.183968
TERAMOTO_OPN_TARGETS_CLUSTER_7	16	0.598247	1.3448	0.117166	0.184378
KOBAYASHI_EGFR_SIGNALING_6HR_DN	16	0.608328	1.34465	0.115	0.184314
JIANG_HYPOXIA_CANCER	54	0.449623	1.34438	0.0410448	0.184364
MAGRANGEAS_MULTIPLE_MYELOMA_IGG_VS_IGA_UP	17	0.587415	1.34401	0.117949	0.184587
[truncated: 9,699 more rows]
