# Supplementary material for: PAX3-FOXO1 dictates myogenic reprogramming and rhabdomyosarcoma identity in endothelial progenitors
Source: Nat Commun. 2023 Nov 15;14:7291. doi: 10.1038/s41467-023-43044-1 (PMC10651858; doi:10.1038/s41467-023-43044-1)
Supplement: Supplementary file 14 — Dataset 13 [file 41467_2023_43044_MOESM14_ESM.xlsx]

## Sheet: Sheet1
Supplementary Data 13 – MCP compared to ARMS PCGP GSEA. GSEA uses a weighted Kolmogorov-Smirnov test and reports both multiple testing-corrected and uncorrected values
Source	SIZE	ES	NES	NOM.p.val	FDR.q.val
MOOTHA_VOXPHOS	71	-0.803403	-2.08714	0	0
WONG_MITOCHONDRIA_GENE_MODULE	196	-0.734431	-2.06807	0	0
BURTON_ADIPOGENESIS_6	178	-0.723273	-2.04517	0	0
RICKMAN_HEAD_AND_NECK_CANCER_F	51	-0.813316	-2.02727	0	0
NAKAYAMA_SOFT_TISSUE_TUMORS_PCA2_DN	66	-0.773855	-1.99443	0	0
RUAN_RESPONSE_TO_TNF_DN	77	-0.758254	-1.9701	0	0
RUAN_RESPONSE_TO_TNF_TROGLITAZONE_DN	37	-0.824627	-1.9582	0	0
MOOTHA_HUMAN_MITODB_6_2002	379	-0.665726	-1.94104	0	0
KAAB_HEART_ATRIUM_VS_VENTRICLE_DN	235	-0.671319	-1.90647	0	6.09648e-05
BURTON_ADIPOGENESIS_5	112	-0.689445	-1.87635	0	0.000175737
CADWELL_ATG16L1_TARGETS_UP	69	-0.714843	-1.84062	0	0.000415562
MOOTHA_MITOCHONDRIA	397	-0.628629	-1.83803	0	0.000437444
WANG_CLASSIC_ADIPOGENIC_TARGETS_OF_PPARG	27	-0.820417	-1.83377	0	0.000476425
SHETH_LIVER_CANCER_VS_TXNIP_LOSS_PAM4	221	-0.635182	-1.81542	0	0.000751297
LANDIS_ERBB2_BREAST_TUMORS_324_DN	146	-0.652996	-1.80799	0	0.000893753
LANDIS_ERBB2_BREAST_PRENEOPLASTIC_DN	55	-0.712447	-1.78997	0	0.00170054
CHIANG_LIVER_CANCER_SUBCLASS_PROLIFERATION_DN	103	-0.663106	-1.78789	0	0.00169752
SMID_BREAST_CANCER_LUMINAL_A_UP	70	-0.695163	-1.78665	0	0.00169417
OHGUCHI_LIVER_HNF4A_TARGETS_UP	36	-0.759792	-1.78151	0	0.00180812
YAUCH_HEDGEHOG_SIGNALING_PARACRINE_DN	150	-0.645331	-1.78011	0	0.00187353
MEBARKI_HCC_PROGENITOR_WNT_DN	48	-0.725952	-1.77985	0	0.00183835
NADLER_OBESITY_DN	46	-0.724961	-1.77976	0	0.00179122
STEGER_ADIPOGENESIS_UP	20	-0.821867	-1.76799	0	0.00239526
BOQUEST_STEM_CELL_CULTURED_VS_FRESH_DN	28	-0.789531	-1.7666	0	0.0024015
BERTUCCI_INVASIVE_CARCINOMA_DUCTAL_VS_LOBULAR_DN	45	-0.719412	-1.76188	0	0.00277143
GERHOLD_ADIPOGENESIS_UP	47	-0.711038	-1.75201	0	0.00342141
STARK_PREFRONTAL_CORTEX_22Q11_DELETION_DN	479	-0.590055	-1.73908	0	0.00463016
BROWNE_HCMV_INFECTION_2HR_UP	30	-0.758281	-1.73596	0	0.00484477
STEIN_ESRRA_TARGETS_UP	349	-0.592044	-1.72619	0	0.00613056
LEE_LIVER_CANCER_DENA_DN	42	-0.708394	-1.72436	0.00269179	0.00631489
LANDIS_ERBB2_BREAST_TUMORS_65_DN	38	-0.728541	-1.72429	0	0.00619423
MEBARKI_HCC_PROGENITOR_WNT_DN_BLOCKED_BY_FZD8CRD	40	-0.719737	-1.71012	0.00133156	0.00846272
MAEKAWA_ATF2_TARGETS	14	-0.867503	-1.7059	0.00151745	0.00911782
MOOTHA_TCA	15	-0.838437	-1.70483	0	0.00918765
BOYAULT_LIVER_CANCER_SUBCLASS_G123_DN	36	-0.720702	-1.70412	0	0.00918356
EBAUER_MYOGENIC_TARGETS_OF_PAX3_FOXO1_FUSION	47	-0.687923	-1.69585	0	0.0110549
VECCHI_GASTRIC_CANCER_EARLY_DN	252	-0.590264	-1.69406	0	0.0113494
CHIANG_LIVER_CANCER_SUBCLASS_CTNNB1_UP	133	-0.61233	-1.68727	0	0.0128359
MOOTHA_FFA_OXYDATION	23	-0.782044	-1.68139	0.00144718	0.0142223
HUMMERICH_MALIGNANT_SKIN_TUMOR_DN	16	-0.825571	-1.66917	0	0.0181225
URS_ADIPOCYTE_DIFFERENTIATION_UP	56	-0.665054	-1.66871	0	0.0180292
DESERT_PERIPORTAL_HEPATOCELLULAR_CARCINOMA_SUBCLASS_UP	90	-0.62814	-1.66406	0.00119332	0.0195256
MOOTHA_PGC	396	-0.567537	-1.66082	0	0.0205756
SANDERSON_PPARA_TARGETS	14	-0.8266	-1.65409	0.00458015	0.0234648
GAZDA_DIAMOND_BLACKFAN_ANEMIA_MYELOID_DN	32	-0.712267	-1.65363	0.00134228	0.0232569
YAO_TEMPORAL_RESPONSE_TO_PROGESTERONE_CLUSTER_13	165	-0.589266	-1.65098	0	0.024115
KAYO_CALORIE_RESTRICTION_MUSCLE_DN	70	-0.64058	-1.64877	0.00119904	0.0247537
VERHAAK_GLIOBLASTOMA_NEURAL	100	-0.616	-1.64321	0	0.0269702
MCBRYAN_PUBERTAL_BREAST_4_5WK_DN	183	-0.578179	-1.64079	0	0.0276749
TERAO_AOX4_TARGETS_SKIN_DN	20	-0.782693	-1.64007	0.00147275	0.0275542
BAUS_TFF2_TARGETS_DN	8	-0.924203	-1.63881	0	0.0278887
HUMMERICH_BENIGN_SKIN_TUMOR_DN	17	-0.796956	-1.63876	0	0.0275075
HOSHIDA_LIVER_CANCER_SURVIVAL_DN	87	-0.620914	-1.63771	0	0.0276885
LEE_LIVER_CANCER_MYC_TGFA_DN	42	-0.671599	-1.63456	0.00398936	0.0287019
SEKI_INFLAMMATORY_RESPONSE_LPS_DN	19	-0.76325	-1.62924	0.00295421	0.031052
CAIRO_HEPATOBLASTOMA_DN	185	-0.568418	-1.61409	0	0.0406965
ABE_INNER_EAR	35	-0.685455	-1.61402	0.00416667	0.0402039
RUAN_RESPONSE_TO_TROGLITAZONE_DN	17	-0.782795	-1.61305	0.00455235	0.0403315
VILLANUEVA_LIVER_CANCER_KRT19_DN	44	-0.666487	-1.61283	0.0026455	0.0398912
LEE_LIVER_CANCER_ACOX1_DN	40	-0.665533	-1.61098	0.00402685	0.0405545
NIKOLSKY_BREAST_CANCER_8Q12_Q22_AMPLICON	98	-0.601766	-1.60816	0	0.0421453
LUI_THYROID_CANCER_CLUSTER_5	10	-0.867516	-1.60308	0.00798722	0.0451861
FLECHNER_BIOPSY_KIDNEY_TRANSPLANT_REJECTED_VS_OK_DN	464	-0.545755	-1.60268	0	0.0448911
RODWELL_AGING_KIDNEY_NO_BLOOD_DN	122	-0.588031	-1.59999	0	0.0463365
LEE_LIVER_CANCER_SURVIVAL_UP	110	-0.588151	-1.59856	0.00113636	0.0469334
LI_ADIPOGENESIS_BY_ACTIVATED_PPARG	16	-0.800581	-1.59486	0.00610687	0.0492361
MEBARKI_HCC_PROGENITOR_FZD8CRD_DN	248	-0.554446	-1.58871	0	0.0538435
SCHLINGEMANN_SKIN_CARCINOGENESIS_TPA_DN	23	-0.719712	-1.58596	0.00719425	0.0557821
VARELA_ZMPSTE24_TARGETS_DN	27	-0.711211	-1.58493	0.00429185	0.0561002
CHEMELLO_SOLEUS_VS_EDL_MYOFIBERS_UP	20	-0.746216	-1.58167	0.00723589	0.058255
LEE_LIVER_CANCER_E2F1_DN	38	-0.666303	-1.5812	0.00551724	0.0579661
LANDIS_BREAST_CANCER_PROGRESSION_DN	72	-0.610628	-1.57426	0	0.0635826
RICKMAN_HEAD_AND_NECK_CANCER_E	32	-0.676013	-1.57025	0.00416089	0.0668095
MOOTHA_GLYCOGEN_METABOLISM	18	-0.756909	-1.56607	0.00881057	0.0702519
MIKKELSEN_MCV6_ICP_WITH_H3K27ME3	31	-0.681431	-1.56188	0.00562588	0.0739119
SWEET_LUNG_CANCER_KRAS_DN	371	-0.534337	-1.56119	0	0.0737311
TUOMISTO_TUMOR_SUPPRESSION_BY_COL13A1_DN	9	-0.873287	-1.56059	0.00326264	0.0735879
BOYAULT_LIVER_CANCER_SUBCLASS_G3_DN	40	-0.645605	-1.55427	0.0124138	0.0797578
WINTER_HYPOXIA_DN	46	-0.634467	-1.55071	0.00892857	0.0830546
PHESSE_TARGETS_OF_APC_AND_MBD2_DN	9	-0.864738	-1.5503	0.00664452	0.0826295
MIKKELSEN_MEF_ICP_WITH_H3K27ME3	76	-0.592156	-1.54608	0.00239234	0.0869457
RODWELL_AGING_KIDNEY_DN	117	-0.564309	-1.54412	0	0.0884282
WENG_POR_TARGETS_LIVER_DN	15	-0.78205	-1.54354	0.0109204	0.0882805
LEE_LIVER_CANCER_MYC_E2F1_DN	38	-0.646226	-1.5418	0.0121786	0.0896269
LEE_LIVER_CANCER_CIPROFIBRATE_DN	34	-0.655327	-1.54108	0.00807537	0.0895005
TANG_SENESCENCE_TP53_TARGETS_UP	29	-0.675728	-1.54078	0.0112045	0.0889298
MAHADEVAN_IMATINIB_RESISTANCE_DN	17	-0.742323	-1.53648	0.0132353	0.0932358
BARRIER_CANCER_RELAPSE_NORMAL_SAMPLE_UP	24	-0.6997	-1.53282	0.0172911	0.0969685
LEIN_ASTROCYTE_MARKERS	31	-0.672121	-1.53199	0.00991501	0.097077
WOO_LIVER_CANCER_RECURRENCE_DN	53	-0.62201	-1.52798	0.01321	0.101473
MIKKELSEN_ES_HCP_WITH_H3_UNMETHYLATED	30	-0.668189	-1.52718	0.023416	0.101587
DAZARD_UV_RESPONSE_CLUSTER_G1	53	-0.614703	-1.52704	0.0128205	0.100811
YAO_HOXA10_TARGETS_VIA_PROGESTERONE_UP	70	-0.589008	-1.52582	0.00494438	0.101602
SABATES_COLORECTAL_ADENOMA_DN	186	-0.545088	-1.52574	0	0.100824
TURASHVILI_BREAST_LOBULAR_CARCINOMA_VS_LOBULAR_NORMAL_UP	72	-0.591844	-1.52553	0.00240385	0.100146
WAKABAYASHI_ADIPOGENESIS_PPARG_RXRA_BOUND_WITH_H4K20ME1_MARK	139	-0.556415	-1.52138	0.00110619	0.104925
IVANOVA_HEMATOPOIESIS_STEM_CELL_SHORT_TERM	16	-0.740971	-1.52017	0.029052	0.10562
WENG_POR_TARGETS_GLOBAL_UP	13	-0.764966	-1.51896	0.0229133	0.106325
DEMAGALHAES_AGING_DN	14	-0.77091	-1.51679	0.0241692	0.108472
NADERI_BREAST_CANCER_PROGNOSIS_DN	16	-0.755889	-1.51631	0.0180451	0.108255
DELYS_THYROID_CANCER_DN	192	-0.53907	-1.51404	0.00323974	0.110557
XU_GH1_EXOGENOUS_TARGETS_UP	30	-0.652053	-1.5083	0.0196629	0.118085
MINGUEZ_LIVER_CANCER_VASCULAR_INVASION_DN	11	-0.797761	-1.50641	0.0256822	0.119869
RUAN_RESPONSE_TO_TROGLITAZONE_UP	23	-0.693762	-1.50398	0.0275651	0.122472
MOOTHA_GLUCONEOGENESIS	27	-0.66612	-1.50304	0.0248963	0.122887
BLANCO_MELO_MERS_COV_INFECTION_MCR5_CELLS_DN	26	-0.676834	-1.49942	0.0208044	0.12742
ICHIBA_GRAFT_VERSUS_HOST_DISEASE_35D_DN	36	-0.639821	-1.49428	0.0193638	0.134421
HOLLERN_MICROACINAR_BREAST_TUMOR_UP	34	-0.638437	-1.49371	0.0200535	0.134235
BOQUEST_STEM_CELL_UP	236	-0.521	-1.49359	0	0.133375
BOYAULT_LIVER_CANCER_SUBCLASS_G56_UP	9	-0.822089	-1.4925	0.0294118	0.134129
HSIAO_LIVER_SPECIFIC_GENES	131	-0.536548	-1.4922	0.00111483	0.133551
CAIRO_LIVER_DEVELOPMENT_DN	149	-0.532172	-1.48659	0.00329308	0.141962
BOYAULT_LIVER_CANCER_SUBCLASS_G1_DN	36	-0.635731	-1.48413	0.0161943	0.145139
MCDOWELL_ACUTE_LUNG_INJURY_DN	41	-0.605219	-1.48292	0.0198151	0.146054
KONDO_PROSTATE_CANCER_WITH_H3K27ME3	65	-0.574477	-1.48208	0.0121065	0.146402
STEIN_ESRRA_TARGETS	476	-0.50546	-1.48124	0	0.146774
WANG_ADIPOGENIC_GENES_REPRESSED_BY_SIRT1	22	-0.6804	-1.47881	0.0330935	0.149899
MEBARKI_HCC_PROGENITOR_WNT_DN_CTNNB1_INDEPENDENT	8	-0.846391	-1.47767	0.0315091	0.15083
SMID_BREAST_CANCER_RELAPSE_IN_LUNG_DN	29	-0.652748	-1.47723	0.0225352	0.150449
SHEN_SMARCA2_TARGETS_UP	407	-0.504774	-1.4766	0	0.150386
EBAUER_TARGETS_OF_PAX3_FOXO1_FUSION_UP	163	-0.525974	-1.47552	0	0.151292
ROSS_AML_OF_FAB_M7_TYPE	60	-0.585867	-1.47526	0.0124069	0.150626
MIKKELSEN_ES_ICP_WITH_H3K27ME3	22	-0.678219	-1.47385	0.0226244	0.151931
ZHENG_GLIOBLASTOMA_PLASTICITY_DN	53	-0.582766	-1.46965	0.0202788	0.158287
MIKKELSEN_MEF_HCP_WITH_H3_UNMETHYLATED	98	-0.555687	-1.46684	0.0114943	0.162439
BONOME_OVARIAN_CANCER_POOR_SURVIVAL_UP	30	-0.648937	-1.46432	0.0283286	0.16587
MIKKELSEN_IPS_ICP_WITH_H3K27ME3	29	-0.634106	-1.46246	0.0247453	0.168233
HASLINGER_B_CLL_WITH_MUTATED_VH_GENES	15	-0.715721	-1.46101	0.0594512	0.169652
TURASHVILI_BREAST_DUCTAL_CARCINOMA_VS_LOBULAR_NORMAL_DN	46	-0.603679	-1.45915	0.0256065	0.171867
PYEON_CANCER_HEAD_AND_NECK_VS_CERVICAL_DN	18	-0.699014	-1.45731	0.034375	0.174288
SCHLESINGER_H3K27ME3_IN_NORMAL_AND_METHYLATED_IN_CANCER	13	-0.758928	-1.45558	0.0456693	0.176403
VERNOCHET_ADIPOGENESIS	15	-0.72129	-1.45463	0.0381679	0.177002
VALK_AML_WITH_EVI1	20	-0.689194	-1.45309	0.0352941	0.178739
LE_EGR2_TARGETS_DN	97	-0.539735	-1.44688	0.00593824	0.189673
ANDERSEN_LIVER_CANCER_KRT19_DN	51	-0.58571	-1.44633	0.0271605	0.189526
YAMASHITA_LIVER_CANCER_WITH_EPCAM_DN	9	-0.794661	-1.44106	0.0486957	0.19911
PLASARI_NFIC_TARGETS_BASAL_UP	21	-0.673473	-1.44049	0.0519288	0.199031
GAUSSMANN_MLL_AF4_FUSION_TARGETS_B_UP	23	-0.659013	-1.43768	0.0378457	0.20366
SCHAEFFER_PROSTATE_DEVELOPMENT_6HR_UP	139	-0.523668	-1.43636	0.00787402	0.205122
KORKOLA_EMBRYONIC_CARCINOMA_VS_SEMINOMA_DN	15	-0.704922	-1.43559	0.0692308	0.205405
MAINA_VHL_TARGETS_UP	10	-0.756802	-1.43183	0.0496	0.21227
HOSHIDA_LIVER_CANCER_SUBCLASS_S3	192	-0.507102	-1.43031	0.00216216	0.214531
MIKKELSEN_NPC_LCP_WITH_H3K4ME3	44	-0.581709	-1.43012	0.030303	0.213663
RUAN_RESPONSE_TO_TNF_UP	11	-0.758617	-1.42808	0.0525452	0.216802
MOLENAAR_TARGETS_OF_CCND1_AND_CDK4_UP	49	-0.579018	-1.42509	0.0348387	0.222296
KIM_MYC_AMPLIFICATION_TARGETS_UP	167	-0.50811	-1.42448	0.00436205	0.22224
BRACHAT_RESPONSE_TO_CISPLATIN	21	-0.667423	-1.42296	0.0538574	0.224295
WUNDER_INFLAMMATORY_RESPONSE_AND_CHOLESTEROL_DN	8	-0.796798	-1.41762	0.0592105	0.235462
GALLUZZI_PREVENT_MITOCHONDIAL_PERMEABILIZATION	13	-0.725159	-1.41591	0.0672269	0.237976
JOSEPH_RESPONSE_TO_SODIUM_BUTYRATE_DN	47	-0.578208	-1.41447	0.0351562	0.239858
MILI_PSEUDOPODIA_HAPTOTAXIS_UP	498	-0.48507	-1.41408	0	0.239369
LU_TUMOR_VASCULATURE_DN	12	-0.735355	-1.4138	0.0643087	0.238497
SHIRAISHI_PLZF_TARGETS_DN	8	-0.79618	-1.41231	0.0650995	0.240641
MELLMAN_TUT1_TARGETS_DN	42	-0.589584	-1.41126	0.0389785	0.241608
GRANDVAUX_IRF3_TARGETS_DN	14	-0.718942	-1.40359	0.0672926	0.258757
SUZUKI_CTCFL_TARGETS_UP	9	-0.789702	-1.4025	0.0732899	0.259898
MEBARKI_HCC_PROGENITOR_WNT_DN_CTNNB1_DEPENDENT	16	-0.697505	-1.39871	0.0628931	0.268046
DASU_IL6_SIGNALING_SCAR_DN	15	-0.685166	-1.39713	0.0746032	0.2707
SALVADOR_MARTIN_PEDIATRIC_TBD_ANTI_TNF_THERAPY_NONRESPONDER_PRE_TREATMENT_UP	18	-0.669756	-1.39267	0.0674487	0.280841
SHI_SPARC_TARGETS_UP	19	-0.663737	-1.38977	0.0730594	0.287116
RICKMAN_HEAD_AND_NECK_CANCER_B	24	-0.630914	-1.38704	0.0694645	0.292847
SCHAEFFER_PROSTATE_DEVELOPMENT_AND_CANCER_BOX5_UP	11	-0.741857	-1.38633	0.0759289	0.293097
YAO_TEMPORAL_RESPONSE_TO_PROGESTERONE_CLUSTER_17	179	-0.491931	-1.38491	0.00657895	0.295335
MCGARVEY_SILENCED_BY_METHYLATION_IN_COLON_CANCER	26	-0.633509	-1.38446	0.0474198	0.294994
KRIEG_KDM3A_TARGETS_NOT_HYPOXIA	172	-0.498054	-1.38345	0.0130011	0.296059
RAY_TUMORIGENESIS_BY_ERBB2_CDC25A_DN	244	-0.48682	-1.38137	0.00314136	0.300008
MCBRYAN_PUBERTAL_BREAST_3_4WK_DN	36	-0.583493	-1.37887	0.0558583	0.305093
BLALOCK_ALZHEIMERS_DISEASE_DN	1076	-0.464984	-1.37561	0	0.312475
LEE_LIVER_CANCER_MYC_DN	40	-0.57922	-1.37506	0.056	0.312408
BROWNE_HCMV_INFECTION_16HR_DN	69	-0.534153	-1.37437	0.0297619	0.312586
CHEN_LVAD_SUPPORT_OF_FAILING_HEART_DN	37	-0.584068	-1.37338	0.0611702	0.313619
GAUSSMANN_MLL_AF4_FUSION_TARGETS_A_DN	72	-0.536203	-1.36975	0.0361446	0.322364
SERVITJA_ISLET_HNF1A_TARGETS_DN	58	-0.54416	-1.36808	0.0364322	0.325446
LEE_AGING_MUSCLE_UP	34	-0.589881	-1.36513	0.0682128	0.332242
KYNG_DNA_DAMAGE_BY_GAMMA_RADIATION	65	-0.532671	-1.36406	0.0408922	0.333659
MIKKELSEN_MCV6_ICP_WITH_H3K4ME3_AND_H3K27ME3	22	-0.640577	-1.36396	0.0840456	0.332227
TAKEDA_TARGETS_OF_NUP98_HOXA9_FUSION_6HR_UP	63	-0.527913	-1.3637	0.0553459	0.331226
TURASHVILI_BREAST_DUCTAL_CARCINOMA_VS_DUCTAL_NORMAL_DN	143	-0.491174	-1.35759	0.020316	0.347253
IKEDA_MIR30_TARGETS_DN	20	-0.640277	-1.35646	0.0910448	0.348769
HEDVAT_ELF4_TARGETS_UP	9	-0.750059	-1.35615	0.0962838	0.347914
CHEOK_RESPONSE_TO_MERCAPTOPURINE_AND_LD_MTX_UP	9	-0.760184	-1.35579	0.0971993	0.347271
RAO_BOUND_BY_SALL4_ISOFORM_A	125	-0.494562	-1.35537	0.0292793	0.346688
DELASERNA_TARGETS_OF_MYOD_AND_SMARCA4	11	-0.717856	-1.3538	0.0899054	0.349456
YOSHIMURA_MAPK8_TARGETS_UP	770	-0.456809	-1.35275	0	0.35067
HAHTOLA_MYCOSIS_FUNGOIDES_DN	14	-0.691262	-1.35068	0.110774	0.355158
GUO_HEX_TARGETS_DN	57	-0.541685	-1.34987	0.0548469	0.355878
RICKMAN_HEAD_AND_NECK_CANCER_A	63	-0.532923	-1.34961	0.0616523	0.354984
RUAN_RESPONSE_TO_TNF_TROGLITAZONE_UP	15	-0.680702	-1.34788	0.11938	0.358378
FOSTER_KDM1A_TARGETS_UP	150	-0.486039	-1.34652	0.0201342	0.360673
BRACHAT_RESPONSE_TO_CAMPTOTHECIN_UP	23	-0.610394	-1.34294	0.0944767	0.369761
TSUTSUMI_FBXW8_TARGETS	8	-0.764778	-1.34215	0.111853	0.370403
VANTVEER_BREAST_CANCER_BRCA1_DN	36	-0.56437	-1.3394	0.0969101	0.377032
MARTINEZ_RB1_AND_TP53_TARGETS_UP	544	-0.455456	-1.33835	0.00100402	0.378534
CAIRO_HEPATOBLASTOMA_CLASSES_DN	173	-0.473565	-1.33815	0.0162162	0.377329
SMID_BREAST_CANCER_BASAL_DN	537	-0.456345	-1.33662	0.00100301	0.380382
SILIGAN_BOUND_BY_EWS_FLT1_FUSION	33	-0.583907	-1.33628	0.0718232	0.379604
ACEVEDO_LIVER_TUMOR_VS_NORMAL_ADJACENT_TISSUE_DN	202	-0.470085	-1.33347	0.0169671	0.386726
BRACHAT_RESPONSE_TO_METHOTREXATE_UP	20	-0.629311	-1.33168	0.115274	0.390429
LEIN_LOCALIZED_TO_DISTAL_AND_PROXIMAL_DENDRITES	16	-0.646099	-1.32928	0.124066	0.39613
BANDRES_RESPONSE_TO_CARMUSTIN_WITHOUT_MGMT_48HR_UP	16	-0.653913	-1.32762	0.118565	0.399584
WONG_PROTEASOME_GENE_MODULE	49	-0.545978	-1.32692	0.0580808	0.400037
MCGOWAN_RSP6_TARGETS_UP	14	-0.671377	-1.32289	0.114022	0.411278
IIZUKA_LIVER_CANCER_PROGRESSION_L0_L1_DN	14	-0.673624	-1.32228	0.108661	0.411415
CROMER_TUMORIGENESIS_DN	31	-0.567346	-1.32047	0.107955	0.415757
BANDRES_RESPONSE_TO_CARMUSTIN_MGMT_48HR_UP	16	-0.644244	-1.31869	0.128637	0.419722
ZHENG_IL22_SIGNALING_DN	31	-0.571365	-1.31776	0.102128	0.421008
KAYO_AGING_MUSCLE_DN	102	-0.489727	-1.31765	0.0679724	0.419502
THUM_MIR21_TARGETS_HEART_DISEASE_DN	9	-0.738475	-1.31746	0.11405	0.418249
KONDO_EZH2_TARGETS	173	-0.469574	-1.3172	0.0282302	0.417274
LIN_NPAS4_TARGETS_UP	151	-0.471895	-1.31404	0.0379041	0.42591
LI_DCP2_BOUND_MRNA	84	-0.503584	-1.31384	0.0579882	0.424745
WEST_ADRENOCORTICAL_TUMOR_DN	468	-0.445662	-1.3126	0.00405269	0.426988
CUI_TCF21_TARGETS_DN	28	-0.579978	-1.31208	0.112069	0.426838
LIU_VAV3_PROSTATE_CARCINOGENESIS_UP	79	-0.505339	-1.31148	0.0672269	0.426968
MANNE_COVID19_NONICU_VS_HEALTHY_DONOR_PLATELETS_DN	145	-0.469573	-1.30988	0.0353591	0.430347
NAKAYAMA_SOFT_TISSUE_TUMORS_PCA1_DN	57	-0.517056	-1.30972	0.0822086	0.429058
HUMMERICH_SKIN_CANCER_PROGRESSION_DN	96	-0.492175	-1.30956	0.06596	0.427798
BURTON_ADIPOGENESIS_10	30	-0.574198	-1.30814	0.108451	0.43079
WAKABAYASHI_ADIPOGENESIS_PPARG_RXRA_BOUND_8D	778	-0.44073	-1.30759	0	0.430811
KOHOUTEK_CCNT2_TARGETS	37	-0.553847	-1.30487	0.111717	0.438184
BLANCO_MELO_COVID19_SARS_COV_2_INFECTION_A594_ACE2_EXPRESSING_CELLS_RUXOLITINIB_DN	59	-0.51813	-1.30435	0.0706033	0.43809
GUTIERREZ_WALDENSTROEMS_MACROGLOBULINEMIA_1_UP	9	-0.715136	-1.30392	0.159869	0.43777
CHEN_LVAD_SUPPORT_OF_FAILING_HEART_UP	94	-0.492179	-1.30308	0.0667434	0.438714
BARIS_THYROID_CANCER_UP	24	-0.589595	-1.30301	0.124286	0.437091
LEE_CALORIE_RESTRICTION_MUSCLE_DN	42	-0.530393	-1.30298	0.100515	0.435405
MODY_HIPPOCAMPUS_POSTNATAL	47	-0.538884	-1.30268	0.100391	0.434643
LEE_DOUBLE_POLAR_THYMOCYTE	18	-0.621723	-1.30161	0.136558	0.43637
CAMPS_COLON_CANCER_COPY_NUMBER_DN	29	-0.574581	-1.30124	0.133242	0.435843
HOSHIDA_LIVER_CANCER_LATE_RECURRENCE_DN	52	-0.522097	-1.29962	0.101804	0.439522
ALONSO_METASTASIS_DN	17	-0.633096	-1.29727	0.146379	0.445675
LEE_AGING_MUSCLE_DN	37	-0.540638	-1.29523	0.112483	0.450822
MEBARKI_HCC_PROGENITOR_WNT_DN_CTNNB1_DEPENDENT_BLOCKED_BY_FZD8CRD	11	-0.684087	-1.2952	0.140216	0.449137
LEE_TARGETS_OF_PTCH1_AND_SUFU_DN	61	-0.508754	-1.29496	0.0933165	0.448176
MANNE_COVID19_ICU_VS_HEALTHY_DONOR_PLATELETS_DN	108	-0.479984	-1.29485	0.0697674	0.446759
LEE_CALORIE_RESTRICTION_MUSCLE_UP	35	-0.550522	-1.29468	0.106952	0.445585
KUNINGER_IGF1_VS_PDGFB_TARGETS_UP	79	-0.499314	-1.29326	0.0810489	0.448431
YAUCH_HEDGEHOG_SIGNALING_PARACRINE_UP	104	-0.479404	-1.29193	0.0592255	0.451176
GERHOLD_RESPONSE_TO_TZD_DN	13	-0.670947	-1.29035	0.1696	0.454869
WAKABAYASHI_ADIPOGENESIS_PPARG_RXRA_BOUND_36HR	138	-0.466825	-1.28971	0.0407041	0.455263
CHYLA_CBFA2T3_TARGETS_DN	176	-0.459207	-1.28738	0.0420712	0.46137
YAO_TEMPORAL_RESPONSE_TO_PROGESTERONE_CLUSTER_6	66	-0.503519	-1.28691	0.104294	0.461159
WONG_ENDMETRIUM_CANCER_DN	68	-0.502054	-1.28506	0.0961776	0.465707
BORCZUK_MALIGNANT_MESOTHELIOMA_DN	71	-0.500299	-1.28358	0.0769231	0.46918
SUZUKI_RESPONSE_TO_TSA	12	-0.669833	-1.28328	0.152979	0.468449
LANDEMAINE_LUNG_METASTASIS	16	-0.628013	-1.28188	0.191132	0.471581
CHEBOTAEV_GR_TARGETS_UP	63	-0.507032	-1.28155	0.103362	0.470876
YORDY_RECIPROCAL_REGULATION_BY_ETS1_AND_SP100_DN	58	-0.498446	-1.2813	0.10794	0.469928
GOLDRATH_HOMEOSTATIC_PROLIFERATION	134	-0.467535	-1.28003	0.0600667	0.472442
GAUSSMANN_MLL_AF4_FUSION_TARGETS_D_UP	31	-0.556185	-1.27946	0.134063	0.472713
YANG_BREAST_CANCER_ESR1_LASER_UP	27	-0.571175	-1.2784	0.131215	0.474524
MIKKELSEN_NPC_ICP_WITH_H3K4ME3	391	-0.437106	-1.27819	0.0122324	0.473479
YAMASHITA_LIVER_CANCER_STEM_CELL_DN	41	-0.532187	-1.27588	0.130146	0.480014
NIKOLSKY_BREAST_CANCER_15Q26_AMPLICON	17	-0.626222	-1.27235	0.168622	0.490779
HUI_MAPK14_TARGETS_UP	17	-0.619565	-1.27215	0.151057	0.489671
FIGUEROA_AML_METHYLATION_CLUSTER_5_DN	31	-0.54631	-1.2716	0.152857	0.489837
HOWLIN_CITED1_TARGETS_2_DN	14	-0.631519	-1.27066	0.165891	0.491406
SENGUPTA_NASOPHARYNGEAL_CARCINOMA_WITH_LMP1_DN	86	-0.481239	-1.26884	0.094007	0.495894
VANDESLUIS_COMMD1_TARGETS_GROUP_2_UP	12	-0.666452	-1.26866	0.196639	0.494733
VANDESLUIS_COMMD1_TARGETS_GROUP_3_DN	28	-0.56477	-1.2665	0.142454	0.500599
ZHENG_FOXP3_TARGETS_IN_THYMUS_DN	8	-0.718613	-1.2655	0.203046	0.502434
TSENG_ADIPOGENIC_POTENTIAL_DN	46	-0.523961	-1.2649	0.136422	0.502763
LEE_LIVER_CANCER_CIPROFIBRATE_UP	48	-0.520133	-1.26368	0.132221	0.505246
BLALOCK_ALZHEIMERS_DISEASE_INCIPIENT_DN	143	-0.44944	-1.26044	0.0855555	0.51518
FARMER_BREAST_CANCER_CLUSTER_3	12	-0.663752	-1.25722	0.17806	0.525092
NIKOLSKY_BREAST_CANCER_20Q11_AMPLICON	28	-0.549249	-1.25692	0.165969	0.524424
BERNARD_PPAPDC1B_TARGETS_UP	36	-0.540671	-1.25674	0.148541	0.523292
MANNE_COVID19_COMBINED_COHORT_VS_HEALTHY_DONOR_PLATELETS_DN	155	-0.452009	-1.25668	0.0573319	0.521652
MARIADASON_RESPONSE_TO_CURCUMIN_SULINDAC_5	19	-0.589038	-1.25612	0.189474	0.521902
CLAUS_PGR_POSITIVE_MENINGIOMA_UP	8	-0.702791	-1.25501	0.195286	0.524232
WEST_ADRENOCORTICAL_TUMOR_MARKERS_DN	15	-0.637138	-1.25483	0.195719	0.523071
XU_GH1_AUTOCRINE_TARGETS_UP	121	-0.45768	-1.25477	0.08	0.521482
KANG_IMMORTALIZED_BY_TERT_DN	75	-0.48173	-1.25429	0.122066	0.52143
LEE_CALORIE_RESTRICTION_NEOCORTEX_UP	55	-0.499057	-1.25408	0.128625	0.520363
DURCHDEWALD_SKIN_CARCINOGENESIS_UP	68	-0.487017	-1.25369	0.132212	0.519941
PLASARI_TGFB1_SIGNALING_VIA_NFIC_10HR_UP	49	-0.506325	-1.25245	0.135849	0.522659
FARMER_BREAST_CANCER_APOCRINE_VS_LUMINAL	264	-0.436587	-1.25224	0.0401648	0.521599
BREDEMEYER_RAG_SIGNALING_NOT_VIA_ATM_DN	52	-0.509624	-1.25186	0.129921	0.521277
KYNG_RESPONSE_TO_H2O2_VIA_ERCC6_DN	41	-0.528821	-1.25175	0.14418	0.519902
RODRIGUES_THYROID_CARCINOMA_ANAPLASTIC_DN	469	-0.426031	-1.25097	0.0131579	0.52102
KYNG_DNA_DAMAGE_BY_4NQO	31	-0.541303	-1.25089	0.135099	0.519541
ZHANG_GATA6_TARGETS_UP	9	-0.7093	-1.25052	0.194208	0.519095
WENG_POR_TARGETS_GLOBAL_DN	17	-0.606999	-1.24931	0.186441	0.52163
FERREIRA_EWINGS_SARCOMA_UNSTABLE_VS_STABLE_DN	78	-0.481484	-1.24833	0.11271	0.523541
MENSE_HYPOXIA_UP	91	-0.466957	-1.24655	0.100363	0.528153
PIONTEK_PKD1_TARGETS_UP	21	-0.589525	-1.24353	0.186217	0.537271
MOREIRA_RESPONSE_TO_TSA_DN	15	-0.624574	-1.24342	0.204545	0.535903
LOPEZ_MESOTHELIOMA_SURVIVAL_UP	11	-0.644699	-1.2426	0.209553	0.537086
MIKKELSEN_MCV6_LCP_WITH_H3K27ME3	9	-0.682298	-1.24225	0.237179	0.536579
ACEVEDO_LIVER_CANCER_DN	428	-0.424149	-1.24213	0.0244151	0.535286
NOUSHMEHR_GBM_SILENCED_BY_METHYLATION	38	-0.52682	-1.24109	0.142282	0.537348
YAO_TEMPORAL_RESPONSE_TO_PROGESTERONE_CLUSTER_10	66	-0.479178	-1.24077	0.134177	0.536758
ZHAN_MULTIPLE_MYELOMA_DN	31	-0.541624	-1.2377	0.173565	0.546483
BOYAULT_LIVER_CANCER_SUBCLASS_G6_UP	54	-0.494647	-1.23739	0.14411	0.545845
TAVAZOIE_METASTASIS	62	-0.49136	-1.2366	0.139031	0.547014
IIZUKA_LIVER_CANCER_PROGRESSION_G1_G2_UP	10	-0.671375	-1.23615	0.208668	0.54697
HATADA_METHYLATED_IN_LUNG_CANCER_UP	243	-0.434029	-1.23593	0.04617	0.545982
TAKEDA_TARGETS_OF_NUP98_HOXA9_FUSION_10D_DN	100	-0.456851	-1.2344	0.127294	0.549616
WAMUNYOKOLI_OVARIAN_CANCER_LMP_DN	176	-0.442095	-1.23323	0.0711974	0.552155
FONTAINE_PAPILLARY_THYROID_CARCINOMA_DN	59	-0.499297	-1.23178	0.142145	0.555768
YAO_TEMPORAL_RESPONSE_TO_PROGESTERONE_CLUSTER_5	26	-0.547035	-1.23097	0.189655	0.557039
TIAN_BHLHA15_TARGETS	15	-0.618505	-1.22533	0.200323	0.576479
MCCLUNG_CREB1_TARGETS_UP	77	-0.465435	-1.22469	0.153664	0.577079
LINDGREN_BLADDER_CANCER_CLUSTER_1_UP	106	-0.45463	-1.22429	0.102445	0.576762
THUM_SYSTOLIC_HEART_FAILURE_DN	181	-0.435265	-1.21921	0.100541	0.594561
SMID_BREAST_CANCER_NORMAL_LIKE_UP	358	-0.419307	-1.21832	0.0386965	0.596144
MARTINEZ_TP53_TARGETS_UP	549	-0.413677	-1.21304	0.0231156	0.61485
GOLUB_ALL_VS_AML_DN	21	-0.567438	-1.21261	0.202878	0.61466
KOBAYASHI_RESPONSE_TO_ROMIDEPSIN	15	-0.596646	-1.20964	0.22293	0.624583
KIM_ALL_DISORDERS_DURATION_CORR_DN	128	-0.440661	-1.20915	0.118967	0.624599
GHO_ATF5_TARGETS_UP	11	-0.630108	-1.20904	0.225397	0.623155
DER_IFN_GAMMA_RESPONSE_DN	9	-0.667413	-1.20847	0.244168	0.623535
SCHRAETS_MLL_TARGETS_UP	30	-0.527455	-1.20621	0.1983	0.630631
VALK_AML_WITH_11Q23_REARRANGED	17	-0.591409	-1.20572	0.250755	0.630612
THUM_MIR21_TARGETS_HEART_DISEASE_UP	18	-0.573389	-1.20495	0.23609	0.631944
CHEOK_RESPONSE_TO_MERCAPTOPURINE_DN	16	-0.587834	-1.20495	0.231018	0.630055
YANG_BREAST_CANCER_ESR1_BULK_UP	23	-0.557456	-1.20458	0.213763	0.6296
TSENG_IRS1_TARGETS_DN	124	-0.439247	-1.20457	0.141573	0.627743
ACEVEDO_LIVER_CANCER_WITH_H3K27ME3_UP	171	-0.431429	-1.20348	0.112347	0.630258
SMID_BREAST_CANCER_LUMINAL_B_UP	120	-0.443645	-1.20347	0.13683	0.628429
MIKKELSEN_MEF_ICP_WITH_H3K4ME3_AND_H3K27ME3	24	-0.551832	-1.2032	0.219547	0.627623
GINESTIER_BREAST_CANCER_20Q13_AMPLIFICATION_UP	97	-0.44552	-1.20214	0.142857	0.63004
BLANCO_MELO_COVID19_SARS_COV_2_INFECTION_A594_ACE2_EXPRESSING_CELLS_DN	72	-0.461509	-1.20135	0.163793	0.631289
GAZDA_DIAMOND_BLACKFAN_ANEMIA_PROGENITOR_UP	35	-0.515101	-1.19975	0.200271	0.635853
FALVELLA_SMOKERS_WITH_LUNG_CANCER	64	-0.469206	-1.19708	0.181122	0.644682
IWANAGA_CARCINOGENESIS_BY_KRAS_PTEN_DN	289	-0.414801	-1.197	0.0746421	0.643076
BOCHKIS_FOXA2_TARGETS	341	-0.414219	-1.19695	0.052686	0.641432
MIKKELSEN_IPS_WITH_HCP_H3K27ME3	39	-0.506619	-1.19653	0.19945	0.641363
MIKKELSEN_MCV6_HCP_WITH_H3K27ME3	198	-0.421057	-1.19554	0.110872	0.643528
IIZUKA_LIVER_CANCER_PROGRESSION_L1_G1_DN	10	-0.642447	-1.19347	0.255575	0.650081
OUILLETTE_CLL_13Q14_DELETION_UP	61	-0.474188	-1.19237	0.187105	0.652653
GOLDRATH_IMMUNE_MEMORY	58	-0.47758	-1.19115	0.186136	0.65581
HOELZEL_NF1_TARGETS_DN	85	-0.453344	-1.191	0.165049	0.654555
CUI_TCF21_TARGETS_2_DN	807	-0.403319	-1.19041	0.02	0.655185
HOWLIN_CITED1_TARGETS_1_UP	30	-0.521161	-1.19031	0.21844	0.653719
VALK_AML_CLUSTER_16	22	-0.55168	-1.18677	0.224771	0.666141
ROYLANCE_BREAST_CANCER_16Q_COPY_NUMBER_DN	18	-0.568108	-1.186	0.253314	0.667422
SARTIPY_NORMAL_AT_INSULIN_RESISTANCE_DN	17	-0.57849	-1.18332	0.257274	0.676672
MIKKELSEN_MEF_LCP_WITH_H3K27ME3	23	-0.549612	-1.18284	0.25	0.676695
CARDOSO_RESPONSE_TO_GAMMA_RADIATION_AND_3AB	13	-0.601054	-1.18237	0.28439	0.676749
BROWNE_HCMV_INFECTION_8HR_UP	85	-0.448781	-1.18224	0.180622	0.675431
SANSOM_APC_TARGETS_DN	274	-0.412	-1.18206	0.0933893	0.674353
HU_ANGIOGENESIS_DN	30	-0.511279	-1.18063	0.241331	0.678376
FAELT_B_CLL_WITH_VH_REARRANGEMENTS_DN	45	-0.48854	-1.18015	0.209781	0.678379
BHATI_G2M_ARREST_BY_2METHOXYESTRADIOL_DN	97	-0.438116	-1.17912	0.185229	0.680752
NAKAMURA_ADIPOGENESIS_LATE_UP	91	-0.440155	-1.17876	0.184579	0.680326
PIEPOLI_LGI1_TARGETS_UP	9	-0.646829	-1.17862	0.281553	0.67903
MIKKELSEN_IPS_HCP_WITH_H3_UNMETHYLATED	35	-0.504907	-1.17858	0.205517	0.677326
PETRETTO_HEART_MASS_QTL_CIS_DN	24	-0.528694	-1.17834	0.239193	0.676426
RODRIGUES_THYROID_CARCINOMA_UP	16	-0.593793	-1.17753	0.242902	0.677868
GRABARCZYK_BCL11B_TARGETS_DN	47	-0.479889	-1.17611	0.212082	0.681925
DAVICIONI_PAX_FOXO1_SIGNATURE_IN_ARMS_DN	19	-0.559121	-1.1758	0.259542	0.681353
HAEGERSTRAND_RESPONSE_TO_IMATINIB	9	-0.647449	-1.17576	0.276094	0.679688
MULLIGAN_NTF3_SIGNALING_VIA_INSR_AND_IGF1R_DN	9	-0.64814	-1.1733	0.284314	0.687983
POOLA_INVASIVE_BREAST_CANCER_DN	103	-0.437206	-1.17315	0.186321	0.686706
CHO_NR4A1_TARGETS	24	-0.536746	-1.17253	0.25565	0.687544
TOMLINS_METASTASIS_UP	11	-0.624081	-1.17094	0.280899	0.692236
XIE_LT_HSC_S1PR3_OE_UP	23	-0.529367	-1.1702	0.260174	0.693506
LU_AGING_BRAIN_DN	120	-0.427897	-1.16973	0.171111	0.693618
ICHIBA_GRAFT_VERSUS_HOST_DISEASE_D7_DN	28	-0.514008	-1.16936	0.252454	0.69329
GRADE_COLON_AND_RECTAL_CANCER_DN	76	-0.449715	-1.16926	0.19573	0.691836
BENPORATH_PRC2_TARGETS	313	-0.402976	-1.1692	0.0909091	0.690253
CHIANG_LIVER_CANCER_SUBCLASS_POLYSOMY7_UP	49	-0.470263	-1.16373	0.232468	0.711093
PHESSE_TARGETS_OF_APC_AND_MBD2_UP	11	-0.600392	-1.16306	0.265273	0.712038
HAHTOLA_MYCOSIS_FUNGOIDES_UP	13	-0.598088	-1.159	0.295209	0.727474
CHEBOTAEV_GR_TARGETS_DN	108	-0.429676	-1.15883	0.211429	0.72629
GRUETZMANN_PANCREATIC_CANCER_DN	159	-0.417746	-1.15813	0.156216	0.727436
BROWNE_HCMV_INFECTION_24HR_DN	132	-0.419058	-1.15589	0.198653	0.735154
KONDO_COLON_CANCER_HCP_WITH_H3K27ME1	21	-0.536411	-1.15534	0.272727	0.735579
MIKKELSEN_MEF_HCP_WITH_H3K27ME3	193	-0.406775	-1.155	0.159067	0.735145
IZADPANAH_STEM_CELL_ADIPOSE_VS_BONE_DN	95	-0.430104	-1.15124	0.210648	0.7496
BERENJENO_TRANSFORMED_BY_RHOA_FOREVER_UP	18	-0.556833	-1.15117	0.286371	0.747925
YAO_TEMPORAL_RESPONSE_TO_PROGESTERONE_CLUSTER_1	65	-0.44594	-1.14953	0.225214	0.753086
EHLERS_ANEUPLOIDY_UP	35	-0.484241	-1.14942	0.256757	0.751629
WENG_POR_TARGETS_LIVER_UP	32	-0.498912	-1.14861	0.278689	0.75311
BOYLAN_MULTIPLE_MYELOMA_PCA3_DN	62	-0.44876	-1.14829	0.256604	0.752625
SHIPP_DLBCL_CURED_VS_FATAL_UP	22	-0.53804	-1.14815	0.300151	0.751333
IWANAGA_CARCINOGENESIS_BY_KRAS_PTEN_UP	144	-0.41371	-1.14608	0.204646	0.758307
CHANGOLKAR_H2AFY_TARGETS_DN	35	-0.486761	-1.14578	0.275362	0.757696
CERVERA_SDHB_TARGETS_1_DN	20	-0.53898	-1.14473	0.281627	0.760307
BOYAULT_LIVER_CANCER_SUBCLASS_G12_DN	11	-0.617419	-1.14435	0.3047	0.760022
SCHAEFFER_PROSTATE_DEVELOPMENT_AND_CANCER_BOX4_UP	10	-0.611976	-1.14425	0.321543	0.758584
WANG_LMO4_TARGETS_DN	328	-0.392929	-1.14418	0.139202	0.756999
OISHI_CHOLANGIOMA_STEM_CELL_LIKE_UP	299	-0.393449	-1.14167	0.15161	0.766119
VALK_AML_CLUSTER_10	29	-0.504061	-1.14052	0.305322	0.769191
VART_KSHV_INFECTION_ANGIOGENIC_MARKERS_DN	102	-0.422823	-1.14012	0.217544	0.769006
ZWANG_TRANSIENTLY_UP_BY_2ND_EGF_PULSE_ONLY	821	-0.384796	-1.13962	0.062	0.769329
DING_LUNG_CANCER_EXPRESSION_BY_COPY_NUMBER	97	-0.428319	-1.13852	0.228028	0.772079
LINDGREN_BLADDER_CANCER_WITH_LOH_IN_CHR9Q	108	-0.420873	-1.13688	0.223729	0.77734
ALONSO_METASTASIS_UP	178	-0.402398	-1.13604	0.202407	0.779227
VALK_AML_CLUSTER_4	24	-0.514755	-1.13517	0.285112	0.781119
BENPORATH_EED_TARGETS	571	-0.386967	-1.13441	0.104208	0.78247
MARTINEZ_RESPONSE_TO_TRABECTEDIN_UP	66	-0.43854	-1.1344	0.235802	0.780613
PLASARI_TGFB1_TARGETS_10HR_DN	240	-0.398538	-1.13363	0.193446	0.782117
BYSTRYKH_HEMATOPOIESIS_STEM_CELL_AND_BRAIN_QTL_CIS	62	-0.440912	-1.1336	0.253102	0.78035
GAUSSMANN_MLL_AF4_FUSION_TARGETS_D_DN	8	-0.646131	-1.13307	0.343802	0.78076
JOHANSSON_BRAIN_CANCER_EARLY_VS_LATE_DN	41	-0.466747	-1.13245	0.273919	0.781566
VALK_AML_CLUSTER_8	21	-0.530409	-1.13071	0.286957	0.787429
ONDER_CDH1_TARGETS_3_UP	17	-0.550558	-1.13068	0.301887	0.785697
DESERT_PERIVENOUS_HEPATOCELLULAR_CARCINOMA_SUBCLASS_UP	126	-0.413509	-1.12907	0.240135	0.790931
HOLLERN_PAPILLARY_BREAST_TUMOR	10	-0.600452	-1.12905	0.325806	0.789086
LIEN_BREAST_CARCINOMA_METAPLASTIC_VS_DUCTAL_DN	63	-0.444958	-1.12903	0.255102	0.787274
BLANCO_MELO_COVID19_BRONCHIAL_EPITHELIAL_CELLS_SARS_COV_2_INFECTION_DN	43	-0.47105	-1.12817	0.284168	0.789203
SERVITJA_LIVER_HNF1A_TARGETS_DN	99	-0.422035	-1.12769	0.245475	0.789351
MULLIGHAN_NPM1_MUTATED_SIGNATURE_2_UP	109	-0.412471	-1.12722	0.233796	0.789534
DOANE_BREAST_CANCER_ESR1_UP	73	-0.435613	-1.12722	0.279213	0.787663
MADAN_DPPA4_TARGETS	26	-0.502505	-1.1269	0.30486	0.787167
MIKKELSEN_ES_ICP_WITH_H3K4ME3	544	-0.383738	-1.12681	0.126008	0.785712
BENPORATH_SUZ12_TARGETS	557	-0.381752	-1.12515	0.110331	0.791088
HOLLERN_ADENOMYOEPITHELIAL_BREAST_TUMOR	17	-0.55194	-1.1251	0.308735	0.789465
PAPASPYRIDONOS_UNSTABLE_ATEROSCLEROTIC_PLAQUE_DN	40	-0.470411	-1.12355	0.297368	0.794324
GARGALOVIC_RESPONSE_TO_OXIDIZED_PHOSPHOLIPIDS_RED_DN	24	-0.509639	-1.12326	0.306383	0.793763
EHRLICH_ICF_SYNDROM_DN	10	-0.608094	-1.12275	0.333871	0.794156
FORTSCHEGGER_PHF8_TARGETS_UP	235	-0.395424	-1.12083	0.208814	0.800684
ASTON_MAJOR_DEPRESSIVE_DISORDER_DN	132	-0.408491	-1.1204	0.250549	0.800647
TURASHVILI_BREAST_LOBULAR_CARCINOMA_VS_DUCTAL_NORMAL_DN	63	-0.440384	-1.1177	0.28323	0.810688
LOPEZ_MBD_TARGETS_IMPRINTED_AND_X_LINKED	15	-0.558387	-1.11731	0.306028	0.810499
UEDA_CENTRAL_CLOCK	84	-0.423252	-1.11685	0.282082	0.810795
XU_GH1_EXOGENOUS_TARGETS_DN	74	-0.431021	-1.11643	0.295537	0.810742
GOUYER_TATI_TARGETS_DN	16	-0.545595	-1.11586	0.331288	0.811396
MASRI_RESISTANCE_TO_TAMOXIFEN_AND_AROMATASE_INHIBITORS_UP	11	-0.587481	-1.11582	0.353125	0.809723
SHEDDEN_LUNG_CANCER_GOOD_SURVIVAL_A4	161	-0.398153	-1.11553	0.25	0.809194
MINGUEZ_LIVER_CANCER_VASCULAR_INVASION_UP	11	-0.590472	-1.11551	0.330709	0.807427
MARIADASON_RESPONSE_TO_BUTYRATE_CURCUMIN_SULINDAC_TSA_8	8	-0.625195	-1.11537	0.35473	0.806181
BOYAULT_LIVER_CANCER_SUBCLASS_G23_DN	9	-0.614331	-1.11435	0.363787	0.80873
HARRIS_BRAIN_CANCER_PROGENITORS	32	-0.481486	-1.11382	0.32664	0.809241
ROVERSI_GLIOMA_COPY_NUMBER_DN	38	-0.470578	-1.1137	0.305333	0.807889
LI_WILMS_TUMOR_VS_FETAL_KIDNEY_1_UP	169	-0.395939	-1.11359	0.236305	0.806534
YAGI_AML_WITH_T_9_11_TRANSLOCATION	110	-0.411994	-1.11269	0.261798	0.808602
VANDESLUIS_NORMAL_EMBRYOS_DN	16	-0.547555	-1.11126	0.342271	0.81302
FLORIO_NEOCORTEX_BASAL_RADIAL_GLIA_UP	209	-0.388155	-1.10872	0.227996	0.822369
NIKOLSKY_BREAST_CANCER_12Q24_AMPLICON	12	-0.57974	-1.10867	0.355799	0.820738
BOQUEST_STEM_CELL_CULTURED_VS_FRESH_UP	382	-0.381419	-1.10865	0.203046	0.81899
WANG_MLL_TARGETS	246	-0.38218	-1.10796	0.225907	0.820253
HU_GENOTOXIN_ACTION_DIRECT_VS_INDIRECT_4HR	34	-0.477466	-1.10735	0.326146	0.821149
COLIN_PILOCYTIC_ASTROCYTOMA_VS_GLIOBLASTOMA_UP	27	-0.489488	-1.10729	0.337571	0.819629
CHEOK_RESPONSE_TO_MERCAPTOPURINE_AND_LD_MTX_DN	14	-0.56068	-1.10572	0.343849	0.824678
DACOSTA_LOW_DOSE_UV_RESPONSE_VIA_ERCC3_XPCS_UP	8	-0.612917	-1.10547	0.357143	0.823952
HORIUCHI_WTAP_TARGETS_UP	258	-0.386181	-1.10515	0.208814	0.82352
KIM_ALL_DISORDERS_CALB1_CORR_DN	17	-0.531278	-1.10495	0.320896	0.822589
ZWANG_EGF_PERSISTENTLY_UP	29	-0.488973	-1.10389	0.324586	0.825539
PETRETTO_CARDIAC_HYPERTROPHY	34	-0.471787	-1.10255	0.32027	0.829656
AFFAR_YY1_TARGETS_UP	160	-0.394598	-1.10215	0.26287	0.82965
NUTT_GBM_VS_AO_GLIOMA_DN	42	-0.454516	-1.10175	0.334214	0.829567
FERRANDO_LYL1_NEIGHBORS	13	-0.571784	-1.10059	0.362791	0.83268
RIGGI_EWING_SARCOMA_PROGENITOR_UP	335	-0.379646	-1.10055	0.231006	0.831022
BRUINS_UVC_RESPONSE_VIA_TP53_GROUP_D	223	-0.387435	-1.09952	0.249208	0.833696
TONKS_TARGETS_OF_RUNX1_RUNX1T1_FUSION_SUSTAINED_IN_GRANULOCYTE_UP	13	-0.574813	-1.09757	0.369565	0.840433
SMID_BREAST_CANCER_LUMINAL_B_DN	399	-0.375505	-1.09673	0.211813	0.842278
CHEOK_RESPONSE_TO_MERCAPTOPURINE_AND_HD_MTX_DN	23	-0.500474	-1.09643	0.34517	0.841754
KIM_ALL_DISORDERS_CALB1_CORR_UP	481	-0.374024	-1.09598	0.197568	0.841923
LASTOWSKA_NEUROBLASTOMA_COPY_NUMBER_DN	727	-0.371054	-1.09496	0.162162	0.844662
WESTON_VEGFA_TARGETS_3HR	57	-0.438293	-1.09482	0.322997	0.84345
ONGUSAHA_BRCA1_TARGETS_DN	10	-0.581287	-1.09199	0.375828	0.85377
MIKKELSEN_ES_LCP_WITH_H3K4ME3	92	-0.408892	-1.09194	0.29656	0.852172
BIDUS_METASTASIS_DN	136	-0.394765	-1.09148	0.30454	0.852479
ROPERO_HDAC2_TARGETS	77	-0.421347	-1.09049	0.316364	0.855094
BURTON_ADIPOGENESIS_PEAK_AT_0HR	59	-0.429691	-1.08991	0.325871	0.855949
MACAEVA_PBMC_RESPONSE_TO_IR	80	-0.418046	-1.08978	0.326579	0.854765
BYSTRYKH_HEMATOPOIESIS_STEM_CELL_AND_BRAIN_QTL_TRANS	139	-0.393088	-1.08741	0.31153	0.863144
NUYTTEN_NIPP1_TARGETS_UP	615	-0.369214	-1.0862	0.205823	0.866719
ROZANOV_MMP14_TARGETS_DN	23	-0.49496	-1.08562	0.359264	0.867469
NAM_FXYD5_TARGETS_DN	17	-0.535385	-1.08508	0.393072	0.868008
ZHAN_MULTIPLE_MYELOMA_CD2_DN	41	-0.448985	-1.08507	0.329285	0.866271
LEE_AGING_NEOCORTEX_DN	54	-0.431314	-1.08461	0.335812	0.866576
RODRIGUES_NTN1_TARGETS_UP	16	-0.535022	-1.08412	0.375767	0.866803
SCHAEFFER_PROSTATE_DEVELOPMENT_48HR_UP	345	-0.373581	-1.08335	0.279548	0.868335
PURBEY_TARGETS_OF_CTBP1_NOT_SATB1_UP	232	-0.378463	-1.08201	0.297669	0.872382
GROSS_HIF1A_TARGETS_DN	22	-0.498727	-1.08197	0.37378	0.870762
MAHAJAN_RESPONSE_TO_IL1A_DN	65	-0.423808	-1.08046	0.321078	0.875578
MATZUK_CENTRAL_FOR_FEMALE_FERTILITY	17	-0.519488	-1.07919	0.373293	0.879335
DAIRKEE_CANCER_PRONE_RESPONSE_E2	28	-0.484151	-1.07909	0.358464	0.878045
INGRAM_SHH_TARGETS_UP	109	-0.394864	-1.07815	0.328324	0.880365
BENPORATH_ES_WITH_H3K27ME3	600	-0.366164	-1.07429	0.245491	0.895468
KIM_ALL_DISORDERS_OLIGODENDROCYTE_NUMBER_CORR_DN	19	-0.514635	-1.07425	0.3789	0.893843
GUILLAUMOND_KLF10_TARGETS_DN	23	-0.508276	-1.07419	0.408696	0.892272
BAKKER_FOXO3_TARGETS_UP	52	-0.429777	-1.07405	0.364362	0.891134
WAKABAYASHI_ADIPOGENESIS_PPARG_BOUND_36HR	29	-0.478036	-1.07287	0.379113	0.894484
SUZUKI_AMPLIFIED_IN_ORAL_CANCER	10	-0.566566	-1.07134	0.3952	0.899322
ROVERSI_GLIOMA_LOH_REGIONS	31	-0.456295	-1.07131	0.374121	0.897651
CHANDRAN_METASTASIS_DN	256	-0.373507	-1.06971	0.316176	0.902895
CHANG_IMMORTALIZED_BY_HPV31_UP	55	-0.431685	-1.06714	0.361355	0.912492
MARTINEZ_RB1_TARGETS_UP	600	-0.361111	-1.06653	0.276104	0.913335
IWANAGA_CARCINOGENESIS_BY_KRAS_DN	103	-0.39825	-1.0654	0.357895	0.916585
HILLION_HMGA1_TARGETS	64	-0.417992	-1.06445	0.371007	0.918845
RODRIGUES_THYROID_CARCINOMA_POORLY_DIFFERENTIATED_DN	688	-0.359155	-1.06275	0.27	0.924448
PETRETTO_HEART_MASS_QTL_CIS_UP	32	-0.458371	-1.06163	0.382979	0.927405
MIKKELSEN_IPS_LCP_WITH_H3K4ME3	122	-0.391691	-1.06131	0.358277	0.926983
DAVICIONI_RHABDOMYOSARCOMA_PAX_FOXO1_FUSION_DN	14	-0.5287	-1.06076	0.401254	0.927578
IGLESIAS_E2F_TARGETS_UP	140	-0.38717	-1.05992	0.342889	0.929461
VANTVEER_BREAST_CANCER_METASTASIS_UP	36	-0.453007	-1.05922	0.371547	0.930627
POS_RESPONSE_TO_HISTAMINE_UP	10	-0.573181	-1.05894	0.414023	0.930075
GABRIELY_MIR21_TARGETS	275	-0.369534	-1.05843	0.338542	0.930522
LUI_THYROID_CANCER_CLUSTER_3	25	-0.480217	-1.05513	0.397959	0.943288
FOURNIER_ACINAR_DEVELOPMENT_EARLY_UP	19	-0.492699	-1.05511	0.395833	0.941539
ZHOU_INFLAMMATORY_RESPONSE_LIVE_DN	312	-0.368202	-1.05508	0.355897	0.939812
BANDRES_RESPONSE_TO_CARMUSTIN_WITHOUT_MGMT_24HR_UP	12	-0.546783	-1.05469	0.38126	0.939742
MEISSNER_BRAIN_HCP_WITH_H3K4ME2	12	-0.54679	-1.05232	0.430464	0.948397
GAUSSMANN_MLL_AF4_FUSION_TARGETS_F_DN	30	-0.465873	-1.05174	0.416201	0.949099
HEIDENBLAD_AMPLICON_12P11_12_UP	33	-0.457386	-1.05091	0.415426	0.950992
SILIGAN_TARGETS_OF_EWS_FLI1_FUSION_DN	17	-0.512333	-1.04842	0.427083	0.960115
YAO_TEMPORAL_RESPONSE_TO_PROGESTERONE_CLUSTER_16	72	-0.406054	-1.04702	0.396509	0.964585
LEE_BMP2_TARGETS_UP	672	-0.354996	-1.04685	0.332329	0.96354
YAO_TEMPORAL_RESPONSE_TO_PROGESTERONE_CLUSTER_11	90	-0.39684	-1.04678	0.403509	0.961963
SCHAEFFER_SOX9_TARGETS_IN_PROSTATE_DEVELOPMENT_UP	18	-0.50549	-1.04645	0.407738	0.961571
GOUYER_TATI_TARGETS_UP	8	-0.600384	-1.04641	0.437398	0.959894
EHLERS_ANEUPLOIDY_DN	11	-0.556736	-1.04583	0.446254	0.960575
RANKIN_ANGIOGENIC_TARGETS_OF_VHL_HIF2A_DN	8	-0.596161	-1.04566	0.443686	0.959502
BOGNI_TREATMENT_RELATED_MYELOID_LEUKEMIA_UP	25	-0.467512	-1.04499	0.416413	0.960586
ZHAN_MULTIPLE_MYELOMA_MF_DN	37	-0.440033	-1.04336	0.401606	0.965966
ELVIDGE_HYPOXIA_BY_DMOG_DN	53	-0.422323	-1.04296	0.409034	0.965985
YANG_BCL3_TARGETS_UP	300	-0.357767	-1.04135	0.389637	0.971138
MEDINA_SMARCA4_TARGETS	32	-0.442901	-1.04127	0.412429	0.969676
MOOTHA_GLYCOLYSIS	18	-0.500082	-1.04116	0.414634	0.968358
LIN_MELANOMA_COPY_NUMBER_DN	37	-0.441882	-1.04076	0.41319	0.968266
BOYLAN_MULTIPLE_MYELOMA_PCA3_UP	65	-0.404469	-1.04067	0.403287	0.966833
WANG_TARGETS_OF_MLL_CBP_FUSION_DN	42	-0.432883	-1.04031	0.403768	0.966583
FONTAINE_FOLLICULAR_THYROID_ADENOMA_DN	60	-0.417031	-1.03935	0.410127	0.968993
CEBALLOS_TARGETS_OF_TP53_AND_MYC_UP	18	-0.502532	-1.03799	0.426061	0.97297
WAMUNYOKOLI_OVARIAN_CANCER_GRADES_1_2_DN	60	-0.411494	-1.03656	0.416149	0.977475
GAUSSMANN_MLL_AF4_FUSION_TARGETS_C_DN	17	-0.502576	-1.0364	0.434211	0.976292
NAKAJIMA_EOSINOPHIL	15	-0.525197	-1.03569	0.44081	0.977458
ACEVEDO_METHYLATED_IN_LIVER_CANCER_DN	456	-0.352935	-1.03388	0.381048	0.983364
RIGGINS_TAMOXIFEN_RESISTANCE_UP	54	-0.416535	-1.03384	0.419598	0.981735
WELCH_GATA1_TARGETS	18	-0.496448	-1.03146	0.429851	0.990155
CHIANG_LIVER_CANCER_SUBCLASS_UNANNOTATED_UP	61	-0.409079	-1.03146	0.407814	0.988329
KYNG_RESPONSE_TO_H2O2	64	-0.403255	-1.03062	0.403727	0.990157
DAVICIONI_TARGETS_OF_PAX_FOXO1_FUSIONS_DN	62	-0.402676	-1.03044	0.410539	0.989083
DESERT_EXTRACELLULAR_MATRIX_HEPATOCELLULAR_CARCINOMA_SUBCLASS_UP	19	-0.495067	-1.03039	0.445122	0.987532
DUTERTRE_ESTRADIOL_RESPONSE_6HR_DN	85	-0.39349	-1.03008	0.423628	0.987091
JIANG_HYPOXIA_NORMAL	186	-0.365254	-1.02986	0.429806	0.98618
HAHTOLA_CTCL_CUTANEOUS	22	-0.471812	-1.02902	0.428571	0.987977
MARTORIATI_MDM4_TARGETS_NEUROEPITHELIUM_DN	110	-0.378235	-1.02861	0.420023	0.98792
MARZEC_IL2_SIGNALING_DN	32	-0.444651	-1.02761	0.433687	0.990539
HOLLEMAN_DAUNORUBICIN_B_ALL_DN	12	-0.534333	-1.02759	0.450495	0.988816
KRIGE_RESPONSE_TO_TOSEDOSTAT_24HR_DN	910	-0.346196	-1.02746	0.376754	0.987602
HOLLEMAN_DAUNORUBICIN_ALL_DN	8	-0.585737	-1.02729	0.47541	0.986537
KIM_LIVER_CANCER_POOR_SURVIVAL_DN	23	-0.477272	-1.02708	0.432471	0.985657
SANA_RESPONSE_TO_IFNG_DN	80	-0.393432	-1.02647	0.421744	0.986414
LIU_SOX4_TARGETS_UP	126	-0.375303	-1.02606	0.413288	0.986342
FARMER_BREAST_CANCER_CLUSTER_5	18	-0.497701	-1.02605	0.453623	0.984615
SHEDDEN_LUNG_CANCER_GOOD_SURVIVAL_A12	189	-0.362645	-1.02431	0.443011	0.990211
WEINMANN_ADAPTATION_TO_HYPOXIA_UP	25	-0.467626	-1.02356	0.439768	0.991692
FLECHNER_BIOPSY_KIDNEY_TRANSPLANT_OK_VS_DONOR_UP	521	-0.349361	-1.02334	0.420261	0.990818
LUCAS_HNF4A_TARGETS_UP	50	-0.41794	-1.02329	0.430065	0.98925
MIKKELSEN_IPS_ICP_WITH_H3K4ME3_AND_H327ME3	75	-0.395438	-1.023	0.43196	0.988714
YAO_TEMPORAL_RESPONSE_TO_PROGESTERONE_CLUSTER_0	69	-0.393425	-1.02201	0.442786	0.991204
MAYBURD_RESPONSE_TO_L663536_DN	49	-0.420465	-1.02158	0.460847	0.991243
BLANCO_MELO_MERS_COV_INFECTION_MCR5_CELLS_UP	172	-0.364342	-1.02123	0.437164	0.990916
SPIRA_SMOKERS_LUNG_CANCER_UP	31	-0.448391	-1.01984	0.451791	0.994963
ELLWOOD_MYC_TARGETS_UP	12	-0.522708	-1.01978	0.472727	0.993511
WESTON_VEGFA_TARGETS_6HR	43	-0.418256	-1.01874	0.440308	0.99614
ULE_SPLICING_VIA_NOVA2	37	-0.435981	-1.01803	0.44186	0.997283
STAMBOLSKY_BOUND_BY_MUTATED_TP53	13	-0.513362	-1.01758	0.432602	0.997346
OHGUCHI_LIVER_HNF4A_TARGETS_DN	77	-0.38504	-1.01695	0.449344	0.998188
MOROSETTI_FACIOSCAPULOHUMERAL_MUSCULAR_DISTROPHY_DN	11	-0.536756	-1.01296	0.491256	1
MARSON_FOXP3_TARGETS_STIMULATED_DN	9	-0.569237	-1.0124	0.483165	1
BROWNE_HCMV_INFECTION_18HR_UP	160	-0.357352	-1.01215	0.440583	1
ACEVEDO_NORMAL_TISSUE_ADJACENT_TO_LIVER_TUMOR_DN	308	-0.346714	-1.01112	0.47678	1
SCHLOSSER_SERUM_RESPONSE_DN	628	-0.342928	-1.00986	0.454819	1
BLANCO_MELO_RESPIRATORY_SYNCYTIAL_VIRUS_INFECTION_A594_CELLS_DN	61	-0.395247	-1.00973	0.466334	1
MEBARKI_HCC_PROGENITOR_WNT_UP_CTNNB1_DEPENDENT_BLOCKED_BY_FZD8CRD	37	-0.423724	-1.00825	0.46922	1
JAZAERI_BREAST_CANCER_BRCA1_VS_BRCA2_DN	37	-0.420171	-1.00791	0.454167	1
DAVIES_MULTIPLE_MYELOMA_VS_MGUS_UP	11	-0.524913	-1.00779	0.47352	1
GAVIN_FOXP3_TARGETS_CLUSTER_T7	91	-0.378631	-1.00623	0.456161	1
SMID_BREAST_CANCER_RELAPSE_IN_BONE_UP	59	-0.392669	-1.00547	0.451128	1
KYNG_RESPONSE_TO_H2O2_VIA_ERCC6	16	-0.496058	-1.00458	0.476551	1
VECCHI_GASTRIC_CANCER_ADVANCED_VS_EARLY_DN	87	-0.378609	-1.00454	0.461538	1
TORCHIA_TARGETS_OF_EWSR1_FLI1_FUSION_UP	234	-0.351393	-1.00422	0.462513	1
BYSTRYKH_HEMATOPOIESIS_STEM_CELL_QTL_CIS	121	-0.369633	-1.00414	0.467416	1
TAKEDA_TARGETS_OF_NUP98_HOXA9_FUSION_16D_DN	89	-0.384538	-1.00398	0.461538	1
KIM_BIPOLAR_DISORDER_OLIGODENDROCYTE_DENSITY_CORR_UP	612	-0.341671	-1.0039	0.501502	1
TERAMOTO_OPN_TARGETS_CLUSTER_6	24	-0.456698	-1.00309	0.46087	1
WEINMANN_ADAPTATION_TO_HYPOXIA_DN	34	-0.429235	-1.00232	0.456671	1
VANTVEER_BREAST_CANCER_ESR1_UP	131	-0.362209	-1.00127	0.465347	1
ZHENG_IL22_SIGNALING_UP	39	-0.421445	-1.00119	0.461433	1
MULLIGHAN_NPM1_SIGNATURE_3_DN	137	-0.363081	-1.0006	0.494961	1
CHEMNITZ_RESPONSE_TO_PROSTAGLANDIN_E2_DN	299	-0.345786	-0.999046	0.491718	1
DIAZ_CHRONIC_MYELOGENOUS_LEUKEMIA_UP	1325	-0.336059	-0.998743	0.516	1
ABDULRAHMAN_KIDNEY_CANCER_VHL_DN	12	-0.513512	-0.997895	0.501567	1
HERNANDEZ_ABERRANT_MITOSIS_BY_DOCETACEL_4NM_UP	14	-0.492757	-0.997654	0.47327	1
ONKEN_UVEAL_MELANOMA_DN	482	-0.339527	-0.99639	0.527218	1
KRIGE_RESPONSE_TO_TOSEDOSTAT_6HR_DN	828	-0.33704	-0.995937	0.51952	1
WANG_RECURRENT_LIVER_CANCER_DN	13	-0.514387	-0.995695	0.487055	1
ZHAN_MULTIPLE_MYELOMA_UP	54	-0.401448	-0.995343	0.485199	1
GOBERT_CORE_OLIGODENDROCYTE_DIFFERENTIATION	41	-0.415928	-0.994975	0.476923	1
SMITH_TERT_TARGETS_DN	76	-0.380303	-0.994463	0.489771	1
LY_AGING_MIDDLE_UP	12	-0.52315	-0.992303	0.510606	1
MULLIGHAN_MLL_SIGNATURE_1_DN	195	-0.349839	-0.991461	0.507527	1
GRADE_COLON_VS_RECTAL_CANCER_UP	36	-0.416404	-0.991136	0.468456	1
ZHONG_RESPONSE_TO_AZACITIDINE_AND_TSA_DN	66	-0.389745	-0.990169	0.49697	1
MCBRYAN_PUBERTAL_BREAST_5_6WK_UP	100	-0.365814	-0.989027	0.509895	1
BREDEMEYER_RAG_SIGNALING_VIA_ATM_NOT_VIA_NFKB_UP	47	-0.405586	-0.988688	0.484076	1
NIKOLSKY_BREAST_CANCER_17P11_AMPLICON	8	-0.566654	-0.987875	0.518883	1
BOYLAN_MULTIPLE_MYELOMA_PCA1_UP	83	-0.372293	-0.987826	0.498821	1
BEIER_GLIOMA_STEM_CELL_UP	28	-0.436627	-0.987652	0.479606	1
WINNEPENNINCKX_MELANOMA_METASTASIS_DN	31	-0.428631	-0.986932	0.511111	1
BRUINS_UVC_RESPONSE_LATE	1036	-0.332266	-0.986313	0.576	1
BRACHAT_RESPONSE_TO_METHOTREXATE_DN	24	-0.444397	-0.986104	0.486842	1
DOANE_BREAST_CANCER_CLASSES_UP	44	-0.409527	-0.985828	0.486417	1
MIKKELSEN_ES_ICP_WITH_H3K4ME3_AND_H3K27ME3	81	-0.373889	-0.984583	0.504202	1
HOUSTIS_ROS	31	-0.433863	-0.983313	0.493759	1
PLASARI_TGFB1_SIGNALING_VIA_NFIC_1HR_UP	31	-0.425581	-0.983039	0.507545	1
KIM_BIPOLAR_DISORDER_OLIGODENDROCYTE_DENSITY_CORR_DN	43	-0.408438	-0.982404	0.505181	1
ZHAN_MULTIPLE_MYELOMA_HP_UP	34	-0.420602	-0.982147	0.515436	1
RASHI_RESPONSE_TO_IONIZING_RADIATION_4	39	-0.410213	-0.981406	0.508497	1
YAGI_AML_WITH_11Q23_REARRANGED	288	-0.341441	-0.981405	0.558307	1
GAZDA_DIAMOND_BLACKFAN_ANEMIA_PROGENITOR_DN	58	-0.389874	-0.980786	0.521411	1
WANG_PROSTATE_CANCER_ANDROGEN_INDEPENDENT	59	-0.389126	-0.979908	0.512531	1
HOFFMANN_IMMATURE_TO_MATURE_B_LYMPHOCYTE_DN	38	-0.409572	-0.979229	0.49734	1
MARTINEZ_RESPONSE_TO_TRABECTEDIN	49	-0.394198	-0.978986	0.485425	1
WANG_METASTASIS_OF_BREAST_CANCER	10	-0.527927	-0.978667	0.517298	1
LIU_PROSTATE_CANCER_DN	403	-0.33362	-0.978525	0.557477	1
GARGALOVIC_RESPONSE_TO_OXIDIZED_PHOSPHOLIPIDS_BLUE_DN	58	-0.384359	-0.9776	0.506313	1
JIANG_AGING_HYPOTHALAMUS_DN	29	-0.428207	-0.977233	0.493386	1
WU_SILENCED_BY_METHYLATION_IN_BLADDER_CANCER	44	-0.407217	-0.976408	0.514066	1
ONDER_CDH1_TARGETS_2_UP	231	-0.341885	-0.976317	0.54937	1
RASHI_RESPONSE_TO_IONIZING_RADIATION_1	34	-0.421705	-0.975904	0.511364	1
DOANE_RESPONSE_TO_ANDROGEN_UP	136	-0.351477	-0.975508	0.531148	1
MARTORIATI_MDM4_TARGETS_FETAL_LIVER_UP	204	-0.341522	-0.973353	0.571579	1
PIEPOLI_LGI1_TARGETS_DN	10	-0.522773	-0.973045	0.522205	1
BAKKER_FOXO3_TARGETS_DN	145	-0.349277	-0.972391	0.548131	1
SANA_TNF_SIGNALING_DN	78	-0.369369	-0.971862	0.525872	1
BLANCO_MELO_INFLUENZA_A_INFECTION_A594_CELLS_DN	98	-0.36663	-0.971798	0.518044	1
MEISSNER_NPC_HCP_WITH_H3_UNMETHYLATED	336	-0.334098	-0.970464	0.558733	1
LI_INDUCED_T_TO_NATURAL_KILLER_DN	115	-0.354832	-0.969319	0.546512	1
BUCKANOVICH_T_LYMPHOCYTE_HOMING_ON_TUMOR_DN	19	-0.460782	-0.967981	0.525915	1
LINDGREN_BLADDER_CANCER_CLUSTER_2A_DN	120	-0.354425	-0.967816	0.552339	1
BONOME_OVARIAN_CANCER_SURVIVAL_OPTIMAL_DEBULKING	203	-0.342113	-0.9677	0.580405	1
LIU_CDX2_TARGETS_UP	20	-0.452249	-0.966256	0.525036	1
GAJATE_RESPONSE_TO_TRABECTEDIN_UP	52	-0.385129	-0.966158	0.525226	1
LEIN_CHOROID_PLEXUS_MARKERS	76	-0.373115	-0.965286	0.544785	1
MEISSNER_NPC_HCP_WITH_H3K4ME2	361	-0.328598	-0.963884	0.617647	1
MEISSNER_NPC_HCP_WITH_H3K27ME3	22	-0.450827	-0.963074	0.528467	1
FARDIN_HYPOXIA_11	32	-0.40821	-0.963042	0.523874	1
LIU_LIVER_CANCER	24	-0.452225	-0.962739	0.545845	1
AMIT_SERUM_RESPONSE_40_MCF10A	25	-0.437901	-0.962399	0.528302	1
DARWICHE_SQUAMOUS_CELL_CARCINOMA_DN	140	-0.34945	-0.962118	0.569677	1
KYNG_WERNER_SYNDROM_AND_NORMAL_AGING_UP	66	-0.377747	-0.960928	0.531807	1
IVANOVA_HEMATOPOIESIS_MATURE_CELL	254	-0.334905	-0.9607	0.599369	1
ACEVEDO_LIVER_CANCER_WITH_H3K9ME3_DN	69	-0.376652	-0.959175	0.544665	1
ZHAN_MULTIPLE_MYELOMA_PR_DN	45	-0.391355	-0.95852	0.535433	1
WANG_RESPONSE_TO_GSK3_INHIBITOR_SB216763_UP	291	-0.328491	-0.958396	0.608066	1
YAO_TEMPORAL_RESPONSE_TO_PROGESTERONE_CLUSTER_12	73	-0.366118	-0.958217	0.538745	1
FOROUTAN_PRODRANK_TGFB_EMT_DN	68	-0.369764	-0.957885	0.545455	1
DODD_NASOPHARYNGEAL_CARCINOMA_UP	1132	-0.32199	-0.957035	0.705	1
GHANDHI_BYSTANDER_IRRADIATION_DN	9	-0.529366	-0.956829	0.553846	1
MYLLYKANGAS_AMPLIFICATION_HOT_SPOT_27	9	-0.535845	-0.955535	0.571429	1
TAKEDA_TARGETS_OF_NUP98_HOXA9_FUSION_16D_UP	122	-0.346844	-0.955447	0.592385	1
RIZ_ERYTHROID_DIFFERENTIATION_APOBEC2	17	-0.468801	-0.955038	0.5586	1
MARTINELLI_IMMATURE_NEUTROPHIL_DN	9	-0.527028	-0.954781	0.554217	1
CHIANG_LIVER_CANCER_SUBCLASS_INTERFERON_DN	45	-0.395254	-0.953875	0.56242	1
BERENJENO_TRANSFORMED_BY_RHOA_DN	384	-0.327459	-0.952956	0.644964	1
ZHAN_MULTIPLE_MYELOMA_CD1_UP	36	-0.407753	-0.952129	0.556441	1
BAE_BRCA1_TARGETS_DN	26	-0.426893	-0.951539	0.548387	1
TARTE_PLASMA_CELL_VS_PLASMABLAST_UP	266	-0.331737	-0.951407	0.617066	1
UDAYAKUMAR_MED1_TARGETS_UP	126	-0.348572	-0.949954	0.584802	1
RIZKI_TUMOR_INVASIVENESS_3D_DN	209	-0.333483	-0.949122	0.61424	1
BROWNE_HCMV_INFECTION_20HR_DN	90	-0.354114	-0.948624	0.575148	1
HADDAD_T_LYMPHOCYTE_AND_NK_PROGENITOR_UP	72	-0.36559	-0.948561	0.579781	1
GAUSSMANN_MLL_AF4_FUSION_TARGETS_E_UP	89	-0.356863	-0.948273	0.575793	1
PICCALUGA_ANGIOIMMUNOBLASTIC_LYMPHOMA_UP	191	-0.334807	-0.947392	0.610695	1
MCCABE_HOXC6_TARGETS_UP	8	-0.535069	-0.947367	0.562399	1
KAAB_FAILED_HEART_ATRIUM_DN	142	-0.339787	-0.946075	0.608743	1
MCMURRAY_TP53_HRAS_COOPERATION_RESPONSE_DN	57	-0.375481	-0.945495	0.564232	1
ACEVEDO_LIVER_CANCER_UP	873	-0.319889	-0.945368	0.75	1
CREIGHTON_ENDOCRINE_THERAPY_RESISTANCE_3	594	-0.31934	-0.944837	0.702811	1
KANG_GLIS3_TARGETS	17	-0.469386	-0.94476	0.533537	1
TOMLINS_PROSTATE_CANCER_DN	36	-0.40009	-0.944515	0.551105	1
BANDRES_RESPONSE_TO_CARMUSTIN_MGMT_24HR_UP	9	-0.512387	-0.943977	0.551282	1
SEIDEN_ONCOGENESIS_BY_MET	88	-0.356505	-0.943177	0.590856	1
SHAFFER_IRF4_MULTIPLE_MYELOMA_PROGRAM	34	-0.406473	-0.942908	0.572423	1
LIM_MAMMARY_LUMINAL_MATURE_UP	87	-0.354826	-0.942791	0.577566	1
HEIDENBLAD_AMPLIFIED_IN_PANCREATIC_CANCER	50	-0.381394	-0.942632	0.577922	1
BOYLAN_MULTIPLE_MYELOMA_C_UP	44	-0.390506	-0.942528	0.577172	1
COLLER_MYC_TARGETS_UP	23	-0.432831	-0.942513	0.552408	1
BLANCO_MELO_COVID19_SARS_COV_2_INFECTION_A594_ACE2_EXPRESSING_CELLS_RUXOLITINIB_UP	315	-0.325512	-0.941246	0.661885	1
PASINI_SUZ12_TARGETS_UP	78	-0.357474	-0.94116	0.593341	1
TURASHVILI_BREAST_NORMAL_DUCTAL_VS_LOBULAR_UP	55	-0.376277	-0.94082	0.583333	1
RODRIGUES_NTN1_AND_DCC_TARGETS	24	-0.422181	-0.939942	0.542692	1
KENNY_CTNNB1_TARGETS_DN	48	-0.379872	-0.939518	0.584535	1
IIZUKA_LIVER_CANCER_PROGRESSION_G2_G3_UP	22	-0.440528	-0.939325	0.571847	1
RICKMAN_TUMOR_DIFFERENTIATED_WELL_VS_POORLY_UP	212	-0.331513	-0.938951	0.638771	1
LEIN_PONS_MARKERS	66	-0.363989	-0.93831	0.578947	1
WAKABAYASHI_ADIPOGENESIS_PPARG_BOUND_8D	584	-0.317888	-0.937821	0.722167	1
LIU_TARGETS_OF_VMYB_VS_CMYB_UP	11	-0.499079	-0.937648	0.573311	1
KIM_ALL_DISORDERS_OLIGODENDROCYTE_NUMBER_CORR_UP	680	-0.319399	-0.937247	0.728457	1
KIM_RESPONSE_TO_TSA_AND_DECITABINE_DN	8	-0.536603	-0.936362	0.583333	1
GUO_TARGETS_OF_IRS1_AND_IRS2	85	-0.356482	-0.936032	0.596535	1
BAE_BRCA1_TARGETS_UP	65	-0.367717	-0.934525	0.579202	1
PARENT_MTOR_SIGNALING_UP	510	-0.318392	-0.934347	0.718623	1
GOZGIT_ESR1_TARGETS_DN	567	-0.316737	-0.932936	0.736683	1
SPIELMAN_LYMPHOBLAST_EUROPEAN_VS_ASIAN_DN	553	-0.317303	-0.932934	0.740703	1
JINESH_BLEBBISHIELD_TO_IMMUNE_CELL_FUSION_PBSHMS_DN	287	-0.324252	-0.932216	0.678019	1
MIZUSHIMA_AUTOPHAGOSOME_FORMATION	12	-0.482832	-0.932144	0.588889	1
KANG_DOXORUBICIN_RESISTANCE_DN	19	-0.447978	-0.93156	0.572932	1
SHIPP_DLBCL_VS_FOLLICULAR_LYMPHOMA_DN	36	-0.395735	-0.931481	0.573491	1
MCBRYAN_PUBERTAL_BREAST_6_7WK_UP	175	-0.33138	-0.930993	0.643011	1
THEODOROU_MAMMARY_TUMORIGENESIS	23	-0.428123	-0.930368	0.59009	1
SCHLOSSER_MYC_TARGETS_REPRESSED_BY_SERUM	143	-0.334278	-0.930347	0.635179	1
GARGALOVIC_RESPONSE_TO_OXIDIZED_PHOSPHOLIPIDS_PINK_DN	30	-0.40967	-0.930222	0.574074	1
GRAHAM_CML_DIVIDING_VS_NORMAL_QUIESCENT_DN	65	-0.36439	-0.930065	0.582217	1
IWANAGA_CARCINOGENESIS_BY_KRAS_UP	140	-0.337346	-0.930012	0.643564	1
FIGUEROA_AML_METHYLATION_CLUSTER_7_UP	96	-0.349866	-0.929933	0.62069	1
IIZUKA_LIVER_CANCER_PROGRESSION_L1_G1_UP	16	-0.461173	-0.929895	0.596006	1
YAO_TEMPORAL_RESPONSE_TO_PROGESTERONE_CLUSTER_9	67	-0.363554	-0.929768	0.585042	1
MCBRYAN_PUBERTAL_BREAST_5_6WK_DN	121	-0.336938	-0.929029	0.653625	1
ZHAN_LATE_DIFFERENTIATION_GENES_UP	30	-0.404917	-0.928944	0.593664	1
ZHOU_INFLAMMATORY_RESPONSE_FIMA_DN	223	-0.326095	-0.927927	0.683824	1
SHIRAISHI_PLZF_TARGETS_UP	8	-0.524979	-0.927917	0.59727	1
NIKOLSKY_BREAST_CANCER_16P13_AMPLICON	84	-0.351215	-0.927917	0.61158	1
RASHI_RESPONSE_TO_IONIZING_RADIATION_5	120	-0.338871	-0.926886	0.640997	1
CAMPS_COLON_CANCER_COPY_NUMBER_UP	60	-0.361902	-0.926836	0.603234	1
IVANOVA_HEMATOPOIESIS_STEM_CELL_LONG_TERM	173	-0.330356	-0.926799	0.670665	1
ZHAN_MULTIPLE_MYELOMA_MS_UP	43	-0.387321	-0.926334	0.600259	1
JIANG_AGING_HYPOTHALAMUS_UP	38	-0.392108	-0.925816	0.590659	1
ELVIDGE_HIF1A_TARGETS_UP	65	-0.360208	-0.925408	0.595326	1
YANG_BREAST_CANCER_ESR1_UP	29	-0.40394	-0.924922	0.588633	1
HOFFMANN_LARGE_TO_SMALL_PRE_BII_LYMPHOCYTE_DN	53	-0.371846	-0.924895	0.599227	1
PILON_KLF1_TARGETS_UP	404	-0.31715	-0.924837	0.716162	1
NAGASHIMA_NRG1_SIGNALING_DN	40	-0.388747	-0.923823	0.578877	1
IVANOVA_HEMATOPOIESIS_EARLY_PROGENITOR	386	-0.314887	-0.923754	0.709645	1
GAUSSMANN_MLL_AF4_FUSION_TARGETS_A_UP	180	-0.328547	-0.922008	0.674973	1
MATZUK_SPERMATOZOA	72	-0.353402	-0.921257	0.611111	1
GERY_CEBP_TARGETS	111	-0.338514	-0.92009	0.632537	1
SHAFFER_IRF4_TARGETS_IN_MYELOMA_VS_MATURE_B_LYMPHOCYTE	92	-0.344872	-0.919052	0.641055	1
SHEPARD_CRASH_AND_BURN_MUTANT_UP	185	-0.324423	-0.918052	0.672747	1
NAKAMURA_CANCER_MICROENVIRONMENT_UP	15	-0.454397	-0.917701	0.584518	1
VALK_AML_CLUSTER_7	18	-0.435113	-0.917505	0.593985	1
BILBAN_B_CLL_LPL_UP	57	-0.365999	-0.917496	0.603034	1
IVANOVA_HEMATOPOIESIS_LATE_PROGENITOR	452	-0.310398	-0.91749	0.756294	1
DACOSTA_ERCC3_ALLELE_XPCS_VS_TTD_DN	33	-0.39359	-0.916933	0.612	1
INAMURA_LUNG_CANCER_SCC_DN	13	-0.472661	-0.916307	0.58589	1
CHANGOLKAR_H2AFY_TARGETS_UP	43	-0.380037	-0.915904	0.609091	1
MASSARWEH_TAMOXIFEN_RESISTANCE_UP	495	-0.311609	-0.91491	0.782696	1
FRIDMAN_SENESCENCE_DN	10	-0.493869	-0.914853	0.611765	1
BRUINS_UVC_RESPONSE_VIA_TP53_GROUP_A	642	-0.311082	-0.914834	0.793794	1
GAZDA_DIAMOND_BLACKFAN_ANEMIA_ERYTHROID_DN	365	-0.313577	-0.914573	0.745918	1
AIYAR_COBRA1_TARGETS_DN	26	-0.410069	-0.914386	0.60146	1
JIANG_AGING_CEREBRAL_CORTEX_DN	42	-0.376276	-0.914019	0.633987	1
STOSSI_RESPONSE_TO_ESTRADIOL	29	-0.404191	-0.912696	0.583832	1
DAIRKEE_CANCER_PRONE_RESPONSE_BPA	49	-0.365366	-0.912602	0.616352	1
SEAVEY_EPITHELIOID_HEMANGIOENDOTHELIOMA	73	-0.350417	-0.912146	0.626829	1
ABBUD_LIF_SIGNALING_1_DN	22	-0.42372	-0.911668	0.59708	1
LIM_MAMMARY_STEM_CELL_DN	356	-0.312102	-0.911302	0.746707	1
APPIERTO_RESPONSE_TO_FENRETINIDE_DN	44	-0.379549	-0.910818	0.626316	1
LIN_TUMOR_ESCAPE_FROM_IMMUNE_ATTACK	15	-0.445684	-0.910803	0.591264	1
VANHARANTA_UTERINE_FIBROID_DN	59	-0.362025	-0.910352	0.62579	1
SUMI_HNF4A_TARGETS	13	-0.471087	-0.910178	0.601881	1
MIKKELSEN_NPC_HCP_WITH_H3K4ME3_AND_H3K27ME3	133	-0.331988	-0.909354	0.672241	1
HOUNKPE_HOUSEKEEPING_GENES	1106	-0.305947	-0.908914	0.888	1
NOUZOVA_METHYLATED_IN_APL	43	-0.383529	-0.908913	0.608401	1
WATANABE_COLON_CANCER_MSI_VS_MSS_DN	41	-0.378123	-0.908897	0.598676	1
JOHNSTONE_PARVB_TARGETS_2_DN	312	-0.313008	-0.907949	0.73065	1
WESTON_VEGFA_TARGETS	81	-0.349973	-0.907786	0.638452	1
SU_THYMUS	11	-0.47526	-0.90774	0.597756	1
MULLIGHAN_NPM1_MUTATED_SIGNATURE_1_UP	210	-0.322274	-0.907606	0.695469	1
MARTENS_TRETINOIN_RESPONSE_DN	666	-0.30751	-0.906329	0.803804	1
PASTURAL_RIZ1_TARGETS_UP	8	-0.515876	-0.90608	0.605903	1
FIGUEROA_AML_METHYLATION_CLUSTER_3_UP	130	-0.327923	-0.905313	0.691454	1
HOLLMANN_APOPTOSIS_VIA_CD40_DN	215	-0.317681	-0.904626	0.720635	1
GARGALOVIC_RESPONSE_TO_OXIDIZED_PHOSPHOLIPIDS_MAGENTA_DN	11	-0.485566	-0.90447	0.626984	1
RAMPON_ENRICHED_LEARNING_ENVIRONMENT_LATE_UP	19	-0.426083	-0.904361	0.613251	1
WANG_RESPONSE_TO_BEXAROTENE_DN	21	-0.414226	-0.904357	0.607558	1
GALE_APL_WITH_FLT3_MUTATED_DN	14	-0.454697	-0.903927	0.618683	1
BILANGES_SERUM_RESPONSE_TRANSLATION	29	-0.394028	-0.903534	0.620057	1
GAUSSMANN_MLL_AF4_FUSION_TARGETS_F_UP	164	-0.321795	-0.903523	0.707527	1
YAO_TEMPORAL_RESPONSE_TO_PROGESTERONE_CLUSTER_7	69	-0.349388	-0.903074	0.646416	1
TONKS_TARGETS_OF_RUNX1_RUNX1T1_FUSION_GRANULOCYTE_UP	48	-0.365033	-0.902904	0.635897	1
TAKEDA_TARGETS_OF_NUP98_HOXA9_FUSION_10D_UP	135	-0.330171	-0.902733	0.700565	1
PURBEY_TARGETS_OF_CTBP1_AND_SATB1_UP	66	-0.355524	-0.902206	0.655556	1
LAIHO_COLORECTAL_CANCER_SERRATED_UP	104	-0.336447	-0.900566	0.688073	1
PECE_MAMMARY_STEM_CELL_UP	116	-0.331435	-0.900428	0.697309	1
COATES_MACROPHAGE_M1_VS_M2_UP	77	-0.344318	-0.900049	0.670213	1
JINESH_BLEBBISHIELD_TRANSFORMED_STEM_CELL_SPHERES_DN	228	-0.310444	-0.899984	0.725449	1
AMIT_SERUM_RESPONSE_480_MCF10A	29	-0.396184	-0.899578	0.632117	1
ROSS_LEUKEMIA_WITH_MLL_FUSIONS	68	-0.346202	-0.899024	0.626829	1
BOYLAN_MULTIPLE_MYELOMA_D_UP	81	-0.344654	-0.897954	0.665871	1
SAKAI_CHRONIC_HEPATITIS_VS_LIVER_CANCER_DN	29	-0.39664	-0.897644	0.632768	1
THUM_SYSTOLIC_HEART_FAILURE_UP	378	-0.305858	-0.897507	0.782787	1
LEIN_MEDULLA_MARKERS	65	-0.346201	-0.897417	0.657289	1
DEBOSSCHER_NFKB_TARGETS_REPRESSED_BY_GLUCOCORTICOIDS	12	-0.470942	-0.897102	0.607085	1
MARTENS_TRETINOIN_RESPONSE_UP	395	-0.307895	-0.896555	0.782389	1
GRAHAM_NORMAL_QUIESCENT_VS_NORMAL_DIVIDING_UP	42	-0.371886	-0.895955	0.628758	1
SCHLOSSER_MYC_TARGETS_AND_SERUM_RESPONSE_DN	48	-0.368276	-0.895664	0.641753	1
GRABARCZYK_BCL11B_TARGETS_UP	64	-0.345348	-0.894633	0.66131	1
MALONEY_RESPONSE_TO_17AAG_DN	72	-0.34497	-0.893493	0.6702	1
PLASARI_TGFB1_SIGNALING_VIA_NFIC_1HR_DN	96	-0.333574	-0.892975	0.68682	1
APPIERTO_RESPONSE_TO_FENRETINIDE_UP	36	-0.380065	-0.892923	0.631215	1
MATZUK_SPERMATOGONIA	17	-0.438476	-0.892497	0.625943	1
FONTAINE_THYROID_TUMOR_UNCERTAIN_MALIGNANCY_UP	31	-0.389782	-0.892212	0.651822	1
CAFFAREL_RESPONSE_TO_THC_8HR_5_DN	11	-0.477994	-0.89133	0.637224	1
RATTENBACHER_BOUND_BY_CELF1	316	-0.308231	-0.890776	0.78141	1
LA_MEN1_TARGETS	21	-0.417768	-0.890274	0.632287	1
YEGNASUBRAMANIAN_PROSTATE_CANCER	83	-0.337342	-0.890254	0.664251	1
ELVIDGE_HYPOXIA_DN	141	-0.31845	-0.889929	0.720801	1
MA_MYELOID_DIFFERENTIATION_DN	32	-0.387425	-0.889398	0.642164	1
ZHANG_ADIPOGENESIS_BY_BMP7	14	-0.45318	-0.889336	0.649533	1
PETRETTO_LEFT_VENTRICLE_MASS_QTL_CIS_DN	10	-0.480946	-0.889224	0.623794	1
FARMER_BREAST_CANCER_APOCRINE_VS_BASAL	274	-0.306498	-0.888256	0.779979	1
OSWALD_HEMATOPOIETIC_STEM_CELL_IN_COLLAGEN_GEL_UP	191	-0.312146	-0.88756	0.725807	1
SENGUPTA_NASOPHARYNGEAL_CARCINOMA_DN	187	-0.314291	-0.886227	0.731915	1
LUND_SILENCED_BY_METHYLATION	14	-0.44045	-0.885901	0.638932	1
BROWNE_HCMV_INFECTION_48HR_UP	148	-0.319251	-0.885653	0.722838	1
WILSON_PROTEASES_AT_TUMOR_BONE_INTERFACE_UP	18	-0.415978	-0.885499	0.606657	1
RUTELLA_RESPONSE_TO_CSF2RB_AND_IL4_DN	269	-0.30813	-0.885496	0.781443	1
BROWNE_HCMV_INFECTION_4HR_DN	203	-0.309188	-0.88467	0.755037	1
NATSUME_RESPONSE_TO_INTERFERON_BETA_UP	59	-0.355533	-0.884643	0.679847	1
KATSANOU_ELAVL1_TARGETS_UP	145	-0.320381	-0.884338	0.730897	1
GARGALOVIC_RESPONSE_TO_OXIDIZED_PHOSPHOLIPIDS_PURPLE_DN	9	-0.482967	-0.884119	0.638474	1
DANG_REGULATED_BY_MYC_UP	63	-0.344771	-0.88385	0.664649	1
WANG_SMARCE1_TARGETS_DN	316	-0.306575	-0.883832	0.798768	1
ZHANG_RESPONSE_TO_CANTHARIDIN_DN	58	-0.350416	-0.883594	0.679058	1
CHIANG_LIVER_CANCER_SUBCLASS_UNANNOTATED_DN	183	-0.313052	-0.882955	0.747583	1
MONNIER_POSTRADIATION_TUMOR_ESCAPE_DN	355	-0.301792	-0.882626	0.808598	1
SENESE_HDAC2_TARGETS_DN	107	-0.326983	-0.88202	0.719858	1
NIKOLSKY_BREAST_CANCER_14Q22_AMPLICON	12	-0.458178	-0.881876	0.646003	1
MORI_SMALL_PRE_BII_LYMPHOCYTE_UP	68	-0.343065	-0.881102	0.708738	1
SCHUETZ_BREAST_CANCER_DUCTAL_INVASIVE_DN	66	-0.340513	-0.880614	0.699629	1
LU_EZH2_TARGETS_UP	235	-0.308409	-0.880564	0.776483	1
DORSAM_HOXA9_TARGETS_UP	32	-0.379463	-0.880303	0.668471	1
ZWANG_EGF_INTERVAL_UP	53	-0.35248	-0.879768	0.673177	1
MIKKELSEN_ES_HCP_WITH_H3K27ME3	15	-0.443181	-0.879753	0.635115	1
GAUSSMANN_MLL_AF4_FUSION_TARGETS_E_DN	21	-0.416073	-0.879533	0.664201	1
HELLER_SILENCED_BY_METHYLATION_DN	86	-0.330338	-0.878227	0.68669	1
BOYLAN_MULTIPLE_MYELOMA_D_CLUSTER_UP	23	-0.400825	-0.877487	0.659514	1
PEDRIOLI_MIR31_TARGETS_UP	138	-0.318795	-0.877135	0.739421	1
DELACROIX_RAR_TARGETS_DN	21	-0.403696	-0.875763	0.648609	1
GYORFFY_DOXORUBICIN_RESISTANCE	28	-0.388072	-0.875295	0.667135	1
ZHANG_GATA6_TARGETS_DN	57	-0.349179	-0.874596	0.686047	1
GREGORY_SYNTHETIC_LETHAL_WITH_IMATINIB	116	-0.322583	-0.874528	0.719553	1
LEE_LIVER_CANCER_MYC_UP	46	-0.358147	-0.874058	0.683862	1
ZHAN_MULTIPLE_MYELOMA_SUBGROUPS	30	-0.381883	-0.873884	0.6639	1
BROWNE_HCMV_INFECTION_1HR_DN	164	-0.313081	-0.872575	0.7618	1
NIKOLSKY_BREAST_CANCER_7Q21_Q22_AMPLICON	52	-0.351687	-0.872462	0.685494	1
SINGH_NFE2L2_TARGETS	13	-0.4535	-0.872029	0.658499	1
HOWLIN_PUBERTAL_MAMMARY_GLAND	56	-0.348954	-0.869831	0.701018	1
HAHTOLA_SEZARY_SYNDROM_UP	85	-0.327866	-0.865072	0.711864	1
RAMASWAMY_METASTASIS_DN	50	-0.353154	-0.865071	0.699629	1
OUELLET_CULTURED_OVARIAN_CANCER_INVASIVE_VS_LMP_DN	22	-0.397319	-0.864637	0.660405	1
WATANABE_RECTAL_CANCER_RADIOTHERAPY_RESPONSIVE_UP	90	-0.33042	-0.864526	0.738182	1
MORI_PLASMA_CELL_UP	48	-0.349228	-0.864389	0.703511	1
JAIN_NFKB_SIGNALING	69	-0.329105	-0.86416	0.705596	1
HOEGERKORP_CD44_TARGETS_TEMPORAL_DN	18	-0.417008	-0.863976	0.66369	1
KIM_GERMINAL_CENTER_T_HELPER_DN	10	-0.460845	-0.863691	0.663492	1
VALK_AML_WITH_FLT3_ITD	30	-0.376856	-0.862788	0.667145	1
GUTIERREZ_MULTIPLE_MYELOMA_UP	31	-0.378164	-0.862741	0.707756	1
GARGALOVIC_RESPONSE_TO_OXIDIZED_PHOSPHOLIPIDS_BLACK_DN	10	-0.456147	-0.862	0.647154	1
TAKAO_RESPONSE_TO_UVB_RADIATION_UP	78	-0.333637	-0.861765	0.738971	1
GENTILE_UV_RESPONSE_CLUSTER_D7	34	-0.373607	-0.861445	0.688276	1
BECKER_TAMOXIFEN_RESISTANCE_DN	43	-0.353628	-0.861203	0.710491	1
CHICAS_RB1_TARGETS_LOW_SERUM	68	-0.335192	-0.860681	0.726592	1
BOUDOUKHA_BOUND_BY_IGF2BP2	101	-0.322414	-0.859272	0.761298	1
FIGUEROA_AML_METHYLATION_CLUSTER_1_UP	93	-0.320239	-0.858943	0.749108	1
SCHUHMACHER_MYC_TARGETS_UP	76	-0.330148	-0.85854	0.71532	1
FONTAINE_THYROID_TUMOR_UNCERTAIN_MALIGNANCY_DN	23	-0.394216	-0.858346	0.675516	1
DOANE_BREAST_CANCER_ESR1_DN	26	-0.384865	-0.857637	0.699577	1
GRAESSMANN_RESPONSE_TO_MC_AND_SERUM_DEPRIVATION_UP	185	-0.30511	-0.857397	0.800866	1
CADWELL_ATG16L1_TARGETS_DN	52	-0.346561	-0.857295	0.70229	1
LEIN_CEREBELLUM_MARKERS	63	-0.33657	-0.856893	0.707535	1
ELVIDGE_HIF1A_TARGETS_DN	82	-0.323458	-0.855849	0.738554	1
JOHANSSON_GLIOMAGENESIS_BY_PDGFB_DN	14	-0.435182	-0.855637	0.661017	1
PANGAS_TUMOR_SUPPRESSION_BY_SMAD1_AND_SMAD5_UP	121	-0.309386	-0.855473	0.758267	1
BROWNE_HCMV_INFECTION_48HR_DN	387	-0.294884	-0.855188	0.864646	1
UEDA_PERIFERAL_CLOCK	150	-0.308155	-0.854792	0.789704	1
BENPORATH_MYC_MAX_TARGETS	697	-0.288921	-0.854614	0.94	1
BARRIER_COLON_CANCER_RECURRENCE_DN	17	-0.406571	-0.854451	0.67482	1
HEDENFALK_BREAST_CANCER_BRACX_UP	15	-0.420909	-0.854392	0.663623	1
GUTIERREZ_CHRONIC_LYMPHOCYTIC_LEUKEMIA_UP	9	-0.465104	-0.854321	0.657673	1
VANHARANTA_UTERINE_FIBROID_WITH_7Q_DELETION_DN	36	-0.365308	-0.854295	0.725352	1
YORDY_RECIPROCAL_REGULATION_BY_ETS1_AND_SP100_UP	19	-0.401817	-0.854165	0.683409	1
NIKOLSKY_BREAST_CANCER_19Q13.1_AMPLICON	9	-0.468093	-0.853985	0.693053	1
EPPERT_LSC_R	34	-0.363998	-0.853784	0.689609	1
BROWNE_HCMV_INFECTION_1HR_UP	36	-0.366075	-0.853368	0.698347	1
FEVR_CTNNB1_TARGETS_UP	558	-0.288398	-0.851362	0.911558	1
BRUINS_UVC_RESPONSE_EARLY_LATE	281	-0.295545	-0.851023	0.847265	1
SCHAEFFER_PROSTATE_DEVELOPMENT_12HR_UP	97	-0.316558	-0.850953	0.758817	1
DEURIG_T_CELL_PROLYMPHOCYTIC_LEUKEMIA_DN	255	-0.295617	-0.850333	0.844468	1
ACEVEDO_LIVER_TUMOR_VS_NORMAL_ADJACENT_TISSUE_UP	788	-0.287595	-0.850083	0.942	1
LIANG_HEMATOPOIESIS_STEM_CELL_NUMBER_LARGE_VS_TINY_DN	37	-0.357764	-0.850002	0.714481	1
FOROUTAN_TGFB_EMT_DN	83	-0.323402	-0.84997	0.773221	1
KORKOLA_SEMINOMA_UP	40	-0.35847	-0.848502	0.732713	1
BAELDE_DIABETIC_NEPHROPATHY_UP	67	-0.327791	-0.84824	0.72795	1
ZHOU_INFLAMMATORY_RESPONSE_FIMA_UP	333	-0.291286	-0.847742	0.858896	1
CHIARADONNA_NEOPLASTIC_TRANSFORMATION_KRAS_DN	134	-0.307475	-0.846923	0.808607	1
RICKMAN_TUMOR_DIFFERENTIATED_WELL_VS_MODERATELY_UP	93	-0.318027	-0.845948	0.771828	1
GARGALOVIC_RESPONSE_TO_OXIDIZED_PHOSPHOLIPIDS_MAGENTA_UP	23	-0.389247	-0.845435	0.706647	1
DOUGLAS_BMI1_TARGETS_DN	280	-0.292463	-0.843908	0.867294	1
WANG_METASTASIS_OF_BREAST_CANCER_ESR1_DN	26	-0.376868	-0.843555	0.69559	1
ZHOU_INFLAMMATORY_RESPONSE_LPS_UP	254	-0.287679	-0.843373	0.86189	1
RICKMAN_METASTASIS_UP	304	-0.293034	-0.84335	0.859667	1
SUBTIL_PROGESTIN_TARGETS	34	-0.362172	-0.843302	0.730878	1
TIEN_INTESTINE_PROBIOTICS_6HR_DN	164	-0.304497	-0.843043	0.811258	1
BUCKANOVICH_T_LYMPHOCYTE_HOMING_ON_TUMOR_UP	15	-0.417577	-0.84205	0.676991	1
GARGALOVIC_RESPONSE_TO_OXIDIZED_PHOSPHOLIPIDS_GREY_DN	69	-0.326373	-0.841487	0.752116	1
SCHAEFFER_PROSTATE_DEVELOPMENT_AND_CANCER_BOX5_DN	8	-0.472942	-0.840815	0.694772	1
WIERENGA_STAT5A_TARGETS_DN	160	-0.301528	-0.840034	0.819654	1
TONKS_TARGETS_OF_RUNX1_RUNX1T1_FUSION_GRANULOCYTE_DN	14	-0.431313	-0.839325	0.686427	1
ZAMORA_NOS2_TARGETS_DN	72	-0.325601	-0.839037	0.7543	1
KYNG_DNA_DAMAGE_BY_GAMMA_AND_UV_RADIATION	64	-0.331039	-0.83877	0.771887	1
VANASSE_BCL2_TARGETS_UP	21	-0.393378	-0.838685	0.703928	1
CAVARD_LIVER_CANCER_MALIGNANT_VS_BENIGN	19	-0.393386	-0.837152	0.720896	1
DARWICHE_SKIN_TUMOR_PROMOTER_DN	144	-0.303044	-0.836966	0.829694	1
ACEVEDO_LIVER_CANCER_WITH_H3K9ME3_UP	72	-0.322631	-0.835417	0.745365	1
WANG_BARRETTS_ESOPHAGUS_DN	18	-0.401137	-0.835185	0.708333	1
GRAESSMANN_APOPTOSIS_BY_SERUM_DEPRIVATION_DN	204	-0.293661	-0.835121	0.853632	1
BILANGES_SERUM_SENSITIVE_VIA_TSC1	16	-0.414437	-0.834859	0.708207	1
LIU_VMYB_TARGETS_UP	112	-0.306532	-0.834655	0.8187	1
WEI_MYCN_TARGETS_WITH_E_BOX	719	-0.282236	-0.834456	0.954955	1
GARGALOVIC_RESPONSE_TO_OXIDIZED_PHOSPHOLIPIDS_LIGHTYELLOW_UP	11	-0.431357	-0.834168	0.716418	1
DAIRKEE_CANCER_PRONE_RESPONSE_BPA_E2	109	-0.30616	-0.833236	0.800921	1
DARWICHE_PAPILLOMA_RISK_HIGH_DN	147	-0.300968	-0.832505	0.831486	1
MOHANKUMAR_HOXA1_TARGETS_UP	374	-0.286542	-0.8321	0.900513	1
GENTILE_UV_LOW_DOSE_DN	60	-0.334013	-0.831949	0.763427	1
MULLIGHAN_NPM1_SIGNATURE_3_UP	273	-0.289306	-0.831791	0.88785	1
HERNANDEZ_MITOTIC_ARREST_BY_DOCETAXEL_1_UP	25	-0.378395	-0.831172	0.749284	1
SEMENZA_HIF1_TARGETS	33	-0.362848	-0.83078	0.728034	1
LOPES_METHYLATED_IN_COLON_CANCER_UP	17	-0.402194	-0.830658	0.720351	1
TORCHIA_TARGETS_OF_EWSR1_FLI1_FUSION_TOP20_UP	16	-0.406116	-0.830485	0.73053	1
GYORFFY_MITOXANTRONE_RESISTANCE	27	-0.370871	-0.830164	0.738227	1
FOSTER_KDM1A_TARGETS_DN	183	-0.295273	-0.830003	0.853945	1
FIGUEROA_AML_METHYLATION_CLUSTER_1_DN	34	-0.353167	-0.829782	0.745179	1
VERHAAK_GLIOBLASTOMA_PRONEURAL	130	-0.302026	-0.829707	0.8202	1
GAUSSMANN_MLL_AF4_FUSION_TARGETS_G_DN	33	-0.357588	-0.829415	0.741192	1
SWEET_KRAS_TARGETS_DN	51	-0.334452	-0.829414	0.776786	1
ZHENG_FOXP3_TARGETS_IN_THYMUS_UP	187	-0.29362	-0.828087	0.843918	1
MURATA_VIRULENCE_OF_H_PILORI	15	-0.410129	-0.827529	0.724292	1
PEDERSEN_METASTASIS_BY_ERBB2_ISOFORM_6	25	-0.377274	-0.827287	0.73007	1
FRASOR_RESPONSE_TO_ESTRADIOL_DN	65	-0.322387	-0.827134	0.803727	1
PEPPER_CHRONIC_LYMPHOCYTIC_LEUKEMIA_DN	13	-0.422385	-0.827056	0.700637	1
FU_INTERACT_WITH_ALKBH8	13	-0.428592	-0.827037	0.714516	1
IRITANI_MAD1_TARGETS_UP	12	-0.435899	-0.8261	0.715161	1
KUMAR_PATHOGEN_LOAD_BY_MACROPHAGES	184	-0.292246	-0.82584	0.860365	1
BREDEMEYER_RAG_SIGNALING_VIA_ATM_NOT_VIA_NFKB_DN	36	-0.350244	-0.825582	0.751696	1
IVANOVSKA_MIR106B_TARGETS	84	-0.30994	-0.82441	0.794749	1
MATZUK_OVULATION	12	-0.429747	-0.824261	0.711278	1
ACEVEDO_NORMAL_TISSUE_ADJACENT_TO_LIVER_TUMOR_UP	135	-0.300556	-0.823499	0.822419	1
ONGUSAHA_TP53_TARGETS	35	-0.351599	-0.823415	0.759036	1
FRASOR_RESPONSE_TO_SERM_OR_FULVESTRANT_UP	18	-0.39667	-0.82149	0.720117	1
BOQUEST_STEM_CELL_DN	190	-0.291561	-0.820456	0.857143	1
GAVIN_FOXP3_TARGETS_CLUSTER_T4	82	-0.308491	-0.820352	0.8	1
IBRAHIM_NRF2_UP	489	-0.279046	-0.820154	0.931174	1
CHOI_ATL_CHRONIC_VS_ACUTE_DN	17	-0.398924	-0.81937	0.706687	1
PUIFFE_INVASION_INHIBITED_BY_ASCITES_DN	137	-0.295231	-0.819052	0.820829	1
MARTINEZ_RB1_TARGETS_DN	462	-0.279791	-0.818995	0.934211	1
YAMANAKA_GLIOBLASTOMA_SURVIVAL_UP	9	-0.454587	-0.818945	0.715947	1
HADDAD_T_LYMPHOCYTE_AND_NK_PROGENITOR_DN	45	-0.337401	-0.818809	0.769131	1
LOCKWOOD_AMPLIFIED_IN_LUNG_CANCER	201	-0.288976	-0.818667	0.872432	1
CHESLER_BRAIN_HIGHEST_GENETIC_VARIANCE	32	-0.355251	-0.817974	0.762102	1
GAVIN_FOXP3_TARGETS_CLUSTER_P7	78	-0.311812	-0.817609	0.796093	1
AGARWAL_AKT_PATHWAY_TARGETS	11	-0.426181	-0.817373	0.693443	1
BILD_E2F3_ONCOGENIC_SIGNATURE	220	-0.289326	-0.81715	0.889706	1
LIN_NPAS4_TARGETS_DN	52	-0.330206	-0.81656	0.778616	1
STARK_BRAIN_22Q11_DELETION	9	-0.45549	-0.81592	0.721865	1
MILI_PSEUDOPODIA	45	-0.333605	-0.815839	0.773316	1
SMID_BREAST_CANCER_RELAPSE_IN_BRAIN_UP	27	-0.361169	-0.815347	0.743066	1
MIKKELSEN_MCV6_LCP_WITH_H3K4ME3	124	-0.298219	-0.814794	0.852679	1
DITTMER_PTHLH_TARGETS_UP	104	-0.302497	-0.814663	0.832207	1
DACOSTA_UV_RESPONSE_VIA_ERCC3_XPCS_DN	79	-0.310169	-0.813557	0.79733	1
SCHLOSSER_SERUM_RESPONSE_AUGMENTED_BY_MYC	98	-0.302645	-0.813476	0.830035	1
RUTELLA_RESPONSE_TO_HGF_VS_CSF2RB_AND_IL4_UP	354	-0.278971	-0.813436	0.940816	1
WU_HBX_TARGETS_2_UP	20	-0.382622	-0.813198	0.747706	1
MANNE_COVID19_COMBINED_COHORT_VS_HEALTHY_DONOR_PLATELETS_UP	137	-0.292773	-0.812295	0.868889	1
ELLWOOD_MYC_TARGETS_DN	38	-0.342744	-0.810896	0.764706	1
LU_EZH2_TARGETS_DN	341	-0.278146	-0.809688	0.927835	1
RIZKI_TUMOR_INVASIVENESS_2D_DN	50	-0.322917	-0.808641	0.784211	1
JIANG_AGING_CEREBRAL_CORTEX_UP	28	-0.355295	-0.808611	0.731812	1
YOSHIMURA_MAPK8_TARGETS_DN	331	-0.276706	-0.807893	0.921244	1
HAMAI_APOPTOSIS_VIA_TRAIL_UP	602	-0.275299	-0.807524	0.954819	1
MCCABE_BOUND_BY_HOXC6	296	-0.281596	-0.807007	0.923633	1
JOSEPH_RESPONSE_TO_SODIUM_BUTYRATE_UP	26	-0.356467	-0.806857	0.763533	1
MIYAGAWA_TARGETS_OF_EWSR1_ETS_FUSIONS_UP	231	-0.281968	-0.806582	0.901274	1
MATZUK_PREOVULATORY_FOLLICLE	8	-0.450533	-0.806572	0.731624	1
LEIN_OLIGODENDROCYTE_MARKERS	61	-0.31186	-0.806309	0.809465	1
KAYO_CALORIE_RESTRICTION_MUSCLE_UP	79	-0.307047	-0.806044	0.822353	1
HAN_SATB1_TARGETS_DN	317	-0.279317	-0.805914	0.911704	1
XU_GH1_AUTOCRINE_TARGETS_DN	115	-0.295083	-0.804754	0.840779	1
YANG_BREAST_CANCER_ESR1_DN	19	-0.381573	-0.80474	0.737389	1
JAERVINEN_AMPLIFIED_IN_LARYNGEAL_CANCER	37	-0.33728	-0.804591	0.763852	1
FIGUEROA_AML_METHYLATION_CLUSTER_6_UP	113	-0.297622	-0.804461	0.852113	1
WONG_ADULT_TISSUE_STEM_MODULE	629	-0.27348	-0.804012	0.969849	1
YAGI_AML_WITH_T_8_21_TRANSLOCATION	304	-0.277114	-0.803845	0.929376	1
MULLIGHAN_MLL_SIGNATURE_2_DN	229	-0.281688	-0.803569	0.900634	1
PAL_PRMT5_TARGETS_DN	22	-0.368167	-0.803313	0.763504	1
RIZKI_TUMOR_INVASIVENESS_2D_UP	58	-0.322386	-0.803084	0.807107	1
ENK_UV_RESPONSE_KERATINOCYTE_DN	452	-0.274192	-0.802886	0.950405	1
LIM_MAMMARY_STEM_CELL_UP	431	-0.275841	-0.8026	0.951219	1
VILIMAS_NOTCH1_TARGETS_DN	15	-0.403952	-0.801577	0.762058	1
ALCALAY_AML_BY_NPM1_LOCALIZATION_UP	112	-0.295709	-0.80142	0.871707	1
PELLICCIOTTA_HDAC_IN_ANTIGEN_PRESENTATION_DN	46	-0.329444	-0.801015	0.8	1
ZWANG_DOWN_BY_2ND_EGF_PULSE	160	-0.28738	-0.800469	0.865639	1
SENESE_HDAC1_AND_HDAC2_TARGETS_DN	194	-0.280892	-0.799461	0.88877	1
RAHMAN_TP53_TARGETS_PHOSPHORYLATED	20	-0.375145	-0.799399	0.78125	1
XIE_ST_HSC_S1PR3_OE_DN	12	-0.419103	-0.799272	0.75748	1
DELASERNA_MYOD_TARGETS_UP	86	-0.30246	-0.798544	0.845224	1
MYLLYKANGAS_AMPLIFICATION_HOT_SPOT_17	17	-0.385737	-0.797611	0.761261	1
KIM_GERMINAL_CENTER_T_HELPER_UP	55	-0.315103	-0.797336	0.819797	1
DAZARD_RESPONSE_TO_UV_NHEK_UP	166	-0.286065	-0.797182	0.886813	1
TANAKA_METHYLATED_IN_ESOPHAGEAL_CARCINOMA	57	-0.314107	-0.796915	0.823383	1
BOGNI_TREATMENT_RELATED_MYELOID_LEUKEMIA_DN	27	-0.355972	-0.796393	0.768222	1
GAUSSMANN_MLL_AF4_FUSION_TARGETS_G_UP	182	-0.282593	-0.796295	0.900217	1
NAKAMURA_TUMOR_ZONE_PERIPHERAL_VS_CENTRAL_DN	517	-0.270533	-0.796281	0.965657	1
POS_RESPONSE_TO_HISTAMINE_DN	11	-0.420484	-0.794975	0.744783	1
HOQUE_METHYLATED_IN_CANCER	44	-0.329565	-0.794844	0.798153	1
VANHARANTA_UTERINE_FIBROID_WITH_7Q_DELETION_UP	65	-0.311371	-0.794838	0.831089	1
GENTILE_RESPONSE_CLUSTER_D3	50	-0.323002	-0.79482	0.814433	1
LIU_BREAST_CANCER	22	-0.369945	-0.794716	0.750359	1
WINTER_HYPOXIA_METAGENE	218	-0.279046	-0.794681	0.91281	1
ODONNELL_METASTASIS_DN	18	-0.378036	-0.794462	0.753846	1
HOWLIN_CITED1_TARGETS_1_DN	30	-0.344802	-0.794252	0.796143	1
CHIARADONNA_NEOPLASTIC_TRANSFORMATION_CDC25_DN	143	-0.287059	-0.79417	0.880531	1
UZONYI_RESPONSE_TO_LEUKOTRIENE_AND_THROMBIN	34	-0.339174	-0.793512	0.780355	1
EPPERT_PROGENITOR	129	-0.28935	-0.793148	0.885135	1
HAN_JNK_SINGALING_DN	36	-0.33582	-0.793112	0.811842	1
BROWNE_HCMV_INFECTION_12HR_UP	90	-0.296385	-0.791496	0.862471	1
GRAHAM_CML_QUIESCENT_VS_NORMAL_QUIESCENT_DN	32	-0.343251	-0.791115	0.798898	1
WANG_CLIM2_TARGETS_DN	162	-0.282378	-0.791037	0.909389	1
WANG_NFKB_TARGETS	20	-0.368893	-0.790364	0.770893	1
VECCHI_GASTRIC_CANCER_ADVANCED_VS_EARLY_UP	153	-0.285742	-0.790164	0.891685	1
GINESTIER_BREAST_CANCER_ZNF217_AMPLIFIED_UP	64	-0.310912	-0.790116	0.826947	1
LI_CYTIDINE_ANALOG_PATHWAY	14	-0.399263	-0.79008	0.7632	1
TAKADA_GASTRIC_CANCER_COPY_NUMBER_DN	20	-0.37197	-0.789269	0.772727	1
BASSO_CD40_SIGNALING_DN	58	-0.312584	-0.788916	0.848912	1
BYSTRYKH_HEMATOPOIESIS_STEM_CELL_QTL_TRANS	640	-0.267625	-0.788902	0.97996	1
HOLLEMAN_VINCRISTINE_RESISTANCE_ALL_UP	26	-0.356531	-0.78878	0.792666	1
CREIGHTON_ENDOCRINE_THERAPY_RESISTANCE_5	414	-0.269203	-0.788182	0.967644	1
NAKAMURA_ADIPOGENESIS_EARLY_UP	48	-0.322026	-0.788	0.808901	1
ASTON_MAJOR_DEPRESSIVE_DISORDER_UP	39	-0.330423	-0.787732	0.796519	1
JINESH_BLEBBISHIELD_VS_LIVE_CONTROL_UP	284	-0.273008	-0.787427	0.945135	1
MITSIADES_RESPONSE_TO_APLIDIN_UP	371	-0.271931	-0.786775	0.95736	1
BAELDE_DIABETIC_NEPHROPATHY_DN	399	-0.270047	-0.786255	0.958502	1
CHIBA_RESPONSE_TO_TSA	41	-0.32956	-0.785959	0.80593	1
CERIBELLI_GENES_INACTIVE_AND_BOUND_BY_NFY	17	-0.383297	-0.785495	0.757862	1
ODONNELL_TFRC_TARGETS_UP	250	-0.274721	-0.784839	0.931842	1
HONMA_DOCETAXEL_RESISTANCE	32	-0.338208	-0.783949	0.779972	1
RHEIN_ALL_GLUCOCORTICOID_THERAPY_DN	344	-0.269882	-0.783811	0.965412	1
XU_HGF_TARGETS_REPRESSED_BY_AKT1_DN	50	-0.32385	-0.783727	0.807792	1
RIZ_ERYTHROID_DIFFERENTIATION_12HR	33	-0.338071	-0.783264	0.786198	1
WHITEHURST_PACLITAXEL_SENSITIVITY	28	-0.346017	-0.78236	0.808864	1
PEREZ_TP53_TARGETS	903	-0.263392	-0.781759	0.995996	1
RAO_BOUND_BY_SALL4_ISOFORM_B	418	-0.266954	-0.781323	0.963489	1
GARY_CD5_TARGETS_DN	410	-0.267274	-0.781215	0.969512	1
BLANCO_MELO_HUMAN_PARAINFLUENZA_VIRUS_3_INFECTION_A594_CELLS_DN	58	-0.307581	-0.781195	0.849747	1
BILBAN_B_CLL_LPL_DN	36	-0.331517	-0.781152	0.824161	1
SEITZ_NEOPLASTIC_TRANSFORMATION_BY_8P_DELETION_DN	26	-0.34897	-0.780009	0.79627	1
BONCI_TARGETS_OF_MIR15A_AND_MIR16_1	86	-0.292796	-0.779747	0.868171	1
LASTOWSKA_COAMPLIFIED_WITH_MYCN	29	-0.34612	-0.779628	0.804196	1
ELVIDGE_HYPOXIA_UP	157	-0.276748	-0.778828	0.892625	1
CHUNG_BLISTER_CYTOTOXICITY_UP	121	-0.28629	-0.777564	0.900565	1
WAMUNYOKOLI_OVARIAN_CANCER_LMP_UP	235	-0.270277	-0.776173	0.938429	1
KYNG_DNA_DAMAGE_DN	164	-0.275213	-0.775771	0.936737	1
OUILLETTE_CLL_13Q14_DELETION_DN	46	-0.315539	-0.774335	0.829016	1
LU_AGING_BRAIN_UP	236	-0.269346	-0.7736	0.937033	1
MONTERO_THYROID_CANCER_POOR_SURVIVAL_DN	9	-0.430032	-0.773563	0.779832	1
KIM_RESPONSE_TO_TSA_AND_DECITABINE_UP	80	-0.29407	-0.773411	0.881546	1
AKL_HTLV1_INFECTION_UP	27	-0.343386	-0.772329	0.823872	1
TCGA_GLIOBLASTOMA_COPY_NUMBER_DN	28	-0.346868	-0.771786	0.81363	1
MCCLUNG_DELTA_FOSB_TARGETS_2WK	35	-0.32684	-0.771043	0.818061	1
AMIT_EGF_RESPONSE_40_HELA	40	-0.321419	-0.770868	0.846049	1
ZHAN_MULTIPLE_MYELOMA_CD1_AND_CD2_DN	51	-0.310927	-0.770571	0.856589	1
BROWNE_HCMV_INFECTION_16HR_UP	195	-0.271329	-0.769947	0.943376	1
CREIGHTON_ENDOCRINE_THERAPY_RESISTANCE_2	308	-0.265463	-0.767684	0.96281	1
KYNG_DNA_DAMAGE_UP	178	-0.273625	-0.767633	0.928419	1
TIEN_INTESTINE_PROBIOTICS_24HR_UP	527	-0.260324	-0.767372	0.982828	1
HOOI_ST7_TARGETS_DN	93	-0.285964	-0.766842	0.892729	1
ODONNELL_METASTASIS_UP	50	-0.309666	-0.766559	0.85335	1
CASORELLI_ACUTE_PROMYELOCYTIC_LEUKEMIA_UP	130	-0.278235	-0.765309	0.908884	1
DAZARD_UV_RESPONSE_CLUSTER_G3	10	-0.413452	-0.765272	0.779051	1
NAKAMURA_ADIPOGENESIS_EARLY_DN	33	-0.32973	-0.765152	0.840382	1
DANG_BOUND_BY_MYC	928	-0.257022	-0.765099	0.997	1
SPIELMAN_LYMPHOBLAST_EUROPEAN_VS_ASIAN_2FC_DN	16	-0.379948	-0.76418	0.797583	1
WENG_POR_DOSAGE	13	-0.385489	-0.7636	0.816129	1
WALLACE_JAK2_TARGETS_UP	19	-0.359485	-0.762433	0.821006	1
AMUNDSON_RESPONSE_TO_ARSENITE	186	-0.269395	-0.762404	0.935205	1
MOROSETTI_FACIOSCAPULOHUMERAL_MUSCULAR_DISTROPHY_UP	18	-0.361285	-0.760296	0.816485	1
VALK_AML_CLUSTER_1	25	-0.345339	-0.758796	0.824713	1
TAKEDA_TARGETS_OF_NUP98_HOXA9_FUSION_8D_DN	138	-0.275203	-0.758519	0.931844	1
VIETOR_IFRD1_TARGETS	22	-0.355755	-0.756917	0.821683	1
VALK_AML_CLUSTER_2	22	-0.350482	-0.756827	0.83682	1
SU_LIVER	19	-0.361097	-0.756411	0.803161	1
SCHWAB_TARGETS_OF_BMYB_POLYMORPHIC_VARIANTS_DN	14	-0.375027	-0.755547	0.794948	1
MCLACHLAN_DENTAL_CARIES_DN	63	-0.295373	-0.755136	0.883605	1
BARRIER_COLON_CANCER_RECURRENCE_UP	37	-0.317362	-0.754555	0.852349	1
ZEILSTRA_CD44_TARGETS_UP	8	-0.425297	-0.753274	0.8	1
ELVIDGE_HYPOXIA_BY_DMOG_UP	123	-0.275509	-0.752801	0.931306	1
RUTELLA_RESPONSE_TO_HGF_UP	362	-0.256507	-0.752352	0.981707	1
ZHU_SKIL_TARGETS_UP	18	-0.363358	-0.751745	0.807122	1
RUTELLA_RESPONSE_TO_HGF_DN	212	-0.260133	-0.751094	0.966209	1
MOREAUX_MULTIPLE_MYELOMA_BY_TACI_DN	163	-0.269021	-0.75013	0.942478	1
GRAESSMANN_APOPTOSIS_BY_DOXORUBICIN_DN	1694	-0.251443	-0.749658	1	1
STEIN_ESRRA_TARGETS_RESPONSIVE_TO_ESTROGEN_UP	25	-0.338693	-0.749068	0.837535	1
LIU_PROSTATE_CANCER_UP	84	-0.283543	-0.748733	0.902959	1
BLANCO_MELO_COVID19_SARS_COV_2_INFECTION_A594_ACE2_EXPRESSING_CELLS_UP	360	-0.256078	-0.746945	0.985844	1
PECE_MAMMARY_STEM_CELL_DN	130	-0.271922	-0.745511	0.937429	1
SMITH_LIVER_CANCER	43	-0.30572	-0.743059	0.869063	1
HAHTOLA_MYCOSIS_FUNGOIDES_SKIN_UP	173	-0.265299	-0.742826	0.962882	1
DAWSON_METHYLATED_IN_LYMPHOMA_TCL1	38	-0.312051	-0.742565	0.89071	1
IVANOVA_HEMATOPOIESIS_STEM_CELL_AND_PROGENITOR	484	-0.253074	-0.742461	0.990927	1
NIKOLSKY_BREAST_CANCER_17Q21_Q25_AMPLICON	258	-0.25737	-0.741695	0.978125	1
BEIER_GLIOMA_STEM_CELL_DN	60	-0.29676	-0.741335	0.893168	1
ZHANG_RESPONSE_TO_IKK_INHIBITOR_AND_TNF_DN	95	-0.278161	-0.74073	0.927981	1
MYLLYKANGAS_AMPLIFICATION_HOT_SPOT_16	9	-0.413755	-0.740684	0.800676	1
WANG_CISPLATIN_RESPONSE_AND_XPC_DN	202	-0.260516	-0.740562	0.960888	1
BILANGES_SERUM_SENSITIVE_GENES	66	-0.28792	-0.739827	0.895	1
STAMBOLSKY_RESPONSE_TO_VITAMIN_D3_DN	18	-0.35696	-0.739105	0.839204	1
ZHENG_BOUND_BY_FOXP3	436	-0.25178	-0.738174	0.985901	1
SCHAEFFER_PROSTATE_DEVELOPMENT_AND_CANCER_BOX1_DN	10	-0.398196	-0.737516	0.818035	1
PASQUALUCCI_LYMPHOMA_BY_GC_STAGE_DN	153	-0.267074	-0.73653	0.951193	1
GOBERT_OLIGODENDROCYTE_DIFFERENTIATION_DN	978	-0.247494	-0.736442	0.999	1
LUI_TARGETS_OF_PAX8_PPARG_FUSION	31	-0.319955	-0.736165	0.851389	1
IVANOVA_HEMATOPOIESIS_INTERMEDIATE_PROGENITOR	123	-0.270222	-0.7356	0.961582	1
EPPERT_CE_HSC_LSC	31	-0.317529	-0.735233	0.880556	1
LUI_THYROID_CANCER_PAX8_PPARG_DN	43	-0.3039	-0.73475	0.875853	1
ZHAN_MULTIPLE_MYELOMA_CD1_AND_CD2_UP	79	-0.28348	-0.733627	0.926191	1
OSWALD_HEMATOPOIETIC_STEM_CELL_IN_COLLAGEN_GEL_DN	232	-0.25869	-0.733455	0.97234	1
NATSUME_RESPONSE_TO_INTERFERON_BETA_DN	44	-0.302694	-0.732187	0.886842	1
GRAESSMANN_RESPONSE_TO_MC_AND_SERUM_DEPRIVATION_DN	70	-0.284117	-0.73058	0.907035	1
BROWNE_HCMV_INFECTION_6HR_UP	43	-0.297136	-0.730433	0.893179	1
KRIGE_RESPONSE_TO_TOSEDOSTAT_6HR_UP	800	-0.245392	-0.729843	0.997998	1
COLDREN_GEFITINIB_RESISTANCE_UP	83	-0.278107	-0.729732	0.925355	1
GARGALOVIC_RESPONSE_TO_OXIDIZED_PHOSPHOLIPIDS_SALMON_DN	12	-0.37744	-0.728419	0.820968	1
JAZAG_TGFB1_SIGNALING_DN	26	-0.325554	-0.727146	0.877072	1
WANG_RECURRENT_LIVER_CANCER_UP	19	-0.347474	-0.72683	0.845599	1
SU_PLACENTA	15	-0.363767	-0.725909	0.85905	1
LIM_MAMMARY_LUMINAL_PROGENITOR_UP	38	-0.302777	-0.725059	0.88785	1
BILANGES_RAPAMYCIN_SENSITIVE_VIA_TSC1_AND_TSC2	67	-0.279454	-0.724454	0.931624	1
KESHELAVA_MULTIPLE_DRUG_RESISTANCE	68	-0.278893	-0.723525	0.930779	1
STEGMEIER_PREMITOTIC_CELL_CYCLE_REGULATORS	11	-0.38562	-0.722158	0.839024	1
HOEGERKORP_CD44_TARGETS_DIRECT_UP	20	-0.334107	-0.721806	0.860231	1
VALK_AML_CLUSTER_5	26	-0.324349	-0.72112	0.884393	1
GENTILE_UV_RESPONSE_CLUSTER_D9	24	-0.327362	-0.719852	0.863053	1
CHOI_ATL_STAGE_PREDICTOR	39	-0.29988	-0.719262	0.896921	1
OSMAN_BLADDER_CANCER_DN	353	-0.247263	-0.71898	0.996936	1
SHAFFER_IRF4_TARGETS_IN_ACTIVATED_B_LYMPHOCYTE	73	-0.277897	-0.718916	0.933002	1
IKEDA_MIR30_TARGETS_UP	116	-0.264328	-0.716913	0.971098	1
HOFFMANN_SMALL_PRE_BII_TO_IMMATURE_B_LYMPHOCYTE_UP	53	-0.286627	-0.716813	0.921493	1
YANG_BREAST_CANCER_ESR1_LASER_DN	44	-0.296089	-0.715787	0.922872	1
LEONARD_HYPOXIA	41	-0.300456	-0.7157	0.901485	1
WANG_RESPONSE_TO_FORSKOLIN_UP	20	-0.329961	-0.715077	0.863034	1
FUJII_YBX1_TARGETS_UP	30	-0.310532	-0.714891	0.909218	1
DIAZ_CHRONIC_MYELOGENOUS_LEUKEMIA_DN	92	-0.267376	-0.7138	0.950355	1
CHEN_LIVER_METABOLISM_QTL_CIS	78	-0.273994	-0.713348	0.941249	1
DAUER_STAT3_TARGETS_DN	38	-0.29973	-0.713091	0.910204	1
SCHLOSSER_MYC_TARGETS_AND_SERUM_RESPONSE_UP	46	-0.292717	-0.712379	0.899604	1
DARWICHE_PAPILLOMA_PROGRESSION_RISK	53	-0.28122	-0.709086	0.934615	1
BOYLAN_MULTIPLE_MYELOMA_D_DN	73	-0.271004	-0.708176	0.946848	1
ENGELMANN_CANCER_PROGENITORS_UP	46	-0.293011	-0.707234	0.919793	1
KYNG_RESPONSE_TO_H2O2_VIA_ERCC6_UP	33	-0.30615	-0.70575	0.896962	1
IIZUKA_LIVER_CANCER_PROGRESSION_G1_G2_DN	24	-0.322308	-0.704992	0.87909	1
BONOME_OVARIAN_CANCER_SURVIVAL_SUBOPTIMAL_DEBULKING	451	-0.241081	-0.704544	0.998993	1
BARRIER_CANCER_RELAPSE_TUMOR_SAMPLE_UP	14	-0.352724	-0.704246	0.855282	1
LEE_AGING_CEREBELLUM_DN	59	-0.284723	-0.704119	0.931164	1
MARSON_BOUND_BY_FOXP3_STIMULATED	881	-0.237181	-0.702071	1	1
LIU_TOPBP1_TARGETS	9	-0.38845	-0.700458	0.852487	1
PROVENZANI_METASTASIS_UP	164	-0.250897	-0.700037	0.988031	1
HAHTOLA_MYCOSIS_FUNGOIDES_CD4_DN	110	-0.256097	-0.699017	0.970149	1
ALCALA_APOPTOSIS	79	-0.265751	-0.694318	0.956109	1
WAGNER_APO2_SENSITIVITY	15	-0.345467	-0.693269	0.873887	1
FULCHER_INFLAMMATORY_RESPONSE_LECTIN_VS_LPS_DN	373	-0.237721	-0.692532	1	1
ROESSLER_LIVER_CANCER_METASTASIS_DN	48	-0.282695	-0.692457	0.954545	1
ZHAN_V1_LATE_DIFFERENTIATION_GENES_UP	31	-0.302882	-0.691971	0.913842	1
OSMAN_BLADDER_CANCER_UP	371	-0.239179	-0.691613	0.998992	1
HOWLIN_CITED1_TARGETS_2_UP	13	-0.354228	-0.690625	0.869702	1
VALK_AML_CLUSTER_3	29	-0.307268	-0.690504	0.913917	1
NEWMAN_ERCC6_TARGETS_DN	27	-0.299816	-0.690326	0.913044	1
LEE_METASTASIS_AND_ALTERNATIVE_SPLICING_DN	35	-0.29748	-0.68981	0.935047	1
TRAYNOR_RETT_SYNDROM_UP	35	-0.29185	-0.68948	0.924856	1
MOREAUX_B_LYMPHOCYTE_MATURATION_BY_TACI_DN	69	-0.268942	-0.68901	0.965728	1
PLASARI_TGFB1_SIGNALING_VIA_NFIC_10HR_DN	28	-0.305461	-0.688825	0.893855	1
LE_NEURONAL_DIFFERENTIATION_UP	15	-0.340104	-0.68872	0.899213	1
POMEROY_MEDULLOBLASTOMA_DESMOPLASIC_VS_CLASSIC_UP	50	-0.275165	-0.685384	0.925926	1
LI_PROSTATE_CANCER_EPIGENETIC	28	-0.305277	-0.684014	0.91679	1
PARK_OSTEOBLAST_DIFFERENTIATION_BY_PHENYLAMIL_UP	11	-0.361039	-0.68374	0.873457	1
KIM_MYCN_AMPLIFICATION_TARGETS_UP	72	-0.26485	-0.683408	0.968254	1
SCHLOSSER_MYC_AND_SERUM_RESPONSE_SYNERGY	31	-0.292171	-0.681652	0.913699	1
GAVIN_IL2_RESPONSIVE_FOXP3_TARGETS_UP	16	-0.339606	-0.681044	0.900602	1
ZHOU_TNF_SIGNALING_4HR	47	-0.275732	-0.679615	0.941799	1
MARSON_BOUND_BY_FOXP3_UNSTIMULATED	1072	-0.22939	-0.67935	1	1
BROWNE_HCMV_INFECTION_12HR_DN	87	-0.252548	-0.678477	0.96977	1
HWANG_PROSTATE_CANCER_MARKERS	23	-0.320348	-0.678468	0.915835	1
LIAN_NEUTROPHIL_GRANULE_CONSTITUENTS	18	-0.320854	-0.676384	0.914414	1
GOUYER_TUMOR_INVASIVENESS	8	-0.377934	-0.6756	0.842809	1
TIEN_INTESTINE_PROBIOTICS_2HR_UP	26	-0.301393	-0.674105	0.916786	1
YAO_TEMPORAL_RESPONSE_TO_PROGESTERONE_CLUSTER_14	136	-0.245956	-0.673922	0.993378	1
ZHAN_LATE_DIFFERENTIATION_GENES_DN	14	-0.33681	-0.673574	0.888179	1
LEE_DIFFERENTIATING_T_LYMPHOCYTE	163	-0.238922	-0.673185	0.997835	1
MATZUK_EMBRYONIC_GERM_CELL	13	-0.340726	-0.672066	0.906442	1
MILI_PSEUDOPODIA_CHEMOTAXIS_UP	79	-0.257933	-0.671588	0.975816	1
FIGUEROA_AML_METHYLATION_CLUSTER_3_DN	27	-0.297974	-0.671346	0.926081	1
MYLLYKANGAS_AMPLIFICATION_HOT_SPOT_23	19	-0.315436	-0.670686	0.895588	1
KIM_HYPOXIA	17	-0.329247	-0.670469	0.909798	1
ACOSTA_PROLIFERATION_INDEPENDENT_MYC_TARGETS_UP	77	-0.256048	-0.670067	0.98278	1
YU_MYC_TARGETS_DN	47	-0.274133	-0.669752	0.954424	1
KYNG_ENVIRONMENTAL_STRESS_RESPONSE_DN	17	-0.327571	-0.667927	0.91358	1
FARMER_BREAST_CANCER_CLUSTER_7	16	-0.328056	-0.666795	0.899213	1
BILANGES_RAPAMYCIN_SENSITIVE_GENES	36	-0.283773	-0.666582	0.940361	0.999983
KASLER_HDAC7_TARGETS_1_UP	170	-0.237409	-0.665855	0.995671	0.999587
RAMASWAMY_METASTASIS_UP	60	-0.263127	-0.659562	0.968711	1
DAZARD_UV_RESPONSE_CLUSTER_G5	9	-0.369603	-0.658429	0.903909	1
CASORELLI_APL_SECONDARY_VS_DE_NOVO_UP	35	-0.282271	-0.6566	0.95765	1
VANDESLUIS_COMMD1_TARGETS_GROUP_4_DN	11	-0.341107	-0.656541	0.919192	1
WILCOX_RESPONSE_TO_PROGESTERONE_DN	50	-0.264769	-0.656234	0.973111	1
KIM_LRRC3B_TARGETS	22	-0.301547	-0.655269	0.915328	1
RAMALHO_STEMNESS_UP	186	-0.234275	-0.654665	0.995676	1
LI_CISPLATIN_RESISTANCE_UP	22	-0.298445	-0.653803	0.922078	0.999716
HOLLEMAN_PREDNISOLONE_RESISTANCE_ALL_UP	19	-0.306809	-0.653457	0.917788	0.999065
HOFFMANN_SMALL_PRE_BII_TO_IMMATURE_B_LYMPHOCYTE_DN	32	-0.280335	-0.651871	0.942172	0.999054
WILLERT_WNT_SIGNALING	20	-0.304755	-0.646415	0.94186	1
TERAMOTO_OPN_TARGETS_CLUSTER_4	13	-0.330911	-0.645382	0.902477	1
WANG_IMMORTALIZED_BY_HOXA9_AND_MEIS1_UP	24	-0.290616	-0.642651	0.937591	1
KASLER_HDAC7_TARGETS_2_DN	28	-0.284136	-0.642437	0.947586	1
ELVIDGE_HIF1A_AND_HIF2A_TARGETS_DN	95	-0.241324	-0.642182	0.993015	0.999604
DITTMER_PTHLH_TARGETS_DN	61	-0.253698	-0.640736	0.985987	0.999433
NOUZOVA_TRETINOIN_AND_H4_ACETYLATION	125	-0.231624	-0.640145	0.998879	0.998891
DEBIASI_APOPTOSIS_BY_REOVIRUS_INFECTION_UP	264	-0.220735	-0.638749	0.998962	0.9987
MELLMAN_TUT1_TARGETS_UP	20	-0.30055	-0.63825	0.937879	0.998115
WEBER_METHYLATED_HCP_IN_FIBROBLAST_DN	10	-0.346657	-0.636341	0.915064	0.998094
MATTIOLI_MULTIPLE_MYELOMA_SUBGROUPS	12	-0.328451	-0.636308	0.910543	0.997298
SESTO_RESPONSE_TO_UV_C0	96	-0.235844	-0.634314	0.9942	0.99731
ROZANOV_MMP14_CORRELATED	11	-0.332575	-0.625383	0.913386	1
ZHU_CMV_24_HR_UP	75	-0.24189	-0.625136	0.985167	0.999288
KRASNOSELSKAYA_ILF3_TARGETS_UP	27	-0.281646	-0.623159	0.964789	0.999191
OZEN_MIR125B1_TARGETS	21	-0.283081	-0.616515	0.95421	1
CHEN_NEUROBLASTOMA_COPY_NUMBER_GAINS	41	-0.259938	-0.615265	0.978261	1
DEN_INTERACT_WITH_LCA5	25	-0.278941	-0.613489	0.972622	0.999994
TIEN_INTESTINE_PROBIOTICS_6HR_UP	46	-0.251172	-0.611658	0.984169	0.99977
SESTO_RESPONSE_TO_UV_C1	64	-0.242928	-0.60903	0.992556	0.999773
WENDT_COHESIN_TARGETS_UP	30	-0.267726	-0.608566	0.97249	0.999111
GOTTWEIN_TARGETS_OF_KSHV_MIR_K12_11	58	-0.239626	-0.605957	0.997546	0.99904
SAKAI_CHRONIC_HEPATITIS_VS_LIVER_CANCER_UP	77	-0.229334	-0.604715	0.994055	0.998585
HO_LIVER_CANCER_VASCULAR_INVASION	12	-0.316875	-0.601049	0.948304	0.998801
TAKAO_RESPONSE_TO_UVB_RADIATION_DN	93	-0.222657	-0.595739	1	0.999355
KIM_PTEN_TARGETS_UP	17	-0.292026	-0.594424	0.960294	0.998858
IBRAHIM_NRF1_UP	400	-0.202975	-0.594094	1	0.99814
STARK_HYPPOCAMPUS_22Q11_DELETION_DN	18	-0.283421	-0.591824	0.956781	0.99788
RAMJAUN_APOPTOSIS_BY_TGFB1_VIA_SMAD4_UP	10	-0.319074	-0.589972	0.934959	0.997488
PHONG_TNF_TARGETS_DN	8	-0.329904	-0.58633	0.933993	0.997502
SUZUKI_RESPONSE_TO_TSA_AND_DECITABINE_1B	9	-0.319499	-0.585691	0.946429	0.996842
CHEOK_RESPONSE_TO_HD_MTX_DN	22	-0.267171	-0.583634	0.973913	0.996475
WATANABE_ULCERATIVE_COLITIS_WITH_CANCER_UP	17	-0.286722	-0.580865	0.968037	0.996248
SAKAI_TUMOR_INFILTRATING_MONOCYTES_DN	75	-0.22187	-0.574195	0.998799	0.996722
SHARMA_PILOCYTIC_ASTROCYTOMA_LOCATION_UP	20	-0.268374	-0.574011	0.981873	0.995963
STEINER_ERYTHROCYTE_MEMBRANE_GENES	11	-0.303219	-0.571067	0.969404	0.995722
FLECHNER_PBL_KIDNEY_TRANSPLANT_REJECTED_VS_OK_DN	49	-0.233201	-0.570684	0.998676	0.99499
SEIDEN_MET_SIGNALING	19	-0.27173	-0.569524	0.98503	0.99441
NUNODA_RESPONSE_TO_DASATINIB_IMATINIB_DN	12	-0.297152	-0.566865	0.968304	0.994075
HASINA_NOL7_TARGETS_DN	13	-0.28769	-0.565367	0.972435	0.993526
ABE_VEGFA_TARGETS_2HR	23	-0.258033	-0.565111	0.987143	0.992779
GAZDA_DIAMOND_BLACKFAN_ANEMIA_MYELOID_UP	28	-0.249144	-0.557095	0.98878	0.993209
SOTIRIOU_BREAST_CANCER_GRADE_1_VS_3_DN	46	-0.227643	-0.55254	0.996032	0.993031
STEARMAN_LUNG_CANCER_EARLY_VS_LATE_UP	120	-0.201955	-0.551433	1	0.992388
ALONSO_METASTASIS_NEURAL_UP	17	-0.26867	-0.548826	0.980092	0.991938
GOERING_BLOOD_HDL_CHOLESTEROL_QTL_CIS	9	-0.304855	-0.542674	0.969551	0.991899
NAGY_PCAF_COMPONENTS_HUMAN	9	-0.300766	-0.542545	0.973899	0.99113
VERRECCHIA_RESPONSE_TO_TGFB1_C3	14	-0.273355	-0.535609	0.976994	0.991073
MIZUKAMI_HYPOXIA_UP	11	-0.275452	-0.507941	0.987382	0.9926
FUNG_IL2_SIGNALING_1	9	-0.280841	-0.507542	0.97541	0.991844
WANG_RESPONSE_TO_ANDROGEN_UP	26	-0.228037	-0.503314	0.994269	0.991319
HOFMANN_MYELODYSPLASTIC_SYNDROM_HIGH_RISK_UP	10	-0.261916	-0.490091	0.983845	0.991253
CHNG_MULTIPLE_MYELOMA_HYPERPLOID_DN	29	-0.20976	-0.478796	1	0.99098
HEDENFALK_BREAST_CANCER_BRACX_DN	18	-0.228575	-0.472875	0.995468	0.990436
WIKMAN_ASBESTOS_LUNG_CANCER_DN	26	-0.21121	-0.466565	0.997191	0.989884
WATANABE_ULCERATIVE_COLITIS_WITH_CANCER_DN	13	-0.241456	-0.466418	0.992163	0.989115
MEISSNER_NPC_ICP_WITH_H3K4ME3	19	-0.219363	-0.459985	0.997076	0.988544
PARK_HSC_VS_MULTIPOTENT_PROGENITORS_UP	16	-0.227297	-0.458964	0.995502	0.987805
PELLICCIOTTA_HDAC_IN_ANTIGEN_PRESENTATION_UP	64	-0.177947	-0.452425	1	0.987211
MEISSNER_BRAIN_ICP_WITH_H3K4ME3	24	-0.197872	-0.430012	0.998544	0.986903
PETRETTO_BLOOD_PRESSURE_DN	8	-0.242292	-0.426809	1	0.98619
ROSTY_CERVICAL_CANCER_PROLIFERATION_CLUSTER	138	0.810709	2.82621	0	0
KOBAYASHI_EGFR_SIGNALING_24HR_DN	242	0.73705	2.7788	0	0
FLORIO_NEOCORTEX_BASAL_RADIAL_GLIA_DN	174	0.767484	2.76712	0	0
BLANCO_MELO_BRONCHIAL_EPITHELIAL_CELLS_INFLUENZA_A_DEL_NS1_INFECTION_DN	156	0.771074	2.71779	0	0
SOTIRIOU_BREAST_CANCER_GRADE_1_VS_3_UP	147	0.749935	2.6878	0	0
MEBARKI_HCC_PROGENITOR_FZD8CRD_UP	455	0.638854	2.57799	0	0
NAKAYAMA_SOFT_TISSUE_TUMORS_PCA2_UP	77	0.805528	2.5767	0	0
GOBERT_OLIGODENDROCYTE_DIFFERENTIATION_UP	552	0.65725	2.5635	0	0
BURTON_ADIPOGENESIS_3	99	0.775289	2.56209	0	0
LE_EGR2_TARGETS_UP	103	0.751248	2.55749	0	0
ODONNELL_TFRC_TARGETS_DN	108	0.772591	2.53828	0	0
WHITFIELD_CELL_CYCLE_LITERATURE	44	0.859757	2.50696	0	0
SARRIO_EPITHELIAL_MESENCHYMAL_TRANSITION_UP	155	0.710253	2.48947	0	0
FISCHER_G2_M_CELL_CYCLE	225	0.68151	2.48512	0	0
KANG_DOXORUBICIN_RESISTANCE_UP	53	0.833789	2.47831	0	0
LEE_EARLY_T_LYMPHOCYTE_UP	91	0.76385	2.47683	0	0
SHEPARD_BMYB_TARGETS	60	0.814172	2.47659	0	0
CHIANG_LIVER_CANCER_SUBCLASS_PROLIFERATION_UP	165	0.680819	2.42653	0	0
DUTERTRE_ESTRADIOL_RESPONSE_24HR_UP	296	0.67352	2.42079	0	0
KONG_E2F3_TARGETS	90	0.735656	2.41365	0	0
GRAHAM_NORMAL_QUIESCENT_VS_NORMAL_DIVIDING_DN	82	0.72885	2.39941	0	0
ISHIDA_E2F_TARGETS	52	0.796854	2.39429	0	0
ZHOU_CELL_CYCLE_GENES_IN_IR_RESPONSE_6HR	83	0.73519	2.39321	0	0
LI_WILMS_TUMOR_VS_FETAL_KIDNEY_1_DN	152	0.681436	2.38715	0	0
VECCHI_GASTRIC_CANCER_EARLY_UP	359	0.644853	2.38599	0	0
WHITEFORD_PEDIATRIC_CANCER_MARKERS	111	0.708387	2.36589	0	0
POOLA_INVASIVE_BREAST_CANCER_UP	211	0.634648	2.36446	0	0
BASAKI_YBX1_TARGETS_UP	265	0.62736	2.35381	0	0
CROONQUIST_IL6_DEPRIVATION_DN	92	0.724817	2.35377	0	0
HOFFMANN_LARGE_TO_SMALL_PRE_BII_LYMPHOCYTE_UP	145	0.662223	2.35201	0	0
REICHERT_MITOSIS_LIN9_TARGETS	26	0.895235	2.35021	0	0
CROONQUIST_NRAS_SIGNALING_DN	68	0.750651	2.34972	0	0
YU_MYC_TARGETS_UP	43	0.806294	2.31489	0	0
MORI_LARGE_PRE_BII_LYMPHOCYTE_UP	82	0.719813	2.3134	0	0
WINNEPENNINCKX_MELANOMA_METASTASIS_UP	153	0.663938	2.31207	0	0
HORIUCHI_WTAP_TARGETS_DN	298	0.603854	2.30717	0	0
MOLENAAR_TARGETS_OF_CCND1_AND_CDK4_DN	56	0.758204	2.30659	0	0
FURUKAWA_DUSP6_TARGETS_PCI35_DN	65	0.756356	2.30242	0	0
MORI_PRE_BI_LYMPHOCYTE_UP	73	0.718695	2.29492	0	0
WHITFIELD_CELL_CYCLE_G2_M	183	0.642039	2.28426	0	0
GAVIN_FOXP3_TARGETS_CLUSTER_P6	80	0.71164	2.28292	0	0
ZHOU_CELL_CYCLE_GENES_IN_IR_RESPONSE_24HR	121	0.672541	2.28221	0	0
MORI_IMMATURE_B_LYMPHOCYTE_DN	86	0.688132	2.26617	0	0
SHEDDEN_LUNG_CANCER_POOR_SURVIVAL_A6	415	0.580762	2.25451	0	0
RUIZ_TNC_TARGETS_DN	134	0.661098	2.25438	0	0
BLUM_RESPONSE_TO_SALIRASIB_DN	322	0.592637	2.25035	0	0
MARKEY_RB1_ACUTE_LOF_UP	223	0.605897	2.24265	0	0
CHIARADONNA_NEOPLASTIC_TRANSFORMATION_KRAS_CDC25_UP	54	0.715337	2.2321	0	0
ODONNELL_TARGETS_OF_MYC_AND_TFRC_DN	43	0.777029	2.22681	0	0
LIN_APC_TARGETS	62	0.726879	2.19578	0	0
FARMER_BREAST_CANCER_CLUSTER_2	32	0.802262	2.18434	0	0
KHETCHOUMIAN_TRIM24_TARGETS_UP	44	0.75104	2.18212	0	0
FOURNIER_ACINAR_DEVELOPMENT_LATE_DN	21	0.875792	2.17219	0	4.76621e-05
RHODES_UNDIFFERENTIATED_CANCER	64	0.694868	2.15919	0	4.67795e-05
BENPORATH_PROLIFERATION	138	0.616273	2.15632	0	4.5929e-05
JAEGER_METASTASIS_UP	38	0.751296	2.15027	0	4.51088e-05
REN_BOUND_BY_E2F	55	0.709518	2.14681	0	4.43174e-05
GRAHAM_CML_DIVIDING_VS_NORMAL_QUIESCENT_UP	163	0.605032	2.14249	0	4.35533e-05
ZHAN_MULTIPLE_MYELOMA_PR_UP	42	0.758583	2.13782	0	4.28151e-05
NADERI_BREAST_CANCER_PROGNOSIS_UP	41	0.74852	2.13607	0	4.21016e-05
MITSIADES_RESPONSE_TO_APLIDIN_DN	238	0.581682	2.13486	0	4.14114e-05
BENPORATH_CYCLING_GENES	587	0.546489	2.13222	0	4.07434e-05
PUJANA_BREAST_CANCER_WITH_BRCA1_MUTATED_UP	52	0.721496	2.1308	0	4.00967e-05
KAMMINGA_EZH2_TARGETS	39	0.750299	2.126	0	3.94702e-05
MILI_PSEUDOPODIA_HAPTOTAXIS_DN	652	0.54427	2.10921	0	3.8863e-05
DESERT_STEM_CELL_HEPATOCELLULAR_CARCINOMA_SUBCLASS_UP	226	0.580554	2.10162	0	7.90194e-05
BENITEZ_GBM_PROTEASOME_INHIBITION_RESPONSE	44	0.723726	2.09667	0	7.784e-05
EGUCHI_CELL_CYCLE_RB1_TARGETS	22	0.836518	2.09601	0	7.66953e-05
HONRADO_BREAST_CANCER_BRCA1_VS_BRCA2	16	0.915947	2.09453	0	7.55838e-05
WANG_RESPONSE_TO_GSK3_INHIBITOR_SB216763_DN	333	0.542031	2.09184	0	7.4504e-05
FOURNIER_ACINAR_DEVELOPMENT_LATE_2	269	0.568005	2.08647	0	7.34547e-05
BURTON_ADIPOGENESIS_PEAK_AT_24HR	40	0.727361	2.08204	0	7.24345e-05
SONG_TARGETS_OF_IE86_CMV_PROTEIN	51	0.690461	2.07827	0	7.14422e-05
AMIT_EGF_RESPONSE_480_HELA	151	0.596591	2.07824	0	7.04768e-05
GLASS_IGF2BP1_CLIP_TARGETS_KNOCKDOWN_DN	113	0.610881	2.06387	0	0.000105179
HALMOS_CEBPA_TARGETS_DN	37	0.748973	2.06252	0	0.000103795
CHEMNITZ_RESPONSE_TO_PROSTAGLANDIN_E2_UP	132	0.599896	2.05995	0	0.000102447
VILLANUEVA_LIVER_CANCER_KRT19_UP	145	0.591064	2.05852	0	0.000101134
TANG_SENESCENCE_TP53_TARGETS_DN	48	0.708241	2.05281	0	0.000165802
GREENBAUM_E2A_TARGETS_UP	31	0.752581	2.04987	0	0.00016373
GALINDO_IMMUNE_RESPONSE_TO_ENTEROTOXIN	69	0.639041	2.04514	0	0.000161708
GOLDRATH_ANTIGEN_RESPONSE	309	0.551676	2.04352	0	0.000159736
MISSIAGLIA_REGULATED_BY_METHYLATION_DN	113	0.635009	2.04287	0	0.000157812
PYEON_HPV_POSITIVE_TUMORS_UP	76	0.635984	2.04253	0	0.000155933
VERRECCHIA_DELAYED_RESPONSE_TO_TGFB1	34	0.731061	2.04172	0	0.000154099
VERHAAK_GLIOBLASTOMA_MESENCHYMAL	201	0.563701	2.03996	0	0.000214043
ANDERSEN_CHOLANGIOCARCINOMA_CLASS2	117	0.590956	2.03896	0	0.000242726
PHONG_TNF_RESPONSE_VIA_P38_PARTIAL	146	0.571539	2.03735	0	0.000269767
WILCOX_RESPONSE_TO_PROGESTERONE_UP	131	0.598254	2.03038	0	0.000383646
WU_APOPTOSIS_BY_CDKN1A_VIA_TP53	49	0.694856	2.02532	0	0.00040773
CHIARADONNA_NEOPLASTIC_TRANSFORMATION_KRAS_UP	125	0.592381	2.02501	0	0.00040325
VANTVEER_BREAST_CANCER_METASTASIS_DN	101	0.596409	2.01794	0	0.000398867
LY_AGING_OLD_DN	53	0.666358	2.0155	0	0.000394578
HOLLERN_EMT_BREAST_TUMOR_DN	77	0.625873	2.01489	0	0.00039038
GARGALOVIC_RESPONSE_TO_OXIDIZED_PHOSPHOLIPIDS_TURQUOISE_DN	52	0.681133	2.01433	0	0.000386271
FUJII_YBX1_TARGETS_DN	185	0.54439	2.00815	0	0.000492423
PEDERSEN_METASTASIS_BY_ERBB2_ISOFORM_1	40	0.721599	2.00788	0	0.000487347
HU_GENOTOXIC_DAMAGE_4HR	34	0.725633	2.00749	0	0.000482374
SIMBULAN_PARP1_TARGETS_DN	16	0.867063	2.00679	0	0.000477501
MCBRYAN_PUBERTAL_BREAST_4_5WK_UP	217	0.539423	2.00479	0	0.000472726
TURASHVILI_BREAST_CARCINOMA_DUCTAL_VS_LOBULAR_UP	16	0.86855	2.00367	0	0.000519783
PUJANA_BRCA2_PCC_NETWORK	387	0.518988	2.00172	0	0.000514687
DIRMEIER_LMP1_RESPONSE_EARLY	57	0.654274	1.99943	0	0.00050969
SMID_BREAST_CANCER_LUMINAL_A_DN	16	0.885443	1.99514	0	0.000555757
GAL_LEUKEMIC_STEM_CELL_DN	185	0.560887	1.99446	0	0.000550465
BERENJENO_TRANSFORMED_BY_RHOA_UP	530	0.513737	1.99428	0	0.000545272
MILI_PSEUDOPODIA_CHEMOTAXIS_DN	409	0.5175	1.99346	0	0.000540176
LY_AGING_PREMATURE_DN	28	0.730054	1.99001	0	0.000584574
GINESTIER_BREAST_CANCER_ZNF217_AMPLIFIED_DN	297	0.525307	1.98826	0	0.000579211
SMIRNOV_RESPONSE_TO_IR_6HR_DN	102	0.590444	1.98658	0	0.000573945
FRASOR_RESPONSE_TO_SERM_OR_FULVESTRANT_DN	45	0.683513	1.98329	0	0.000615149
CHICAS_RB1_TARGETS_GROWING	224	0.533798	1.98193	0	0.000609657
LINDGREN_BLADDER_CANCER_CLUSTER_1_DN	339	0.527665	1.98074	0	0.000604262
KAUFFMANN_MELANOMA_RELAPSE_UP	59	0.644552	1.97771	0	0.000621405
BURTON_ADIPOGENESIS_8	79	0.618775	1.97568	0	0.000661681
JOHANSSON_GLIOMAGENESIS_BY_PDGFB_UP	56	0.64286	1.97036	0	0.000723385
KUNINGER_IGF1_VS_PDGFB_TARGETS_DN	44	0.685263	1.96403	0	0.000808322
BURTON_ADIPOGENESIS_PEAK_AT_8HR	38	0.70689	1.96245	0	0.000847001
AFFAR_YY1_TARGETS_DN	219	0.53953	1.9623	0	0.000839883
GEORGES_CELL_CYCLE_MIR192_TARGETS	60	0.638546	1.96069	0	0.000832884
AMIT_EGF_RESPONSE_120_HELA	62	0.645076	1.95975	0	0.000826
SHEPARD_BMYB_MORPHOLINO_DN	162	0.552478	1.95752	0	0.000841439
WANG_CISPLATIN_RESPONSE_AND_XPC_UP	141	0.555268	1.95739	0	0.000834598
BURTON_ADIPOGENESIS_2	69	0.627834	1.95693	0	0.000849361
SENGUPTA_NASOPHARYNGEAL_CARCINOMA_UP	277	0.529869	1.95284	0	0.000885162
SHEPARD_CRASH_AND_BURN_MUTANT_DN	150	0.551806	1.95169	0	0.000940762
GU_PDEF_TARGETS_DN	28	0.731186	1.95023	0.00353357	0.000933354
MUELLER_PLURINET	278	0.515983	1.94008	0	0.00125141
PUJANA_BREAST_CANCER_LIT_INT_NETWORK	98	0.580972	1.9366	0	0.00134289
MARKEY_RB1_CHRONIC_LOF_UP	108	0.577765	1.93419	0	0.00135241
GOTZMANN_EPITHELIAL_TO_MESENCHYMAL_TRANSITION_UP	68	0.614839	1.93031	0	0.0015256
KIM_WT1_TARGETS_UP	205	0.522807	1.93026	0	0.00151404
BENPORATH_ES_2	29	0.722859	1.92895	0	0.00150266
RIEGE_DELTANP63_DIRECT_TARGETS_UP	120	0.568175	1.92801	0	0.00152985
WILENSKY_RESPONSE_TO_DARAPLADIB	27	0.746042	1.92569	0	0.00159515
LUI_THYROID_CANCER_PAX8_PPARG_UP	38	0.667451	1.92543	0	0.00158343
SUNG_METASTASIS_STROMA_DN	45	0.665646	1.9237	0	0.00159068
AMIT_SERUM_RESPONSE_60_MCF10A	55	0.620754	1.92348	0	0.00157915
CROONQUIST_NRAS_VS_STROMAL_STIMULATION_DN	87	0.579719	1.91554	0	0.00189358
MARSON_BOUND_BY_E2F4_UNSTIMULATED	643	0.515392	1.91445	0	0.00191754
LI_WILMS_TUMOR_ANAPLASTIC_UP	16	0.829856	1.91333	0.00289017	0.00201521
MURAKAMI_UV_RESPONSE_6HR_UP	28	0.734363	1.91286	0	0.0020194
FINETTI_BREAST_CANCER_KINOME_RED	16	0.845568	1.91248	0	0.00200528
XU_HGF_SIGNALING_NOT_VIA_AKT1_48HR_DN	16	0.822654	1.91099	0.0026738	0.00204386
WEIGEL_OXIDATIVE_STRESS_BY_HNE_AND_H2O2	36	0.701358	1.91071	0	0.00202977
KANNAN_TP53_TARGETS_UP	47	0.640247	1.90596	0	0.00219579
HOFMANN_MYELODYSPLASTIC_SYNDROM_LOW_RISK_DN	24	0.734809	1.90297	0	0.00230523
BURTON_ADIPOGENESIS_7	48	0.653209	1.90267	0	0.00230833
LOPEZ_MESOTELIOMA_SURVIVAL_TIME_UP	14	0.855486	1.90187	0	0.00231094
MORI_LARGE_PRE_BII_LYMPHOCYTE_DN	53	0.626186	1.90002	0	0.00238198
VERNELL_RETINOBLASTOMA_PATHWAY_UP	70	0.596428	1.89928	0	0.00243709
BOYAULT_LIVER_CANCER_SUBCLASS_G123_UP	43	0.649563	1.89217	0	0.00269593
WU_CELL_MIGRATION	143	0.543007	1.89007	0	0.00271219
CUI_TCF21_TARGETS_2_UP	389	0.489427	1.8892	0	0.00271155
NUNODA_RESPONSE_TO_DASATINIB_IMATINIB_UP	29	0.724348	1.88656	0	0.00279537
HELLER_SILENCED_BY_METHYLATION_UP	196	0.522077	1.88635	0	0.00277745
PUJANA_XPRSS_INT_NETWORK	162	0.538398	1.88521	0	0.002841
GERHOLD_ADIPOGENESIS_DN	60	0.60548	1.88511	0	0.00282302
DELYS_THYROID_CANCER_UP	367	0.486043	1.87744	0	0.00317262
BARIS_THYROID_CANCER_DN	54	0.607819	1.87665	0	0.00318588
BROWNE_HCMV_INFECTION_2HR_DN	45	0.637532	1.87653	0	0.0031661
NAGASHIMA_NRG1_SIGNALING_UP	156	0.525927	1.87642	0	0.00314655
WEST_ADRENOCORTICAL_TUMOR_MARKERS_UP	20	0.795715	1.86958	0	0.00353554
GENTILE_UV_LOW_DOSE_UP	23	0.745668	1.86389	0	0.00390258
HUANG_FOXA2_TARGETS_DN	31	0.708422	1.86187	0	0.00402452
RYAN_MANTLE_CELL_LYMPHOMA_NOTCH_DIRECT_UP	131	0.539506	1.85956	0	0.00415749
LANDIS_ERBB2_BREAST_TUMORS_324_UP	140	0.526454	1.85263	0	0.00452525
NAGASHIMA_EGF_SIGNALING_UP	54	0.615603	1.8502	0	0.00460859
LY_AGING_MIDDLE_DN	15	0.811343	1.84932	0	0.00469018
BOYAULT_LIVER_CANCER_SUBCLASS_G23_UP	50	0.612186	1.84545	0	0.00503596
SASSON_RESPONSE_TO_FORSKOLIN_DN	81	0.577509	1.84434	0	0.00514506
PETROVA_PROX1_TARGETS_UP	25	0.718593	1.84356	0	0.00519257
HUMMERICH_SKIN_CANCER_PROGRESSION_UP	74	0.574798	1.84005	0	0.00543707
RIZ_ERYTHROID_DIFFERENTIATION_HBZ	28	0.714453	1.84001	0	0.00542072
WANG_METHYLATED_IN_BREAST_CANCER	31	0.696913	1.83636	0	0.00577809
VERRECCHIA_RESPONSE_TO_TGFB1_C2	21	0.729109	1.83351	0	0.00603128
HOSHIDA_LIVER_CANCER_SUBCLASS_S1	216	0.504622	1.8324	0	0.006191
SARTIPY_NORMAL_AT_INSULIN_RESISTANCE_UP	28	0.698388	1.83177	0	0.00625971
MCBRYAN_PUBERTAL_BREAST_3_4WK_UP	175	0.509988	1.83058	0	0.00638476
VERRECCHIA_EARLY_RESPONSE_TO_TGFB1	54	0.609757	1.82996	0	0.00639529
CAIRO_HEPATOBLASTOMA_CLASSES_UP	579	0.459363	1.82617	0	0.00685324
AIGNER_ZEB1_TARGETS	25	0.712902	1.82565	0	0.00684497
SASSON_RESPONSE_TO_GONADOTROPHINS_DN	82	0.573482	1.82501	0	0.00690959
THILLAINADESAN_ZNF217_TARGETS_UP	41	0.64008	1.82478	0	0.00688622
BORLAK_LIVER_CANCER_EGF_UP	46	0.615094	1.82441	0	0.00687695
NOJIMA_SFRP2_TARGETS_DN	19	0.771111	1.82339	0	0.00696535
KUMAMOTO_RESPONSE_TO_NUTLIN_3A_DN	10	0.91086	1.82264	0	0.00702516
GRAHAM_CML_QUIESCENT_VS_NORMAL_QUIESCENT_UP	74	0.575497	1.81931	0	0.00743895
MAYBURD_RESPONSE_TO_L663536_UP	25	0.724434	1.81569	0	0.00784666
ABRAMSON_INTERACT_WITH_AIRE	39	0.641416	1.81406	0	0.00794389
BASSO_CD40_SIGNALING_UP	83	0.572732	1.81211	0	0.00816208
GINESTIER_BREAST_CANCER_20Q13_AMPLIFICATION_DN	163	0.51213	1.81089	0	0.00824526
RHODES_CANCER_META_SIGNATURE	62	0.598315	1.80932	0	0.00835382
YAMAZAKI_TCEB3_TARGETS_DN	175	0.505128	1.80854	0	0.00845852
FERREIRA_EWINGS_SARCOMA_UNSTABLE_VS_STABLE_UP	148	0.509474	1.80852	0	0.00841514
WHITFIELD_CELL_CYCLE_G1_S	115	0.526579	1.80792	0	0.00841328
LANDIS_BREAST_CANCER_PROGRESSION_UP	40	0.632473	1.80789	0	0.00837057
DORN_ADENOVIRUS_INFECTION_24HR_DN	37	0.656053	1.80437	0	0.00876176
SASAKI_ADULT_T_CELL_LEUKEMIA	150	0.513164	1.79997	0	0.00931591
BHATTACHARYA_EMBRYONIC_STEM_CELL	73	0.571859	1.7973	0	0.00975442
WANG_BARRETTS_ESOPHAGUS_AND_ESOPHAGUS_CANCER_DN	27	0.692073	1.79364	0.00323625	0.0102255
POMEROY_MEDULLOBLASTOMA_PROGNOSIS_DN	40	0.630803	1.79285	0	0.0102263
MAHADEVAN_GIST_MORPHOLOGICAL_SWITCH	14	0.813403	1.78989	0.00266667	0.0106691
NEMETH_INFLAMMATORY_RESPONSE_LPS_UP	77	0.557621	1.78493	0	0.0113608
DAZARD_UV_RESPONSE_CLUSTER_G2	17	0.766995	1.7841	0.0060241	0.0114971
PASINI_SUZ12_TARGETS_DN	297	0.472978	1.78393	0	0.0114669
DORN_ADENOVIRUS_INFECTION_32HR_DN	34	0.641083	1.78278	0	0.0116529
NEWMAN_ERCC6_TARGETS_UP	18	0.757634	1.78229	0	0.0116359
SHETH_LIVER_CANCER_VS_TXNIP_LOSS_PAM1	221	0.48385	1.78153	0	0.0117181
BENNETT_SYSTEMIC_LUPUS_ERYTHEMATOSUS	21	0.7226	1.78027	0.00330033	0.0119393
GHO_ATF5_TARGETS_DN	15	0.795464	1.77966	0.00306748	0.0119837
ALTEMEIER_RESPONSE_TO_LPS_WITH_MECHANICAL_VENTILATION	100	0.536436	1.77807	0	0.0121891
ICHIBA_GRAFT_VERSUS_HOST_DISEASE_35D_UP	116	0.518238	1.77803	0	0.0121319
DOANE_BREAST_CANCER_CLASSES_DN	29	0.678536	1.77424	0	0.0127662
SCIBETTA_KDM5B_TARGETS_DN	75	0.563001	1.77328	0	0.0128895
ZAMORA_NOS2_TARGETS_UP	51	0.590209	1.77285	0.00921659	0.0129036
XU_AKT1_TARGETS_6HR	19	0.747341	1.77144	0.00285714	0.0131467
SMID_BREAST_CANCER_BASAL_UP	485	0.450591	1.77049	0	0.0131483
SATO_SILENCED_EPIGENETICALLY_IN_PANCREATIC_CANCER	24	0.685529	1.76798	0	0.0135489
RICKMAN_METASTASIS_DN	221	0.48637	1.76687	0	0.0137502
DORMOY_ELAVL1_TARGETS	14	0.79862	1.76672	0	0.0137121
HUANG_DASATINIB_SENSITIVITY_UP	74	0.559814	1.76573	0	0.01383
PLASARI_TGFB1_TARGETS_10HR_UP	181	0.498758	1.76459	0	0.0140257
JIANG_TIP30_TARGETS_DN	19	0.736633	1.76158	0.00574713	0.0146953
BURTON_ADIPOGENESIS_PEAK_AT_16HR	39	0.63078	1.75831	0.0037037	0.0152935
LU_TUMOR_VASCULATURE_UP	26	0.674693	1.75805	0.0135593	0.0152589
ZHENG_GLIOBLASTOMA_PLASTICITY_UP	222	0.48471	1.75778	0	0.0152963
BAKER_HEMATOPOIESIS_STAT3_TARGETS	15	0.783643	1.75666	0.00280112	0.0155517
SCIAN_CELL_CYCLE_TARGETS_OF_TP53_AND_TP73_DN	22	0.700358	1.75309	0	0.0163335
ZWANG_CLASS_1_TRANSIENTLY_INDUCED_BY_EGF	416	0.437749	1.75187	0	0.0164691
HUPER_BREAST_BASAL_VS_LUMINAL_UP	30	0.666461	1.75147	0.00362319	0.0164796
SANSOM_APC_TARGETS_UP	112	0.518037	1.75125	0	0.0164433
BOYAULT_LIVER_CANCER_SUBCLASS_G5_DN	24	0.703107	1.7512	0.0102389	0.0163949
FAELT_B_CLL_WITH_VH3_21_UP	43	0.599603	1.74938	0	0.0167558
LEI_HOXC8_TARGETS_DN	16	0.753162	1.74929	0	0.0166845
LI_INDUCED_T_TO_NATURAL_KILLER_UP	273	0.471419	1.74928	0	0.0166138
CHEN_ETV5_TARGETS_TESTIS	16	0.755037	1.74913	0.00309598	0.0165769
VANHARANTA_UTERINE_FIBROID_UP	37	0.633541	1.74911	0	0.0165072
ZHANG_PROLIFERATING_VS_QUIESCENT	47	0.587467	1.74741	0	0.0167914
LEE_LIVER_CANCER_SURVIVAL_DN	162	0.491739	1.74668	0	0.0168848
WHITFIELD_CELL_CYCLE_G2	155	0.502342	1.74643	0	0.0168364
HAHTOLA_MYCOSIS_FUNGOIDES_SKIN_DN	25	0.677125	1.74611	0	0.0168317
BENPORATH_ES_CORE_NINE_CORRELATED	92	0.52827	1.7424	0	0.0175766
HUMMERICH_MALIGNANT_SKIN_TUMOR_UP	11	0.847555	1.74184	0.00280112	0.0176909
WHITFIELD_CELL_CYCLE_M_G1	112	0.510719	1.74164	0	0.0176931
LIAN_LIPA_TARGETS_3M	50	0.587408	1.74118	0.00411523	0.0177287
ROSS_AML_WITH_CBFB_MYH11_FUSION	43	0.603591	1.74003	0	0.0179124
HOLLEMAN_VINCRISTINE_RESISTANCE_ALL_DN	20	0.726631	1.73963	0.003125	0.0179792
RODWELL_AGING_KIDNEY_UP	403	0.463662	1.73828	0	0.0181841
PATIL_LIVER_CANCER	585	0.434008	1.73477	0	0.018986
MARZEC_IL2_SIGNALING_UP	100	0.518756	1.73352	0	0.0191907
QI_HYPOXIA_TARGETS_OF_HIF1A_AND_FOXA2	33	0.638038	1.73342	0.00413223	0.0191561
DIRMEIER_LMP1_RESPONSE_LATE_UP	51	0.579296	1.73122	0	0.0197377
ONO_AML1_TARGETS_DN	31	0.638553	1.72895	0.00392157	0.0202749
KENNY_CTNNB1_TARGETS_UP	48	0.589249	1.72889	0.004329	0.0201953
BOYLAN_MULTIPLE_MYELOMA_C_CLUSTER_DN	26	0.642284	1.72857	0	0.020188
IZADPANAH_STEM_CELL_ADIPOSE_VS_BONE_UP	109	0.51153	1.72811	0	0.0202224
LUI_THYROID_CANCER_CLUSTER_1	46	0.586085	1.72659	0	0.0204715
PEDERSEN_TARGETS_OF_611CTF_ISOFORM_OF_ERBB2	64	0.561484	1.72501	0	0.0207403
LIAO_METASTASIS	473	0.452308	1.72478	0	0.0207412
AUNG_GASTRIC_CANCER	39	0.613314	1.724	0	0.0209349
GEISS_RESPONSE_TO_DSRNA_UP	36	0.628112	1.71998	0.00408163	0.0218768
LEE_LIVER_CANCER_HEPATOBLAST	13	0.779632	1.7185	0.00271003	0.0221675
ZHAN_MULTIPLE_MYELOMA_LB_DN	33	0.61905	1.71786	0.00371747	0.0222832
JECHLINGER_EPITHELIAL_TO_MESENCHYMAL_TRANSITION_UP	63	0.559388	1.71763	0	0.0222982
WANG_TNF_TARGETS	16	0.74271	1.71588	0.0138889	0.022621
WORSCHECH_TUMOR_EVASION_AND_TOLEROGENICITY_UP	19	0.714382	1.71409	0	0.0231392
WEIGEL_OXIDATIVE_STRESS_BY_TBH_AND_H2O2	33	0.637943	1.71371	0.00775194	0.0231616
HOFFMANN_PRE_BI_TO_LARGE_PRE_BII_LYMPHOCYTE_DN	64	0.55058	1.71219	0	0.0234656
PETROVA_ENDOTHELIUM_LYMPHATIC_VS_BLOOD_UP	122	0.512254	1.70981	0	0.0240527
DAZARD_UV_RESPONSE_CLUSTER_G28	10	0.846915	1.70961	0.00260417	0.0240325
DAZARD_UV_RESPONSE_CLUSTER_G6	137	0.484013	1.70825	0	0.0243019
PARK_TRETINOIN_RESPONSE_AND_PML_RARA_FUSION	28	0.644301	1.70722	0.00346021	0.0245216
KOKKINAKIS_METHIONINE_DEPRIVATION_48HR_UP	121	0.506659	1.70699	0	0.02448
LINDGREN_BLADDER_CANCER_CLUSTER_3_UP	297	0.454935	1.70655	0	0.0244966
VILIMAS_NOTCH1_TARGETS_UP	36	0.610006	1.70618	0	0.0245311
BILD_HRAS_ONCOGENIC_SIGNATURE	207	0.469199	1.70536	0	0.0246202
THEILGAARD_NEUTROPHIL_AT_SKIN_WOUND_UP	67	0.540895	1.70489	0	0.0246836
QI_PLASMACYTOMA_UP	216	0.466477	1.70359	0	0.0250754
ABRAHAM_ALPC_VS_MULTIPLE_MYELOMA_DN	20	0.719162	1.7034	0.00906344	0.0250798
MASSARWEH_RESPONSE_TO_ESTRADIOL	52	0.562167	1.70326	0.00483092	0.0250279
PYEON_CANCER_HEAD_AND_NECK_VS_CERVICAL_UP	168	0.48288	1.70323	0	0.024948
VERRECCHIA_RESPONSE_TO_TGFB1_C5	20	0.717673	1.70304	0.00990099	0.0249629
LU_TUMOR_ANGIOGENESIS_UP	25	0.65913	1.70231	0.00692042	0.0250425
COULOUARN_TEMPORAL_TGFB1_SIGNATURE_UP	99	0.502117	1.69904	0	0.0261451
WONG_EMBRYONIC_STEM_CELL_CORE	325	0.458943	1.69854	0	0.0262097
KAN_RESPONSE_TO_ARSENIC_TRIOXIDE	98	0.513433	1.69839	0	0.026174
LEE_LIVER_CANCER_MYC_E2F1_UP	49	0.573437	1.69652	0	0.0266479
KRIEG_HYPOXIA_VIA_KDM3A	44	0.580918	1.69648	0	0.0265651
LOPEZ_MESOTHELIOMA_SURVIVAL_OVERALL_DN	13	0.790901	1.696	0.0078329	0.0265924
HOLLEMAN_VINCRISTINE_RESISTANCE_B_ALL_DN	16	0.741188	1.69588	0.0058309	0.0265459
MARKS_HDAC_TARGETS_DN	13	0.776533	1.69583	0.0101266	0.0264641
SANSOM_APC_TARGETS_REQUIRE_MYC	208	0.464464	1.69539	0	0.0265164
DEBIASI_APOPTOSIS_BY_REOVIRUS_INFECTION_DN	255	0.454411	1.6951	0	0.0264992
FERRANDO_TAL1_NEIGHBORS	15	0.738271	1.69506	0.0140449	0.0264094
HUMMEL_BURKITTS_LYMPHOMA_UP	37	0.60043	1.69502	0.00409836	0.0263201
SATO_SILENCED_BY_METHYLATION_IN_PANCREATIC_CANCER_2	30	0.633296	1.69371	0.00787402	0.0267279
SPIRA_SMOKERS_LUNG_CANCER_DN	11	0.797422	1.69265	0.00817439	0.0270494
FRIDMAN_SENESCENCE_UP	74	0.532205	1.69212	0	0.0271164
DAVICIONI_PAX_FOXO1_SIGNATURE_IN_ARMS_UP	53	0.572369	1.68992	0.00438597	0.0277491
NOUSHMEHR_GBM_SOMATIC_MUTATED	9	0.862087	1.68816	0.0128535	0.0282459
BONOME_OVARIAN_CANCER_POOR_SURVIVAL_DN	20	0.678158	1.68779	0.00303951	0.0282559
HINATA_NFKB_TARGETS_FIBROBLAST_UP	67	0.53087	1.68714	0	0.0284233
DORN_ADENOVIRUS_INFECTION_32HR_UP	10	0.821172	1.6847	0.0103896	0.0291591
GAURNIER_PSMD4_TARGETS	42	0.579558	1.68256	0.0083682	0.0299285
LEI_HOXC8_TARGETS_UP	11	0.816567	1.67962	0.00292398	0.0309423
XU_HGF_TARGETS_INDUCED_BY_AKT1_48HR_UP	12	0.796922	1.67906	0.0110497	0.0310314
SARTIPY_BLUNTED_BY_INSULIN_RESISTANCE_UP	15	0.746771	1.67863	0.00977199	0.0311614
XU_HGF_TARGETS_INDUCED_BY_AKT1_48HR_DN	18	0.698241	1.67778	0.00649351	0.0314472
PUJANA_BRCA_CENTERED_NETWORK	116	0.502684	1.67657	0	0.0317626
FOROUTAN_INTEGRATED_TGFB_EMT_UP	109	0.503276	1.6765	0	0.0316776
JACKSON_DNMT1_TARGETS_UP	73	0.520092	1.67533	0.00584795	0.0321609
NGUYEN_NOTCH1_TARGETS_DN	76	0.5211	1.67407	0	0.0324885
HENDRICKS_SMARCA4_TARGETS_UP	43	0.592534	1.67312	0.00442478	0.0326795
LEI_MYB_TARGETS	274	0.450918	1.67301	0	0.0326089
RIZ_ERYTHROID_DIFFERENTIATION	76	0.51843	1.6724	0	0.0328233
HINATA_NFKB_TARGETS_KERATINOCYTE_UP	68	0.522124	1.67231	0	0.0327448
BOYAULT_LIVER_CANCER_SUBCLASS_G56_DN	16	0.719687	1.67222	0.0152905	0.0326663
HOFFMANN_PRE_BI_TO_LARGE_PRE_BII_LYMPHOCYTE_UP	24	0.64951	1.67203	0.014881	0.0325894
DOANE_RESPONSE_TO_ANDROGEN_DN	222	0.473131	1.67187	0	0.0325449
OSADA_ASCL1_TARGETS_DN	22	0.675517	1.67172	0.00651466	0.0324912
EINAV_INTERFERON_SIGNATURE_IN_CANCER	21	0.674652	1.67113	0.0096463	0.0326189
SWEET_KRAS_ONCOGENIC_SIGNATURE	80	0.517834	1.6708	0	0.0327135
GRANDVAUX_IRF3_TARGETS_UP	9	0.840287	1.66847	0.00492611	0.0334099
MOREIRA_RESPONSE_TO_TSA_UP	26	0.647533	1.66789	0.00668896	0.0335732
TAGHAVI_NEOPLASTIC_TRANSFORMATION	11	0.810424	1.6661	0.0027027	0.0340554
ABE_VEGFA_TARGETS_30MIN	20	0.686803	1.66553	0.0124224	0.0340573
GENTILE_UV_HIGH_DOSE_UP	18	0.705327	1.66466	0.00974026	0.0343064
WELCSH_BRCA1_TARGETS_DN	134	0.473399	1.66407	0	0.0344471
LIANG_SILENCED_BY_METHYLATION_DN	10	0.808079	1.66143	0.0125945	0.0353591
MA_MYELOID_DIFFERENTIATION_UP	32	0.604712	1.66092	0.00369004	0.0354523
PHONG_TNF_TARGETS_UP	53	0.552593	1.66069	0	0.0354251
SMID_BREAST_CANCER_RELAPSE_IN_PLEURA_DN	15	0.724126	1.66063	0.0107527	0.03535
XU_HGF_TARGETS_INDUCED_BY_AKT1_6HR	15	0.737799	1.66043	0.0141243	0.035333
HERNANDEZ_MITOTIC_ARREST_BY_DOCETAXEL_1_DN	30	0.611314	1.65986	0.00711744	0.0354579
PIONTEK_PKD1_TARGETS_DN	10	0.804291	1.65951	0.00797872	0.0355186
AZARE_NEOPLASTIC_TRANSFORMATION_BY_STAT3_UP	101	0.491805	1.6588	0	0.0357167
LIN_SILENCED_BY_TUMOR_MICROENVIRONMENT	68	0.5292	1.65817	0	0.0358671
POMEROY_MEDULLOBLASTOMA_DESMOPLASIC_VS_CLASSIC_DN	53	0.554272	1.65588	0.00478469	0.0367065
SANSOM_APC_MYC_TARGETS	224	0.453536	1.65423	0	0.0372403
WIEDERSCHAIN_TARGETS_OF_BMI1_AND_PCGF2	51	0.554599	1.65324	0	0.0376027
DASU_IL6_SIGNALING_UP	51	0.535781	1.65289	0	0.0376234
DUTERTRE_ESTRADIOL_RESPONSE_6HR_UP	206	0.455901	1.6516	0	0.0379675
MODY_HIPPOCAMPUS_NEONATAL	29	0.620044	1.64905	0.014652	0.0389341
FEVR_CTNNB1_TARGETS_DN	518	0.430496	1.64773	0	0.0393584
AMIT_DELAYED_EARLY_GENES	18	0.704897	1.64725	0.0121212	0.0395047
SCHWAB_TARGETS_OF_BMYB_POLYMORPHIC_VARIANTS_UP	12	0.779885	1.64706	0.0110497	0.0395028
BLANCO_MELO_COVID19_SARS_COV_2_INFECTION_A594_CELLS_UP	57	0.545509	1.64628	0	0.0396854
BOYLAN_MULTIPLE_MYELOMA_C_DN	51	0.541552	1.64609	0.0148515	0.0396695
LINDSTEDT_DENDRITIC_CELL_MATURATION_C	53	0.549631	1.64595	0.00476191	0.0396103
SEMBA_FHIT_TARGETS_DN	9	0.852755	1.64583	0.00248756	0.0395436
MARSON_FOXP3_TARGETS_DN	47	0.57518	1.64579	0.00446429	0.0394691
WU_ALZHEIMER_DISEASE_UP	10	0.802579	1.64536	0.00791557	0.0395228
ZHANG_RESPONSE_TO_IKK_INHIBITOR_AND_TNF_UP	185	0.458539	1.6431	0	0.0404591
TOYOTA_TARGETS_OF_MIR34B_AND_MIR34C	400	0.431992	1.64288	0	0.0404932
APRELIKOVA_BRCA1_TARGETS	42	0.576682	1.64244	0.00436681	0.0405849
KAPOSI_LIVER_CANCER_MET_UP	18	0.682921	1.64146	0.0148368	0.0409019
REN_ALVEOLAR_RHABDOMYOSARCOMA_DN	404	0.421272	1.64105	0	0.0409401
HOLLERN_MICROACINAR_BREAST_TUMOR_DN	15	0.734491	1.64028	0.0114286	0.0411485
CAIRO_PML_TARGETS_BOUND_BY_MYC_DN	13	0.746495	1.63988	0.0167131	0.0412323
MATTHEWS_SKIN_CARCINOGENESIS_VIA_JUN	11	0.774418	1.63977	0.0137741	0.0411752
LIU_TARGETS_OF_VMYB_VS_CMYB_DN	32	0.619641	1.63969	0.00364964	0.0410832
CLASPER_LYMPHATIC_VESSELS_DURING_METASTASIS_UP	19	0.695672	1.63752	0.0263158	0.0421224
NADLER_OBESITY_UP	57	0.543369	1.63742	0.0141509	0.0420507
MISHRA_CARCINOMA_ASSOCIATED_FIBROBLAST_UP	21	0.6692	1.63638	0.0096463	0.0423037
ONO_FOXP3_TARGETS_DN	33	0.611287	1.63553	0.0104895	0.0425703
BROWN_MYELOID_CELL_DEVELOPMENT_UP	137	0.473655	1.63543	0.0106383	0.0425192
HOFMANN_MYELODYSPLASTIC_SYNDROM_LOW_RISK_UP	16	0.722256	1.63476	0.0147493	0.0426684
ALCALAY_AML_BY_NPM1_LOCALIZATION_DN	160	0.452054	1.63283	0	0.0434011
DORN_ADENOVIRUS_INFECTION_12HR_DN	28	0.616483	1.63242	0.0145985	0.0434942
PRAMOONJAGO_SOX4_TARGETS_UP	51	0.531775	1.62942	0	0.0448893
GEISS_RESPONSE_TO_DSRNA_DN	13	0.733112	1.62915	0.0201149	0.0449501
KUROZUMI_RESPONSE_TO_ONCOCYTIC_VIRUS	29	0.616213	1.62889	0.00746269	0.0449556
BLANCO_MELO_COVID19_BRONCHIAL_EPITHELIAL_CELLS_SARS_COV_2_INFECTION_UP	95	0.485596	1.62858	0	0.0450139
SHETH_LIVER_CANCER_VS_TXNIP_LOSS_PAM3	59	0.527454	1.62856	0.00492611	0.0449005
BENPORATH_ES_1	323	0.430701	1.6274	0	0.0452513
STEARMAN_LUNG_CANCER_EARLY_VS_LATE_DN	52	0.54937	1.62729	0.0137615	0.0451859
GRUETZMANN_PANCREATIC_CANCER_UP	328	0.434906	1.62587	0	0.0457857
MYLLYKANGAS_AMPLIFICATION_HOT_SPOT_29	8	0.854838	1.62547	0.00793651	0.0458925
SCIAN_INVERSED_TARGETS_OF_TP53_AND_TP73_DN	29	0.614914	1.62432	0.0234899	0.0462966
SNIJDERS_AMPLIFIED_IN_HEAD_AND_NECK_TUMORS	34	0.590138	1.62365	0.0147601	0.0464938
AMIT_EGF_RESPONSE_480_MCF10A	38	0.58601	1.6216	0.015625	0.0472101
BERENJENO_TRANSFORMED_BY_RHOA_REVERSIBLY_DN	29	0.606304	1.62145	0.00729927	0.0471278
DAVIES_MULTIPLE_MYELOMA_VS_MGUS_DN	20	0.686477	1.62048	0.0158228	0.0475871
DACOSTA_UV_RESPONSE_VIA_ERCC3_TTD_UP	55	0.534424	1.62015	0.0046083	0.0475648
WHITESIDE_CISPLATIN_RESISTANCE_UP	10	0.794958	1.61999	0.0191847	0.0475171
LOPEZ_TRANSLATION_VIA_FN1_SIGNALING	34	0.587987	1.61876	0.0037594	0.0480736
WEST_ADRENOCORTICAL_TUMOR_UP	281	0.444151	1.61828	0	0.0482218
SWEET_LUNG_CANCER_KRAS_UP	402	0.422813	1.61508	0	0.0497018
DURCHDEWALD_SKIN_CARCINOGENESIS_DN	244	0.431928	1.61476	0	0.0497356
BLANCO_MELO_SARS_COV_1_INFECTION_MCR5_CELLS_UP	8	0.850366	1.61427	0.00477327	0.0498381
MORI_EMU_MYC_LYMPHOMA_BY_ONSET_TIME_UP	107	0.481773	1.61413	0.0078125	0.0497571
LOPEZ_MESOTHELIOMA_SURVIVAL_WORST_VS_BEST_UP	14	0.742481	1.61234	0.0203488	0.0505792
CROMER_METASTASIS_UP	65	0.518158	1.61152	0.0052356	0.0508969
FOROUTAN_TGFB_EMT_UP	181	0.44937	1.61149	0	0.0507746
STEIN_ESRRA_TARGETS_RESPONSIVE_TO_ESTROGEN_DN	38	0.58445	1.6114	0	0.0507006
WIELAND_UP_BY_HBV_INFECTION	80	0.493117	1.60977	0	0.0513529
OZANNE_AP1_TARGETS_UP	12	0.779324	1.60899	0.0100251	0.0515587
GARGALOVIC_RESPONSE_TO_OXIDIZED_PHOSPHOLIPIDS_RED_UP	16	0.694801	1.60891	0.0289855	0.0515024
FLECHNER_BIOPSY_KIDNEY_TRANSPLANT_OK_VS_DONOR_DN	22	0.650235	1.60849	0.022082	0.0516047
MONTERO_THYROID_CANCER_POOR_SURVIVAL_UP	12	0.757642	1.60794	0.00536193	0.0518531
MORI_EMU_MYC_LYMPHOMA_BY_ONSET_TIME_DN	17	0.693679	1.60774	0.0279503	0.0518152
HOLLEMAN_ASPARAGINASE_RESISTANCE_B_ALL_DN	14	0.710438	1.60759	0.0106383	0.0517578
CHIARETTI_T_ALL_RELAPSE_PROGNOSIS	16	0.711515	1.60753	0.0195531	0.0516423
SWEET_KRAS_TARGETS_UP	78	0.503437	1.60653	0	0.0520494
VERNELL_RETINOBLASTOMA_PATHWAY_DN	19	0.662417	1.60523	0.0223642	0.0526214
FISCHER_G1_S_CELL_CYCLE	173	0.459381	1.60501	0	0.0526075
LIU_IL13_PRIMING_MODEL	12	0.745715	1.60451	0.0205656	0.0527282
JOHNSTONE_PARVB_TARGETS_2_UP	132	0.458099	1.604	0.0105263	0.0528867
TORCHIA_TARGETS_OF_EWSR1_FLI1_FUSION_TOP20_DN	17	0.686557	1.60364	0.00791557	0.0529561
STANELLE_E2F1_TARGETS	23	0.624372	1.60347	0.0167224	0.0528854
LI_WILMS_TUMOR_VS_FETAL_KIDNEY_2_DN	47	0.543634	1.59838	0.011811	0.0556138
GILMORE_CORE_NFKB_PATHWAY	13	0.740652	1.59761	0.0254237	0.0558256
BLANCO_MELO_INFLUENZA_A_INFECTION_A594_CELLS_UP	35	0.592037	1.59542	0.0161943	0.056854
HUMMEL_BURKITTS_LYMPHOMA_DN	15	0.718128	1.59518	0.019774	0.0568758
RASHI_RESPONSE_TO_IONIZING_RADIATION_2	111	0.469206	1.59481	0	0.0570236
SIMBULAN_UV_RESPONSE_NORMAL_DN	31	0.587396	1.59429	0.021978	0.057139
NIKOLSKY_BREAST_CANCER_16Q24_AMPLICON	43	0.548839	1.5918	0.00392157	0.0584788
BARRIER_CANCER_RELAPSE_NORMAL_SAMPLE_DN	28	0.603185	1.59121	0.010989	0.0587418
OLSSON_E2F3_TARGETS_DN	27	0.60322	1.58983	0.00993378	0.0593676
DAZARD_UV_RESPONSE_CLUSTER_G24	15	0.709976	1.58962	0.0290698	0.0593192
MANALO_HYPOXIA_DN	276	0.413166	1.58778	0	0.0602614
ITO_PTTG1_TARGETS_DN	9	0.807813	1.58663	0.0325815	0.0607009
WIERENGA_STAT5A_TARGETS_GROUP2	44	0.537633	1.58646	0.0136986	0.0606884
KIM_WT1_TARGETS_8HR_UP	155	0.44776	1.58521	0	0.0612079
SUNG_METASTASIS_STROMA_UP	100	0.479847	1.58492	0	0.0612131
SCHEIDEREIT_IKK_INTERACTING_PROTEINS	50	0.535317	1.58402	0.00995025	0.0615456
RICKMAN_TUMOR_DIFFERENTIATED_WELL_VS_POORLY_DN	320	0.424556	1.58336	0	0.0617411
GAVIN_FOXP3_TARGETS_CLUSTER_P4	84	0.490813	1.58024	0.00704225	0.0634803
AIYAR_COBRA1_TARGETS_UP	32	0.587403	1.58024	0.0227273	0.0633327
KRIEG_HYPOXIA_NOT_VIA_KDM3A	653	0.401401	1.57913	0	0.0637358
BOYAULT_LIVER_CANCER_SUBCLASS_G3_UP	184	0.443232	1.57877	0	0.063747
LU_TUMOR_ENDOTHELIAL_MARKERS_UP	19	0.656085	1.57722	0.0327381	0.0644177
ZHAN_MULTIPLE_MYELOMA_MF_UP	38	0.560832	1.57666	0.0153257	0.0646281
NAKAMURA_CANCER_MICROENVIRONMENT_DN	40	0.556459	1.57581	0.0128205	0.0649939
IKEDA_MIR1_TARGETS_UP	54	0.510243	1.57405	0.00473934	0.0659038
SEKI_INFLAMMATORY_RESPONSE_LPS_UP	71	0.505261	1.57356	0.0102564	0.0661132
IBRAHIM_NRF2_DOWN	137	0.460036	1.57355	0	0.0659682
MORI_MATURE_B_LYMPHOCYTE_DN	65	0.513421	1.57335	0.0104167	0.0659498
WU_HBX_TARGETS_2_DN	11	0.775332	1.57056	0.0327869	0.0674
DAZARD_RESPONSE_TO_UV_SCC_DN	112	0.459727	1.57023	0	0.0674706
ZHU_SKIL_TARGETS_DN	8	0.825592	1.56955	0.0149626	0.0677805
KANG_AR_TARGETS_UP	15	0.700701	1.56576	0.03125	0.0700575
CAFFAREL_RESPONSE_TO_THC_DN	30	0.587434	1.56326	0.0183824	0.0714515
NAKAMURA_METASTASIS	39	0.546497	1.56326	0.013986	0.071291
DAVICIONI_TARGETS_OF_PAX_FOXO1_FUSIONS_UP	237	0.419996	1.56255	0	0.0714845
AMIT_EGF_RESPONSE_240_HELA	56	0.511128	1.56075	0.00966184	0.0725656
KIM_WT1_TARGETS_DN	433	0.404539	1.56009	0	0.0728807
WHITESIDE_CISPLATIN_RESISTANCE_DN	10	0.790649	1.55976	0.015748	0.0729222
MARSON_FOXP3_CORE_DIRECT_TARGETS	14	0.729305	1.55946	0.0292398	0.0729827
MOHANKUMAR_HOXA1_TARGETS_DN	114	0.455578	1.55925	0	0.0729858
NIKOLSKY_BREAST_CANCER_17Q11_Q21_AMPLICON	94	0.469117	1.55917	0.00684931	0.0728758
RICKMAN_TUMOR_DIFFERENTIATED_MODERATELY_VS_POORLY_UP	112	0.457502	1.55854	0	0.0730905
PRAMOONJAGO_SOX4_TARGETS_DN	43	0.536901	1.5583	0.0167364	0.0730744
KOKKINAKIS_METHIONINE_DEPRIVATION_96HR_UP	109	0.451772	1.55802	0	0.0730979
TURASHVILI_BREAST_DUCTAL_CARCINOMA_VS_LOBULAR_NORMAL_UP	70	0.490871	1.55642	0	0.0740323
HOFMANN_MYELODYSPLASTIC_SYNDROM_RISK_UP	20	0.635435	1.55619	0.0378549	0.0740078
TONKS_TARGETS_OF_RUNX1_RUNX1T1_FUSION_ERYTHROCYTE_DN	12	0.735628	1.55525	0.035	0.0744784
RICKMAN_TUMOR_DIFFERENTIATED_WELL_VS_MODERATELY_DN	77	0.486179	1.55152	0.00609756	0.0766466
MYLLYKANGAS_AMPLIFICATION_HOT_SPOT_12	11	0.738885	1.55055	0.025641	0.0771641
LE_NEURONAL_DIFFERENTIATION_DN	18	0.651798	1.54961	0.038806	0.0775109
SMIRNOV_RESPONSE_TO_IR_2HR_UP	47	0.545872	1.54838	0	0.0782752
KIM_GLIS2_TARGETS_UP	77	0.486286	1.54781	0	0.0784432
TCGA_GLIOBLASTOMA_MUTATED	8	0.806458	1.54757	0.0242131	0.078474
SU_TESTIS	51	0.523467	1.54741	0.0218341	0.0784293
SCHLOSSER_SERUM_RESPONSE_UP	108	0.458832	1.54602	0.008	0.0790984
ZWANG_CLASS_3_TRANSIENTLY_INDUCED_BY_EGF	196	0.426669	1.54469	0	0.0798149
CROONQUIST_NRAS_SIGNALING_UP	30	0.575924	1.54409	0.0137457	0.0800659
CROMER_TUMORIGENESIS_UP	46	0.522602	1.54331	0.0173913	0.0804678
CLAUS_PGR_POSITIVE_MENINGIOMA_DN	12	0.715817	1.54216	0.0289474	0.0811461
HUTTMANN_B_CLL_POOR_SURVIVAL_UP	219	0.41636	1.54098	0	0.0817392
HECKER_IFNB1_TARGETS	68	0.488737	1.54097	0.0107527	0.0815825
YU_BAP1_TARGETS	28	0.587882	1.53971	0.027027	0.0822649
LEE_AGING_NEOCORTEX_UP	68	0.495184	1.53871	0.0107527	0.0827959
JAEGER_METASTASIS_DN	161	0.436817	1.53789	0	0.0832149
TARTE_PLASMA_CELL_VS_PLASMABLAST_DN	284	0.417586	1.53711	0	0.0835713
VALK_AML_WITH_CEBPA	27	0.592293	1.53654	0.021875	0.0838382
KOBAYASHI_EGFR_SIGNALING_6HR_DN	17	0.657892	1.53636	0.0258065	0.0838225
BREUHAHN_GROWTH_FACTOR_SIGNALING_IN_LIVER_CANCER	15	0.682854	1.53608	0.0319767	0.0838431
CUI_TCF21_TARGETS_UP	31	0.577665	1.53586	0.0239726	0.0838056
ICHIBA_GRAFT_VERSUS_HOST_DISEASE_D7_UP	100	0.456789	1.53511	0	0.0842448
FONTAINE_PAPILLARY_THYROID_CARCINOMA_UP	58	0.49742	1.53193	0.00900901	0.0863228
MEISSNER_BRAIN_HCP_WITH_H3_UNMETHYLATED	13	0.698821	1.53087	0.0416667	0.0869006
CAIRO_HEPATOBLASTOMA_UP	194	0.418918	1.53075	0	0.0868135
HU_GENOTOXIC_DAMAGE_24HR	30	0.571498	1.5307	0.0318021	0.0866888
COATES_MACROPHAGE_M1_VS_M2_DN	70	0.491732	1.52951	0	0.087428
LIU_SMARCA4_TARGETS	40	0.536021	1.52858	0.016129	0.0879308
LANDIS_ERBB2_BREAST_PRENEOPLASTIC_UP	18	0.650865	1.52823	0.0266272	0.0879656
OLSSON_E2F3_TARGETS_UP	19	0.639921	1.52813	0.025788	0.0878555
REICHERT_G1S_REGULATORS_AS_PI3K_TARGETS	8	0.79659	1.52782	0.0367647	0.0879078
ZAIDI_OSTEOBLAST_TRANSCRIPTION_FACTORS	11	0.738476	1.52727	0.0346667	0.0880186
CHIN_BREAST_CANCER_COPY_NUMBER_UP	23	0.616179	1.52693	0.0274914	0.0881243
OISHI_CHOLANGIOMA_STEM_CELL_LIKE_DN	235	0.407749	1.52686	0	0.0879824
FERRANDO_HOX11_NEIGHBORS	17	0.661476	1.52665	0.0465116	0.0879348
WANG_ESOPHAGUS_CANCER_VS_NORMAL_UP	101	0.452736	1.5258	0	0.0883301
WU_APOPTOSIS_BY_CDKN1A_NOT_VIA_TP53	10	0.735528	1.52551	0.03	0.0884169
PEART_HDAC_PROLIFERATION_CLUSTER_UP	52	0.516073	1.52494	0.00913242	0.0886651
LEE_INTRATHYMIC_T_PROGENITOR	15	0.675889	1.52485	0.0277008	0.0885284
RICKMAN_TUMOR_DIFFERENTIATED_MODERATELY_VS_POORLY_DN	14	0.686003	1.52439	0.0431035	0.0886453
FOROUTAN_PRODRANK_TGFB_EMT_UP	174	0.431362	1.52293	0	0.0894872
JOHNSTONE_PARVB_TARGETS_3_UP	385	0.394387	1.52293	0	0.0893086
JAZAG_TGFB1_SIGNALING_VIA_SMAD4_DN	52	0.514418	1.52185	0.0217391	0.0899358
PARK_TRETINOIN_RESPONSE_AND_RARA_PLZF_FUSION	21	0.621026	1.52065	0.0551948	0.0906062
HOEBEKE_LYMPHOID_STEM_CELL_UP	86	0.464485	1.52038	0	0.0906271
DORN_ADENOVIRUS_INFECTION_12HR_UP	22	0.608124	1.52028	0.0262295	0.0904995
MANN_RESPONSE_TO_AMIFOSTINE_DN	9	0.783149	1.52008	0.0277078	0.0904352
THILLAINADESAN_ZNF217_TARGETS_DN	8	0.814766	1.51942	0.0223881	0.090742
DORN_ADENOVIRUS_INFECTION_48HR_DN	34	0.551134	1.51935	0.024911	0.0906052
RODRIGUES_THYROID_CARCINOMA_ANAPLASTIC_UP	636	0.391392	1.51851	0	0.0910491
BYSTROEM_CORRELATED_WITH_IL5_UP	34	0.537313	1.51831	0.0204918	0.0909788
HESS_TARGETS_OF_HOXA9_AND_MEIS1_DN	72	0.470196	1.51776	0.0060241	0.0911883
LE_SKI_TARGETS_UP	14	0.692333	1.51624	0.0242424	0.0920734
DUAN_PRDM5_TARGETS	60	0.487626	1.51533	0	0.0925427
KERLEY_RESPONSE_TO_CISPLATIN_UP	38	0.538294	1.51501	0.00409836	0.0925422
MORI_PLASMA_CELL_DN	30	0.55749	1.51439	0.0218182	0.0927798
YAMANAKA_GLIOBLASTOMA_SURVIVAL_DN	8	0.797581	1.51264	0.0373134	0.0938202
WHITFIELD_CELL_CYCLE_S	119	0.445331	1.51227	0	0.0939246
WORSCHECH_TUMOR_EVASION_AND_TOLEROGENICITY_DN	14	0.693394	1.50991	0.0412979	0.0956109
LEE_LIVER_CANCER_MYC_TGFA_UP	51	0.507889	1.5095	0.00938967	0.0957393
DAZARD_RESPONSE_TO_UV_NHEK_DN	284	0.402087	1.50804	0	0.0967659
GARGALOVIC_RESPONSE_TO_OXIDIZED_PHOSPHOLIPIDS_TAN_DN	11	0.725897	1.50783	0.0439276	0.0967776
SATO_SILENCED_BY_METHYLATION_IN_PANCREATIC_CANCER_1	274	0.411358	1.50739	0	0.096932
WANG_BARRETTS_ESOPHAGUS_UP	34	0.55002	1.50735	0.00701754	0.0967515
CLIMENT_BREAST_CANCER_COPY_NUMBER_UP	17	0.640747	1.50584	0.0643087	0.0978243
GRANDVAUX_IFN_RESPONSE_NOT_VIA_IRF3	11	0.712488	1.50481	0.0469208	0.0984342
BIDUS_METASTASIS_UP	203	0.411421	1.5042	0	0.0986849
CHARAFE_BREAST_CANCER_LUMINAL_VS_MESENCHYMAL_DN	433	0.389428	1.50242	0	0.0998824
WILLIAMS_ESR1_TARGETS_UP	22	0.605963	1.50048	0.0383387	0.101253
STEIN_ESR1_TARGETS	73	0.463856	1.49957	0.0113636	0.101831
SAGIV_CD24_TARGETS_DN	41	0.535503	1.49921	0.0373134	0.101923
HAN_JNK_SINGALING_UP	33	0.554094	1.49814	0.0350195	0.102673
LI_AMPLIFIED_IN_LUNG_CANCER	158	0.439597	1.49789	0	0.102722
DORN_ADENOVIRUS_INFECTION_48HR_UP	13	0.689514	1.49762	0.043956	0.102731
GARGALOVIC_RESPONSE_TO_OXIDIZED_PHOSPHOLIPIDS_GREEN_DN	20	0.604547	1.49749	0.0453074	0.102658
VANTVEER_BREAST_CANCER_ESR1_DN	198	0.416185	1.49678	0	0.102975
MAGRANGEAS_MULTIPLE_MYELOMA_IGG_VS_IGA_DN	20	0.621342	1.49631	0.0263158	0.103166
SCHAVOLT_TARGETS_OF_TP53_AND_TP63	14	0.674983	1.49592	0.0434783	0.103262
IYENGAR_RESPONSE_TO_ADIPOCYTE_FACTORS	8	0.796437	1.49516	0.0443925	0.103696
HAHTOLA_SEZARY_SYNDROM_DN	26	0.584438	1.49503	0.0267559	0.103631
TENEDINI_MEGAKARYOCYTE_MARKERS	52	0.501627	1.49473	0.00471698	0.10367
CHAUHAN_RESPONSE_TO_METHOXYESTRADIOL_DN	92	0.452061	1.49467	0	0.103503
BLANCO_MELO_RESPIRATORY_SYNCYTIAL_VIRUS_INFECTION_A594_CELLS_UP	219	0.407519	1.49357	0	0.104282
ZHAN_EARLY_DIFFERENTIATION_GENES_DN	37	0.534651	1.49135	0.0357143	0.10596
WANG_TUMOR_INVASIVENESS_DN	200	0.405029	1.49124	0	0.105848
HELLER_HDAC_TARGETS_UP	243	0.405664	1.4907	0	0.106051
YIH_RESPONSE_TO_ARSENITE_C1	20	0.608278	1.49059	0.0461538	0.105947
VANLOO_SP3_TARGETS_DN	71	0.464479	1.49033	0.00980392	0.105977
TAKEDA_TARGETS_OF_NUP98_HOXA9_FUSION_6HR_DN	40	0.51292	1.48975	0.0199203	0.106249
LAU_APOPTOSIS_CDKN2A_UP	52	0.514911	1.48853	0.0236967	0.107008
SCHMIDT_POR_TARGETS_IN_LIMB_BUD_UP	24	0.588126	1.48819	0.04375	0.107114
CHICAS_RB1_TARGETS_CONFLUENT	488	0.377222	1.48792	0	0.107144
GENTILE_UV_RESPONSE_CLUSTER_D2	37	0.532312	1.48782	0.032	0.106974
FUKUSHIMA_TNFSF11_TARGETS	15	0.650086	1.4874	0.0474777	0.10719
WORSCHECH_TUMOR_REJECTION_DN	10	0.728815	1.4873	0.0661376	0.107078
CHEN_HOXA5_TARGETS_9HR_DN	39	0.520855	1.48685	0.016	0.107203
SHIN_B_CELL_LYMPHOMA_CLUSTER_8	33	0.551569	1.48614	0.025641	0.107497
MONNIER_POSTRADIATION_TUMOR_ESCAPE_UP	383	0.395331	1.48492	0	0.108276
MARTINEZ_RESPONSE_TO_TRABECTEDIN_DN	262	0.394029	1.48292	0	0.109759
LIANG_HEMATOPOIESIS_STEM_CELL_NUMBER_QTL	13	0.678433	1.48207	0.0703812	0.110225
KANG_CISPLATIN_RESISTANCE_UP	19	0.607708	1.48034	0.0447284	0.111546
SHIN_B_CELL_LYMPHOMA_CLUSTER_5	9	0.743307	1.48027	0.0671642	0.111389
DING_LUNG_CANCER_MUTATED_FREQUENTLY	11	0.716407	1.48012	0.0555556	0.111327
RAMJAUN_APOPTOSIS_BY_TGFB1_VIA_MAPK1_DN	8	0.767006	1.48008	0.0507246	0.111148
VERRECCHIA_RESPONSE_TO_TGFB1_C1	19	0.639708	1.47976	0.039604	0.111197
XU_CREBBP_TARGETS_UP	19	0.605673	1.47889	0.0395137	0.111671
JI_RESPONSE_TO_FSH_DN	51	0.485648	1.47874	0.0147059	0.111584
NIKOLSKY_BREAST_CANCER_8Q23_Q24_AMPLICON	115	0.435833	1.4787	0	0.111425
LEE_LIVER_CANCER_DENA_UP	51	0.491622	1.47848	0.0178571	0.111386
BROWNE_HCMV_INFECTION_8HR_DN	39	0.5257	1.47791	0.0229885	0.111673
SERVITJA_LIVER_HNF1A_TARGETS_UP	114	0.426804	1.47666	0	0.11263
STEARMAN_TUMOR_FIELD_EFFECT_UP	30	0.553683	1.47662	0.0452962	0.112475
SPIELMAN_LYMPHOBLAST_EUROPEAN_VS_ASIAN_2FC_UP	10	0.696324	1.47583	0.0708215	0.112938
FARMER_BREAST_CANCER_CLUSTER_1	25	0.595597	1.47525	0.0522648	0.113268
SHIN_B_CELL_LYMPHOMA_CLUSTER_3	25	0.586814	1.47497	0.0390879	0.113318
WEIGEL_OXIDATIVE_STRESS_RESPONSE	31	0.541815	1.47494	0.0378151	0.113144
SCHRAETS_MLL_TARGETS_DN	28	0.562433	1.47301	0.0253623	0.11459
KIM_WT1_TARGETS_12HR_UP	147	0.422394	1.47127	0.00980392	0.115944
ONDER_CDH1_TARGETS_2_DN	348	0.386987	1.47105	0	0.115911
GROSS_HYPOXIA_VIA_ELK3_UP	203	0.408335	1.47098	0	0.115775
LINDSTEDT_DENDRITIC_CELL_MATURATION_D	56	0.492619	1.47075	0.00487805	0.115747
SANA_RESPONSE_TO_IFNG_UP	52	0.475989	1.47035	0.018018	0.115952
PUJANA_CHEK2_PCC_NETWORK	706	0.361437	1.46766	0	0.118192
MATZUK_MEIOTIC_AND_DNA_REPAIR	27	0.561895	1.46658	0.0496454	0.118933
BHATI_G2M_ARREST_BY_2METHOXYESTRADIOL_UP	93	0.442093	1.46539	0	0.119823
SCHLINGEMANN_SKIN_CARCINOGENESIS_TPA_UP	29	0.555414	1.46509	0.0191693	0.119862
SCIAN_CELL_CYCLE_TARGETS_OF_TP53_AND_TP73_UP	8	0.766453	1.46454	0.0506024	0.120172
TURASHVILI_BREAST_DUCTAL_CARCINOMA_VS_DUCTAL_NORMAL_UP	42	0.501297	1.46444	0.0213675	0.120049
TERAO_AOX4_TARGETS_SKIN_UP	26	0.551537	1.46333	0.0513699	0.120876
KORKOLA_TERATOMA_UP	14	0.657975	1.46325	0.0614525	0.120747
BHAT_ESR1_TARGETS_VIA_AKT1_DN	71	0.459617	1.46324	0.0116959	0.120555
KOINUMA_COLON_CANCER_MSI_UP	16	0.633219	1.4632	0.0668605	0.120396
LEE_AGING_CEREBELLUM_UP	70	0.460331	1.46277	0.0103627	0.120604
REN_ALVEOLAR_RHABDOMYOSARCOMA_UP	96	0.437576	1.46213	0.00757576	0.120962
PACHER_TARGETS_OF_IGF1_AND_IGF2_UP	29	0.551733	1.46091	0.0397351	0.121852
SERVITJA_ISLET_HNF1A_TARGETS_UP	136	0.422762	1.45985	0.0108696	0.122767
PEREZ_TP53_AND_TP63_TARGETS	164	0.420828	1.45916	0	0.123161
SHEN_SMARCA2_TARGETS_DN	137	0.421769	1.45888	0	0.123211
MATHEW_FANCONI_ANEMIA_GENES	11	0.700342	1.45631	0.0633245	0.125322
MARTENS_BOUND_BY_PML_RARA_FUSION	400	0.385956	1.45592	0	0.125381
TOMIDA_METASTASIS_DN	13	0.675402	1.45526	0.0626703	0.12572
SMIRNOV_CIRCULATING_ENDOTHELIOCYTES_IN_CANCER_UP	134	0.411689	1.45491	0	0.125823
GENTILE_UV_HIGH_DOSE_DN	270	0.389749	1.45428	0	0.12605
CHARAFE_BREAST_CANCER_BASAL_VS_MESENCHYMAL_DN	46	0.504217	1.45244	0.012931	0.127601
ROSS_ACUTE_MYELOID_LEUKEMIA_CBF	69	0.461134	1.45222	0	0.127591
KOKKINAKIS_METHIONINE_DEPRIVATION_96HR_DN	70	0.464175	1.45047	0.0259067	0.129012
WU_HBX_TARGETS_3_UP	16	0.629082	1.44969	0.0588235	0.129536
WANG_CLIM2_TARGETS_UP	201	0.405718	1.44878	0	0.130154
PODAR_RESPONSE_TO_ADAPHOSTIN_UP	125	0.42198	1.44779	0.0166667	0.130921
MACLACHLAN_BRCA1_TARGETS_UP	20	0.599396	1.44631	0.0385852	0.132089
APPEL_IMATINIB_RESPONSE	30	0.535599	1.44587	0.0528169	0.132183
DANG_REGULATED_BY_MYC_DN	228	0.397704	1.44587	0	0.131971
CHICAS_RB1_TARGETS_SENESCENT	473	0.375535	1.44543	0	0.13215
HE_PTEN_TARGETS_UP	17	0.586982	1.44405	0.040625	0.13324
SATO_SILENCED_BY_DEACETYLATION_IN_PANCREATIC_CANCER	32	0.529006	1.44397	0.0278746	0.1331
MALTA_CURATED_STEMNESS_MARKERS	15	0.632179	1.44331	0.0653409	0.133548
ZHOU_CELL_CYCLE_GENES_IN_IR_RESPONSE_2HR	8	0.749182	1.44324	0.0741688	0.133429
CASORELLI_ACUTE_PROMYELOCYTIC_LEUKEMIA_DN	614	0.326716	1.4428	0	0.133631
ONDER_CDH1_TARGETS_1_DN	135	0.411987	1.44136	0	0.134807
ZHENG_RESPONSE_TO_ARSENITE_DN	10	0.705617	1.44053	0.0864553	0.135332
NADELLA_PRKAR1A_TARGETS_UP	9	0.732912	1.43908	0.0455636	0.136233
DANG_MYC_TARGETS_DN	29	0.549204	1.43877	0.0674157	0.136319
FOSTER_TOLERANT_MACROPHAGE_DN	381	0.377101	1.43862	0	0.136239
SMIRNOV_RESPONSE_TO_IR_2HR_DN	48	0.480282	1.43797	0.0125	0.136628
SHIPP_DLBCL_VS_FOLLICULAR_LYMPHOMA_UP	44	0.496088	1.43769	0.028	0.136686
TSAI_RESPONSE_TO_RADIATION_THERAPY	28	0.537014	1.43723	0.0748299	0.136912
AMIT_SERUM_RESPONSE_120_MCF10A	60	0.472438	1.43703	0.030303	0.136827
MARTIN_INTERACT_WITH_HDAC	39	0.508212	1.43635	0.0180995	0.137368
IIZUKA_LIVER_CANCER_PROGRESSION_G2_G3_DN	8	0.775821	1.43624	0.0611702	0.137241
ONO_FOXP3_TARGETS_UP	19	0.598247	1.43366	0.0662461	0.139484
MARSHALL_VIRAL_INFECTION_RESPONSE_DN	19	0.589698	1.4335	0.0714286	0.139388
UROSEVIC_RESPONSE_TO_IMIQUIMOD	12	0.680432	1.43337	0.0881612	0.139238
BOYAULT_LIVER_CANCER_SUBCLASS_G1_UP	100	0.436108	1.43187	0	0.140393
LOPEZ_MESOTHELIOMA_SURVIVAL_DN	10	0.715322	1.43094	0.1	0.140974
DACOSTA_ERCC3_ALLELE_XPCS_VS_TTD_UP	20	0.604518	1.43013	0.0626781	0.141512
GRADE_COLON_AND_RECTAL_CANCER_UP	269	0.384656	1.42983	0	0.141606
TSAI_RESPONSE_TO_IONIZING_RADIATION	129	0.417198	1.42896	0	0.142176
RIZ_ERYTHROID_DIFFERENTIATION_CCNE1	39	0.510102	1.42828	0.0456432	0.142516
GENTILE_UV_RESPONSE_CLUSTER_D4	54	0.477902	1.42802	0.0201005	0.142615
LAIHO_COLORECTAL_CANCER_SERRATED_DN	74	0.453603	1.42646	0.00598802	0.143777
WANG_NEOPLASTIC_TRANSFORMATION_BY_CCND1_MYC	20	0.587722	1.42617	0.05625	0.1438
VETTER_TARGETS_OF_PRKCA_AND_ETS1_UP	15	0.638441	1.42587	0.0868263	0.143826
DISTECHE_ESCAPED_FROM_X_INACTIVATION	11	0.686886	1.42562	0.0844327	0.143843
JEON_SMAD6_TARGETS_DN	18	0.589083	1.42525	0.0833333	0.144034
SANCHEZ_MDM2_TARGETS	11	0.688558	1.42486	0.0972973	0.144228
CROONQUIST_STROMAL_STIMULATION_DN	9	0.716961	1.42479	0.0873016	0.144086
HASLINGER_B_CLL_WITH_6Q21_DELETION	11	0.689866	1.42399	0.101928	0.144577
AMIT_SERUM_RESPONSE_240_MCF10A	47	0.482435	1.42377	0.0361991	0.144566
HUANG_FOXA2_TARGETS_UP	41	0.499534	1.42374	0.0509091	0.144375
HAHTOLA_CTCL_PATHOGENESIS	8	0.7515	1.42364	0.0673317	0.144266
SAMOLS_TARGETS_OF_KHSV_MIRNAS_DN	44	0.489685	1.42361	0.0292887	0.144056
RODRIGUES_THYROID_CARCINOMA_POORLY_DIFFERENTIATED_UP	597	0.374517	1.4236	0	0.143847
SCHEIDEREIT_IKK_TARGETS	17	0.610368	1.42295	0.0766871	0.144261
PHONG_TNF_RESPONSE_NOT_VIA_P38	313	0.374451	1.42199	0	0.145007
RAMJAUN_APOPTOSIS_BY_TGFB1_VIA_SMAD4_DN	10	0.701479	1.41936	0.0765306	0.147275
SESTO_RESPONSE_TO_UV_C3	17	0.602915	1.41798	0.0692771	0.148426
GRYDER_PAX3FOXO1_ENHANCERS_KO_DOWN	404	0.368171	1.41769	0	0.148471
AMIT_EGF_RESPONSE_60_HELA	46	0.499251	1.41762	0.064	0.148305
LI_WILMS_TUMOR_VS_FETAL_KIDNEY_2_UP	24	0.55684	1.41695	0.052795	0.148738
HINATA_NFKB_TARGETS_KERATINOCYTE_DN	15	0.628988	1.41676	0.0803324	0.148685
XU_HGF_SIGNALING_NOT_VIA_AKT1_48HR_UP	28	0.53513	1.41641	0.061017	0.148811
GARY_CD5_TARGETS_UP	425	0.365634	1.41573	0	0.149281
TSENG_IRS1_TARGETS_UP	106	0.425743	1.41233	0	0.152417
GRATIAS_RETINOBLASTOMA_16Q24	18	0.594845	1.41221	0.0690691	0.1523
SHETH_LIVER_CANCER_VS_TXNIP_LOSS_PAM2	148	0.401687	1.41119	0.0113636	0.153092
DARWICHE_SQUAMOUS_CELL_CARCINOMA_UP	117	0.420619	1.41104	0	0.153048
WINZEN_DEGRADED_VIA_KHSRP	78	0.444575	1.4109	0.0178571	0.152976
GRAHAM_CML_QUIESCENT_VS_NORMAL_DIVIDING_UP	38	0.50276	1.41071	0.0723982	0.152917
DORN_ADENOVIRUS_INFECTION_24HR_UP	10	0.696166	1.40962	0.0796703	0.153717
BHAT_ESR1_TARGETS_VIA_AKT1_UP	240	0.39218	1.40905	0.0285714	0.154066
DORSEY_GAB2_TARGETS	22	0.575101	1.40865	0.0743034	0.154178
SESTO_RESPONSE_TO_UV_C7	59	0.460397	1.40784	0.021645	0.154826
CAIRO_PML_TARGETS_BOUND_BY_MYC_UP	22	0.576826	1.40646	0.0662021	0.156169
INGRAM_SHH_TARGETS_DN	59	0.445739	1.40506	0.0232558	0.157239
KATSANOU_ELAVL1_TARGETS_DN	135	0.403873	1.40355	0.00925926	0.15866
ACOSTA_PROLIFERATION_INDEPENDENT_MYC_TARGETS_DN	98	0.415473	1.40254	0.0214286	0.159411
HANSON_HRAS_SIGNALING_VIA_NFKB	20	0.589421	1.40172	0.0823529	0.160037
ENK_UV_RESPONSE_KERATINOCYTE_UP	437	0.362596	1.40162	0	0.159882
DAVICIONI_RHABDOMYOSARCOMA_PAX_FOXO1_FUSION_UP	56	0.462057	1.40135	0.0183486	0.159925
BLANCO_MELO_BETA_INTERFERON_TREATED_BRONCHIAL_EPITHELIAL_CELLS_DN	119	0.414326	1.40086	0.0106383	0.160138
KAUFFMANN_DNA_REPAIR_GENES	214	0.38645	1.40076	0	0.159992
RADAEVA_RESPONSE_TO_IFNA1_UP	38	0.489401	1.40075	0.0398406	0.159761
FIGUEROA_AML_METHYLATION_CLUSTER_5_UP	10	0.692731	1.40002	0.0966921	0.160179
BANDRES_RESPONSE_TO_CARMUSTIN_WITHOUT_MGMT_24HR_DN	9	0.708886	1.39927	0.0875332	0.16073
SCHUHMACHER_MYC_TARGETS_DN	8	0.751047	1.39927	0.080402	0.160499
CHIN_BREAST_CANCER_COPY_NUMBER_DN	11	0.666173	1.39768	0.105405	0.161927
KALMA_E2F1_TARGETS	11	0.665534	1.3974	0.0959596	0.162029
WEBER_METHYLATED_IN_COLON_CANCER	12	0.663301	1.39673	0.0718085	0.162491
LAMB_CCND1_TARGETS	17	0.595432	1.39589	0.0773994	0.163133
MARTINEZ_RB1_AND_TP53_TARGETS_DN	495	0.36623	1.39523	0	0.163709
MISSIAGLIA_REGULATED_BY_METHYLATION_UP	96	0.419314	1.39458	0.0138889	0.164092
MUELLER_COMMON_TARGETS_OF_AML_FUSIONS_UP	12	0.644684	1.39417	0.112045	0.164275
MORI_IMMATURE_B_LYMPHOCYTE_UP	43	0.47405	1.39384	0.0275591	0.164414
BRUNO_HEMATOPOIESIS	56	0.451579	1.39362	0.0221239	0.164398
BRUECKNER_TARGETS_OF_MIRLET7A3_DN	64	0.443215	1.39181	0.0263158	0.166063
WUNDER_INFLAMMATORY_RESPONSE_AND_CHOLESTEROL_UP	43	0.484918	1.39083	0.0316206	0.16682
TIAN_TNF_SIGNALING_VIA_NFKB	19	0.570886	1.39083	0.0857143	0.16658
TARTE_PLASMA_CELL_VS_B_LYMPHOCYTE_DN	32	0.509473	1.39072	0.0476191	0.166469
FLOTHO_PEDIATRIC_ALL_THERAPY_RESPONSE_UP	49	0.475101	1.3898	0.0382979	0.167175
NIKOLSKY_BREAST_CANCER_1Q32_AMPLICON	8	0.718601	1.38973	0.0947631	0.167041
WOO_LIVER_CANCER_RECURRENCE_UP	96	0.417298	1.38943	0	0.167097
STAMBOLSKY_TARGETS_OF_MUTATED_TP53_UP	37	0.503545	1.38785	0.0810811	0.16853
ZHAN_MULTIPLE_MYELOMA_CD2_UP	36	0.506347	1.38784	0.063197	0.168305
AMIT_EGF_RESPONSE_240_MCF10A	20	0.563812	1.38728	0.0769231	0.168615
BOSCO_INTERFERON_INDUCED_ANTIVIRAL_MODULE	61	0.449049	1.38716	0.0213904	0.168503
GENTLES_LEUKEMIC_STEM_CELL_DN	10	0.693889	1.38689	0.0886076	0.168544
JAZAG_TGFB1_SIGNALING_VIA_SMAD4_UP	87	0.424253	1.38652	0.0204082	0.168815
TURJANSKI_MAPK8_AND_MAPK9_TARGETS	8	0.728023	1.38588	0.125592	0.16931
WATANABE_COLON_CANCER_MSI_VS_MSS_UP	19	0.567505	1.38581	0.0952381	0.16913
CONRAD_STEM_CELL	28	0.524874	1.38563	0.0836237	0.169077
MARIADASON_RESPONSE_TO_BUTYRATE_SULINDAC_6	40	0.488076	1.38548	0.0468085	0.168986
YAGUE_PRETUMOR_DRUG_RESISTANCE_DN	11	0.679843	1.38482	0.108262	0.169375
OKUMURA_INFLAMMATORY_RESPONSE_LPS	144	0.391076	1.38427	0.00980392	0.169675
MEISSNER_BRAIN_HCP_WITH_H3K27ME3	97	0.410297	1.38405	0.0145985	0.169621
PHONG_TNF_RESPONSE_VIA_P38_COMPLETE	218	0.381118	1.3822	0	0.171344
STEIN_ESRRA_TARGETS_DN	93	0.416063	1.38219	0.0125	0.171111
GARGALOVIC_RESPONSE_TO_OXIDIZED_PHOSPHOLIPIDS_GREEN_UP	24	0.550285	1.38208	0.0980392	0.170979
CHARAFE_BREAST_CANCER_BASAL_VS_MESENCHYMAL_UP	84	0.435796	1.38206	0.0175439	0.170763
MULLIGAN_NTF3_SIGNALING_VIA_INSR_AND_IGF1R_UP	22	0.545351	1.37986	0.0511182	0.172972
GROSS_ELK3_TARGETS_UP	27	0.532035	1.37976	0.0659341	0.172794
PEART_HDAC_PROLIFERATION_CLUSTER_DN	67	0.445265	1.37899	0.0248756	0.173439
JAZAERI_BREAST_CANCER_BRCA1_VS_BRCA2_UP	45	0.476544	1.37876	0.0386473	0.173403
HAMAI_APOPTOSIS_VIA_TRAIL_DN	149	0.387908	1.3784	0	0.173596
MIKKELSEN_NPC_HCP_WITH_H3K27ME3	146	0.395035	1.37832	0.0102041	0.173462
SCHAEFFER_SOX9_TARGETS_IN_PROSTATE_DEVELOPMENT_DN	40	0.482892	1.37818	0.0564516	0.173384
CREIGHTON_ENDOCRINE_THERAPY_RESISTANCE_1	445	0.35575	1.3781	0	0.173224
MARCHINI_TRABECTEDIN_RESISTANCE_DN	43	0.472364	1.37764	0.0615385	0.173509
HELLEBREKERS_SILENCED_DURING_TUMOR_ANGIOGENESIS	65	0.436227	1.37723	0.0210526	0.173665
SANSOM_APC_TARGETS	170	0.390252	1.37668	0.0126582	0.174012
VARELA_ZMPSTE24_TARGETS_UP	39	0.480176	1.37633	0.0632411	0.174109
BOHN_PRIMARY_IMMUNODEFICIENCY_SYNDROM_UP	41	0.482206	1.37631	0.0443548	0.173903
GAUTSCHI_SRC_SIGNALING	8	0.712954	1.37471	0.12782	0.175392
[truncated: 9,639 more rows]
