# Supplementary material for: PAX3-FOXO1 dictates myogenic reprogramming and rhabdomyosarcoma identity in endothelial progenitors
Source: Nat Commun. 2023 Nov 15;14:7291. doi: 10.1038/s41467-023-43044-1 (PMC10651858; doi:10.1038/s41467-023-43044-1)
Supplement: Supplementary file 15 — Dataset 14 [file 41467_2023_43044_MOESM15_ESM.xlsx]

## Sheet: Sheet1
Supplementary Data 14 – RMS genes
St. Jude	NIH	DepMap
FOSL2	JUNB	MYOD1
GLI2	PAX7	PAX3
PKNOX2	JUND	SOX8
MYOD1	SMAD3	MYOG
RXRA	FOSL2	ZBTB18
SMAD3	TGIF1	FOXO1
RUNX1	PKNOX2	PAX7
PAX7	PITX3	HDAC2
KLF13	RELA	ZEB2
HES1	MYOG	MYCN
CREB5	SOX8	DLL1
NFIX	MYOD1	IRS1
MSC	RARA	QKI
NFIA	NR4A1	ATP2A2
UNCX	ZBTB16	TFAP2B
NFATC1	RREB1	RPP25L
FOXO1	PITX2	TCF12
GLIS2	ETS1	PITX2
ALX4	HIVEP2	IGF1R
SREBF1	MEF2D	SMARCAL1
RREB1	YY1	MYF5
TBX2	SNAI1	NXT1
MYF6	XBP1	CCSAP
TBX1	MYCN	CUX1
SOX6	FOXO1	LFNG
NR2E3	SREBF1	PROX1
LMX1B		CENPS
KLF4		RAD21
SOX8		PCYT1A
SP3		FAM136A
NFIB		MBD3
MEF2A		MMGT1
GLI3		SELENOO
TEAD1		TNKS
RUNX2		SRSF3
NR3C1		SLC25A37
TEAD3		GSTO2
RARA		NDE1
MEOX2		FGFR4
ZNF423		MAP3K4
TGIF1		TRPM5
TCF3		FGF8
		HHAT
		H2AC20
		ZNF814
		DR1
		ATL2
		FAM216A
		METTL1
		LRRN2
		HSD17B12
		CHD2
		SNCA
		PIGW
		DPF2
		ZBED6
		IGFBPL1
		CD164L2
		ADAM10
		FKBP3
		RPP40
		M1AP
		KLLN
		C1QTNF8
		TUBE1
		POP7
		SIX1
		RUNX2
		AMBRA1
		RPS6KC1
		DNAAF5
		MECR
		PRAP1
		HDAC3
		SPEN
		PIP4K2B
		DTX4
		SNRPB2
		ARMH3
		RNF7
		UFL1
		TRPT1
		H1-1
		TTC9C
		C1orf109
		CNP
		ATP6V0E1
		C11orf94
		LCN8
		ACTL6A
		SUCO
		ELP4
		FXN
		KRT32
		HES1
		NOTCH1
		NF2
		MRPL30
		UBE2Q1
		EIF3B
		ISG20L2
		TSC22D2
		SMARCC2
		USP37
		ASCC3
		PDILT
		TEX36
		FBXW7
		TEDC2
		TMEM236
		NKX1-2
		POLR2H
		POFUT1
		SEMA6A
		TRPT1
		DPF2
		PIGW
		M1AP
		KLLN
		DR1
		GSTO2
		PCYT1A
		ATP2A2
