# Supplementary material for: PAX3-FOXO1 dictates myogenic reprogramming and rhabdomyosarcoma identity in endothelial progenitors
Source: Nat Commun. 2023 Nov 15;14:7291. doi: 10.1038/s41467-023-43044-1 (PMC10651858; doi:10.1038/s41467-023-43044-1)
Supplement: Supplementary file 16 — Dataset 15 [file 41467_2023_43044_MOESM16_ESM.xlsx]

## Sheet: Sheet1
Supplementary Data 15 – Clusters from TCP tumors scRNAseq. Generated using Seurat FindAllMarkers function with "bimod" test (Likelihood-ratio test)
p_val	avg_log2FC	pct.1	pct.2	p_val_adj	cluster	gene
0	2.71398	0.986	0.467	0	0	Scg2
0	2.13733	0.981	0.464	0	0	Fn1
0	2.07166	0.992	0.575	0	0	Ecm1
0	1.8181	0.981	0.742	0	0	Neat1
0	1.62411	0.809	0.189	0	0	Fst
0	1.28895	0.82	0.357	0	0	Slc20a1
0	1.2537	0.861	0.299	0	0	Klhdc8a
0	1.22797	0.885	0.512	0	0	Nupr1
0	1.14477	0.684	0.245	0	0	Gclc
0	1.10068	0.351	0.025	0	0	Serpinb7
0	0.994599	0.567	0.14	0	0	Sez6
0	0.98185	0.697	0.188	0	0	Car11
0	0.963289	0.673	0.159	0	0	Scara5
0	0.943258	0.722	0.261	0	0	Cdc42bpa
0	0.869309	0.606	0.147	0	0	Ehd3
0	0.799483	0.544	0.102	0	0	Cttnbp2
0	0.786653	0.593	0.157	0	0	Epdr1
7.36245e-306	1.31692	0.936	0.69	1.84901e-301	0	Fosb
1.38245e-305	0.732611	0.643	0.237	3.47189e-301	0	Cpq
1.17757e-303	0.760508	0.381	0.038	2.95736e-299	0	Ptprr
9.20476e-291	1.69489	0.702	0.212	2.31168e-286	0	Cxcl14
1.14623e-287	0.752337	0.572	0.145	2.87865e-283	0	Scube3
5.38642e-287	0.828485	0.652	0.226	1.35275e-282	0	Ablim1
3.10183e-277	0.992239	0.755	0.353	7.78994e-273	0	Bhlhe40
7.74785e-274	2.02346	1	0.84	1.9458e-269	0	Spp1
7.90838e-274	0.764361	0.571	0.172	1.98611e-269	0	Klf9
3.47463e-273	0.863546	0.882	0.5	8.72619e-269	0	Grina
1.8502e-269	0.77265	0.388	0.069	4.64659e-265	0	Slc16a4
5.20601e-269	0.976316	0.779	0.418	1.30744e-264	0	Trib1
1.16315e-268	1.14578	0.998	0.967	2.92113e-264	0	Malat1
4.98686e-266	0.764544	0.741	0.382	1.2524e-261	0	S100a1
9.13116e-266	2.03478	0.979	0.397	2.2932e-261	0	Grem1
5.52323e-263	0.722973	0.551	0.143	1.3871e-258	0	Pgf
3.48085e-262	0.83492	0.636	0.194	8.74179e-258	0	Mylk
4.59437e-261	0.635567	0.519	0.159	1.15383e-256	0	Slc49a4
7.23593e-261	0.732342	0.506	0.131	1.81723e-256	0	Ttc9
8.60603e-261	0.866293	0.66	0.181	2.16132e-256	0	Ltbp2
2.56558e-258	0.971271	0.875	0.592	6.4432e-254	0	Zfp36l1
2.52967e-257	0.847642	0.781	0.374	6.35302e-253	0	Rai14
8.46759e-257	0.744432	0.75	0.391	2.12655e-252	0	Man1a2
1.67103e-256	1.13438	0.838	0.352	4.19663e-252	0	Prrx1
5.69113e-256	0.540395	0.406	0.078	1.42927e-251	0	Kctd1
6.17717e-256	0.980066	0.876	0.371	1.55133e-251	0	Cdh13
1.6959e-252	1.29199	0.953	0.442	4.2591e-248	0	Alcam
5.50401e-250	0.709854	0.58	0.189	1.38228e-245	0	Rora
1.42305e-248	1.37255	0.928	0.54	3.57385e-244	0	Egr1
3.03721e-247	0.764374	0.753	0.386	7.62764e-243	0	Trps1
1.65922e-242	0.745663	0.502	0.128	4.16697e-238	0	Kcne4
2.77156e-237	1.14208	0.984	0.68	6.96049e-233	0	Capg
1.9143e-234	0.547887	0.402	0.091	4.80757e-230	0	Meis1
1.59004e-233	1.21266	0.966	0.812	3.99322e-229	0	Fos
4.57347e-233	0.784837	0.846	0.483	1.14858e-228	0	Fcgrt
9.08162e-233	0.810133	0.579	0.149	2.28076e-228	0	Cfh
8.77423e-231	0.823692	0.756	0.371	2.20356e-226	0	Nrp1
1.56168e-225	1.1102	0.921	0.615	3.922e-221	0	Ier3
6.7362e-225	1.25777	0.941	0.55	1.69173e-220	0	Ldhb
1.51199e-224	0.904733	0.267	0.017	3.7972e-220	0	Serpinb11
1.898e-223	0.790603	0.773	0.403	4.76663e-219	0	Prkacb
4.65683e-223	0.500321	0.306	0.034	1.16952e-218	0	Aldh3a1
9.23273e-223	0.91171	0.692	0.255	2.31871e-218	0	Npnt
4.00936e-220	0.829403	0.964	0.705	1.00691e-215	0	Fxyd5
1.54322e-216	0.948296	0.919	0.459	3.87563e-212	0	Fgfr1
4.4985e-216	1.15843	0.868	0.381	1.12975e-211	0	Iqgap2
4.75116e-214	0.507362	0.366	0.072	1.19321e-209	0	Trim29
1.23894e-211	0.844476	0.985	0.856	3.11147e-207	0	Jund
7.5706e-211	0.955059	0.839	0.314	1.90128e-206	0	Ntn5
6.03093e-210	0.651028	0.559	0.178	1.51461e-205	0	St6galnac2
1.26779e-208	0.483752	0.326	0.051	3.18393e-204	0	Nebl
1.02689e-203	0.689082	0.563	0.179	2.57893e-199	0	Col23a1
1.61479e-200	0.864621	0.676	0.266	4.05539e-196	0	Ank
1.63526e-199	0.904706	0.999	0.891	4.10679e-195	0	Npc2
6.01574e-199	0.630394	0.492	0.169	1.51079e-194	0	Stox2
3.32035e-198	0.632388	0.54	0.18	8.33874e-194	0	Adamtsl4
4.0348e-194	0.771204	0.726	0.416	1.0133e-189	0	Tiparp
2.07375e-193	0.503217	0.376	0.072	5.20803e-189	0	Fzd1
4.35955e-193	0.736073	0.781	0.441	1.09486e-188	0	Por
1.15362e-191	0.68334	0.622	0.229	2.89721e-187	0	Dmrta2
3.22848e-190	0.631998	0.607	0.245	8.108e-186	0	Bhlhe41
4.31337e-190	0.620086	0.588	0.245	1.08326e-185	0	Socs5
5.24706e-186	0.535206	0.437	0.125	1.31775e-181	0	Ntn4
4.2736e-182	0.544414	0.348	0.084	1.07327e-177	0	Mapt
4.87881e-182	0.722922	0.532	0.208	1.22527e-177	0	Btbd3
1.51156e-180	1.03741	0.33	0.046	3.79612e-176	0	Sfrp4
7.8254e-180	0.40972	0.247	0.019	1.96527e-175	0	Gm12027
2.09353e-179	0.854036	0.324	0.048	5.25768e-175	0	Fxyd3
3.59604e-178	0.586599	0.504	0.168	9.0311e-174	0	Nav3
8.25076e-178	0.434131	0.308	0.063	2.0721e-173	0	March4
1.99489e-177	0.645414	0.551	0.199	5.00995e-173	0	Egr2
4.58346e-177	0.613985	0.658	0.306	1.15109e-172	0	Pdcd4
2.24285e-176	1.14563	0.94	0.397	5.6327e-172	0	Sdc2
5.61449e-176	1.55803	0.995	0.598	1.41002e-171	0	Timp1
5.77172e-176	0.40082	0.312	0.058	1.44951e-171	0	Pdzrn3
7.10303e-176	0.680094	0.771	0.404	1.78385e-171	0	Ext1
2.23142e-174	0.838558	0.975	0.862	5.60399e-170	0	Junb
1.07109e-173	0.540231	0.467	0.115	2.68993e-169	0	Fxyd1
1.19257e-173	0.646066	0.625	0.258	2.99503e-169	0	Ttll5
1.09148e-172	0.403075	0.274	0.04	2.74114e-168	0	Kcnn2
2.73378e-171	0.516985	0.459	0.161	6.86561e-167	0	Tmem26
7.01445e-170	1.09618	0.725	0.261	1.76161e-165	0	Timp3
1.0717e-169	0.562123	0.505	0.187	2.69148e-165	0	Adgra3
1.39112e-166	0.964294	0.658	0.224	3.49365e-162	0	Crabp2
2.72505e-166	0.78602	0.654	0.271	6.84369e-162	0	Id4
3.44395e-166	0.415631	0.265	0.042	8.64913e-162	0	Sphkap
1.51623e-163	0.695291	0.741	0.35	3.80785e-159	0	Pbx1
5.65909e-163	0.838289	0.769	0.457	1.42122e-158	0	Klf4
1.03688e-160	0.376215	0.264	0.043	2.60401e-156	0	Tmem200a
1.2096e-160	1.03036	0.999	0.818	3.03778e-156	0	Ifitm3
7.373e-160	0.904955	0.82	0.605	1.85166e-155	0	Btg2
1.02703e-159	0.675958	0.885	0.655	2.57928e-155	0	Sqstm1
2.80902e-159	0.630374	0.445	0.133	7.05458e-155	0	Pcsk2
1.07406e-158	0.581175	0.644	0.306	2.69739e-154	0	Csad
3.80439e-158	0.584248	0.669	0.327	9.55435e-154	0	Scn1b
6.23944e-157	0.610113	0.697	0.4	1.56697e-152	0	H2-T23
6.61943e-155	0.755879	0.597	0.224	1.6624e-150	0	Egr3
3.08387e-153	0.647503	0.917	0.716	7.74483e-149	0	S100a13
3.35331e-153	0.578095	0.542	0.204	8.4215e-149	0	Zfhx4
4.29125e-153	0.988647	0.935	0.571	1.0777e-148	0	Errfi1
1.65122e-152	1.01339	0.987	0.608	4.14686e-148	0	Emb
1.59748e-151	0.587104	0.611	0.229	4.0119e-147	0	Bmp7
3.38579e-151	0.545607	0.559	0.268	8.50306e-147	0	Dpy19l1
2.37892e-150	0.443292	0.351	0.087	5.97442e-146	0	Lef1
2.69578e-150	0.944486	0.984	0.87	6.77017e-146	0	Jun
4.1051e-150	0.397378	0.312	0.074	1.03096e-145	0	Adcy5
4.87312e-150	0.850646	0.886	0.508	1.22383e-145	0	Tsc22d1
2.30548e-149	0.416128	0.324	0.091	5.78999e-145	0	Clcf1
3.22557e-149	0.37385	0.302	0.071	8.1007e-145	0	Ptpn13
4.66388e-147	0.466325	0.461	0.178	1.17129e-142	0	Itpr3
1.2301e-146	0.518769	0.531	0.224	3.08927e-142	0	Hspa2
1.82875e-146	0.75295	0.881	0.674	4.59273e-142	0	Ier2
1.84137e-146	0.466524	0.36	0.097	4.62443e-142	0	Pcdh19
3.9998e-146	1.13955	0.878	0.344	1.00451e-141	0	Col6a1
2.68574e-144	0.339563	0.254	0.05	6.74498e-140	0	Sp6
2.67122e-143	0.371071	0.231	0.03	6.7085e-139	0	Vstm2b
1.11777e-142	0.563329	0.665	0.29	2.80717e-138	0	Npdc1
1.44038e-142	0.709283	0.796	0.347	3.61737e-138	0	Cdkn2b
2.61995e-141	0.479491	0.512	0.209	6.57975e-137	0	Gm12606
9.35619e-141	0.480057	0.414	0.138	2.34971e-136	0	Ephb1
1.13747e-139	0.66222	0.893	0.699	2.85664e-135	0	Pold4
2.86544e-138	0.574447	0.66	0.299	7.19625e-134	0	Antxr1
3.58417e-138	0.610451	0.429	0.161	9.00128e-134	0	Cpm
2.60533e-136	1.04269	0.856	0.41	6.54301e-132	0	Hbegf
3.42328e-136	0.43255	0.4	0.147	8.59724e-132	0	Herc3
1.07517e-135	0.512395	0.638	0.363	2.70019e-131	0	Foxn3
2.64651e-135	1.01037	0.911	0.534	6.64644e-131	0	Igfbp4
4.83864e-135	1.07402	0.979	0.581	1.21518e-130	0	Phlda1
6.81914e-135	0.644545	0.995	0.925	1.71256e-130	0	Ubc
7.97237e-135	0.899815	0.933	0.47	2.00218e-130	0	Map1b
2.69545e-134	0.474489	0.42	0.15	6.76934e-130	0	Sesn3
4.58782e-134	0.382627	0.314	0.074	1.15218e-129	0	Lbp
4.88128e-133	0.522204	0.581	0.243	1.22588e-128	0	Etv4
1.5401e-132	0.439725	0.317	0.08	3.86781e-128	0	Nkd2
3.84496e-132	0.550675	0.716	0.392	9.65624e-128	0	Sertad2
4.98228e-132	0.786858	0.886	0.437	1.25125e-127	0	S100a16
1.1166e-131	0.994835	0.877	0.442	2.80423e-127	0	Igfbp6
1.19603e-131	0.347001	0.204	0.03	3.00372e-127	0	Trpm3
1.07503e-130	0.527387	0.937	0.732	2.69983e-126	0	Rabac1
1.47462e-130	0.658662	0.647	0.285	3.70335e-126	0	Sema3a
2.7428e-130	0.437951	0.385	0.121	6.88827e-126	0	Myo5b
3.12383e-130	0.487602	0.388	0.112	7.84518e-126	0	Tspan8
5.86404e-129	0.516255	0.609	0.292	1.4727e-124	0	Abhd2
6.27029e-128	0.813549	0.867	0.421	1.57472e-123	0	Cdh6
1.26053e-127	0.648769	0.988	0.782	3.16569e-123	0	Gpx4
2.09157e-127	0.357443	0.215	0.035	5.25278e-123	0	Col25a1
2.27034e-125	0.753603	0.891	0.445	5.70173e-121	0	Ncam1
3.07285e-125	0.645371	0.799	0.418	7.71715e-121	0	Mxra7
2.65043e-124	0.747742	0.757	0.316	6.65628e-120	0	Klf5
8.83375e-124	0.806974	0.756	0.341	2.21851e-119	0	Vcan
1.18026e-123	0.378066	0.356	0.122	2.96411e-119	0	Nrbp2
1.46143e-123	0.346967	0.201	0.033	3.67024e-119	0	Cdo1
3.23281e-123	0.288868	0.224	0.047	8.11889e-119	0	Lgi4
6.70754e-123	0.425385	0.459	0.191	1.68453e-118	0	Epn2
8.72794e-123	0.555496	0.734	0.455	2.19194e-118	0	Golgb1
6.97241e-122	0.429191	0.479	0.227	1.75105e-117	0	Tspan17
4.53466e-121	0.337821	0.231	0.05	1.13883e-116	0	Phyhipl
3.72901e-120	0.711148	0.85	0.436	9.36504e-116	0	Rcn3
5.2654e-119	0.519203	0.721	0.428	1.32235e-114	0	Sh3kbp1
2.50962e-118	0.774244	0.676	0.347	6.30266e-114	0	Hspa1b
7.79232e-118	0.386229	0.399	0.163	1.95696e-113	0	Crebrf
8.33629e-118	0.342403	0.319	0.102	2.09358e-113	0	Abcc4
1.32579e-117	0.71394	0.715	0.411	3.32958e-113	0	Plk2
2.1042e-117	0.484226	0.645	0.409	5.28449e-113	0	Mocs2
4.63799e-117	0.280335	0.22	0.042	1.16479e-112	0	Lin7a
5.4637e-117	0.408428	0.473	0.192	1.37215e-112	0	Ltbp3
3.47819e-116	1.62732	0.968	0.496	8.73513e-112	0	Mgp
3.65841e-116	0.524453	0.696	0.413	9.18772e-112	0	Vgll4
8.54786e-116	0.740951	0.723	0.309	2.14671e-111	0	Parm1
9.75864e-116	0.453218	0.533	0.277	2.45078e-111	0	Hivep3
1.14402e-115	0.572397	0.925	0.707	2.87309e-111	0	Pnrc1
2.52726e-115	0.36193	0.316	0.107	6.34696e-111	0	Matk
5.05454e-115	0.366429	0.335	0.114	1.2694e-110	0	Tbx3
9.66061e-115	0.439098	0.486	0.216	2.42617e-110	0	Kif13a
3.76192e-114	0.397566	0.355	0.109	9.44768e-110	0	Fbln7
3.88838e-114	0.465185	0.511	0.246	9.76527e-110	0	Tob1
6.73331e-114	0.264075	0.17	0.02	1.691e-109	0	Tmem56
1.3198e-113	0.478315	0.461	0.146	3.31454e-109	0	Prrx2
1.91218e-113	0.425736	0.45	0.204	4.80225e-109	0	Kif13b
3.72092e-113	0.507085	0.564	0.216	9.34472e-109	0	Mxra8
7.6493e-113	0.45689	0.263	0.064	1.92105e-108	0	Rad51b
1.9282e-112	0.389022	0.462	0.213	4.84248e-108	0	Pink1
5.28453e-112	0.540527	0.594	0.273	1.32716e-107	0	4930523C07Rik
6.51661e-112	0.472642	0.536	0.223	1.63658e-107	0	Il34
1.68313e-111	0.476883	0.951	0.806	4.22702e-107	0	Map1lc3b
4.75889e-111	0.788665	0.873	0.459	1.19515e-106	0	Sdc1
1.43893e-110	0.326908	0.222	0.044	3.61372e-106	0	Map2
1.54233e-110	0.550295	0.385	0.13	3.87341e-106	0	Adgra1
1.29239e-109	0.695413	0.878	0.502	3.24571e-105	0	Zbtb20
5.74463e-109	0.270863	0.218	0.052	1.44271e-104	0	E130308A19Rik
1.19249e-108	0.428413	0.461	0.212	2.99483e-104	0	Add3
1.61332e-108	0.652444	0.372	0.116	4.0517e-104	0	Mgll
1.66395e-108	0.489412	0.786	0.543	4.17885e-104	0	Eif4a2
1.98358e-108	0.559543	0.715	0.35	4.98155e-104	0	Igf1r
4.07741e-108	0.607669	0.898	0.521	1.024e-103	0	Rhoc
6.03359e-108	0.467076	0.724	0.465	1.51528e-103	0	Kmt2e
6.79117e-108	0.533164	0.937	0.739	1.70553e-103	0	Ndfip1
1.36939e-107	0.441252	0.391	0.128	3.43909e-103	0	Prima1
1.37903e-107	0.525258	0.636	0.301	3.46331e-103	0	Nr2f2
1.59555e-107	0.614722	0.433	0.138	4.00707e-103	0	Krt23
1.42291e-106	0.33219	0.29	0.092	3.57351e-102	0	Flrt1
3.47928e-104	0.651594	0.703	0.302	8.73785e-100	0	Shisal2a
1.66781e-103	0.45336	0.553	0.293	4.18853e-99	0	Sntb2
1.66815e-103	0.467112	0.507	0.226	4.18939e-99	0	Boc
5.21764e-103	0.406774	0.495	0.265	1.31036e-98	0	Rin2
1.05243e-102	0.61328	0.86	0.59	2.64306e-98	0	Pmepa1
1.40421e-102	0.490803	0.715	0.402	3.52653e-98	0	Fndc3b
2.74179e-102	0.488174	0.549	0.283	6.88573e-98	0	Runx3
2.78145e-102	0.31068	0.165	0.023	6.98532e-98	0	Nrxn1
4.56246e-102	0.484917	0.379	0.143	1.14582e-97	0	Cp
5.99137e-102	0.288212	0.257	0.074	1.50467e-97	0	Prickle1
7.03391e-102	0.410524	0.469	0.195	1.7665e-97	0	Emp2
8.20359e-102	0.347508	0.346	0.118	2.06025e-97	0	Zbtb7c
1.25906e-101	0.882248	0.582	0.237	3.16201e-97	0	Ifitm1
1.39499e-101	0.488037	0.693	0.398	3.50339e-97	0	Mxd4
2.76449e-101	0.393833	0.428	0.175	6.94273e-97	0	Myo6
2.96985e-100	0.392742	0.382	0.14	7.45848e-96	0	Cpne8
5.93594e-99	0.491825	0.598	0.294	1.49075e-94	0	Frmd6
9.95186e-99	0.385658	0.479	0.219	2.49931e-94	0	Rarg
1.29642e-98	0.538245	0.707	0.404	3.25584e-94	0	Ece1
1.4329e-98	0.411723	0.51	0.27	3.59859e-94	0	Parp8
1.58448e-98	0.839527	0.429	0.183	3.97926e-94	0	Peg10
5.47379e-98	0.429515	0.533	0.256	1.37469e-93	0	Creb3l2
6.0743e-98	0.756587	0.712	0.324	1.5255e-93	0	Sox9
6.49704e-98	0.69717	0.915	0.562	1.63167e-93	0	Pmaip1
1.18583e-97	0.258403	0.154	0.018	2.97808e-93	0	Calcr
1.44121e-97	0.32472	0.336	0.124	3.61945e-93	0	Lamb2
3.34994e-97	0.288464	0.265	0.073	8.41305e-93	0	Camk2n1
3.86972e-97	0.324749	0.329	0.117	9.71841e-93	0	Rhou
5.56744e-97	0.516829	0.463	0.219	1.39821e-92	0	Dbp
4.71928e-96	0.462045	0.632	0.39	1.1852e-91	0	Spred1
6.47127e-96	0.336137	0.365	0.149	1.6252e-91	0	Jade2
2.38828e-95	0.811079	0.969	0.513	5.99793e-91	0	Aebp1
3.32302e-95	0.406914	0.34	0.147	8.34543e-91	0	Ahr
9.28553e-95	0.34316	0.332	0.128	2.33197e-90	0	Bmp5
3.59095e-94	0.338806	0.353	0.152	9.01831e-90	0	Lyst
4.49333e-94	0.358205	0.431	0.201	1.12846e-89	0	Rasal2
1.91096e-93	0.599735	0.507	0.281	4.79919e-89	0	Ndrg1
2.89925e-93	0.504352	0.735	0.456	7.28119e-89	0	Arid5b
3.14391e-93	0.320603	0.27	0.075	7.89561e-89	0	Vstm2l
6.95843e-93	0.418706	0.648	0.426	1.74754e-88	0	Zbtb7a
6.75231e-92	0.333818	0.352	0.137	1.69577e-87	0	Six2
7.73726e-92	0.276964	0.243	0.078	1.94314e-87	0	Mccc2
4.48878e-91	0.255441	0.239	0.072	1.12731e-86	0	Irx5
6.50045e-91	0.520803	0.757	0.424	1.63252e-86	0	Pbxip1
9.23731e-91	0.301831	0.263	0.093	2.31986e-86	0	Nr1d1
1.03494e-90	0.430158	0.183	0.047	2.59916e-86	0	Il10
2.00786e-90	0.654595	0.833	0.53	5.04254e-86	0	Emp1
8.74909e-90	0.340826	0.423	0.198	2.19725e-85	0	Cdyl
1.92597e-89	0.441721	0.649	0.35	4.83688e-85	0	Apbb2
2.55309e-89	0.421037	0.681	0.465	6.41183e-85	0	Klf13
7.00107e-89	0.421689	0.655	0.408	1.75825e-84	0	Irf2bpl
7.26751e-89	0.584086	0.76	0.463	1.82516e-84	0	Tnfaip2
5.15074e-88	0.556345	0.753	0.438	1.29356e-83	0	Pfkp
5.98322e-86	0.357346	0.28	0.101	1.50263e-81	0	Arc
1.17777e-85	0.285081	0.152	0.033	2.95784e-81	0	Ereg
1.3756e-85	0.266799	0.249	0.071	3.45468e-81	0	Qpct
2.24814e-85	0.57548	0.995	0.878	5.64597e-81	0	Tspo
2.37083e-85	0.490702	0.888	0.71	5.9541e-81	0	Ier5
1.53649e-84	0.695064	0.989	0.886	3.85873e-80	0	Crip1
2.23168e-84	0.625831	0.302	0.087	5.60464e-80	0	Slc16a11
1.65576e-83	0.626293	0.771	0.425	4.15827e-79	0	Tcim
2.34444e-83	0.395732	0.62	0.382	5.88782e-79	0	Fyn
1.30935e-82	0.568374	0.9	0.66	3.2883e-78	0	Tcf4
3.08253e-82	0.431562	0.73	0.485	7.74148e-78	0	Sec31a
6.15224e-82	0.521253	0.346	0.139	1.54507e-77	0	Gpx3
7.99777e-82	0.379642	0.477	0.236	2.00856e-77	0	Nedd9
9.36548e-82	0.531956	0.883	0.574	2.35205e-77	0	Anxa3
1.24689e-81	0.274131	0.263	0.098	3.13143e-77	0	Tfap2a
1.43297e-81	0.462713	0.619	0.298	3.59875e-77	0	Pax3
2.48413e-81	0.294527	0.31	0.115	6.23865e-77	0	Tspan15
6.11148e-81	0.375853	0.471	0.263	1.53484e-76	0	Dhrs3
8.51537e-81	0.35723	0.441	0.228	2.13855e-76	0	Fbxw7
9.57538e-81	0.703557	0.959	0.746	2.40476e-76	0	Ckb
2.0082e-80	0.502882	0.737	0.373	5.04339e-76	0	Six1
3.56888e-80	0.364136	0.457	0.245	8.96287e-76	0	Rhoq
7.0297e-80	0.570948	0.531	0.274	1.76544e-75	0	Gstm1
1.98629e-79	0.384908	0.535	0.279	4.98837e-75	0	Ryk
2.82204e-79	0.388124	0.607	0.389	7.08728e-75	0	Cast
4.76845e-79	0.375374	0.367	0.139	1.19755e-74	0	Tspan18
5.22096e-79	0.285274	0.221	0.059	1.31119e-74	0	Sv2c
6.08211e-79	0.394341	0.454	0.19	1.52746e-74	0	Irx3
6.89585e-79	0.34738	0.452	0.249	1.73182e-74	0	Dnajb9
9.58098e-79	0.501457	0.946	0.735	2.40617e-74	0	Mbnl2
9.9065e-79	0.352336	0.255	0.085	2.48792e-74	0	Gm42793
1.8946e-78	0.284592	0.266	0.1	4.7581e-74	0	Mab21l1
6.02575e-78	0.405381	0.638	0.4	1.51331e-73	0	Ppp3ca
6.68656e-78	0.626452	0.887	0.502	1.67926e-73	0	Acsl3
7.8972e-78	0.365524	0.634	0.407	1.9833e-73	0	Pttg1ip
8.41161e-78	0.326091	0.364	0.154	2.11249e-73	0	Pard3b
1.20316e-77	0.254478	0.263	0.084	3.02162e-73	0	Gpr153
1.56826e-77	0.346267	0.226	0.047	3.93853e-73	0	Dkk2
2.08694e-77	0.375853	0.491	0.247	5.24113e-73	0	Nfix
2.58478e-77	0.311197	0.358	0.168	6.49141e-73	0	Ppp2r3a
3.37502e-77	0.326286	0.437	0.239	8.47603e-73	0	5031425E22Rik
6.89888e-77	0.324557	0.351	0.14	1.73259e-72	0	Zfp503
7.76659e-77	0.524097	0.796	0.49	1.9505e-72	0	Vamp5
1.01471e-76	0.321543	0.294	0.11	2.54833e-72	0	Amigo2
1.0332e-76	0.448962	0.67	0.403	2.59478e-72	0	Tut4
4.9112e-76	0.467447	0.488	0.218	1.2334e-71	0	Dsp
5.80489e-76	0.396025	0.513	0.258	1.45784e-71	0	Runx2
2.43841e-75	0.98268	0.859	0.38	6.12382e-71	0	Gng11
2.61651e-75	0.450897	0.848	0.642	6.5711e-71	0	Clic4
5.63351e-75	0.63726	0.997	0.735	1.4148e-70	0	Cd9
7.39489e-75	0.361667	0.48	0.274	1.85715e-70	0	Slc37a2
9.57781e-75	0.344737	0.464	0.27	2.40537e-70	0	Nr3c1
4.02623e-74	0.560452	0.874	0.608	1.01115e-69	0	Dst
1.06219e-73	0.49446	0.812	0.604	2.66758e-69	0	Rhob
2.27101e-73	0.349545	0.454	0.262	5.70341e-69	0	Mir22hg
3.77824e-73	0.414247	0.57	0.344	9.48868e-69	0	Myo18a
6.73498e-73	0.438407	0.638	0.334	1.69142e-68	0	Cxxc5
1.01553e-72	0.266337	0.282	0.112	2.5504e-68	0	Fam43a
1.02147e-72	0.463624	0.625	0.308	2.56532e-68	0	Nbl1
1.21226e-72	0.405191	0.607	0.353	3.04448e-68	0	Cyth3
4.57524e-72	0.461617	0.742	0.462	1.14903e-67	0	Tnrc6b
1.18949e-71	0.358756	0.418	0.185	2.98728e-67	0	Kif21a
1.81633e-71	0.332872	0.405	0.197	4.56152e-67	0	Dhcr24
3.85202e-71	0.529866	0.816	0.46	9.67395e-67	0	Msi2
2.21131e-70	0.720653	0.542	0.296	5.55348e-66	0	Serpine1
2.36091e-70	0.276324	0.347	0.168	5.9292e-66	0	Thap2
2.91498e-70	0.508828	0.677	0.368	7.32069e-66	0	Syne2
3.59667e-70	0.60342	0.887	0.587	9.03267e-66	0	Ahnak
6.13853e-70	0.294412	0.351	0.159	1.54163e-65	0	Adgrl1
1.68623e-69	0.320444	0.433	0.238	4.2348e-65	0	Siah2
1.7476e-69	0.44436	0.503	0.347	4.38892e-65	0	P4ha1
1.87382e-69	0.298212	0.386	0.188	4.7059e-65	0	Fam114a1
5.11969e-69	0.407424	0.647	0.362	1.28576e-64	0	C1qtnf12
6.64913e-69	0.328851	0.482	0.279	1.66986e-64	0	Klhl24
9.37882e-69	0.267372	0.269	0.097	2.3554e-64	0	Cx3cl1
1.45892e-68	0.273642	0.301	0.124	3.66394e-64	0	Ephb6
1.91853e-68	0.714014	0.734	0.465	4.81821e-64	0	Hspa1a
2.71501e-68	0.468221	0.74	0.499	6.81847e-64	0	Dusp6
2.73308e-68	0.520406	0.718	0.375	6.86385e-64	0	Ank3
6.32633e-68	0.364117	0.672	0.458	1.58879e-63	0	Pura
9.43132e-68	0.482388	0.825	0.582	2.36858e-63	0	tdTomato
1.12691e-67	1.17396	0.73	0.194	2.83012e-63	0	Serpine2
1.32e-67	0.322564	0.37	0.182	3.31505e-63	0	Pxdc1
4.11107e-67	0.264429	0.241	0.085	1.03245e-62	0	Tmem158
4.6081e-67	0.513448	0.858	0.537	1.15728e-62	0	Slc38a1
2.00464e-66	0.284112	0.345	0.157	5.03445e-62	0	Asap2
3.71702e-66	0.333068	0.446	0.225	9.33492e-62	0	Kdm5b
8.31505e-66	0.378987	0.462	0.219	2.08824e-61	0	Angptl2
9.97649e-66	0.355317	0.888	0.718	2.5055e-61	0	Tmem50a
1.29097e-65	0.352101	0.678	0.469	3.24215e-61	0	Ccni
1.74702e-65	0.398019	0.605	0.342	4.38746e-61	0	Aig1
2.50033e-65	1.20748	0.895	0.386	6.27932e-61	0	Serpinb1a
3.44731e-65	0.573918	0.566	0.272	8.65756e-61	0	Adamts1
7.37986e-65	0.25451	0.276	0.122	1.85338e-60	0	Tecpr1
1.49065e-64	0.421172	0.789	0.55	3.74361e-60	0	Nipbl
1.52726e-64	0.360095	0.568	0.304	3.83555e-60	0	Ikbip
1.5818e-64	0.28066	0.391	0.215	3.97253e-60	0	Lrch3
1.65198e-64	0.675926	0.373	0.088	4.14879e-60	0	Il33
2.41882e-64	0.339547	0.608	0.4	6.07462e-60	0	Hpcal1
2.69209e-64	0.437292	0.4	0.228	6.76092e-60	0	Nr4a1
3.23803e-64	0.297681	0.441	0.237	8.13199e-60	0	Mosmo
4.75726e-64	0.320669	0.543	0.346	1.19474e-59	0	Nudt9
5.00793e-64	0.313725	0.379	0.187	1.25769e-59	0	Xdh
8.06165e-64	0.558089	0.853	0.713	2.0246e-59	0	Klf6
2.02103e-63	0.414482	0.473	0.168	5.0756e-59	0	Plat
3.17928e-63	0.335739	0.516	0.299	7.98443e-59	0	Maml3
5.93237e-63	0.317023	0.539	0.329	1.48986e-58	0	Trim8
6.20389e-63	0.359665	0.673	0.44	1.55805e-58	0	Bnip3l
1.14768e-62	0.47771	0.645	0.409	2.88229e-58	0	Hes1
2.18903e-62	0.3488	0.464	0.216	5.49752e-58	0	Gli3
2.18977e-62	0.570392	0.765	0.394	5.49938e-58	0	Rgs17
2.76097e-62	0.294238	0.202	0.058	6.93389e-58	0	Epcam
3.20667e-62	0.318062	0.391	0.17	8.05323e-58	0	Vasn
3.26937e-62	0.510671	0.96	0.699	8.21069e-58	0	Timp2
4.26536e-62	0.251368	0.261	0.088	1.0712e-57	0	Pcdh7
4.92283e-62	0.476975	0.581	0.291	1.23632e-57	0	Prkg2
5.44911e-62	0.317126	0.321	0.161	1.36849e-57	0	Gmpr
5.628e-62	0.342279	0.579	0.361	1.41342e-57	0	Zfhx3
6.5682e-62	0.691649	0.333	0.104	1.64954e-57	0	Cthrc1
6.60167e-62	0.351098	0.511	0.264	1.65794e-57	0	Cdkn2a
7.45067e-62	0.368473	0.777	0.587	1.87116e-57	0	Spag9
9.24613e-62	0.355824	0.56	0.326	2.32207e-57	0	Zbtb38
1.7015e-61	0.314188	0.553	0.338	4.27313e-57	0	Cyhr1
2.51751e-61	0.285238	0.363	0.174	6.32247e-57	0	Pde4d
3.12449e-61	0.479226	0.826	0.461	7.84684e-57	0	Phlda3
7.61179e-61	0.503562	0.944	0.811	1.91162e-56	0	Myh9
8.37665e-61	0.252755	0.229	0.076	2.10371e-56	0	Agtr1a
8.49262e-61	0.581889	0.891	0.531	2.13284e-56	0	Sox4
1.41309e-60	0.280456	0.376	0.184	3.54883e-56	0	Tns2
1.81284e-60	0.336394	0.487	0.278	4.55276e-56	0	Stim2
1.90293e-60	0.278016	0.244	0.096	4.77901e-56	0	Perp
7.54564e-60	0.256229	0.314	0.145	1.89501e-55	0	Gprc5b
1.10421e-59	0.420455	0.757	0.591	2.77311e-55	0	Jmjd1c
1.22205e-59	0.355497	0.565	0.314	3.06906e-55	0	Foxo1
9.94743e-59	0.261509	0.138	0.032	2.4982e-54	0	Anxa8
1.04435e-58	0.342597	0.597	0.36	2.62279e-54	0	Arhgef12
1.14908e-58	0.814019	0.36	0.128	2.8858e-54	0	Ndufa4l2
4.47888e-58	0.356905	0.763	0.57	1.12483e-53	0	Hcfc1r1
7.97877e-58	0.402574	0.889	0.7	2.00379e-53	0	Nfe2l2
9.19214e-58	0.372387	0.311	0.128	2.30851e-53	0	Uchl1
2.23387e-57	0.352596	0.582	0.377	5.61014e-53	0	Kmt2a
4.08377e-57	0.356168	0.623	0.411	1.0256e-52	0	Metrnl
5.16638e-57	0.417816	0.868	0.597	1.29749e-52	0	Ctnna1
6.1371e-57	0.969313	0.941	0.481	1.54127e-52	0	Igfbp7
1.20348e-56	0.419617	0.834	0.539	3.02241e-52	0	Map1lc3a
1.4723e-56	0.365245	0.952	0.796	3.69752e-52	0	Laptm4a
1.82069e-56	0.336144	0.666	0.445	4.57248e-52	0	Rab6a
2.24127e-56	0.299211	0.606	0.43	5.62874e-52	0	Smim14
2.63801e-56	0.393084	0.999	0.935	6.6251e-52	0	Pfdn5
4.54775e-56	0.392909	0.441	0.286	1.14212e-51	0	Ddit3
7.38032e-56	0.377652	0.593	0.362	1.85349e-51	0	Pfkl
1.05506e-55	0.452192	0.709	0.439	2.64968e-51	0	Vcl
1.47076e-55	0.312778	0.488	0.307	3.69366e-51	0	Ankrd12
1.5976e-55	0.308857	0.558	0.353	4.01222e-51	0	Srpk2
1.74245e-55	0.396077	0.501	0.258	4.37599e-51	0	Ddit4
1.89044e-55	0.274857	0.388	0.202	4.74764e-51	0	Otud7b
2.0614e-55	0.276169	0.41	0.236	5.177e-51	0	Rnf19a
5.42001e-55	0.352047	0.533	0.281	1.36118e-50	0	Retreg1
6.16673e-55	0.324309	0.428	0.205	1.54871e-50	0	Prdm12
6.37885e-55	0.339778	0.337	0.144	1.60198e-50	0	Wnt10a
7.58918e-55	0.286025	0.486	0.302	1.90595e-50	0	Chp1
1.33747e-54	0.358435	0.588	0.386	3.35893e-50	0	Avpi1
1.37212e-54	0.27568	0.432	0.26	3.44593e-50	0	Qsox1
2.32223e-54	0.404372	0.934	0.721	5.83205e-50	0	Ube2b
5.48605e-54	0.312558	0.533	0.345	1.37777e-49	0	Hexim1
5.89511e-54	0.250972	0.3	0.126	1.4805e-49	0	Ltbp1
9.55264e-54	0.326443	0.332	0.157	2.39905e-49	0	Vegfa
1.00192e-53	0.423034	0.762	0.48	2.51623e-49	0	Nudt4
1.07475e-53	0.396025	0.902	0.699	2.69912e-49	0	Tax1bp1
1.20468e-53	0.367741	0.691	0.488	3.02543e-49	0	Sptan1
2.25839e-53	0.269885	0.438	0.27	5.67172e-49	0	Sidt2
2.48822e-53	0.291925	0.435	0.22	6.24891e-49	0	Calcoco1
3.94333e-53	0.491843	0.733	0.46	9.90328e-49	0	Chka
6.79477e-53	0.370522	0.586	0.301	1.70644e-48	0	Tfap2c
8.24119e-53	0.311179	0.608	0.396	2.06969e-48	0	Arl3
9.76642e-53	0.339974	0.25	0.085	2.45274e-48	0	Dmp1
1.2245e-52	0.293733	0.439	0.242	3.07521e-48	0	Tanc1
1.28301e-52	0.318247	0.631	0.44	3.22214e-48	0	Reep3
1.98418e-52	0.662364	0.65	0.301	4.98306e-48	0	S100a4
2.21847e-52	0.297174	0.503	0.296	5.57146e-48	0	Vezf1
2.89256e-52	0.250168	0.37	0.197	7.26439e-48	0	Thra
6.26113e-52	0.26553	0.382	0.218	1.57242e-47	0	Maff
8.32871e-52	0.318688	0.455	0.257	2.09167e-47	0	Atf5
9.60838e-52	0.367976	0.804	0.597	2.41305e-47	0	Emc8
1.02545e-51	0.710032	0.63	0.204	2.57533e-47	0	Sparcl1
1.09002e-51	0.423603	0.518	0.311	2.73749e-47	0	Smox
1.51655e-51	0.347674	0.502	0.35	3.80866e-47	0	Filip1l
1.75472e-51	0.63706	0.133	0.039	4.40681e-47	0	Prg4
7.24878e-51	0.297105	0.53	0.331	1.82046e-46	0	Pja2
7.58707e-51	0.302505	0.479	0.272	1.90542e-46	0	Afap1
8.2608e-51	0.309573	0.641	0.453	2.07462e-46	0	Glg1
2.55578e-50	0.30666	0.6	0.428	6.41859e-46	0	Eif4g3
2.66169e-50	0.308868	0.576	0.392	6.68457e-46	0	Acaa2
5.95713e-50	0.287223	0.475	0.277	1.49607e-45	0	Arfgap3
9.25086e-50	0.361091	0.892	0.747	2.32326e-45	0	Ccdc12
9.60042e-50	0.340665	0.791	0.582	2.41105e-45	0	Tmed3
1.24365e-49	0.261927	0.468	0.282	3.12329e-45	0	Gpx4-ps2
1.40111e-49	0.284512	0.543	0.355	3.51875e-45	0	Wdfy1
1.74399e-49	0.290615	0.549	0.376	4.37985e-45	0	Bet1
2.15704e-49	0.343855	0.525	0.279	5.41719e-45	0	Nav2
2.19469e-49	0.292766	0.477	0.309	5.51175e-45	0	Nfat5
2.37734e-49	0.25724	0.35	0.174	5.97044e-45	0	Sspn
2.62863e-49	0.251529	0.35	0.186	6.60155e-45	0	Gtf2ird1
3.27102e-49	0.452705	0.331	0.228	8.21484e-45	0	Ero1l
3.73133e-49	0.295871	0.607	0.431	9.37086e-45	0	Pon2
4.34012e-49	0.36942	0.75	0.467	1.08998e-44	0	Cd151
6.73433e-49	0.532503	0.277	0.141	1.69126e-44	0	Areg
1.05951e-48	0.262559	0.294	0.14	2.66085e-44	0	Dusp4
1.30172e-48	0.492672	0.502	0.315	3.26913e-44	0	Slc2a1
1.45939e-48	0.298802	0.665	0.49	3.66512e-44	0	Tprgl
1.85011e-48	0.281255	0.524	0.346	4.64638e-44	0	Efr3a
2.31395e-48	0.252066	0.254	0.099	5.81126e-44	0	Mecom
2.90269e-48	0.348531	0.782	0.561	7.2898e-44	0	Aplp2
2.92669e-48	0.270583	0.469	0.299	7.3501e-44	0	Hbp1
5.00561e-48	0.312763	0.504	0.289	1.25711e-43	0	Pam
5.80111e-48	0.428415	0.408	0.165	1.45689e-43	0	Smoc2
6.2378e-48	0.327001	0.885	0.705	1.56656e-43	0	Tcf25
6.31842e-48	0.384154	0.546	0.269	1.58681e-43	0	Gadd45a
8.85248e-48	0.274646	0.359	0.17	2.22321e-43	0	Mgst2
1.08635e-47	0.255648	0.426	0.249	2.72826e-43	0	Slc27a1
1.35278e-47	0.292601	0.436	0.232	3.39738e-43	0	Igsf3
2.12567e-47	0.674209	0.16	0.025	5.3384e-43	0	Npy
2.31119e-47	0.301599	0.792	0.609	5.80433e-43	0	Higd2a
2.73367e-47	0.256883	0.41	0.246	6.86533e-43	0	Dhx40
3.74419e-47	0.283971	0.582	0.4	9.40317e-43	0	Cltb
4.7789e-47	0.347114	0.741	0.514	1.20017e-42	0	Ypel3
2.12234e-46	0.291106	0.481	0.299	5.33005e-42	0	Pak1
2.97055e-46	0.257	0.348	0.218	7.46023e-42	0	Dnajb4
3.20208e-46	0.329636	0.372	0.144	8.04171e-42	0	Dclk1
3.32126e-46	0.293951	0.689	0.499	8.34101e-42	0	Sdf2
3.70548e-46	0.375378	0.75	0.484	9.30595e-42	0	Mtss1
4.28653e-46	0.294547	0.573	0.373	1.07652e-41	0	Bag5
6.09115e-46	0.295603	0.486	0.299	1.52973e-41	0	Pim3
6.40415e-46	0.493467	0.799	0.384	1.60834e-41	0	Serpinf1
1.03326e-45	0.305291	0.5	0.267	2.59494e-41	0	Cacna2d1
1.13951e-45	0.256447	0.293	0.149	2.86176e-41	0	Hgf
7.80997e-45	0.303071	0.718	0.525	1.9614e-40	0	Gsk3b
8.06433e-45	0.292489	0.566	0.39	2.02528e-40	0	Arid4b
8.99164e-45	0.343745	0.63	0.374	2.25816e-40	0	Zeb1
1.24078e-44	0.320465	0.519	0.296	3.1161e-40	0	Tes
1.36458e-44	0.302206	0.583	0.423	3.42701e-40	0	Tob2
1.91945e-44	0.379095	0.461	0.252	4.82051e-40	0	St8sia2
2.12425e-44	0.408375	0.58	0.315	5.33484e-40	0	Msx1
3.67679e-44	0.563793	0.992	0.762	9.23388e-40	0	Cyb5r3
5.51463e-44	0.267066	0.446	0.272	1.38494e-39	0	Atxn1
1.3497e-43	0.343004	0.603	0.34	3.38964e-39	0	Tcaf1
1.571e-43	0.253256	0.372	0.213	3.9454e-39	0	Pkd2
1.7691e-43	0.296274	0.561	0.346	4.44291e-39	0	Unc119
2.7757e-43	0.304489	0.586	0.365	6.9709e-39	0	Ptprs
4.16533e-43	0.278679	0.394	0.192	1.04608e-38	0	Mllt3
4.42744e-43	0.255851	0.423	0.255	1.11191e-38	0	Spred2
4.80662e-43	0.580345	0.657	0.283	1.20714e-38	0	Tm4sf1
5.29244e-43	0.32113	0.522	0.375	1.32914e-38	0	Dnajb1
6.20508e-43	0.284748	0.557	0.347	1.55834e-38	0	Lrrc58
1.60983e-42	0.291548	0.589	0.374	4.04292e-38	0	Rnf11
1.61163e-42	0.359943	0.847	0.636	4.04746e-38	0	G3bp2
1.97342e-42	0.27209	0.424	0.216	4.95605e-38	0	Six4
2.08618e-42	0.272779	0.509	0.303	5.23924e-38	0	Ormdl3
3.30285e-42	0.301769	0.747	0.537	8.29477e-38	0	Srpr
1.19057e-41	0.315435	0.609	0.387	2.98999e-37	0	Kctd17
1.90645e-41	0.335689	0.539	0.289	4.78787e-37	0	Tafa5
2.2387e-41	0.379103	0.958	0.798	5.62226e-37	0	Rnh1
2.37872e-41	0.261693	0.412	0.253	5.97392e-37	0	Mylip
2.67993e-41	0.313404	0.76	0.615	6.73038e-37	0	Ccnl1
3.1726e-41	0.35276	0.777	0.491	7.96766e-37	0	Maged1
3.49716e-41	0.281304	0.642	0.463	8.78276e-37	0	Nfe2l1
5.12458e-41	0.258926	0.466	0.305	1.28699e-36	0	Bag3
5.12536e-41	0.412839	0.141	0.057	1.28718e-36	0	Krt17
7.74344e-41	0.613783	0.924	0.567	1.94469e-36	0	Hspb1
1.67937e-40	0.301128	0.664	0.52	4.21758e-36	0	Akap13
1.68806e-40	0.364035	0.92	0.762	4.23939e-36	0	Gpi1
2.37492e-40	0.265221	0.377	0.196	5.96438e-36	0	Gm15867
2.47196e-40	0.360973	0.636	0.347	6.20808e-36	0	Kdelr3
2.67038e-40	0.291866	0.489	0.273	6.7064e-36	0	Bmp1
6.3195e-40	0.289182	0.91	0.754	1.58708e-35	0	Tmem59
9.50535e-40	0.286694	0.527	0.308	2.38717e-35	0	Wipi1
2.5296e-39	0.307865	0.564	0.314	6.35284e-35	0	Maged2
3.14772e-39	0.260564	0.401	0.217	7.90518e-35	0	Lurap1l
3.1952e-39	0.252158	0.501	0.352	8.02442e-35	0	Nek7
3.50381e-39	0.279725	0.534	0.379	8.79948e-35	0	Ppp1r10
3.77209e-39	0.337714	0.753	0.567	9.47323e-35	0	Mat2a
1.49153e-38	0.283248	0.474	0.273	3.74583e-34	0	Nradd
1.5245e-38	0.263571	0.414	0.21	3.82862e-34	0	Rbms3
6.95319e-38	0.431104	0.819	0.461	1.74622e-33	0	Pcdh17
9.02592e-38	0.321836	0.546	0.261	2.26677e-33	0	Ndn
9.07203e-38	0.372511	0.802	0.491	2.27835e-33	0	Baiap2
1.24813e-37	0.307091	0.989	0.938	3.13457e-33	0	Ddx5
1.9936e-37	0.304873	0.712	0.514	5.00673e-33	0	Ddx17
7.41297e-37	0.288287	0.598	0.406	1.86169e-32	0	Vat1
1.08179e-36	0.294255	0.506	0.357	2.71682e-32	0	Cebpd
2.76709e-36	0.255501	0.503	0.349	6.94927e-32	0	Rsf1
1.4593e-35	0.307964	0.859	0.665	3.66489e-31	0	Nfic
1.63455e-35	0.363106	0.992	0.835	4.105e-31	0	Eif3h
1.73641e-35	0.372509	0.527	0.377	4.36081e-31	0	Sgk1
2.08722e-35	0.657844	0.275	0.122	5.24185e-31	0	Krt19
2.15654e-35	0.343214	0.775	0.475	5.41594e-31	0	Ttc3
3.04199e-35	0.250997	0.677	0.514	7.63964e-31	0	Serinc1
4.30167e-35	0.293703	0.521	0.297	1.08032e-30	0	Dbn1
4.42199e-35	0.377578	0.803	0.466	1.11054e-30	0	Cnn3
5.46825e-35	0.290643	0.791	0.582	1.3733e-30	0	Derl1
9.13587e-35	0.286613	0.556	0.344	2.29438e-30	0	Utrn
1.59107e-34	0.337093	0.606	0.447	3.9958e-30	0	Ezr
1.81863e-34	0.286781	0.651	0.47	4.5673e-30	0	Foxp1
1.9763e-34	0.256963	0.31	0.154	4.96328e-30	0	Meox1
2.10036e-34	0.567961	1	0.89	5.27484e-30	0	S100a6
3.22516e-34	0.295526	0.907	0.707	8.09967e-30	0	Paip2
3.77317e-34	0.272009	0.595	0.399	9.47595e-30	0	Pten
7.7429e-34	0.386095	0.987	0.779	1.94455e-29	0	Pgk1
1.02027e-33	0.256429	0.555	0.404	2.56231e-29	0	Usp9x
1.44509e-33	0.344681	0.645	0.375	3.62921e-29	0	Ass1
1.94184e-33	0.255081	0.559	0.405	4.87673e-29	0	Hivep2
2.01961e-33	0.413993	0.404	0.239	5.07206e-29	0	Ccn1
2.29375e-33	0.278844	0.705	0.502	5.76052e-29	0	Rras
2.81353e-33	0.306051	0.885	0.749	7.06589e-29	0	Ptp4a2
5.29858e-33	0.26359	0.762	0.587	1.33068e-28	0	Ergic3
6.1048e-33	0.339197	0.922	0.722	1.53316e-28	0	Atf4
7.59099e-33	0.292746	0.545	0.346	1.9064e-28	0	Pdgfa
8.94873e-33	0.279937	0.564	0.317	2.24738e-28	0	Eya2
1.29623e-32	0.276843	0.92	0.755	3.25536e-28	0	Sec62
1.45998e-32	0.335845	0.999	0.928	3.66658e-28	0	Eef2
2.23211e-32	0.287421	0.707	0.547	5.60573e-28	0	Ppp1r15a
3.65756e-32	0.277629	0.897	0.731	9.18559e-28	0	Aes
4.61232e-32	0.268011	0.977	0.864	1.15834e-27	0	Dad1
4.78689e-32	0.264906	0.731	0.583	1.20218e-27	0	Brd2
7.49948e-32	0.295989	0.866	0.738	1.88342e-27	0	Zfand5
7.60282e-32	0.261251	0.589	0.418	1.90937e-27	0	Zfr
1.14613e-31	0.252327	0.597	0.421	2.87838e-27	0	Usp34
1.34317e-31	0.319675	0.452	0.279	3.37323e-27	0	Gm16104
2.73396e-31	0.258727	0.371	0.241	6.86606e-27	0	Gm26532
3.29663e-31	0.301703	0.931	0.746	8.27916e-27	0	Mtdh
5.54467e-31	0.257464	0.436	0.256	1.39249e-26	0	Etv1
6.02042e-31	0.289938	0.574	0.347	1.51197e-26	0	Mast4
6.67714e-31	0.336303	0.718	0.419	1.6769e-26	0	Tmem47
1.5139e-30	0.41326	0.727	0.43	3.80201e-26	0	2200002D01Rik
2.75897e-30	0.252073	0.548	0.377	6.92889e-26	0	Smad7
3.70659e-30	0.281141	0.748	0.593	9.30873e-26	0	Atrx
1.12611e-29	0.261598	0.569	0.328	2.82812e-25	0	Pcbd1
8.26406e-29	0.255552	0.588	0.417	2.07544e-24	0	Akap9
8.67873e-29	0.254782	0.471	0.324	2.17958e-24	0	Creb5
1.45623e-28	0.3118	0.895	0.716	3.65717e-24	0	Chd4
1.57916e-28	0.256753	0.764	0.59	3.96591e-24	0	Hmg20b
8.96427e-28	0.310549	0.863	0.603	2.25129e-23	0	Dap
1.20203e-27	0.28486	0.658	0.478	3.01877e-23	0	Lima1
1.27917e-27	0.26629	0.849	0.702	3.21252e-23	0	Hdlbp
1.44554e-27	0.27118	0.303	0.157	3.63034e-23	0	Dbpht2
1.68391e-27	0.282393	0.491	0.297	4.22897e-23	0	Hspb8
2.43494e-27	0.447174	0.984	0.598	6.11511e-23	0	Cald1
5.97395e-27	0.496206	0.393	0.267	1.5003e-22	0	Ly6a
6.19438e-27	0.262568	0.686	0.506	1.55566e-22	0	Rock2
6.77096e-27	0.2569	0.489	0.25	1.70046e-22	0	Pdlim2
1.01097e-25	0.263412	0.517	0.294	2.53895e-21	0	Xrcc5
1.23839e-25	0.261539	0.978	0.855	3.1101e-21	0	Ndufa6
1.61532e-25	0.26155	0.481	0.279	4.05671e-21	0	Ahnak2
1.76135e-25	0.309862	0.806	0.508	4.42345e-21	0	Sptbn1
1.95877e-25	0.264017	0.967	0.833	4.91926e-21	0	Ptms
2.41365e-25	0.250325	0.538	0.423	6.06164e-21	0	Klf10
2.86602e-25	0.263477	0.722	0.48	7.19772e-21	0	Mprip
5.32946e-25	0.502753	0.997	0.675	1.33844e-20	0	Sparc
7.26128e-25	0.276425	0.907	0.729	1.8236e-20	0	Slc38a2
1.05176e-24	0.254714	0.45	0.241	2.6414e-20	0	Tmem163
2.81661e-24	0.277061	0.217	0.114	7.07363e-20	0	Cda
5.32547e-24	0.358052	0.699	0.355	1.33744e-19	0	Pcolce
6.45897e-24	0.274316	0.982	0.866	1.62211e-19	0	Gas5
1.69936e-23	0.27732	0.997	0.944	4.26778e-19	0	Gnas
2.27275e-23	0.417086	0.773	0.444	5.70779e-19	0	Fbxo32
3.88159e-23	0.338283	0.926	0.565	9.74821e-19	0	Crip2
4.48745e-23	0.282283	0.996	0.878	1.12698e-18	0	Myl12a
8.89283e-23	0.3446	0.968	0.818	2.23335e-18	0	Anxa2
2.71471e-22	0.299769	0.464	0.316	6.81773e-18	0	Tppp3
3.88381e-22	0.254883	0.407	0.197	9.7538e-18	0	Dbx1
5.13652e-22	0.41795	0.989	0.732	1.28998e-17	0	Anxa1
7.33885e-22	0.327971	0.207	0.096	1.84308e-17	0	Gpha2
1.40862e-21	0.361267	0.763	0.478	3.53761e-17	0	Csrp2
2.43611e-20	0.26026	0.983	0.921	6.11805e-16	0	Hspa5
6.08244e-20	0.257043	0.976	0.837	1.52754e-15	0	Pcbp2
8.6586e-20	0.289657	0.926	0.75	2.17452e-15	0	Eno1
1.48057e-19	0.279668	0.715	0.421	3.7183e-15	0	Dapk2
1.60894e-19	0.290199	0.857	0.533	4.04069e-15	0	Cavin3
1.31274e-18	0.386683	0.492	0.146	3.2968e-14	0	Col6a2
7.2635e-18	0.343586	0.513	0.293	1.82416e-13	0	1700086L19Rik
2.17149e-17	0.465869	0.984	0.592	5.45347e-13	0	Lgals7
2.97121e-17	0.252813	0.736	0.477	7.4619e-13	0	Bbx
5.01003e-17	0.250649	0.702	0.405	1.25822e-12	0	Cdon
6.85321e-17	0.280978	0.953	0.6	1.72112e-12	0	Nedd4
7.61678e-17	0.278774	0.628	0.337	1.91288e-12	0	Ptgis
1.17502e-15	0.254629	0.712	0.428	2.95094e-11	0	Gpc1
1.80833e-14	0.390097	0.988	0.581	4.54143e-10	0	Tubb2b
3.29885e-14	0.308488	0.946	0.818	8.28474e-10	0	Lgals3
9.17355e-13	0.323001	0.233	0.186	2.30385e-08	0	Isg15
1.75517e-12	0.28856	0.823	0.458	4.40794e-08	0	Gas1
0	4.14781	0.838	0.577	0	1	Apoe
0	4.05089	0.993	0.21	0	1	C1qa
0	3.90766	0.995	0.226	0	1	C1qb
0	3.85182	0.948	0.236	0	1	Lyz2
0	3.71165	0.991	0.145	0	1	C1qc
0	3.62955	0.972	0.167	0	1	Wfdc17
0	3.31102	0.995	0.154	0	1	Tyrobp
0	3.26696	0.995	0.135	0	1	Ctss
0	3.22087	0.973	0.086	0	1	Ms4a7
0	3.14662	0.991	0.115	0	1	Aif1
0	3.03673	0.989	0.148	0	1	Cd52
0	2.81148	0.988	0.206	0	1	Ctsc
0	2.70441	0.979	0.138	0	1	Lst1
0	2.69617	0.521	0.054	0	1	Ccl12
0	2.63099	0.997	0.526	0	1	Fcer1g
0	2.62775	0.936	0.103	0	1	Acp5
0	2.60473	0.993	0.789	0	1	Ctsb
0	2.55323	0.905	0.077	0	1	Cd72
0	2.51579	0.867	0.26	0	1	Selenop
0	2.51543	0.829	0.076	0	1	Rgs1
0	2.4435	0.967	0.395	0	1	Ifi30
0	2.42266	0.815	0.645	0	1	Fabp5
0	2.38154	0.869	0.181	0	1	Pltp
0	2.2394	0.978	0.608	0	1	Lgmn
0	2.2352	0.935	0.095	0	1	Cxcl16
0	2.23197	0.955	0.121	0	1	Ptpn18
0	2.22905	0.931	0.131	0	1	Gngt2
0	2.22792	0.914	0.094	0	1	Tgfbi
0	2.19604	0.934	0.074	0	1	Cd300c2
0	2.18842	0.931	0.129	0	1	Cd68
0	2.14976	0.99	0.734	0	1	Ctsz
0	2.14238	0.978	0.353	0	1	Ctsh
0	2.09744	0.942	0.618	0	1	Tmem176a
0	2.09666	0.997	0.831	0	1	Cyba
0	2.08742	0.994	0.828	0	1	Psap
0	2.02776	0.94	0.1	0	1	Coro1a
0	2.01529	0.902	0.061	0	1	Ly86
0	1.99202	0.861	0.139	0	1	Mafb
0	1.98728	0.912	0.072	0	1	Ms4a6c
0	1.98423	0.933	0.081	0	1	Spi1
0	1.9802	0.92	0.103	0	1	Lcp1
0	1.97375	0.906	0.223	0	1	Pycard
0	1.92869	0.864	0.07	0	1	Mpeg1
0	1.92801	1	0.992	0	1	Fth1
0	1.92429	0.873	0.06	0	1	Clec4a2
0	1.91956	0.902	0.301	0	1	Hebp1
0	1.86984	0.928	0.187	0	1	Rgs10
0	1.83874	0.764	0.051	0	1	Cx3cr1
0	1.81651	0.881	0.159	0	1	Lyn
0	1.81585	0.873	0.058	0	1	Clec4a3
0	1.80964	0.919	0.251	0	1	Fyb
0	1.80584	0.875	0.249	0	1	Hexb
0	1.7872	0.828	0.051	0	1	Fcgr3
0	1.78663	0.82	0.069	0	1	Bcl2a1b
0	1.78327	0.598	0.031	0	1	Fcrls
0	1.77846	0.623	0.039	0	1	Clec4n
0	1.75071	0.956	0.575	0	1	Grn
0	1.74996	0.87	0.079	0	1	Ptprc
0	1.73577	0.997	0.862	0	1	B2m
0	1.69301	0.849	0.108	0	1	Sirpa
0	1.66098	0.999	0.982	0	1	Ftl1
0	1.65449	0.812	0.063	0	1	Ms4a6d
0	1.63712	0.936	0.678	0	1	Tmem176b
0	1.62108	0.703	0.223	0	1	Trem2
0	1.61836	1	0.999	0	1	Tmsb4x
0	1.61631	0.543	0.042	0	1	Zmynd15
0	1.61047	0.8	0.056	0	1	Csf1r
0	1.60173	0.85	0.161	0	1	Man2b1
0	1.57709	0.778	0.065	0	1	Rac2
0	1.57366	0.721	0.079	0	1	Npl
0	1.56646	0.729	0.054	0	1	Slamf9
0	1.55866	0.819	0.065	0	1	Pld4
0	1.55393	0.985	0.561	0	1	Laptm5
0	1.54796	0.923	0.49	0	1	Ctsa
0	1.54497	0.799	0.055	0	1	Clec4a1
0	1.52019	0.688	0.057	0	1	Cfp
0	1.51207	0.993	0.92	0	1	Itm2b
0	1.49438	0.66	0.047	0	1	Fcgr2b
0	1.48918	0.803	0.051	0	1	Apobec1
0	1.48737	0.784	0.058	0	1	Cybb
0	1.46994	0.534	0.056	0	1	Vcam1
0	1.38808	0.743	0.074	0	1	Slfn2
0	1.37554	0.992	0.874	0	1	Cst3
0	1.37117	0.795	0.124	0	1	Ptpn6
0	1.35725	0.828	0.471	0	1	Blvrb
0	1.34764	0.771	0.054	0	1	Hck
0	1.34415	0.724	0.056	0	1	Itgb2
0	1.34269	0.694	0.039	0	1	C3ar1
0	1.33867	0.604	0.034	0	1	Fcgr4
0	1.33721	0.982	0.885	0	1	Atp6v0c
0	1.33403	0.538	0.03	0	1	Mrc1
0	1.33282	0.859	0.272	0	1	Unc93b1
0	1.32641	0.724	0.225	0	1	Dab2
0	1.31787	0.754	0.076	0	1	Ncf2
0	1.317	0.712	0.079	0	1	H2-DMa
0	1.31125	0.767	0.074	0	1	Cd53
0	1.30536	0.724	0.042	0	1	Fcgr1
0	1.29799	0.758	0.07	0	1	Fermt3
0	1.28811	0.658	0.048	0	1	Clec12a
0	1.28238	0.71	0.05	0	1	Hpgds
0	1.25905	0.658	0.134	0	1	Prxl2b
0	1.25532	0.755	0.157	0	1	Ntpcr
0	1.25487	0.555	0.036	0	1	Msr1
0	1.23707	0.73	0.052	0	1	Cd48
0	1.23503	0.652	0.037	0	1	Adgre1
0	1.21603	0.614	0.051	0	1	H2-DMb1
0	1.21467	0.673	0.043	0	1	Tnfaip8l2
0	1.21328	0.568	0.042	0	1	Ms4a6b
0	1.19942	0.954	0.671	0	1	Ucp2
0	1.19333	0.698	0.086	0	1	Gmfg
0	1.18131	0.801	0.396	0	1	Creg1
0	1.16311	0.984	0.795	0	1	H2-D1
0	1.1607	0.718	0.068	0	1	Hcls1
0	1.14837	0.603	0.049	0	1	Plbd1
0	1.14727	0.993	0.917	0	1	Sh3bgrl3
0	1.1437	0.431	0.03	0	1	Clec7a
0	1.13084	0.916	0.504	0	1	Efhd2
0	1.12935	0.637	0.057	0	1	Plek
0	1.12923	0.888	0.534	0	1	Hexa
0	1.12629	0.542	0.053	0	1	Nr1h3
0	1.11564	0.619	0.042	0	1	Itgax
0	1.10669	0.673	0.18	0	1	Lgals3bp
0	1.09698	0.658	0.064	0	1	Rab3il1
0	1.09245	0.639	0.045	0	1	Pirb
0	1.09088	0.735	0.152	0	1	Otulinl
0	1.08635	0.713	0.203	0	1	Cndp2
0	1.0862	0.553	0.035	0	1	Bcl2a1a
0	1.08539	0.844	0.351	0	1	Cyth4
0	1.07794	0.631	0.066	0	1	Slc11a1
0	1.06534	0.676	0.097	0	1	Rnf130
0	1.06495	0.929	0.693	0	1	Vamp8
0	1.05403	0.675	0.084	0	1	Skap2
0	1.05373	0.53	0.078	0	1	Lipa
0	1.05306	0.687	0.348	0	1	Msrb1
0	1.05068	0.978	0.887	0	1	Clta
0	1.03931	0.614	0.035	0	1	Lair1
0	1.01067	0.562	0.037	0	1	Lpcat2
0	0.994718	0.532	0.037	0	1	Ccr5
0	0.994343	0.573	0.051	0	1	Slc15a3
0	0.993255	0.619	0.047	0	1	Ncf4
0	0.988811	0.845	0.551	0	1	Sdcbp
0	0.988504	0.598	0.042	0	1	Pilra
0	0.98813	0.752	0.349	0	1	Camk1
0	0.978332	0.559	0.065	0	1	Tmem86a
0	0.956145	0.614	0.12	0	1	Bin2
0	0.951914	0.525	0.037	0	1	Pou2f2
0	0.949761	0.611	0.053	0	1	Csf2ra
0	0.944228	0.662	0.157	0	1	Apbb1ip
0	0.921312	0.611	0.173	0	1	Arl4c
0	0.920803	0.585	0.036	0	1	Lrrc25
0	0.912651	0.579	0.058	0	1	Lat2
0	0.911152	0.663	0.182	0	1	Evi2a
0	0.910692	0.526	0.042	0	1	Ifi207
0	0.906302	0.463	0.038	0	1	Cd14
0	0.901743	0.542	0.06	0	1	Neurl3
0	0.900702	0.838	0.471	0	1	Tpd52
0	0.894823	0.509	0.033	0	1	Cd86
0	0.888624	0.561	0.037	0	1	Igsf6
0	0.884246	0.514	0.064	0	1	Abcg1
0	0.879853	0.552	0.042	0	1	Fgr
0	0.870951	0.543	0.033	0	1	P2ry6
0	0.870067	0.513	0.038	0	1	Itgam
0	0.868806	0.538	0.039	0	1	Nckap1l
0	0.86706	0.662	0.244	0	1	Gusb
0	0.861796	0.487	0.032	0	1	Cd84
0	0.852454	0.525	0.034	0	1	Pik3ap1
0	0.845855	0.483	0.029	0	1	Gpr65
0	0.844986	0.594	0.106	0	1	Arrb2
0	0.841934	0.564	0.102	0	1	Atp13a2
0	0.841249	0.518	0.043	0	1	Lcp2
0	0.83458	0.438	0.03	0	1	Gm5150
0	0.826256	0.486	0.081	0	1	Rasgef1b
0	0.820286	0.523	0.039	0	1	Syk
0	0.820103	0.677	0.276	0	1	Abhd12
0	0.813191	0.676	0.261	0	1	Gns
0	0.808123	0.491	0.04	0	1	Cd300a
0	0.806326	0.628	0.169	0	1	Vsir
0	0.804488	0.534	0.051	0	1	Inpp5d
0	0.8032	0.505	0.038	0	1	Dock2
0	0.795088	0.631	0.204	0	1	P2rx4
0	0.782705	0.527	0.055	0	1	Selplg
0	0.753165	0.477	0.033	0	1	AB124611
0	0.746414	0.512	0.053	0	1	Abi3
0	0.745309	0.492	0.03	0	1	Vav1
0	0.742179	0.426	0.034	0	1	Lilr4b
0	0.731899	0.492	0.045	0	1	Arhgap30
0	0.727238	0.48	0.043	0	1	Nrros
0	0.718946	0.498	0.079	0	1	Hfe
0	0.700154	0.431	0.021	0	1	Arl11
0	0.658179	0.447	0.054	0	1	Ppfia4
0	0.65507	0.413	0.037	0	1	Tlr2
0	0.626935	0.416	0.026	0	1	Il10ra
1.16203e-307	0.756612	0.432	0.028	2.91832e-303	1	Cadm1
3.63131e-305	1.28431	0.793	0.314	9.11968e-301	1	Rgs2
2.33744e-303	0.697234	0.555	0.15	5.87025e-299	1	Tep1
2.88357e-303	0.951298	0.951	0.82	7.24181e-299	1	Lamp1
1.80291e-299	0.680915	0.494	0.121	4.52783e-295	1	Acp2
4.0027e-297	0.625825	0.408	0.058	1.00524e-292	1	Tmem106a
4.02193e-295	3.54818	0.751	0.281	1.01007e-290	1	Cd74
5.44765e-291	0.775892	0.732	0.346	1.36812e-286	1	Rhog
1.19063e-290	0.684046	0.371	0.018	2.99015e-286	1	Nxpe5
2.59861e-290	0.580829	0.399	0.03	6.52615e-286	1	Myo1f
5.12286e-289	2.63793	0.529	0.045	1.28655e-284	1	Pf4
1.33558e-287	0.569122	0.395	0.03	3.35417e-283	1	Dok3
4.91558e-284	0.691803	0.413	0.042	1.2345e-279	1	Cd83
1.10099e-283	0.573109	0.407	0.032	2.76503e-279	1	Was
1.97665e-282	0.957999	0.373	0.046	4.96416e-278	1	Cela1
8.49517e-282	1.05271	0.944	0.68	2.13348e-277	1	H2-K1
1.84996e-279	0.735637	0.485	0.124	4.64598e-275	1	Il4ra
1.57629e-275	0.978121	0.786	0.342	3.9587e-271	1	Gm2a
1.74139e-275	0.66113	0.414	0.031	4.37334e-271	1	Sh2d1b1
1.34385e-274	1.13175	0.872	0.378	3.37496e-270	1	Psmb8
1.62285e-274	0.617806	0.434	0.061	4.07562e-270	1	Spint1
1.02409e-270	0.63886	0.454	0.062	2.5719e-266	1	Pip4k2a
8.72398e-270	0.583734	0.375	0.025	2.19094e-265	1	Pik3r5
6.06214e-268	0.854735	0.783	0.452	1.52245e-263	1	Snx5
7.00883e-268	0.545232	0.366	0.031	1.7602e-263	1	Il21r
6.02126e-267	0.552189	0.367	0.022	1.51218e-262	1	March1
1.08094e-264	0.560468	0.397	0.039	2.71468e-260	1	Snx20
1.8248e-264	0.870881	0.835	0.459	4.58279e-260	1	Fam49b
6.38148e-262	0.572465	0.402	0.064	1.60265e-257	1	Slc7a7
9.77971e-262	0.541661	0.362	0.025	2.45608e-257	1	Rhoh
1.9843e-261	0.527564	0.4	0.064	4.98337e-257	1	Daglb
4.22353e-261	0.882678	0.877	0.667	1.0607e-256	1	Rap1b
5.81827e-260	0.758098	0.437	0.064	1.4612e-255	1	Cd38
1.52969e-256	0.645706	0.425	0.058	3.84165e-252	1	Icam1
6.65355e-256	0.780823	0.797	0.485	1.67097e-251	1	Grb2
2.2572e-254	0.566241	0.358	0.028	5.66874e-250	1	Sla
1.37339e-253	0.982112	0.666	0.167	3.44912e-249	1	Cd302
8.074e-253	0.726373	0.366	0.028	2.0277e-248	1	Ccr1
8.10551e-253	1.47144	0.732	0.308	2.03562e-248	1	Atf3
9.48958e-253	0.73086	0.489	0.147	2.38321e-248	1	Rilpl2
1.86708e-252	0.58523	0.352	0.022	4.68899e-248	1	Siglece
2.22157e-252	0.560937	0.402	0.074	5.57925e-248	1	Slc29a3
6.31728e-251	0.5624	0.334	0.019	1.58652e-246	1	Cyp4f18
1.04555e-249	0.960035	0.43	0.029	2.62579e-245	1	Clec4b1
1.93006e-247	0.58385	0.378	0.044	4.84715e-243	1	Frmd4b
2.10463e-247	0.541127	0.341	0.02	5.28556e-243	1	Cd300ld
4.33852e-247	0.557157	0.336	0.018	1.08958e-242	1	Calhm6
1.00864e-246	0.517534	0.363	0.037	2.53311e-242	1	Irf5
1.6683e-246	1.01668	0.6	0.101	4.18976e-242	1	Alox5ap
6.42599e-246	0.593998	0.501	0.147	1.61382e-241	1	Il10rb
1.67165e-245	0.585144	0.406	0.043	4.19818e-241	1	Smpdl3a
1.24401e-244	0.852064	0.894	0.691	3.1242e-240	1	Arpc5
6.53097e-243	1.80215	0.552	0.2	1.64019e-238	1	Hmox1
7.99265e-242	0.51316	0.33	0.02	2.00727e-237	1	Hvcn1
7.95354e-239	1.08902	0.378	0.032	1.99745e-234	1	Ccl6
7.8215e-237	0.551137	0.385	0.033	1.96429e-232	1	Hcst
8.2332e-237	0.493794	0.33	0.02	2.06769e-232	1	Fgd2
1.1175e-234	0.508055	0.364	0.053	2.80649e-230	1	Pla2g15
4.39689e-233	0.731343	0.447	0.058	1.10423e-228	1	Bcl2a1d
7.94335e-233	0.831075	0.944	0.757	1.99489e-228	1	Erp29
1.19535e-231	0.802809	0.804	0.493	3.00201e-227	1	Ostf1
4.45034e-231	0.567019	0.417	0.054	1.11766e-226	1	Elmo1
1.15917e-230	0.560832	0.394	0.086	2.91115e-226	1	Gpr137b-ps
2.27291e-226	0.627541	0.619	0.27	5.7082e-222	1	Ifnar2
1.23443e-225	0.508058	0.399	0.07	3.10015e-221	1	Tmem51
2.50305e-225	0.521546	0.312	0.02	6.28615e-221	1	Abcg3
2.93847e-225	0.515122	0.346	0.028	7.37967e-221	1	Havcr2
6.47472e-224	0.587384	0.377	0.038	1.62606e-219	1	Epsti1
6.63067e-223	3.05522	0.738	0.14	1.66523e-218	1	H2-Ab1
9.40961e-222	0.793319	0.815	0.575	2.36313e-217	1	Ptpn1
3.33176e-221	0.482248	0.34	0.034	8.36739e-217	1	Dock8
3.9804e-221	0.490949	0.311	0.026	9.99638e-217	1	Ncf1
1.7099e-220	0.458009	0.313	0.023	4.29423e-216	1	Tifab
6.1834e-220	0.828611	0.656	0.295	1.5529e-215	1	Sdf2l1
1.03442e-217	1.09486	0.898	0.828	2.59785e-213	1	Ctsd
5.53473e-217	0.716207	0.378	0.047	1.38999e-212	1	Tmem119
1.04034e-216	0.716335	0.692	0.361	2.61271e-212	1	M6pr
2.05769e-216	0.609876	0.509	0.162	5.16769e-212	1	Blvra
6.14601e-216	0.754	0.268	0.014	1.54351e-211	1	Folr2
6.52084e-216	0.469313	0.307	0.029	1.63764e-211	1	Cd37
9.85748e-216	3.20438	0.645	0.127	2.47561e-211	1	H2-Aa
2.64446e-214	0.514166	0.39	0.082	6.6413e-210	1	Ptprj
2.72228e-212	0.745502	0.965	0.878	6.83673e-208	1	Arpc3
3.57442e-210	3.18097	0.636	0.135	8.97679e-206	1	H2-Eb1
6.42246e-209	0.446547	0.316	0.029	1.61294e-204	1	Pstpip1
4.17166e-208	0.469842	0.329	0.042	1.04767e-203	1	Atp8a1
1.24244e-207	0.436532	0.301	0.025	3.12025e-203	1	Nfam1
3.72723e-207	0.620426	0.536	0.223	9.36057e-203	1	Mfsd1
1.86317e-205	0.426919	0.303	0.031	4.67917e-201	1	Zeb2os
3.04345e-204	0.461147	0.289	0.02	7.64333e-200	1	Gm6377
9.83156e-204	0.655765	0.328	0.051	2.4691e-199	1	Il1rn
9.27567e-203	0.545378	0.323	0.043	2.32949e-198	1	Cxcr4
2.4815e-202	0.457787	0.282	0.02	6.23204e-198	1	Slc7a8
4.40582e-202	0.446529	0.283	0.03	1.10648e-197	1	Anpep
2.95594e-201	0.464936	0.325	0.051	7.42354e-197	1	Rab32
3.24029e-201	0.761336	0.919	0.766	8.13766e-197	1	Atp6v0b
1.37883e-200	0.482886	0.328	0.036	3.46279e-196	1	Dock10
1.35891e-199	0.618932	0.538	0.21	3.41276e-195	1	Rab8b
1.86361e-199	0.457721	0.314	0.027	4.68027e-195	1	Shtn1
6.53321e-198	0.43821	0.282	0.02	1.64075e-193	1	Pkib
1.25643e-197	0.459442	0.275	0.016	3.15541e-193	1	Scimp
7.04697e-196	0.573806	0.458	0.163	1.76978e-191	1	Evl
2.69685e-195	0.495267	0.411	0.114	6.77286e-191	1	Neu1
1.29099e-194	0.544694	0.411	0.1	3.24219e-190	1	Rgl1
4.7523e-194	0.677027	0.684	0.3	1.19349e-189	1	Plekho1
1.35957e-193	0.714273	0.534	0.104	3.41443e-189	1	Psmb9
9.4346e-193	0.851371	0.61	0.302	2.36941e-188	1	Pla2g7
9.98006e-193	0.424732	0.276	0.017	2.50639e-188	1	Slamf7
2.59765e-192	0.71541	0.663	0.285	6.52374e-188	1	Irf8
5.86786e-191	0.588089	0.439	0.142	1.47365e-186	1	Glrx
8.10452e-190	0.427122	0.268	0.015	2.03537e-185	1	Tbxas1
1.1479e-188	0.551786	0.424	0.086	2.88283e-184	1	Pid1
1.18054e-188	0.608746	0.368	0.058	2.96481e-184	1	Ptgs1
1.51555e-188	0.425813	0.268	0.015	3.80615e-184	1	Gm21188
2.17335e-188	0.589522	0.609	0.275	5.45815e-184	1	Twf2
1.35781e-187	0.439287	0.289	0.02	3.41e-183	1	Cd79b
9.04808e-186	0.420131	0.267	0.014	2.27233e-181	1	Aoah
2.32588e-185	0.395388	0.271	0.016	5.84122e-181	1	Tlr1
3.78505e-185	0.386954	0.279	0.021	9.50578e-181	1	Arhgap9
1.04492e-184	0.568661	0.242	0.028	2.62422e-180	1	Il18bp
1.90362e-183	0.427474	0.271	0.019	4.78075e-179	1	Sirpb1c
2.78133e-182	0.819749	0.328	0.026	6.98503e-178	1	Ccl9
3.45949e-182	0.402339	0.27	0.021	8.68817e-178	1	Themis2
6.31627e-182	0.380255	0.289	0.038	1.58627e-177	1	Tifa
2.92594e-181	0.718345	0.891	0.692	7.34822e-177	1	Arpc4
9.2579e-181	0.387777	0.265	0.021	2.32503e-176	1	Cd180
1.23516e-179	0.51943	0.373	0.044	3.10198e-175	1	Lmo2
4.01393e-179	1.0321	0.863	0.511	1.00806e-174	1	Srgn
1.00175e-178	0.637406	0.627	0.285	2.51579e-174	1	Tnfaip8
1.81093e-178	1.62643	0.535	0.065	4.54796e-174	1	Il1b
5.73011e-178	0.386115	0.28	0.027	1.43906e-173	1	Ikzf1
7.93155e-178	0.372692	0.27	0.029	1.99193e-173	1	Lrmp
1.99492e-177	0.409594	0.295	0.03	5.01005e-173	1	Adap2
2.4876e-177	0.70785	0.385	0.089	6.24737e-173	1	Ccrl2
3.46652e-177	0.491528	0.24	0.011	8.70581e-173	1	Spic
8.70997e-177	0.785644	0.974	0.887	2.18742e-172	1	Gpx1
8.81344e-177	0.375158	0.27	0.032	2.21341e-172	1	Susd3
1.57302e-175	0.445091	0.263	0.019	3.95049e-171	1	Klra2
4.31457e-175	0.832194	0.544	0.367	1.08356e-170	1	Ninj1
4.28019e-174	0.811412	0.801	0.465	1.07493e-169	1	Zeb2
7.18105e-174	0.701769	0.326	0.019	1.80345e-169	1	Slc13a3
1.3257e-173	0.562158	0.319	0.031	3.32935e-169	1	Ighm
4.1115e-173	0.480419	0.379	0.106	1.03256e-168	1	Rnpep
2.21331e-172	0.375114	0.263	0.023	5.5585e-168	1	Lpxn
1.93322e-171	1.24867	0.282	0.026	4.85508e-167	1	Ccl7
1.44199e-170	0.922794	0.825	0.491	3.62141e-166	1	Basp1
2.74119e-170	1.27926	0.453	0.171	6.88422e-166	1	Gdf15
3.76698e-170	0.437661	0.369	0.106	9.46039e-166	1	Dcxr
8.76812e-170	0.573744	0.246	0.02	2.20202e-165	1	Dnase1l3
3.96149e-169	0.58391	0.564	0.226	9.9489e-165	1	Crlf2
1.40517e-168	0.430747	0.337	0.066	3.52895e-164	1	Milr1
9.73313e-168	0.427495	0.241	0.015	2.44438e-163	1	C5ar1
3.53807e-167	0.35099	0.253	0.02	8.88551e-163	1	Btk
1.09468e-165	0.444073	0.364	0.097	2.74918e-161	1	Fuca2
1.28099e-165	0.369215	0.238	0.015	3.21709e-161	1	Tnfrsf11a
1.43564e-165	1.01652	0.492	0.058	3.60546e-161	1	AW112010
1.96137e-165	0.374037	0.235	0.021	4.92579e-161	1	Abcc3
2.48926e-165	0.374796	0.239	0.013	6.25153e-161	1	Tlr13
1.89755e-164	0.431621	0.327	0.058	4.7655e-160	1	Man1a
8.12355e-164	0.349371	0.244	0.016	2.04015e-159	1	Pilrb2
9.29084e-164	0.581825	0.623	0.312	2.3333e-159	1	Ifngr1
1.13454e-163	2.68232	0.383	0.061	2.84927e-159	1	Ccl8
1.21889e-161	0.347747	0.24	0.025	3.06113e-157	1	Gdpd3
1.21351e-160	0.385123	0.247	0.017	3.0476e-156	1	Clec5a
5.35883e-160	0.429715	0.307	0.039	1.34582e-155	1	Csf2rb
1.64714e-159	0.52299	0.399	0.132	4.13662e-155	1	Slc43a2
2.27987e-159	0.406733	0.384	0.108	5.72567e-155	1	Fes
4.83428e-159	0.614676	0.374	0.128	1.21408e-154	1	Abca1
3.9892e-158	0.395298	0.261	0.033	1.00185e-153	1	Gk
7.08118e-157	0.724129	0.596	0.31	1.77837e-152	1	Maf
5.08291e-156	0.330885	0.238	0.023	1.27652e-151	1	Arhgap25
3.39851e-155	0.449233	0.355	0.103	8.53502e-151	1	Tmem141
3.65468e-155	0.333791	0.238	0.022	9.17837e-151	1	Galc
5.25727e-154	0.537411	0.506	0.197	1.32031e-149	1	Dnase2a
1.85541e-153	0.503929	0.338	0.081	4.65967e-149	1	Rab7b
4.06457e-153	0.364873	0.276	0.032	1.02078e-148	1	Myo1g
6.56461e-153	0.380721	0.292	0.07	1.64864e-148	1	Gla
2.19228e-152	0.606697	0.67	0.375	5.5057e-148	1	Psmb10
2.93046e-152	0.325261	0.232	0.021	7.35955e-148	1	Tbc1d9
6.08928e-152	0.643866	0.832	0.654	1.52926e-147	1	Tmem160
6.55809e-151	0.321825	0.232	0.017	1.647e-146	1	Adap1
4.20159e-150	0.498134	0.339	0.051	1.05519e-145	1	Batf3
2.15234e-149	0.355187	0.26	0.042	5.4054e-145	1	Cd40
2.7119e-149	0.494701	0.536	0.241	6.81066e-145	1	Stx7
9.77406e-148	0.415241	0.26	0.031	2.45466e-143	1	Stap1
5.1202e-147	0.520161	0.537	0.262	1.28589e-142	1	Adam17
7.5817e-147	0.917072	0.813	0.59	1.90407e-142	1	Dusp1
1.5027e-146	0.955584	0.916	0.658	3.77389e-142	1	Sat1
2.42307e-146	0.606475	0.413	0.214	6.08531e-142	1	Hgsnat
8.0733e-146	0.335933	0.246	0.028	2.02753e-141	1	Batf
1.21585e-145	0.345262	0.22	0.016	3.0535e-141	1	Sirpb1a
2.63736e-145	0.6668	0.858	0.653	6.62347e-141	1	Calm3
9.18527e-145	0.361196	0.243	0.037	2.30679e-140	1	Rnasel
9.73012e-145	0.412484	0.35	0.104	2.44362e-140	1	Cln8
7.43754e-144	0.435626	0.334	0.07	1.86786e-139	1	Sap30
2.36825e-143	0.538949	0.453	0.168	5.94763e-139	1	Etv3
2.50464e-143	0.50901	0.44	0.116	6.29014e-139	1	AI662270
8.60986e-143	0.509844	0.345	0.052	2.16228e-138	1	Naaa
1.16179e-142	0.327724	0.211	0.012	2.91772e-138	1	P2ry12
1.16915e-142	0.513958	0.509	0.249	2.93619e-138	1	Atp6v1b2
1.4798e-142	0.34412	0.213	0.014	3.71637e-138	1	Ptafr
5.19024e-142	0.318241	0.213	0.012	1.30348e-137	1	Slamf6
3.18737e-141	0.343622	0.218	0.017	8.00475e-137	1	Treml4
4.31429e-141	0.307942	0.213	0.012	1.08349e-136	1	Gm5547
2.13954e-140	0.483302	0.242	0.015	5.37323e-136	1	Fcrl5
4.5261e-140	0.311874	0.225	0.021	1.13668e-135	1	Il16
1.52898e-139	0.311465	0.224	0.021	3.83988e-135	1	I830077J02Rik
4.28418e-139	0.462543	0.417	0.135	1.07593e-134	1	Blnk
5.57935e-139	0.299484	0.215	0.016	1.4012e-134	1	A130071D04Rik
5.75406e-139	0.571478	0.756	0.567	1.44507e-134	1	Rab5c
3.60474e-138	0.567117	0.501	0.176	9.05294e-134	1	F11r
3.96002e-138	0.835494	0.82	0.55	9.9452e-134	1	Zfp36
2.38623e-137	0.325848	0.202	0.01	5.99279e-133	1	Slamf8
4.13952e-137	0.493626	0.437	0.163	1.0396e-132	1	Tgfbr1
1.67452e-135	0.601907	0.321	0.102	4.20539e-131	1	Syngr1
5.70138e-134	0.345014	0.256	0.047	1.43184e-129	1	Sema4d
9.39894e-134	0.286051	0.203	0.015	2.36045e-129	1	Sash3
1.09414e-133	0.691569	0.601	0.211	2.74782e-129	1	Kctd12
3.53572e-133	0.383469	0.267	0.036	8.87959e-129	1	Gm8995
2.21747e-132	0.513005	0.531	0.261	5.56895e-128	1	Tcirg1
2.87976e-132	0.317178	0.221	0.03	7.23222e-128	1	Cd33
5.27985e-132	0.32691	0.267	0.055	1.32598e-127	1	Plcg2
1.45396e-131	0.288534	0.198	0.018	3.65149e-127	1	Amz1
3.29902e-131	0.374704	0.315	0.098	8.28517e-127	1	Ftl1-ps1
1.26437e-130	0.451169	0.292	0.035	3.17533e-126	1	Fgl2
2.93976e-130	0.435862	0.37	0.12	7.38291e-126	1	Rab20
4.94432e-130	0.3389	0.296	0.076	1.24172e-125	1	Nagpa
5.19693e-130	0.359416	0.316	0.088	1.30516e-125	1	Acer3
2.113e-129	0.307446	0.197	0.014	5.30659e-125	1	Gm34084
2.40513e-129	0.541503	0.701	0.478	6.04023e-125	1	Asah1
5.11342e-129	0.279464	0.195	0.015	1.28419e-124	1	Kcnk13
5.48e-129	0.681118	0.216	0.012	1.37625e-124	1	Gdf3
4.31021e-128	0.2791	0.203	0.018	1.08247e-123	1	Cd244a
5.15947e-128	0.632754	0.939	0.8	1.29575e-123	1	Cotl1
2.57211e-127	0.302764	0.21	0.022	6.45959e-123	1	Ptpn22
1.99484e-126	0.335688	0.238	0.034	5.00985e-122	1	Trim30a
2.15097e-126	0.284608	0.208	0.011	5.40194e-122	1	Csf3r
3.036e-126	0.279919	0.201	0.023	7.62461e-122	1	Gpr35
9.73456e-126	0.896561	0.345	0.033	2.44474e-121	1	Ccl3
1.05015e-125	0.274283	0.194	0.016	2.63734e-121	1	Naip2
7.16271e-125	0.290221	0.193	0.014	1.79884e-120	1	Lilrb4a
2.47226e-124	0.300784	0.192	0.008	6.20883e-120	1	Lilra5
4.47667e-124	0.589233	0.36	0.089	1.12427e-119	1	Stab1
6.76746e-124	0.621016	0.907	0.745	1.69958e-119	1	Tmem14c
7.53786e-124	0.411935	0.477	0.218	1.89306e-119	1	AI413582
1.17992e-123	0.499491	0.543	0.302	2.96326e-119	1	Tpp1
1.62728e-123	0.524312	0.627	0.402	4.08676e-119	1	Gna13
2.24356e-122	0.265851	0.186	0.013	5.63448e-118	1	Gna15
3.52113e-122	0.569407	0.974	0.93	8.84296e-118	1	Atox1
3.88631e-121	0.416989	0.353	0.106	9.76007e-117	1	Map3k8
1.20766e-120	0.317604	0.272	0.058	3.03291e-116	1	Il6ra
3.54258e-120	0.521938	0.7	0.428	8.89683e-116	1	Ppt1
1.49425e-119	0.297839	0.201	0.019	3.75267e-115	1	Cd300lf
2.41041e-119	0.334927	0.303	0.088	6.05351e-115	1	Tnfrsf1b
3.10241e-119	0.371155	0.337	0.093	7.7914e-115	1	Ggh
2.37903e-118	0.285919	0.232	0.044	5.97471e-114	1	Lfng
3.61824e-118	0.402459	0.29	0.075	9.08684e-114	1	Tnf
5.45163e-118	0.305748	0.262	0.063	1.36912e-113	1	Ppm1h
1.35424e-117	0.272321	0.177	0.009	3.40105e-113	1	5430437J10Rik
4.72612e-117	0.289812	0.174	0.008	1.18692e-112	1	Ly9
3.07112e-116	1.54273	0.533	0.095	7.7128e-112	1	Ccl2
4.98727e-116	1.02809	0.421	0.066	1.2525e-111	1	Lpl
5.10414e-116	0.554754	0.904	0.782	1.28185e-111	1	Atp6v0e
9.8926e-116	0.366657	0.337	0.129	2.48443e-111	1	Slc35f6
1.31221e-115	0.358759	0.3	0.091	3.29547e-111	1	Zc3h12a
2.33146e-115	0.272604	0.221	0.041	5.85522e-111	1	Sh3bp2
2.5336e-115	0.285481	0.176	0.007	6.36288e-111	1	P2ry13
2.81555e-114	1.75351	0.489	0.051	7.07096e-110	1	Ccl4
3.08614e-114	0.444893	0.49	0.242	7.75053e-110	1	Prkcd
3.7778e-113	0.441356	0.486	0.256	9.48757e-109	1	Sgpl1
1.89179e-112	0.452521	0.57	0.329	4.75105e-108	1	Snapc5
2.7907e-112	0.320458	0.296	0.088	7.00857e-108	1	Stxbp2
4.10864e-112	0.251398	0.172	0.016	1.03184e-107	1	Tnfrsf13b
5.78013e-112	0.559907	0.814	0.618	1.45162e-107	1	Actr3
1.25377e-111	0.324069	0.275	0.069	3.14872e-107	1	Tnfrsf21
1.17583e-110	0.265583	0.166	0.008	2.95299e-106	1	Tfec
2.23501e-110	0.418761	0.364	0.116	5.61301e-106	1	Rassf4
3.11578e-110	0.381411	0.37	0.137	7.82498e-106	1	Arap1
5.70323e-109	0.285785	0.172	0.019	1.43231e-104	1	Phf11b
8.9074e-109	0.502738	0.184	0.013	2.237e-104	1	Fxyd2
3.48009e-108	0.712333	0.27	0.029	8.7399e-104	1	Igf1
5.16711e-108	0.479687	0.345	0.087	1.29767e-103	1	Ifi204
1.24103e-107	0.367092	0.241	0.073	3.11672e-103	1	Il18
2.98533e-107	0.334756	0.322	0.123	7.49736e-103	1	Ppt2
7.62595e-106	0.392595	0.387	0.167	1.91518e-101	1	Acsl5
7.71013e-106	0.358512	0.367	0.15	1.93632e-101	1	Myd88
7.89915e-106	0.265697	0.221	0.046	1.98379e-101	1	Arhgap45
3.53025e-105	0.785676	0.75	0.55	8.86588e-101	1	Id2
3.70414e-105	0.510582	0.597	0.371	9.30258e-101	1	Pnp
3.82279e-105	0.33353	0.317	0.103	9.60055e-101	1	Sh3bp1
8.91217e-104	0.391496	0.4	0.169	2.2382e-99	1	Cebpa
2.60727e-103	0.256614	0.213	0.046	6.5479e-99	1	Paox
3.42193e-103	0.299208	0.284	0.087	8.59383e-99	1	Cln3
6.24331e-103	0.36843	0.386	0.152	1.56794e-98	1	Casp8
2.2067e-101	0.48581	0.653	0.401	5.54191e-97	1	Syngr2
1.11976e-100	0.259609	0.164	0.013	2.81217e-96	1	Cd200r1
2.40873e-100	0.403323	0.486	0.245	6.04929e-96	1	Arhgap17
4.29646e-100	0.530816	0.981	0.911	1.07901e-95	1	Arpc1b
1.81969e-99	0.57986	0.653	0.445	4.56996e-95	1	Plin2
3.23975e-99	0.283539	0.174	0.005	8.13632e-95	1	Cd22
2.14208e-98	0.637767	0.25	0.043	5.37961e-94	1	Hpgd
5.07259e-98	0.466555	0.639	0.376	1.27393e-93	1	Hyi
7.03578e-98	0.486985	0.704	0.519	1.76697e-93	1	Itm2c
6.59381e-97	0.377701	0.448	0.217	1.65597e-92	1	Renbp
8.36732e-96	0.39117	0.487	0.26	2.10137e-91	1	Grk2
9.27769e-96	0.420239	0.52	0.305	2.33e-91	1	Plgrkt
1.42934e-95	0.495147	0.858	0.72	3.58965e-91	1	Lamtor4
9.08415e-95	0.416457	0.155	0.013	2.28139e-90	1	C4b
7.67212e-94	0.421263	0.436	0.205	1.92678e-89	1	Samhd1
4.39209e-93	0.361314	0.373	0.151	1.10303e-88	1	Rasa4
5.04461e-93	0.565888	0.469	0.187	1.2669e-88	1	Dusp2
5.50436e-93	0.288501	0.221	0.06	1.38237e-88	1	Tent5c
6.04635e-93	0.410412	0.461	0.237	1.51848e-88	1	Plekho2
4.9917e-92	0.317701	0.265	0.072	1.25362e-87	1	Emilin2
7.40855e-92	0.396699	0.468	0.252	1.86058e-87	1	Hsd17b4
8.32251e-92	0.320234	0.309	0.106	2.09012e-87	1	Pik3cd
1.09479e-91	0.370457	0.443	0.223	2.74946e-87	1	Mcub
2.00292e-91	0.485448	0.391	0.066	5.03013e-87	1	Entpd1
7.38402e-91	0.304606	0.278	0.089	1.85442e-86	1	Snx10
7.97125e-91	0.440029	0.174	0.015	2.0019e-86	1	Clec4d
1.10888e-90	0.476338	0.412	0.145	2.78484e-86	1	Tspan13
1.31052e-90	0.489403	0.678	0.468	3.29123e-86	1	Ciao2a
5.93157e-90	0.547232	0.484	0.172	1.48965e-85	1	Gatm
4.54667e-89	0.311828	0.188	0.024	1.14185e-84	1	Gpr183
3.02275e-88	0.514604	0.124	0.013	7.59133e-84	1	Slc40a1
3.56622e-87	0.695305	0.741	0.418	8.95621e-83	1	Socs3
6.00648e-87	0.264811	0.239	0.07	1.50847e-82	1	Gmip
7.4704e-87	0.503692	0.497	0.285	1.87612e-82	1	Ddt
1.1442e-86	0.329834	0.375	0.166	2.87355e-82	1	Dram2
1.64287e-86	0.415528	0.652	0.451	4.12592e-82	1	Pet100
3.33585e-86	0.251749	0.156	0.017	8.37766e-82	1	Osm
5.33376e-85	0.295388	0.155	0.019	1.33952e-80	1	Dok2
5.5062e-85	0.37525	0.255	0.046	1.38283e-80	1	Cytip
1.02418e-84	0.455549	0.712	0.526	2.57213e-80	1	Timm10b
1.02871e-84	0.428979	0.6	0.412	2.58351e-80	1	Ubl3
3.88358e-84	0.272371	0.267	0.092	9.75323e-80	1	Ly96
4.69533e-84	0.335295	0.338	0.157	1.17919e-79	1	Dnmt3a
1.92849e-83	0.421666	0.583	0.338	4.84321e-79	1	Ifngr2
2.30448e-83	0.468562	0.954	0.892	5.78746e-79	1	Cdc42
1.40957e-82	0.269663	0.271	0.092	3.53999e-78	1	H2-M3
1.98337e-82	0.436812	0.577	0.339	4.98104e-78	1	Limd2
3.34343e-82	0.364136	0.468	0.264	8.39668e-78	1	Amdhd2
4.11376e-82	0.342355	0.342	0.167	1.03313e-77	1	Mpp1
6.8934e-82	0.305284	0.142	0.016	1.73121e-77	1	Klra17
1.29233e-81	0.33885	0.331	0.162	3.24556e-77	1	Atp6v0a1
1.49931e-81	0.450516	0.566	0.372	3.76537e-77	1	Sash1
1.93456e-81	0.334052	0.35	0.166	4.85846e-77	1	Zmiz2
2.58165e-81	0.484899	0.833	0.7	6.48356e-77	1	Mcl1
4.46346e-81	0.25468	0.241	0.077	1.12095e-76	1	Casp1
5.16594e-80	0.404423	0.218	0.045	1.29737e-75	1	Gas6
5.79349e-80	0.258616	0.24	0.076	1.45498e-75	1	Il17ra
1.73588e-79	0.373754	0.551	0.344	4.35949e-75	1	Atp6ap1
1.77642e-79	0.433228	0.53	0.375	4.4613e-75	1	Snx2
7.57377e-79	0.508964	0.503	0.217	1.90208e-74	1	Pim1
8.59754e-79	0.407058	0.659	0.476	2.15919e-74	1	Fuca1
1.06779e-78	0.294195	0.287	0.09	2.68164e-74	1	B3gnt8
3.85573e-78	0.283027	0.259	0.084	9.68328e-74	1	Fam49a
1.98554e-77	0.27815	0.227	0.063	4.98647e-73	1	Hacd4
5.87027e-77	0.335967	0.432	0.237	1.47426e-72	1	Ifnar1
1.7712e-76	0.269899	0.196	0.031	4.44818e-72	1	Itga4
2.21766e-75	0.397499	0.497	0.293	5.56942e-71	1	Gng2
7.15741e-75	0.267436	0.23	0.075	1.79751e-70	1	Gm45223
1.91186e-74	0.373252	0.56	0.375	4.80144e-70	1	Necap2
2.00834e-74	0.561441	0.895	0.739	5.04376e-70	1	Marcks
9.98578e-74	0.304292	0.279	0.084	2.50783e-69	1	Grk3
1.12656e-73	0.340084	0.255	0.082	2.82924e-69	1	Serpina3g
1.22675e-73	0.304406	0.241	0.035	3.08086e-69	1	Samsn1
1.50256e-73	1.75135	0.346	0.057	3.77354e-69	1	Cxcl2
1.96302e-73	0.388244	0.514	0.364	4.92992e-69	1	Plbd2
2.0275e-73	0.356126	0.262	0.075	5.09187e-69	1	Tnfaip3
2.27313e-73	0.264644	0.183	0.037	5.70874e-69	1	Asb2
4.16237e-73	0.306461	0.342	0.16	1.04534e-68	1	Edem1
4.53211e-73	0.344975	0.367	0.195	1.13819e-68	1	Tcn2
3.82646e-72	0.346385	0.395	0.228	9.60978e-68	1	Dhrs1
8.21055e-72	0.351706	0.478	0.268	2.062e-67	1	Prex1
7.65591e-71	0.310803	0.313	0.115	1.92271e-66	1	Itga9
1.06987e-70	0.345846	0.112	0.014	2.68687e-66	1	Gstt1
3.3269e-70	1.41957	0.42	0.112	8.35518e-66	1	Ifi27l2a
3.60463e-70	0.430789	0.803	0.623	9.05266e-66	1	Cap1
8.77702e-70	0.408106	0.547	0.35	2.20426e-65	1	Irf2bp2
9.15752e-70	0.382255	0.554	0.35	2.29982e-65	1	Rap2b
4.58178e-69	0.274487	0.266	0.1	1.15067e-64	1	Cbr3
4.44705e-68	0.336065	0.318	0.129	1.11683e-63	1	Gpr137b
6.19056e-68	0.283847	0.251	0.072	1.5547e-63	1	Sulf2
1.69403e-67	0.336354	0.182	0.017	4.25438e-63	1	Cd300e
2.86877e-67	0.43836	0.918	0.855	7.20463e-63	1	Atp6v1g1
4.03336e-67	0.446828	0.776	0.563	1.01294e-62	1	Tgfb1
7.36012e-67	0.320619	0.379	0.179	1.84842e-62	1	Swap70
1.67807e-66	0.379409	0.631	0.474	4.21432e-62	1	Atp6v0d1
3.77941e-66	0.43304	0.801	0.607	9.49161e-62	1	Tkt
5.95182e-66	0.266464	0.286	0.129	1.49474e-61	1	Tnfsf12
2.34109e-65	0.350337	0.303	0.114	5.87941e-61	1	Trf
4.23277e-65	0.344421	0.515	0.334	1.06302e-60	1	Abi1
8.33829e-65	0.251293	0.262	0.097	2.09408e-60	1	Dapp1
4.80293e-64	0.278268	0.313	0.149	1.20621e-59	1	Snx24
1.08893e-63	0.372641	0.42	0.211	2.73474e-59	1	Rel
1.76736e-63	0.376444	0.517	0.307	4.43854e-59	1	Tgfbr2
3.98403e-63	0.290024	0.321	0.148	1.00055e-58	1	Mapre2
4.35605e-63	0.481189	1	0.997	1.09398e-58	1	Actb
1.13408e-62	0.298556	0.439	0.249	2.84814e-58	1	Tmem219
2.01514e-62	0.514193	0.908	0.824	5.06082e-58	1	Ndufa4
6.667e-62	0.271597	0.303	0.14	1.67435e-57	1	Npc1
1.38346e-61	0.325495	0.457	0.273	3.47441e-57	1	Scarb2
1.61397e-61	0.289819	0.298	0.109	4.05333e-57	1	Pla2g4a
3.66246e-61	0.284484	0.354	0.16	9.1979e-57	1	Acvrl1
4.55264e-61	0.335764	0.53	0.346	1.14335e-56	1	Scamp2
4.14218e-60	0.371746	0.577	0.429	1.04027e-55	1	Dmac1
1.04287e-59	0.275162	0.363	0.184	2.61906e-55	1	Srgap2
1.56646e-59	0.535994	0.708	0.572	3.93401e-55	1	Gadd45b
3.71643e-59	0.265429	0.316	0.163	9.33343e-55	1	Gba
1.21139e-58	0.339629	0.54	0.357	3.04229e-54	1	Ppp1r18
2.3962e-58	0.419561	0.486	0.325	6.01781e-54	1	Cebpb
3.48753e-57	0.354142	0.637	0.454	8.75858e-53	1	Cib1
1.32834e-56	0.386232	0.901	0.811	3.33599e-52	1	Capzb
1.80185e-56	0.264806	0.329	0.178	4.52518e-52	1	Gna12
1.19753e-55	0.459058	0.923	0.762	3.00748e-51	1	Arhgdib
4.84044e-55	0.394116	0.678	0.558	1.21563e-50	1	Serinc3
1.20009e-54	0.325588	0.534	0.344	3.01392e-50	1	Gpsm3
3.62788e-54	0.387703	0.78	0.654	9.11105e-50	1	Fkbp2
2.11393e-53	0.271484	0.341	0.195	5.30893e-49	1	Wdfy3
4.63528e-53	0.390067	0.921	0.813	1.1641e-48	1	Prdx5
4.64997e-53	0.712571	0.999	0.998	1.16779e-48	1	Gm42418
6.21308e-52	0.293623	0.152	0.021	1.56035e-47	1	Ms4a4c
6.25882e-52	0.354036	0.679	0.513	1.57184e-47	1	Nmt1
6.97037e-52	0.291572	0.358	0.174	1.75054e-47	1	Smagp
2.74189e-51	0.284103	0.346	0.172	6.88599e-47	1	Prkcb
3.67086e-51	0.362576	0.631	0.464	9.21899e-47	1	Picalm
1.25483e-50	0.295697	0.396	0.194	3.15138e-46	1	Prcp
1.25989e-50	0.368185	0.766	0.692	3.1641e-46	1	0610012G03Rik
2.04837e-50	1.83353	0.101	0.025	5.14427e-46	1	Cxcl13
4.13887e-50	0.257549	0.26	0.143	1.03943e-45	1	Osbpl8
7.31618e-50	0.25967	0.367	0.206	1.83739e-45	1	Tctex1d2
1.55556e-49	0.28175	0.418	0.247	3.90664e-45	1	Taok3
2.97861e-49	0.28583	0.428	0.273	7.48048e-45	1	5031439G07Rik
5.21196e-49	0.372761	0.704	0.587	1.30893e-44	1	Serp1
5.61169e-49	0.255215	0.347	0.213	1.40932e-44	1	Pgap2
6.13657e-49	0.253536	0.356	0.211	1.54114e-44	1	Pkn1
1.06588e-47	0.278433	0.418	0.269	2.67684e-43	1	Commd8
1.38416e-47	0.295841	0.218	0.085	3.47618e-43	1	Rrad
1.95214e-47	0.350565	0.795	0.665	4.90261e-43	1	Lamtor1
2.97994e-47	0.323079	0.678	0.523	7.48383e-43	1	Sys1
3.14739e-47	0.365635	0.894	0.775	7.90436e-43	1	Taldo1
3.25607e-47	0.310684	0.421	0.292	8.17729e-43	1	Gng12
4.75474e-47	0.286502	0.508	0.321	1.19411e-42	1	Csk
5.54936e-47	0.33932	0.768	0.663	1.39367e-42	1	Pitpna
1.71056e-46	0.372169	0.809	0.675	4.29591e-42	1	Atp2b1
2.78754e-46	0.26288	0.359	0.202	7.00063e-42	1	Mdfic
6.71087e-46	0.275288	0.274	0.127	1.68537e-41	1	Parp14
8.19795e-46	0.298146	0.507	0.335	2.05883e-41	1	Iah1
1.04705e-45	0.351776	0.467	0.294	2.62956e-41	1	Tgm2
5.37531e-45	0.34769	0.722	0.553	1.34996e-40	1	Sri
5.46874e-43	0.322442	0.693	0.591	1.37342e-38	1	Rap1a
7.35777e-43	0.347967	0.591	0.397	1.84783e-38	1	Itgb5
1.98375e-42	0.353703	0.596	0.501	4.982e-38	1	Sdc3
3.55669e-42	0.336475	0.972	0.909	8.93226e-38	1	Gabarap
1.3607e-41	0.953151	0.175	0.037	3.41726e-37	1	Cxcl10
3.60231e-41	0.284299	0.248	0.084	9.04685e-37	1	Mndal
4.86046e-41	0.337071	0.896	0.843	1.22065e-36	1	Capza2
7.99817e-41	0.359986	0.608	0.4	2.00866e-36	1	Gsn
9.48109e-41	0.307416	0.367	0.189	2.38108e-36	1	Hk2
3.3548e-39	0.270294	0.291	0.108	8.42523e-35	1	Ets2
4.25813e-39	0.360058	0.509	0.34	1.06939e-34	1	Nfkbiz
1.05906e-38	0.272611	0.469	0.338	2.65973e-34	1	Nipa2
3.05225e-38	0.367754	0.672	0.51	7.66543e-34	1	Sec11c
1.03001e-37	0.269539	0.524	0.383	2.58677e-33	1	Mapkapk2
1.30551e-37	0.278897	0.496	0.348	3.27866e-33	1	2610001J05Rik
1.57234e-37	0.425859	0.933	0.875	3.94879e-33	1	Cstb
1.84836e-37	0.316985	0.968	0.925	4.64197e-33	1	Arpc2
2.98725e-36	0.262785	0.164	0.09	7.50218e-32	1	Mgst1
4.08471e-36	0.261625	0.468	0.357	1.02583e-31	1	Cebpzos
4.08366e-35	0.299208	0.663	0.557	1.02557e-30	1	Cyfip1
1.05306e-34	0.255936	0.564	0.408	2.64466e-30	1	Aup1
2.02694e-34	0.260534	0.408	0.309	5.09045e-30	1	Ap1b1
4.38e-34	0.295606	0.705	0.594	1.09999e-29	1	Actr2
1.0883e-32	0.268384	0.491	0.363	2.73315e-28	1	Tspan4
3.09645e-31	0.336602	0.924	0.831	7.77643e-27	1	Cd81
1.14391e-30	0.276585	0.645	0.512	2.87281e-26	1	Cmtm7
1.20704e-30	0.281089	0.9	0.849	3.03135e-26	1	Scand1
1.66919e-30	0.313452	0.462	0.253	4.192e-26	1	Txnip
3.53535e-29	0.262331	0.905	0.83	8.87869e-25	1	Atp6v1f
1.38756e-28	0.285328	0.944	0.89	3.48471e-24	1	H2afj
5.27543e-27	0.26307	0.63	0.504	1.32487e-22	1	Sh3bgrl
7.3379e-27	0.410246	0.732	0.578	1.84284e-22	1	CT010467.1
1.11454e-25	0.260477	0.824	0.754	2.79906e-21	1	Ap2s1
3.66109e-24	0.456557	0.925	0.835	9.19446e-20	1	Lgals3
3.93885e-24	0.250863	0.866	0.791	9.89203e-20	1	Tmem256
4.81458e-23	0.262208	0.987	0.959	1.20913e-18	1	Cfl1
6.86278e-22	0.342269	0.602	0.487	1.72352e-17	1	Klf2
1.26065e-21	0.326769	0.106	0.02	3.16598e-17	1	Cd36
4.08636e-21	0.267616	0.626	0.575	1.02625e-16	1	Ifrd1
1.42501e-20	0.292966	0.997	0.967	3.57877e-16	1	Pfn1
1.06847e-19	0.452248	0.799	0.685	2.68336e-15	1	Lars2
4.58885e-16	0.265882	0.771	0.591	1.15244e-11	1	Arl6ip1
0	3.38715	0.777	0.327	0	2	Cdkn1c
0	3.0931	0.232	0.116	0	2	Acta1
0	3.02252	0.288	0.119	0	2	Mylpf
0	1.89515	1	0.804	0	2	Tpm1
0	1.11947	0.945	0.622	0	2	Arl6ip5
0	0.901182	0.624	0.157	0	2	Rtn2
3.28578e-302	1.13685	0.639	0.155	8.25191e-298	2	Cacng1
1.39947e-301	2.19858	0.75	0.227	3.51463e-297	2	Mymx
2.32683e-269	1.17508	0.927	0.503	5.84361e-265	2	Pdlim7
4.67326e-265	0.995943	0.49	0.106	1.17364e-260	2	Jsrp1
1.79669e-264	1.15476	0.908	0.516	4.5122e-260	2	Prune2
1.94974e-258	1.41556	0.775	0.276	4.89658e-254	2	Des
8.88455e-255	1.38507	0.977	0.697	2.23127e-250	2	Ppp1r14b
4.84467e-250	0.975205	0.839	0.501	1.21669e-245	2	Bin1
1.18002e-247	0.780657	0.393	0.067	2.9635e-243	2	Actn3
5.04714e-244	0.871915	0.594	0.232	1.26754e-239	2	Ankrd10
1.57033e-243	1.54056	0.624	0.181	3.94373e-239	2	Eno3
5.66403e-243	1.4346	0.976	0.582	1.42246e-238	2	Tpm2
9.54834e-241	1.2227	0.953	0.591	2.39797e-236	2	Ccnd3
4.99038e-239	0.994963	0.749	0.347	1.25328e-234	2	Hacd1
8.69277e-239	1.05007	0.889	0.461	2.1831e-234	2	Cd82
3.42898e-238	0.936097	0.866	0.534	8.61154e-234	2	Pepd
3.73358e-235	1.09225	0.999	0.988	9.37652e-231	2	Hsp90ab1
3.90534e-233	0.879106	0.999	0.953	9.80787e-229	2	Uqcrh
4.82359e-233	1.00632	0.559	0.145	1.2114e-228	2	Pnmal2
8.08514e-232	0.951267	0.996	0.91	2.0305e-227	2	Slc25a3
3.48454e-231	1.11529	0.968	0.681	8.75108e-227	2	Prmt1
3.46653e-229	0.997608	0.999	0.925	8.70585e-225	2	Atp5b
7.85716e-229	2.04194	0.342	0.072	1.97325e-224	2	Myog
7.4427e-227	1.20586	0.32	0.052	1.86916e-222	2	Mymk
5.34233e-226	1.68523	0.97	0.511	1.34167e-221	2	Peg3
2.14354e-225	0.858493	1	0.982	5.38328e-221	2	Rack1
3.62603e-225	1.11313	0.998	0.873	9.10642e-221	2	Slc25a4
7.33131e-225	0.94029	0.999	0.975	1.84118e-220	2	Cox8a
2.20147e-221	1.53508	0.216	0.064	5.52876e-217	2	Tnnc1
3.15945e-221	0.860403	0.979	0.805	7.93465e-217	2	Tbca
2.91892e-219	0.852972	1	0.996	7.33059e-215	2	Eef1a1
1.62369e-216	0.855277	0.997	0.908	4.07773e-212	2	Atp5d
1.91934e-214	2.12884	0.414	0.089	4.82023e-210	2	Ttn
1.56609e-213	0.927153	0.997	0.882	3.93309e-209	2	Eef1g
1.25583e-212	1.66675	0.75	0.239	3.1539e-208	2	Chrna1
2.79694e-212	0.95522	0.92	0.645	7.02423e-208	2	Zfas1
4.64384e-212	0.853029	0.295	0.036	1.16626e-207	2	Arpp21
2.75818e-211	1.76072	0.613	0.208	6.92689e-207	2	Tnnt1
5.37491e-210	1.32924	0.757	0.275	1.34985e-205	2	Ppp1r14c
7.06479e-209	0.984504	0.999	0.949	1.77425e-204	2	Gapdh
3.17221e-208	0.866113	0.958	0.828	7.96668e-204	2	Sh3glb1
6.69832e-207	0.929243	0.887	0.559	1.68222e-202	2	Zyx
1.04724e-206	0.893723	0.907	0.539	2.63003e-202	2	Anxa6
6.14505e-206	0.713508	0.359	0.059	1.54327e-201	2	Stac3
3.21138e-204	0.964603	0.999	0.897	8.06507e-200	2	Ndufb9
1.6873e-201	1.83593	0.751	0.342	4.23748e-197	2	Itm2a
2.15673e-201	0.959537	0.635	0.294	5.41641e-197	2	Hes6
7.25288e-201	0.898573	1	0.967	1.82149e-196	2	Cox6c
4.24523e-200	0.865465	0.999	0.963	1.06615e-195	2	Eef1b2
4.77775e-199	0.79873	0.335	0.062	1.19988e-194	2	Rbm24
1.21168e-198	0.942017	0.989	0.807	3.04302e-194	2	Cct5
3.77227e-198	0.779454	0.999	0.976	9.47367e-194	2	Cox4i1
1.85663e-197	0.791087	0.999	0.958	4.66275e-193	2	Naca
2.33622e-197	0.804491	0.996	0.917	5.86719e-193	2	Uqcr11
1.27902e-196	0.865025	0.996	0.891	3.21212e-192	2	Atp5a1
5.53573e-196	0.780151	0.996	0.862	1.39024e-191	2	Ndufa6
2.36175e-195	0.847605	0.974	0.756	5.9313e-191	2	Mdh2
2.94609e-195	0.862785	0.991	0.852	7.39881e-191	2	Prdx2
3.31931e-195	0.856351	0.833	0.454	8.3361e-191	2	Dag1
1.72049e-194	0.852249	0.993	0.875	4.32084e-190	2	Gas5
3.22348e-194	0.857569	0.98	0.752	8.09544e-190	2	Eif3e
3.41307e-194	0.798842	0.557	0.188	8.57158e-190	2	Wfs1
3.44452e-194	0.759756	0.949	0.706	8.65057e-190	2	Ndufs2
7.97531e-194	1.11886	0.862	0.548	2.00292e-189	2	Cited2
1.17014e-193	1.00977	0.672	0.177	2.93869e-189	2	Ank1
7.06091e-193	1.38356	1	0.954	1.77328e-188	2	Lgals1
2.98822e-192	0.820836	0.828	0.452	7.50461e-188	2	Cfl2
1.37396e-191	0.935622	0.763	0.311	3.45056e-187	2	Clcn5
3.61103e-191	0.968683	0.997	0.894	9.06875e-187	2	Aldoa
4.29213e-189	0.661242	0.487	0.117	1.07793e-184	2	Chrnd
1.11182e-188	0.783754	0.957	0.734	2.79223e-184	2	Psmc3
4.55793e-188	0.790829	0.998	0.982	1.14468e-183	2	Gm10076
2.17956e-187	0.813465	0.987	0.89	5.47376e-183	2	Atp5md
2.70974e-185	0.875781	0.996	0.936	6.80525e-181	2	Eef2
2.84609e-184	0.847664	0.932	0.675	7.14766e-180	2	Cct3
3.92803e-184	0.875345	0.957	0.741	9.86486e-180	2	2410006H16Rik
1.86786e-183	0.799779	0.995	0.886	4.69094e-179	2	Atp5c1
2.00135e-183	0.898301	0.997	0.884	5.0262e-179	2	Eef1d
3.49139e-181	0.574688	0.431	0.125	8.76828e-177	2	Cap2
8.00465e-180	0.879278	0.995	0.836	2.01029e-175	2	Pebp1
2.9492e-179	0.825455	0.951	0.702	7.40661e-175	2	Pfdn1
1.57261e-178	0.888785	0.83	0.402	3.94946e-174	2	Cdon
3.69906e-177	0.679492	0.768	0.445	9.28981e-173	2	Pdrg1
5.62305e-177	0.80145	0.829	0.517	1.41217e-172	2	Soat1
1.61155e-176	0.75591	0.996	0.938	4.04724e-172	2	Btf3
1.81615e-176	0.812232	0.97	0.754	4.56107e-172	2	St13
4.71081e-176	0.815325	0.974	0.838	1.18307e-171	2	Gm28438
4.90318e-176	0.775409	1	0.997	1.23139e-171	2	Tpt1
5.43034e-176	0.871624	0.719	0.276	1.36378e-171	2	Cdh15
1.61832e-175	0.852421	0.94	0.663	4.06424e-171	2	Eif3d
3.02528e-175	0.610057	0.365	0.092	7.59769e-171	2	Cobl
3.98146e-175	0.78096	0.839	0.554	9.99903e-171	2	Pkig
1.05044e-174	0.722648	0.92	0.65	2.63809e-170	2	Uqcrfs1
7.03834e-174	0.695153	0.988	0.866	1.76761e-169	2	Eif3f
1.39651e-173	0.76045	0.909	0.581	3.5072e-169	2	Ptov1
1.46995e-173	0.778691	0.999	0.962	3.69163e-169	2	Cox7c
2.69631e-173	0.791388	0.996	0.916	6.77151e-169	2	Cox5b
1.12236e-172	1.00458	0.67	0.203	2.81868e-168	2	Popdc3
2.21528e-172	0.916409	0.998	0.985	5.56345e-168	2	Actg1
2.51952e-172	0.606351	0.532	0.205	6.32752e-168	2	Rapsn
1.46544e-171	1.69147	0.985	0.603	3.68031e-167	2	Igfbp5
2.59901e-171	0.732861	0.624	0.3	6.52714e-167	2	Pde4dip
3.63495e-171	0.765301	0.987	0.883	9.1288e-167	2	Ywhae
2.04681e-170	0.788925	0.904	0.717	5.14036e-166	2	Rtn4
7.6166e-170	0.753876	0.877	0.612	1.91283e-165	2	Snhg1
9.42891e-170	0.687136	0.717	0.338	2.36798e-165	2	Dcakd
1.4568e-169	1.2147	0.905	0.481	3.65861e-165	2	Nes
2.37417e-169	0.761269	0.808	0.611	5.96249e-165	2	Svbp
2.86361e-169	0.815016	0.928	0.648	7.19166e-165	2	1110038B12Rik
8.37871e-169	1.6687	0.97	0.542	2.10423e-164	2	Mest
5.71219e-168	0.789672	0.965	0.755	1.43456e-163	2	Cct2
1.00603e-167	0.714835	0.784	0.461	2.52656e-163	2	1110008P14Rik
2.40501e-167	1.30943	0.682	0.185	6.03994e-163	2	Myod1
2.00355e-166	0.677856	0.641	0.264	5.03171e-162	2	Scrn1
4.31197e-166	0.749799	0.995	0.92	1.08291e-161	2	Cox7b
4.506e-166	0.800758	0.987	0.846	1.13164e-161	2	Atp5o.1
4.50709e-166	0.684661	0.988	0.87	1.13191e-161	2	Cox7a2l
8.43375e-166	1.14871	0.795	0.435	2.11805e-161	2	Kcnq1ot1
1.71305e-165	0.818097	0.983	0.786	4.30215e-161	2	Cox14
1.76286e-165	0.92221	0.998	0.94	4.42724e-161	2	Npm1
3.78839e-165	0.85488	0.79	0.326	9.51417e-161	2	Slc38a4
4.16606e-165	0.677387	0.982	0.853	1.04626e-160	2	Atp5mpl
8.71304e-165	0.680425	1	0.981	2.18819e-160	2	Uba52
1.11054e-164	0.545211	0.432	0.115	2.78901e-160	2	Itga7
2.35801e-164	0.392095	0.254	0.034	5.92191e-160	2	Sgca
6.79334e-164	0.786577	0.955	0.726	1.70608e-159	2	Cct7
9.95105e-164	0.830457	0.994	0.89	2.49911e-159	2	Myl12a
1.3151e-163	0.873822	0.985	0.801	3.30273e-159	2	Hnrnpa1
3.54083e-163	0.903832	0.774	0.343	8.89243e-159	2	Rasl10a
7.31786e-163	0.806386	0.824	0.389	1.83781e-158	2	Pcbp4
7.43581e-163	0.825101	0.684	0.315	1.86743e-158	2	Ahsa2
1.13351e-162	0.66117	0.991	0.88	2.84671e-158	2	Eif3k
2.59813e-162	0.679127	0.727	0.4	6.52493e-158	2	Arhgef2
6.5376e-162	0.927884	0.74	0.289	1.64185e-157	2	Cep41
3.0983e-161	0.720317	0.996	0.912	7.78107e-157	2	Atp5j
3.7813e-161	0.720789	0.799	0.441	9.49636e-157	2	Npm3
6.85808e-161	0.99947	0.998	0.832	1.72234e-156	2	Polr2f
9.4919e-161	0.691814	0.881	0.611	2.3838e-156	2	Glrx3
1.6774e-160	0.758675	0.994	0.909	4.21262e-156	2	Psma7
2.5104e-160	0.691765	0.78	0.44	6.30462e-156	2	Rrp7a
1.88502e-159	0.71584	0.93	0.8	4.73403e-155	2	Srp14
5.7611e-159	0.721679	0.999	0.941	1.44684e-154	2	Pfdn5
7.17738e-159	0.687415	0.931	0.674	1.80253e-154	2	Polr2e
5.68628e-158	1.01826	0.866	0.431	1.42805e-153	2	Scx
5.90933e-158	0.545054	0.234	0.035	1.48407e-153	2	Chrng
3.37443e-157	0.559163	0.373	0.115	8.47454e-153	2	Flnc
6.68607e-157	0.764866	0.925	0.631	1.67914e-152	2	Eif3l
6.79813e-157	0.755557	0.926	0.593	1.70728e-152	2	Atxn10
6.95343e-157	0.647665	0.993	0.891	1.74628e-152	2	Ndufa7
3.14845e-156	0.783452	0.996	0.901	7.90702e-152	2	Pabpc1
4.76854e-156	0.568071	0.331	0.112	1.19757e-151	2	Iffo1
1.43795e-155	0.832672	0.996	0.849	3.61127e-151	2	Eif3h
8.06743e-155	0.816667	0.951	0.645	2.02606e-150	2	Aco2
5.05689e-154	0.909128	0.978	0.755	1.26999e-149	2	Cyc1
1.53436e-153	0.617161	0.71	0.395	3.8534e-149	2	Pigp
8.57509e-153	0.728466	0.539	0.149	2.15355e-148	2	Tcerg1l
1.34571e-152	0.723469	0.925	0.718	3.37962e-148	2	Cct8
1.61827e-152	0.819033	0.994	0.904	4.06412e-148	2	Serbp1
2.04438e-152	0.712262	0.95	0.753	5.13425e-148	2	Vcp
4.58352e-152	0.722074	0.971	0.808	1.15111e-147	2	Snrpd2
6.58862e-152	0.526516	0.475	0.172	1.65467e-147	2	Rhod
3.45355e-151	0.682296	0.842	0.565	8.67326e-147	2	Ddb1
3.73492e-151	0.654781	0.946	0.753	9.37989e-147	2	Psmd4
4.04642e-151	0.664178	0.683	0.335	1.01622e-146	2	Rbfox2
8.60368e-150	0.746278	0.994	0.885	2.16073e-145	2	Atp5f1
2.50034e-149	0.658922	0.611	0.282	6.27934e-145	2	Nudt14
3.95292e-149	0.738078	0.552	0.149	9.92737e-145	2	Fgfr4
1.13441e-148	0.739738	0.932	0.695	2.84894e-144	2	Phb2
1.46075e-148	0.583349	0.547	0.253	3.66853e-144	2	Anxa11
3.12634e-148	0.72693	0.991	0.842	7.85148e-144	2	Bsg
3.30604e-148	0.736853	0.997	0.935	8.30279e-144	2	Uqcrq
3.3926e-148	0.769094	0.873	0.615	8.52017e-144	2	Atp6v1a
3.66344e-148	0.654603	0.909	0.659	9.20037e-144	2	Map2k2
6.32725e-148	0.826709	0.995	0.912	1.58903e-143	2	Eif5a
1.57058e-147	0.726276	0.957	0.741	3.94436e-143	2	Vdac1
2.09448e-147	0.739529	0.961	0.764	5.26008e-143	2	Sfr1
2.693e-147	0.601073	0.574	0.234	6.7632e-143	2	Chst15
2.71623e-147	0.490998	0.342	0.103	6.82153e-143	2	Tmem38a
2.80608e-147	0.723278	0.965	0.734	7.0472e-143	2	Ube2b
2.85235e-147	0.715706	0.999	0.921	7.1634e-143	2	Cox7a2
1.61105e-146	0.650019	0.884	0.612	4.04598e-142	2	Uqcrc2
1.6469e-146	1.09084	0.968	0.655	4.13604e-142	2	Plec
2.86954e-146	0.671005	0.988	0.906	7.20656e-142	2	Atp5l
3.01974e-146	0.765689	0.691	0.39	7.58376e-142	2	Isyna1
3.15205e-146	0.650778	0.979	0.82	7.91605e-142	2	Ndufb5
4.77829e-146	0.640068	0.87	0.589	1.20002e-141	2	Suclg1
6.97715e-146	0.765472	0.87	0.581	1.75224e-141	2	Slc29a1
7.15508e-146	0.774035	0.916	0.641	1.79693e-141	2	C1qbp
7.34974e-146	0.729909	0.995	0.918	1.84581e-141	2	Uqcr10
7.58767e-146	0.818265	0.841	0.476	1.90557e-141	2	Bbx
8.12546e-146	0.842468	0.693	0.306	2.04063e-141	2	Socs2
4.68631e-145	0.758069	0.904	0.656	1.17692e-140	2	Tomm5
6.75367e-145	0.758133	0.933	0.665	1.69612e-140	2	Txn2
6.9359e-145	0.698201	0.972	0.827	1.74188e-140	2	Eif3c
1.37766e-144	1.05865	0.628	0.248	3.45985e-140	2	Cryab
4.73607e-144	0.758919	0.987	0.847	1.18942e-139	2	Atp5g3
1.17494e-143	0.627036	0.979	0.812	2.95074e-139	2	Micos13
4.31001e-143	0.70964	0.961	0.747	1.08242e-138	2	Tomm22
4.52669e-143	0.81624	0.988	0.885	1.13683e-138	2	Aprt
1.26187e-142	0.696863	0.774	0.48	3.16905e-138	2	Galk1
1.42584e-142	0.700579	0.802	0.546	3.58085e-138	2	Akr1b3
2.11114e-142	0.675893	0.936	0.708	5.30191e-138	2	Timm8b
2.25941e-142	0.993536	0.996	0.864	5.67428e-138	2	Tmsb10
4.86046e-142	0.788709	0.917	0.646	1.22066e-137	2	Cacybp
7.25387e-142	0.825881	0.996	0.885	1.82174e-137	2	Pkm
1.1021e-141	0.666609	0.906	0.669	2.76782e-137	2	Cct4
1.33961e-141	0.742841	0.999	0.95	3.36431e-137	2	Hspa8
2.0921e-141	1.33801	0.519	0.116	5.2541e-137	2	Nrk
3.5507e-141	0.839199	0.975	0.807	8.91722e-137	2	Tpi1
7.18592e-141	0.859785	0.982	0.818	1.80467e-136	2	Hsp90aa1
9.04687e-141	0.663315	0.998	0.946	2.27203e-136	2	Cox6b1
1.21398e-140	0.720768	0.691	0.279	3.04879e-136	2	Met
2.58505e-140	0.763275	0.516	0.17	6.4921e-136	2	Aif1l
3.95006e-140	0.690468	0.967	0.807	9.92018e-136	2	Psmb2
9.71978e-140	0.615309	0.92	0.701	2.44103e-135	2	Psmb5
5.0134e-139	0.732372	0.964	0.742	1.25906e-134	2	Fkbp1a
6.10141e-139	0.574471	0.58	0.268	1.53231e-134	2	Cyfip2
9.26366e-139	0.76463	0.895	0.701	2.32647e-134	2	Glud1
1.33454e-138	0.650191	0.896	0.653	3.35156e-134	2	Uqcrc1
1.63871e-138	0.645766	0.939	0.718	4.11546e-134	2	Paip2
2.46795e-138	0.533782	0.391	0.102	6.19801e-134	2	Sytl2
2.10148e-137	0.738887	0.831	0.49	5.27766e-133	2	Ttc3
2.41659e-137	0.634185	0.869	0.611	6.06902e-133	2	Ndufa10
3.15199e-137	0.608761	0.982	0.852	7.91591e-133	2	Pgls
4.07529e-137	1.09415	0.883	0.479	1.02347e-132	2	Gas1
7.46181e-137	0.544372	0.512	0.162	1.87396e-132	2	Smarcd3
1.11176e-136	0.685406	0.851	0.647	2.79207e-132	2	Atp1a1
1.47874e-136	0.539568	0.319	0.069	3.71371e-132	2	Lix1
2.23169e-136	0.666904	0.953	0.752	5.60466e-132	2	Csnk1a1
2.99987e-136	1.08907	0.88	0.488	7.53386e-132	2	Col18a1
7.25786e-136	0.646717	0.949	0.739	1.82274e-131	2	Ndufs7
8.97403e-136	0.619593	0.96	0.783	2.25374e-131	2	Eif3i
2.07784e-135	0.549631	0.666	0.358	5.2183e-131	2	Rae1
9.66488e-135	0.851264	0.991	0.798	2.42724e-130	2	Pgk1
1.14487e-134	0.751091	0.935	0.61	2.87523e-130	2	Dap
1.17245e-134	0.589865	0.926	0.741	2.94448e-130	2	Drap1
1.80384e-134	0.706192	0.982	0.83	4.53016e-130	2	Uqcc2
4.89206e-134	1.56989	0.623	0.229	1.22859e-129	2	H19
1.44579e-133	0.609842	0.85	0.579	3.63095e-129	2	Nisch
2.04306e-133	0.682982	0.957	0.785	5.13094e-129	2	Tomm20
2.15263e-133	0.71464	0.933	0.713	5.4061e-129	2	Cct6a
2.12542e-132	0.630435	0.955	0.784	5.33778e-128	2	Psmd8
3.28401e-132	0.669013	0.976	0.869	8.24745e-128	2	Selenow
4.65776e-132	0.753219	0.896	0.596	1.16975e-127	2	Naa50
9.13413e-132	0.719939	0.911	0.716	2.29395e-127	2	Cox17
1.83195e-131	0.652983	0.701	0.472	4.60076e-127	2	Purb
4.30081e-131	0.681735	0.913	0.691	1.08011e-126	2	Tcp1
5.10031e-131	0.679093	0.93	0.698	1.28089e-126	2	Psmd7
5.68739e-131	0.586247	0.683	0.372	1.42833e-126	2	Hs2st1
5.83709e-131	0.732262	0.999	0.949	1.46593e-126	2	Gnas
7.4929e-131	0.466574	0.529	0.233	1.88177e-126	2	Thap3
9.29087e-131	0.511063	0.538	0.241	2.33331e-126	2	Parp3
1.70868e-130	0.640475	0.996	0.899	4.29118e-126	2	Rbx1
1.79724e-130	0.657819	0.817	0.534	4.51359e-126	2	Rsl1d1
2.56122e-130	0.630609	0.951	0.776	6.43225e-126	2	Psmb3
3.16452e-130	0.944909	0.818	0.436	7.94737e-126	2	2200002D01Rik
3.4982e-130	0.462053	0.455	0.171	8.78539e-126	2	Nol3
8.55488e-130	0.57841	0.871	0.63	2.14847e-125	2	Imp3
1.17773e-129	0.628992	0.728	0.465	2.95775e-125	2	Cd164
1.91094e-129	0.622635	0.976	0.855	4.79912e-125	2	Romo1
2.14146e-129	0.721661	0.903	0.594	5.37807e-125	2	Cdk4
2.18438e-129	0.637984	0.737	0.345	5.48586e-125	2	Nxn
4.51867e-129	0.476915	0.391	0.145	1.13482e-124	2	Inpp4b
1.01183e-128	0.537376	0.342	0.155	2.5411e-124	2	Scrib
1.4762e-128	0.51275	0.559	0.29	3.70734e-124	2	Josd2
2.15579e-128	0.651794	0.999	0.976	5.41404e-124	2	Eif1
2.3313e-128	0.636808	0.876	0.603	5.85483e-124	2	Slc25a39
2.5781e-128	0.599806	0.994	0.902	6.47463e-124	2	Tomm7
3.01562e-128	0.51562	0.657	0.385	7.57342e-124	2	Mtfr1l
3.04497e-128	0.75512	0.793	0.429	7.64715e-124	2	Tmem47
3.44687e-128	0.631921	0.978	0.848	8.65648e-124	2	Hnrnpk
4.97978e-128	0.652267	0.87	0.569	1.25062e-123	2	Tbrg1
6.94177e-128	0.643473	0.914	0.685	1.74336e-123	2	Ddx39b
8.19501e-128	0.703945	0.985	0.881	2.0581e-123	2	Atp5k
1.02858e-127	0.63433	0.996	0.97	2.58316e-123	2	Myl6
1.22431e-127	0.630402	0.862	0.582	3.07474e-123	2	Eif4b
1.24355e-127	0.64528	0.937	0.749	3.12306e-123	2	Prkar1a
1.50633e-127	1.09089	0.828	0.462	3.783e-123	2	Fbxo32
1.82724e-127	0.613177	0.57	0.303	4.58894e-123	2	Svil
2.2719e-127	0.656959	0.963	0.796	5.70565e-123	2	Psma3
4.43101e-127	0.575931	0.564	0.293	1.1128e-122	2	Nsmce3
5.19818e-127	1.20785	0.996	0.763	1.30547e-122	2	Mt2
5.43354e-127	0.610107	0.878	0.59	1.36458e-122	2	Ndufv1
8.96898e-127	0.685953	0.982	0.851	2.25247e-122	2	Timm13
1.58905e-126	0.480136	0.422	0.153	3.99075e-122	2	Serinc2
8.06553e-126	0.791952	0.844	0.417	2.02558e-121	2	Dapk2
1.2079e-125	0.749048	0.904	0.68	3.03353e-121	2	Eif4ebp1
1.91955e-125	0.55061	0.804	0.546	4.82077e-121	2	Idh3g
3.55478e-125	0.597932	0.744	0.444	8.92747e-121	2	Kdm1a
3.75593e-125	0.637213	0.988	0.879	9.43265e-121	2	Edf1
5.52452e-125	0.692943	0.95	0.788	1.38743e-120	2	Cnbp
7.6031e-125	0.649216	0.994	0.92	1.90944e-120	2	Smdt1
8.04318e-125	0.58948	0.995	0.939	2.01996e-120	2	Atp5h
2.03992e-124	0.605699	0.976	0.82	5.12305e-120	2	Ndufb10
4.17426e-124	0.751766	0.737	0.385	1.04832e-119	2	Myo10
4.98822e-124	0.776871	0.998	0.895	1.25274e-119	2	Cd63
6.21964e-124	0.553496	0.682	0.386	1.562e-119	2	Fyttd1
9.72373e-124	0.562529	0.755	0.501	2.44202e-119	2	Fxr1
1.16852e-123	0.72839	0.892	0.655	2.93461e-119	2	Cd44
2.02311e-123	0.583618	0.75	0.4	5.08084e-119	2	Ift43
2.89507e-123	0.621916	0.952	0.778	7.27069e-119	2	Polr1d
4.64442e-123	0.739835	0.853	0.508	1.1664e-118	2	Baiap2
5.63637e-123	0.631414	0.871	0.591	1.41552e-118	2	Cisd1
5.70879e-123	1.10092	0.589	0.205	1.4337e-118	2	Sct
6.01935e-123	0.685257	0.809	0.465	1.5117e-118	2	Smarcc1
1.02435e-122	0.727485	0.871	0.578	2.57256e-118	2	Hspa9
2.7774e-122	0.873898	0.671	0.279	6.97516e-118	2	Ociad2
6.52555e-122	0.663144	0.999	0.982	1.63883e-117	2	Ppia
1.0433e-121	0.564442	0.795	0.542	2.62015e-117	2	Slc25a11
1.2703e-121	0.70311	0.873	0.558	3.19022e-117	2	Tomm40
1.92765e-121	0.582272	0.897	0.677	4.84111e-117	2	Eif3m
2.97513e-121	0.825749	0.22	0.062	7.47174e-117	2	Tnni2
3.9975e-121	0.580345	0.837	0.561	1.00393e-116	2	Ilk
6.43017e-121	0.615864	0.975	0.84	1.61487e-116	2	Vdac2
6.82101e-121	0.625431	0.851	0.591	1.71303e-116	2	Sdhd
7.31419e-121	0.580435	0.979	0.861	1.83689e-116	2	Psmb1
8.78545e-121	0.61574	0.958	0.774	2.20638e-116	2	Swi5
1.08138e-120	0.735162	0.97	0.871	2.71578e-116	2	Ldha
3.40912e-120	1.0335	0.996	0.783	8.56168e-116	2	Cyb5r3
3.71082e-120	0.648812	0.797	0.449	9.31936e-116	2	Srebf2
4.15899e-120	0.570217	0.853	0.612	1.04449e-115	2	Dnaja2
5.32834e-120	0.547878	0.798	0.531	1.33816e-115	2	Mrps12
5.50691e-120	0.548228	0.669	0.359	1.383e-115	2	Ruvbl1
5.66443e-120	1.06712	0.916	0.597	1.42257e-115	2	Odc1
9.12827e-120	0.726285	0.89	0.648	2.29247e-115	2	Cdv3
9.53908e-120	0.57746	0.684	0.323	2.39565e-115	2	Pcbd1
6.16639e-119	0.556498	0.806	0.522	1.54863e-114	2	Exosc4
6.35013e-119	0.643609	0.814	0.509	1.59477e-114	2	Ktn1
6.43079e-119	0.575402	0.887	0.644	1.61503e-114	2	Cops6
1.45303e-118	0.686784	0.955	0.768	3.64915e-114	2	Gpi1
2.13912e-118	0.520208	0.67	0.444	5.37219e-114	2	Sirt2
2.42457e-118	0.345075	0.26	0.056	6.08906e-114	2	Chrnb1
3.79023e-118	0.590739	0.803	0.53	9.51879e-114	2	Snhg6
4.09596e-118	0.583614	0.726	0.454	1.02866e-113	2	Snhg12
4.93074e-118	0.642553	0.93	0.717	1.23831e-113	2	Eloc
7.11902e-118	0.615593	0.63	0.288	1.78787e-113	2	Mfap3l
1.34696e-117	0.402157	0.195	0.038	3.38275e-113	2	Fndc5
6.41888e-117	0.914208	0.903	0.544	1.61204e-112	2	Tnfrsf12a
9.17064e-117	0.635526	0.951	0.764	2.30312e-112	2	Pdap1
9.53912e-117	0.575852	0.815	0.529	2.39566e-112	2	Atp5g2
1.44635e-116	0.622458	0.593	0.271	3.63236e-112	2	Ahnak2
1.8798e-116	0.553469	0.997	0.923	4.72092e-112	2	Ndufa13
3.17172e-116	1.17685	0.858	0.492	7.96547e-112	2	AA467197
4.40428e-116	0.337772	0.23	0.055	1.10609e-111	2	Ryr1
5.70053e-116	0.540011	0.873	0.619	1.43163e-111	2	Aamp
5.77907e-116	0.666817	0.941	0.771	1.45136e-111	2	Eif3a
8.48165e-116	0.582075	0.53	0.233	2.13008e-111	2	6430548M08Rik
9.16058e-116	0.9921	0.87	0.637	2.30059e-111	2	Ccnd1
1.63921e-115	0.629976	0.632	0.306	4.11671e-111	2	Meis2
1.85396e-115	0.747889	0.86	0.483	4.65603e-111	2	Msi2
3.16385e-115	0.539497	0.887	0.667	7.9457e-111	2	Mrpl30
4.3051e-115	0.756033	0.984	0.867	1.08118e-110	2	Hspe1
4.39063e-115	0.543186	0.685	0.398	1.10266e-110	2	Timm10
8.50726e-115	0.692503	0.987	0.847	2.13651e-110	2	Pcbp2
1.29957e-114	0.648401	0.944	0.747	3.26373e-110	2	Ywhaq
1.75354e-114	0.567067	0.959	0.824	4.40384e-110	2	Psmb4
2.84244e-114	0.825702	0.972	0.629	7.13849e-110	2	Nedd4
3.69734e-114	0.595803	0.982	0.866	9.2855e-110	2	Sub1
4.79511e-114	0.823631	0.706	0.346	1.20424e-109	2	Ptgis
8.17781e-114	0.586279	0.7	0.468	2.05377e-109	2	Zfp106
8.46959e-114	0.527108	0.737	0.483	2.12705e-109	2	Ola1
8.91508e-114	0.48571	0.584	0.304	2.23893e-109	2	Tmem70
1.46327e-113	0.592761	0.977	0.854	3.67486e-109	2	Ndufc1
1.58278e-113	0.477537	0.589	0.319	3.97499e-109	2	Ric8a
1.70035e-113	0.643481	0.988	0.892	4.27025e-109	2	Atp5g1
2.50101e-113	0.585456	0.767	0.449	6.28103e-109	2	Brix1
3.83715e-113	0.710794	0.45	0.155	9.63663e-109	2	Scn9a
4.29194e-113	0.612352	0.987	0.901	1.07788e-108	2	Eif4a1
4.7057e-113	0.559858	0.996	0.94	1.18179e-108	2	Elob
5.2546e-113	0.558226	0.808	0.548	1.31964e-108	2	Psmd2
7.10359e-113	0.498086	0.624	0.335	1.784e-108	2	Klc1
7.36412e-113	0.587007	0.944	0.77	1.84942e-108	2	Psma4
7.64504e-113	0.711961	0.844	0.564	1.91998e-108	2	Lsm6
8.82494e-113	0.541858	0.932	0.74	2.21629e-108	2	Spcs1
1.12083e-112	0.701113	0.981	0.828	2.81484e-108	2	Ywhaz
1.38195e-112	0.600026	0.977	0.843	3.47063e-108	2	Psmb6
1.83826e-112	0.475285	0.485	0.185	4.61662e-108	2	Cdk18
2.16163e-112	0.557912	0.855	0.603	5.42873e-108	2	Skp1a
3.22677e-112	0.920894	0.991	0.798	8.10371e-108	2	S100a10
4.23123e-112	0.5409	0.843	0.613	1.06263e-107	2	Eif3g
6.50635e-112	0.496907	0.634	0.348	1.634e-107	2	Mrpl38
7.89823e-112	0.58244	0.977	0.878	1.98356e-107	2	Cox6a1
8.14299e-112	0.534115	0.613	0.348	2.04503e-107	2	Atp13a3
1.10839e-111	0.610267	0.828	0.572	2.78361e-107	2	Eif1a
1.44804e-111	0.563355	0.757	0.45	3.63661e-107	2	Klhdc2
1.62995e-111	0.583371	0.954	0.797	4.09346e-107	2	Taf10
1.7466e-111	0.606519	0.907	0.715	4.3864e-107	2	Sin3b
2.011e-111	0.48566	0.354	0.108	5.05043e-107	2	Cgref1
2.36883e-111	0.688537	0.989	0.893	5.94907e-107	2	Dbi
2.79865e-111	1.17049	0.843	0.299	7.02854e-107	2	Phgdh
2.83514e-111	0.567019	0.981	0.873	7.12018e-107	2	Rbm39
4.75134e-111	0.788887	0.987	0.804	1.19325e-106	2	Lmna
4.88214e-111	0.370319	0.344	0.118	1.2261e-106	2	Neurl1a
9.51005e-111	0.500701	0.424	0.222	2.38835e-106	2	Aamdc
9.81249e-111	0.71905	0.896	0.633	2.46431e-106	2	Fkbp3
1.00976e-110	0.47818	0.455	0.18	2.53592e-106	2	Coq8a
1.1198e-110	0.769477	0.835	0.425	2.81225e-106	2	Gpc1
1.52482e-110	0.501878	0.668	0.393	3.82942e-106	2	Pmpcb
1.63419e-110	0.479395	0.636	0.35	4.10412e-106	2	Mnat1
2.49173e-110	0.324815	0.213	0.036	6.25774e-106	2	Mrln
3.95872e-110	1.05666	0.962	0.763	9.94193e-106	2	Anxa1
4.59012e-110	0.731831	0.853	0.578	1.15276e-105	2	Fam162a
5.09421e-110	0.62413	0.884	0.621	1.27936e-105	2	Samm50
6.9705e-110	0.567257	0.97	0.83	1.75057e-105	2	Tmem258
9.36892e-110	0.543863	0.999	0.97	2.35291e-105	2	Atp5e
1.41713e-109	0.521426	0.636	0.328	3.55897e-105	2	Bop1
2.18726e-109	0.732869	0.811	0.385	5.49309e-105	2	Ank3
2.60617e-109	0.788975	0.999	0.963	6.54513e-105	2	Vim
2.69738e-109	0.58949	0.876	0.673	6.77421e-105	2	Hnrnpc
3.59182e-109	0.674324	0.986	0.803	9.02049e-105	2	Gpx4
4.75246e-109	0.577551	0.728	0.451	1.19353e-104	2	Fbl
4.81438e-109	0.681435	0.978	0.809	1.20908e-104	2	Rnh1
5.00211e-109	0.586412	0.873	0.664	1.25623e-104	2	Kif5b
6.43611e-109	0.371826	0.173	0.02	1.61637e-104	2	Gm28653
8.44765e-109	0.533603	0.811	0.57	2.12154e-104	2	Psmd6
8.71714e-109	0.661887	0.943	0.704	2.18922e-104	2	Snu13
9.92511e-109	0.82138	0.947	0.594	2.49259e-104	2	Crip2
1.213e-108	0.634538	0.77	0.453	3.04633e-104	2	Pbxip1
2.57975e-108	0.528077	0.9	0.716	6.47878e-104	2	Nsa2
1.00097e-107	0.746826	0.988	0.911	2.51383e-103	2	Ncl
1.1076e-107	0.524948	0.999	0.992	2.78163e-103	2	Fau
1.17846e-107	0.556836	0.738	0.459	2.9596e-103	2	Csnk1e
1.75623e-107	0.630366	0.787	0.427	4.41059e-103	2	Cttn
1.97006e-107	0.819669	0.926	0.661	4.9476e-103	2	Sdc4
3.76546e-107	0.530366	0.862	0.666	9.45658e-103	2	Ssu72
4.78084e-107	0.510453	0.651	0.392	1.20066e-102	2	Dync1li1
4.92288e-107	1.01609	0.112	0.044	1.23633e-102	2	Tnnt2
6.17422e-107	0.609783	0.924	0.71	1.55059e-102	2	Zfp706
6.68838e-107	0.520776	0.65	0.379	1.67972e-102	2	Desi2
9.42646e-107	0.540383	0.876	0.657	2.36736e-102	2	Aimp1
9.7195e-107	0.536549	0.862	0.638	2.44095e-102	2	Trappc4
1.04144e-106	0.603678	0.933	0.769	2.61548e-102	2	Ndufa5
1.38413e-106	0.5638	0.984	0.858	3.4761e-102	2	Ndufb7
1.49084e-106	0.619589	0.831	0.544	3.74411e-102	2	Gstp1
2.95938e-106	0.579675	0.815	0.54	7.43219e-102	2	Ehd1
5.24118e-106	0.268461	0.166	0.019	1.31627e-101	2	Trim55
6.73304e-106	0.588704	0.996	0.941	1.69094e-101	2	Atp5j2
9.78107e-106	0.573017	0.998	0.947	2.45642e-101	2	Chchd2
1.08898e-105	0.485115	0.655	0.367	2.73486e-101	2	Polr2h
1.78526e-105	0.571657	0.818	0.519	4.4835e-101	2	Trp53
1.83757e-105	0.785842	0.767	0.435	4.61488e-101	2	Chchd10
2.58163e-105	0.559963	0.948	0.785	6.48351e-101	2	Rab2a
2.79502e-105	0.508623	0.295	0.11	7.01942e-101	2	Cavin4
2.81283e-105	0.399997	0.36	0.107	7.06414e-101	2	Bves
6.35398e-105	0.641353	0.852	0.609	1.59574e-100	2	Runx1
7.1041e-105	0.548847	0.887	0.667	1.78412e-100	2	Ndufb6
8.33583e-105	0.484008	0.722	0.47	2.09346e-100	2	Dnajc7
9.28618e-105	0.575896	0.891	0.702	2.33213e-100	2	Rbm25
9.79635e-105	0.38316	0.125	0.014	2.46026e-100	2	Atp2a1
1.32026e-104	0.510429	0.218	0.043	3.31571e-100	2	Pdlim3
1.40929e-104	0.477185	0.61	0.325	3.5393e-100	2	Gbf1
1.74397e-104	0.626334	0.97	0.83	4.37981e-100	2	Eif2s2
2.30197e-104	0.442595	0.246	0.065	5.78118e-100	2	Dmpk
2.60273e-104	0.502041	0.468	0.207	6.53649e-100	2	Spint2
2.62893e-104	0.630898	0.943	0.712	6.60229e-100	2	Eny2
3.78469e-104	0.892365	0.961	0.766	9.50487e-100	2	Ckb
4.03242e-104	1.09349	0.978	0.588	1.0127e-99	2	Hspb1
5.63792e-104	0.750554	0.962	0.758	1.41591e-99	2	Eno1
8.04245e-104	0.537856	0.794	0.545	2.01978e-99	2	Sars
1.33399e-103	0.59623	0.737	0.521	3.35019e-99	2	Pdlim4
1.35203e-103	0.597607	0.644	0.331	3.39549e-99	2	Pafah1b3
1.59675e-103	0.517186	0.77	0.502	4.01007e-99	2	Mrpl21
1.65708e-103	0.591523	0.858	0.591	4.16159e-99	2	Mrpl13
1.67411e-103	0.541981	0.979	0.869	4.20437e-99	2	Arf5
2.39871e-103	0.368294	0.311	0.109	6.02411e-99	2	Jam3
2.57726e-103	0.673473	0.609	0.283	6.47254e-99	2	Fhl1
2.63944e-103	0.521804	0.905	0.714	6.62869e-99	2	Cdc37
2.75017e-103	0.512339	0.767	0.511	6.90679e-99	2	Polr2c
4.35706e-103	0.603345	0.989	0.899	1.09423e-98	2	Slc25a5
5.27502e-103	0.5513	0.783	0.544	1.32477e-98	2	Psmd1
5.67964e-103	0.462009	0.702	0.454	1.42638e-98	2	Ociad1
6.62004e-103	0.558134	0.965	0.802	1.66256e-98	2	Mrfap1
6.88656e-103	0.804488	0.914	0.533	1.72949e-98	2	Acsl3
8.82842e-103	0.528107	0.948	0.785	2.21717e-98	2	Ubxn1
9.35053e-103	0.537446	0.666	0.415	2.34829e-98	2	Celf2
1.06953e-102	0.618925	0.809	0.495	2.68601e-98	2	Mtss1
1.5902e-102	0.528258	0.904	0.702	3.99363e-98	2	Ndufv2
2.04626e-102	0.521119	0.761	0.541	5.13897e-98	2	Hsd17b10
2.29778e-102	0.755426	0.106	0.026	5.77064e-98	2	Tnni1
3.06622e-102	0.793805	0.926	0.688	7.7005e-98	2	Hspd1
3.18437e-102	0.54297	0.928	0.739	7.99722e-98	2	Vapa
3.41723e-102	0.486595	0.679	0.423	8.58203e-98	2	Pam16
3.96838e-102	0.759939	0.733	0.398	9.9662e-98	2	Fkbp11
5.53271e-102	0.556491	0.894	0.669	1.38948e-97	2	Polr2k
6.04479e-102	0.509746	0.817	0.572	1.51809e-97	2	Psmd13
7.40584e-102	0.471254	0.472	0.2	1.8599e-97	2	Fads3
8.10034e-102	0.564533	0.743	0.464	2.03432e-97	2	Apex1
1.13133e-101	0.679101	0.998	0.937	2.84122e-97	2	Txn1
2.16118e-101	0.61861	0.989	0.877	5.4276e-97	2	Snrpe
2.39186e-101	0.2941	0.199	0.042	6.00693e-97	2	Jph2
2.45317e-101	0.571458	0.742	0.442	6.1609e-97	2	Tcf12
2.66308e-101	0.553448	0.88	0.654	6.68807e-97	2	Mrpl17
6.12922e-101	1.28044	0.981	0.631	1.53929e-96	2	Lgals7
7.56429e-101	0.51599	0.957	0.825	1.8997e-96	2	Ndufb11
8.97632e-101	0.543628	0.71	0.467	2.25431e-96	2	Rbpj
9.56421e-101	0.62944	0.659	0.337	2.40196e-96	2	D10Wsu102e
1.2634e-100	0.566249	0.805	0.562	3.17289e-96	2	Timm17a
2.32109e-100	0.335279	0.27	0.068	5.82919e-96	2	Fbxo16
2.36617e-100	0.529194	0.86	0.655	5.94241e-96	2	Psmc5
2.44632e-100	0.515164	0.822	0.604	6.14368e-96	2	Polr2i
3.61762e-100	0.599152	0.952	0.759	9.08529e-96	2	Mtdh
4.51804e-100	0.520996	0.947	0.797	1.13466e-95	2	Capns1
5.12153e-100	0.482449	0.692	0.418	1.28622e-95	2	Adrm1
7.75756e-100	0.47226	0.718	0.464	1.94823e-95	2	Idh3b
8.71916e-100	0.399031	0.314	0.102	2.18973e-95	2	Gpt2
1.09845e-99	0.337281	0.257	0.053	2.75865e-95	2	Otoa
1.12441e-99	0.309146	0.244	0.067	2.82385e-95	2	Cand2
1.22684e-99	0.370629	0.181	0.032	3.08108e-95	2	Trim54
1.8893e-99	0.573226	0.905	0.744	4.7448e-95	2	Top1
2.20214e-99	0.531492	0.934	0.753	5.53046e-95	2	Ndufs6
3.28937e-99	0.512302	0.677	0.408	8.26092e-95	2	Gtpbp4
4.33712e-99	0.56523	0.998	0.957	1.08923e-94	2	Ubb
5.60492e-99	0.536963	0.868	0.652	1.40762e-94	2	Psma5
7.54135e-99	0.637601	0.992	0.916	1.89393e-94	2	Rbm3
1.39555e-98	0.478541	0.862	0.647	3.50479e-94	2	Dctn2
1.94535e-98	0.617334	0.936	0.736	4.88556e-94	2	Abracl
2.00811e-98	0.623201	0.765	0.406	5.04318e-94	2	Fscn1
2.83905e-98	0.599271	0.995	0.935	7.12998e-94	2	Ppib
3.49878e-98	0.477245	0.734	0.495	8.78685e-94	2	Cops5
4.86364e-98	0.514788	0.794	0.558	1.22145e-93	2	Ubxn4
5.45061e-98	0.560059	0.831	0.548	1.36887e-93	2	Immt
5.48164e-98	0.616357	0.858	0.637	1.37666e-93	2	Ehd4
5.60723e-98	0.521534	0.877	0.663	1.4082e-93	2	Snrnp70
6.70104e-98	0.541916	0.978	0.867	1.6829e-93	2	Ppp1ca
8.70432e-98	0.560512	0.869	0.583	2.186e-93	2	Puf60
9.88424e-98	0.48328	0.631	0.362	2.48233e-93	2	2810004N23Rik
1.03406e-97	0.661173	0.975	0.892	2.59694e-93	2	Xist
1.39569e-97	0.530796	0.74	0.484	3.50514e-93	2	Snhg3
1.7805e-97	0.596957	0.603	0.288	4.47154e-93	2	Hspb8
2.13577e-97	0.447668	0.568	0.328	5.36378e-93	2	Dlgap4
2.25633e-97	0.536866	0.609	0.296	5.66656e-93	2	Hspa4l
2.33171e-97	0.512659	0.957	0.824	5.85586e-93	2	Ndufa11
2.66961e-97	0.531746	0.999	0.953	6.70447e-93	2	Oaz1
3.46321e-97	0.671137	0.698	0.364	8.6975e-93	2	Fdps
3.80081e-97	0.542931	0.899	0.666	9.54537e-93	2	Fam104a
3.99093e-97	0.482674	0.262	0.073	1.00228e-92	2	Nexn
4.58084e-97	0.559122	0.859	0.616	1.15043e-92	2	Ralbp1
5.74525e-97	0.502039	0.467	0.193	1.44286e-92	2	Tcaf2
5.87452e-97	0.529827	0.91	0.698	1.47533e-92	2	Psma6
7.13734e-97	0.556532	0.776	0.497	1.79247e-92	2	Igsf8
9.59493e-97	0.54327	0.586	0.302	2.40967e-92	2	Dbn1
1.78607e-96	0.390319	0.405	0.177	4.48553e-92	2	Ddr1
4.45175e-96	0.601985	0.987	0.88	1.11801e-91	2	Snrpg
5.45225e-96	0.520448	0.814	0.59	1.36928e-91	2	Ube2m
6.47937e-96	0.944247	0.382	0.095	1.62723e-91	2	Ankrd1
6.62387e-96	0.520085	0.855	0.618	1.66352e-91	2	Tecr
7.03155e-96	0.524798	0.667	0.354	1.7659e-91	2	Rab34
7.32217e-96	0.49448	0.702	0.411	1.83889e-91	2	9130401M01Rik
7.40947e-96	0.5118	0.853	0.647	1.86081e-91	2	Ndufs8
7.45739e-96	1.22659	0.721	0.366	1.87285e-91	2	Stc1
1.03135e-95	0.522494	0.89	0.66	2.59014e-91	2	Ssr2
1.0412e-95	0.48261	0.708	0.448	2.61486e-91	2	Psmd3
2.06934e-95	0.565895	0.914	0.728	5.19694e-91	2	Rab5if
2.3753e-95	0.593669	0.839	0.503	5.96532e-91	2	Maged1
3.58669e-95	0.488938	0.732	0.481	9.00761e-91	2	Gde1
4.62688e-95	0.42239	0.18	0.027	1.162e-90	2	Pgam2
4.78919e-95	0.667627	0.982	0.801	1.20276e-90	2	Hmgn1
4.99149e-95	0.509897	0.859	0.636	1.25356e-90	2	Srsf11
5.09135e-95	0.499191	0.603	0.298	1.27864e-90	2	Polr3h
6.90862e-95	0.459296	0.651	0.399	1.73503e-90	2	Smim20
7.27806e-95	0.453306	0.747	0.513	1.82781e-90	2	Smim7
7.29958e-95	0.431942	0.478	0.23	1.83322e-90	2	Calcoco1
8.62301e-95	0.595038	0.901	0.643	2.16558e-90	2	G3bp2
1.0923e-94	0.521076	0.584	0.278	2.7432e-90	2	3110039I08Rik
1.13527e-94	0.529083	0.644	0.321	2.85111e-90	2	Eya2
1.59626e-94	0.782129	0.934	0.857	4.00885e-90	2	Ctsl
1.94791e-94	0.793806	0.977	0.83	4.89198e-90	2	Anxa2
2.20199e-94	0.293118	0.233	0.052	5.53009e-90	2	Frmpd1
2.31295e-94	0.473629	0.609	0.433	5.80875e-90	2	Spg21
4.15708e-94	0.52709	0.822	0.582	1.04401e-89	2	Dnajc15
4.64451e-94	0.572212	0.883	0.65	1.16642e-89	2	Timm23
4.91664e-94	0.54221	0.75	0.534	1.23476e-89	2	Ypel3
4.9659e-94	0.518114	0.854	0.632	1.24714e-89	2	Ndufa12
6.24057e-94	0.461287	0.695	0.448	1.56726e-89	2	2310039H08Rik
7.36576e-94	0.45823	0.431	0.208	1.84984e-89	2	Ak1
8.32361e-94	0.510778	0.506	0.274	2.09039e-89	2	Ugcg
8.70457e-94	0.565494	0.39	0.133	2.18607e-89	2	Olfml2b
8.87329e-94	0.684826	0.819	0.473	2.22844e-89	2	Cbx5
9.59592e-94	0.506562	0.492	0.269	2.40992e-89	2	Farsb
1.57613e-93	0.53691	0.939	0.787	3.9583e-89	2	Prelid1
1.81637e-93	0.564743	0.947	0.788	4.56163e-89	2	Hnrnpf
2.14189e-93	0.431699	0.48	0.207	5.37913e-89	2	Dpy19l3
2.72536e-93	0.475144	0.656	0.374	6.84446e-89	2	Gnl1
2.74426e-93	0.457861	0.682	0.432	6.89194e-89	2	Apopt1
4.73881e-93	0.37478	0.34	0.13	1.1901e-88	2	Zfp568
6.36851e-93	0.389343	0.372	0.147	1.59939e-88	2	Ccdc88c
7.18713e-93	0.396071	0.461	0.204	1.80498e-88	2	Cul7
7.27834e-93	0.589118	0.836	0.595	1.82788e-88	2	Pgp
8.17168e-93	0.327058	0.244	0.077	2.05224e-88	2	Sntb1
9.1881e-93	0.515033	0.905	0.717	2.3075e-88	2	Ndufb2
1.03372e-92	0.521895	0.846	0.589	2.59609e-88	2	Derl1
1.53683e-92	0.607544	0.841	0.501	3.85961e-88	2	Sept11
1.8049e-92	0.590166	0.895	0.641	4.53283e-88	2	Banf1
1.88699e-92	0.5431	0.834	0.615	4.73899e-88	2	Hspa4
1.94897e-92	0.589761	0.883	0.619	4.89464e-88	2	Ctnna1
2.19077e-92	0.499113	0.822	0.6	5.5019e-88	2	Psmc2
2.74339e-92	0.79025	0.989	0.762	6.88976e-88	2	Cd9
3.2289e-92	0.560686	0.597	0.296	8.10907e-88	2	Xrcc5
3.90284e-92	0.501205	0.787	0.507	9.8016e-88	2	Fmc1
3.93552e-92	0.446249	0.65	0.376	9.88366e-88	2	Timm22
5.73952e-92	0.617127	0.936	0.739	1.44142e-87	2	Snrpf
5.80434e-92	0.52287	0.829	0.603	1.4577e-87	2	Psmc6
6.44745e-92	0.500506	0.749	0.503	1.61921e-87	2	Mrpl15
6.56687e-92	0.546295	0.631	0.301	1.6492e-87	2	Pla1a
7.80305e-92	0.4127	0.43	0.17	1.95966e-87	2	2610016A17Rik
8.5471e-92	0.457411	0.674	0.423	2.14652e-87	2	Mrpl2
9.81998e-92	0.364391	0.346	0.124	2.46619e-87	2	Sdk2
1.23197e-91	0.449164	0.742	0.5	3.09398e-87	2	Ndufs3
1.42498e-91	0.456928	0.518	0.247	3.57869e-87	2	Nup93
1.44045e-91	0.53814	0.77	0.473	3.61755e-87	2	Stip1
1.52738e-91	1.0417	1	0.901	3.83586e-87	2	S100a6
1.66752e-91	0.385887	0.447	0.209	4.18781e-87	2	Kif3a
1.6823e-91	1.30059	0.188	0.06	4.22492e-87	2	Tnnt3
1.76357e-91	0.542994	0.732	0.439	4.42902e-87	2	Tars
2.88769e-91	0.533377	0.792	0.501	7.25214e-87	2	Bcl7c
3.35449e-91	0.359308	0.335	0.122	8.42448e-87	2	Dusp10
4.74255e-91	0.766182	0.723	0.356	1.19104e-86	2	Barx2
5.94824e-91	0.329391	0.166	0.038	1.49384e-86	2	Mfsd7a
6.09644e-91	0.491826	0.606	0.348	1.53106e-86	2	Brd3
7.94582e-91	0.500912	0.739	0.484	1.99551e-86	2	Ebna1bp2
9.22238e-91	0.569211	0.836	0.6	2.31611e-86	2	Eprs
1.00859e-90	0.508111	0.918	0.756	2.53298e-86	2	Pcbp1
1.26808e-90	0.464624	0.806	0.562	3.18466e-86	2	Fundc2
1.42946e-90	0.532798	0.877	0.646	3.58994e-86	2	Snrpd3
1.45363e-90	0.565054	0.91	0.68	3.65066e-86	2	Morf4l2
1.50781e-90	0.266237	0.189	0.042	3.78671e-86	2	1110002E22Rik
2.17084e-90	0.463736	0.504	0.289	5.45184e-86	2	Cnot6l
2.30476e-90	0.562074	0.76	0.472	5.78818e-86	2	Map2k3
2.90428e-90	0.769692	0.819	0.417	7.2938e-86	2	Rgs17
4.79793e-90	0.533464	0.877	0.66	1.20495e-85	2	Txnl1
5.39435e-90	0.470924	0.95	0.799	1.35474e-85	2	Cops9
6.03478e-90	0.963726	0.961	0.652	1.51557e-85	2	Tuba1a
6.09343e-90	0.436141	0.696	0.469	1.53031e-85	2	Emc2
6.60221e-90	0.54308	0.705	0.501	1.65808e-85	2	Aldh2
1.0156e-89	0.40819	0.424	0.229	2.55058e-85	2	Cyb5r1
1.08009e-89	0.517638	0.939	0.75	2.71255e-85	2	Metap2
1.20916e-89	0.480198	0.53	0.245	3.0367e-85	2	Acot1
1.38901e-89	0.570775	0.568	0.269	3.48835e-85	2	Arhgap29
1.75447e-89	0.503241	0.954	0.805	4.40618e-85	2	Psma2
1.7592e-89	0.618883	0.965	0.808	4.41806e-85	2	Set
3.01534e-89	0.474596	0.995	0.92	7.57273e-85	2	Ndufa2
3.16088e-89	0.640699	0.774	0.484	7.93824e-85	2	Nop58
3.31215e-89	0.548259	0.916	0.681	8.31814e-85	2	Stub1
4.73245e-89	0.4751	0.668	0.43	1.18851e-84	2	Dcaf8
5.84905e-89	0.516632	0.965	0.867	1.46893e-84	2	Micos10
6.44464e-89	0.473346	0.521	0.236	1.61851e-84	2	Stac2
[truncated: 9,214 more rows]
