# Supplementary material for: PAX3-FOXO1 dictates myogenic reprogramming and rhabdomyosarcoma identity in endothelial progenitors
Source: Nat Commun. 2023 Nov 15;14:7291. doi: 10.1038/s41467-023-43044-1 (PMC10651858; doi:10.1038/s41467-023-43044-1)
Supplement: Supplementary file 17 — Dataset 16 [file 41467_2023_43044_MOESM17_ESM.xlsx]

## Sheet: Sheet1
Supplementary Data 16 – Clusters from MCP tumors scRNAseq. Generated using Seurat FindAllMarkers function with "bimod" test (Likelihood-ratio test)
p_val	avg_log2FC	pct.1	pct.2	p_val_adj	cluster	gene
0	0.759671	0.68	0.359	0	0	Adgra1
0	0.753481	0.343	0.14	0	0	Kcnk2
0	0.573754	0.363	0.141	0	0	Ppfibp2
0	0.451061	1	1	0	0	Gm42418
7.67924e-298	0.911642	0.559	0.352	2.08261e-293	0	Epha3
1.18598e-292	0.791639	0.786	0.597	3.21639e-288	0	Txnip
4.24913e-288	0.527743	0.352	0.13	1.15236e-283	0	Sh2d4a
1.53121e-251	0.776474	0.562	0.286	4.15265e-247	0	Krt23
5.07857e-219	1.06916	0.45	0.253	1.37731e-214	0	Rgs4
3.01199e-206	0.700044	0.652	0.42	8.16852e-202	0	Dbx1
5.53488e-204	0.80015	0.634	0.419	1.50106e-199	0	Plpp3
5.82208e-203	0.503411	0.59	0.349	1.57895e-198	0	Tbx1
2.51969e-199	0.366771	0.359	0.166	6.83341e-195	0	Cmya5
1.83971e-197	0.369239	0.379	0.214	4.98929e-193	0	Prkce
3.95951e-195	0.404159	0.301	0.135	1.07382e-190	0	Evpl
4.09488e-172	0.520182	0.78	0.568	1.11053e-167	0	Vat1l
1.98481e-168	0.886348	0.304	0.138	5.38281e-164	0	C4b
5.25517e-164	0.428281	0.67	0.519	1.4252e-159	0	Boc
2.16415e-158	0.286485	0.232	0.096	5.86917e-154	0	Il18r1
5.60612e-158	0.489167	0.58	0.476	1.52038e-153	0	Lmo4
3.74217e-154	0.378857	0.574	0.449	1.01488e-149	0	Myo6
7.12449e-153	0.502296	0.197	0.079	1.93216e-148	0	Fxyd3
1.87578e-146	0.449126	0.301	0.159	5.0871e-142	0	Pax6
6.24647e-145	0.380459	0.487	0.348	1.69404e-140	0	Fbxw7
2.83951e-141	0.485292	0.436	0.215	7.70075e-137	0	Adamts15
1.47415e-137	0.280513	0.219	0.091	3.99789e-133	0	Pax5
2.0246e-135	0.305428	0.303	0.17	5.49072e-131	0	Lgr4
1.30921e-134	0.364816	0.383	0.199	3.55057e-130	0	Flrt1
2.21927e-134	0.530311	0.475	0.286	6.01867e-130	0	Calcrl
1.47352e-129	0.350721	0.621	0.458	3.99618e-125	0	Prdm12
1.14055e-124	0.269552	0.952	0.927	3.09317e-120	0	Lars2
1.74492e-123	0.746761	0.297	0.183	4.73224e-119	0	Clu
3.02366e-119	0.270037	0.332	0.183	8.20018e-115	0	Zmat4
1.86739e-118	0.415532	0.692	0.558	5.06437e-114	0	St8sia2
1.93554e-118	0.563396	0.406	0.231	5.24917e-114	0	Scn3a
7.1486e-114	0.405855	0.347	0.187	1.9387e-109	0	Homer2
4.25169e-109	0.605005	0.878	0.697	1.15306e-104	0	Rgcc
8.61561e-107	0.276828	0.199	0.088	2.33655e-102	0	Sema5a
2.73002e-104	0.476901	0.715	0.464	7.40381e-100	0	Cfh
4.66488e-103	0.380101	0.616	0.503	1.26512e-98	0	Pbx3
6.93457e-103	0.352325	0.216	0.121	1.88065e-98	0	Epas1
5.87619e-100	0.334918	0.36	0.212	1.59362e-95	0	Prima1
1.25246e-99	0.793233	0.336	0.169	3.39668e-95	0	Alox15
6.65814e-95	0.457789	0.806	0.691	1.80569e-90	0	Klf4
1.63975e-94	0.345173	0.692	0.577	4.44701e-90	0	Gm26532
1.36249e-91	0.46034	0.37	0.227	3.69507e-87	0	Cldn23
3.83001e-90	0.265923	0.217	0.099	1.0387e-85	0	Ghrl
8.11351e-90	0.28836	0.243	0.126	2.20038e-85	0	Ptprr
3.17575e-88	0.292025	0.551	0.436	8.61263e-84	0	Mylip
1.14609e-85	0.784188	0.328	0.234	3.1082e-81	0	Ccn3
1.66117e-84	0.310074	0.251	0.128	4.50509e-80	0	H2-T-ps
2.04425e-84	0.325373	0.862	0.686	5.544e-80	0	H2-T23
1.05063e-83	0.288266	0.371	0.24	2.84931e-79	0	Syngr1
5.6938e-78	0.294307	0.698	0.608	1.54416e-73	0	Tob1
7.1654e-77	0.397986	0.502	0.389	1.94326e-72	0	AC160336.1
1.28028e-73	0.308295	0.979	0.864	3.47211e-69	0	Pmaip1
1.68409e-71	0.500562	0.974	0.801	4.56726e-67	0	Scg2
1.49115e-69	0.463315	0.417	0.305	4.04399e-65	0	Gpx3
5.29112e-67	0.436689	0.322	0.188	1.43495e-62	0	Dbpht2
3.88044e-65	0.384243	0.887	0.758	1.05238e-60	0	Fosb
1.62006e-63	0.26883	0.632	0.596	4.39359e-59	0	Eea1
1.05503e-60	0.284257	0.364	0.302	2.86125e-56	0	Psen2
1.42725e-56	0.330349	0.161	0.066	3.8707e-52	0	Dio2
1.20339e-55	0.263585	0.775	0.716	3.26359e-51	0	Grina
2.39512e-55	0.480656	0.524	0.365	6.49556e-51	0	Cxcl14
2.10479e-50	0.271877	0.326	0.274	5.70818e-46	0	Rflnb
5.01481e-50	0.315599	0.466	0.338	1.36002e-45	0	Ryr3
8.27613e-44	0.305578	0.11	0.064	2.24449e-39	0	Plagl1
1.26437e-43	0.276165	0.587	0.401	3.42897e-39	0	H2-Q6
4.54014e-42	0.493362	0.454	0.314	1.23129e-37	0	1700086L19Rik
1.537e-37	0.304774	0.125	0.054	4.16835e-33	0	Fam83a
1.25154e-35	0.260266	0.197	0.126	3.39419e-31	0	F830016B08Rik
1.1697e-22	0.368098	0.4	0.3	3.17222e-18	0	Iigp1
1.53605e-22	0.460326	0.587	0.441	4.16577e-18	0	Prg4
0	1.83844	0.894	0.559	0	1	Igfbp5
0	1.83559	0.781	0.352	0	1	Fn1
0	1.49067	0.686	0.267	0	1	Gng11
0	1.24621	0.61	0.297	0	1	Parm1
0	1.15179	0.613	0.488	0	1	Dag1
0	1.02074	0.642	0.283	0	1	Tmem47
0	0.975161	0.908	0.728	0	1	Map1b
0	0.909994	0.967	0.867	0	1	Serpinh1
0	0.903735	0.601	0.223	0	1	Sema3a
0	0.709983	0.391	0.096	0	1	Heyl
0	0.634935	0.614	0.338	0	1	Kdm5b
0	0.632492	0.995	0.979	0	1	Uqcrh
6.66857e-301	0.333485	0.266	0.083	1.80852e-296	1	Cryzl2
1.60819e-296	0.886813	0.682	0.535	4.36141e-292	1	Cd82
5.2722e-291	0.684552	0.999	0.991	1.42982e-286	1	Eef1b2
3.04172e-289	1.12785	0.896	0.724	8.24916e-285	1	Peg3
1.01002e-283	0.882691	0.627	0.331	2.73918e-279	1	Soat1
3.66294e-281	1.0984	0.831	0.737	9.9339e-277	1	Mest
7.83822e-281	0.766811	0.937	0.816	2.12573e-276	1	Cd81
2.09606e-280	0.496286	0.38	0.141	5.68451e-276	1	Fap
4.7557e-280	0.836984	0.632	0.365	1.28975e-275	1	Clcn5
2.48702e-279	0.666384	0.893	0.744	6.7448e-275	1	App
3.50869e-277	0.815786	0.736	0.584	9.51557e-273	1	Mxra8
3.65044e-277	0.992029	0.704	0.359	9.9e-273	1	Anxa6
1.20232e-276	0.537023	0.679	0.462	3.26068e-272	1	Bet1
1.86925e-275	0.663292	0.794	0.614	5.06942e-271	1	Wls
3.56244e-273	0.670147	0.847	0.647	9.66133e-269	1	Pbx1
8.8171e-272	0.720142	0.761	0.555	2.3912e-267	1	S100a16
9.24279e-271	0.869027	0.867	0.619	2.50665e-266	1	Sox4
1.32357e-269	0.44861	0.357	0.135	3.58952e-265	1	Ttll5
7.15359e-268	0.8032	0.816	0.675	1.94005e-263	1	Pdlim4
3.79901e-267	0.824073	0.918	0.887	1.03029e-262	1	Sh3glb1
3.19318e-265	0.771298	0.611	0.231	8.6599e-261	1	Lamb1
1.04716e-264	0.743099	0.61	0.307	2.8399e-260	1	Adgre5
2.66848e-261	0.689118	0.907	0.789	7.23693e-257	1	Ndufs2
7.47143e-261	0.683066	0.742	0.574	2.02625e-256	1	Svbp
4.19093e-260	0.693566	0.707	0.467	1.13658e-255	1	Rcn1
1.65541e-259	0.617019	0.853	0.708	4.48948e-255	1	Ttc3
1.59418e-257	0.388271	0.309	0.111	4.32341e-253	1	Gm15867
2.42047e-256	0.638237	0.796	0.636	6.56431e-252	1	Cdkn2b
1.7754e-254	1.0389	0.702	0.568	4.81488e-250	1	Sparcl1
5.61078e-251	0.617137	0.733	0.556	1.52164e-246	1	Tcaf1
2.59089e-248	0.620929	0.576	0.341	7.02649e-244	1	Morrbid
1.55888e-247	0.669714	0.976	0.936	4.22769e-243	1	Prdx2
3.87249e-245	0.905393	0.946	0.902	1.05022e-240	1	Uba52
3.51043e-244	0.947177	0.5	0.153	9.5203e-240	1	Olfml2b
9.56857e-244	0.490767	0.283	0.087	2.59499e-239	1	Adamts4
4.40347e-241	0.842707	0.812	0.51	1.19422e-236	1	Serpinf1
2.15008e-240	0.753103	0.422	0.149	5.83103e-236	1	Tgfb2
5.854e-240	0.896293	0.743	0.467	1.5876e-235	1	Cnn3
3.80824e-239	0.534213	0.635	0.416	1.0328e-234	1	Mnat1
4.64771e-239	0.613676	0.92	0.834	1.26046e-234	1	Prkar1a
4.75953e-238	0.737482	0.59	0.36	1.29078e-233	1	Slc29a1
9.52993e-237	0.560152	0.739	0.542	2.58452e-232	1	Maged2
3.92188e-236	0.571063	1	0.999	1.06361e-231	1	Eef1a1
1.4967e-235	0.558679	0.81	0.648	4.05905e-231	1	Vgll4
5.03704e-235	0.528521	0.557	0.31	1.36604e-230	1	Tln2
1.40019e-234	0.674815	0.443	0.218	3.79731e-230	1	Idh1
4.90731e-234	0.65612	0.964	0.9	1.33086e-229	1	Selenof
2.97209e-233	0.54577	0.657	0.391	8.0603e-229	1	Gls
9.63e-233	0.940747	0.56	0.252	2.61165e-228	1	Loxl1
4.0545e-232	0.645834	1	0.997	1.09958e-227	1	Hsp90ab1
6.99442e-232	0.596325	0.887	0.736	1.89689e-227	1	Maged1
2.90885e-229	0.830185	0.761	0.489	7.88879e-225	1	Prdx6
1.3779e-228	0.53447	0.704	0.511	3.73688e-224	1	Desi2
3.31254e-227	0.502716	0.557	0.365	8.98361e-223	1	Klhl24
6.22754e-227	0.818015	0.995	0.975	1.68891e-222	1	Spp1
1.32321e-226	0.405781	0.359	0.147	3.58854e-222	1	Sorcs2
5.47507e-226	0.721413	0.744	0.653	1.48484e-221	1	Arl6ip5
9.26778e-225	0.548194	0.999	0.993	2.51342e-220	1	Cox4i1
1.10684e-224	0.597985	0.576	0.35	3.00175e-220	1	Nradd
5.81216e-224	0.512079	0.972	0.935	1.57626e-219	1	Cox7a2l
7.88908e-222	0.64981	0.575	0.29	2.13952e-217	1	Fkbp10
1.10825e-220	0.57602	0.813	0.659	3.00557e-216	1	Six1
1.3183e-220	0.521776	0.49	0.284	3.57523e-216	1	Fkbp7
2.30685e-220	0.574252	0.763	0.565	6.25619e-216	1	Foxp1
7.64767e-219	0.591327	0.995	0.975	2.07405e-214	1	Slc25a4
5.12963e-218	0.476224	0.471	0.226	1.39115e-213	1	Frmd4a
8.03601e-218	0.617138	0.992	0.97	2.17937e-213	1	Myl12a
7.86933e-217	0.604062	0.772	0.588	2.13416e-212	1	Arhgap5
1.55973e-214	0.343704	0.249	0.074	4.22998e-210	1	Tnik
3.15671e-214	0.5386	0.39	0.135	8.56099e-210	1	Atp2b4
3.6433e-214	0.579119	0.841	0.747	9.88064e-210	1	Arl1
9.0281e-214	0.723154	0.359	0.104	2.44842e-209	1	Socs2
1.45659e-212	1.0323	0.97	0.895	3.95027e-208	1	Tmsb10
2.38457e-211	0.298716	0.176	0.028	6.46695e-207	1	Megf10
2.73232e-211	0.560115	0.69	0.55	7.41005e-207	1	Mxd4
4.21633e-211	0.477801	0.696	0.502	1.14347e-206	1	Apbb2
5.37554e-211	0.578916	0.885	0.756	1.45785e-206	1	Ndufa10
3.1652e-208	0.705592	0.942	0.872	8.58402e-204	1	Ppp1r14b
3.2001e-208	0.319893	0.241	0.07	8.67868e-204	1	Ccdc8
1.01581e-207	0.371322	0.311	0.112	2.75487e-203	1	Plxnd1
8.57525e-207	0.63266	0.719	0.547	2.32561e-202	1	Pdlim7
2.78956e-206	1.42021	0.664	0.408	7.56529e-202	1	Cdkn1c
2.03198e-205	0.7897	0.401	0.141	5.51072e-201	1	Rtn2
4.35617e-205	0.366446	0.165	0.027	1.18139e-200	1	Fitm1
4.71633e-205	0.581995	0.607	0.439	1.27907e-200	1	Pld3
1.04624e-204	0.645836	0.562	0.353	2.83739e-200	1	Arhgef2
5.59648e-204	0.402832	0.497	0.301	1.51777e-199	1	Zfp266
1.26803e-202	0.557246	0.787	0.643	3.43891e-198	1	Tceal8
1.60317e-201	0.358932	0.255	0.095	4.34779e-197	1	9330188P03Rik
7.01706e-201	0.587582	0.556	0.394	1.90303e-196	1	Ahsa2
4.2939e-200	0.618654	0.928	0.842	1.16451e-195	1	Atp5mpl
8.77985e-200	0.680927	0.667	0.405	2.3811e-195	1	Fstl1
4.88526e-199	0.55972	0.962	0.872	1.32488e-194	1	Tcf4
8.82689e-199	0.94701	0.675	0.273	2.39385e-194	1	Fscn1
3.87995e-198	0.469841	0.473	0.192	1.05224e-193	1	Tead2
8.25905e-198	0.418919	0.548	0.356	2.23985e-193	1	Plscr3
1.58969e-195	0.401802	0.433	0.229	4.31123e-191	1	Adgra3
2.901e-195	0.468748	0.282	0.067	7.86752e-191	1	Notch3
1.4832e-194	0.802175	0.743	0.583	4.02245e-190	1	Ppic
8.5023e-194	0.589704	0.405	0.195	2.30582e-189	1	Arhgap29
1.30026e-192	0.846417	0.953	0.728	3.52629e-188	1	Col3a1
2.76758e-192	0.61502	0.927	0.859	7.50568e-188	1	Atp5md
3.31812e-192	0.609276	0.975	0.931	8.99874e-188	1	Hspe1
4.24087e-192	0.401893	0.379	0.166	1.15012e-187	1	Smo
4.37225e-192	0.464656	0.718	0.55	1.18575e-187	1	Kdm5a
6.41674e-192	0.468707	0.593	0.389	1.74022e-187	1	Amotl1
6.57604e-192	0.637265	0.996	0.981	1.78342e-187	1	Cd63
2.88092e-191	0.489898	0.649	0.432	7.81307e-187	1	Tia1
4.10322e-191	0.488489	0.959	0.907	1.11279e-186	1	Arf4
7.53653e-191	0.284429	0.203	0.05	2.04391e-186	1	Fzd3
2.89152e-190	0.314291	0.378	0.2	7.84181e-186	1	Arhgef25
3.9636e-190	0.461935	0.505	0.286	1.07493e-185	1	Six4
5.98051e-190	0.41597	0.54	0.331	1.62192e-185	1	Casc4
6.63122e-190	0.725994	0.972	0.91	1.79839e-185	1	Tpm1
1.21413e-189	0.391679	0.539	0.341	3.29272e-185	1	Alkbh1
6.43066e-189	0.562495	0.912	0.832	1.744e-184	1	Morf4l2
2.8759e-188	0.476232	0.894	0.791	7.79944e-184	1	Suclg1
6.32655e-188	0.495905	0.655	0.468	1.71576e-183	1	Cdc42bpa
7.0057e-188	0.507646	0.996	0.974	1.89995e-183	1	Eef1g
1.03131e-187	0.581159	0.387	0.127	2.7969e-183	1	Rem1
1.90285e-187	0.681338	0.825	0.729	5.16053e-183	1	Zbtb20
1.16116e-186	0.418302	0.509	0.307	3.14907e-182	1	Fam114a1
1.4557e-186	0.572157	0.96	0.918	3.94786e-182	1	Atp5o.1
3.11449e-186	0.53241	0.557	0.278	8.4465e-182	1	Marcksl1
4.61835e-186	0.918917	0.521	0.213	1.2525e-181	1	Celf2
1.69139e-185	0.45833	0.948	0.894	4.58706e-181	1	Ndfip1
1.81113e-185	0.421494	0.664	0.485	4.91179e-181	1	Eci2
3.66167e-185	0.591276	0.769	0.624	9.93045e-181	1	Pbxip1
1.19334e-184	0.80879	0.641	0.341	3.23634e-180	1	Csrp2
1.3151e-184	0.640216	0.907	0.746	3.56654e-180	1	Col5a2
4.80705e-184	0.63511	0.776	0.619	1.30367e-179	1	Macf1
6.60717e-184	0.406094	0.508	0.333	1.79186e-179	1	Ube2w
7.6292e-184	0.66369	0.981	0.962	2.06904e-179	1	Gm10076
1.78156e-183	0.646266	0.624	0.431	4.83159e-179	1	Col5a1
1.47829e-182	0.44872	0.59	0.387	4.00913e-178	1	Serf1
2.00394e-182	0.656332	0.822	0.7	5.43468e-178	1	Abracl
6.04659e-182	0.313254	0.34	0.17	1.63984e-177	1	Fkbp14
1.61083e-181	0.55437	0.311	0.141	4.36856e-177	1	Spats2l
9.87738e-181	0.465875	0.984	0.943	2.67875e-176	1	Laptm4a
1.06573e-180	0.579054	0.919	0.821	2.89027e-176	1	Chd4
1.56048e-180	0.588352	0.867	0.756	4.23201e-176	1	Ccnd3
5.02938e-180	0.488273	0.687	0.457	1.36397e-175	1	Lamc1
2.06584e-179	0.545284	0.419	0.264	5.60255e-175	1	Nol3
2.41234e-179	0.386581	0.561	0.343	6.54226e-175	1	Arhgef40
6.17308e-179	0.535201	0.976	0.943	1.67414e-174	1	Atp5a1
3.5255e-176	0.640639	0.928	0.842	9.56116e-172	1	Itgb1
5.08389e-176	0.46626	0.477	0.304	1.37875e-171	1	Armcx3
5.91499e-176	0.438118	0.411	0.201	1.60415e-171	1	Efnb1
1.1429e-175	0.735311	0.474	0.183	3.09953e-171	1	Lsp1
4.01293e-175	0.510308	0.859	0.737	1.08831e-170	1	Ssr3
5.09382e-175	0.485957	0.984	0.964	1.38144e-170	1	Gas5
1.44807e-174	0.62623	0.459	0.276	3.92716e-170	1	Akr1b8
1.49252e-174	0.484886	0.826	0.693	4.0477e-170	1	Copa
2.44101e-173	0.509859	0.757	0.57	6.62002e-169	1	Ppfibp1
4.31762e-173	0.371133	0.331	0.119	1.17094e-168	1	Notch1
1.17515e-172	0.391081	0.234	0.054	3.187e-168	1	Hey1
1.03906e-171	0.50756	0.981	0.926	2.81792e-167	1	Nedd4
1.30989e-171	0.435696	0.439	0.238	3.55243e-167	1	Cacna2d1
1.59139e-171	0.360692	0.455	0.268	4.31584e-167	1	Pyurf
2.62912e-171	0.430189	0.561	0.353	7.13017e-167	1	Sspn
5.09254e-171	0.568266	0.959	0.917	1.3811e-166	1	Serf2
8.46126e-171	0.673651	0.685	0.435	2.29469e-166	1	Ddah2
1.65711e-170	0.462841	0.33	0.125	4.49409e-166	1	Tceal3
5.14373e-170	0.471229	0.809	0.672	1.39498e-165	1	Sec31a
2.37575e-169	0.459987	0.379	0.157	6.44304e-165	1	Tspan6
3.34909e-169	0.403827	0.648	0.489	9.08273e-165	1	Prrc1
4.42697e-169	0.528447	0.956	0.911	1.2006e-164	1	Uqcr11
1.09967e-168	0.504537	0.678	0.49	2.98231e-164	1	Wipi1
1.37857e-168	0.531946	0.987	0.966	3.73868e-164	1	Cox7c
2.97541e-168	0.474528	0.999	0.993	8.06931e-164	1	H3f3a
6.81739e-168	0.34159	0.458	0.289	1.84888e-163	1	Etfrf1
8.84496e-168	0.485429	0.488	0.319	2.39875e-163	1	Gamt
1.54837e-167	0.479287	0.841	0.721	4.19917e-163	1	Fundc2
1.4614e-166	0.736173	0.43	0.272	3.96332e-162	1	Tgfbr2
2.21884e-166	0.39764	0.519	0.325	6.01749e-162	1	Armcx2
3.0181e-166	0.415055	0.638	0.437	8.1851e-162	1	Phf14
5.80407e-166	0.506931	0.464	0.292	1.57407e-161	1	Cep41
6.88725e-166	0.538742	0.976	0.939	1.86782e-161	1	Arpc2
2.63602e-164	0.493652	0.57	0.362	7.14889e-160	1	Bhlhe41
2.83389e-164	0.576122	0.542	0.376	7.6855e-160	1	Hs2st1
4.01554e-164	0.49365	0.912	0.828	1.08901e-159	1	Dnaja1
4.75167e-164	0.582288	0.604	0.4	1.28865e-159	1	Nfix
1.33435e-163	0.529021	0.736	0.584	3.61876e-159	1	Frmd6
2.57752e-162	0.337275	0.297	0.114	6.99024e-158	1	Mex3a
7.79702e-162	0.527315	0.978	0.951	2.11455e-157	1	Cox5b
1.65144e-161	0.575055	0.882	0.768	4.4787e-157	1	Ndufa4
2.09562e-161	0.501033	0.995	0.982	5.68331e-157	1	Eef2
3.46156e-161	0.692779	0.665	0.485	9.38776e-157	1	Bin1
4.39659e-161	0.602889	0.739	0.575	1.19235e-156	1	Scd2
6.46947e-161	0.5708	0.799	0.727	1.75452e-156	1	Atp5l
6.63821e-161	0.49617	0.782	0.596	1.80028e-156	1	Map4k4
2.3488e-160	0.440786	0.516	0.338	6.36994e-156	1	Agap1
1.03465e-159	0.259608	0.223	0.088	2.80597e-155	1	BC034090
1.55257e-159	0.531937	0.618	0.456	4.21058e-155	1	Rasa1
7.07985e-159	0.616083	0.538	0.395	1.92006e-154	1	Tulp4
8.1651e-159	0.424874	0.999	0.995	2.21438e-154	1	Cox8a
1.10046e-158	0.477823	0.609	0.415	2.98444e-154	1	Hpcal1
1.72837e-158	0.434675	0.221	0.069	4.68735e-154	1	Sulf1
3.75005e-158	0.422919	0.932	0.869	1.01701e-153	1	Luc7l2
3.20094e-157	0.530606	0.99	0.972	8.68094e-153	1	Atp5b
5.83688e-157	0.444238	0.596	0.438	1.58296e-152	1	Tmem263
5.87483e-157	0.505051	0.795	0.683	1.59325e-152	1	Lpp
7.82069e-157	0.660396	0.76	0.6	2.12097e-152	1	Kcnq1ot1
1.04137e-156	0.422738	0.397	0.205	2.8242e-152	1	Prrx2
2.06143e-156	0.472942	0.812	0.695	5.59059e-152	1	Copb2
3.07125e-156	0.47205	0.732	0.563	8.32922e-152	1	Cox20
4.01199e-156	0.454437	0.869	0.784	1.08805e-151	1	Nisch
9.73348e-156	0.411751	0.727	0.568	2.63972e-151	1	Mff
6.36236e-155	0.454566	0.93	0.84	1.72547e-150	1	Sf3b1
3.39486e-154	0.437903	0.944	0.889	9.20687e-150	1	Ndufb5
6.65166e-154	0.504562	0.663	0.472	1.80393e-149	1	Txndc5
9.87161e-154	0.357128	0.36	0.187	2.67718e-149	1	Gm26735
1.51687e-153	0.453353	0.272	0.078	4.11374e-149	1	Pdgfrb
4.14673e-153	0.412412	0.708	0.551	1.12459e-148	1	Dld
5.17828e-153	0.696201	0.656	0.493	1.40435e-148	1	Akr1b3
1.86084e-152	0.430764	0.732	0.629	5.04659e-148	1	Saraf
1.90149e-152	0.652997	0.518	0.426	5.15684e-148	1	Scx
4.03976e-152	0.469708	0.558	0.42	1.09558e-147	1	Dcakd
6.1985e-152	0.470695	0.66	0.454	1.68103e-147	1	Nrp1
6.63637e-152	0.700805	0.335	0.134	1.79978e-147	1	Ccn4
8.15691e-152	0.456702	0.69	0.542	2.21215e-147	1	Zfhx3
1.98853e-151	0.29041	0.185	0.041	5.39288e-147	1	Sema6a
2.10557e-151	0.433037	0.759	0.635	5.71031e-147	1	Dcaf8
4.50421e-151	0.557253	0.919	0.814	1.22154e-146	1	Zfp36l1
6.61027e-151	0.621374	0.474	0.278	1.7927e-146	1	Hes6
7.31191e-151	0.456427	0.526	0.358	1.98299e-146	1	Klhdc10
9.76836e-151	0.479172	0.568	0.411	2.64918e-146	1	Tmem70
2.34197e-150	0.390831	0.387	0.195	6.35143e-146	1	Rasal2
2.35986e-150	0.482427	0.851	0.698	6.39993e-146	1	Sept11
3.51172e-150	0.512833	0.746	0.658	9.52378e-146	1	Purb
4.99051e-150	0.660793	0.356	0.141	1.35343e-145	1	Fgfr4
5.13325e-150	0.451434	0.748	0.604	1.39214e-145	1	Irf2bpl
6.08578e-150	0.408456	1	1	1.65046e-145	1	Tpt1
1.16194e-149	0.576181	0.632	0.526	3.15117e-145	1	Pkig
1.34393e-149	0.476491	0.897	0.845	3.64474e-145	1	Nsa2
1.6067e-149	0.447038	0.429	0.247	4.35738e-145	1	Ube2d1
2.45344e-149	0.881108	0.642	0.569	6.65374e-145	1	Serpine2
3.00385e-149	0.511053	0.931	0.807	8.14643e-145	1	Calu
3.96081e-149	0.417701	0.859	0.753	1.07417e-144	1	Ufc1
4.48933e-149	0.514092	0.531	0.355	1.21751e-144	1	Cdc42ep5
1.1399e-148	0.376733	0.442	0.25	3.0914e-144	1	Irs1
1.3612e-148	0.811812	0.461	0.294	3.69156e-144	1	Ugcg
1.36659e-148	0.250472	0.152	0.035	3.70619e-144	1	Igdcc4
1.51645e-148	0.439608	0.847	0.745	4.11262e-144	1	Uqcrc2
2.11514e-148	0.760173	0.687	0.444	5.73627e-144	1	Sdc1
2.41238e-148	0.467084	0.744	0.564	6.54238e-144	1	Itm2c
4.34419e-148	0.396431	0.408	0.233	1.17814e-143	1	Kctd11
5.1132e-148	0.390413	0.683	0.524	1.3867e-143	1	Hibadh
1.03913e-147	0.475466	0.962	0.894	2.81813e-143	1	Prrc2c
1.66287e-147	0.464865	0.763	0.59	4.50972e-143	1	Man1a2
3.79391e-147	0.35416	0.564	0.411	1.02891e-142	1	Thap3
5.29659e-147	0.496843	0.887	0.803	1.43644e-142	1	Gpi1
9.11645e-147	0.69818	0.711	0.589	2.47238e-142	1	Hes1
1.15867e-146	0.372205	0.541	0.366	3.14232e-142	1	Lix1l
1.32305e-146	0.320283	0.264	0.098	3.58811e-142	1	Fmnl3
2.66002e-146	0.651994	0.431	0.21	7.21397e-142	1	Col5a3
8.59146e-146	0.507124	0.891	0.803	2.33e-141	1	Eloc
8.98714e-146	0.419288	0.973	0.942	2.43731e-141	1	Eif3f
1.07535e-145	0.325418	0.379	0.207	2.91635e-141	1	Rtkn
1.30483e-145	0.279608	0.313	0.16	3.53871e-141	1	Zfp9
1.48703e-144	0.443019	0.788	0.627	4.03283e-140	1	Klhdc2
1.60975e-144	0.525838	0.536	0.338	4.36564e-140	1	Tspan9
1.61552e-144	0.473066	0.307	0.098	4.3813e-140	1	St3gal5
2.29581e-144	0.525611	0.888	0.805	6.22623e-140	1	Vcp
3.63663e-144	0.451578	0.727	0.612	9.86255e-140	1	Tax1bp3
5.36453e-144	0.707026	0.632	0.499	1.45486e-139	1	Col18a1
7.80143e-144	0.283225	0.354	0.198	2.11575e-139	1	Usp11
1.18476e-143	0.541629	0.451	0.213	3.21308e-139	1	Sdc3
2.12169e-143	0.39584	0.632	0.465	5.75402e-139	1	Gtf2i
3.6579e-143	0.446761	0.673	0.517	9.92023e-139	1	Rbfox2
5.69963e-143	0.423439	0.999	0.996	1.54574e-138	1	Rack1
6.75125e-143	0.430982	0.834	0.725	1.83094e-138	1	Ctnnb1
2.87909e-142	0.400434	0.553	0.382	7.80809e-138	1	Qsox1
4.63857e-142	0.414323	0.318	0.196	1.25798e-137	1	Aldh3b1
5.95622e-142	0.490213	0.902	0.803	1.61533e-137	1	Msn
6.5417e-142	0.472584	0.741	0.573	1.77411e-137	1	Gpx8
9.08921e-142	0.404944	0.912	0.844	2.465e-137	1	Map1lc3a
1.9144e-141	0.660944	0.83	0.645	5.19186e-137	1	Nes
2.07331e-141	0.395578	0.747	0.617	5.62281e-137	1	Kdm1a
2.27848e-141	0.474409	0.309	0.148	6.17923e-137	1	Acot1
2.29807e-141	0.713078	0.49	0.204	6.23237e-137	1	Zeb2
1.30979e-140	0.388608	0.913	0.838	3.55215e-136	1	1810058I24Rik
6.05385e-140	0.395202	0.85	0.725	1.6418e-135	1	Atxn10
1.37427e-139	0.442791	0.886	0.825	3.72703e-135	1	Hsbp1
1.70687e-139	0.476142	0.954	0.915	4.62904e-135	1	Psma3
2.68864e-139	0.535166	0.636	0.45	7.29158e-135	1	Fhl1
3.30923e-139	0.577153	0.205	0.046	8.97464e-135	1	Islr
4.15792e-139	0.569648	0.919	0.855	1.12763e-134	1	Atp5k
6.32363e-139	0.3536	0.602	0.474	1.71497e-134	1	Usp22
1.45945e-138	0.503052	0.93	0.851	3.95802e-134	1	Hdlbp
2.2947e-138	0.393921	0.591	0.413	6.22323e-134	1	Kifap3
2.75445e-138	0.396662	0.72	0.571	7.47006e-134	1	Top2b
3.02201e-138	0.57672	0.994	0.984	8.1957e-134	1	Gapdh
6.34958e-138	0.406276	0.498	0.334	1.722e-133	1	Kremen1
7.37514e-138	0.306502	0.3	0.144	2.00014e-133	1	Tgfb3
1.24471e-137	0.423005	0.973	0.935	3.37566e-133	1	Arf5
2.10237e-137	0.258963	0.216	0.083	5.70163e-133	1	Armcx6
3.77431e-137	0.398666	0.923	0.841	1.02359e-132	1	Atxn7l3b
4.92382e-137	0.493507	0.95	0.903	1.33534e-132	1	Selenow
5.42103e-137	0.439574	0.852	0.721	1.47018e-132	1	Snhg1
1.49895e-136	0.469711	0.281	0.091	4.06516e-132	1	Pgf
2.23676e-136	0.400688	0.984	0.967	6.06609e-132	1	Ndufa13
2.73876e-136	0.525482	0.983	0.96	7.42752e-132	1	Serbp1
4.76782e-136	0.500748	0.841	0.726	1.29303e-131	1	Metap2
6.25939e-136	0.351066	0.517	0.363	1.69755e-131	1	Chd9
9.46227e-136	0.27296	0.2	0.059	2.56617e-131	1	Tspan12
1.13991e-135	0.347536	0.539	0.379	3.09143e-131	1	Zfp260
1.8421e-135	0.563935	0.806	0.58	4.99577e-131	1	Marcks
1.91568e-135	0.392807	0.386	0.174	5.19533e-131	1	Runx3
3.49914e-135	0.534431	0.863	0.722	9.48966e-131	1	Prrx1
5.09523e-135	0.411315	0.747	0.593	1.38183e-130	1	Bmpr2
5.77142e-135	0.462748	0.702	0.546	1.56521e-130	1	Selenom
9.98231e-135	0.403425	0.66	0.505	2.7072e-130	1	Trim35
1.25093e-134	0.306568	0.364	0.219	3.39253e-130	1	Hibch
1.27408e-134	0.44185	0.843	0.772	3.45531e-130	1	Cope
1.53186e-134	0.515666	0.842	0.634	4.15439e-130	1	Rcn3
1.91703e-134	0.387437	0.673	0.509	5.19899e-130	1	Rbms3
2.52045e-134	0.366482	0.504	0.335	6.83545e-130	1	Sec23a
2.82119e-134	0.445836	0.479	0.3	7.65108e-130	1	Gstm5
3.86425e-134	0.342984	0.421	0.25	1.04798e-129	1	Pcbd1
5.26816e-134	0.314379	0.334	0.192	1.42872e-129	1	Plekhg5
1.37848e-133	0.465495	0.958	0.915	3.73843e-129	1	Cox7b
3.60321e-133	0.427909	0.821	0.733	9.77191e-129	1	Selenos
4.92839e-133	0.446881	0.979	0.956	1.33658e-128	1	Cox6b1
4.97069e-133	0.527026	0.932	0.892	1.34805e-128	1	Ndufb1-ps
6.42587e-133	0.501163	0.431	0.28	1.74269e-128	1	Ankrd10
8.60505e-133	0.427784	0.917	0.836	2.33369e-128	1	Tmed9
1.1638e-132	0.450023	0.964	0.904	3.15624e-128	1	Tceal9
1.21157e-132	0.432016	0.656	0.484	3.28577e-128	1	Bmp1
2.29217e-132	0.47587	0.986	0.946	6.21635e-128	1	Anxa5
3.68889e-132	0.381566	0.812	0.688	1.00043e-127	1	Pnkd
8.11748e-132	0.435126	0.767	0.622	2.20146e-127	1	Creb3l2
1.87278e-131	0.664241	0.932	0.819	5.07898e-127	1	Timp1
2.45425e-131	0.497972	0.918	0.846	6.65594e-127	1	Rhob
1.13002e-130	0.451514	0.883	0.803	3.06462e-126	1	Tmem258
1.74046e-130	0.349539	0.232	0.098	4.72013e-126	1	Tmem64
3.33002e-130	0.459872	0.643	0.475	9.03102e-126	1	Svil
3.84615e-130	0.273404	0.205	0.073	1.04308e-125	1	B4galnt1
4.69005e-130	0.433663	0.996	0.99	1.27194e-125	1	Ubb
4.91997e-130	0.438634	0.768	0.639	1.3343e-125	1	Hectd1
4.93543e-130	0.47416	0.754	0.655	1.33849e-125	1	Fxr1
5.7801e-130	0.413164	0.783	0.646	1.56756e-125	1	Acbd3
8.20529e-130	0.323654	0.205	0.086	2.22528e-125	1	Edil3
1.06003e-129	0.367762	0.521	0.349	2.8748e-125	1	Smim20
1.44384e-129	0.364338	0.526	0.342	3.91569e-125	1	Tmem9
1.71347e-129	0.44566	0.896	0.813	4.64692e-125	1	Rbm25
1.89128e-129	0.480951	0.91	0.809	5.12914e-125	1	Phb2
3.14685e-129	0.377271	0.338	0.154	8.53426e-125	1	Smarcd3
4.36946e-129	0.358538	0.659	0.522	1.185e-124	1	Yipf5
4.54006e-129	0.380071	0.559	0.407	1.23126e-124	1	Tacc1
9.34669e-129	0.543585	0.747	0.535	2.53482e-124	1	Idh2
9.54391e-129	0.34066	0.53	0.357	2.58831e-124	1	Smarcad1
2.63061e-128	0.379494	0.538	0.409	7.13421e-124	1	Bcr
3.05181e-128	0.36461	0.578	0.423	8.27652e-124	1	Hadh
3.78319e-128	0.416217	0.793	0.653	1.026e-123	1	Mrpl15
1.40052e-127	0.340229	0.628	0.48	3.79822e-123	1	Tmem223
1.83802e-127	0.412587	0.749	0.601	4.98471e-123	1	Sept9
3.86953e-127	0.346508	0.629	0.476	1.04942e-122	1	Ubn2
6.81572e-127	0.403527	0.472	0.297	1.84842e-122	1	Jup
7.92069e-127	0.438685	0.813	0.747	2.14809e-122	1	Runx1
8.64789e-127	0.372101	0.434	0.29	2.34531e-122	1	Spg20
1.04042e-126	0.488142	0.875	0.78	2.82163e-122	1	Cct8
1.04424e-126	0.311001	0.402	0.252	2.83198e-122	1	P3h1
1.27887e-126	0.447421	0.429	0.298	3.4683e-122	1	Slc44a2
1.9747e-126	0.423001	0.77	0.624	5.3554e-122	1	Ssbp1
5.0061e-126	0.372272	0.967	0.914	1.35765e-121	1	Dad1
7.54865e-126	0.266551	0.256	0.108	2.04719e-121	1	Sertad4
9.28577e-126	0.380543	0.661	0.5	2.5183e-121	1	Pten
1.72593e-125	0.384986	0.94	0.873	4.68072e-121	1	Fus
3.65735e-125	0.379208	0.967	0.925	9.91873e-121	1	Son
4.25681e-125	0.354727	0.297	0.126	1.15445e-120	1	Ttc9
4.86848e-125	0.445421	0.757	0.652	1.32033e-120	1	Qk
6.01893e-125	0.4638	0.577	0.446	1.63233e-120	1	Nab1
6.10147e-125	0.383881	0.791	0.644	1.65472e-120	1	Sec61a1
9.91301e-125	0.40955	0.859	0.77	2.68841e-120	1	Ubxn4
1.03811e-124	0.430222	0.772	0.623	2.81536e-120	1	Sdhc
1.10928e-124	0.400458	0.436	0.277	3.00836e-120	1	Scube3
1.27295e-124	0.439028	0.894	0.816	3.45224e-120	1	Aamp
1.5292e-124	0.393502	0.634	0.444	4.14718e-120	1	Fkbp9
2.00627e-124	0.387648	0.923	0.86	5.44101e-120	1	Ndufc2
2.43167e-124	0.464805	0.81	0.692	6.59469e-120	1	Eif4e2
2.49581e-124	0.449662	0.921	0.869	6.76865e-120	1	Psmd8
3.17479e-124	0.377395	0.578	0.422	8.61002e-120	1	Zkscan3
3.66092e-124	0.366762	0.582	0.453	9.92841e-120	1	Dync1li2
4.15752e-124	0.491198	0.986	0.963	1.12752e-119	1	Aldoa
5.18034e-124	0.444035	0.861	0.751	1.40491e-119	1	Tln1
5.82727e-124	0.466964	0.906	0.835	1.58036e-119	1	St13
5.97362e-124	0.463767	0.659	0.447	1.62005e-119	1	2810025M15Rik
9.32936e-124	0.391397	0.616	0.439	2.53012e-119	1	Rcn2
9.57665e-124	0.449486	0.846	0.745	2.59719e-119	1	Cops9
1.07765e-123	0.422404	0.35	0.195	2.92259e-119	1	Tcerg1l
1.19866e-123	0.460087	0.39	0.207	3.25076e-119	1	Pla1a
1.24105e-123	0.379332	0.646	0.543	3.36572e-119	1	Mtfr1l
1.41928e-123	0.398833	0.903	0.84	3.8491e-119	1	Rtraf
1.42284e-123	0.503738	0.263	0.073	3.85875e-119	1	Rapsn
1.56106e-123	0.398411	0.761	0.631	4.2336e-119	1	Trip12
3.78283e-123	0.331724	0.439	0.28	1.0259e-118	1	Igsf3
3.984e-123	0.30193	0.442	0.289	1.08046e-118	1	Tmcc1
5.30588e-123	0.383426	0.814	0.701	1.43895e-118	1	Hsd17b10
6.23818e-123	0.352554	0.934	0.885	1.69179e-118	1	Srsf5
7.70401e-123	0.488744	0.921	0.854	2.08933e-118	1	Pdia6
1.35256e-122	0.490042	0.387	0.177	3.66813e-118	1	Met
1.43762e-122	0.349913	0.56	0.416	3.89883e-118	1	Ogt
1.61869e-122	0.327246	0.692	0.563	4.38989e-118	1	Arl3
5.66131e-122	0.43567	0.982	0.96	1.53535e-117	1	Cox6c
8.92287e-122	0.278889	0.326	0.18	2.41988e-117	1	As3mt
1.0695e-121	0.397496	0.875	0.803	2.90047e-117	1	Ndufv2
1.52086e-121	0.411175	0.574	0.433	4.12457e-117	1	Tgfb1i1
2.02093e-121	0.408937	0.935	0.88	5.48076e-117	1	Rab2a
2.30115e-121	0.430811	0.955	0.922	6.24071e-117	1	Tomm20
2.74353e-121	0.350905	0.949	0.902	7.44044e-117	1	Paip2
2.89976e-121	0.345072	0.379	0.22	7.86414e-117	1	Traf4
5.5061e-121	0.457825	0.846	0.787	1.49325e-116	1	Cfl2
9.90734e-121	0.493587	0.558	0.313	2.68687e-116	1	Bzw2
1.0593e-120	0.317999	0.744	0.633	2.87282e-116	1	Coq10b
1.49886e-120	0.302455	0.343	0.222	4.06491e-116	1	B3gnt9
3.25677e-120	0.419634	0.435	0.249	8.83235e-116	1	Enc1
4.36677e-120	0.426219	0.731	0.601	1.18427e-115	1	Aldh2
5.05937e-120	0.340264	0.58	0.428	1.3721e-115	1	Klhl9
8.17676e-120	0.326825	0.394	0.231	2.21754e-115	1	Pip4p2
1.00429e-119	0.391366	0.965	0.917	2.72364e-115	1	Csnk1a1
1.29946e-119	0.398617	0.762	0.619	3.52415e-115	1	Rab34
3.11602e-119	0.433407	0.804	0.696	8.45064e-115	1	Tomm5
3.68924e-119	0.352518	0.414	0.23	1.00052e-114	1	Etv4
5.64727e-119	0.550006	0.697	0.552	1.53154e-114	1	Dap
1.09221e-118	0.295749	0.239	0.099	2.96207e-114	1	Plekhh2
1.887e-118	0.419138	0.858	0.75	5.11754e-114	1	Eprs
2.10793e-118	0.425407	0.804	0.694	5.7167e-114	1	Dync1h1
2.97371e-118	0.375777	0.283	0.105	8.06469e-114	1	AI467606
3.22494e-118	0.253297	0.314	0.165	8.74603e-114	1	Slc38a6
4.13812e-118	0.368575	0.816	0.706	1.12226e-113	1	Txndc9
4.15333e-118	0.403365	0.827	0.73	1.12638e-113	1	Tm9sf3
4.57416e-118	0.338088	0.406	0.237	1.24051e-113	1	Adgrl2
6.22013e-118	0.317851	0.519	0.389	1.6869e-113	1	Prorsd1
1.47208e-117	0.405119	0.98	0.956	3.99229e-113	1	Atp5j
2.48098e-117	0.442084	0.718	0.611	6.72841e-113	1	Sh3bgrl
2.87005e-117	0.390409	0.576	0.376	7.78358e-113	1	P3h4
3.03688e-117	0.385229	0.268	0.082	8.23602e-113	1	Stbd1
3.5245e-117	0.347868	0.313	0.156	9.55845e-113	1	Scarf2
5.24564e-117	0.364452	0.671	0.521	1.42262e-112	1	Wwtr1
5.57359e-117	0.453134	0.92	0.852	1.51156e-112	1	Cct2
5.57728e-117	0.483233	0.741	0.535	1.51256e-112	1	Fkbp4
5.71059e-117	0.375354	0.259	0.097	1.54871e-112	1	Hgf
6.25752e-117	0.379605	0.741	0.593	1.69704e-112	1	Ndufa9
6.31676e-117	0.392116	0.985	0.957	1.71311e-112	1	Atp5c1
6.75219e-117	0.425792	0.942	0.89	1.83119e-112	1	Mrpl52
7.57534e-117	0.284832	0.398	0.252	2.05443e-112	1	Ptk7
8.0002e-117	0.431159	0.965	0.924	2.16965e-112	1	Atp5g1
1.41846e-116	0.331338	0.528	0.375	3.84686e-112	1	Acaa2
2.91386e-116	0.359017	1	0.998	7.90238e-112	1	Fau
3.69212e-116	0.459416	0.878	0.769	1.0013e-111	1	Tmem176b
4.54129e-116	0.382989	0.729	0.576	1.2316e-111	1	Gfpt1
4.87102e-116	0.535203	0.927	0.864	1.32102e-111	1	Crip2
6.3081e-116	0.344978	0.265	0.115	1.71076e-111	1	Ltbp2
8.51207e-116	0.376557	0.813	0.688	2.30847e-111	1	Mxra7
1.00776e-115	0.446193	0.964	0.931	2.73304e-111	1	Cox5a
1.27293e-115	0.290898	0.451	0.285	3.45219e-111	1	Aldh7a1
2.04117e-115	0.377909	0.698	0.585	5.53566e-111	1	Pdha1
2.15387e-115	0.40622	0.525	0.345	5.84128e-111	1	Kdelr3
3.6678e-115	0.351571	0.757	0.624	9.94707e-111	1	Arglu1
4.57849e-115	0.405763	0.803	0.708	1.24169e-110	1	Wasf2
6.24201e-115	0.308888	0.263	0.098	1.69283e-110	1	Nme4
1.31498e-114	0.437134	0.839	0.753	3.56622e-110	1	Psma5
1.38503e-114	0.344023	0.519	0.4	3.75621e-110	1	Gbf1
1.4694e-114	0.384459	0.914	0.827	3.98502e-110	1	Srp9
2.00098e-114	0.356854	0.588	0.425	5.42666e-110	1	Tnpo1
4.02031e-114	0.416251	0.899	0.815	1.09031e-109	1	Ndufa5
4.92651e-114	0.395859	0.863	0.766	1.33607e-109	1	Ndufb2
7.29604e-114	0.355912	0.851	0.752	1.97869e-109	1	Bcl7c
7.99371e-114	0.406777	0.823	0.717	2.16789e-109	1	Glrx3
9.46021e-114	0.512832	0.85	0.721	2.56561e-109	1	Flna
1.13328e-113	0.384459	0.987	0.967	3.07344e-109	1	Atp5d
1.74955e-113	0.325193	0.463	0.314	4.74478e-109	1	Srek1ip1
2.16161e-113	0.347509	0.878	0.8	5.86228e-109	1	Mpc2
3.0145e-113	0.309108	0.493	0.332	8.17534e-109	1	Dennd2a
4.52502e-113	0.443182	0.411	0.272	1.22719e-108	1	Hmgcs1
4.8645e-113	0.345104	0.463	0.314	1.31925e-108	1	Lama5
9.52034e-113	0.273053	0.393	0.247	2.58192e-108	1	Kat6b
1.51772e-112	0.35581	0.79	0.666	4.11606e-108	1	Mob4
1.89068e-112	0.392111	0.447	0.274	5.12752e-108	1	Pak1
2.30476e-112	0.348617	0.512	0.409	6.2505e-108	1	Dctn6
3.01003e-112	0.328918	0.744	0.612	8.16321e-108	1	Acbd6
3.88948e-112	0.499408	0.835	0.677	1.05483e-107	1	Cdk4
4.78122e-112	0.277288	0.351	0.199	1.29667e-107	1	Tfb2m
5.04853e-112	0.454912	0.898	0.799	1.36916e-107	1	Eif5b
6.71662e-112	0.301667	0.431	0.29	1.82155e-107	1	Cdk7
1.94034e-111	0.296212	0.422	0.288	5.2622e-107	1	Ptgr2
4.53482e-111	0.288182	0.405	0.256	1.22984e-106	1	Tet3
4.64451e-111	0.436713	0.836	0.722	1.25959e-106	1	Kdelr2
5.15288e-111	0.39909	0.571	0.442	1.39746e-106	1	Cnot6l
5.37105e-111	1.31584	0.457	0.11	1.45663e-106	1	Cdh15
5.8193e-111	0.347321	0.75	0.643	1.57819e-106	1	2900097C17Rik
7.78368e-111	0.340987	0.317	0.168	2.11093e-106	1	Iffo1
8.09027e-111	0.268731	0.326	0.195	2.19408e-106	1	Gprasp1
1.50773e-110	0.451719	0.955	0.895	4.08897e-106	1	Snrpe
1.52373e-110	0.389352	0.677	0.54	4.13235e-106	1	Glg1
1.86866e-110	0.339522	0.542	0.367	5.0678e-106	1	Mettl1
2.105e-110	0.344259	0.599	0.461	5.70877e-106	1	Wdr61
2.23975e-110	0.349599	0.253	0.115	6.07421e-106	1	Fblim1
2.25283e-110	0.411105	0.843	0.759	6.10968e-106	1	1110038B12Rik
5.21583e-110	0.299894	0.517	0.36	1.41453e-105	1	Zfp637
1.95128e-109	0.337844	0.695	0.546	5.29187e-105	1	Cdc26
2.36639e-109	0.389815	0.569	0.437	6.41765e-105	1	Cmtm3
2.87555e-109	0.398511	0.774	0.66	7.79849e-105	1	Krcc1
5.6267e-109	0.348919	0.583	0.428	1.52596e-104	1	Cep170
5.92214e-109	0.368926	0.433	0.341	1.60609e-104	1	Aamdc
7.3717e-109	0.366848	0.633	0.507	1.9992e-104	1	Dnpep
7.70272e-109	0.379554	0.631	0.497	2.08898e-104	1	Eif2b2
8.03959e-109	0.325791	0.543	0.381	2.18034e-104	1	Grcc10
1.18608e-108	0.309634	0.462	0.326	3.21665e-104	1	Mib1
1.91816e-108	0.363174	0.192	0.049	5.20206e-104	1	Cap2
2.16162e-108	0.323381	0.449	0.27	5.86232e-104	1	Pxdn
2.68005e-108	0.396832	0.718	0.556	7.2683e-104	1	Nudt4
2.8932e-108	0.48802	0.928	0.849	7.84637e-104	1	Snrpg
2.97491e-108	0.257308	0.23	0.102	8.06796e-104	1	Il18
3.04059e-108	0.384045	0.87	0.758	8.24608e-104	1	Lman1
3.07433e-108	0.380252	0.955	0.917	8.33758e-104	1	Uqcrb
3.64257e-108	0.367033	0.958	0.92	9.87864e-104	1	Morf4l1
1.57996e-107	0.433855	0.995	0.981	4.28484e-103	1	Hspa8
1.85625e-107	0.361765	0.917	0.862	5.03415e-103	1	Spcs1
2.77e-107	0.389759	0.969	0.945	7.51224e-103	1	Atp5f1
3.0427e-107	0.276932	0.246	0.119	8.25179e-103	1	St5
3.60739e-107	0.378222	0.789	0.658	9.78325e-103	1	Sec13
3.65854e-107	0.983502	0.5	0.165	9.92197e-103	1	Tnc
4.0844e-107	0.387103	0.202	0.054	1.10769e-102	1	Serinc2
4.36544e-107	0.364623	0.747	0.609	1.18391e-102	1	Tspan3
4.83501e-107	0.336111	0.627	0.478	1.31125e-102	1	Fmc1
5.65935e-107	0.405822	0.839	0.755	1.53481e-102	1	Ctnna1
7.29526e-107	0.327683	0.191	0.063	1.97847e-102	1	Zim1
9.81225e-107	0.315098	0.48	0.36	2.66108e-102	1	Calcoco1
1.19179e-106	0.325674	0.649	0.532	3.23212e-102	1	Scfd1
1.67737e-106	0.404321	0.964	0.919	4.54903e-102	1	Hnrnpk
1.73499e-106	0.411907	0.818	0.764	4.7053e-102	1	Dync1i2
1.82622e-106	0.385729	0.455	0.364	4.9527e-102	1	Sgcb
1.84877e-106	0.511717	0.784	0.645	5.01386e-102	1	Actn1
2.10163e-106	0.456786	0.364	0.177	5.69963e-102	1	Snai2
2.12285e-106	0.445791	0.515	0.344	5.75717e-102	1	Flnc
2.17719e-106	0.33277	0.304	0.178	5.90454e-102	1	Tm6sf1
3.17358e-106	0.368821	0.799	0.669	8.60676e-102	1	Hnrnpa0
3.441e-106	0.359055	0.91	0.841	9.33198e-102	1	Csde1
7.02121e-106	0.44284	0.947	0.879	1.90415e-101	1	Hnrnpf
7.60712e-106	0.369059	0.87	0.788	2.06305e-101	1	Ndufb3
9.71858e-106	0.335442	0.548	0.411	2.63568e-101	1	Herc1
1.15091e-105	0.346872	0.621	0.466	3.12126e-101	1	Zmiz1
1.26389e-105	0.415986	0.783	0.692	3.42768e-101	1	Slirp
1.92089e-105	0.35409	0.921	0.848	5.20946e-101	1	Sumo1
1.92946e-105	0.426381	0.734	0.637	5.2327e-101	1	Cd151
1.93011e-105	0.375625	0.974	0.927	5.23445e-101	1	Sfr1
2.50146e-105	0.329279	0.432	0.305	6.78396e-101	1	Msantd4
2.75686e-105	0.384232	0.775	0.66	7.47661e-101	1	Rsrp1
3.2839e-105	0.315711	0.438	0.322	8.90593e-101	1	Ric8a
3.32717e-105	0.268388	0.449	0.306	9.0233e-101	1	Rdh14
3.38885e-105	0.315593	0.784	0.706	9.19055e-101	1	Higd2a
3.64437e-105	0.444758	0.928	0.87	9.88353e-101	1	Ywhaq
3.84455e-105	0.337668	0.635	0.518	1.04264e-100	1	Mcts1
4.08787e-105	0.30184	0.196	0.075	1.10863e-100	1	Htra3
5.2967e-105	0.320637	0.612	0.462	1.43647e-100	1	Jkamp
9.83056e-105	0.377776	0.858	0.757	2.66605e-100	1	Mtpn
1.18042e-104	0.285217	0.562	0.415	3.2013e-100	1	Spin1
1.30017e-104	0.418341	0.562	0.425	3.52606e-100	1	Nxn
1.43295e-104	0.406146	0.955	0.917	3.88617e-100	1	Atpif1
1.49363e-104	0.38289	0.96	0.913	4.05072e-100	1	Eif4g2
2.30909e-104	0.367249	0.93	0.881	6.26224e-100	1	Sec62
2.31095e-104	0.262059	0.4	0.247	6.2673e-100	1	Speg
4.71491e-104	0.276365	0.277	0.154	1.27868e-99	1	Trib2
5.54275e-104	0.558916	0.527	0.366	1.50319e-99	1	Lbh
6.7486e-104	0.283474	0.305	0.164	1.83022e-99	1	Ctxn1
7.36045e-104	0.253065	0.323	0.184	1.99615e-99	1	Cd276
7.37007e-104	0.42853	0.788	0.667	1.99876e-99	1	Actr3
8.06426e-104	0.301583	0.479	0.328	2.18703e-99	1	Zfp451
8.20156e-104	0.410349	0.941	0.892	2.22426e-99	1	Sec61b
9.10229e-104	0.31528	0.787	0.686	2.46854e-99	1	Smim10l1
1.21622e-103	0.330578	0.511	0.391	3.29838e-99	1	Kank2
1.37326e-103	0.433649	0.899	0.811	3.72428e-99	1	Cct6a
1.86335e-103	0.311272	0.686	0.555	5.05339e-99	1	Tnks2
2.7512e-103	0.413409	0.983	0.956	7.46124e-99	1	Hnrnpa2b1
3.36976e-103	0.354017	0.523	0.35	9.1388e-99	1	Sesn3
3.47092e-103	0.522604	0.236	0.065	9.41314e-99	1	Pnmal2
3.50444e-103	0.421663	0.744	0.637	9.50405e-99	1	Ilk
3.7876e-103	0.382933	0.77	0.641	1.0272e-98	1	Cops5
4.18681e-103	0.415568	0.736	0.632	1.13546e-98	1	Vasp
4.40334e-103	0.341323	0.638	0.491	1.19419e-98	1	Luzp1
4.77369e-103	0.384891	0.93	0.864	1.29463e-98	1	Rhoc
5.31283e-103	0.268409	0.232	0.108	1.44084e-98	1	Gpc4
6.40986e-103	0.367857	0.851	0.769	1.73835e-98	1	Kdelr1
1.02054e-102	0.331868	0.78	0.671	2.76769e-98	1	Srpr
1.54932e-102	0.377205	0.71	0.573	4.20175e-98	1	Nr2f2
1.77641e-102	0.269254	0.396	0.246	4.81763e-98	1	Dusp12
1.98381e-102	0.340856	0.168	0.051	5.38009e-98	1	Lix1
2.08996e-102	0.341238	0.779	0.651	5.66796e-98	1	Mcrip1
2.0918e-102	0.402972	0.974	0.936	5.67297e-98	1	Pabpc1
2.66955e-102	0.43023	0.885	0.802	7.23983e-98	1	Dst
2.84038e-102	0.435604	0.914	0.83	7.7031e-98	1	Prmt1
3.24081e-102	0.349385	0.773	0.675	8.78907e-98	1	H13
3.24983e-102	0.349212	0.844	0.735	8.81354e-98	1	Sec11a
3.52474e-102	0.330914	0.421	0.278	9.55909e-98	1	Spats2
4.39524e-102	0.350714	0.805	0.707	1.19199e-97	1	Ube3a
5.40266e-102	0.335087	0.587	0.427	1.4652e-97	1	Ndufs1
5.5226e-102	0.383475	0.716	0.619	1.49773e-97	1	Serp1
5.94645e-102	0.359278	0.816	0.723	1.61268e-97	1	Ift43
6.55682e-102	0.296808	0.296	0.159	1.77821e-97	1	Zfp568
6.62667e-102	0.336068	0.573	0.456	1.79715e-97	1	Dync1li1
7.60444e-102	0.591678	0.409	0.192	2.06232e-97	1	Mmp2
9.06437e-102	0.419988	0.917	0.848	2.45826e-97	1	Mdh2
1.13247e-101	0.348544	0.765	0.646	3.07125e-97	1	Idh3g
1.25825e-101	0.343909	0.634	0.517	3.41238e-97	1	Nrbp1
1.26573e-101	0.387082	0.745	0.612	3.43267e-97	1	Igf1r
1.27249e-101	0.377113	0.822	0.708	3.451e-97	1	Papola
1.38331e-101	0.346547	0.718	0.614	3.75153e-97	1	Rnf11
1.44209e-101	0.409304	0.439	0.317	3.91095e-97	1	Fat1
1.78588e-101	0.318008	0.444	0.341	4.8433e-97	1	Rhod
1.9136e-101	0.39209	0.878	0.793	5.18968e-97	1	Sf3b6
2.12034e-101	0.34094	0.896	0.814	5.75037e-97	1	Ptov1
2.41347e-101	0.277766	0.426	0.294	6.54533e-97	1	Rnmt
2.94966e-101	0.510363	0.974	0.963	7.99948e-97	1	S100a11
5.11533e-101	0.40457	0.967	0.94	1.38728e-96	1	Atp5j2
5.43348e-101	0.367428	0.904	0.831	1.47356e-96	1	Capza2
5.94989e-101	0.489622	0.719	0.663	1.61361e-96	1	Ncam1
6.80921e-101	0.3487	0.594	0.463	1.84666e-96	1	Pdhb
8.63869e-101	0.465094	0.404	0.247	2.34281e-96	1	Egr3
1.34401e-100	0.288231	0.556	0.421	3.64495e-96	1	Elk4
1.426e-100	0.253198	0.401	0.255	3.86732e-96	1	Etv6
1.42895e-100	0.42708	0.763	0.681	3.87531e-96	1	Atp1a1
1.94021e-100	0.526255	0.987	0.968	5.26184e-96	1	Crip1
1.97962e-100	0.328262	0.491	0.352	5.36873e-96	1	4921524J17Rik
2.76297e-100	0.402489	0.461	0.311	7.49318e-96	1	3110039I08Rik
4.65371e-100	0.423512	0.511	0.407	1.26208e-95	1	Pls3
5.05883e-100	0.379698	0.166	0.04	1.37195e-95	1	Stac3
7.52665e-100	0.339049	0.761	0.664	2.04123e-95	1	Copb1
8.50101e-100	0.42779	0.995	0.983	2.30547e-95	1	Npm1
8.73383e-100	0.4012	0.841	0.764	2.36861e-95	1	Rab10
9.30807e-100	0.399504	0.887	0.808	2.52435e-95	1	Psma6
1.22121e-99	0.287667	0.477	0.338	3.31192e-95	1	4931406P16Rik
1.25501e-99	0.348193	0.209	0.061	3.40359e-95	1	Rhoj
1.26144e-99	0.345902	0.347	0.18	3.42103e-95	1	Ltbp4
1.32391e-99	0.26084	0.233	0.108	3.59045e-95	1	Fzd2
1.39248e-99	0.343838	0.746	0.638	3.77642e-95	1	Rab6a
1.92691e-99	0.317227	0.632	0.498	5.22578e-95	1	6820431F20Rik
2.53573e-99	0.411439	0.972	0.928	6.87691e-95	1	Gnai2
2.81615e-99	0.364607	0.59	0.461	7.63741e-95	1	1810022K09Rik
3.68777e-99	0.452734	0.799	0.678	1.00012e-94	1	Cnn2
7.65891e-99	0.285252	0.345	0.188	2.0771e-94	1	Unc5b
7.82884e-99	0.332661	0.652	0.531	2.12318e-94	1	Fnta
8.12242e-99	0.529041	0.483	0.414	2.2028e-94	1	Popdc3
8.76019e-99	0.354259	0.595	0.433	2.37576e-94	1	Gipc1
9.05226e-99	0.302851	0.434	0.3	2.45497e-94	1	Pex19
1.01852e-98	0.321681	0.677	0.542	2.76223e-94	1	Zfp638
1.56266e-98	0.577411	0.9	0.803	4.23792e-94	1	Ccnd1
1.89401e-98	0.350923	0.799	0.694	5.13656e-94	1	Srp72
2.10576e-98	0.393232	0.843	0.731	5.71081e-94	1	Timm23
2.76543e-98	0.342183	0.635	0.479	7.49984e-94	1	Tpp2
3.00624e-98	0.328463	0.626	0.462	8.15292e-94	1	Hebp1
3.20005e-98	0.560571	0.21	0.111	8.67853e-94	1	Snhg18
8.08453e-98	0.336303	0.693	0.58	2.19252e-93	1	Hadha
8.28744e-98	0.405204	0.65	0.48	2.24755e-93	1	Nav1
8.79395e-98	0.374169	0.562	0.367	2.38492e-93	1	Ivns1abp
1.13078e-97	0.341018	0.766	0.679	3.06667e-93	1	Ndufs3
1.2184e-97	0.276251	0.503	0.372	3.3043e-93	1	Bckdha
1.65802e-97	0.444096	0.921	0.838	4.49655e-93	1	Hnrnpa1
1.88638e-97	0.39941	0.254	0.109	5.11585e-93	1	Olfm1
1.96458e-97	0.428901	0.572	0.379	5.32794e-93	1	Fkbp11
2.07891e-97	0.30362	0.402	0.219	5.63799e-93	1	Abcg2
3.91398e-97	0.320212	0.825	0.713	1.06147e-92	1	Senp6
4.62603e-97	0.350519	0.981	0.947	1.25458e-92	1	Ifitm2
5.13875e-97	0.358265	0.711	0.574	1.39363e-92	1	Tcea1
7.13282e-97	0.331031	0.777	0.661	1.93442e-92	1	Setd5
9.35801e-97	0.347739	0.929	0.874	2.53789e-92	1	Brk1
1.0441e-96	0.3769	0.538	0.448	2.8316e-92	1	Aopep
1.18579e-96	0.480721	0.516	0.337	3.21586e-92	1	Tes
1.33071e-96	0.346787	0.618	0.488	3.60888e-92	1	Hbp1
1.80493e-96	0.362498	0.772	0.669	4.89497e-92	1	Srp19
2.19386e-96	0.349391	0.471	0.314	5.94974e-92	1	Srebf2
3.08991e-96	0.323028	0.98	0.958	8.37983e-92	1	Eif3k
3.30294e-96	0.27245	0.346	0.2	8.95756e-92	1	Peak1
4.01392e-96	0.340056	0.583	0.497	1.08858e-91	1	Atp6v0d1
4.63379e-96	0.566588	0.253	0.078	1.25668e-91	1	Cacng1
5.00079e-96	0.330863	0.701	0.622	1.35621e-91	1	Dynlt3
5.66557e-96	0.320091	0.694	0.587	1.5365e-91	1	Naxd
5.77592e-96	0.33428	0.705	0.563	1.56643e-91	1	Zfyve21
7.63983e-96	0.364757	0.9	0.817	2.07192e-91	1	Sptbn1
1.06385e-95	0.364779	0.925	0.891	2.88516e-91	1	Atp6v1g1
1.06976e-95	0.298452	0.417	0.298	2.90118e-91	1	Hdac4
1.13e-95	0.351396	0.762	0.665	3.06457e-91	1	Gsk3b
1.22363e-95	0.3547	0.994	0.983	3.31847e-91	1	Btf3
1.84375e-95	0.318795	0.686	0.545	5.00024e-91	1	Chchd3
2.01269e-95	0.328867	0.659	0.564	5.45842e-91	1	Dctn4
2.23508e-95	0.374228	0.897	0.837	6.06154e-91	1	Ndufb8
2.55246e-95	0.308479	0.57	0.427	6.92226e-91	1	Skap2
3.85407e-95	0.423523	0.201	0.056	1.04522e-90	1	Chrnd
4.5445e-95	0.346009	0.896	0.843	1.23247e-90	1	Tcf25
5.76427e-95	0.320675	0.203	0.085	1.56327e-90	1	Gm49708
6.02116e-95	0.371229	0.892	0.784	1.63294e-90	1	Tsn
6.48939e-95	0.393834	0.701	0.547	1.75992e-90	1	Capn2
6.89835e-95	0.32635	0.889	0.818	1.87083e-90	1	Srsf11
7.15632e-95	0.291659	0.405	0.269	1.94079e-90	1	Ttc28
9.48491e-95	0.255982	0.439	0.3	2.57231e-90	1	Tm7sf3
1.20385e-94	0.412299	0.751	0.645	3.26483e-90	1	Ndufa3
1.35729e-94	0.331261	0.903	0.862	3.68098e-90	1	Fis1
1.67264e-94	0.365814	0.754	0.674	4.53619e-90	1	Vmp1
1.73762e-94	0.388652	0.936	0.861	4.71241e-90	1	Eif3a
2.29354e-94	0.277941	0.377	0.26	6.22008e-90	1	Atp6v0a2
2.36058e-94	0.26778	0.123	0.026	6.4019e-90	1	Mrln
2.49208e-94	0.38238	0.704	0.589	6.75853e-90	1	Cttn
2.71174e-94	0.349963	0.759	0.616	7.35423e-90	1	Hnrnpr
3.54438e-94	0.372472	0.673	0.492	9.61235e-90	1	Fh1
4.60621e-94	0.276607	0.286	0.142	1.2492e-89	1	Dtx4
5.70807e-94	0.349421	0.641	0.497	1.54803e-89	1	2610001J05Rik
6.34899e-94	0.306741	0.676	0.535	1.72185e-89	1	Tut7
7.70736e-94	0.407272	0.606	0.434	2.09024e-89	1	Hif1a
1.09082e-93	0.3958	0.734	0.635	2.95831e-89	1	Ktn1
1.09274e-93	0.354421	0.758	0.635	2.9635e-89	1	Churc1
1.15964e-93	0.693786	0.337	0.164	3.14495e-89	1	Igfbp3
1.17315e-93	0.317651	0.576	0.403	3.18159e-89	1	Rrp15
1.23822e-93	0.339982	0.61	0.476	3.35806e-89	1	Dars
1.34634e-93	0.311494	0.466	0.317	3.65127e-89	1	Itpr2
1.4227e-93	0.353567	0.714	0.574	3.85835e-89	1	Copg1
2.11426e-93	0.349024	0.822	0.729	5.73388e-89	1	Ube2r2
2.1179e-93	0.424944	0.61	0.492	5.74375e-89	1	Dnajb1
2.69185e-93	0.318648	0.148	0.035	7.30028e-89	1	Trim55
2.71627e-93	0.323386	0.833	0.755	7.36653e-89	1	Clk1
3.72562e-93	0.408812	0.59	0.415	1.01039e-88	1	2810004N23Rik
3.98873e-93	0.31964	0.719	0.599	1.08174e-88	1	Otub1
6.44644e-93	0.28922	0.509	0.39	1.74827e-88	1	Sike1
7.04537e-93	0.395534	0.725	0.581	1.9107e-88	1	Pnn
7.76627e-93	0.386573	0.984	0.96	2.10621e-88	1	Hspa5
8.20214e-93	0.385291	0.701	0.599	2.22442e-88	1	Sars
8.23559e-93	0.353831	0.207	0.111	2.23349e-88	1	Pfn2
1.01493e-92	0.323242	0.787	0.681	2.75248e-88	1	Ddx17
1.08361e-92	0.37594	0.354	0.258	2.93875e-88	1	Paqr8
1.12462e-92	0.308605	0.689	0.555	3.04997e-88	1	Mkln1
1.2828e-92	0.35998	0.897	0.805	3.47895e-88	1	Aimp1
1.53158e-92	0.269906	0.52	0.375	4.15366e-88	1	Ap4s1
1.5519e-92	0.340543	0.445	0.339	4.20875e-88	1	Ufsp2
1.82986e-92	0.278016	0.428	0.306	4.96258e-88	1	Spred2
2.08948e-92	0.254573	0.368	0.268	5.66667e-88	1	Pgm3
4.28147e-92	0.379097	0.604	0.523	1.16113e-87	1	Leprotl1
4.44743e-92	0.334944	0.943	0.903	1.20614e-87	1	Tbca
4.48327e-92	0.265781	0.507	0.377	1.21586e-87	1	Maip1
5.01497e-92	0.332093	0.822	0.718	1.36006e-87	1	Cul1
6.52551e-92	0.30092	0.595	0.469	1.76972e-87	1	Sucla2
7.78518e-92	0.309213	0.588	0.452	2.11134e-87	1	Uba3
8.84851e-92	0.289724	0.514	0.399	2.39972e-87	1	Brwd1
1.24121e-91	0.304811	0.469	0.319	3.36616e-87	1	Shisa4
1.48427e-91	0.308439	0.45	0.306	4.02534e-87	1	Emilin1
1.81001e-91	0.289446	0.427	0.292	4.90875e-87	1	Pgm1
2.31064e-91	0.332153	0.975	0.95	6.26644e-87	1	Psmb1
2.45601e-91	0.404146	0.711	0.56	6.66069e-87	1	Ank3
4.61717e-91	0.337125	0.806	0.719	1.25218e-86	1	Snx6
5.39238e-91	0.364813	0.424	0.299	1.46241e-86	1	Cd302
5.39614e-91	0.415527	0.882	0.836	1.46343e-86	1	Zyx
7.43267e-91	0.323654	0.998	0.991	2.01574e-86	1	Naca
8.51152e-91	0.363508	0.404	0.25	2.30832e-86	1	Stk17b
1.96487e-90	0.888048	0.235	0.07	5.32873e-86	1	Sytl2
2.15653e-90	0.263761	0.426	0.3	5.84852e-86	1	Plpp5
2.23807e-90	0.355907	0.854	0.76	6.06963e-86	1	Cdc37
2.36366e-90	0.322569	0.685	0.555	6.41024e-86	1	Tmf1
2.76765e-90	0.350231	0.986	0.971	7.50587e-86	1	Gng5
2.95986e-90	0.294977	0.404	0.273	8.02714e-86	1	Eml4
3.38012e-90	0.353176	0.856	0.755	9.16688e-86	1	Fubp1
3.53772e-90	0.273831	0.391	0.257	9.59431e-86	1	Pias2
3.96245e-90	0.317945	0.584	0.44	1.07462e-85	1	2310009B15Rik
4.42773e-90	0.390612	0.847	0.745	1.2008e-85	1	Mlf2
6.16207e-90	0.281172	0.517	0.395	1.67115e-85	1	Washc2
6.79995e-90	0.274616	0.468	0.339	1.84415e-85	1	Tnks
8.33073e-90	0.281858	0.371	0.217	2.25929e-85	1	Eml1
8.42178e-90	0.319526	0.65	0.518	2.28399e-85	1	Dnajc15
8.62687e-90	0.298566	0.376	0.251	2.33961e-85	1	Slf2
1.12532e-89	0.286498	0.619	0.492	3.05186e-85	1	Uba5
1.1342e-89	0.270876	0.505	0.387	3.07595e-85	1	Snapin
1.25786e-89	0.326412	0.23	0.089	3.41131e-85	1	Flrt2
1.62837e-89	0.367414	0.944	0.895	4.41615e-85	1	Arf1
1.80573e-89	0.27906	0.445	0.319	4.89715e-85	1	Anapc10
1.89716e-89	0.26796	0.283	0.162	5.1451e-85	1	Slc44a1
1.96133e-89	0.304892	0.601	0.482	5.31913e-85	1	Hadhb
2.13065e-89	0.33663	0.592	0.432	5.77832e-85	1	Myo1b
2.17421e-89	0.272476	0.439	0.3	5.89645e-85	1	Dtd2
4.03548e-89	0.953163	0.331	0.099	1.09442e-84	1	Cd200
4.4338e-89	0.472061	0.221	0.075	1.20245e-84	1	Pdlim3
4.88276e-89	0.299671	0.558	0.435	1.3242e-84	1	Smim15
4.98212e-89	0.421214	0.64	0.503	1.35115e-84	1	Ndufa12
8.18341e-89	0.400794	0.918	0.864	2.21934e-84	1	Rtn4
9.66828e-89	0.316543	0.614	0.484	2.62204e-84	1	Sh3gl1
1.22215e-88	0.355634	0.939	0.883	3.31448e-84	1	Vdac2
1.67521e-88	0.263497	0.402	0.26	4.54318e-84	1	Rcbtb2
2.11357e-88	0.367186	0.807	0.667	5.732e-84	1	Strap
3.41005e-88	0.261644	0.187	0.095	9.24804e-84	1	Rn7sk
4.18753e-88	0.316721	0.458	0.328	1.13566e-83	1	Hmgcr
1.79025e-87	0.407141	0.86	0.758	4.85515e-83	1	Cct3
1.9624e-87	0.382463	0.393	0.282	5.32203e-83	1	Fads3
2.01423e-87	0.335657	0.251	0.097	5.46258e-83	1	Chrnb1
2.22515e-87	0.314268	0.676	0.574	6.03461e-83	1	Hook3
2.6873e-87	0.320456	0.49	0.358	7.28795e-83	1	Pfkp
2.84101e-87	0.256099	0.428	0.308	7.70482e-83	1	Bfar
3.05561e-87	0.288102	0.628	0.497	8.28681e-83	1	Wasl
3.16911e-87	0.348219	0.789	0.68	8.59461e-83	1	Nfu1
3.69765e-87	0.310337	0.594	0.453	1.0028e-82	1	Ube2v2
3.90269e-87	0.269449	0.434	0.324	1.05841e-82	1	Camk2n1
4.82344e-87	0.389705	0.908	0.82	1.30812e-82	1	Fkbp3
4.83038e-87	0.301594	0.631	0.478	1.31e-82	1	Ptprs
7.2132e-87	0.484447	0.281	0.097	1.95622e-82	1	Gng2
9.43763e-87	0.297242	0.689	0.565	2.55949e-82	1	Sdhaf4
9.76216e-87	0.320211	0.741	0.642	2.6475e-82	1	Taok1
9.8315e-87	0.304613	0.191	0.08	2.6663e-82	1	Pdgfd
1.2e-86	0.281679	0.971	0.932	3.25441e-82	1	Selenok
1.31222e-86	0.275314	0.371	0.25	3.55873e-82	1	Bcl2
1.68454e-86	0.280907	0.402	0.279	4.56848e-82	1	Ptgfrn
1.87166e-86	0.312908	0.758	0.659	5.07594e-82	1	Fgfr1op2
1.95408e-86	0.303482	0.432	0.314	5.29945e-82	1	Cul4a
1.99259e-86	0.339628	0.927	0.868	5.40389e-82	1	Vapa
2.14525e-86	0.313317	0.293	0.206	5.81791e-82	1	Casp12
2.44865e-86	0.352682	0.868	0.803	6.64073e-82	1	Mdh1
3.09882e-86	0.356055	0.862	0.766	8.40401e-82	1	Ostc
3.79427e-86	0.269084	0.174	0.051	1.02901e-81	1	Sdk2
4.02847e-86	0.899814	0.341	0.124	1.09252e-81	1	Myod1
4.48629e-86	0.267613	0.301	0.17	1.21668e-81	1	Tsc22d3
5.08771e-86	0.340363	0.757	0.661	1.37979e-81	1	Zfp106
6.63856e-86	0.376979	0.732	0.614	1.80038e-81	1	Tmco1
7.0374e-86	0.288117	0.53	0.404	1.90854e-81	1	Mplkip
8.39695e-86	0.378297	0.835	0.756	2.27725e-81	1	Slc6a6
8.42515e-86	0.315659	0.692	0.581	2.2849e-81	1	Nsd1
1.07626e-85	0.303543	0.602	0.468	2.91883e-81	1	Prdx3
1.4387e-85	0.323011	0.445	0.357	3.90175e-81	1	Slc39a1
1.95545e-85	0.41394	0.958	0.904	5.30317e-81	1	Slc25a5
1.97974e-85	0.316901	0.774	0.672	5.36904e-81	1	Ube2d2a
2.46971e-85	0.289892	0.741	0.64	6.69785e-81	1	Arcn1
2.78092e-85	0.275667	0.348	0.242	7.54186e-81	1	Wwp2
3.19033e-85	0.255658	0.409	0.268	8.65218e-81	1	Nectin3
3.40626e-85	0.307377	0.477	0.326	9.23777e-81	1	Cdc16
3.5283e-85	0.364783	0.751	0.648	9.56874e-81	1	Psmd6
4.28101e-85	0.29327	0.749	0.657	1.16101e-80	1	Ift20
8.28023e-85	0.333942	0.649	0.506	2.2456e-80	1	Cfap20
9.21101e-85	0.793584	0.3	0.15	2.49803e-80	1	Ccnd2
9.44358e-85	0.27072	0.474	0.349	2.5611e-80	1	Phpt1
9.44662e-85	0.31531	0.674	0.564	2.56192e-80	1	Glo1
1.05914e-84	0.379006	0.633	0.54	2.8724e-80	1	Sec61g
1.13758e-84	0.320474	0.539	0.442	3.08511e-80	1	Snx1
1.32915e-84	0.269811	0.396	0.268	3.60465e-80	1	Zbtb1
1.64915e-84	0.512685	0.335	0.146	4.47248e-80	1	Dkk2
1.88968e-84	0.262803	0.373	0.262	5.12482e-80	1	Crot
1.95251e-84	0.370178	0.735	0.624	5.2952e-80	1	Lrrfip1
2.44249e-84	0.322038	0.767	0.66	6.62404e-80	1	Strn3
2.70608e-84	0.295052	0.499	0.351	7.33889e-80	1	Cmas
2.9028e-84	0.295284	0.691	0.598	7.8724e-80	1	Glrx2
4.42037e-84	0.380091	0.82	0.706	1.19881e-79	1	Arpc4
4.55828e-84	0.290268	0.616	0.51	1.23621e-79	1	Zeb1
5.90018e-84	0.36444	0.625	0.448	1.60013e-79	1	Atic
6.15939e-84	0.315544	0.943	0.911	1.67043e-79	1	Ube2d3
7.16517e-84	0.370354	0.666	0.521	1.9432e-79	1	Ddx1
8.00069e-84	0.273197	0.242	0.09	2.16979e-79	1	Zfp422
8.11989e-84	0.267024	0.3	0.191	2.20211e-79	1	Serinc5
8.69004e-84	0.349631	0.855	0.785	2.35674e-79	1	Psmc6
9.24494e-84	0.355326	0.789	0.668	2.50723e-79	1	Nono
1.22903e-83	0.466595	0.449	0.295	3.33312e-79	1	Maf
1.39355e-83	0.322284	0.638	0.556	3.7793e-79	1	Fam32a
1.4651e-83	0.250017	0.35	0.216	3.97336e-79	1	Plcb4
1.78584e-83	0.314394	0.724	0.615	4.8432e-79	1	Akap9
1.82976e-83	0.264306	0.506	0.382	4.96232e-79	1	Ubfd1
3.00846e-83	0.354929	0.479	0.305	8.15895e-79	1	Tmem37
3.18908e-83	0.316195	0.722	0.626	8.6488e-79	1	Pum1
3.33489e-83	0.27932	0.368	0.24	9.04422e-79	1	Cdk18
3.53788e-83	0.285387	0.614	0.497	9.59473e-79	1	Acaa1a
3.81155e-83	0.372618	0.897	0.844	1.03369e-78	1	Capns1
4.18236e-83	0.338866	0.548	0.43	1.13425e-78	1	Ndufb4
4.67488e-83	0.371005	0.446	0.282	1.26783e-78	1	Nfia
4.8537e-83	0.31843	0.112	0.029	1.31632e-78	1	Pdgfrl
4.8799e-83	0.314389	0.96	0.931	1.32343e-78	1	Ndufa7
4.9007e-83	0.32004	0.368	0.216	1.32907e-78	1	Dmrt2
5.31446e-83	0.303954	0.552	0.392	1.44128e-78	1	Chpf
5.55096e-83	0.32229	0.721	0.626	1.50542e-78	1	Smim7
6.36225e-83	0.348584	0.881	0.81	1.72544e-78	1	Hnrnpc
7.23964e-83	0.301052	0.781	0.693	1.96339e-78	1	Rab18
7.79451e-83	0.283969	0.389	0.26	2.11387e-78	1	Plxna1
8.21667e-83	0.266626	0.432	0.317	2.22836e-78	1	Clasp1
1.23831e-82	0.466044	0.625	0.553	3.35831e-78	1	Ahnak2
1.55517e-82	0.310698	0.79	0.703	4.21762e-78	1	Sugt1
1.5699e-82	0.275992	0.677	0.557	4.25756e-78	1	Zfp644
1.63599e-82	0.860358	0.291	0.157	4.43679e-78	1	Nfib
2.72759e-82	0.272054	0.307	0.183	7.39721e-78	1	Hddc3
2.82186e-82	0.299237	0.944	0.906	7.65288e-78	1	Micos13
3.26415e-82	0.35472	0.792	0.654	8.85237e-78	1	Pdia4
3.4293e-82	0.303521	0.144	0.048	9.30027e-78	1	Nid2
3.68553e-82	0.279157	0.43	0.293	9.99515e-78	1	Tenm3
5.595e-82	0.27383	0.506	0.376	1.51736e-77	1	Psme4
6.27268e-82	0.273805	0.395	0.259	1.70115e-77	1	Plekhg3
8.23224e-82	0.265467	0.503	0.372	2.23258e-77	1	Dmac1
8.8038e-82	0.288803	0.608	0.484	2.38759e-77	1	Rsf1
9.82822e-82	0.327951	0.733	0.64	2.66541e-77	1	Tgfb1
1.35887e-81	0.297931	0.472	0.297	3.68524e-77	1	Fnbp1l
1.57793e-81	0.301999	0.63	0.493	4.27933e-77	1	R3hdm1
1.69555e-81	0.252309	0.494	0.371	4.59833e-77	1	Stx6
2.07664e-81	0.259094	0.382	0.239	5.63186e-77	1	Runx2
2.19202e-81	0.28912	0.593	0.464	5.94476e-77	1	Uri1
2.43684e-81	0.285432	0.521	0.358	6.60871e-77	1	Timm9
2.51688e-81	0.307513	0.799	0.673	6.82578e-77	1	Med21
2.5988e-81	0.250362	0.48	0.345	7.04795e-77	1	Supt20
2.70378e-81	0.293479	0.496	0.357	7.33264e-77	1	Memo1
2.83042e-81	0.305437	0.696	0.575	7.67609e-77	1	Fcgrt
2.94052e-81	0.457276	0.429	0.373	7.97468e-77	1	Palld
2.99443e-81	0.302467	0.605	0.459	8.12088e-77	1	Mrps9
3.84868e-81	0.349503	0.628	0.483	1.04376e-76	1	Ext1
4.833e-81	0.364696	0.133	0.031	1.31071e-76	1	Map3k7cl
5.38122e-81	0.284943	0.608	0.481	1.45939e-76	1	Fcf1
5.59082e-81	0.300926	0.763	0.66	1.51623e-76	1	Dusp11
6.21513e-81	0.29538	0.685	0.583	1.68554e-76	1	Fyttd1
6.2212e-81	0.313006	0.635	0.509	1.68719e-76	1	Tram1
8.90712e-81	0.346381	0.797	0.707	2.41561e-76	1	Cfdp1
9.73517e-81	0.283565	0.229	0.1	2.64018e-76	1	Gcnt2
1.42822e-80	0.312948	0.873	0.786	3.87333e-76	1	Ubap2l
2.11144e-80	0.317432	0.736	0.619	5.72622e-76	1	Prpf4b
3.06323e-80	0.300132	0.992	0.98	8.30748e-76	1	Atp5h
3.93713e-80	0.282035	0.733	0.636	1.06775e-75	1	Ikbip
5.70478e-80	0.293313	0.646	0.566	1.54714e-75	1	Tm2d2
6.18937e-80	0.336946	0.87	0.798	1.67856e-75	1	Gdi2
6.51256e-80	0.352076	0.46	0.333	1.76621e-75	1	Slc20a1
7.07261e-80	0.254605	0.128	0.047	1.91809e-75	1	Adamtsl1
7.23642e-80	0.280922	0.163	0.069	1.96252e-75	1	Mir99ahg
7.40711e-80	0.281911	0.485	0.364	2.00881e-75	1	Akap11
1.00566e-79	0.346179	0.802	0.71	2.72734e-75	1	Sdhd
1.01111e-79	0.292844	0.602	0.447	2.74214e-75	1	Yeats4
1.0729e-79	0.33796	0.585	0.491	2.90972e-75	1	Pet100
1.2453e-79	0.297974	0.874	0.786	3.37727e-75	1	Pfdn2
1.89913e-79	0.285548	0.16	0.045	5.15045e-75	1	Lrrc17
2.6017e-79	0.326316	0.618	0.451	7.05581e-75	1	Dbn1
3.48863e-79	0.387245	0.883	0.831	9.46115e-75	1	Psmd7
4.33901e-79	0.304428	0.572	0.455	1.17674e-74	1	Ap3s1
4.93245e-79	0.347398	0.777	0.666	1.33768e-74	1	Pbrm1
5.17964e-79	0.3415	0.894	0.852	1.40472e-74	1	Psmd4
6.52158e-79	0.459361	0.225	0.083	1.76865e-74	1	Efnb2
7.30992e-79	0.380831	0.71	0.622	1.98245e-74	1	Psmd2
7.33959e-79	0.337601	0.82	0.75	1.9905e-74	1	Dnaja2
8.05316e-79	0.372834	0.743	0.621	2.18402e-74	1	Fam162a
8.20654e-79	0.341565	0.703	0.601	2.22561e-74	1	Rad23b
1.17297e-78	0.253617	0.528	0.411	3.1811e-74	1	Decr1
1.53784e-78	0.304823	0.642	0.53	4.17061e-74	1	Timm10b
1.6186e-78	0.314265	0.702	0.613	4.38964e-74	1	Ociad1
1.99686e-78	1.63701	0.331	0.113	5.41547e-74	1	H19
2.07495e-78	0.331729	0.791	0.703	5.62725e-74	1	Wdr83os
2.59713e-78	0.330607	0.304	0.16	7.04342e-74	1	Rhobtb3
2.91333e-78	0.262222	0.618	0.493	7.90094e-74	1	Tmem106b
3.91509e-78	0.364323	0.205	0.089	1.06177e-73	1	Dipk2a
4.01133e-78	0.307616	0.641	0.546	1.08787e-73	1	Acadm
4.50908e-78	0.331417	0.444	0.327	1.22286e-73	1	Atp5g2
4.57359e-78	0.252497	0.128	0.039	1.24036e-73	1	Slc9a9
4.7328e-78	0.318229	0.827	0.74	1.28354e-73	1	Gadd45gip1
4.93361e-78	0.285446	0.738	0.651	1.33799e-73	1	Idh3b
5.99025e-78	0.278345	0.679	0.587	1.62456e-73	1	Rraga
7.00775e-78	0.35061	0.165	0.048	1.9005e-73	1	Tmem119
7.14515e-78	0.332044	0.713	0.569	1.93777e-73	1	Sptssa
7.42279e-78	0.435597	0.731	0.552	2.01306e-73	1	Erh
1.02297e-77	0.300439	0.418	0.29	2.7743e-73	1	Bloc1s1
1.11309e-77	0.268105	0.41	0.284	3.01871e-73	1	Lta4h
1.21903e-77	0.300815	0.81	0.756	3.30602e-73	1	Ndufv3
1.25805e-77	0.342418	0.971	0.935	3.41182e-73	1	Cnbp
1.35401e-77	0.358831	0.989	0.965	3.67207e-73	1	Dynll1
1.51861e-77	0.287551	0.925	0.863	4.11846e-73	1	Cnpy2
1.94274e-77	0.321008	0.823	0.733	5.26872e-73	1	Snrnp27
2.02674e-77	0.5487	0.739	0.58	5.49651e-73	1	Col6a1
2.04923e-77	0.357064	0.629	0.53	5.55751e-73	1	Mbnl1
2.06001e-77	0.269777	0.53	0.41	5.58674e-73	1	Nr2f6
2.37733e-77	0.324877	0.621	0.46	6.44731e-73	1	Ciao2a
2.91465e-77	0.27283	0.551	0.427	7.90454e-73	1	Cul5
2.98697e-77	0.259104	0.397	0.278	8.10067e-73	1	Ubtd1
3.04329e-77	0.275834	0.784	0.672	8.2534e-73	1	Matr3
3.22447e-77	0.263746	0.48	0.352	8.74476e-73	1	Cpq
3.61051e-77	0.348699	0.755	0.646	9.79171e-73	1	Ube2n
3.66309e-77	0.334215	0.714	0.625	9.93429e-73	1	Cd2ap
4.08395e-77	0.289082	0.882	0.812	1.10757e-72	1	Tra2a
4.51472e-77	0.27271	0.575	0.47	1.22439e-72	1	Snx4
5.35694e-77	0.383009	0.827	0.745	1.4528e-72	1	Vdac3
5.9978e-77	0.331287	0.896	0.806	1.6266e-72	1	Nfic
7.62206e-77	0.493043	0.157	0.044	2.0671e-72	1	Iqsec3
7.80415e-77	0.478606	0.465	0.329	2.11649e-72	1	Chchd10
9.06107e-77	0.312133	0.879	0.832	2.45736e-72	1	Spcs2
1.20404e-76	0.341549	0.829	0.742	3.26535e-72	1	Uqcrc1
1.50642e-76	0.319121	0.885	0.804	4.08541e-72	1	Mtch1
1.55245e-76	0.556103	0.48	0.277	4.21026e-72	1	Col6a2
1.74638e-76	0.312505	0.872	0.783	4.73618e-72	1	Snrnp70
1.88061e-76	0.322205	0.972	0.933	5.10022e-72	1	Atp5g3
2.12349e-76	0.282535	0.543	0.417	5.75889e-72	1	Gigyf2
2.14389e-76	0.269067	0.649	0.524	5.81423e-72	1	Csnk1g2
2.40843e-76	0.515413	0.158	0.046	6.53166e-72	1	Fndc1
2.4748e-76	0.431011	0.905	0.792	6.71166e-72	1	Hspd1
2.89399e-76	0.356356	0.608	0.494	7.84851e-72	1	Acsl4
3.02193e-76	0.287739	0.702	0.595	8.19548e-72	1	Zfp207
3.17961e-76	0.312938	0.649	0.529	8.62311e-72	1	Utrn
3.26718e-76	0.269847	0.716	0.598	8.86059e-72	1	Dnajc7
4.9417e-76	0.362756	0.814	0.7	1.34019e-71	1	Hspa9
5.02116e-76	0.280398	0.668	0.548	1.36174e-71	1	Ski
5.11188e-76	0.608625	0.183	0.043	1.38634e-71	1	Actn3
5.2294e-76	0.328994	0.782	0.674	1.41821e-71	1	Npm3
5.55291e-76	0.273946	0.538	0.381	1.50595e-71	1	Wdr75
6.11695e-76	0.294592	0.96	0.912	1.65892e-71	1	Eif3e
6.18831e-76	0.368384	0.698	0.669	1.67827e-71	1	Nmt1
6.41436e-76	0.30506	0.379	0.265	1.73958e-71	1	Chst15
6.8218e-76	0.29608	0.658	0.535	1.85007e-71	1	Btbd7
8.1603e-76	0.301238	0.305	0.222	2.21307e-71	1	Wfs1
8.37509e-76	0.595662	0.339	0.158	2.27133e-71	1	Id2
9.49745e-76	0.300891	0.633	0.5	2.57571e-71	1	Sypl
1.01618e-75	0.365211	0.787	0.684	2.75587e-71	1	Hnrnpm
1.09171e-75	0.393012	0.978	0.945	2.96072e-71	1	Ncl
1.31381e-75	0.307308	0.859	0.784	3.56304e-71	1	Mrps14
1.39758e-75	0.307356	0.554	0.419	3.79024e-71	1	Clns1a
1.43357e-75	0.522446	0.329	0.208	3.88785e-71	1	Crabp2
1.52206e-75	0.28992	0.67	0.555	4.12782e-71	1	Gnai3
1.52547e-75	0.416199	0.475	0.271	4.13707e-71	1	Loxl2
1.84975e-75	0.276449	0.562	0.454	5.01653e-71	1	Aph1a
1.87143e-75	0.278168	0.569	0.425	5.07532e-71	1	Mrps35
2.0705e-75	0.349872	0.907	0.857	5.61519e-71	1	Prdx5
2.21525e-75	0.38184	0.632	0.461	6.00776e-71	1	Apex1
2.24609e-75	0.252398	0.387	0.267	6.0914e-71	1	Ahdc1
2.41495e-75	0.30205	0.63	0.519	6.54933e-71	1	Rnf10
2.52042e-75	0.315696	0.778	0.67	6.83538e-71	1	Wdr26
2.55288e-75	0.270257	0.668	0.554	6.92341e-71	1	Cuedc2
2.73024e-75	0.325838	0.808	0.745	7.40441e-71	1	Uqcrfs1
2.93301e-75	0.263883	0.572	0.45	7.95433e-71	1	Btbd1
3.04171e-75	0.288861	0.161	0.073	8.24911e-71	1	Gstm2
3.04997e-75	0.277555	0.715	0.629	8.27151e-71	1	Scp2
3.12807e-75	0.297733	0.877	0.804	8.48334e-71	1	Mrps33
4.6223e-75	0.274843	0.514	0.392	1.25357e-70	1	Atf7ip
4.74077e-75	0.308719	0.925	0.861	1.2857e-70	1	Mtdh
4.75674e-75	0.259554	0.683	0.573	1.29003e-70	1	Ccni
4.88671e-75	0.266721	0.573	0.46	1.32527e-70	1	Mir703
5.24954e-75	0.345153	0.874	0.787	1.42367e-70	1	C1qbp
5.64735e-75	0.323939	0.853	0.759	1.53156e-70	1	Atp6v1e1
8.63797e-75	0.299011	0.896	0.826	2.34262e-70	1	Mrpl30
9.25859e-75	0.285694	0.645	0.517	2.51093e-70	1	Eif1b
1.30433e-74	0.260474	0.35	0.236	3.53735e-70	1	Atf6
1.4114e-74	0.328693	0.697	0.615	3.82772e-70	1	Asah1
1.45224e-74	0.297207	0.63	0.493	3.93847e-70	1	Ilkap
1.48886e-74	0.380573	0.635	0.421	4.03778e-70	1	Dpysl3
1.79656e-74	0.26466	0.652	0.529	4.87228e-70	1	Zmynd11
1.79995e-74	0.540625	0.516	0.298	4.88147e-70	1	Basp1
1.83045e-74	0.295673	0.823	0.75	4.96418e-70	1	Skp1a
2.11535e-74	0.280827	0.683	0.55	5.73684e-70	1	Pofut2
2.19532e-74	0.595385	0.629	0.498	5.95372e-70	1	Serpine1
2.25471e-74	0.268975	0.94	0.912	6.11478e-70	1	Ndufa6
2.30239e-74	0.340489	0.973	0.948	6.24408e-70	1	Ywhae
2.40094e-74	0.325336	0.442	0.278	6.51136e-70	1	Ptgr1
2.71057e-74	0.309916	0.722	0.628	7.35107e-70	1	Ier3ip1
2.75387e-74	0.256691	0.153	0.045	7.46851e-70	1	Akap6
2.81191e-74	0.262401	0.483	0.377	7.62589e-70	1	Nck1
3.37518e-74	0.325833	0.947	0.917	9.15349e-70	1	Tomm7
3.53845e-74	0.302914	0.526	0.388	9.59628e-70	1	Nifk
3.62268e-74	0.364972	0.882	0.794	9.82471e-70	1	Cacybp
3.63549e-74	0.250311	0.517	0.394	9.85946e-70	1	Swt1
3.89401e-74	0.315117	0.221	0.113	1.05605e-69	1	Dmpk
5.40764e-74	0.274087	0.854	0.79	1.46655e-69	1	Rsrc2
6.75138e-74	0.661889	0.24	0.138	1.83097e-69	1	Lrrn1
7.06466e-74	0.31063	0.645	0.547	1.91593e-69	1	Copz2
7.39876e-74	0.308778	0.367	0.281	2.00654e-69	1	Lzic
8.10237e-74	0.361609	0.82	0.722	2.19736e-69	1	Ddb1
8.6853e-74	0.278995	0.951	0.922	2.35545e-69	1	Atp6v1f
8.9304e-74	0.296659	0.749	0.648	2.42192e-69	1	Bnip3l
9.28642e-74	0.300043	0.7	0.582	2.51848e-69	1	Mia3
1.15555e-73	0.271663	0.473	0.341	3.13386e-69	1	Eri3
1.2003e-73	0.286769	0.545	0.435	3.2552e-69	1	Zcchc9
1.21894e-73	0.437228	0.524	0.393	3.30576e-69	1	Nme2
1.29421e-73	0.45891	0.566	0.487	3.50991e-69	1	Col4a2
1.37873e-73	0.336075	0.773	0.666	3.73912e-69	1	Pdcd4
1.66155e-73	0.295419	0.506	0.377	4.50613e-69	1	Timm44
2.41083e-73	0.296569	0.713	0.573	6.53817e-69	1	Degs1
3.79918e-73	0.311603	0.417	0.286	1.03034e-68	1	Ablim1
3.9761e-73	0.268029	0.441	0.375	1.07832e-68	1	Creb3
4.26144e-73	0.306094	0.604	0.489	1.1557e-68	1	Tead1
5.98604e-73	0.267095	0.601	0.491	1.62341e-68	1	Atxn2
6.18782e-73	0.303822	0.682	0.586	1.67814e-68	1	Rb1cc1
6.35717e-73	0.288653	0.679	0.552	1.72406e-68	1	Adprh
6.9685e-73	0.298008	0.447	0.315	1.88986e-68	1	P4ha1
1.07533e-72	0.29051	0.858	0.765	2.91629e-68	1	Bclaf1
1.21542e-72	0.266931	0.73	0.622	3.29623e-68	1	Unc50
1.78409e-72	0.285043	0.807	0.724	4.83845e-68	1	Supt4a
1.83207e-72	0.339576	0.954	0.903	4.96859e-68	1	Hnrnpu
1.84699e-72	0.256156	0.475	0.348	5.00904e-68	1	Kdm7a
2.93501e-72	0.321209	0.91	0.863	7.95975e-68	1	Ndufc1
3.06231e-72	0.369544	0.207	0.095	8.305e-68	1	Mdk
3.75629e-72	0.251986	0.228	0.108	1.01871e-67	1	Pag1
4.26654e-72	0.31355	0.184	0.067	1.15709e-67	1	1110002E22Rik
4.30611e-72	0.351683	0.909	0.848	1.16782e-67	1	Eif3c
4.38287e-72	0.327098	0.784	0.66	1.18863e-67	1	Rbbp4
4.45202e-72	0.393505	0.948	0.902	1.20739e-67	1	Tpm4
4.49262e-72	0.325486	0.921	0.885	1.2184e-67	1	Psma2
5.44176e-72	0.325391	0.997	0.989	1.47581e-67	1	Myl6
5.64946e-72	0.304269	0.669	0.561	1.53213e-67	1	Epb41l2
5.94583e-72	0.301953	0.59	0.438	1.61251e-67	1	Ccdc88a
6.32844e-72	0.349129	0.801	0.747	1.71627e-67	1	S100a13
7.3978e-72	0.259939	0.567	0.462	2.00628e-67	1	Trim8
8.39788e-72	0.303152	0.744	0.631	2.2775e-67	1	Sf3b3
8.41033e-72	0.276171	0.496	0.38	2.28088e-67	1	Nudt14
8.93855e-72	0.275522	0.953	0.917	2.42413e-67	1	Ndufb11
8.9856e-72	0.330697	0.932	0.877	2.43689e-67	1	Psma4
9.01842e-72	0.276079	0.602	0.493	2.4458e-67	1	Pcmtd1
1.0323e-71	0.292654	0.685	0.567	2.79961e-67	1	Elavl1
1.05622e-71	0.264256	0.482	0.343	2.86448e-67	1	Mrpl50
1.09966e-71	0.317113	0.654	0.538	2.98228e-67	1	AC149090.1
1.19303e-71	0.363246	0.273	0.125	3.23549e-67	1	Rarres2
1.64583e-71	0.25213	0.368	0.269	4.46349e-67	1	Clcn3
1.95606e-71	0.259574	0.608	0.504	5.30483e-67	1	Ctnnd1
2.03052e-71	0.401767	0.19	0.091	5.50677e-67	1	Klhl30
2.6358e-71	0.285908	0.845	0.77	7.1483e-67	1	Dctn2
4.36246e-71	0.255312	0.394	0.268	1.1831e-66	1	Nob1
4.67471e-71	0.43234	0.286	0.108	1.26778e-66	1	Sox11
4.8166e-71	0.741326	0.297	0.087	1.30626e-66	1	Pcp4l1
5.10674e-71	0.267324	0.647	0.516	1.38495e-66	1	Jagn1
5.61568e-71	0.275153	0.697	0.575	1.52297e-66	1	Smarce1
8.61449e-71	0.35725	0.984	0.956	2.33625e-66	1	Hsp90aa1
9.74448e-71	0.251829	0.45	0.32	2.6427e-66	1	Nvl
1.07109e-70	0.324546	0.984	0.949	2.9048e-66	1	Pebp1
1.10383e-70	0.272376	0.325	0.182	2.9936e-66	1	Nav2
1.10513e-70	0.284742	0.809	0.727	2.99711e-66	1	Mrpl24
1.33057e-70	0.582656	0.177	0.044	3.60852e-66	1	Chrng
1.73482e-70	0.322235	0.877	0.758	4.70483e-66	1	Antxr1
1.76478e-70	0.251473	0.328	0.228	4.78607e-66	1	Tmem260
1.87506e-70	0.306316	0.604	0.5	5.08516e-66	1	Tomm70a
1.92751e-70	0.311655	0.678	0.535	5.22741e-66	1	Ruvbl1
2.14318e-70	0.292845	0.703	0.6	5.8123e-66	1	Mrpl21
2.56925e-70	0.366931	0.143	0.041	6.96781e-66	1	Srpx
3.30427e-70	0.266056	0.731	0.623	8.96117e-66	1	Dhx36
4.68757e-70	0.302695	0.206	0.104	1.27127e-65	1	Tmem38a
4.93232e-70	0.283679	0.755	0.654	1.33765e-65	1	Usp9x
5.03808e-70	0.257091	0.603	0.487	1.36633e-65	1	Isca2
5.59644e-70	0.371205	0.899	0.835	1.51776e-65	1	Pdap1
6.55014e-70	0.259564	0.557	0.437	1.7764e-65	1	Mrpl48
8.41157e-70	0.277372	0.618	0.508	2.28122e-65	1	Maea
8.58525e-70	0.308828	0.427	0.316	2.32832e-65	1	Lama4
9.3855e-70	0.300721	0.964	0.919	2.54535e-65	1	Mrfap1
9.84733e-70	0.267255	0.169	0.049	2.6706e-65	1	Jph2
1.01497e-69	0.29063	0.745	0.66	2.7526e-65	1	Sh3kbp1
1.16873e-69	0.271395	0.859	0.788	3.1696e-65	1	Ncor1
1.24145e-69	0.259429	0.532	0.392	3.36681e-65	1	Ets1
1.37047e-69	0.310612	0.951	0.92	3.71672e-65	1	Psmb4
1.77809e-69	0.326169	0.841	0.743	4.82219e-65	1	Smarca5
2.44554e-69	0.592159	0.177	0.054	6.63229e-65	1	Srpx2
2.99046e-69	0.27285	0.649	0.56	8.11014e-65	1	Rbm5
3.08011e-69	0.689642	0.321	0.208	8.35325e-65	1	Gadd45g
3.55485e-69	0.348654	0.686	0.575	9.64076e-65	1	Psmc1
3.69371e-69	0.351827	0.725	0.656	1.00174e-64	1	Nars
4.33989e-69	0.330871	0.958	0.928	1.17698e-64	1	Rhoa
4.54859e-69	0.281239	0.334	0.2	1.23358e-64	1	Raph1
4.92137e-69	0.305285	0.77	0.664	1.33468e-64	1	Ankrd11
5.1017e-69	0.309008	0.906	0.845	1.38358e-64	1	Sept7
5.45063e-69	0.259199	0.499	0.396	1.47821e-64	1	Zfp330
5.70427e-69	0.27359	0.419	0.302	1.547e-64	1	Bcar1
6.13446e-69	0.266897	0.647	0.529	1.66367e-64	1	Mrpl11
6.45748e-69	0.329631	0.995	0.966	1.75127e-64	1	Cald1
6.93931e-69	0.33324	0.856	0.755	1.88194e-64	1	Cnih4
1.09537e-68	0.280184	0.754	0.654	2.97065e-64	1	Nipbl
1.11264e-68	0.314887	0.8	0.735	3.01748e-64	1	Bcap31
1.12315e-68	0.269899	0.64	0.531	3.04599e-64	1	Zrsr2
1.27271e-68	0.252115	0.638	0.536	3.4516e-64	1	Echs1
1.28979e-68	0.304194	0.834	0.73	3.49792e-64	1	Tcf12
1.40404e-68	0.343439	0.38	0.217	3.80776e-64	1	Olfml3
1.40973e-68	0.293214	0.939	0.887	3.8232e-64	1	Eif3i
1.57045e-68	0.353371	0.233	0.119	4.25906e-64	1	Aif1l
1.64462e-68	0.31216	0.906	0.858	4.4602e-64	1	Gm28438
2.57274e-68	0.292945	0.717	0.626	6.97727e-64	1	Eapp
2.59005e-68	0.337377	0.748	0.636	7.02421e-64	1	Psmd1
3.38564e-68	0.26618	0.757	0.666	9.18186e-64	1	Pnisr
4.76676e-68	0.590612	0.442	0.273	1.29274e-63	1	Prkg2
6.15934e-68	0.263157	0.476	0.36	1.67041e-63	1	Exoc4
6.23354e-68	0.273966	0.961	0.908	1.69053e-63	1	Tmem59
7.84595e-68	0.337396	0.864	0.796	2.12782e-63	1	Phlda3
1.0042e-67	0.301996	0.177	0.089	2.72338e-63	1	Capn6
1.00559e-67	0.31378	0.833	0.737	2.72716e-63	1	Timm17a
1.07532e-67	0.375327	0.88	0.8	2.91628e-63	1	Cycs
1.149e-67	0.334625	0.727	0.646	3.1161e-63	1	Xrcc5
1.1704e-67	0.267945	0.593	0.475	3.17412e-63	1	Sbno1
1.21889e-67	0.270406	0.525	0.409	3.30564e-63	1	Ro60
1.34861e-67	0.268374	0.56	0.451	3.65743e-63	1	Ncor2
1.45233e-67	0.337083	0.124	0.031	3.93873e-63	1	Pax7
1.76496e-67	0.30295	0.649	0.507	4.78657e-63	1	Mgat2
2.53739e-67	0.268069	0.774	0.681	6.8814e-63	1	Phf3
2.54414e-67	0.270038	0.668	0.561	6.89971e-63	1	Lrrc58
2.67132e-67	0.27404	0.624	0.545	7.24461e-63	1	Spg21
2.67254e-67	0.282317	0.659	0.532	7.24794e-63	1	Dlst
2.73241e-67	0.322569	0.368	0.249	7.4103e-63	1	Agpat5
3.04223e-67	0.289829	0.663	0.574	8.25053e-63	1	Rab31
3.29716e-67	0.258458	0.483	0.34	8.94189e-63	1	Uhrf2
3.72563e-67	0.318459	0.839	0.737	1.01039e-62	1	Mat2a
3.89888e-67	0.301331	0.564	0.474	1.05738e-62	1	Pdlim5
4.03385e-67	0.25147	0.372	0.26	1.09398e-62	1	Gm44510
5.1828e-67	0.450335	0.631	0.6	1.40558e-62	1	Glul
5.53637e-67	0.352575	0.982	0.964	1.50146e-62	1	Ybx1
5.81736e-67	0.326017	0.767	0.701	1.57767e-62	1	Glud1
9.32561e-67	0.396107	0.69	0.566	2.52911e-62	1	Gpc1
9.98993e-67	0.287331	0.835	0.76	2.70927e-62	1	Gtf2h5
1.05133e-66	0.334262	0.262	0.181	2.8512e-62	1	Evi2a
1.09421e-66	0.313228	0.921	0.843	2.96751e-62	1	Msi2
1.32567e-66	0.275444	0.542	0.442	3.59522e-62	1	Brd7
1.49303e-66	0.259758	0.564	0.428	4.04911e-62	1	Tnpo3
1.59334e-66	0.29513	0.72	0.632	4.32115e-62	1	Bnip2
1.88293e-66	0.252153	0.424	0.314	5.10651e-62	1	Dyrk2
2.47401e-66	0.261244	0.665	0.565	6.7095e-62	1	Arhgef12
2.77729e-66	0.287127	0.634	0.525	7.532e-62	1	Snd1
4.21781e-66	0.480221	0.287	0.109	1.14387e-61	1	Dclk1
4.83076e-66	0.289755	0.855	0.771	1.3101e-61	1	Atrx
4.93662e-66	0.27851	0.643	0.513	1.33881e-61	1	Cops8
6.04584e-66	0.251926	0.584	0.469	1.63963e-61	1	Chordc1
9.85797e-66	0.278186	0.569	0.489	2.67348e-61	1	Lnpep
1.21767e-65	0.28674	0.62	0.493	3.30233e-61	1	Cebpz
1.31432e-65	0.265343	0.585	0.454	3.56443e-61	1	Polr2h
2.70515e-65	0.492376	0.19	0.082	7.33636e-61	1	Nnmt
2.78693e-65	0.277151	0.713	0.633	7.55817e-61	1	Ik
2.98583e-65	0.289441	0.904	0.841	8.09758e-61	1	Tmem167
3.00917e-65	0.292693	0.989	0.977	8.16087e-61	1	Atp5e
3.19341e-65	0.334376	0.707	0.571	8.66052e-61	1	Hspg2
3.47499e-65	0.324535	0.308	0.15	9.42418e-61	1	Gstm1
4.22511e-65	0.27771	0.55	0.416	1.14585e-60	1	Ppid
4.59634e-65	0.277013	0.625	0.515	1.24653e-60	1	Mrps36
4.72909e-65	0.305643	0.694	0.601	1.28253e-60	1	Uba1
5.13601e-65	0.293297	0.946	0.892	1.39289e-60	1	Pcbp1
5.16971e-65	0.381833	0.989	0.971	1.40202e-60	1	Pfn1
5.62946e-65	0.359238	0.767	0.625	1.52671e-60	1	Smc6
6.103e-65	0.27635	0.455	0.341	1.65513e-60	1	Smim3
7.17442e-65	0.289244	0.728	0.621	1.9457e-60	1	Thrap3
8.65501e-65	0.275079	0.434	0.329	2.34724e-60	1	Cdkn2a
8.97642e-65	0.293428	0.706	0.581	2.43441e-60	1	Map4
1.07255e-64	0.395245	0.524	0.396	2.90876e-60	1	Gadd45b
1.16825e-64	0.269327	0.382	0.266	3.16828e-60	1	Psd3
1.17928e-64	0.305472	0.194	0.083	3.1982e-60	1	Col13a1
1.75768e-64	0.281301	0.718	0.627	4.76683e-60	1	Zranb2
1.84237e-64	0.345002	0.625	0.522	4.9965e-60	1	Higd1a
1.84796e-64	0.263526	0.755	0.654	5.01166e-60	1	Bptf
1.94589e-64	0.254928	0.495	0.405	5.27724e-60	1	Scamp2
2.37564e-64	0.290578	0.806	0.725	6.44275e-60	1	Ndufb6
3.27813e-64	0.277368	0.642	0.532	8.89029e-60	1	Tbl1x
3.27919e-64	0.257131	0.456	0.342	8.89317e-60	1	Tsnax
3.62466e-64	0.293747	0.592	0.458	9.83006e-60	1	Ddx18
4.34119e-64	0.262593	0.352	0.258	1.17733e-59	1	Notch2
4.42263e-64	0.289839	0.641	0.523	1.19942e-59	1	Oat
8.57907e-64	0.261561	0.723	0.627	2.32664e-59	1	9530068E07Rik
9.46683e-64	0.572202	0.131	0.028	2.5674e-59	1	Ogn
1.05707e-63	0.261764	0.426	0.319	2.86677e-59	1	Vav3
1.11211e-63	0.304105	0.889	0.814	3.01603e-59	1	Wnk1
1.19748e-63	0.267918	0.565	0.464	3.24756e-59	1	Oga
1.3151e-63	0.328208	0.849	0.722	3.56655e-59	1	Sdc2
1.35142e-63	0.257631	0.513	0.417	3.66504e-59	1	Uso1
1.38376e-63	0.404264	0.182	0.056	3.75277e-59	1	Jam3
1.59019e-63	0.261804	0.58	0.454	4.3126e-59	1	Zc3h13
1.60042e-63	0.28123	0.649	0.549	4.34034e-59	1	Nemf
1.84954e-63	0.379013	0.429	0.345	5.01594e-59	1	Cdh2
2.04764e-63	0.302992	0.526	0.388	5.55319e-59	1	Gcsh
2.05723e-63	0.254795	0.616	0.498	5.57921e-59	1	Cul3
2.30309e-63	0.415273	0.604	0.586	6.24597e-59	1	Cpm
2.34296e-63	0.251015	0.512	0.397	6.3541e-59	1	Zfp292
2.41883e-63	0.344024	0.753	0.627	6.55988e-59	1	Eif2s1
2.53631e-63	0.2589	0.623	0.501	6.87848e-59	1	Rnf4
2.57161e-63	0.334541	0.927	0.849	6.97421e-59	1	Cct7
2.80765e-63	0.252199	0.705	0.591	7.61434e-59	1	Tanc1
2.82914e-63	0.440766	0.821	0.746	7.67262e-59	1	Eno1
3.00134e-63	0.251897	0.429	0.33	8.13964e-59	1	Socs5
3.29396e-63	0.252203	0.518	0.376	8.93322e-59	1	Tcf3
3.31497e-63	0.268914	0.554	0.422	8.9902e-59	1	Mtx2
3.95637e-63	0.266421	0.909	0.869	1.07297e-58	1	Ndufs7
4.12058e-63	0.302118	0.728	0.627	1.1175e-58	1	Khdrbs1
7.26151e-63	0.294899	0.951	0.919	1.96932e-58	1	Cdc42
1.38521e-62	0.258685	0.28	0.21	3.7567e-58	1	Tmem123
1.97371e-62	0.313557	0.773	0.666	5.35271e-58	1	Anp32a
2.02941e-62	0.255252	0.689	0.597	5.50376e-58	1	Arid4b
2.22546e-62	0.275593	0.778	0.681	6.03546e-58	1	Akap13
2.2923e-62	0.323735	0.332	0.244	6.21673e-58	1	Tns3
2.8515e-62	0.26126	0.552	0.451	7.73327e-58	1	Epn1
3.69812e-62	0.276114	0.619	0.529	1.00293e-57	1	Snhg8
4.20982e-62	0.296259	0.727	0.662	1.1417e-57	1	Ghitm
4.31656e-62	0.299185	0.913	0.869	1.17065e-57	1	Pomp
4.62812e-62	0.292303	0.922	0.883	1.25515e-57	1	Tma7
4.81349e-62	0.2549	0.602	0.501	1.30542e-57	1	Nras
4.98644e-62	0.277641	0.774	0.689	1.35232e-57	1	Snw1
5.23071e-62	0.281086	0.764	0.687	1.41857e-57	1	Mrps21
6.08919e-62	1.16732	0.289	0.096	1.65139e-57	1	Chrna1
6.13058e-62	0.292625	0.821	0.733	1.66261e-57	1	Fermt2
6.63698e-62	0.277149	0.476	0.342	1.79995e-57	1	Asph
7.48277e-62	0.403119	0.535	0.412	2.02933e-57	1	Cdc42ep3
8.52456e-62	0.26791	0.771	0.695	2.31186e-57	1	Kmt2e
9.03896e-62	0.291446	0.807	0.742	2.45137e-57	1	Eif1a
9.85177e-62	0.302718	0.379	0.294	2.6718e-57	1	Snai1
1.01482e-61	0.260319	0.631	0.525	2.75218e-57	1	Tmx3
1.10292e-61	0.308834	0.932	0.895	2.99112e-57	1	Akr1a1
1.74875e-61	0.272019	0.619	0.531	4.7426e-57	1	Ufm1
2.35189e-61	0.310004	0.843	0.77	6.37834e-57	1	Tecr
2.67751e-61	0.260981	0.536	0.415	7.26141e-57	1	Mrpl19
2.8461e-61	0.251746	0.521	0.426	7.71863e-57	1	Ddx54
2.92296e-61	0.299488	0.884	0.817	7.92705e-57	1	Cct4
3.26134e-61	0.776966	0.308	0.136	8.84476e-57	1	Fbln2
3.75733e-61	0.329545	0.943	0.902	1.01899e-56	1	Eif2s2
5.66948e-61	0.278343	0.803	0.715	1.53756e-56	1	Ppp3ca
8.15202e-61	0.254549	0.285	0.169	2.21083e-56	1	Mylk
8.2336e-61	0.359252	0.914	0.843	2.23295e-56	1	Emp1
8.8559e-61	0.382437	0.957	0.947	2.40172e-56	1	Anxa2
1.45002e-60	0.309608	0.61	0.503	3.93247e-56	1	Eif3j1
1.55779e-60	0.308368	0.666	0.579	4.22474e-56	1	Ece1
1.66234e-60	0.295665	0.759	0.638	4.50826e-56	1	Aig1
1.8736e-60	0.32012	0.773	0.698	5.0812e-56	1	Myof
2.43305e-60	0.273432	0.334	0.214	6.59844e-56	1	Antxr2
2.56826e-60	0.284671	0.748	0.659	6.96511e-56	1	Lman2
2.64157e-60	0.291663	0.837	0.76	7.16393e-56	1	Cops6
2.73242e-60	0.264849	0.72	0.647	7.41031e-56	1	Tmem208
3.05688e-60	0.28067	0.659	0.569	8.29025e-56	1	Ppp2r1a
3.40805e-60	0.274012	0.699	0.597	9.24262e-56	1	Dcun1d5
4.06179e-60	0.313696	0.798	0.709	1.10156e-55	1	Vcl
4.06997e-60	0.263817	0.814	0.733	1.10378e-55	1	Rrp1
4.52166e-60	0.291834	0.727	0.648	1.22628e-55	1	Pepd
5.49739e-60	0.259916	0.574	0.452	1.49089e-55	1	Rbm28
5.7122e-60	0.378034	0.859	0.791	1.54915e-55	1	Pgam1
5.95258e-60	0.262245	0.534	0.418	1.61434e-55	1	Rc3h1
6.06907e-60	0.290816	0.62	0.495	1.64593e-55	1	Brd3
7.05868e-60	0.255823	0.586	0.472	1.91431e-55	1	Vps4b
7.54061e-60	0.287499	0.987	0.971	2.04501e-55	1	Sem1
8.59767e-60	0.273301	0.805	0.735	2.33169e-55	1	Ndufs8
8.67834e-60	0.278477	0.981	0.95	2.35357e-55	1	Sumo2
1.08397e-59	0.336659	1	0.998	2.93973e-55	1	Actb
1.16416e-59	0.254408	0.569	0.473	3.15721e-55	1	Gatad2b
1.36643e-59	0.260002	0.727	0.645	3.70575e-55	1	Etfa
1.40552e-59	0.294076	0.849	0.777	3.81176e-55	1	Ndufab1
1.74217e-59	0.286751	0.749	0.651	4.72476e-55	1	Tcf7l2
2.01831e-59	0.325278	0.149	0.044	5.47367e-55	1	Drp2
2.1389e-59	0.269963	0.637	0.528	5.80069e-55	1	Rest
2.45895e-59	0.280405	0.832	0.753	6.66868e-55	1	Sarnp
2.49573e-59	0.282564	0.719	0.623	6.76841e-55	1	Utp11
2.82563e-59	0.253216	0.732	0.631	7.66311e-55	1	Bcas2
3.96029e-59	0.254959	0.578	0.483	1.07403e-54	1	Pdzd11
4.26655e-59	0.30449	0.812	0.681	1.15709e-54	1	Cbx5
4.3306e-59	0.27646	0.7	0.606	1.17446e-54	1	Cyfip1
4.79692e-59	0.265102	0.681	0.581	1.30092e-54	1	Snrpb2
5.05737e-59	0.265883	0.614	0.528	1.37156e-54	1	Ssbp3
5.35266e-59	0.259127	0.576	0.478	1.45164e-54	1	Midn
5.94309e-59	0.293881	0.517	0.409	1.61177e-54	1	Enah
7.82244e-59	0.253315	0.634	0.534	2.12145e-54	1	Sppl2a
8.83946e-59	0.257524	0.495	0.381	2.39726e-54	1	Zfp462
8.9894e-59	0.33309	0.897	0.846	2.43793e-54	1	Manf
1.0645e-58	0.358688	0.633	0.507	2.88692e-54	1	Ucp2
1.16514e-58	0.379337	0.429	0.306	3.15987e-54	1	Ddit4
1.17297e-58	0.281807	0.796	0.692	3.18108e-54	1	Eif3l
1.54598e-58	0.271636	0.693	0.586	4.1927e-54	1	Birc6
2.61785e-58	0.333479	0.493	0.317	7.09961e-54	1	Plat
2.96471e-58	0.255748	0.532	0.403	8.04028e-54	1	Imp4
3.03984e-58	0.586371	0.229	0.075	8.24404e-54	1	Itga7
3.34468e-58	0.284518	0.879	0.799	9.07078e-54	1	Ddx39b
4.29424e-58	0.26088	0.683	0.583	1.1646e-53	1	Trip11
4.98719e-58	0.311814	0.93	0.876	1.35253e-53	1	Ppp1ca
5.30866e-58	0.25109	0.811	0.752	1.43971e-53	1	Dnajb6
6.01899e-58	0.343846	0.87	0.746	1.63235e-53	1	Cbx3
6.76097e-58	0.264967	0.202	0.111	1.83357e-53	1	Hspb2
9.87973e-58	0.259285	0.681	0.61	2.67938e-53	1	Xbp1
9.98362e-58	0.27729	0.681	0.561	2.70756e-53	1	Dhx9
1.0433e-57	0.291673	0.76	0.645	2.82942e-53	1	Syncrip
1.11111e-57	0.587195	0.181	0.06	3.01332e-53	1	Creb3l1
1.69322e-57	0.341001	0.964	0.929	4.59201e-53	1	Ahnak
2.36129e-57	0.260571	0.968	0.928	6.40383e-53	1	Srrm2
2.46887e-57	0.308859	0.437	0.353	6.69558e-53	1	Arhgap22
2.95943e-57	0.315699	0.836	0.745	8.02596e-53	1	Actn4
2.9722e-57	0.264026	0.826	0.751	8.06061e-53	1	Sri
3.05582e-57	0.265879	0.386	0.266	8.28737e-53	1	Sema4c
3.57185e-57	0.267215	0.731	0.665	9.68687e-53	1	Nptn
3.67655e-57	0.322523	0.903	0.813	9.9708e-53	1	Cavin3
3.99668e-57	0.333798	0.571	0.477	1.0839e-52	1	Gstp1
4.26986e-57	0.261993	0.674	0.583	1.15799e-52	1	Fam120a
4.55408e-57	0.736605	0.629	0.55	1.23507e-52	1	S100a4
4.64651e-57	0.316669	0.528	0.373	1.26013e-52	1	Casp3
5.73021e-57	0.272268	0.925	0.887	1.55403e-52	1	Ost4
6.80635e-57	0.4385	0.612	0.525	1.84588e-52	1	Col4a1
8.93981e-57	0.293318	0.829	0.749	2.42448e-52	1	Actr10
9.25099e-57	0.324732	0.325	0.187	2.50887e-52	1	Cyfip2
1.13319e-56	0.26609	0.72	0.623	3.07322e-52	1	Ccar1
1.15789e-56	0.274633	0.721	0.613	3.14021e-52	1	Luc7l3
1.50075e-56	0.259689	0.518	0.385	4.07004e-52	1	Ash2l
1.88037e-56	0.274965	0.914	0.844	5.09956e-52	1	Bex3
2.21463e-56	0.300282	0.928	0.888	6.00608e-52	1	Psmb3
2.59471e-56	0.269269	0.738	0.619	7.03685e-52	1	Wbp11
5.90091e-56	0.334267	0.16	0.048	1.60033e-51	1	Ank1
5.9159e-56	0.268169	0.972	0.946	1.60439e-51	1	Cox7a2
6.2384e-56	0.285231	0.411	0.357	1.69185e-51	1	Cyld
7.21765e-56	0.339667	0.546	0.518	1.95743e-51	1	Ndn
7.34212e-56	0.296083	0.977	0.947	1.99118e-51	1	Hmgn1
7.52672e-56	0.313884	0.982	0.952	2.04125e-51	1	Tubb2b
7.5536e-56	0.252662	0.964	0.935	2.04854e-51	1	Ndufa2
7.77797e-56	0.254909	0.67	0.554	2.10939e-51	1	Ltbp3
8.89315e-56	0.346884	0.957	0.899	2.41182e-51	1	Tuba1a
1.04743e-55	0.264834	0.361	0.291	2.84064e-51	1	2310022B05Rik
1.06938e-55	0.284903	0.872	0.805	2.90016e-51	1	Eif1ax
2.10283e-55	0.278703	0.783	0.702	5.70287e-51	1	Acin1
2.61397e-55	0.257122	0.482	0.379	7.08908e-51	1	Asna1
2.73264e-55	0.259789	0.816	0.734	7.41092e-51	1	Aco2
3.48068e-55	0.264871	0.844	0.773	9.43961e-51	1	Rnf7
3.65374e-55	0.474576	0.764	0.74	9.90895e-51	1	Ptn
4.71773e-55	0.288424	0.92	0.874	1.27945e-50	1	Fkbp1a
5.54374e-55	0.535838	0.18	0.056	1.50346e-50	1	G0s2
7.29004e-55	0.293777	0.548	0.422	1.97706e-50	1	Nip7
7.64216e-55	0.265449	0.919	0.869	2.07255e-50	1	Ywhab
7.9712e-55	0.257397	0.433	0.308	2.16179e-50	1	Uxs1
1.50596e-54	0.264823	0.754	0.667	4.08416e-50	1	Ola1
1.79452e-54	0.259436	0.663	0.619	4.86672e-50	1	Serinc3
2.66222e-54	0.280745	0.933	0.899	7.21995e-50	1	Cox6a1
3.4291e-54	1.66661	0.263	0.079	9.29971e-50	1	Tagln
3.65785e-54	0.293905	0.804	0.698	9.92008e-50	1	Acsl3
3.69165e-54	0.260571	0.643	0.53	1.00118e-49	1	Pum2
4.19875e-54	0.278984	0.66	0.551	1.1387e-49	1	Colgalt1
4.29097e-54	0.502505	0.184	0.047	1.16371e-49	1	Jsrp1
4.30366e-54	0.322137	0.985	0.969	1.16715e-49	1	Cfl1
4.84541e-54	0.282723	0.75	0.631	1.31407e-49	1	Gnl3
6.25296e-54	0.270091	0.471	0.397	1.6958e-49	1	Herpud1
1.13743e-53	0.289878	0.265	0.181	3.08471e-49	1	Gm42793
1.79303e-53	0.284493	0.467	0.388	4.8627e-49	1	Ugdh
1.95589e-53	0.290072	0.58	0.462	5.30436e-49	1	Gars
2.25787e-53	0.258112	0.718	0.606	6.12335e-49	1	Txnl4a
2.50477e-53	0.260572	0.821	0.753	6.79294e-49	1	Rala
2.68974e-53	0.276461	0.789	0.673	7.29456e-49	1	Immt
5.18572e-53	0.261527	0.857	0.81	1.40637e-48	1	Ndufa1
5.81899e-53	0.262096	0.854	0.76	1.57811e-48	1	Psmd12
8.46055e-53	0.255987	0.786	0.707	2.2945e-48	1	Golgb1
8.87938e-53	0.267187	0.872	0.796	2.40809e-48	1	Gnb1
9.08915e-53	0.261629	0.769	0.697	2.46498e-48	1	Actr2
9.623e-53	0.251069	0.728	0.643	2.60976e-48	1	Mtch2
2.05005e-52	0.257251	0.71	0.594	5.55973e-48	1	Hnrnpl
2.22903e-52	0.273575	0.907	0.855	6.04513e-48	1	Ube2i
2.47224e-52	0.250602	0.797	0.717	6.70472e-48	1	Ndufv1
3.0204e-52	0.277937	0.805	0.716	8.19134e-48	1	Hspa4
3.07749e-52	0.530156	0.644	0.511	8.34615e-48	1	Timp3
3.17445e-52	0.304387	0.809	0.703	8.60911e-48	1	Eif4g1
3.30262e-52	0.259515	0.667	0.555	8.9567e-48	1	Pcm1
3.31429e-52	0.258569	0.792	0.691	8.98834e-48	1	Srsf6
4.17851e-52	0.270337	0.899	0.831	1.13321e-47	1	Sf3b2
4.59589e-52	0.2568	0.692	0.579	1.24641e-47	1	Abhd2
6.95469e-52	0.287486	0.945	0.888	1.88611e-47	1	Myh9
7.63057e-52	0.296367	0.71	0.594	2.06941e-47	1	Rpn1
7.79576e-52	0.493254	0.125	0.032	2.11421e-47	1	Rbm24
9.25921e-52	0.274422	0.903	0.851	2.5111e-47	1	Vdac1
9.97617e-52	0.272769	0.636	0.511	2.70554e-47	1	Ahsa1
1.02409e-51	0.39545	0.672	0.609	2.77732e-47	1	Alcam
1.138e-51	0.327204	0.982	0.965	3.08627e-47	1	Tagln2
1.17062e-51	0.749895	0.215	0.063	3.17472e-47	1	Ccdc80
1.17465e-51	0.25911	0.832	0.744	3.18566e-47	1	Dnajc8
1.24299e-51	0.26155	0.16	0.064	3.37098e-47	1	Il1r1
2.10256e-51	0.261135	0.623	0.526	5.70213e-47	1	Pcbp4
3.72794e-51	0.488214	0.208	0.139	1.01102e-46	1	Rrad
3.89612e-51	0.29068	0.615	0.505	1.05663e-46	1	Axl
7.85818e-51	0.335047	0.147	0.046	2.13114e-46	1	Grb10
9.99211e-51	0.260848	0.659	0.547	2.70986e-46	1	Tardbp
1.24599e-50	0.273657	0.491	0.329	3.37913e-46	1	Slc38a4
1.61104e-50	0.254284	0.897	0.838	4.36915e-46	1	Txnl1
1.76179e-50	0.261479	0.797	0.706	4.77797e-46	1	Rsl1d1
2.20165e-50	0.267663	0.841	0.777	5.97089e-46	1	1110004F10Rik
2.68689e-50	0.266641	0.983	0.965	7.28685e-46	1	Elob
2.83379e-50	0.251184	0.867	0.797	7.68524e-46	1	Rab7
3.00901e-50	0.272438	0.799	0.731	8.16044e-46	1	Psmc2
5.26973e-50	0.300427	0.905	0.879	1.42915e-45	1	Dstn
6.63444e-50	0.271524	0.789	0.673	1.79926e-45	1	Trp53
7.36715e-50	0.518058	0.239	0.088	1.99797e-45	1	Thy1
9.56748e-50	0.275247	0.769	0.693	2.5947e-45	1	Bola2
9.89214e-50	0.264262	0.874	0.815	2.68275e-45	1	Psmb5
1.13984e-49	0.284449	0.862	0.784	3.09124e-45	1	Tcp1
1.55483e-49	0.272713	0.652	0.554	4.21671e-45	1	Usp14
1.62914e-49	0.272053	0.749	0.655	4.41824e-45	1	Thoc7
1.72408e-49	0.25461	0.666	0.581	4.67571e-45	1	Vps35
2.07391e-49	0.285701	0.992	0.981	5.62443e-45	1	Calm1
2.87015e-49	0.250659	0.777	0.715	7.78384e-45	1	Csnk2b
3.28412e-49	0.967683	0.138	0.037	8.90654e-45	1	R3hdml
4.19745e-49	0.40472	0.729	0.611	1.13835e-44	1	Tppp3
5.24029e-49	0.307952	0.842	0.76	1.42117e-44	1	Hdgf
5.66813e-49	0.274743	0.812	0.757	1.5372e-44	1	Zfas1
9.59508e-49	0.292264	0.778	0.68	2.60219e-44	1	Snrpd3
9.62866e-49	1.09556	0.186	0.061	2.61129e-44	1	Asb5
1.43818e-48	0.251294	0.789	0.704	3.90034e-44	1	Surf4
2.53861e-48	0.275415	0.791	0.689	6.8847e-44	1	Mmp14
3.1876e-48	0.268841	0.599	0.468	8.64477e-44	1	Wdr43
3.56459e-48	0.334715	0.852	0.758	9.66717e-44	1	Snrpf
7.48735e-48	0.374887	0.317	0.251	2.03057e-43	1	Glipr1
8.21044e-48	0.256959	0.526	0.509	2.22667e-43	1	Camk2d
8.51718e-48	0.263864	0.33	0.284	2.30986e-43	1	Hacd2
1.09965e-47	0.254405	0.167	0.06	2.98225e-43	1	Adamts2
3.75999e-47	0.272624	0.508	0.397	1.01971e-42	1	Cyb5b
5.52142e-47	1.43196	0.307	0.096	1.49741e-42	1	Des
1.30109e-46	0.282012	0.573	0.464	3.52855e-42	1	Ppp1r9a
1.36647e-46	0.272573	0.198	0.144	3.70586e-42	1	Mfsd6
1.51312e-46	1.02504	0.298	0.127	4.10357e-42	1	Eno3
2.18816e-46	0.252449	0.496	0.415	5.93428e-42	1	Magt1
2.23165e-46	0.255434	0.426	0.325	6.05224e-42	1	E2f4
4.44665e-46	0.250659	0.844	0.744	1.20593e-41	1	Glrx5
5.73451e-46	0.29843	0.535	0.411	1.5552e-41	1	Plin2
6.44368e-46	0.296604	0.552	0.399	1.74752e-41	1	Col12a1
8.07561e-46	0.253951	0.868	0.79	2.19011e-41	1	Tmem176a
9.1994e-46	0.414591	0.132	0.039	2.49488e-41	1	Lox
1.28478e-45	0.313561	0.938	0.903	3.48433e-41	1	Tpi1
1.35786e-45	0.261939	0.844	0.758	3.6825e-41	1	Myadm
1.43584e-45	0.344114	0.14	0.053	3.894e-41	1	Gm32219
1.83138e-45	0.265844	1	0.992	4.96671e-41	1	Malat1
1.8449e-45	0.259821	0.182	0.071	5.00336e-41	1	Thbs2
3.28923e-45	0.263757	0.777	0.665	8.92038e-41	1	Gspt1
3.36485e-45	0.289195	0.865	0.828	9.12547e-41	1	Slc38a2
4.90624e-45	0.309257	0.114	0.027	1.33057e-40	1	Synpo2l
5.54925e-45	1.09122	0.239	0.076	1.50496e-40	1	Myl9
6.72583e-45	0.255278	0.737	0.641	1.82405e-40	1	Ssr1
7.20826e-45	0.259954	0.774	0.692	1.95488e-40	1	Paics
1.12968e-44	0.336164	0.44	0.286	3.0637e-40	1	Rbp1
1.47707e-44	0.250297	0.759	0.682	4.00581e-40	1	Pak2
1.74531e-44	0.259051	0.963	0.915	4.73329e-40	1	Pdia3
2.02777e-44	0.327797	0.199	0.103	5.49932e-40	1	Dmp1
2.20011e-44	0.251239	0.729	0.627	5.9667e-40	1	Mrpl42
2.28422e-44	0.263665	0.765	0.684	6.1948e-40	1	Rexo2
3.13132e-44	0.281123	0.715	0.633	8.49214e-40	1	Naa50
3.89057e-44	0.264709	0.72	0.596	1.05512e-39	1	Nudt21
3.90365e-44	0.268443	0.312	0.224	1.05867e-39	1	Msmo1
5.88994e-44	0.606457	0.42	0.291	1.59735e-39	1	Thbs1
7.7002e-44	0.332379	0.183	0.135	2.08829e-39	1	Adamts5
1.18214e-43	0.293625	0.109	0.049	3.20597e-39	1	Il12a
3.06477e-43	0.567196	0.298	0.103	8.31167e-39	1	Nexn
4.7368e-43	0.250867	0.902	0.834	1.28462e-38	1	Cyc1
4.96279e-43	0.250801	0.857	0.81	1.34591e-38	1	Canx
5.29023e-43	0.458693	0.156	0.059	1.43471e-38	1	Gas6
7.36604e-43	0.271481	0.972	0.943	1.99767e-38	1	Eif4a1
1.18585e-42	0.320027	0.953	0.939	3.21603e-38	1	Pkm
1.20822e-42	0.256383	1	0.997	3.27668e-38	1	Ppia
1.67719e-42	0.324725	0.756	0.696	4.54855e-38	1	Eif4ebp1
2.33759e-42	0.264056	0.64	0.52	6.33954e-38	1	Fbl
2.83292e-42	0.263624	0.72	0.676	7.68287e-38	1	Cox17
8.96977e-42	0.300886	0.786	0.632	2.4326e-37	1	Nop58
1.44918e-41	0.63434	0.174	0.05	3.93018e-37	1	Cavin2
1.62505e-41	0.255405	0.985	0.971	4.40713e-37	1	Jun
1.63508e-41	0.2784	0.977	0.949	4.43435e-37	1	Calr
3.39244e-41	0.352009	0.17	0.067	9.2003e-37	1	Cavin4
5.90169e-41	0.257285	0.9	0.86	1.60054e-36	1	2410006H16Rik
1.35979e-40	0.290557	0.463	0.297	3.68776e-36	1	Nt5dc2
4.52567e-40	0.291795	0.902	0.85	1.22736e-35	1	Gpx1
7.68022e-40	0.259085	0.74	0.666	2.08287e-35	1	Acadl
7.94926e-40	0.34546	0.995	0.974	2.15584e-35	1	Lgals1
1.62412e-39	1.173	0.145	0.042	4.4046e-35	1	C1qtnf3
2.22653e-39	0.393696	0.569	0.394	6.03834e-35	1	Col6a3
3.48807e-39	0.354757	0.868	0.786	9.45965e-35	1	Mif
1.19809e-38	0.272801	0.758	0.718	3.24921e-34	1	Pdlim2
2.367e-38	0.388799	0.728	0.623	6.41931e-34	1	Vcan
3.6076e-38	0.594012	0.188	0.069	9.78381e-34	1	Col8a1
4.41601e-38	0.297385	0.996	0.971	1.19762e-33	1	Sparc
7.49974e-38	0.258135	0.631	0.599	2.03393e-33	1	Atp6v1a
7.25859e-37	0.67508	0.229	0.056	1.96853e-32	1	Tnnt1
2.13397e-36	0.260931	0.272	0.239	5.78733e-32	1	Clec2d
3.31863e-36	0.375928	0.223	0.136	9.00011e-32	1	Vgll3
5.19166e-36	0.267762	0.232	0.136	1.40798e-31	1	Ptprn
1.1043e-35	0.290048	0.119	0.048	2.99485e-31	1	Myf5
1.11127e-35	0.286535	0.913	0.884	3.01375e-31	1	Ier2
2.33495e-35	0.303136	0.897	0.865	6.33237e-31	1	Ldha
3.01744e-35	0.348463	0.644	0.534	8.1833e-31	1	Peg10
6.46525e-35	0.703069	0.262	0.064	1.75337e-30	1	Bgn
1.44729e-34	0.290505	0.287	0.152	3.92506e-30	1	Fbn1
4.68532e-34	0.518952	0.4	0.357	1.27066e-29	1	1700086L19Rik
7.37127e-34	0.288307	0.867	0.814	1.99909e-29	1	Tnfrsf12a
1.02326e-32	0.264133	0.161	0.099	2.77509e-28	1	Angptl4
1.09804e-32	0.260713	0.369	0.315	2.97788e-28	1	Ehd3
2.42662e-32	0.292008	0.424	0.318	6.58098e-28	1	Fdps
5.13173e-32	0.307867	0.608	0.484	1.39173e-27	1	Ociad2
8.01751e-32	0.29436	0.875	0.866	2.17435e-27	1	Tpm2
8.21035e-32	1.34818	0.218	0.08	2.22665e-27	1	Ankrd1
2.02956e-30	1.43878	0.233	0.076	5.50416e-26	1	Col1a2
2.07863e-30	0.251943	0.34	0.176	5.63725e-26	1	Arl4c
3.30541e-30	0.260087	0.447	0.325	8.96427e-26	1	Sema7a
1.29161e-29	0.571629	0.26	0.175	3.50285e-25	1	Serpinb1a
3.66841e-29	1.3937	0.223	0.084	9.94873e-25	1	Col1a1
2.14477e-28	0.39536	0.223	0.129	5.81663e-24	1	Vcam1
2.83552e-28	0.323123	0.359	0.254	7.68993e-24	1	Rgs16
5.59058e-27	0.392743	0.226	0.163	1.51616e-22	1	Dusp2
7.63146e-27	0.629689	0.287	0.091	2.06965e-22	1	Postn
1.76435e-26	1.37148	0.218	0.077	4.78492e-22	1	Acta2
3.56707e-25	0.390785	0.627	0.573	9.6739e-21	1	Lgals7
1.24848e-23	0.257619	0.112	0.066	3.38588e-19	1	Ccn5
2.33679e-22	0.300361	0.456	0.385	6.33736e-18	1	Ifi202b
3.73647e-22	0.811253	0.219	0.073	1.01333e-17	1	Ttn
1.20241e-21	0.293214	0.127	0.094	3.26095e-17	1	Ccn2
1.34882e-21	0.38142	0.208	0.087	3.658e-17	1	Gatm
3.32725e-20	0.279129	0.281	0.226	9.02351e-16	1	Dbpht2
1.10663e-19	0.299084	0.316	0.209	3.00118e-15	1	Cnr1
9.06221e-17	0.300508	0.458	0.374	2.45767e-12	1	Phgdh
5.0762e-15	0.307137	0.68	0.631	1.37666e-10	1	Stc1
1.51651e-14	0.461676	0.109	0.026	4.11276e-10	1	Mymx
1.57912e-14	0.298773	0.2	0.101	4.28257e-10	1	Itm2a
1.03575e-13	0.530256	0.218	0.088	2.80896e-09	1	Tnnt2
2.20453e-13	0.659296	0.197	0.086	5.97868e-09	1	Fcer1g
2.80265e-11	0.332329	0.141	0.041	7.60079e-07	1	Neb
7.30657e-11	0.282338	0.117	0.069	1.98154e-06	1	Apod
4.82018e-06	0.327885	0.16	0.136	0.130723	1	Cxcl2
0	1.67899	0.708	0.334	0	2	Gm13889
0	1.50308	0.978	0.816	0	2	Igfbp6
0	1.41772	0.924	0.638	0	2	Msln
0	1.36965	0.926	0.703	0	2	Pla2g7
0	1.33978	0.891	0.573	0	2	Ly6c1
0	1.29603	0.993	0.854	0	2	Ly6a
0	1.13372	1	0.962	0	2	Lgals3
0	1.11449	0.968	0.688	0	2	Il1rl1
0	1.08743	0.861	0.563	0	2	Slc16a11
0	1.04829	0.767	0.393	0	2	Cd34
0	1.0417	0.963	0.858	0	2	Nupr1
0	1.03799	0.762	0.483	0	2	Fbxo32
0	1.03677	1	0.981	0	2	Anxa1
0	1.00729	1	0.973	0	2	Cd9
0	0.997002	0.479	0.177	0	2	Ptgs1
0	0.987358	0.998	0.927	0	2	Bst2
0	0.985338	0.685	0.281	0	2	Itgb7
0	0.981334	0.988	0.87	0	2	Emb
0	0.96115	0.999	0.946	0	2	Ly6e
0	0.928282	0.999	0.967	0	2	Cyb5r3
0	0.928259	0.731	0.397	0	2	Prrg4
0	0.911655	0.993	0.93	0	2	Ctsl
0	0.894479	0.997	0.925	0	2	Timp2
0	0.837904	0.991	0.904	0	2	Cstb
0	0.813651	0.999	0.97	0	2	Hspb1
0	0.769559	0.989	0.92	0	2	Pcolce
0	0.737305	0.804	0.509	0	2	Rhbdl2
0	0.732153	0.93	0.742	0	2	Avpi1
0	0.730974	0.492	0.2	0	2	Ptges
0	0.690861	0.823	0.541	0	2	Uap1l1
0	0.667675	0.977	0.879	0	2	Ccdc12
0	0.602819	0.385	0.126	0	2	Procr
0	0.584375	0.926	0.797	0	2	Tmed3
2.41768e-303	0.806106	1	0.994	6.55676e-299	2	S100a6
8.06906e-300	0.61818	0.801	0.55	2.18833e-295	2	Htatip2
9.85229e-297	0.910377	0.416	0.15	2.67194e-292	2	Gm30692
4.63536e-290	0.648175	1	0.99	1.25711e-285	2	Ifitm3
7.96603e-288	0.807142	0.994	0.899	2.16039e-283	2	Sdc4
5.6721e-287	0.655948	0.62	0.344	1.53827e-282	2	Gpr137b
3.55269e-286	1.43411	0.879	0.51	9.63488e-282	2	Wfdc2
2.32876e-285	0.803652	0.989	0.883	6.3156e-281	2	AA467197
4.08708e-285	0.729778	0.821	0.554	1.10842e-280	2	Lgals3bp
4.43962e-281	0.795584	0.7	0.413	1.20402e-276	2	Gxylt2
5.52067e-281	1.86916	0.696	0.314	1.49721e-276	2	Nppb
1.91925e-279	1.18293	0.682	0.43	5.20499e-275	2	Hilpda
1.26017e-278	0.584155	0.893	0.728	3.41759e-274	2	Eva1b
2.77709e-271	1.33659	0.535	0.24	7.53147e-267	2	Cd55
6.54173e-268	1.44577	0.579	0.266	1.77412e-263	2	Ptgs2
4.69696e-266	1.06294	0.864	0.535	1.27382e-261	2	Htra1
8.05428e-265	0.770323	0.667	0.388	2.18432e-260	2	Sorbs2
3.12597e-258	0.582467	0.991	0.939	8.47762e-254	2	Ssr4
4.88089e-256	0.67106	0.868	0.678	1.3237e-251	2	Smad7
1.0042e-255	1.10557	0.789	0.491	2.7234e-251	2	Sfn
3.19097e-252	0.648161	0.999	0.963	8.65392e-248	2	Emp3
3.95513e-252	1.2244	0.891	0.613	1.07263e-247	2	Krt18
1.56126e-251	0.902499	0.969	0.868	4.23412e-247	2	Ecm1
2.12407e-247	0.672254	0.644	0.347	5.76046e-243	2	Itgb4
8.00928e-245	0.769587	0.943	0.716	2.17212e-240	2	2200002D01Rik
5.66591e-244	1.82018	0.73	0.392	1.53659e-239	2	Ccl2
2.34769e-242	0.690714	0.775	0.527	6.36694e-238	2	Dusp14
1.8963e-240	0.532976	0.996	0.948	5.14276e-236	2	Edf1
1.24986e-239	0.528124	0.837	0.645	3.38963e-235	2	Npdc1
4.36668e-238	0.573303	0.352	0.122	1.18424e-233	2	Uox
1.15876e-235	0.505059	0.634	0.389	3.14256e-231	2	Ralgds
3.40794e-235	0.571261	0.977	0.907	9.24234e-231	2	Sqstm1
9.68062e-233	0.691627	0.987	0.851	2.62539e-228	2	Tcim
4.0766e-232	0.50962	0.941	0.828	1.10557e-227	2	Ergic3
5.95701e-232	0.485951	0.752	0.57	1.61554e-227	2	Txndc15
7.35964e-231	0.541809	0.801	0.59	1.99594e-226	2	Hagh
1.03433e-229	0.580808	0.962	0.87	2.80511e-225	2	Clic4
5.45915e-227	0.524134	0.998	0.979	1.48052e-222	2	Ubc
1.0917e-226	0.64892	0.511	0.291	2.96068e-222	2	Dusp5
9.24168e-224	0.735286	0.882	0.681	2.50634e-219	2	Btbd3
2.07602e-223	0.626804	0.889	0.748	5.63017e-219	2	Cdh13
2.8861e-219	0.65651	0.542	0.277	7.8271e-215	2	Syt7
4.94329e-218	0.619995	0.982	0.895	1.34062e-213	2	Aebp1
9.17742e-215	0.484191	0.415	0.197	2.48892e-210	2	Lepr
2.39955e-213	0.676668	0.63	0.449	6.50757e-209	2	Smox
9.90635e-212	0.536371	0.549	0.31	2.6866e-207	2	Twist2
1.00392e-209	0.548506	0.998	0.966	2.72264e-205	2	Cst3
2.3151e-209	0.765892	0.812	0.665	6.27855e-205	2	Car11
3.66296e-207	0.853125	0.932	0.788	9.93394e-203	2	Ier3
4.24654e-207	0.554716	0.99	0.936	1.15166e-202	2	Fgfr1
5.92353e-207	0.764377	0.709	0.438	1.60646e-202	2	Tnfaip3
5.60785e-205	0.465227	0.763	0.582	1.52085e-200	2	Sap30l
1.36019e-204	0.648279	0.97	0.86	3.68884e-200	2	Cd44
8.5532e-204	0.694205	0.859	0.72	2.31963e-199	2	Sat1
3.46425e-201	0.47995	0.208	0.048	9.39504e-197	2	Cryaa
1.95082e-199	0.816334	0.567	0.345	5.29062e-195	2	Serping1
3.46152e-196	0.462479	0.534	0.321	9.38765e-192	2	Plod1
1.37805e-194	0.49986	0.69	0.443	3.73727e-190	2	St3gal1
2.24202e-191	0.612135	0.919	0.797	6.08036e-187	2	Ifrd1
2.1644e-189	0.607256	0.658	0.428	5.86984e-185	2	Mmp23
6.82522e-188	0.414245	0.983	0.939	1.851e-183	2	Rabac1
2.28646e-185	0.784082	0.306	0.106	6.20089e-181	2	Ereg
6.00556e-184	0.456936	0.86	0.672	1.62871e-179	2	Ostf1
3.2757e-183	0.621832	0.674	0.473	8.8837e-179	2	Mpp6
3.28128e-183	0.698194	0.686	0.364	8.89884e-179	2	Wwc1
4.84104e-182	0.997104	0.967	0.731	1.31289e-177	2	Krt8
5.26802e-182	0.509643	0.541	0.373	1.42869e-177	2	Rgs3
8.04562e-181	0.612	0.922	0.726	2.18197e-176	2	4930523C07Rik
1.0841e-180	0.443926	0.217	0.062	2.94009e-176	2	Sbsn
1.78171e-180	0.720766	0.942	0.85	4.83199e-176	2	Igfbp4
6.2719e-180	0.562571	0.996	0.974	1.70094e-175	2	Hsp90b1
7.12091e-180	0.776593	0.667	0.363	1.93119e-175	2	Eps8
1.46912e-179	0.509296	0.99	0.923	3.98425e-175	2	Atox1
2.93801e-179	0.393869	0.664	0.494	7.96788e-175	2	Stk19
6.08132e-179	0.468934	0.793	0.591	1.64925e-174	2	Flot1
6.72512e-179	0.500704	0.287	0.101	1.82385e-174	2	Rab3b
5.87968e-177	0.475387	0.562	0.309	1.59457e-172	2	Rnf125
1.45642e-176	0.466797	0.486	0.303	3.94982e-172	2	Srxn1
3.32614e-175	0.622059	0.891	0.712	9.02049e-171	2	Fam3c
5.14221e-175	0.558322	0.98	0.875	1.39457e-170	2	Sh3bgrl3
1.48514e-174	0.617472	0.963	0.811	4.02771e-170	2	Fxyd5
3.63941e-174	0.455297	0.442	0.244	9.87009e-170	2	Prkcb
2.15252e-173	0.463535	0.849	0.725	5.83763e-169	2	Nfat5
8.60267e-173	0.577178	0.844	0.622	2.33304e-168	2	Gprc5a
2.65185e-172	0.551621	0.891	0.716	7.19183e-168	2	H2-T23
2.96914e-172	0.452518	0.599	0.364	8.0523e-168	2	C2
2.31387e-170	0.513985	0.841	0.68	6.27521e-166	2	Fndc3a
8.51378e-170	0.588775	0.998	0.963	2.30894e-165	2	Npc2
4.90257e-169	0.78724	0.853	0.682	1.32958e-164	2	Adamts1
6.00937e-169	0.707083	0.964	0.863	1.62974e-164	2	Odc1
1.19759e-168	0.589484	0.969	0.814	3.24786e-164	2	Cdh6
3.32544e-168	1.0418	0.769	0.541	9.01861e-164	2	Ifi27l2a
6.02223e-168	0.452136	0.527	0.304	1.63323e-163	2	Chst8
5.25345e-167	0.669609	0.734	0.536	1.42474e-162	2	Tent5a
1.45155e-166	0.423214	0.44	0.218	3.9366e-162	2	Fam167a
6.56866e-166	0.407886	0.574	0.365	1.78142e-161	2	Pvr
8.47803e-166	0.551273	0.581	0.36	2.29924e-161	2	Phactr1
2.6297e-165	0.320761	0.202	0.056	7.13175e-161	2	Upk3bl
1.30893e-162	0.423135	0.986	0.934	3.54982e-158	2	Bri3
3.80162e-161	0.762869	0.909	0.735	1.031e-156	2	Atf3
1.80972e-160	0.565073	0.281	0.068	4.90795e-156	2	Ccdc184
3.12458e-159	0.452907	0.481	0.328	8.47386e-155	2	Uap1
3.92704e-159	0.727777	0.694	0.368	1.06501e-154	2	Npy1r
2.59175e-158	0.544776	0.331	0.144	7.02881e-154	2	Acpp
3.80735e-157	0.439724	0.423	0.241	1.03255e-152	2	Ramp2
2.91248e-156	0.603142	0.34	0.124	7.89864e-152	2	Adra2a
3.44417e-153	0.470496	0.827	0.637	9.34059e-149	2	Ehd1
6.8175e-153	0.550118	0.741	0.571	1.84891e-148	2	Hsph1
1.45497e-152	0.478206	0.929	0.807	3.94587e-148	2	Nfe2l2
4.72389e-152	0.558852	0.451	0.239	1.28112e-147	2	Tnxb
1.04645e-151	0.443512	0.88	0.727	2.83797e-147	2	Ccdc85b
1.49498e-151	0.322842	0.359	0.179	4.05439e-147	2	A4galt
5.23822e-151	0.558358	0.512	0.248	1.4206e-146	2	Kcnn4
6.31699e-151	0.465742	0.762	0.603	1.71317e-146	2	Epdr1
7.02193e-150	0.428579	0.753	0.577	1.90435e-145	2	Azin1
2.27261e-149	0.622276	0.408	0.213	6.16333e-145	2	Hsd17b2
2.53647e-149	0.5041	0.494	0.243	6.87892e-145	2	Fosl1
3.79315e-149	0.406097	0.819	0.659	1.0287e-144	2	Mien1
6.14448e-148	0.868567	0.857	0.66	1.66638e-143	2	Grem1
7.30628e-147	0.348354	0.466	0.303	1.98146e-142	2	Marveld1
1.60026e-145	0.556798	0.846	0.672	4.3399e-141	2	Bhlhe40
3.81187e-145	0.434266	0.664	0.468	1.03378e-140	2	Csrnp1
5.14479e-144	0.596224	0.965	0.863	1.39527e-139	2	Dusp1
5.29185e-144	1.01711	0.252	0.068	1.43515e-139	2	Calcb
7.24742e-144	0.287753	0.346	0.188	1.9655e-139	2	Dpp7
9.53179e-144	0.333386	0.322	0.149	2.58502e-139	2	Tmem26
1.14445e-143	0.409559	0.197	0.055	3.10374e-139	2	Serpinb9b
1.4901e-143	0.578518	0.837	0.705	4.04116e-139	2	Chka
2.54501e-143	0.45778	0.699	0.477	6.90208e-139	2	Mcub
1.18967e-142	0.563959	0.899	0.698	3.22638e-138	2	Iqgap2
1.61508e-142	0.455115	0.684	0.486	4.3801e-138	2	Chmp6
6.564e-142	0.612978	0.965	0.849	1.78016e-137	2	Ckb
4.39016e-141	0.595267	0.755	0.515	1.19061e-136	2	Nid1
4.35319e-140	0.372514	0.627	0.446	1.18059e-135	2	Il3ra
2.55661e-138	0.540238	0.998	0.962	6.93352e-134	2	H2-D1
3.92976e-138	0.481233	0.603	0.422	1.06575e-133	2	Ank
1.11897e-137	0.477592	0.987	0.929	3.03466e-133	2	Bsg
4.83672e-137	0.477323	0.933	0.804	1.31172e-132	2	Gsn
6.25683e-137	0.466897	0.856	0.665	1.69685e-132	2	Tapbp
1.46936e-136	0.46372	0.999	0.978	3.98491e-132	2	Ppib
4.43966e-136	0.58581	1	0.971	1.20403e-131	2	Sparc
1.77428e-135	0.545321	1	0.991	4.81186e-131	2	Vim
2.54364e-135	0.432316	0.604	0.425	6.89836e-131	2	Fzd1
1.82111e-133	0.581934	0.554	0.367	4.93886e-129	2	Wnt10a
5.39056e-133	0.513013	0.743	0.499	1.46192e-128	2	Celf4
8.85198e-133	0.876406	0.649	0.513	2.40066e-128	2	Timp3
9.58063e-133	0.528349	0.652	0.455	2.59827e-128	2	Zbp1
9.99409e-133	0.401585	0.94	0.831	2.7104e-128	2	Vamp8
1.68133e-132	0.384711	0.561	0.354	4.55976e-128	2	Fam53b
9.4511e-132	0.386342	0.425	0.253	2.56314e-127	2	Noct
2.01801e-131	0.716945	0.865	0.651	5.47286e-127	2	Isg15
3.70032e-131	0.703781	0.968	0.849	1.00353e-126	2	Nfkbia
1.52199e-130	1.18657	0.364	0.212	4.12763e-126	2	Gzme
3.32302e-130	0.563561	0.99	0.935	9.01204e-126	2	H2-K1
4.58787e-130	0.464374	0.438	0.24	1.24423e-125	2	Tnfrsf23
6.40694e-130	0.526978	0.967	0.857	1.73756e-125	2	Plec
7.19838e-130	0.938962	0.314	0.156	1.9522e-125	2	Gap43
8.04416e-130	0.481897	0.884	0.752	2.18158e-125	2	Pmepa1
4.6627e-129	0.408337	0.648	0.482	1.26452e-124	2	Plk3
5.21249e-129	0.337459	0.602	0.415	1.41363e-124	2	Agpat2
1.7412e-128	0.398307	0.892	0.764	4.72214e-124	2	Ywhag
3.95009e-128	0.511641	0.712	0.501	1.07126e-123	2	Wee1
1.405e-127	0.504048	0.69	0.5	3.81036e-123	2	Ackr3
1.53014e-127	0.421672	0.756	0.582	4.14975e-123	2	Sash1
1.61303e-127	0.374495	0.742	0.565	4.37453e-123	2	Spsb2
3.90759e-127	0.54618	0.709	0.445	1.05974e-122	2	Fhl2
5.67796e-127	0.569694	0.849	0.689	1.53986e-122	2	Plk2
1.06242e-126	0.42691	0.635	0.416	2.88129e-122	2	Traf1
3.48394e-126	0.475351	0.897	0.773	9.44845e-122	2	Metrnl
8.51431e-126	0.406656	0.889	0.747	2.30908e-121	2	Rpn2
1.54512e-125	0.450532	0.65	0.462	4.19035e-121	2	Naf1
1.98738e-125	0.741134	0.537	0.297	5.38979e-121	2	Anxa8
3.94672e-125	0.355204	0.69	0.534	1.07035e-120	2	Chp1
8.98721e-125	0.274607	0.359	0.205	2.43733e-120	2	Sema3b
1.31325e-124	0.350063	0.464	0.272	3.56154e-120	2	Apobr
1.14758e-123	0.277788	0.313	0.152	3.11224e-119	2	Arap2
1.84972e-123	0.47942	0.988	0.93	5.01643e-119	2	Errfi1
1.89806e-123	0.287304	0.176	0.059	5.14754e-119	2	Hs3st1
4.05167e-123	0.284015	0.331	0.167	1.09881e-118	2	Epb41l3
4.56482e-123	0.456449	0.613	0.432	1.23798e-118	2	Tpbg
3.18553e-121	0.32721	0.291	0.132	8.63915e-117	2	Lims2
4.22322e-121	0.950254	0.391	0.197	1.14534e-116	2	Mcpt8
7.94719e-121	0.286607	0.285	0.147	2.15528e-116	2	Pglyrp1
9.67636e-121	0.349263	0.903	0.749	2.62423e-116	2	Tmem160
1.08046e-120	0.356988	0.416	0.234	2.93022e-116	2	Masp1
1.74022e-120	0.551848	0.448	0.269	4.71949e-116	2	Pdgfb
1.74957e-120	0.44255	0.895	0.723	4.74483e-116	2	Grn
2.75585e-120	0.537565	0.875	0.747	7.47388e-116	2	Hmga2
4.60252e-120	0.364907	0.297	0.161	1.2482e-115	2	Fbln7
7.60384e-120	0.373177	0.246	0.084	2.06216e-115	2	Cdh5
1.84792e-119	0.419906	0.664	0.466	5.01155e-115	2	Myo1d
4.25995e-119	1.02624	0.62	0.318	1.1553e-114	2	1600025M17Rik
4.39361e-119	0.438615	0.965	0.882	1.19155e-114	2	Ier5
4.72549e-119	1.29319	0.644	0.457	1.28155e-114	2	Prg4
6.91159e-118	0.397677	0.322	0.17	1.87442e-113	2	Pfkfb3
8.61389e-118	0.498505	0.731	0.504	2.33609e-113	2	Irf7
3.90543e-117	0.515758	0.993	0.931	1.05915e-112	2	Phlda1
4.47022e-117	0.477489	0.633	0.375	1.21232e-112	2	Plaur
2.83361e-116	0.428378	0.993	0.94	7.68475e-112	2	Capg
3.93876e-116	0.335863	0.466	0.273	1.06819e-111	2	March4
6.78759e-116	0.518271	0.153	0.039	1.8408e-111	2	Nos2
2.69526e-115	0.366244	0.997	0.972	7.30956e-111	2	Gabarap
3.8484e-115	0.47971	0.965	0.87	1.04368e-110	2	Csrp1
2.3646e-114	0.576513	0.828	0.584	6.41278e-110	2	Rcan1
2.84239e-114	0.471824	0.993	0.967	7.70857e-110	2	B2m
1.41109e-113	0.383624	0.591	0.407	3.82688e-109	2	Pxdc1
2.48599e-112	0.433072	0.696	0.46	6.74202e-108	2	Entpd3
8.63317e-112	0.409424	0.777	0.58	2.34132e-107	2	Ctsa
2.88468e-111	0.422333	0.788	0.629	7.82325e-107	2	Vamp5
4.30515e-111	0.413688	0.788	0.633	1.16756e-106	2	Aig1
7.9525e-111	0.286811	0.38	0.232	2.15672e-106	2	Gpr137b-ps
1.16906e-110	0.500397	0.952	0.856	3.1705e-106	2	Klf6
1.22378e-110	0.408472	0.746	0.545	3.31888e-106	2	Xaf1
3.87396e-110	0.334921	0.663	0.505	1.05062e-105	2	Aga
4.66523e-110	0.516506	0.879	0.704	1.26521e-105	2	Nfkbiz
5.71249e-110	0.466985	0.552	0.264	1.54923e-105	2	Sult2b1
2.6698e-109	0.47611	1	0.98	7.24049e-105	2	S100a10
6.3439e-109	0.407962	0.622	0.472	1.72047e-104	2	Slc37a2
2.28738e-108	0.495286	0.929	0.777	6.20337e-104	2	Psmb8
6.46563e-108	0.298602	0.311	0.17	1.75348e-103	2	Adgrg6
9.77075e-108	0.398691	0.769	0.67	2.64983e-103	2	Prkacb
1.04275e-107	1.08204	0.65	0.394	2.82794e-103	2	Cxcl1
1.1049e-107	0.364262	0.84	0.702	2.99648e-103	2	Atp13a3
2.11587e-107	0.332753	0.542	0.356	5.73824e-103	2	Slc30a4
2.20662e-107	0.426207	0.989	0.934	5.98436e-103	2	Tspo
2.29256e-107	0.690661	0.142	0.038	6.21743e-103	2	Tac1
2.76636e-107	0.469464	0.838	0.623	7.50236e-103	2	Mfge8
2.94799e-107	0.399921	0.837	0.701	7.99494e-103	2	Snx9
8.17849e-107	0.373203	0.798	0.626	2.21801e-102	2	Prr13
1.43809e-106	0.373011	0.705	0.518	3.9001e-102	2	Rhou
3.28967e-106	0.374345	0.7	0.509	8.92159e-102	2	Specc1
5.9254e-106	0.520718	0.753	0.526	1.60697e-101	2	Oaf
1.24638e-105	0.396404	0.587	0.362	3.38019e-101	2	Apol9b
1.81416e-105	0.350961	0.912	0.784	4.92001e-101	2	Rras
6.49615e-105	0.388962	0.58	0.428	1.76176e-100	2	Ndrg1
8.03247e-105	0.366789	0.239	0.124	2.1784e-100	2	Spon2
1.29814e-104	0.323926	0.68	0.516	3.52056e-100	2	Sh3glb2
1.33238e-104	0.359548	0.933	0.867	3.6134e-100	2	Pnrc1
1.35937e-104	0.325454	0.916	0.814	3.6866e-100	2	Tmem134
1.82001e-104	1.11966	0.599	0.4	4.93586e-100	2	Gpha2
1.85207e-104	0.519642	0.569	0.35	5.02281e-100	2	Mgst3
1.86494e-104	0.551868	0.761	0.605	5.05771e-100	2	Irf1
1.5527e-103	0.414841	0.977	0.898	4.21092e-99	2	Rnh1
2.81127e-103	0.436792	0.288	0.117	7.62417e-99	2	Asgr1
3.37193e-102	0.282102	0.34	0.217	9.14467e-98	2	Lrrk2
4.32109e-102	0.346801	0.964	0.887	1.17188e-97	2	Atp6v0e
5.93107e-102	0.59808	0.633	0.497	1.60851e-97	2	Sgk1
1.806e-101	0.306206	0.831	0.691	4.89788e-97	2	Sys1
2.25331e-101	0.345139	0.966	0.908	6.11099e-97	2	Tmem59
2.81337e-101	0.362357	0.867	0.698	7.62986e-97	2	Nt5c
5.99301e-101	0.362145	0.999	0.989	1.6253e-96	2	Itm2b
1.30366e-100	0.361277	0.764	0.615	3.53554e-96	2	Hexa
2.37545e-100	0.310997	0.523	0.375	6.44223e-96	2	Lamb2
5.87576e-100	0.33239	0.868	0.729	1.59351e-95	2	Tpd52l2
8.9728e-100	0.432352	0.658	0.43	2.43342e-95	2	Apol9a
1.15997e-99	0.356402	0.437	0.283	3.14583e-95	2	Slc1a4
1.6436e-99	0.314538	0.874	0.767	4.45744e-95	2	Sdf2
1.98021e-99	0.348714	0.975	0.898	5.37034e-95	2	Arpc3
3.89802e-99	0.896374	0.705	0.607	1.05714e-94	2	Mgp
1.23606e-98	1.04787	0.574	0.288	3.3522e-94	2	Il24
1.25117e-98	0.341152	1	0.993	3.39316e-94	2	H3f3b
3.33065e-98	0.364003	0.761	0.6	9.03272e-94	2	Shisa5
3.43792e-98	0.301433	1	0.996	9.32365e-94	2	Eif1
4.24728e-98	0.494631	0.49	0.336	1.15186e-93	2	Gem
9.26177e-98	0.64806	0.776	0.537	2.51179e-93	2	Cdkn1a
1.06739e-97	0.416406	0.823	0.662	2.89477e-93	2	Trib1
3.28048e-97	0.454537	0.533	0.312	8.89667e-93	2	Usp18
7.16566e-97	0.449849	0.891	0.683	1.94333e-92	2	Pdlim2
2.10938e-96	0.377576	0.517	0.315	5.72065e-92	2	Ctnnal1
2.87722e-96	0.306299	0.689	0.542	7.80302e-92	2	Nudt9
3.68725e-96	0.332822	0.594	0.432	9.99983e-92	2	Taok3
4.36762e-96	0.37479	0.75	0.581	1.1845e-91	2	Eng
1.37588e-95	0.317431	0.595	0.445	3.73139e-91	2	Dnajc21
2.50683e-95	0.279939	0.515	0.355	6.79853e-91	2	Emc9
3.11474e-94	0.345924	0.494	0.334	8.44717e-90	2	Gm1673
4.6669e-94	0.391027	0.995	0.957	1.26566e-89	2	Aprt
5.9579e-94	0.316462	0.782	0.656	1.61578e-89	2	Lrpap1
1.02274e-93	0.762816	0.151	0.069	2.77367e-89	2	Tslp
2.48355e-93	0.250263	0.15	0.054	6.73539e-89	2	Ccdc3
4.372e-93	0.393134	0.708	0.511	1.18569e-88	2	Angptl2
5.48629e-93	0.403261	0.794	0.613	1.48788e-88	2	Scara5
1.44059e-92	0.294312	0.631	0.471	3.90689e-88	2	Fbxo6
3.76943e-92	0.306551	0.87	0.758	1.02227e-87	2	Tmbim4
9.06758e-92	0.392111	0.813	0.708	2.45913e-87	2	Lrp1
1.1173e-91	0.384918	0.77	0.551	3.03011e-87	2	Hacd1
1.30522e-91	0.296332	0.481	0.323	3.53974e-87	2	B4galt5
1.31361e-91	0.285965	0.375	0.21	3.5625e-87	2	Cdc42ep2
6.99115e-91	0.252486	0.436	0.298	1.896e-86	2	Naglu
8.69824e-91	0.384906	0.794	0.643	2.35896e-86	2	Rab3ip
4.59735e-90	0.312906	0.465	0.317	1.2468e-85	2	Baiap2l1
4.65989e-90	0.287441	0.98	0.935	1.26376e-85	2	Scand1
5.29857e-90	0.372894	0.596	0.437	1.43697e-85	2	Twist1
1.21105e-88	0.401935	0.994	0.945	3.28438e-84	2	Anxa5
2.13656e-88	0.538867	0.225	0.117	5.79435e-84	2	Cited1
3.56159e-88	0.274733	0.491	0.357	9.65904e-84	2	Dxo
5.74349e-88	0.332911	0.706	0.535	1.55763e-83	2	Glmp
1.1036e-87	0.361622	0.983	0.925	2.99296e-83	2	Tmed10
2.01875e-87	0.347262	0.815	0.628	5.47485e-83	2	1110008P14Rik
2.4123e-87	0.45315	0.313	0.107	6.54217e-83	2	Gm4610
8.96744e-87	0.28803	0.861	0.764	2.43197e-82	2	Ddrgk1
9.42689e-87	0.680937	0.743	0.526	2.55657e-82	2	Cryab
1.40533e-86	0.317556	0.492	0.332	3.81127e-82	2	Nceh1
[truncated: 12,606 more rows]
