# Supplementary material for: PAX3-FOXO1 dictates myogenic reprogramming and rhabdomyosarcoma identity in endothelial progenitors
Source: Nat Commun. 2023 Nov 15;14:7291. doi: 10.1038/s41467-023-43044-1 (PMC10651858; doi:10.1038/s41467-023-43044-1)
Supplement: Supplementary file 18 — Dataset 17 [file 41467_2023_43044_MOESM18_ESM.xlsx]

## Sheet: Sheet1
Supplementary Data 17 – Clusters from combined TCP, MCP, total muscle, MuSCs, Primary MBs and Tek-Cre;R26-tdTom scRNAseq. Generated using Seurat FindAllMarkers function with "bimod" test (Likelihood-ratio test)
p_val	avg_log2FC	pct.1	pct.2	p_val_adj	cluster	gene
0	3.29488	0.967	0.241	0	0	Scg2
0	2.34073	0.479	0.127	0	0	Prg4
0	2.23049	0.926	0.403	0	0	Ecm1
0	2.16777	0.945	0.448	0	0	Fosb
0	2.14109	0.701	0.14	0	0	Ptn
0	2.03188	0.758	0.321	0	0	Rgcc
0	2.03084	0.967	0.345	0	0	Pmaip1
0	2.00207	0.967	0.536	0	0	Fos
0	1.92739	0.918	0.628	0	0	Btg2
0	1.9137	0.977	0.398	0	0	Emb
0	1.87753	0.653	0.22	0	0	Stc1
0	1.83397	0.948	0.531	0	0	Egr1
0	1.81832	0.794	0.271	0	0	Grem1
0	1.80106	0.807	0.133	0	0	Car11
0	1.76398	0.928	0.226	0	0	Cdh6
0	1.73724	0.901	0.29	0	0	Tcim
0	1.7319	0.979	0.695	0	0	Hspb1
0	1.72774	0.798	0.373	0	0	Atf3
0	1.72076	0.875	0.458	0	0	Zfp36
0	1.7206	0.915	0.556	0	0	Dusp1
0	1.70438	0.921	0.371	0	0	Gas1
0	1.69263	0.889	0.376	0	0	Meg3
0	1.68286	0.881	0.451	0	0	Ier3
0	1.66285	0.679	0.137	0	0	Il1rl1
0	1.62724	0.425	0.089	0	0	Gpha2
0	1.6005	0.975	0.625	0	0	Errfi1
0	1.59814	0.991	0.769	0	0	Jun
0	1.58792	0.912	0.699	0	0	H2-K1
0	1.569	0.983	0.56	0	0	Phlda1
0	1.53962	0.866	0.357	0	0	Tnfaip2
0	1.51269	0.937	0.325	0	0	Aebp1
0	1.49103	0.969	0.763	0	0	Neat1
0	1.46853	0.798	0.406	0	0	Ly6a
0	1.46138	0.732	0.308	0	0	Adamts1
0	1.45752	0.808	0.365	0	0	Hbegf
0	1.44482	0.429	0.116	0	0	1700086L19Rik
0	1.43643	0.92	0.365	0	0	Igfbp4
0	1.42833	0.816	0.494	0	0	Klf4
0	1.42764	0.829	0.249	0	0	Iqgap2
0	1.42126	0.62	0.123	0	0	Slc16a11
0	1.40772	0.917	0.486	0	0	Ckb
0	1.4071	0.965	0.551	0	0	Fgfr1
0	1.40693	0.891	0.502	0	0	Nupr1
0	1.40605	0.754	0.262	0	0	Bhlhe40
0	1.38675	0.57	0.158	0	0	Ccn1
0	1.38263	0.957	0.557	0	0	Capg
0	1.38229	0.581	0.224	0	0	Serpine1
0	1.37783	0.969	0.769	0	0	Junb
0	1.37107	0.559	0.181	0	0	H2-Q7
0	1.36885	0.804	0.306	0	0	4930523C07Rik
0	1.36584	0.724	0.368	0	0	Mgp
0	1.36484	0.969	0.589	0	0	Lgals3
0	1.36095	0.734	0.325	0	0	Nfkbiz
0	1.35811	0.387	0.133	0	0	Gm13889
0	1.34852	0.993	0.845	0	0	Jund
0	1.34546	0.908	0.508	0	0	Pold4
0	1.34411	0.984	0.641	0	0	Cyb5r3
0	1.33249	0.486	0.151	0	0	Pthlh
0	1.31182	0.576	0.229	0	0	Msln
0	1.30471	0.993	0.738	0	0	Cd9
0	1.30256	0.862	0.366	0	0	Igfbp6
0	1.30172	0.875	0.682	0	0	Nfkbia
0	1.2984	0.909	0.542	0	0	Bst2
0	1.298	0.713	0.244	0	0	Pla2g7
0	1.29604	0.733	0.238	0	0	Btbd3
0	1.28074	0.783	0.3	0	0	H2-T23
0	1.25321	0.972	0.458	0	0	Tubb2b
0	1.24954	0.87	0.489	0	0	Csrp1
0	1.24046	0.65	0.109	0	0	Vat1l
0	1.23811	0.965	0.43	0	0	Gas5
0	1.23543	0.335	0.088	0	0	Rgs4
0	1.23313	0.665	0.241	0	0	Vcan
0	1.22899	0.722	0.278	0	0	Alcam
0	1.22873	0.913	0.433	0	0	Fxyd5
0	1.20375	0.784	0.349	0	0	Metrnl
0	1.19973	0.952	0.833	0	0	H2-D1
0	1.18784	0.77	0.443	0	0	Xist
0	1.18342	0.629	0.317	0	0	Timp3
0	1.16891	0.514	0.138	0	0	Sfn
0	1.16787	0.604	0.131	0	0	Rian
0	1.16378	0.909	0.682	0	0	Ier2
0	1.16219	0.763	0.314	0	0	Creb5
0	1.14768	0.493	0.129	0	0	Cxcl14
0	1.14342	0.855	0.315	0	0	Pcdh17
0	1.13653	0.767	0.404	0	0	Filip1l
0	1.13625	0.602	0.129	0	0	Cpm
0	1.12874	0.987	0.503	0	0	Rack1
0	1.12259	0.419	0.073	0	0	Epha3
0	1.10718	0.599	0.244	0	0	Rcan1
0	1.10397	0.446	0.066	0	0	Krt23
0	1.10228	0.806	0.485	0	0	Tm4sf1
0	1.0964	0.855	0.342	0	0	2410006H16Rik
0	1.08965	0.726	0.154	0	0	Scara5
0	1.08912	0.905	0.459	0	0	Pcolce
0	1.08638	0.235	0.048	0	0	Ccn3
0	1.08314	0.523	0.071	0	0	Adgra1
0	1.0823	0.415	0.065	0	0	Npy1r
0	1.08126	0.766	0.275	0	0	Antxr1
0	1.08115	0.632	0.225	0	0	Gprc5a
0	1.08003	0.691	0.519	0	0	Klf2
0	1.07032	0.899	0.691	0	0	Klf6
0	1.06515	0.52	0.175	0	0	Peg10
0	1.05657	0.898	0.366	0	0	AA467197
0	1.04968	0.735	0.331	0	0	Hist1h1c
0	1.03993	0.656	0.319	0	0	Serpine2
0	1.03644	0.989	0.624	0	0	Anxa1
0	1.03576	0.97	0.709	0	0	Crip1
0	1.03563	0.745	0.212	0	0	Barx2
0	1.03358	0.925	0.413	0	0	Selenok
0	1.02807	0.254	0.046	0	0	Krt17
0	1.02289	0.997	0.858	0	0	Ifitm3
0	1.01369	0.52	0.107	0	0	Dbx1
0	1.0093	0.847	0.593	0	0	Zfp36l1
0	1.00929	0.622	0.225	0	0	Gm26532
0	1.00824	0.212	0.022	0	0	Alox15
0	1.00738	0.553	0.193	0	0	Dusp14
0	1.00547	0.812	0.417	0	0	Cdh13
0	1.00503	0.536	0.156	0	0	Gm15772
0	1.00465	0.858	0.547	0	0	Rhob
0	1.00455	0.74	0.393	0	0	Smad7
0	0.998031	0.602	0.139	0	0	Egr2
0	0.990892	0.777	0.418	0	0	Trib1
0	0.988046	0.568	0.291	0	0	Irf1
0	0.985783	1	0.967	0	0	H3f3b
0	0.97926	0.559	0.186	0	0	Tent5a
0	0.969585	0.317	0.061	0	0	Sfrp4
0	0.96252	0.584	0.198	0	0	Fst
0	0.953316	0.546	0.126	0	0	Dsp
0	0.952472	0.999	0.976	0	0	Tpt1
0	0.945129	0.747	0.244	0	0	2200002D01Rik
0	0.943597	0.618	0.298	0	0	Fbxo32
0	0.94344	0.644	0.256	0	0	Isg15
0	0.93758	0.853	0.457	0	0	Msi2
0	0.935331	0.82	0.439	0	0	Hist1h2bc
0	0.935113	0.429	0.126	0	0	AC160336.1
0	0.932626	0.796	0.429	0	0	Dusp6
0	0.929562	0.607	0.198	0	0	St8sia2
0	0.927065	0.683	0.284	0	0	Sparcl1
0	0.926126	0.878	0.346	0	0	Tceal9
0	0.925989	0.744	0.404	0	0	Psmb8
0	0.923806	0.615	0.156	0	0	Cfh
0	0.923569	0.644	0.147	0	0	Dmrta2
0	0.919575	0.989	0.676	0	0	Actg1
0	0.919558	0.672	0.251	0	0	Klf5
0	0.917555	0.629	0.21	0	0	Hspb8
0	0.913683	0.954	0.559	0	0	Pgk1
0	0.904483	0.593	0.15	0	0	Boc
0	0.901195	0.673	0.329	0	0	Sox9
0	0.891579	0.905	0.382	0	0	Micos13
0	0.890497	0.905	0.547	0	0	Ndfip1
0	0.889925	0.92	0.663	0	0	Ier5
0	0.887659	0.481	0.189	0	0	Tnfaip3
0	0.885	0.468	0.169	0	0	Itih5
0	0.883168	0.6	0.192	0	0	Klhdc8a
0	0.876141	0.561	0.119	0	0	Rhbdl2
0	0.873114	0.731	0.288	0	0	Ass1
0	0.868914	0.971	0.736	0	0	Npc2
0	0.866952	0.766	0.423	0	0	Grina
0	0.852944	0.819	0.403	0	0	Slc38a1
0	0.851359	0.779	0.387	0	0	Syne2
0	0.849898	0.549	0.148	0	0	Dbp
0	0.849217	0.664	0.336	0	0	Tob1
0	0.848905	0.7	0.247	0	0	Tut4
0	0.845559	0.77	0.5	0	0	Zfp36l2
0	0.831887	0.739	0.33	0	0	Acsl3
0	0.831025	0.862	0.597	0	0	Jmjd1c
0	0.828583	0.69	0.348	0	0	Prkacb
0	0.828182	0.738	0.468	0	0	Plk2
0	0.827614	0.647	0.234	0	0	Rin2
0	0.827262	0.713	0.322	0	0	Eva1b
0	0.82519	0.497	0.124	0	0	4930579C12Rik
0	0.823721	0.799	0.418	0	0	Sdc2
0	0.821696	0.736	0.335	0	0	Col5a2
0	0.821586	0.431	0.332	0	0	Hilpda
0	0.821225	0.986	0.849	0	0	Hsp90b1
0	0.820609	0.994	0.846	0	0	Pfdn5
0	0.818211	0.628	0.221	0	0	Epdr1
0	0.810856	0.645	0.261	0	0	Col6a1
0	0.80517	0.412	0.08	0	0	Tmem100
0	0.802711	0.439	0.129	0	0	Parm1
0	0.798678	0.431	0.158	0	0	Crispld2
0	0.79554	0.313	0.059	0	0	Anxa8
0	0.791031	0.642	0.173	0	0	Plvap
0	0.790125	0.9	0.683	0	0	Pnrc1
0	0.789148	0.707	0.398	0	0	Spred1
0	0.788536	0.798	0.275	0	0	Bex3
0	0.788057	0.534	0.183	0	0	Wee1
0	0.787577	0.485	0.173	0	0	Cebpd
0	0.780042	0.898	0.582	0	0	Ccdc12
0	0.779366	0.644	0.285	0	0	Sik1
0	0.778893	0.643	0.25	0	0	Rab3ip
0	0.778729	0.956	0.726	0	0	Rabac1
0	0.778083	0.96	0.738	0	0	Ly6e
0	0.776165	0.589	0.168	0	0	Itpr3
0	0.776001	0.859	0.627	0	0	Emp1
0	0.772659	0.744	0.299	0	0	Zfas1
0	0.770407	0.838	0.578	0	0	Ifi27
0	0.769961	0.801	0.434	0	0	Ldhb
0	0.769918	0.464	0.145	0	0	Id4
0	0.768628	0.53	0.252	0	0	Smox
0	0.764587	0.542	0.112	0	0	Prdm12
0	0.7614	0.484	0.088	0	0	Pitx1
0	0.760438	0.345	0.068	0	0	Ryr3
0	0.759367	0.692	0.348	0	0	Pbx1
0	0.758547	0.742	0.438	0	0	Chka
0	0.75799	0.884	0.706	0	0	Clic4
0	0.757782	0.414	0.12	0	0	H2-Q6
0	0.753545	0.7	0.339	0	0	Rcn3
0	0.751222	0.463	0.088	0	0	Nkx2-3
0	0.750605	0.616	0.224	0	0	Etv1
0	0.746275	0.539	0.146	0	0	St6galnac2
0	0.741013	0.278	0.055	0	0	Dbpht2
0	0.739279	0.962	0.916	0	0	B2m
0	0.72996	0.794	0.516	0	0	Pmepa1
0	0.727797	0.865	0.665	0	0	Mcl1
0	0.72724	0.756	0.281	0	0	1110038B12Rik
0	0.726006	0.694	0.254	0	0	tdTomato
0	0.725972	0.797	0.34	0	0	Tmem134
0	0.724864	0.632	0.27	0	0	Creb3l2
0	0.723301	0.735	0.387	0	0	Avpi1
0	0.722049	0.459	0.134	0	0	Zbp1
0	0.720005	0.946	0.451	0	0	Sumo2
0	0.718533	0.364	0.088	0	0	Egr3
0	0.717322	0.95	0.695	0	0	Mbnl2
0	0.710552	0.967	0.482	0	0	Sem1
0	0.710515	0.426	0.074	0	0	Scml2
0	0.710446	0.928	0.728	0	0	Sqstm1
0	0.708729	0.265	0.039	0	0	Cldn23
0	0.706904	0.519	0.152	0	0	Slc37a2
0	0.705199	0.47	0.119	0	0	Fzd1
0	0.703426	0.382	0.07	0	0	Col23a1
0	0.702938	0.718	0.362	0	0	Mxra7
0	0.702519	0.508	0.195	0	0	Pbx3
0	0.701887	0.384	0.087	0	0	Wnt10a
0	0.700661	0.519	0.177	0	0	Lrig1
0	0.70053	0.245	0.056	0	0	Serpinb2
0	0.698933	0.302	0.124	0	0	Gm20186
0	0.697592	0.434	0.224	0	0	Nr4a1
0	0.697466	0.779	0.433	0	0	Rras
0	0.696672	0.497	0.124	0	0	Entpd3
0	0.695507	0.376	0.153	0	0	Calcrl
0	0.694427	0.499	0.112	0	0	Bmp5
0	0.694155	0.529	0.148	0	0	Rhou
0	0.693878	0.445	0.097	0	0	Lrrn3
0	0.690567	0.619	0.222	0	0	Adcy7
0	0.686408	0.724	0.324	0	0	Dapk2
0	0.684683	0.996	0.9	0	0	H3f3a
0	0.684525	0.739	0.385	0	0	Prrx1
0	0.682121	0.709	0.439	0	0	Nfat5
0	0.679541	0.811	0.314	0	0	Cavin3
0	0.678681	0.515	0.168	0	0	Ntn4
0	0.677875	0.489	0.117	0	0	Herc3
0	0.676799	0.676	0.383	0	0	Fam3c
0	0.671496	0.937	0.667	0	0	Bri3
0	0.670603	0.391	0.133	0	0	Prrg4
0	0.670281	0.609	0.274	0	0	Nr2f2
0	0.670009	0.536	0.245	0	0	Ackr3
0	0.667804	0.556	0.223	0	0	Jade1
0	0.667575	0.513	0.199	0	0	Irf7
0	0.663997	0.901	0.435	0	0	Selenof
0	0.663794	0.413	0.1	0	0	Ntn5
0	0.662662	0.415	0.121	0	0	Tbx1
0	0.660846	0.647	0.246	0	0	Hikeshi
0	0.657996	0.571	0.224	0	0	Ocrl
0	0.651656	0.961	0.467	0	0	Elob
0	0.651262	0.624	0.281	0	0	Trps1
0	0.650763	0.599	0.274	0	0	Tanc2
0	0.649894	0.398	0.114	0	0	Has2
0	0.647539	0.656	0.338	0	0	Vamp5
0	0.646204	0.414	0.228	0	0	Slc20a1
0	0.642632	0.964	0.714	0	0	Ptms
0	0.640772	0.528	0.199	0	0	Pde4d
0	0.638783	0.638	0.229	0	0	Tpt1-ps3
0	0.636844	0.458	0.106	0	0	Bmp7
0	0.636486	0.722	0.304	0	0	Selenos
0	0.636176	0.982	0.84	0	0	Gabarap
0	0.633486	0.505	0.136	0	0	Fgf8
0	0.631469	0.823	0.369	0	0	Rtraf
0	0.624937	0.28	0.035	0	0	Adamts15
0	0.623129	0.942	0.45	0	0	Atp6v0c
0	0.622824	0.464	0.127	0	0	Tmem163
0	0.622594	0.702	0.379	0	0	Fndc3b
0	0.621084	0.373	0.078	0	0	Ehd3
0	0.619612	0.387	0.068	0	0	C2
0	0.61847	0.446	0.121	0	0	Ppp1r9a
0	0.61742	0.937	0.646	0	0	Timp2
0	0.616996	0.563	0.173	0	0	Hdgfl3
0	0.616737	0.428	0.125	0	0	Bhlhe41
0	0.61639	0.915	0.665	0	0	Rnh1
0	0.614552	0.677	0.408	0	0	Vgll4
0	0.612014	0.392	0.09	0	0	Perp
0	0.610127	0.93	0.637	0	0	Scand1
0	0.610084	0.417	0.216	0	0	Gxylt2
0	0.608894	0.507	0.125	0	0	Gm12606
0	0.608006	0.352	0.126	0	0	Enho
0	0.607386	0.707	0.316	0	0	Vps28
0	0.606077	0.461	0.138	0	0	Mbnl3
0	0.604916	0.573	0.345	0	0	Rnd3
0	0.604863	0.34	0.052	0	0	Prima1
0	0.604585	0.545	0.199	0	0	Parp8
0	0.603895	0.823	0.505	0	0	Tmed3
0	0.602792	0.616	0.359	0	0	Socs3
0	0.600318	0.488	0.228	0	0	Ank
0	0.599733	0.727	0.485	0	0	Fam133b
0	0.599395	0.621	0.323	0	0	S100a1
0	0.596409	0.554	0.205	0	0	Csad
0	0.589939	0.523	0.151	0	0	Eya2
0	0.588402	0.827	0.381	0	0	Trir
0	0.588216	0.254	0.031	0	0	Scn3a
0	0.584822	0.673	0.35	0	0	Sh3kbp1
0	0.58476	0.73	0.425	0	0	Tnrc6b
0	0.583996	0.551	0.254	0	0	Dhrs3
0	0.583389	0.528	0.266	0	0	Plk3
0	0.582562	0.898	0.663	0	0	Myh9
0	0.581608	0.663	0.348	0	0	Npdc1
0	0.580803	0.486	0.194	0	0	Pcdh19
0	0.579994	0.71	0.326	0	0	Nop53
0	0.579316	0.621	0.253	0	0	2900097C17Rik
0	0.578042	0.325	0.102	0	0	Itgb7
0	0.576801	0.368	0.053	0	0	Scube3
0	0.576524	0.503	0.238	0	0	Psmb9
0	0.576444	0.366	0.105	0	0	F2rl1
0	0.574988	0.503	0.196	0	0	Myo6
0	0.573483	0.503	0.143	0	0	Tfap2c
0	0.572199	0.614	0.258	0	0	Nsd3
0	0.572132	0.65	0.329	0	0	Igsf8
0	0.570494	0.478	0.16	0	0	Mcub
0	0.569717	0.702	0.348	0	0	Cdon
0	0.569244	0.6	0.326	0	0	Ltbp1
0	0.567818	0.71	0.425	0	0	Bag5
0	0.567345	0.481	0.184	0	0	Mylip
0	0.566284	0.615	0.369	0	0	Npepl1
0	0.566039	0.402	0.095	0	0	Meis1
0	0.565926	0.497	0.218	0	0	Specc1
0	0.565666	0.677	0.363	0	0	Pdcd4
0	0.563301	0.803	0.351	0	0	Rab5if
0	0.56312	0.546	0.202	0	0	Plpbp
0	0.562257	0.554	0.252	0	0	Meis2
0	0.560573	0.396	0.089	0	0	Apol9a
0	0.558621	0.602	0.273	0	0	Twsg1
0	0.557518	0.842	0.459	0	0	Arhgdib
0	0.556912	0.703	0.422	0	0	Baiap2
0	0.555915	1	0.978	0	0	Eef1a1
0	0.55579	0.47	0.175	0	0	Dpy19l3
0	0.554449	0.712	0.291	0	0	Snhg1
0	0.554065	0.498	0.207	0	0	Xaf1
0	0.554017	0.459	0.155	0	0	Oasl2
0	0.551329	0.949	0.783	0	0	Map1lc3b
0	0.551243	0.359	0.146	0	0	Cp
0	0.55095	0.614	0.367	0	0	Insig2
0	0.550318	0.354	0.079	0	0	Agtr1a
0	0.550147	0.403	0.11	0	0	Twist1
0	0.548312	0.636	0.381	0	0	Ezr
0	0.547695	0.764	0.451	0	0	Dtnbp1
0	0.546223	0.668	0.347	0	0	Rab5a
0	0.545483	0.61	0.332	0	0	Ctnnbl1
0	0.54505	0.423	0.135	0	0	Pard3b
0	0.54441	0.785	0.536	0	0	Gabarapl2
0	0.543914	0.402	0.079	0	0	Elfn1
0	0.543172	0.394	0.083	0	0	Tfap2a
0	0.543023	0.479	0.176	0	0	Hivep3
0	0.54269	0.79	0.499	0	0	Atraid
0	0.541798	0.933	0.728	0	0	Tmed10
0	0.541784	0.55	0.24	0	0	Htatip2
0	0.541694	0.482	0.189	0	0	Rprd1a
0	0.539435	0.533	0.253	0	0	Lgals3bp
0	0.538277	0.506	0.233	0	0	H2-T22
0	0.536667	0.85	0.601	0	0	Psme1
0	0.536171	0.698	0.443	0	0	Vcl
0	0.535974	0.861	0.338	0	0	Gm28438
0	0.535764	0.416	0.199	0	0	Irgm1
0	0.53464	0.235	0.039	0	0	Hsd17b2
0	0.534336	0.835	0.567	0	0	Tubb2a
0	0.534046	0.358	0.143	0	0	Sorbs2
0	0.532239	0.695	0.424	0	0	Ubr5
0	0.529963	0.575	0.278	0	0	Abhd2
0	0.529557	0.281	0.073	0	0	Gm14636
0	0.52924	0.958	0.664	0	0	Pebp1
0	0.529138	0.505	0.236	0	0	Mfap3l
0	0.528444	0.58	0.32	0	0	Uap1l1
0	0.526772	0.759	0.472	0	0	Sdf2
0	0.526459	0.305	0.082	0	0	Syt7
0	0.525114	0.664	0.394	0	0	Snx9
0	0.524485	0.631	0.289	0	0	Mcrip1
0	0.523066	0.701	0.443	0	0	Cux1
0	0.52293	0.913	0.711	0	0	Tax1bp1
0	0.520811	0.528	0.233	0	0	Ltbp3
0	0.519254	0.518	0.188	0	0	Nbdy
0	0.518728	0.478	0.177	0	0	Kif13a
0	0.518539	0.764	0.41	0	0	Hmgn3
0	0.51797	0.703	0.487	0	0	Nrd1
0	0.513834	0.261	0.067	0	0	Wnt4
0	0.511329	0.468	0.176	0	0	Myo1d
0	0.510307	0.375	0.088	0	0	Adamtsl4
0	0.509318	0.56	0.301	0	0	Ube2h
0	0.509039	0.533	0.233	0	0	Resf1
0	0.508497	0.678	0.431	0	0	Atp13a3
0	0.507707	0.935	0.697	0	0	Ywhaz
0	0.505623	0.538	0.252	0	0	Spsb2
0	0.504522	0.41	0.183	0	0	Msx1
0	0.503577	0.612	0.296	0	0	Ikbip
0	0.503457	0.647	0.291	0	0	Ndufaf8
0	0.502626	0.377	0.105	0	0	Gm37376
0	0.500897	0.446	0.218	0	0	Tmx4
0	0.500345	0.747	0.54	0	0	Clk1
0	0.498715	0.653	0.395	0	0	Mvp
0	0.497971	0.194	0.037	0	0	Gm30692
0	0.497155	0.474	0.235	0	0	Sbno2
0	0.496618	0.544	0.213	0	0	Naxd
0	0.496198	0.769	0.536	0	0	Ypel3
0	0.494569	0.567	0.299	0	0	Ank3
0	0.494124	0.468	0.17	0	0	AC149090.1
0	0.493911	0.427	0.163	0	0	Mical3
0	0.492042	0.573	0.232	0	0	Selenom
0	0.490839	0.272	0.087	0	0	Crabp2
0	0.490052	0.74	0.467	0	0	Tkt
0	0.489299	0.286	0.046	0	0	Gm47316
0	0.488112	0.639	0.356	0	0	Plxnb2
0	0.487746	0.829	0.621	0	0	Spag9
0	0.486928	0.572	0.32	0	0	Tcaf1
0	0.486886	0.676	0.441	0	0	Aff4
0	0.486829	0.414	0.196	0	0	Fam135a
0	0.485707	0.694	0.467	0	0	Myadm
0	0.48533	0.227	0.037	0	0	Homer2
0	0.481956	0.49	0.141	0	0	Hoxa11os
0	0.479031	0.747	0.485	0	0	Sptan1
0	0.47858	0.728	0.342	0	0	Rex1bd
0	0.478157	0.325	0.084	0	0	P3h2
0	0.478034	0.65	0.403	0	0	Fndc3a
0	0.477442	0.41	0.153	0	0	Zbtb10
0	0.475689	0.584	0.364	0	0	Sash1
0	0.475366	0.425	0.133	0	0	Gm49599
0	0.474255	0.495	0.236	0	0	Impact
0	0.473221	0.295	0.054	0	0	Rtl1
0	0.473084	0.376	0.144	0	0	Mmp23
0	0.472865	0.624	0.359	0	0	Usp9x
0	0.471356	0.514	0.233	0	0	Rbms3
0	0.470679	0.537	0.306	0	0	Csrnp1
0	0.470136	0.592	0.354	0	0	Gabarapl1
0	0.469373	0.141	0.023	0	0	AU015791
0	0.468338	0.607	0.294	0	0	Xrcc5
0	0.467012	0.77	0.475	0	0	Mrps33
0	0.466667	0.357	0.167	0	0	Bcl2l11
0	0.465908	0.395	0.124	0	0	Mir22hg
0	0.465714	0.208	0.033	0	0	Fetub
0	0.465628	0.433	0.186	0	0	Plekha5
0	0.465329	0.651	0.424	0	0	Tgfb1
0	0.464232	0.544	0.288	0	0	Gfpt1
0	0.464046	0.898	0.693	0	0	Chmp2a
0	0.463852	0.552	0.233	0	0	Naxe
0	0.463319	0.628	0.374	0	0	Foxn3
0	0.462147	0.875	0.631	0	0	Use1
0	0.461681	0.84	0.692	0	0	Ccnl1
0	0.461625	0.226	0.038	0	0	Gm42793
0	0.460981	0.836	0.644	0	0	Lamp2
0	0.460677	0.393	0.118	0	0	Synpo
0	0.46067	0.409	0.178	0	0	Bcr
0	0.460004	0.715	0.481	0	0	Lima1
0	0.459841	0.921	0.726	0	0	Tmem59
0	0.459783	1	0.984	0	0	Malat1
0	0.459207	0.453	0.183	0	0	Il34
0	0.458971	0.225	0.031	0	0	Sh2d4a
0	0.458681	1	0.968	0	0	Eif1
0	0.457914	0.287	0.041	0	0	Flrt1
0	0.456217	0.415	0.129	0	0	Atn1
0	0.455926	0.949	0.735	0	0	Cox7a2l
0	0.455654	0.159	0.021	0	0	Fxyd3
0	0.455427	0.376	0.149	0	0	Itgb4
0	0.45512	0.325	0.099	0	0	Twist2
0	0.454687	0.493	0.193	0	0	Gm11478
0	0.451153	0.512	0.289	0	0	Cdc42bpa
0	0.450242	0.522	0.277	0	0	Zfp703
0	0.449841	0.543	0.291	0	0	Hspa4l
0	0.449773	0.796	0.532	0	0	Mprip
0	0.448975	0.454	0.152	0	0	C1qtnf12
0	0.448479	0.61	0.359	0	0	Flot1
0	0.448456	0.527	0.254	0	0	Rarg
0	0.448309	0.436	0.229	0	0	Crim1
0	0.445769	0.489	0.256	0	0	Zswim7
0	0.445494	0.317	0.054	0	0	March4
0	0.444992	0.38	0.223	0	0	Osgin1
0	0.444149	0.333	0.084	0	0	Apol9b
0	0.442539	0.55	0.261	0	0	Tax1bp3
0	0.441815	0.443	0.161	0	0	Pax3
0	0.439613	0.348	0.139	0	0	3300005D01Rik
0	0.438659	0.424	0.197	0	0	Fam117b
0	0.437978	0.582	0.353	0	0	Nek7
0	0.437971	0.409	0.156	0	0	Traf1
0	0.437317	0.312	0.109	0	0	Syngr1
0	0.436547	0.461	0.167	0	0	Vasn
0	0.43596	0.49	0.197	0	0	Washc3
0	0.433634	0.547	0.279	0	0	Maged2
0	0.433536	0.585	0.348	0	0	Cyth3
0	0.432246	0.212	0.086	0	0	Kcnk2
0	0.432067	0.609	0.27	0	0	Mrpl58
0	0.431472	0.527	0.296	0	0	Ext1
0	0.431388	0.53	0.289	0	0	Cdkn1b
0	0.431334	0.333	0.12	0	0	Jag1
0	0.431276	0.59	0.327	0	0	Dguok
0	0.430766	0.313	0.066	0	0	Ap1s3
0	0.430669	0.46	0.212	0	0	Foxo3
0	0.430341	0.622	0.409	0	0	Man1a2
0	0.428808	0.873	0.739	0	0	Zfand5
0	0.428094	0.369	0.166	0	0	Rgs3
0	0.427936	0.436	0.177	0	0	Gli3
0	0.427687	0.556	0.323	0	0	Nudt9
0	0.427661	0.447	0.214	0	0	Aff1
0	0.427513	0.22	0.039	0	0	Ptprr
0	0.427209	0.479	0.188	0	0	Gm9794
0	0.424727	0.387	0.118	0	0	Gm43362
0	0.423802	0.469	0.192	0	0	Etl4
0	0.42309	0.942	0.711	0	0	Ube2b
0	0.421336	0.476	0.222	0	0	Maml3
0	0.421238	0.491	0.268	0	0	1700025G04Rik
0	0.421148	0.388	0.175	0	0	Phlpp1
0	0.420895	0.24	0.046	0	0	Ltbp2
0	0.420689	0.38	0.145	0	0	Spint2
0	0.418223	0.357	0.12	0	0	Phactr1
0	0.415928	0.595	0.377	0	0	Sec14l1
0	0.41412	0.364	0.116	0	0	Il17rd
0	0.412591	0.732	0.524	0	0	Ddrgk1
0	0.412251	0.798	0.612	0	0	Tra2a
0	0.411319	0.533	0.286	0	0	Wdfy1
0	0.409271	0.731	0.474	0	0	Ccdc85b
0	0.407969	0.547	0.287	0	0	Sap30l
0	0.407286	0.653	0.448	0	0	Riok3
0	0.406877	0.646	0.43	0	0	Tapbp
0	0.405651	0.374	0.118	0	0	Mettl26
0	0.404212	0.631	0.406	0	0	Lrp10
0	0.40278	0.422	0.166	0	0	Adgra2
0	0.402722	0.438	0.177	0	0	Fam91a1
0	0.402683	0.351	0.108	0	0	Retreg1
0	0.402536	0.371	0.12	0	0	C130089K02Rik
0	0.402491	0.54	0.318	0	0	Nub1
0	0.402013	0.811	0.549	0	0	Nfic
0	0.401792	0.299	0.078	0	0	9330159M07Rik
0	0.40175	0.535	0.311	0	0	Esyt2
0	0.401256	0.388	0.181	0	0	Sesn3
0	0.400889	0.226	0.039	0	0	Vegfd
0	0.399998	0.25	0.038	0	0	Cmya5
0	0.399459	0.53	0.24	0	0	Ptpmt1
0	0.39901	0.567	0.323	0	0	Tanc1
0	0.398862	0.579	0.351	0	0	Frmd6
0	0.396836	0.545	0.22	0	0	Gm47283
0	0.394628	0.657	0.403	0	0	Fcgrt
0	0.394483	0.354	0.155	0	0	Arrdc3
0	0.3944	0.224	0.042	0	0	Gm44080
0	0.393317	0.42	0.165	0	0	Odr4
0	0.393073	0.336	0.105	0	0	Jade2
0	0.392963	0.699	0.459	0	0	Smap1
0	0.392341	0.996	0.958	0	0	Ddx5
0	0.391159	0.548	0.268	0	0	Selenot
0	0.389996	0.455	0.249	0	0	Sh3pxd2b
0	0.388965	0.569	0.313	0	0	Mxra8
0	0.387671	0.48	0.253	0	0	Add3
0	0.387313	0.156	0.037	0	0	Dmp1
0	0.385935	0.428	0.206	0	0	Il3ra
0	0.384689	0.418	0.186	0	0	Crebrf
0	0.384453	0.411	0.208	0	0	Ralgds
0	0.38419	0.378	0.152	0	0	H2-M3
0	0.383771	0.255	0.046	0	0	Itga8
0	0.382475	0.326	0.122	0	0	Chst8
0	0.382423	0.265	0.085	0	0	Kcnj12
0	0.382228	0.533	0.259	0	0	Rtf2
0	0.381526	0.726	0.505	0	0	Reep3
0	0.381161	0.339	0.126	0	0	Wasf1
0	0.381075	0.634	0.442	0	0	Lrpap1
0	0.380795	0.349	0.107	0	0	Mrc2
0	0.380686	0.616	0.384	0	0	Poldip3
0	0.380048	0.218	0.07	0	0	Nfatc2
0	0.379277	0.453	0.204	0	0	Ppp4r3b
0	0.379267	0.245	0.094	0	0	Tnfrsf23
0	0.37876	0.334	0.111	0	0	Mgst2
0	0.378568	0.432	0.246	0	0	Rai14
0	0.37757	0.549	0.319	0	0	Zcchc24
0	0.376621	0.289	0.086	0	0	Pdgfc
0	0.375866	0.318	0.099	0	0	Dusp8
0	0.375504	0.439	0.203	0	0	Slc25a28
0	0.375016	0.229	0.045	0	0	Sec1
0	0.374694	0.53	0.296	0	0	Foxo1
0	0.373533	0.631	0.413	0	0	Rsbn1l
0	0.37314	0.446	0.187	0	0	Rxylt1
0	0.371994	0.531	0.319	0	0	Ttc19
0	0.369277	0.213	0.05	0	0	Lgr4
0	0.369261	0.39	0.203	0	0	Fbxw7
0	0.368922	0.195	0.043	0	0	Gm38211
0	0.368055	0.372	0.154	0	0	Nudt18
0	0.36615	0.641	0.405	0	0	Fibp
0	0.366092	0.35	0.178	0	0	Spry1
0	0.365359	0.324	0.115	0	0	Rassf8
0	0.363715	0.54	0.303	0	0	Cyhr1
0	0.363133	0.238	0.043	0	0	Zmat4
0	0.361302	0.679	0.495	0	0	Stat3
0	0.361281	0.637	0.395	0	0	Mvb12a
0	0.361152	0.419	0.239	0	0	Nedd9
0	0.360646	0.161	0.033	0	0	Adra2a
0	0.360326	0.255	0.066	0	0	Tmem26
0	0.36001	0.393	0.167	0	0	Bvht
0	0.359864	0.485	0.288	0	0	Ufl1
0	0.359073	0.158	0.03	0	0	Asgr1
0	0.358967	0.245	0.049	0	0	Masp1
0	0.358163	0.478	0.195	0	0	Nsmce3
0	0.357881	0.315	0.119	0	0	Cdc14a
0	0.357472	0.413	0.234	0	0	Tbc1d1
0	0.357332	0.356	0.165	0	0	Fam53b
0	0.356662	0.465	0.265	0	0	Gaa
0	0.356028	0.68	0.462	0	0	Trappc6b
0	0.355901	0.772	0.57	0	0	Syf2
0	0.354337	0.37	0.145	0	0	Six2
0	0.354276	0.322	0.162	0	0	Arhgap24
0	0.351463	0.441	0.243	0	0	Iffo2
0	0.351456	0.577	0.347	0	0	Plin3
0	0.350056	0.552	0.347	0	0	Txndc15
0	0.349303	0.239	0.065	0	0	Fam167a
0	0.349023	0.332	0.146	0	0	Rnf125
0	0.348921	0.681	0.464	0	0	Ddx50
0	0.348796	0.484	0.274	0	0	Tnrc18
0	0.348186	0.246	0.079	0	0	Ppfibp2
0	0.347149	0.187	0.036	0	0	Gm12840
0	0.346094	0.355	0.127	0	0	Ro60
0	0.345049	0.289	0.088	0	0	Pkp3
0	0.344314	0.511	0.307	0	0	Sh3glb2
0	0.34378	0.445	0.246	0	0	Fer
0	0.343588	0.288	0.076	0	0	Car5b
0	0.343449	0.339	0.169	0	0	Stom
0	0.343025	0.29	0.095	0	0	Grk3
0	0.34294	0.289	0.085	0	0	Slc49a4
0	0.342666	0.43	0.197	0	0	Erbin
0	0.342477	0.522	0.319	0	0	Sp3
0	0.342019	0.476	0.257	0	0	Rhoq
0	0.341052	0.342	0.138	0	0	Emc9
0	0.340635	0.271	0.067	0	0	Kctd1
0	0.340121	0.341	0.139	0	0	Itpk1
0	0.339273	0.43	0.204	0	0	Ilrun
0	0.338958	0.444	0.236	0	0	Rictor
0	0.3387	0.437	0.2	0	0	Tmem223
0	0.3381	0.357	0.188	0	0	Hivep1
0	0.337561	0.25	0.057	0	0	Larp6
0	0.337333	0.377	0.149	0	0	Retreg2
0	0.335719	0.363	0.167	0	0	Casd1
0	0.335475	0.452	0.212	0	0	Hyi
0	0.335169	0.331	0.152	0	0	Plscr1
0	0.333526	0.274	0.068	0	0	Ptpn13
0	0.333248	0.346	0.162	0	0	Fam129a
0	0.333212	0.367	0.165	0	0	Farp1
0	0.33318	0.387	0.161	0	0	Mir703
0	0.332556	0.386	0.179	0	0	Zdhhc18
0	0.331813	0.401	0.17	0	0	Gm17018
0	0.331189	0.314	0.128	0	0	Plekhg1
0	0.330569	0.181	0.024	0	0	Evpl
0	0.330558	0.224	0.044	0	0	Sox5
0	0.330555	0.258	0.073	0	0	Cxxc4
0	0.32972	0.509	0.305	0	0	Gas2l1
0	0.329208	0.447	0.233	0	0	Nup98
0	0.329029	0.324	0.157	0	0	Dennd4a
0	0.327051	0.357	0.149	0	0	Tent2
0	0.326518	0.273	0.099	0	0	Pkdcc
0	0.326055	0.407	0.178	0	0	Khdrbs3
0	0.325429	0.355	0.132	0	0	Gm15920
0	0.324231	0.274	0.094	0	0	Snai1
0	0.324214	0.33	0.144	0	0	Clcf1
0	0.323269	0.33	0.151	0	0	Mgat5
0	0.322745	0.426	0.197	0	0	Ramac
0	0.321908	0.362	0.162	0	0	Zbtb4
0	0.320061	0.345	0.124	0	0	Ccnq
0	0.319413	0.368	0.192	0	0	Braf
0	0.317808	0.297	0.119	0	0	Marveld1
0	0.317005	0.455	0.252	0	0	Pkd2
0	0.316775	0.208	0.025	0	0	Sp6
0	0.315748	0.219	0.057	0	0	Lepr
0	0.315341	0.184	0.035	0	0	Gm37899
0	0.31495	0.377	0.153	0	0	Gm15427
0	0.314572	0.297	0.093	0	0	Lefty1
0	0.313805	0.388	0.194	0	0	Rmnd5a
0	0.313441	0.328	0.143	0	0	Dennd2a
0	0.312359	0.228	0.063	0	0	Fbln7
0	0.312134	0.4	0.188	0	0	Fuom
0	0.311901	0.376	0.186	0	0	Irf9
0	0.310896	0.418	0.225	0	0	Vwa5a
0	0.309369	0.293	0.097	0	0	Mirg
0	0.306423	0.275	0.101	0	0	Zbtb11os1
0	0.305937	0.397	0.2	0	0	Bcar3
0	0.305165	0.268	0.086	0	0	Ctdspl
0	0.30348	0.353	0.168	0	0	Ntn1
0	0.303191	0.352	0.139	0	0	Gatd1
0	0.302288	0.154	0.033	0	0	Acpp
0	0.301857	0.307	0.118	0	0	Zfp869
0	0.301352	0.291	0.096	0	0	Afap1l2
0	0.300046	0.153	0.026	0	0	H2-T-ps
0	0.29938	0.346	0.146	0	0	Tug1
0	0.298834	0.257	0.07	0	0	Nrbp2
0	0.298281	0.312	0.136	0	0	Exoc3l4
0	0.297062	0.424	0.212	0	0	Mia2
0	0.295137	0.261	0.113	0	0	Pde10a
0	0.294889	0.194	0.036	0	0	D6Ertd527e
0	0.293847	0.296	0.114	0	0	Phf1
0	0.292313	0.304	0.123	0	0	Fam189b
0	0.292153	0.315	0.131	0	0	Cpne8
0	0.292057	0.263	0.094	0	0	Apobr
0	0.29172	0.281	0.109	0	0	Per1
0	0.291068	0.307	0.132	0	0	Dusp16
0	0.290547	0.156	0.028	0	0	Spon2
0	0.290501	0.388	0.199	0	0	Arfgap3
0	0.290427	0.427	0.244	0	0	Rab21
0	0.290217	0.329	0.142	0	0	Gm8430
0	0.290215	0.309	0.126	0	0	Tsix
0	0.290182	0.29	0.123	0	0	Lyst
0	0.289679	0.279	0.097	0	0	Fbxo36
0	0.288247	0.339	0.141	0	0	Mosmo
0	0.287767	0.233	0.067	0	0	Slc30a2
0	0.287172	0.234	0.065	0	0	Hpse
0	0.28687	0.257	0.109	0	0	Slc1a4
0	0.286772	0.158	0.031	0	0	Ghrl
0	0.285187	0.24	0.079	0	0	Dmrt2
0	0.283504	0.315	0.128	0	0	Gpx4-ps2
0	0.282909	0.383	0.19	0	0	Tns2
0	0.281273	0.268	0.128	0	0	Irs2
0	0.280079	0.208	0.077	0	0	Fam214a
0	0.280061	0.185	0.054	0	0	Pygl
0	0.278644	0.38	0.201	0	0	Acadsb
0	0.277373	0.394	0.187	0	0	Czib
0	0.277204	0.209	0.057	0	0	Map2
0	0.276763	0.291	0.117	0	0	Tenm3
0	0.276755	0.207	0.051	0	0	C1qtnf4
0	0.276108	0.335	0.156	0	0	Mmgt2
0	0.275989	0.263	0.084	0	0	Dnm1
0	0.27592	0.341	0.152	0	0	1810026B05Rik
0	0.275194	0.193	0.045	0	0	Apcdd1
0	0.27493	0.209	0.055	0	0	Wnt11
0	0.274493	0.253	0.099	0	0	Prkce
0	0.273995	0.262	0.081	0	0	Col16a1
0	0.272811	0.342	0.145	0	0	Kmt5b
0	0.271651	0.251	0.087	0	0	Gm47586
0	0.27055	0.238	0.068	0	0	Gm37352
0	0.270472	0.243	0.084	0	0	Ephb6
0	0.270074	0.281	0.124	0	0	Rab4a
0	0.269292	0.261	0.093	0	0	Dock5
0	0.267784	0.34	0.155	0	0	Maco1
0	0.267228	0.32	0.136	0	0	Gatd3a
0	0.26644	0.354	0.184	0	0	Parp4
0	0.265993	0.263	0.116	0	0	Gmpr
0	0.265888	0.313	0.145	0	0	Rrm2b
0	0.265572	0.257	0.102	0	0	Rbm47
0	0.265323	0.203	0.068	0	0	Ldb2
0	0.264458	0.238	0.074	0	0	Trpv4
0	0.264422	0.274	0.134	0	0	Slc25a25
0	0.263896	0.147	0.024	0	0	Bmp3
0	0.263802	0.34	0.15	0	0	Gm9616
0	0.263735	0.301	0.147	0	0	Map3k14
0	0.263186	0.224	0.055	0	0	Gm30025
0	0.262212	0.261	0.097	0	0	Slc25a30
0	0.261847	0.282	0.104	0	0	Paxx
0	0.261637	0.148	0.027	0	0	Pax5
0	0.261576	0.342	0.176	0	0	Pcmtd2
0	0.261532	0.254	0.085	0	0	Igf2bp1
0	0.259114	0.329	0.147	0	0	Smim26
0	0.257565	0.307	0.122	0	0	Gm4332
0	0.255783	0.233	0.073	0	0	Adamtsl5
0	0.255423	0.177	0.035	0	0	Gm44417
0	0.255102	0.236	0.09	0	0	Paqr8
0	0.25019	0.252	0.088	0	0	C77080
5.03537e-308	0.42385	0.708	0.477	1.47602e-303	0	Phip
5.9449e-308	0.355647	0.631	0.421	1.74263e-303	0	Kmt2a
2.1853e-307	0.346131	0.301	0.145	6.40576e-303	0	Ahr
3.69669e-307	0.300137	0.359	0.168	1.08361e-302	0	Il18rap
1.25134e-306	0.324611	0.44	0.209	3.66807e-302	0	Kctd17
1.50461e-305	0.310591	0.401	0.243	4.41048e-301	0	Fem1c
1.59981e-305	0.409324	0.826	0.671	4.68952e-301	0	Slc38a2
1.37403e-304	0.361054	0.609	0.318	4.02769e-300	0	Mpc1
1.22672e-303	0.255187	0.321	0.158	3.59588e-299	0	Bcl9l
1.2966e-303	0.321572	0.398	0.193	3.80073e-299	0	Stac2
2.04421e-303	0.295253	0.45	0.265	5.9922e-299	0	Fbxo6
1.6765e-302	0.275404	0.389	0.186	4.91433e-298	0	Ufd1
5.66011e-302	0.400246	0.718	0.505	1.65915e-297	0	Akirin1
1.1582e-301	0.354045	0.724	0.504	3.39503e-297	0	Tmbim4
1.3723e-301	0.421744	0.92	0.69	4.02262e-297	0	Atp6v1f
2.37974e-301	0.337375	0.367	0.17	6.97575e-297	0	Tmem140
5.01368e-301	0.35895	0.752	0.523	1.46966e-296	0	Pura
5.65902e-300	0.255355	0.197	0.056	1.65883e-295	0	Ccbe1
3.9981e-299	0.30044	0.408	0.188	1.17196e-294	0	Mesd
2.4861e-298	0.31082	0.346	0.165	7.28751e-294	0	Kif21a
2.98905e-298	0.288368	0.305	0.138	8.76181e-294	0	Cd109
5.83007e-298	0.278693	0.345	0.152	1.70897e-293	0	4632427E13Rik
1.98304e-297	0.446029	0.799	0.348	5.81289e-293	0	Snu13
5.99562e-296	0.337366	0.624	0.417	1.7575e-291	0	Sertad2
1.3537e-294	0.296508	0.447	0.259	3.96809e-290	0	Tmem106b
4.18111e-294	0.3398	0.521	0.337	1.22561e-289	0	Ifi35
8.12125e-294	0.937581	0.323	0.138	2.38058e-289	0	Ptgs2
1.16327e-293	0.266917	0.143	0.043	3.40989e-289	0	Sema5a
5.27849e-293	0.367575	0.577	0.366	1.54728e-288	0	Hagh
2.50871e-292	0.310881	0.456	0.22	7.35378e-288	0	6820431F20Rik
2.84385e-292	0.35229	0.613	0.425	8.33619e-288	0	Cast
3.50418e-292	0.267649	0.371	0.178	1.02718e-287	0	Ecpas
1.78901e-291	0.25566	0.214	0.085	5.24413e-287	0	Nav3
2.95172e-291	0.420272	0.86	0.625	8.65237e-287	0	P4hb
4.54536e-291	1.49668	0.343	0.089	1.33238e-286	0	Nppb
1.40227e-290	0.420268	0.915	0.653	4.11047e-286	0	Aes
1.63186e-290	0.261487	0.386	0.225	4.78348e-286	0	Lrch3
4.95441e-290	0.440033	0.155	0.042	1.45229e-285	0	Ereg
1.92174e-287	0.341863	0.237	0.083	5.6332e-283	0	Ptges
4.32202e-286	0.31698	0.606	0.429	1.26691e-281	0	Nufip2
1.86178e-285	0.254311	0.275	0.123	5.45743e-281	0	Arhgef5
1.90559e-285	0.424225	0.538	0.398	5.58586e-281	0	Tiparp
1.05728e-284	0.298038	0.471	0.242	3.09921e-280	0	Ptpa
1.56746e-284	0.279149	0.398	0.232	4.5947e-280	0	Fnip1
1.95311e-284	0.326169	0.617	0.452	5.72514e-280	0	Tmbim1
3.15658e-283	0.267571	0.374	0.204	9.25289e-279	0	Tnks1bp1
3.54837e-283	0.442036	0.205	0.051	1.04013e-278	0	Dkk2
4.54208e-283	0.3104	0.295	0.146	1.33142e-278	0	Prkcb
5.3816e-283	0.277985	0.403	0.215	1.57751e-278	0	Agpat2
7.22471e-283	0.309652	0.432	0.217	2.11778e-278	0	Aopep
3.48586e-282	0.252403	0.353	0.195	1.02181e-277	0	Usp33
9.94736e-282	0.39183	0.754	0.581	2.91587e-277	0	S100a13
1.87333e-281	0.488213	0.999	0.928	5.4913e-277	0	Ppia
2.17178e-281	0.319405	0.423	0.213	6.36614e-277	0	Il13ra1
4.42899e-281	0.295606	0.527	0.348	1.29827e-276	0	Lin7c
7.74688e-280	0.407936	0.83	0.564	2.27084e-275	0	1810058I24Rik
2.84027e-279	0.380648	0.585	0.335	8.32568e-275	0	Ece1
1.09745e-278	0.313677	0.347	0.187	3.21695e-274	0	Gpr137b
1.32249e-278	0.30505	0.218	0.078	3.87661e-274	0	Hmcn1
2.61686e-278	0.315431	0.358	0.156	7.6708e-274	0	Hoxa11
1.073e-277	0.282034	0.402	0.197	3.14528e-273	0	Oga
1.07739e-276	0.314353	0.451	0.269	3.15815e-272	0	Slc16a1
1.61455e-274	0.349374	0.46	0.233	4.73274e-270	0	Lhfp
2.07743e-274	0.26796	0.424	0.246	6.08957e-270	0	Tvp23b
2.78374e-274	0.471661	0.406	0.146	8.15996e-270	0	Wwc1
3.19091e-274	0.362171	0.402	0.188	9.35352e-270	0	Rtp4
8.59106e-274	0.301664	0.512	0.329	2.5183e-269	0	Wwc2
3.11704e-273	0.32363	0.476	0.293	9.13699e-269	0	Nagk
2.19126e-272	0.479511	0.502	0.265	6.42323e-268	0	Rgs17
3.28582e-272	0.385027	0.828	0.557	9.63173e-268	0	Ergic3
7.08665e-272	0.343932	0.343	0.156	2.07731e-267	0	Utp14b
7.79913e-272	0.251816	0.358	0.184	2.28616e-267	0	Calcoco1
7.57299e-271	0.383549	0.34	0.203	2.21987e-266	0	Ghr
2.78798e-270	0.405057	0.865	0.626	8.1724e-266	0	Dstn
2.09615e-269	0.320248	0.625	0.475	6.14446e-265	0	Tgoln1
6.75933e-269	0.320813	0.542	0.324	1.98136e-264	0	Afap1
2.62344e-268	0.297021	0.342	0.153	7.69008e-264	0	Morrbid
3.95437e-268	0.307694	0.343	0.172	1.15914e-263	0	Gpx7
7.93462e-268	0.336801	0.394	0.212	2.32588e-263	0	Tap1
1.25124e-267	0.287301	0.542	0.367	3.66777e-263	0	Golph3
1.70769e-267	0.503167	0.499	0.301	5.00574e-263	0	Sdc1
4.00738e-267	0.255715	0.346	0.179	1.17468e-262	0	Kremen1
3.18739e-265	0.467793	0.944	0.735	9.3432e-261	0	Tspo
7.79875e-265	0.279456	0.443	0.277	2.28605e-260	0	Phldb1
9.31589e-264	0.298487	0.564	0.357	2.73077e-259	0	Pja2
7.7851e-262	0.304116	0.448	0.256	2.28205e-257	0	Scn1b
9.40882e-262	0.278588	0.382	0.224	2.75801e-257	0	Tap2
4.37296e-261	0.330566	0.394	0.209	1.28184e-256	0	Dleu2
4.49231e-261	0.401007	0.823	0.526	1.31683e-256	0	Hcfc1r1
5.25544e-261	0.281204	0.233	0.119	1.54053e-256	0	Nr1d1
6.27736e-261	0.325677	0.928	0.788	1.84008e-256	0	Morf4l1
4.08122e-260	0.426201	0.722	0.47	1.19633e-255	0	Bbx
2.37921e-259	0.258187	0.389	0.219	6.97419e-255	0	Fam234a
1.11337e-258	0.327956	0.388	0.213	3.26362e-254	0	Elovl6
1.13106e-258	0.290494	0.538	0.349	3.31548e-254	0	Mapk1ip1l
4.72542e-258	0.363051	0.741	0.53	1.38516e-253	0	Ywhag
5.60233e-257	0.250376	0.314	0.176	1.64221e-252	0	Ndrg3
2.14798e-256	0.327783	0.668	0.458	6.29638e-252	0	Sec31a
4.41744e-256	0.273984	0.448	0.272	1.29489e-251	0	Trim44
3.18503e-255	0.262495	0.401	0.203	9.33629e-251	0	2310009A05Rik
1.38965e-254	0.300524	0.474	0.273	4.07347e-250	0	Ptprs
1.81753e-254	0.302269	0.598	0.407	5.32771e-250	0	Pon2
4.48792e-254	0.353296	0.693	0.401	1.31554e-249	0	Ift43
6.7604e-254	0.303398	0.638	0.476	1.98168e-249	0	Tor1aip1
1.2761e-253	0.313473	0.373	0.211	3.74064e-249	0	Fam107b
1.66669e-253	0.375973	0.624	0.298	4.88556e-249	0	Cenpx
1.76287e-253	0.339707	0.825	0.587	5.16749e-249	0	Nsa2
6.13375e-252	0.443274	0.874	0.423	1.79799e-247	0	Micos10
9.11639e-252	0.339048	0.842	0.64	2.67229e-247	0	Eif4a2
5.3323e-251	0.252975	0.101	0.027	1.56306e-246	0	Sez6
1.98162e-250	0.409026	0.651	0.305	5.80873e-246	0	Cdkn2b
2.08827e-250	0.269171	0.4	0.218	6.12135e-246	0	1500011B03Rik
3.41711e-249	0.251289	0.281	0.132	1.00166e-244	0	Shf
8.33612e-248	0.273719	0.33	0.171	2.44357e-243	0	C1galt1
1.44006e-247	0.280192	0.454	0.272	4.22124e-243	0	Crtap
4.76942e-247	0.405428	0.809	0.584	1.39806e-242	0	Calu
2.0657e-245	0.26805	0.457	0.294	6.05518e-241	0	Acbd5
2.40227e-245	0.257456	0.46	0.29	7.04179e-241	0	Pi4k2a
3.23626e-245	0.308605	0.557	0.359	9.48646e-241	0	Pcbd2
3.28735e-245	0.314282	0.648	0.454	9.6362e-241	0	Phf3
2.24207e-244	0.288821	0.528	0.369	6.57218e-240	0	Chp1
2.32508e-241	0.400683	0.816	0.575	6.81552e-237	0	G3bp2
2.65861e-241	0.290848	0.478	0.32	7.79317e-237	0	Lrp6
1.60575e-240	0.309596	0.552	0.269	4.70694e-236	0	Utp11
1.79719e-240	0.290035	0.464	0.326	5.2681e-236	0	Zranb1
1.16863e-239	0.381575	0.834	0.654	3.42561e-235	0	Nfe2l2
1.78497e-238	0.380671	0.85	0.666	5.23227e-234	0	Cd47
2.11271e-238	0.937316	0.467	0.402	6.19299e-234	0	Fn1
5.94385e-237	0.306896	0.733	0.568	1.74232e-232	0	Ddx6
7.58148e-237	0.350507	0.29	0.092	2.22236e-232	0	Ifi44
2.32336e-236	0.251597	0.419	0.235	6.81047e-232	0	Rab13
2.96263e-236	0.330476	0.601	0.289	8.68437e-232	0	Ciao2b
8.25547e-236	0.371546	0.309	0.107	2.41993e-231	0	Usp18
6.63383e-235	0.263268	0.303	0.153	1.94458e-230	0	Casp4
1.65174e-234	0.321515	0.351	0.193	4.84173e-230	0	Tcf7l1
4.21562e-234	0.351164	0.417	0.264	1.23573e-229	0	Naf1
1.31492e-233	0.326651	0.792	0.617	3.85441e-229	0	Nktr
7.51645e-233	0.365837	0.534	0.248	2.2033e-228	0	Ndn
9.05914e-233	0.35046	0.71	0.505	2.65551e-228	0	Comt
1.15295e-232	0.273022	0.473	0.316	3.37964e-228	0	Stk19
1.49806e-232	0.373643	0.944	0.777	4.39126e-228	0	Rrbp1
6.38223e-232	0.266312	0.235	0.1	1.87082e-227	0	Runx3
5.59323e-231	0.619746	0.175	0.059	1.63954e-226	0	C4b
2.21862e-230	0.399064	0.703	0.457	6.50344e-226	0	Pdlim1
2.29888e-230	0.465599	0.89	0.46	6.7387e-226	0	Selenow
7.86843e-230	0.3085	0.628	0.431	2.30647e-225	0	Acbd3
1.60225e-229	0.494802	0.91	0.416	4.69668e-225	0	Atp5o.1
2.03965e-229	0.297116	0.486	0.306	5.97881e-225	0	Mpg
3.23697e-229	0.281723	0.593	0.392	9.48854e-225	0	Ctdsp2
3.27814e-229	0.356466	0.6	0.332	9.60922e-225	0	Cdk6
3.81553e-229	0.253332	0.443	0.28	1.11845e-224	0	Rc3h2
1.10129e-227	0.599366	0.865	0.579	3.2282e-223	0	Odc1
1.622e-227	0.300021	0.55	0.363	4.75455e-223	0	Nbeal1
2.59289e-227	0.353807	0.133	0.034	7.60052e-223	0	Cited1
9.64892e-227	0.461704	0.802	0.648	2.82839e-222	0	Ifrd1
1.71337e-226	0.326733	0.781	0.536	5.02239e-222	0	Imp3
3.32892e-226	0.32683	0.639	0.413	9.75805e-222	0	Tcf7l2
3.50723e-226	0.302162	0.476	0.236	1.02808e-221	0	Fmc1
1.13846e-225	0.351992	0.489	0.285	3.33716e-221	0	Lgals9
1.42732e-225	0.264063	0.303	0.125	4.1839e-221	0	Baiap2l1
1.72143e-225	0.276077	0.473	0.291	5.04603e-221	0	2310033P09Rik
3.69276e-224	0.384065	0.662	0.462	1.08246e-219	0	Pdlim4
1.11891e-223	0.384558	0.678	0.358	3.27986e-219	0	Six1
3.54722e-223	0.306452	0.559	0.382	1.0398e-218	0	Anxa4
1.18387e-220	0.30181	0.733	0.553	3.47029e-216	0	Sbds
1.48391e-219	0.392934	0.992	0.889	4.34979e-215	0	Myl6
2.19984e-219	0.426551	0.667	0.38	6.4484e-215	0	Ncam1
2.61193e-219	0.391449	0.676	0.438	7.65636e-215	0	Anxa3
7.7406e-218	0.410041	0.838	0.405	2.269e-213	0	Atp5mpl
4.77963e-217	0.294208	0.696	0.52	1.40105e-212	0	Kmt2e
1.53058e-215	0.285425	0.462	0.255	4.48659e-211	0	Bmp1
2.54531e-215	0.274966	0.577	0.396	7.46107e-211	0	Ogdh
3.19497e-215	0.31149	0.433	0.27	9.36541e-211	0	Man2a1
6.2637e-215	0.280307	0.379	0.221	1.83608e-210	0	Tpm3-rs7
8.93705e-214	0.307727	0.539	0.367	2.61972e-209	0	Irf2bp2
2.95357e-213	0.322967	0.569	0.417	8.6578e-209	0	Eea1
4.62125e-212	0.344981	0.849	0.663	1.35463e-207	0	Hdlbp
3.45277e-211	0.400912	0.892	0.666	1.01211e-206	0	Tcf4
4.6998e-211	0.363485	0.51	0.267	1.37765e-206	0	Fut8
2.16436e-209	0.363011	0.496	0.273	6.34439e-205	0	Celf4
4.21094e-209	0.583902	0.119	0.021	1.23435e-204	0	Npy
5.90193e-208	0.554526	0.607	0.386	1.73003e-203	0	Txnip
3.00804e-207	0.279342	0.514	0.344	8.81748e-203	0	Ankrd12
3.69675e-207	0.265937	0.498	0.305	1.08363e-202	0	Btbd7
8.21589e-207	0.269976	0.479	0.28	2.40832e-202	0	Itgb5
4.90505e-206	0.266248	0.486	0.322	1.43782e-201	0	Etnk1
2.90991e-205	0.514979	0.986	0.668	8.52981e-201	0	Cald1
3.1416e-205	0.250383	0.465	0.306	9.20898e-201	0	Sel1l
2.03349e-204	0.321735	0.871	0.716	5.96077e-200	0	Luc7l2
3.34396e-204	0.333846	0.834	0.544	9.80214e-200	0	Ube2i
1.07611e-203	0.31578	0.21	0.071	3.1544e-199	0	Shisal2a
1.61092e-203	0.384025	0.415	0.172	4.72208e-199	0	Rasl10a
5.32023e-203	0.351512	0.887	0.601	1.55952e-198	0	Nenf
5.32944e-203	0.300085	0.578	0.38	1.56222e-198	0	Bmpr2
6.96807e-203	0.352899	0.908	0.66	2.04255e-198	0	Tomm20
2.52276e-202	0.279384	0.582	0.397	7.39496e-198	0	Cenpb
7.10163e-202	0.312249	0.563	0.407	2.0817e-197	0	Klf3
1.47585e-201	0.266206	0.427	0.242	4.32616e-197	0	Cpq
9.34807e-201	0.442453	0.893	0.7	2.7402e-196	0	Tpr
1.01221e-198	0.342822	0.327	0.145	2.9671e-194	0	Ifi47
2.79372e-197	0.273894	0.557	0.394	8.18923e-193	0	Trip11
2.88119e-197	0.283496	0.58	0.446	8.44563e-193	0	Hivep2
2.91376e-197	0.25598	0.224	0.112	8.54112e-193	0	Malt1
3.79044e-195	0.84321	0.327	0.121	1.11109e-190	0	1600025M17Rik
2.00839e-194	0.308522	0.514	0.371	5.8872e-190	0	Klf10
3.86259e-194	0.361147	0.676	0.408	1.13224e-189	0	Lrp1
8.7679e-194	0.25839	0.479	0.294	2.57013e-189	0	Copz2
3.36508e-193	0.260778	0.528	0.344	9.86407e-189	0	Erlec1
6.61425e-193	0.341653	0.99	0.87	1.93883e-188	0	Btf3
1.07573e-190	0.272594	0.425	0.237	3.15329e-186	0	Scrn1
1.1144e-190	0.368007	0.687	0.367	3.26665e-186	0	Prune2
6.13535e-188	0.275005	0.534	0.375	1.79845e-183	0	Slk
8.22211e-188	0.470549	0.959	0.557	2.41015e-183	0	Rbm3
8.81602e-188	0.302412	0.611	0.387	2.58424e-183	0	Wls
9.08089e-188	0.268343	0.502	0.273	2.66188e-183	0	Tut7
1.37233e-187	0.333928	0.735	0.381	4.02271e-183	0	Cops9
7.64553e-187	0.287005	0.645	0.383	2.24113e-182	0	Arl2
9.15227e-187	0.287244	0.749	0.528	2.68281e-182	0	Kdelr1
9.49327e-187	0.285465	0.129	0.032	2.78276e-182	0	F830016B08Rik
1.03162e-186	0.859629	0.56	0.271	3.024e-182	0	Ifi27l2a
5.54499e-186	0.271421	0.63	0.465	1.6254e-181	0	Zbtb7a
5.094e-185	0.26816	0.708	0.544	1.4932e-180	0	Dazap2
6.15588e-184	0.300039	0.306	0.182	1.80447e-179	0	Sema3a
1.31666e-182	0.381216	0.793	0.365	3.85952e-178	0	Cct6a
1.68011e-182	0.276598	0.508	0.355	4.9249e-178	0	Galnt1
2.70111e-182	0.366081	0.947	0.695	7.91776e-178	0	Ssr4
4.54532e-182	0.981735	0.521	0.138	1.33237e-177	0	Wfdc2
1.97871e-181	0.325113	0.27	0.107	5.80021e-177	0	Scn9a
2.61374e-181	0.429102	0.974	0.699	7.66164e-177	0	Emp3
1.72023e-180	0.398106	0.812	0.412	5.04252e-176	0	CT010467.1
7.28447e-180	0.27662	0.352	0.188	2.1353e-175	0	Stat1
1.00991e-178	0.331698	0.54	0.31	2.96035e-174	0	Gpc1
2.74741e-178	0.293539	0.715	0.489	8.05349e-174	0	Cd164
8.72142e-178	0.274802	0.386	0.192	2.55651e-173	0	AI506816
1.10681e-177	0.390863	0.358	0.221	3.24439e-173	0	Gem
2.6489e-177	0.268965	0.583	0.424	7.76473e-173	0	Alkbh5
7.94379e-177	0.250992	0.633	0.451	2.32856e-172	0	Tm9sf2
5.04673e-176	0.278377	0.431	0.283	1.47935e-171	0	Pxdc1
7.54606e-175	0.268132	0.572	0.445	2.21198e-170	0	Por
1.13827e-174	0.557693	0.21	0.077	3.33662e-170	0	Clu
4.79573e-174	0.284857	0.6	0.358	1.40577e-169	0	Efemp2
2.39199e-172	0.25711	0.408	0.194	7.01165e-168	0	Kmt5a
5.596e-172	0.368079	0.99	0.826	1.64036e-167	0	Slc25a3
1.04601e-171	0.356486	0.772	0.365	3.06616e-167	0	Eloc
1.79385e-171	0.271913	0.294	0.164	5.25832e-167	0	Gm17056
3.58196e-171	0.808532	0.629	0.224	1.04998e-166	0	Krt18
1.06661e-170	0.276387	0.674	0.529	3.12657e-166	0	Akap13
1.68804e-170	0.424848	0.266	0.172	4.94814e-166	0	Rgs16
2.62716e-170	0.822448	0.679	0.242	7.701e-166	0	Lgals7
4.61496e-170	0.252421	0.512	0.355	1.35278e-165	0	Aebp2
1.94336e-169	0.41467	0.688	0.448	5.69656e-165	0	H1f0
7.67115e-169	0.582948	0.266	0.125	2.24865e-164	0	Cd55
1.82957e-166	0.255402	0.624	0.461	5.36302e-162	0	March7
4.40433e-165	0.270823	0.711	0.485	1.29104e-160	0	Actr10
3.23433e-164	0.407354	0.869	0.624	9.4808e-160	0	Cd44
4.99324e-164	0.327509	0.876	0.598	1.46367e-159	0	Taf10
1.9839e-163	0.272454	0.7	0.48	5.81542e-159	0	Tpd52l2
2.75066e-163	0.396028	0.883	0.587	8.06301e-159	0	Plec
5.657e-163	0.306567	0.484	0.375	1.65824e-158	0	Nrip1
4.15655e-162	0.404676	0.751	0.629	1.21841e-157	0	Sat1
1.1633e-161	0.256961	0.681	0.523	3.40997e-157	0	Copa
2.5895e-161	0.255949	0.438	0.284	7.59061e-157	0	Prnp
5.64996e-161	0.260003	0.694	0.512	1.65617e-156	0	Nfe2l1
1.44929e-160	0.28939	0.709	0.483	4.24829e-156	0	Golgb1
1.98317e-158	0.342733	0.571	0.331	5.81328e-154	0	Ddit3
3.5397e-158	0.255952	0.626	0.425	1.03759e-153	0	Vezf1
1.04863e-156	0.348091	0.873	0.446	3.07386e-152	0	Ndufb1-ps
2.55198e-156	0.802989	0.784	0.222	7.48063e-152	0	Krt8
5.48678e-156	0.299161	0.578	0.35	1.60834e-151	0	Scd2
9.32175e-156	0.50154	0.284	0.11	2.73249e-151	0	Trem2
4.68052e-155	0.384525	0.226	0.058	1.372e-150	0	Ifi202b
6.03452e-155	0.345722	0.833	0.607	1.7689e-150	0	Sin3b
1.59315e-154	0.252758	0.825	0.635	4.67e-150	0	Tmem50a
1.73345e-154	0.25071	0.534	0.325	5.08128e-150	0	Zfyve21
1.62462e-152	0.526446	0.996	0.805	4.76225e-148	0	S100a6
4.69807e-151	0.269951	0.887	0.696	1.37715e-146	0	Ost4
2.16163e-150	0.302191	0.891	0.718	6.33638e-146	0	Rbms1
5.76296e-150	0.414447	0.524	0.45	1.6893e-145	0	Sgk1
2.82006e-149	0.266912	0.691	0.435	8.26645e-145	0	Pigp
8.62867e-149	0.350559	0.371	0.135	2.52932e-144	0	Col12a1
1.29092e-147	0.260226	0.616	0.442	3.78406e-143	0	Pdia4
1.71124e-145	0.307722	0.88	0.629	5.01617e-141	0	Bag1
4.32427e-145	0.488955	0.499	0.293	1.26757e-140	0	Htra1
4.68372e-144	0.535433	0.56	0.478	1.37294e-139	0	Id1
1.2788e-143	0.362121	0.497	0.236	3.74853e-139	0	Hspa1b
5.27497e-142	0.576064	0.845	0.485	1.54625e-137	0	Timp1
8.76226e-142	0.276919	0.737	0.582	2.56848e-137	0	Ppp1r15a
2.57832e-141	0.253505	0.666	0.497	7.55783e-137	0	Dync1h1
2.80363e-140	0.278936	0.194	0.102	8.21828e-136	0	Bmp2
4.37123e-140	0.295602	0.706	0.359	1.28134e-135	0	Timm23
5.62984e-140	0.370447	0.773	0.372	1.65028e-135	0	Pgam1
5.17287e-139	0.27347	0.791	0.611	1.51632e-134	0	Psme2
7.9686e-139	0.274201	0.401	0.267	2.33583e-134	0	Ldlr
5.53927e-138	0.278996	0.815	0.59	1.62373e-133	0	Vamp8
5.55602e-138	0.302398	0.811	0.59	1.62864e-133	0	Dst
3.78603e-137	0.387053	0.989	0.83	1.1098e-132	0	S100a10
6.98169e-137	0.327836	0.77	0.567	2.04654e-132	0	Ybx3
3.96855e-136	0.408088	0.398	0.29	1.1633e-131	0	Csrp2
4.74864e-135	0.276544	0.864	0.606	1.39197e-130	0	Map1lc3a
6.94845e-133	1.00762	0.409	0.255	2.0368e-128	0	Ccl2
1.10132e-131	0.263607	0.653	0.442	3.22831e-127	0	Mmp14
6.26233e-131	0.26425	0.708	0.526	1.83568e-126	0	Ppp3ca
1.60476e-127	0.336624	0.973	0.792	4.70403e-123	0	Tagln2
5.83651e-126	0.267466	0.494	0.299	1.71086e-121	0	Angptl2
9.33207e-126	0.422088	0.993	0.859	2.73551e-121	0	Vim
4.08837e-123	0.282918	0.701	0.552	1.19842e-118	0	Kras
4.867e-123	0.295439	0.182	0.08	1.42666e-118	0	F3
1.88097e-120	0.307039	0.222	0.115	5.51369e-116	0	Cnr1
1.12492e-119	0.315684	0.465	0.205	3.29749e-115	0	Ppp1r14c
2.54265e-114	0.261738	0.691	0.452	7.45327e-110	0	Ckap4
7.46965e-114	0.530312	0.293	0.244	2.18958e-109	0	Thbs1
1.09205e-112	0.261583	0.859	0.556	3.20111e-108	0	Cnpy2
4.27596e-105	0.49677	0.526	0.36	1.25341e-100	0	S100a4
1.85655e-104	0.256576	0.632	0.378	5.44211e-100	0	Pafah1b3
6.31339e-104	0.90515	0.235	0.143	1.85064e-99	0	Serpinb1a
9.56076e-103	0.284062	0.963	0.807	2.80255e-98	0	Anxa5
2.10215e-98	0.361239	0.914	0.656	6.16203e-94	0	Sdc4
5.06146e-98	0.252281	0.795	0.622	1.48367e-93	0	Rock2
1.06199e-96	0.25526	0.994	0.907	3.11301e-92	0	Itm2b
1.12784e-93	0.693199	0.293	0.09	3.30603e-89	0	Il24
7.48369e-91	0.260566	0.726	0.542	2.19369e-86	0	Slc6a6
1.31293e-90	0.29337	0.919	0.696	3.8486e-86	0	Cstb
5.33542e-88	0.514349	0.102	0.027	1.56397e-83	0	Lcn2
1.24704e-86	0.350803	0.987	0.742	3.65545e-82	0	Sparc
1.65337e-82	0.26563	0.985	0.785	4.84653e-78	0	Ppib
3.15814e-81	0.287464	0.992	0.822	9.25745e-77	0	Eef1b2
6.24124e-75	0.42001	0.349	0.129	1.82949e-70	0	Ifit1
1.3761e-74	0.286679	0.887	0.534	4.03377e-70	0	Tsc22d1
9.25416e-71	0.288629	0.786	0.503	2.71267e-66	0	Map1b
2.59386e-65	0.3299	0.273	0.102	7.60337e-61	0	Ifit3
1.61008e-55	0.447023	0.648	0.375	4.71962e-51	0	Igfbp5
2.24349e-50	0.424383	0.979	0.538	6.57634e-46	0	Spp1
7.61157e-49	0.293783	0.497	0.354	2.23118e-44	0	Plpp3
4.5194e-44	0.304923	0.143	0.072	1.32477e-39	0	Gap43
2.44539e-38	0.347062	0.285	0.17	7.16818e-34	0	Iigp1
0	3.21734	0.516	0.143	0	1	Hist1h2ap
0	2.92516	0.733	0.075	0	1	Ube2c
0	2.76036	0.53	0.084	0	1	Hist1h1b
0	2.66004	0.653	0.071	0	1	Top2a
0	2.63403	0.936	0.236	0	1	Stmn1
0	2.53542	0.724	0.064	0	1	Birc5
0	2.48948	0.88	0.486	0	1	Hmgb2
0	2.39486	0.594	0.034	0	1	Cenpf
0	2.36995	0.847	0.199	0	1	Cks2
0	2.34817	0.992	0.793	0	1	H2afz
0	2.30781	0.929	0.305	0	1	Cks1b
0	2.26591	0.692	0.089	0	1	Cdk1
0	2.21499	0.992	0.775	0	1	Tubb5
0	2.18103	0.973	0.708	0	1	Tuba1b
0	2.17025	0.681	0.072	0	1	Cdc20
0	2.13179	0.608	0.055	0	1	Prc1
0	2.12017	0.684	0.114	0	1	Cenpa
0	2.08736	0.458	0.077	0	1	Hist1h2ae
0	2.06373	0.253	0.018	0	1	2810417H13Rik
0	2.06305	0.818	0.341	0	1	Smc4
0	2.04555	0.997	0.848	0	1	Lgals1
0	2.0262	0.746	0.143	0	1	Smc2
0	1.9772	0.992	0.785	0	1	Hmgb1
0	1.96632	0.897	0.253	0	1	Phgdh
0	1.96369	0.998	0.805	0	1	Ran
0	1.94712	0.98	0.709	0	1	Ranbp1
0	1.94394	0.608	0.043	0	1	Mki67
0	1.93768	0.793	0.095	0	1	Spc24
0	1.91149	0.552	0.047	0	1	Rrm2
0	1.85676	0.844	0.358	0	1	Dut
0	1.84769	0.993	0.731	0	1	Tpm1
0	1.82519	0.638	0.061	0	1	Tpx2
0	1.81936	0.975	0.665	0	1	Mif
0	1.81455	0.986	0.673	0	1	Ppp1r14b
0	1.78674	0.923	0.605	0	1	Tubb4b
0	1.77957	0.636	0.044	0	1	Cdca8
0	1.77726	0.989	0.748	0	1	Anp32b
0	1.74445	0.752	0.236	0	1	H2afx
0	1.73167	0.645	0.045	0	1	Cdca3
0	1.71568	0.859	0.617	0	1	Ube2s
0	1.7063	0.974	0.632	0	1	Snrpd1
0	1.69461	0.865	0.306	0	1	Dctpp1
0	1.69443	0.999	0.902	0	1	Npm1
0	1.68369	0.994	0.889	0	1	Ncl
0	1.67946	0.999	0.908	0	1	Pfn1
0	1.67829	0.997	0.892	0	1	Eif5a
0	1.66865	0.558	0.029	0	1	Ccnb1
0	1.66417	0.967	0.688	0	1	Hspd1
0	1.6632	0.981	0.665	0	1	Prmt1
0	1.66244	0.879	0.531	0	1	Mest
0	1.64899	0.842	0.315	0	1	Nasp
0	1.64407	0.946	0.556	0	1	Eif4ebp1
0	1.64397	0.994	0.871	0	1	Tmsb10
0	1.64064	0.979	0.684	0	1	Nme1
0	1.63354	0.938	0.526	0	1	Cdk4
0	1.61382	0.994	0.788	0	1	Hmgn1
0	1.60885	0.704	0.205	0	1	Ezh2
0	1.6086	0.512	0.027	0	1	Cenpe
0	1.60569	0.929	0.482	0	1	Tmpo
0	1.60323	0.998	0.937	0	1	Ybx1
0	1.6023	0.608	0.042	0	1	Anln
0	1.60081	0.936	0.462	0	1	Dtymk
0	1.60027	0.957	0.62	0	1	Eno1
0	1.59466	0.995	0.762	0	1	Snrpe
0	1.58534	0.996	0.888	0	1	Serbp1
0	1.56868	0.993	0.817	0	1	Pkm
0	1.56677	0.789	0.316	0	1	Tipin
0	1.55943	0.976	0.8	0	1	Ldha
0	1.55685	0.925	0.471	0	1	Hmgn2
0	1.55524	0.706	0.225	0	1	Mthfd2
0	1.55373	0.967	0.679	0	1	Nucks1
0	1.54601	0.938	0.637	0	1	Dek
0	1.54517	0.833	0.317	0	1	Lsm2
0	1.54454	0.6	0.049	0	1	Ccnb2
0	1.54298	0.985	0.804	0	1	Srsf3
0	1.54174	0.993	0.815	0	1	Hspe1
0	1.54128	0.998	0.879	0	1	Txn1
0	1.53219	0.98	0.672	0	1	Cyc1
0	1.52787	0.537	0.021	0	1	Hmmr
0	1.52719	0.986	0.783	0	1	Set
0	1.52642	0.988	0.714	0	1	Polr2f
0	1.52513	0.953	0.589	0	1	Nhp2
0	1.51951	0.997	0.868	0	1	Gapdh
0	1.51689	0.669	0.165	0	1	Atad2
0	1.51502	0.859	0.455	0	1	Tubb6
0	1.51324	1	0.973	0	1	Ptma
0	1.50855	0.997	0.873	0	1	Hint1
0	1.49574	0.987	0.763	0	1	Hnrnpab
0	1.47762	0.963	0.641	0	1	Fkbp3
0	1.47525	0.62	0.367	0	1	Hist1h1e
0	1.47353	0.998	0.904	0	1	Atp5b
0	1.47167	0.842	0.383	0	1	Lsm3
0	1.47116	0.673	0.304	0	1	Marcksl1
0	1.46975	0.829	0.59	0	1	Arl6ip1
0	1.46887	0.845	0.5	0	1	Smc6
0	1.46646	0.96	0.603	0	1	Mrpl12
0	1.46574	0.938	0.609	0	1	Nap1l1
0	1.45958	0.995	0.819	0	1	Cox5a
0	1.45783	0.603	0.051	0	1	Racgap1
0	1.45661	0.97	0.681	0	1	Snrpf
0	1.45596	0.679	0.144	0	1	Tyms
0	1.4556	0.708	0.225	0	1	Dnajc9
0	1.45243	0.701	0.143	0	1	Mcm3
0	1.4513	0.981	0.706	0	1	H2afv
0	1.45035	0.968	0.635	0	1	Lsm4
0	1.44771	0.541	0.042	0	1	Tk1
0	1.44408	0.664	0.129	0	1	Gmnn
0	1.44299	0.993	0.846	0	1	Slc25a5
0	1.44149	0.777	0.232	0	1	Bok
0	1.43797	0.99	0.784	0	1	Snrpg
0	1.43774	0.971	0.646	0	1	Phb2
0	1.43325	0.95	0.574	0	1	Siva1
0	1.43086	0.925	0.497	0	1	Tomm40
0	1.42971	0.837	0.306	0	1	Ddx39
0	1.41358	0.69	0.152	0	1	Rrm1
0	1.41133	0.92	0.667	0	1	Hnrnpa1
0	1.41054	0.921	0.477	0	1	Mrpl18
0	1.4063	0.875	0.477	0	1	Pa2g4
0	1.40366	0.923	0.452	0	1	Lsm6
0	1.40133	0.932	0.611	0	1	Ccnd1
0	1.39927	0.707	0.175	0	1	Hmgb3
0	1.39595	0.978	0.724	0	1	Cct7
0	1.39415	0.952	0.627	0	1	Nudc
0	1.39171	0.969	0.686	0	1	Cycs
0	1.39016	0.934	0.651	0	1	G3bp1
0	1.38567	0.975	0.709	0	1	Mdh2
0	1.38459	0.882	0.488	0	1	Ssrp1
0	1.38245	0.577	0.047	0	1	Knstrn
0	1.38163	0.948	0.721	0	1	Ndufa4
0	1.3794	0.91	0.608	0	1	Hspa9
0	1.37889	1	0.981	0	1	Hsp90ab1
0	1.37887	0.997	0.854	0	1	Cox7a2
0	1.37794	0.996	0.824	0	1	Uqcrq
0	1.37779	0.799	0.483	0	1	Prdx6
0	1.37513	0.843	0.462	0	1	Bub3
0	1.37417	0.978	0.685	0	1	Pdap1
0	1.37276	0.984	0.811	0	1	Snrpb
0	1.37137	0.954	0.705	0	1	Crip2
0	1.36964	0.933	0.575	0	1	Snrpd3
0	1.36941	0.99	0.78	0	1	Atp5g1
0	1.36859	0.964	0.655	0	1	Tcp1
0	1.36533	0.998	0.885	0	1	Cox6c
0	1.36494	0.923	0.536	0	1	Peg3
0	1.36159	0.803	0.362	0	1	Col18a1
0	1.36072	0.8	0.345	0	1	Lyar
0	1.36034	0.96	0.576	0	1	Banf1
0	1.35927	0.996	0.839	0	1	Cox5b
0	1.35802	0.956	0.628	0	1	C1qbp
0	1.35744	0.993	0.821	0	1	Atp5f1
0	1.35711	0.993	0.857	0	1	Cd63
0	1.35664	0.992	0.807	0	1	Uqcr10
0	1.35363	0.528	0.02	0	1	Ccna2
0	1.35244	0.849	0.445	0	1	Fkbp4
0	1.34983	0.879	0.403	0	1	Lsm5
0	1.34931	0.947	0.665	0	1	Bax
0	1.34909	0.988	0.763	0	1	Cct5
0	1.34862	0.792	0.374	0	1	Ccdc34
0	1.34811	0.984	0.831	0	1	Clic1
0	1.34442	0.982	0.703	0	1	Tpi1
0	1.34202	0.936	0.596	0	1	Cnih4
0	1.34082	0.889	0.466	0	1	Lsm8
0	1.33334	0.929	0.549	0	1	Psip1
0	1.33291	0.961	0.651	0	1	Cct3
0	1.33277	0.927	0.675	0	1	Odc1
0	1.33249	0.994	0.87	0	1	Ywhae
0	1.33037	0.993	0.768	0	1	Aprt
0	1.32983	0.998	0.893	0	1	Cox7c
0	1.32944	0.992	0.838	0	1	Atp5a1
0	1.32791	0.741	0.21	0	1	Nt5dc2
0	1.3239	0.955	0.619	0	1	Cacybp
0	1.31979	0.934	0.628	0	1	Hdgf
0	1.31691	0.959	0.745	0	1	Srsf2
0	1.31565	0.983	0.756	0	1	Ppp1ca
0	1.31451	0.852	0.484	0	1	Hmga2
0	1.31412	0.996	0.833	0	1	Slc25a4
0	1.31286	0.987	0.762	0	1	Atpif1
0	1.3115	0.753	0.397	0	1	Pcna
0	1.31142	0.995	0.832	0	1	Psma7
0	1.30949	0.93	0.692	0	1	Esd
0	1.30761	0.87	0.721	0	1	Rbm3
0	1.30666	0.997	0.883	0	1	Eef1g
0	1.3018	0.766	0.389	0	1	Anxa6
0	1.29959	0.993	0.78	0	1	Atp5g3
0	1.29914	0.958	0.67	0	1	Cct8
0	1.29849	0.994	0.898	0	1	Eif4a1
0	1.2984	0.988	0.731	0	1	Timm13
0	1.29813	0.99	0.767	0	1	Dbi
0	1.29698	0.995	0.858	0	1	Cox6b1
0	1.29647	0.989	0.788	0	1	Uqcr11
0	1.29647	0.995	0.87	0	1	Hsp90aa1
0	1.29333	0.978	0.823	0	1	Hnrnpf
0	1.29274	0.743	0.312	0	1	Fscn1
0	1.29229	0.914	0.539	0	1	Naa50
0	1.29106	0.906	0.482	0	1	Erh
0	1.29041	0.996	0.84	0	1	Atp5j2
0	1.28786	0.863	0.427	0	1	Ppa1
0	1.28633	0.505	0.018	0	1	Pbk
0	1.28569	0.891	0.511	0	1	Eif2s1
0	1.28184	0.92	0.538	0	1	Pin1
0	1.28076	0.915	0.562	0	1	Nop58
0	1.28007	0.937	0.564	0	1	Tomm5
0	1.27817	0.499	0.028	0	1	Plk1
0	1.27469	0.849	0.412	0	1	Ak2
0	1.27465	0.98	0.739	0	1	Atp5k
0	1.27294	0.959	0.639	0	1	Stub1
0	1.27202	0.988	0.76	0	1	Prdx2
0	1.27157	0.891	0.495	0	1	Mrpl42
0	1.27081	1	0.954	0	1	Ppia
0	1.27071	0.976	0.741	0	1	Eif3c
0	1.2703	0.857	0.413	0	1	Idh2
0	1.26984	0.995	0.854	0	1	Atp5j
0	1.26883	0.785	0.298	0	1	Rangap1
0	1.26799	0.918	0.508	0	1	Phf5a
0	1.26682	0.997	0.92	0	1	Cfl1
0	1.2662	0.459	0.03	0	1	Spc25
0	1.26522	0.955	0.739	0	1	Srsf7
0	1.26405	0.834	0.367	0	1	Apex1
0	1.26188	0.844	0.393	0	1	Sae1
0	1.26127	0.569	0.091	0	1	Ccne1
0	1.26126	0.971	0.708	0	1	Cct2
0	1.25927	0.987	0.864	0	1	Cnbp
0	1.25873	0.846	0.4	0	1	Nudcd2
0	1.25741	0.989	0.83	0	1	Cox6a1
0	1.25736	0.684	0.155	0	1	Mcm7
0	1.25609	0.973	0.67	0	1	Tomm22
0	1.25538	0.937	0.604	0	1	Ndufab1
0	1.25331	0.566	0.213	0	1	Selenoh
0	1.25096	0.977	0.835	0	1	S100a11
0	1.24894	0.92	0.486	0	1	Rnaseh2c
0	1.2486	0.945	0.652	0	1	Cdv3
0	1.24718	0.936	0.631	0	1	Sdhb
0	1.24532	0.988	0.778	0	1	Cox7b
0	1.2444	0.926	0.871	0	1	Gm10076
0	1.24326	0.992	0.873	0	1	Aldoa
0	1.24279	0.61	0.138	0	1	Mcm6
0	1.24057	0.972	0.699	0	1	Ndufb8
0	1.23983	0.924	0.572	0	1	Glrx5
0	1.23881	0.984	0.719	0	1	Snrpd2
0	1.2387	0.879	0.594	0	1	Nars
0	1.23692	0.993	0.885	0	1	Dynll1
0	1.23674	0.955	0.687	0	1	Cct4
0	1.23656	0.559	0.114	0	1	Psat1
0	1.2364	0.891	0.502	0	1	Cbx5
0	1.23506	0.941	0.603	0	1	Uqcrfs1
0	1.23359	0.975	0.6	0	1	Tpm2
0	1.23129	0.907	0.529	0	1	Trp53
0	1.23065	0.629	0.101	0	1	Lmnb1
0	1.22978	0.996	0.843	0	1	Eef1d
0	1.22808	0.982	0.821	0	1	Anxa2
0	1.22776	0.8	0.312	0	1	Exosc8
0	1.22738	0.995	0.888	0	1	S100a10
0	1.22623	0.81	0.435	0	1	Tuba1c
0	1.22519	0.996	0.908	0	1	Vim
0	1.22462	0.927	0.585	0	1	Emg1
0	1.22401	0.926	0.573	0	1	Abracl
0	1.22288	0.995	0.913	0	1	Calm2
0	1.22277	0.905	0.588	0	1	Rsl1d1
0	1.22226	0.672	0.44	0	1	Jpt1
0	1.22207	0.965	0.624	0	1	Prelid1
0	1.21991	0.496	0.068	0	1	Incenp
0	1.21958	0.999	0.919	0	1	Cox8a
0	1.21865	0.977	0.754	0	1	Ywhaq
0	1.21706	0.666	0.229	0	1	Prkg2
0	1.21558	0.984	0.857	0	1	Tagln2
0	1.21524	0.872	0.485	0	1	Lrrc59
0	1.2137	0.853	0.45	0	1	Impdh2
0	1.21123	0.487	0.039	0	1	Kif23
0	1.21091	0.996	0.913	0	1	Prdx1
0	1.20998	0.999	0.942	0	1	Cox4i1
0	1.20985	0.985	0.807	0	1	Psma3
0	1.20978	0.992	0.894	0	1	Uba52
0	1.20928	0.846	0.446	0	1	Alyref
0	1.20924	0.996	0.828	0	1	Atp5d
0	1.20916	0.956	0.688	0	1	Psmd7
0	1.20506	0.998	0.885	0	1	Eef1b2
0	1.205	0.884	0.455	0	1	Mrpl28
0	1.20337	0.988	0.907	0	1	Hnrnpa2b1
0	1.20284	0.392	0.016	0	1	Nusap1
0	1.20135	0.981	0.732	0	1	Vdac2
0	1.20134	0.991	0.801	0	1	Atp5c1
0	1.19914	0.88	0.49	0	1	Fam162a
0	1.19905	0.807	0.39	0	1	Anp32e
0	1.19694	0.787	0.403	0	1	Nop56
0	1.19688	0.99	0.801	0	1	Psmb6
0	1.19559	0.899	0.593	0	1	Hnrnpd
0	1.19531	0.978	0.757	0	1	Krtcap2
0	1.195	0.374	0.024	0	1	Pclaf
0	1.19493	0.959	0.691	0	1	Arpp19
0	1.1938	0.938	0.592	0	1	Txn2
0	1.19334	0.817	0.373	0	1	Dnajc2
0	1.19251	0.988	0.865	0	1	Hnrnpk
0	1.19229	0.951	0.617	0	1	Eif3d
0	1.19178	0.932	0.576	0	1	Psmc4
0	1.19163	0.978	0.73	0	1	Psmb3
0	1.1913	0.677	0.216	0	1	Orc6
0	1.19064	0.926	0.535	0	1	Sdhd
0	1.18997	0.751	0.246	0	1	Fdps
0	1.18801	0.902	0.807	0	1	Actg1
0	1.1868	0.967	0.677	0	1	Eny2
0	1.18678	0.713	0.632	0	1	Atp5o.1
0	1.18584	0.647	0.092	0	1	Cenpw
0	1.18575	0.921	0.581	0	1	Timm17a
0	1.18303	0.834	0.386	0	1	Snrpa1
0	1.18294	0.988	0.826	0	1	Eif2s2
0	1.18181	0.875	0.471	0	1	Tsen34
0	1.18131	0.429	0.023	0	1	Aurka
0	1.18001	0.834	0.408	0	1	Dpy30
0	1.17996	0.96	0.742	0	1	Tuba1a
0	1.17771	0.925	0.55	0	1	Pfdn6
0	1.17528	0.926	0.598	0	1	Vdac3
0	1.17484	0.948	0.777	0	1	Rtn4
0	1.17439	0.892	0.54	0	1	Prdx4
0	1.17335	0.971	0.684	0	1	Ndufa5
0	1.17285	0.914	0.496	0	1	Cisd1
0	1.1726	0.974	0.709	0	1	Psma4
0	1.16823	0.564	0.049	0	1	Tacc3
0	1.16811	0.996	0.876	0	1	S100a6
0	1.16782	0.953	0.7	0	1	Rbm8a
0	1.16775	0.908	0.489	0	1	Mrpl13
0	1.1666	0.943	0.691	0	1	Sf3b2
0	1.16462	0.974	0.774	0	1	Fkbp1a
0	1.16459	0.952	0.651	0	1	Ddx39b
0	1.16415	0.736	0.265	0	1	Dnmt1
0	1.16337	0.958	0.656	0	1	Psma6
0	1.16317	0.986	0.799	0	1	Emp3
0	1.16285	0.75	0.367	0	1	Gars
0	1.16187	0.849	0.446	0	1	Pdlim7
0	1.1618	0.508	0.03	0	1	Kif22
0	1.16057	0.713	0.337	0	1	Asns
0	1.16022	1	0.988	0	1	Actb
0	1.15862	0.935	0.676	0	1	Tnfrsf12a
0	1.15854	0.93	0.594	0	1	Ndufb6
0	1.15757	0.532	0.122	0	1	Fam111a
0	1.15694	0.879	0.511	0	1	Rad21
0	1.15599	0.73	0.263	0	1	Hat1
0	1.15595	0.918	0.59	0	1	Rbbp7
0	1.15529	0.637	0.223	0	1	Usp1
0	1.15454	0.61	0.177	0	1	Lig1
0	1.15446	0.899	0.527	0	1	Immt
0	1.15405	0.955	0.753	0	1	Atf4
0	1.154	0.993	0.813	0	1	Rbx1
0	1.15282	0.791	0.392	0	1	Nolc1
0	1.15244	0.969	0.808	0	1	Sh3glb1
0	1.15153	0.503	0.076	0	1	Hells
0	1.15093	0.959	0.657	0	1	Pdcd5
0	1.15024	0.985	0.834	0	1	Uqcrb
0	1.14895	0.987	0.785	0	1	Nedd8
0	1.1487	0.999	0.936	0	1	Naca
0	1.14723	0.406	0.025	0	1	Fbxo5
0	1.14676	0.993	0.895	0	1	Pabpc1
0	1.14621	0.957	0.68	0	1	Txnl1
0	1.14577	0.995	0.804	0	1	Ndufb9
0	1.1448	0.971	0.66	0	1	Vdac1
0	1.14473	0.982	0.772	0	1	Psmb2
0	1.14178	0.929	0.585	0	1	Glrx3
0	1.14093	0.935	0.596	0	1	Uqcrc1
0	1.1399	0.992	0.821	0	1	Ndufa2
0	1.1372	0.953	0.688	0	1	Ptges3
0	1.13715	0.978	0.747	0	1	Psma2
0	1.13647	0.946	0.637	0	1	Ndufs2
0	1.1361	0.915	0.608	0	1	U2af1
0	1.13438	0.884	0.586	0	1	Srsf6
0	1.13252	0.957	0.676	0	1	Zfp706
0	1.13208	0.901	0.547	0	1	Phlda3
0	1.13095	0.414	0.016	0	1	Aurkb
0	1.12857	0.462	0.036	0	1	Clspn
0	1.12791	0.985	0.749	0	1	Ndufb7
0	1.12735	0.704	0.532	0	1	Pgam1
0	1.12726	0.924	0.629	0	1	Tsn
0	1.12658	0.958	0.645	0	1	Sf3b5
0	1.12412	0.942	0.732	0	1	Sfpq
0	1.12368	0.998	0.898	0	1	Uqcrh
0	1.12301	0.842	0.467	0	1	Actn1
0	1.12188	0.98	0.763	0	1	Swi5
0	1.12099	0.959	0.775	0	1	Eif3a
0	1.12072	0.873	0.505	0	1	Ebna1bp2
0	1.12072	0.993	0.858	0	1	Ppib
0	1.1179	0.729	0.316	0	1	Srm
0	1.11743	0.976	0.679	0	1	Pfdn1
0	1.11701	0.756	0.273	0	1	Vars
0	1.11684	0.872	0.472	0	1	Ssbp1
0	1.11647	0.7	0.612	0	1	Atp5md
0	1.1159	0.697	0.234	0	1	Rfc3
0	1.11449	0.623	0.193	0	1	Shmt2
0	1.10834	0.956	0.65	0	1	Mrpl20
0	1.10767	0.966	0.796	0	1	Tpm4
0	1.10705	0.721	0.318	0	1	Ociad2
0	1.10574	0.848	0.459	0	1	Fbl
0	1.10547	0.871	0.464	0	1	Txnl4a
0	1.10543	0.525	0.055	0	1	Lockd
0	1.1052	0.937	0.637	0	1	Psmc6
0	1.10485	0.938	0.656	0	1	Metap2
0	1.10473	0.952	0.652	0	1	Eif1ax
0	1.10455	0.973	0.724	0	1	Ndufc2
0	1.10309	0.861	0.496	0	1	Smc3
0	1.10153	0.901	0.6	0	1	Hnrnpm
0	1.10106	0.83	0.37	0	1	Pcbp4
0	1.10093	0.934	0.706	0	1	Eif6
0	1.10078	0.94	0.588	0	1	Cops6
0	1.10039	0.932	0.559	0	1	Eif3l
0	1.09955	0.91	0.642	0	1	Nop10
0	1.09765	0.966	0.773	0	1	Ssb
0	1.09759	0.769	0.338	0	1	Gar1
0	1.09604	0.957	0.651	0	1	Psmb5
0	1.09542	0.993	0.902	0	1	Myl12a
0	1.09504	0.882	0.557	0	1	Smc1a
0	1.09208	0.837	0.459	0	1	Ndufa12
0	1.09179	0.753	0.253	0	1	Popdc3
0	1.09091	0.917	0.528	0	1	Samm50
0	1.0903	0.984	0.77	0	1	Pebp1
0	1.08954	0.84	0.403	0	1	Mrto4
0	1.0875	0.906	0.617	0	1	Raly
0	1.08713	0.932	0.627	0	1	Psmb7
0	1.08712	0.903	0.56	0	1	Gspt1
0	1.08699	0.971	0.723	0	1	Psmd8
0	1.08659	0.952	0.647	0	1	Ndufs6
0	1.08583	0.835	0.442	0	1	Mrps6
0	1.08456	0.979	0.722	0	1	Ndufc1
0	1.08408	0.904	0.535	0	1	Eif4e2
0	1.08401	0.975	0.72	0	1	Eif3i
0	1.07866	0.99	0.83	0	1	Eif3h
0	1.07826	0.88	0.542	0	1	Cbx1
0	1.07771	0.51	0.029	0	1	Asf1b
0	1.07731	0.782	0.352	0	1	Idh3a
0	1.07628	0.983	0.759	0	1	Tbca
0	1.076	0.629	0.23	0	1	Dkc1
0	1.07585	0.718	0.313	0	1	Ahsa2
0	1.07429	0.885	0.506	0	1	Mbd3
0	1.07379	0.646	0.179	0	1	Ppil1
0	1.07298	0.999	0.947	0	1	Hspa8
0	1.07125	0.856	0.52	0	1	Cnn2
0	1.07092	0.928	0.625	0	1	Zyx
0	1.07006	0.896	0.579	0	1	Psma1
0	1.06853	0.891	0.554	0	1	Denr
0	1.06792	0.966	0.845	0	1	Ctsl
0	1.06709	0.929	0.664	0	1	Atp5l
0	1.06668	0.88	0.487	0	1	Mrpl15
0	1.06587	0.95	0.729	0	1	Park7
0	1.06386	0.754	0.357	0	1	Lars
0	1.06292	0.959	0.661	0	1	Zcrb1
0	1.06278	0.934	0.595	0	1	Mrpl51
0	1.06249	0.981	0.733	0	1	Ndufb5
0	1.06138	0.796	0.35	0	1	Ak6
0	1.06124	0.893	0.49	0	1	Psmd13
0	1.06073	0.733	0.251	0	1	Ruvbl2
0	1.06003	0.88	0.502	0	1	Smarcc1
0	1.05958	0.867	0.546	0	1	Anapc5
0	1.05579	0.905	0.541	0	1	Chchd1
0	1.05491	0.989	0.799	0	1	Smdt1
0	1.05469	0.844	0.487	0	1	Klhdc2
0	1.05339	0.896	0.497	0	1	Npm3
0	1.05316	0.971	0.697	0	1	Psmc3
0	1.05276	0.944	0.642	0	1	Psmc5
0	1.05152	0.807	0.406	0	1	Bin1
0	1.05138	0.866	0.535	0	1	Rbbp4
0	1.05133	0.97	0.743	0	1	Manf
0	1.05118	0.872	0.543	0	1	Commd3
0	1.0509	0.94	0.606	0	1	Mrpl17
0	1.04962	0.851	0.489	0	1	Nes
0	1.04919	0.513	0.069	0	1	Dbf4
0	1.0474	0.965	0.709	0	1	Psmd4
0	1.04739	0.988	0.802	0	1	Ndufa7
0	1.04706	0.978	0.748	0	1	Tma7
0	1.04698	0.998	0.943	0	1	Chchd2
0	1.04675	0.973	0.735	0	1	Pomp
0	1.04667	0.907	0.643	0	1	Fubp1
0	1.04651	0.817	0.417	0	1	Rars
0	1.04648	0.623	0.319	0	1	Aars
0	1.04624	0.683	0.542	0	1	Cct6a
0	1.04618	0.951	0.712	0	1	Hnrnpc
0	1.04514	0.862	0.525	0	1	Thoc7
0	1.04489	0.9	0.59	0	1	Mlf2
0	1.0447	0.988	0.811	0	1	Psmb1
0	1.04385	0.87	0.458	0	1	Stip1
0	1.04347	0.873	0.554	0	1	Strap
0	1.04209	0.884	0.611	0	1	Rdx
0	1.04196	0.823	0.38	0	1	Ap1s1
0	1.0417	0.843	0.471	0	1	Mrps17
0	1.04135	0.845	0.474	0	1	Higd1a
0	1.04107	0.506	0.034	0	1	Bub1b
0	1.04004	0.919	0.573	0	1	Psmc2
0	1.0395	0.918	0.619	0	1	Rnf7
0	1.03908	0.939	0.624	0	1	Mrps14
0	1.03801	0.984	0.765	0	1	Psmb4
0	1.03756	0.996	0.87	0	1	Atp5h
0	1.03644	0.94	0.688	0	1	Plec
0	1.0364	0.932	0.614	0	1	Tmem14c
0	1.03535	0.851	0.515	0	1	Gtf2a2
0	1.03486	0.891	0.536	0	1	Magoh
0	1.03467	0.857	0.42	0	1	Dnajc15
0	1.03401	0.935	0.608	0	1	Psma5
0	1.03387	0.894	0.551	0	1	Anapc11
0	1.03321	0.868	0.46	0	1	Mrpl21
0	1.03321	0.681	0.243	0	1	Rfc2
0	1.03263	0.932	0.571	0	1	Polr2j
0	1.03257	0.708	0.367	0	1	Slc29a1
0	1.02986	0.917	0.609	0	1	Psmd12
0	1.02886	0.986	0.855	0	1	Lmna
0	1.02858	0.936	0.623	0	1	Gtf2h5
0	1.02855	0.961	0.681	0	1	Ndufs7
0	1.02847	0.956	0.832	0	1	Eif5
0	1.02805	0.85	0.455	0	1	Ssna1
0	1.02802	0.9	0.603	0	1	Hspa4
0	1.02758	0.894	0.514	0	1	Psmd6
0	1.02722	0.913	0.637	0	1	Dnajc8
0	1.02701	0.894	0.597	0	1	Ywhah
0	1.02695	0.902	0.635	0	1	Eprs
0	1.02687	0.933	0.578	0	1	Mrpl54
0	1.02584	0.582	0.1	0	1	Rfc5
0	1.02541	0.979	0.723	0	1	Pgls
0	1.02534	0.998	0.913	0	1	Btf3
0	1.02518	0.93	0.603	0	1	Ssr2
0	1.02489	0.832	0.498	0	1	Pnn
0	1.02389	0.974	0.819	0	1	Arf1
0	1.02355	0.86	0.432	0	1	Emc8
0	1.02352	0.933	0.647	0	1	Cdc37
0	1.02345	0.921	0.595	0	1	Ndufa10
0	1.02339	0.946	0.611	0	1	Polr2e
0	1.02217	0.789	0.4	0	1	Dazap1
0	1.0221	0.869	0.515	0	1	Psmd2
0	1.02136	0.973	0.808	0	1	Hnrnpa3
0	1.02087	0.797	0.395	0	1	Trim28
0	1.01896	0.903	0.624	0	1	Hnrnpdl
0	1.01726	0.879	0.484	0	1	Elof1
0	1.01688	0.93	0.592	0	1	Bola2
0	1.01632	0.924	0.57	0	1	Mrps16
0	1.01519	0.981	0.793	0	1	D8Ertd738e
0	1.01511	0.594	0.112	0	1	Rfc4
0	1.01438	0.961	0.679	0	1	Tmem258
0	1.01402	0.745	0.284	0	1	Coq7
0	1.01343	0.629	0.153	0	1	Pmf1
0	1.01246	0.91	0.677	0	1	Srrm1
0	1.01174	0.896	0.576	0	1	Cox17
0	1.01137	0.919	0.665	0	1	Pfdn2
0	1.01105	0.921	0.583	0	1	Aco2
0	1.01056	0.865	0.541	0	1	Ewsr1
0	1.0085	0.782	0.432	0	1	Rbm17
0	1.00794	0.983	0.741	0	1	Uqcc2
0	1.00669	0.845	0.441	0	1	Pkig
0	1.00643	0.841	0.431	0	1	Nudt21
0	1.00538	0.852	0.454	0	1	Brix1
0	1.00487	0.858	0.508	0	1	Eif3b
0	1.00476	0.656	0.235	0	1	Nxt1
0	1.00463	0.749	0.304	0	1	Timm50
0	1.00454	0.852	0.458	0	1	Nsmce1
0	1.00438	0.839	0.511	0	1	Vasp
0	1.00331	0.928	0.559	0	1	Mrpl57
0	1.00303	0.999	0.976	0	1	Ftl1
0	1.00296	0.959	0.693	0	1	Mrpl33
0	1.00267	0.962	0.767	0	1	Pcbp1
0	1.00259	0.986	0.804	0	1	Tomm7
0	1.00235	0.944	0.707	0	1	Eif5b
0	1.00127	0.947	0.711	0	1	Morf4l2
0	0.998352	0.934	0.733	0	1	Rbm25
0	0.998029	0.724	0.334	0	1	Rbmxl1
0	0.996975	0.875	0.568	0	1	Rexo2
0	0.995293	0.94	0.645	0	1	Sf3b6
0	0.994819	0.439	0.228	0	1	Hist1h4d
0	0.994702	0.683	0.531	0	1	Eloc
0	0.994641	0.835	0.479	0	1	Supt16
0	0.994276	0.945	0.636	0	1	Ndufv2
0	0.994222	0.932	0.632	0	1	Nol7
0	0.991886	0.884	0.533	0	1	Polr2c
0	0.990493	0.926	0.725	0	1	Rheb
0	0.99039	0.538	0.035	0	1	Cenpm
0	0.9902	0.97	0.809	0	1	Hnrnpu
0	0.989992	0.984	0.802	0	1	Eif3e
0	0.989869	0.933	0.65	0	1	Eif3g
0	0.989696	0.955	0.717	0	1	Vcp
0	0.989196	0.994	0.947	0	1	Eef2
0	0.989055	0.792	0.429	0	1	Ilf2
0	0.988536	0.691	0.287	0	1	Bzw2
0	0.988211	0.961	0.688	0	1	Taf10
0	0.988134	0.876	0.582	0	1	Glud1
0	0.986228	0.875	0.599	0	1	Prpf40a
0	0.985853	0.867	0.488	0	1	Psmd14
0	0.985671	0.923	0.566	0	1	Ndufs8
0	0.985654	0.88	0.507	0	1	Bola3
0	0.985433	0.544	0.071	0	1	Mcm5
0	0.984996	0.93	0.598	0	1	Mrpl14
0	0.984981	0.913	0.558	0	1	Slirp
0	0.982558	0.916	0.592	0	1	Grpel1
0	0.980158	0.909	0.644	0	1	Scaf11
0	0.979365	0.922	0.639	0	1	Eif4h
0	0.97897	0.833	0.442	0	1	Pycr2
0	0.978808	0.96	0.696	0	1	Ndufa8
0	0.977217	0.447	0.116	0	1	Sox11
0	0.976904	0.747	0.505	0	1	Cnn3
0	0.976217	0.903	0.534	0	1	Mrpl34
0	0.975496	0.746	0.322	0	1	Snrnp40
0	0.975408	0.801	0.378	0	1	Stoml2
0	0.975228	0.956	0.751	0	1	Bzw1
0	0.975165	0.982	0.752	0	1	Ndufb10
0	0.975066	0.958	0.693	0	1	Eif3m
0	0.975053	0.968	0.742	0	1	Tomm20
0	0.974857	0.854	0.484	0	1	Utp3
0	0.974481	0.946	0.621	0	1	Timm8b
0	0.974452	0.701	0.248	0	1	Cmc2
0	0.974204	0.438	0.018	0	1	Ckap2l
0	0.97388	0.911	0.603	0	1	Tecr
0	0.973779	0.992	0.836	0	1	Eif3k
0	0.973692	0.902	0.655	0	1	Ppig
0	0.972991	0.828	0.509	0	1	Lrrfip1
0	0.972847	0.975	0.715	0	1	Ndufa11
0	0.972742	0.868	0.546	0	1	Cbx3
0	0.972696	0.916	0.55	0	1	Ndufv1
0	0.972489	0.988	0.857	0	1	Pcbp2
0	0.972392	0.735	0.354	0	1	Ppid
0	0.971808	0.749	0.394	0	1	Srpk1
0	0.970922	0.796	0.394	0	1	Ddx1
0	0.970733	0.932	0.652	0	1	Rer1
0	0.969809	0.984	0.814	0	1	Gnb2
0	0.969755	0.817	0.502	0	1	Bcas2
0	0.969728	0.968	0.713	0	1	St13
0	0.968615	0.981	0.821	0	1	Bsg
0	0.968394	0.976	0.769	0	1	Polr1d
0	0.968249	0.683	0.535	0	1	Snu13
0	0.967227	0.512	0.096	0	1	Rpa2
0	0.966315	0.532	0.06	0	1	Mad2l1
0	0.966298	0.894	0.644	0	1	Smarca5
0	0.96607	0.426	0.032	0	1	Ckap2
0	0.96591	0.697	0.49	0	1	Timm23
0	0.965514	0.912	0.625	0	1	1110004F10Rik
0	0.963916	0.707	0.272	0	1	Rpa3
0	0.963641	0.96	0.75	0	1	Capns1
0	0.963479	0.931	0.609	0	1	Ehd4
0	0.963027	0.783	0.39	0	1	Tars
0	0.962241	0.987	0.841	0	1	Arf5
0	0.961884	0.812	0.531	0	1	Txnrd1
0	0.961308	0.98	0.763	0	1	Mrpl52
0	0.960306	0.849	0.45	0	1	Galk1
0	0.960068	0.996	0.886	0	1	Slc25a3
0	0.959567	0.644	0.277	0	1	Scx
0	0.958361	0.417	0.025	0	1	Kif20b
0	0.957753	0.99	0.815	0	1	Edf1
0	0.957027	0.879	0.544	0	1	Eif4a3
0	0.956231	0.934	0.729	0	1	1810037I17Rik
0	0.955941	0.912	0.568	0	1	Ube2m
0	0.955281	0.953	0.749	0	1	Sept7
0	0.953547	0.744	0.414	0	1	Wdr43
0	0.952985	0.856	0.464	0	1	Ccdc124
0	0.952965	0.803	0.485	0	1	Wbp11
0	0.952656	0.95	0.765	0	1	Pdia6
0	0.951505	0.883	0.544	0	1	Cfdp1
0	0.9514	0.916	0.594	0	1	Uqcrc2
0	0.950852	0.638	0.198	0	1	Tubg1
0	0.950775	0.915	0.583	0	1	Rala
0	0.950023	0.864	0.585	0	1	Ccnd3
0	0.949176	0.872	0.503	0	1	Pgp
0	0.948651	0.985	0.871	0	1	Arpc2
0	0.947936	0.67	0.268	0	1	Tcof1
0	0.946372	0.499	0.044	0	1	Diaph3
0	0.946133	0.681	0.258	0	1	Uchl3
0	0.945799	0.839	0.508	0	1	Zwint
0	0.94575	0.881	0.644	0	1	Ube2i
0	0.945365	0.768	0.362	0	1	Actl6a
0	0.945288	0.48	0.043	0	1	Uhrf1
0	0.945177	0.915	0.732	0	1	Tpm3
0	0.943737	0.587	0.132	0	1	Dynlt1f
0	0.943428	0.802	0.445	0	1	Srsf1
0	0.943361	0.905	0.559	0	1	Rwdd1
0	0.942252	0.892	0.562	0	1	Emc6
0	0.941958	0.78	0.36	0	1	Snrpa
0	0.941644	0.779	0.466	0	1	Sptssa
0	0.941389	0.853	0.575	0	1	Ube2k
0	0.940047	0.935	0.605	0	1	Ndufs4
0	0.93999	0.849	0.46	0	1	Mrps12
0	0.939721	0.994	0.842	0	1	Ndufa13
0	0.938565	0.958	0.762	0	1	Tpr
0	0.938037	0.951	0.754	0	1	Serpinh1
0	0.937833	0.984	0.832	0	1	Eif3f
0	0.937694	0.881	0.591	0	1	Acin1
0	0.93766	0.856	0.513	0	1	Luc7l3
0	0.93727	0.789	0.431	0	1	Nsmce4a
0	0.936592	0.959	0.773	0	1	Arhgdia
0	0.936056	0.693	0.386	0	1	Rasa1
0	0.935808	0.954	0.671	0	1	Tmem167
0	0.935759	0.908	0.601	0	1	Sec11a
0	0.935105	0.839	0.494	0	1	Dcun1d5
0	0.933674	0.733	0.357	0	1	Ppm1g
0	0.93328	0.732	0.289	0	1	Pole3
0	0.932818	0.761	0.417	0	1	Tsg101
0	0.93204	0.832	0.505	0	1	Mtch2
0	0.931497	0.838	0.561	0	1	Gnl3
0	0.931334	0.997	0.927	0	1	Myl6
0	0.931175	0.979	0.795	0	1	Sfr1
0	0.931088	0.973	0.761	0	1	Sec61b
0	0.930981	0.937	0.669	0	1	Gpi1
0	0.930972	0.741	0.455	0	1	Hprt
0	0.930243	0.731	0.343	0	1	Eef1e1
0	0.928666	0.961	0.73	0	1	Reep5
0	0.92828	0.548	0.12	0	1	Hirip3
0	0.928214	0.832	0.439	0	1	Cttn
0	0.927512	0.819	0.538	0	1	Polr2m
0	0.927212	0.831	0.476	0	1	Sars
0	0.927065	0.809	0.412	0	1	Hacd1
0	0.926831	0.799	0.38	0	1	Ruvbl1
0	0.926799	0.998	0.948	0	1	Oaz1
0	0.926775	0.875	0.609	0	1	Eif4g1
0	0.926674	0.547	0.2	0	1	Hjurp
0	0.926112	0.997	0.88	0	1	Atp5e
0	0.925534	0.94	0.662	0	1	Fam104a
0	0.925412	0.845	0.46	0	1	Acp1
0	0.92499	0.596	0.167	0	1	Topbp1
0	0.924757	0.868	0.503	0	1	Psmd1
0	0.923776	0.931	0.65	0	1	Ndufb2
0	0.923689	0.556	0.095	0	1	Mns1
0	0.923598	0.487	0.072	0	1	Dhfr
0	0.923213	0.716	0.324	0	1	Ddx27
0	0.922536	0.712	0.357	0	1	Mpp6
0	0.92213	0.766	0.368	0	1	Fh1
0	0.921428	0.863	0.556	0	1	Syncrip
0	0.921266	0.8	0.431	0	1	Rab34
0	0.920856	0.946	0.644	0	1	Mrpl30
0	0.920645	0.865	0.561	0	1	Anp32a
0	0.920571	0.673	0.563	0	1	Gm28438
0	0.920546	0.623	0.271	0	1	Eps8
0	0.920305	0.896	0.612	0	1	Zc3h15
0	0.920253	0.706	0.308	0	1	Mtap
0	0.919627	0.937	0.655	0	1	Mrps24
0	0.919145	0.939	0.645	0	1	Ube2l3
0	0.918675	0.735	0.32	0	1	2810004N23Rik
0	0.918365	0.95	0.764	0	1	Mtdh
0	0.917574	0.907	0.636	0	1	Dnaja2
0	0.916688	0.895	0.58	0	1	Sept11
0	0.915383	0.726	0.671	0	1	Sumo2
0	0.915331	0.704	0.33	0	1	Rad50
0	0.914874	0.731	0.3	0	1	Ncaph2
0	0.914297	0.9	0.575	0	1	Mydgf
0	0.914289	0.846	0.482	0	1	Sdhc
0	0.91418	0.62	0.234	0	1	Sms
0	0.913378	0.94	0.733	0	1	Sumo1
0	0.913225	0.846	0.516	0	1	Hnrnpr
0	0.913006	0.781	0.413	0	1	Ahsa1
0	0.912908	0.856	0.544	0	1	Ghitm
0	0.912728	0.936	0.62	0	1	Aimp1
0	0.910987	0.739	0.375	0	1	Gmps
0	0.910947	0.916	0.589	0	1	Cfl2
0	0.910709	0.955	0.712	0	1	Spcs1
0	0.910548	0.978	0.857	0	1	Eif4g2
0	0.910163	0.849	0.508	0	1	Paics
0	0.909885	0.719	0.334	0	1	Atic
0	0.909254	0.687	0.275	0	1	Ciapin1
0	0.908458	0.8	0.447	0	1	Bud31
0	0.908049	0.856	0.618	0	1	H2afy
0	0.907842	0.969	0.699	0	1	Cox14
0	0.907359	0.716	0.388	0	1	Ube2e3
0	0.907268	0.826	0.44	0	1	Psmd3
0	0.907003	0.787	0.399	0	1	Akr1b3
0	0.906134	0.881	0.594	0	1	Arl6ip5
0	0.905996	0.791	0.479	0	1	Gtpbp4
0	0.90588	0.886	0.546	0	1	Ube2n
0	0.905832	0.341	0.011	0	1	Aspm
0	0.905232	0.595	0.149	0	1	Tmem97
0	0.904422	0.913	0.714	0	1	Srsf11
0	0.904238	0.876	0.525	0	1	Lsm12
0	0.903629	0.76	0.385	0	1	Hsd17b12
0	0.902437	0.698	0.342	0	1	Arhgef2
0	0.902132	0.951	0.784	0	1	Prrc2c
0	0.901896	0.765	0.35	0	1	Myg1
0	0.901345	0.914	0.617	0	1	Map2k2
0	0.901184	0.874	0.516	0	1	Nono
0	0.90101	0.643	0.241	0	1	Ccdc58
0	0.900736	0.858	0.489	0	1	Cops5
0	0.90047	0.96	0.705	0	1	Pgk1
0	0.899979	0.479	0.032	0	1	Cenph
0	0.899672	0.817	0.48	0	1	Dynll2
0	0.898422	0.757	0.436	0	1	Smchd1
0	0.897709	0.922	0.593	0	1	Suclg1
0	0.897613	0.801	0.429	0	1	Chchd3
0	0.89728	0.632	0.261	0	1	Thyn1
0	0.895783	0.888	0.57	0	1	Dph3
0	0.895602	0.826	0.486	0	1	Arpc5l
0	0.895144	0.76	0.443	0	1	Baz1b
0	0.894254	0.844	0.515	0	1	Carhsp1
0	0.89416	0.898	0.555	0	1	Bcl7c
0	0.893286	0.985	0.862	0	1	Anxa5
0	0.893006	0.934	0.609	0	1	Ptov1
0	0.892965	0.945	0.673	0	1	Sin3b
0	0.892207	0.861	0.504	0	1	Hras
0	0.891899	0.947	0.661	0	1	Taldo1
0	0.891482	0.852	0.484	0	1	Ola1
0	0.89067	0.459	0.076	0	1	Ank1
0	0.889861	0.964	0.769	0	1	Akr1a1
0	0.889784	0.826	0.461	0	1	Snrpb2
0	0.889437	0.878	0.625	0	1	Ybx3
0	0.889191	0.734	0.429	0	1	Cd82
0	0.888938	0.93	0.627	0	1	Mdh1
0	0.888196	0.858	0.532	0	1	Eif4e
0	0.888038	0.786	0.421	0	1	Usp14
0	0.887897	0.773	0.422	0	1	Ddx46
0	0.887545	0.941	0.747	0	1	Prkar1a
0	0.886616	0.77	0.399	0	1	Mybbp1a
0	0.88621	0.997	0.962	0	1	Gnas
0	0.886167	0.935	0.66	0	1	H2afj
0	0.885421	0.803	0.415	0	1	Pbdc1
0	0.88523	0.854	0.474	0	1	Pepd
0	0.884808	0.696	0.589	0	1	Atp5mpl
0	0.883918	0.629	0.297	0	1	Rrs1
0	0.883328	0.943	0.703	0	1	Cd44
0	0.883309	0.987	0.866	0	1	Sub1
0	0.882597	0.746	0.407	0	1	Ube2j2
0	0.882532	0.857	0.536	0	1	Xrn2
0	0.882166	0.681	0.315	0	1	Magohb
0	0.882037	0.804	0.497	0	1	Zranb2
0	0.881629	0.274	0.056	0	1	Nrk
0	0.881409	0.795	0.434	0	1	Tmem126a
0	0.880139	0.807	0.445	0	1	Smarca4
0	0.879651	0.725	0.333	0	1	Prpf19
0	0.879396	0.701	0.309	0	1	Tmem70
0	0.879315	0.804	0.447	0	1	Tardbp
0	0.879202	0.743	0.337	0	1	Coro1c
0	0.879141	0.981	0.809	0	1	Gpx4
0	0.878654	0.787	0.404	0	1	Timm10
0	0.878591	0.474	0.086	0	1	Fen1
0	0.878562	0.735	0.34	0	1	Sf3a3
0	0.878009	0.789	0.416	0	1	Mrpl35
0	0.877824	0.937	0.65	0	1	Tbcb
0	0.877816	0.963	0.764	0	1	Rab2a
0	0.876774	0.816	0.445	0	1	Dap
0	0.875701	0.684	0.343	0	1	Hdac2
0	0.875539	0.608	0.192	0	1	Pold2
0	0.874467	0.732	0.32	0	1	Clns1a
0	0.872841	0.503	0.099	0	1	Mcm2
0	0.872566	0.894	0.564	0	1	Ddb1
0	0.872165	0.74	0.333	0	1	Wdr18
0	0.870611	0.668	0.291	0	1	Clcn5
0	0.869494	0.82	0.466	0	1	Nap1l4
0	0.869232	0.803	0.472	0	1	Sumo3
0	0.868257	0.968	0.719	0	1	Ubxn1
0	0.868138	0.78	0.455	0	1	Esf1
0	0.867563	0.736	0.393	0	1	Mettl9
0	0.867492	0.811	0.47	0	1	Adss
0	0.867321	0.604	0.336	0	1	Hpf1
0	0.867274	0.93	0.631	0	1	Ssu72
0	0.867129	0.939	0.694	0	1	Tmem234
0	0.866705	0.923	0.625	0	1	Ostc
0	0.866651	0.692	0.385	0	1	Oaf
0	0.866422	0.397	0.028	0	1	Cdkn3
0	0.866169	0.445	0.032	0	1	Dlgap5
0	0.865878	0.98	0.807	0	1	Mrfap1
0	0.865723	0.765	0.37	0	1	Dap3
0	0.865146	0.385	0.013	0	1	Kif11
0	0.864962	0.801	0.393	0	1	Mrpl2
0	0.863857	0.949	0.724	0	1	Capzb
0	0.863327	0.791	0.521	0	1	H1f0
0	0.862776	0.791	0.437	0	1	Taf1d
0	0.862599	0.821	0.442	0	1	Pafah1b3
0	0.862264	0.807	0.539	0	1	Purb
0	0.861018	0.929	0.708	0	1	Chd4
0	0.860113	0.866	0.518	0	1	Commd1
0	0.859754	0.805	0.459	0	1	Wdr1
0	0.859684	0.928	0.623	0	1	Ndufb3
0	0.859506	0.745	0.449	0	1	Rnf187
0	0.859368	1	0.978	0	1	Fau
0	0.859219	0.862	0.509	0	1	Ilk
0	0.859017	0.686	0.288	0	1	Gcsh
0	0.858752	0.935	0.633	0	1	Tmem256
0	0.858726	0.631	0.216	0	1	Sqle
0	0.857621	0.862	0.548	0	1	Hsd17b10
0	0.857328	0.657	0.302	0	1	Soat1
0	0.856895	0.37	0.018	0	1	Mis18bp1
0	0.856857	0.702	0.619	0	1	Micos10
0	0.855712	0.783	0.425	0	1	Kpnb1
0	0.85568	0.774	0.459	0	1	Cisd2
0	0.855657	0.811	0.453	0	1	Ndufa9
0	0.855273	0.844	0.543	0	1	Pbrm1
0	0.855201	0.842	0.542	0	1	Ktn1
0	0.854717	0.653	0.293	0	1	Fhl2
0	0.854265	0.705	0.311	0	1	Srrt
0	0.853949	0.668	0.322	0	1	Ckap5
0	0.852613	0.919	0.732	0	1	Kif5b
0	0.851615	0.789	0.419	0	1	Rnps1
0	0.851379	0.922	0.657	0	1	Mtch1
0	0.851079	0.86	0.525	0	1	Polr2k
0	0.850202	0.406	0.02	0	1	Kif20a
0	0.84957	0.859	0.511	0	1	Cyth2
0	0.8494	0.89	0.609	0	1	Sarnp
0	0.849078	0.786	0.458	0	1	Ctcf
0	0.848527	0.995	0.884	0	1	Gng5
0	0.848382	0.651	0.238	0	1	Aimp2
0	0.848212	0.54	0.143	0	1	Hist1h4i
0	0.848091	0.577	0.279	0	1	Pttg1
0	0.84691	0.822	0.488	0	1	Pcmt1
0	0.846625	0.831	0.512	0	1	Khdrbs1
0	0.846366	0.564	0.261	0	1	Glipr2
0	0.845879	0.693	0.312	0	1	Hspa14
0	0.845309	0.88	0.546	0	1	Srp19
0	0.845277	0.472	0.056	0	1	Plk4
0	0.843872	0.884	0.53	0	1	Slc25a39
0	0.843794	0.832	0.487	0	1	Ccar1
0	0.843193	0.936	0.707	0	1	Spcs2
0	0.843169	0.702	0.298	0	1	Eif1ad
0	0.843088	0.952	0.835	0	1	Fus
0	0.84161	0.793	0.416	0	1	Gstp1
0	0.841336	0.75	0.383	0	1	Cdc123
0	0.841173	0.726	0.339	0	1	Nans
0	0.841098	0.996	0.945	0	1	Calm1
0	0.840442	0.845	0.511	0	1	Tmem147
0	0.840416	0.631	0.284	0	1	Ndufaf4
0	0.840233	0.496	0.08	0	1	Cenpq
0	0.84017	0.927	0.62	0	1	Ap2s1
[truncated: 11,130 more rows]
