# Supplementary material for: PAX3-FOXO1 dictates myogenic reprogramming and rhabdomyosarcoma identity in endothelial progenitors
Source: Nat Commun. 2023 Nov 15;14:7291. doi: 10.1038/s41467-023-43044-1 (PMC10651858; doi:10.1038/s41467-023-43044-1)
Supplement: Supplementary file 19 — Dataset 18 [file 41467_2023_43044_MOESM19_ESM.xlsx]

## Sheet: Sheet1
Supplementary Data 18 – CellMarker Augmented 2021 terms from cluster 8. Generated with Enrichr, which uses a Fisher exact test and reports multiple testing-corrected and uncorrected values
Term	Overlap	P-value	Adjusted P-value	Odds Ratio	Combined Score	Genes
Mesenchymal Stem cell:Amniotic Fluid	34/97	1.25e-34	1.29e-32	31.6199	2468.28	CD274;SLFN5;SAMD9L;SP100;NLRC5;TNFAIP3;DDX60;IFIT3;IFIH1;LGALS3;CASP4;NFKBIZ;CASP1;GBP2;B2M;GBP3;GSDMD;ANXA1;MLKL;DTX3L;SP110;TAP1;IFI44;NMI;PARP14;PARP9;PARP12;PSMB8;TAPBP;PSMB9;KLF6;ZNFX1;IRF1;OAS3
Prostate Stem cell:Prostate	34/97	1.25e-34	1.29e-32	31.6199	2468.28	CD274;SLFN5;SAMD9L;SP100;NLRC5;TNFAIP3;DDX60;IFIT3;IFIH1;LGALS3;CASP4;NFKBIZ;CASP1;GBP2;B2M;GBP3;GSDMD;ANXA1;MLKL;DTX3L;SP110;TAP1;IFI44;NMI;PARP14;PARP9;PARP12;PSMB8;TAPBP;PSMB9;KLF6;ZNFX1;IRF1;OAS3
Serous Acinar cell:Salivary Gland	34/97	1.25e-34	1.29e-32	31.6199	2468.28	CD274;SLFN5;SAMD9L;SP100;NLRC5;TNFAIP3;DDX60;IFIT3;IFIH1;LGALS3;CASP4;NFKBIZ;CASP1;GBP2;B2M;GBP3;GSDMD;ANXA1;MLKL;DTX3L;SP110;TAP1;IFI44;NMI;PARP14;PARP9;PARP12;PSMB8;TAPBP;PSMB9;KLF6;ZNFX1;IRF1;OAS3
Muller Glia Precursor cell:Retina	34/97	1.25e-34	1.29e-32	31.6199	2468.28	CD274;SLFN5;SAMD9L;SP100;NLRC5;TNFAIP3;DDX60;IFIT3;IFIH1;LGALS3;CASP4;NFKBIZ;CASP1;GBP2;B2M;GBP3;GSDMD;ANXA1;MLKL;DTX3L;SP110;TAP1;IFI44;NMI;PARP14;PARP9;PARP12;PSMB8;TAPBP;PSMB9;KLF6;ZNFX1;IRF1;OAS3
Myometrial Stem cell:Myometrium	34/97	1.25e-34	1.29e-32	31.6199	2468.28	CD274;SLFN5;SAMD9L;SP100;NLRC5;TNFAIP3;DDX60;IFIT3;IFIH1;LGALS3;CASP4;NFKBIZ;CASP1;GBP2;B2M;GBP3;GSDMD;ANXA1;MLKL;DTX3L;SP110;TAP1;IFI44;NMI;PARP14;PARP9;PARP12;PSMB8;TAPBP;PSMB9;KLF6;ZNFX1;IRF1;OAS3
Cancer Stem cell:Myometrium	34/97	1.25e-34	1.29e-32	31.6199	2468.28	CD274;SLFN5;SAMD9L;SP100;NLRC5;TNFAIP3;DDX60;IFIT3;IFIH1;LGALS3;CASP4;NFKBIZ;CASP1;GBP2;B2M;GBP3;GSDMD;ANXA1;MLKL;DTX3L;SP110;TAP1;IFI44;NMI;PARP14;PARP9;PARP12;PSMB8;TAPBP;PSMB9;KLF6;ZNFX1;IRF1;OAS3
Cancer Stem-Like cell:Oral Cavity	34/97	1.25e-34	1.29e-32	31.6199	2468.28	CD274;SLFN5;SAMD9L;SP100;NLRC5;TNFAIP3;DDX60;IFIT3;IFIH1;LGALS3;CASP4;NFKBIZ;CASP1;GBP2;B2M;GBP3;GSDMD;ANXA1;MLKL;DTX3L;SP110;TAP1;IFI44;NMI;PARP14;PARP9;PARP12;PSMB8;TAPBP;PSMB9;KLF6;ZNFX1;IRF1;OAS3
Epithelial cell:Corneal Epithelium	30/98	1.24e-28	1.11e-26	25.536	1640.87	CSRNP1;SAMD9L;SP100;UBA7;NLRC5;TNFAIP3;TAPBPL;SAT1;ZFP36L2;ZFP36;CASP4;NFKBIZ;CASP1;GBP2;B2M;JUNB;GBP3;SP110;DUSP1;FOS;KLF2;PSMB9;ISG20;NFKBIA;ELF1;KLF6;OAS2;IRF1;FOSB;IRF9
M1 macrophage:Lung	30/101	3.44e-28	2.75e-26	24.4533	1546.34	RTP4;SAMD9L;CXCL9;UBA7;IFI35;TAPBPL;IFIT3;ICAM1;IFIH1;CCRL2;DHX58;CASP4;TNFSF10;CASP1;LGALS9;GBP2;B2M;GBP3;RSAD2;MX1;TAP1;IFI44;PARP9;PSMB9;CXCL10;OAS2;IRF1;IRF2;IRF9;TLR2
Decidual cell:Blood	28/97	5.41e-26	3.89e-24	23.3488	1358.4	CSRNP1;SAMD9L;SP100;PFKFB3;CEBPD;TNFAIP3;SAT1;ICAM1;IFIH1;LGALS3;ZFP36;CASP4;NFKBIZ;TNFSF10;CASP1;GBP2;JUNB;GBP3;ANXA1;DUSP1;TAP1;PARP9;PARP12;TAPBP;NFKBIA;KLF6;OAS3;IRF9
Interstitial cell:Dorsolateral Prefrontal Cortex	24/96	8.38e-21	5.48e-19	18.9535	876.187	RTP4;SAMD9L;SP100;DTX3L;UBA7;SP110;IFI35;TAPBPL;NMI;PARP9;PSMB8;PSMB9;IFIH1;CASP4;IRF2;CASP1;TNFSF10;PSME1;PSME2;IDNK;GBP2;B2M;MYD88;GBP3
Basal cell:Undefined	21/100	1.12e-16	6.71e-15	14.9788	550.146	GRN;ANXA1;CEBPD;TAP1;IFI35;KLF4;SAT1;IFIT3;PARP12;PSMB8;ICAM1;LGALS3;CASP4;CASP1;TSPO;GBP2;B2M;RIN2;IRF9;IL13RA1;GBP3
Hair Follicle cell:Hair Follicle	20/99	1.35e-15	7.46e-14	14.2245	487.035	PLVAP;SAMD9L;SP100;CFH;UBA7;DTX3L;NLRC5;TAPBPL;ZFP36;OAS2;IRF1;CASP4;TNFSF10;CASP1;LGALS9;XAF1;GBP2;GBP4;ENG;GBP3
Endometrial Stem cell:Uterus	20/100	1.66e-15	8.52e-14	14.046	478.024	IFITM3;GSDMD;BATF2;GRN;TNFAIP2;TNFAIP3;IFI35;PARP12;PML;ICAM1;TAPBP;HELZ2;NFKBIA;PARP10;LGALS3;ZFP36;CLDN23;JUNB;MYD88;ENG
Cancer Stem cell:Endometrium	19/100	2.31e-14	1.11e-12	13.1405	412.623	GSDMD;SAMD9L;ANXA1;VWA5A;FOS;DDX60;PARP14;SAT1;CP;WFDC2;PSMB8;LGALS3;KLF6;CASP4;NFKBIZ;LCN2;CASP1;TLR3;GBP3
Microglial cell:Embryonic Prefrontal Cortex	37/472	1.17e-13	5.26e-12	4.93308	146.892	BTG2;SP100;GRN;PLVAP;CEBPD;NAA20;TREM2;SAT1;ZFP36L2;PSMB10;C2;ZFP36;SPRED1;RNF213;LAMP2;CASP1;STOM;B2M;JUNB;IL13RA1;EGR1;JUN;DUSP1;FOS;MEIS2;KLF2;TAPBP;BST2;NFKBIA;DAB2;ELF1;KLF6;GNB4;FOSB;IRF8;RIN2;ITM2B
Mesenchymal Stem cell:Umbilical Cord Blood	18/99	2.5e-13	1.06e-11	12.4133	360.194	SAMD9L;SP100;UBA7;NLRC5;IFI44;TAPBPL;PSMB8;ZFP36;OAS2;DHX58;CASP4;CASP1;LGALS9;GBP2;B2M;IRF9;ENG;GBP3
Myoepithelial cell:Undefined	17/100	3.65e-12	1.38e-10	11.4074	300.443	SP100;ANXA1;TNFAIP3;NFKBIA;IFIH1;LGALS3;ZFP36;KLF5;KRT17;OAS3;CASP4;NFKBIZ;TNFSF10;ANXA8;GBP2;JUNB;GBP3
Cancer Stem cell:Peripheral Blood	17/100	3.65e-12	1.38e-10	11.4074	300.443	SP100;ANXA1;DTX3L;KRT23;DDX60;PARP14;PARP9;KLF4;IFIH1;PRRG4;LGALS3;KLF5;CASP4;NFKBIZ;LCN2;ANXA8;GBP3
Monocyte:Fetal Kidney	46/797	6.42e-12	2.31e-10	3.59159	92.5598	CSRNP1;BTG2;GRN;CEBPD;TNFAIP2;KRT23;TNFAIP3;SNX10;SAMHD1;SAT1;PSMB10;LGALS3;ZFP36;PNP;SNX2;NAMPT;CCRL2;LAMP2;CASP4;NFKBIZ;TRA2A;CASP1;TRIM25;TSPO;PHACTR1;GBP2;JUND;ANXA1;DUSP1;MX2;KLF4;PSMB8;NFKBIA;ELF1;VCAN;KLF6;CRISPLD2;PSME1;FOSB;HPSE;TRIB1;MXD1;ITM2B;MYD88;TLR2;GRINA
Stem cell:Salivary Gland	16/99	3.52e-11	1.21e-09	10.7059	257.681	SAMD9L;SP100;ANXA1;MLKL;TNFAIP3;ZC3HAV1;NMI;DDX60;PARP14;PSMB8;ELF1;NFKBIZ;PMAIP1;B2M;RBM43;GBP3
Adipose-derived Stromal cell:Subcutaneous Adipose Tissue	14/99	3.68e-09	1.1e-07	9.09465	176.62	IFITM3;PLVAP;CEBPD;TNFAIP2;KLF4;ARHGAP24;DAB2;CRISPLD2;NAMPT;SERPING1;RIN2;ITM2B;IL13RA1;TLR2
Zymogenic Chief cell:Gastric Epithelium	14/99	3.68e-09	1.1e-07	9.09465	176.62	BATF2;GRN;UBA7;CEBPD;TNFAIP2;ICAM1;DAB2;CASP4;CASP1;GBP2;MYD88;IL13RA1;ENG;TLR2
Thecal cell:Ovary	14/99	3.68e-09	1.1e-07	9.09465	176.62	BATF2;GRN;UBA7;CEBPD;TNFAIP2;ICAM1;DAB2;CASP4;CASP1;GBP2;MYD88;IL13RA1;ENG;TLR2
Exhausted CD8+ T cell:Liver	21/260	1.67e-08	4.79e-07	4.91063	87.9485	SAMD9L;SP140;STAT3;MX1;TRAFD1;TNFAIP3;UBE2L6;IFI35;PARP14;DDX60;BST2;BCL2L11;ETNK1;OAS3;IRF2;PSME2;GBP2;PHLDA1;IRF9;GBP4;LY6E
CD1C-CD141- Dendritic cell:Blood	23/314	2.17e-08	6e-07	4.43093	78.1911	IFITM3;GBP5;DUSP1;DDX58;ISG15;DDX60;SAT1;IFIT3;IFIT2;LGALS3;ZNFX1;IRF1;NAMPT;CASP4;NFKBIZ;TNFSF10;CASP1;TXNIP;GBP2;ITM2B;GBP4;TLR2;LY6E
Trophoblast cell:Endometrium	13/100	3.77e-08	9.67e-07	8.22681	140.634	DTX3L;KRT23;TAPBPL;PARP9;SAT1;ISG20;PRRG4;IRF1;CASP4;TNFSF10;LCN2;LGALS9;GBP4
Cytotrophoblast:Endometrium	13/100	3.77e-08	9.67e-07	8.22681	140.634	DTX3L;KRT23;TAPBPL;PARP9;SAT1;ISG20;PRRG4;IRF1;CASP4;TNFSF10;LCN2;LGALS9;GBP4
Monocyte:Kidney	1999-12-01	2.76e-07	5.85e-06	7.57265	114.357	SAMD9L;UBA7;MLKL;CCRL2;CASP4;TNFAIP2;CASP1;IFI35;LGALS9;TAPBPL;GBP2;TLR2
Macrophage:Retinal Pigment Epithelium	1999-12-01	2.76e-07	5.85e-06	7.57265	114.357	SAMD9L;UBA7;MLKL;CCRL2;CASP4;TNFAIP2;CASP1;IFI35;LGALS9;TAPBPL;GBP2;TLR2
Macrophage:Eye	1999-12-01	2.76e-07	5.85e-06	7.57265	114.357	SAMD9L;UBA7;MLKL;CCRL2;CASP4;TNFAIP2;CASP1;IFI35;LGALS9;TAPBPL;GBP2;TLR2
Macrophage:Lymph Node	1999-12-01	2.76e-07	5.85e-06	7.57265	114.357	SAMD9L;UBA7;MLKL;CCRL2;CASP4;TNFAIP2;CASP1;IFI35;LGALS9;TAPBPL;GBP2;TLR2
Macrophage:Visceral Adipose Tissue	1999-12-01	2.76e-07	5.85e-06	7.57265	114.357	SAMD9L;UBA7;MLKL;CCRL2;CASP4;TNFAIP2;CASP1;IFI35;LGALS9;TAPBPL;GBP2;TLR2
Macrophage:Artery	1999-12-01	2.76e-07	5.85e-06	7.57265	114.357	SAMD9L;UBA7;MLKL;CCRL2;CASP4;TNFAIP2;CASP1;IFI35;LGALS9;TAPBPL;GBP2;TLR2
Astrocyte:Brain	15/164	3.89e-07	7.99e-06	5.55631	82.0084	JUN;BTG2;PFKFB3;JUND;FOS;CLU;RND3;ZFP36L2;NFKBIA;ZFP36;FOSB;SOX9;JUNB;SCG2;ATF3
Regulatory T (Treg) cell:Liver	24/417	9.38e-07	1.87e-05	3.41541	47.4032	GBP5;PRNP;GRN;INPP1;MX1;HSPB1;TNFAIP3;UBE2L6;ISG15;SAT1;BST2;LGALS3;KAT2B;AFTPH;OAS3;NAMPT;CASP1;PMAIP1;HPSE;GBP2;PHLDA1;IRF9;GBP4;GRINA
Germline Stem cell:Ovarian Cortex	1993-11-01	1.12e-06	2.11e-05	7.34611	100.683	IFITM3;C4B;BATF2;CEBPD;CFH;SERPING1;IFIT1;CLU;RIN2;IFIT3;IFIT2
Germinal Stem cell:Ovary	1993-11-01	1.12e-06	2.11e-05	7.34611	100.683	IFITM3;C4B;BATF2;CEBPD;CFH;SERPING1;IFIT1;CLU;RIN2;IFIT3;IFIT2
Cancer Stem cell:Bone Marrow	1994-11-01	1.24e-06	2.29e-05	7.25723	98.6809	SP100;DTX3L;CASP4;LAMP2;NAMPT;NFKBIZ;CASP1;HPSE;MXD1;IFIT2;TLR2
Epithelial cell:Bone	1997-11-01	1.71e-06	2.99e-05	7.003	93.0114	GSDMD;PARP10;SAMD9L;DAB2;ECM1;GRN;UBA7;CCL2;PML;ICAM1;ENG
Mesenchymal Stem cell:Whartons Jelly	1997-11-01	1.71e-06	2.99e-05	7.003	93.0114	GSDMD;PARP10;SAMD9L;DAB2;ECM1;GRN;UBA7;CCL2;PML;ICAM1;ENG
DCLK1+ Progenitor cell:Large Intestine	1998-11-01	1.89e-06	3.24e-05	6.92215	91.2269	FZD1;VCAN;ADAMTS1;BOC;MX1;SERPING1;CCL2;PCOLCE;IFIT3;ICAM1;IFIT2
Plasmacytoid Dendritic cell:Lung	11/101	2.55e-06	4.27e-05	6.69038	86.1621	DAB2;CFH;CRIM1;CCL2;PLPP3;FILIP1L;KLF4;RIN2;ARHGAP24;IL13RA1;TGM2
Intestinal Stem cell:Intestinal Crypt	11/103	3.1e-06	5.07e-05	6.54427	83.0089	LGALS3;ANXA1;KLF5;SH2D4A;KRT17;CLDN23;LCN2;ANXA8;RIN2;RND3;IL13RA1
Cancer Stem cell:Oral Cavity	11/104	3.41e-06	5.45e-05	6.47357	81.4944	IFITM3;LGALS3;LCN2;TNFAIP2;SERPING1;KRT23;KLF4;RIN2;CP;WFDC2;IL13RA1
Mesenchymal Stem cell:Synovial Fluid	10/100	1.57e-05	0.000225	6.06518	67.1015	DAB2;ECM1;ANXA1;CFH;CSRP1;CRIM1;CCL2;IGFBP6;ENG;GBP3
Cancer Stem cell:Ovarian Cortex	10/100	1.57e-05	0.000225	6.06518	67.1015	LGALS3;DAB2;ECM1;ANXA1;INPP1;CRIM1;HAS2;FILIP1L;RIN2;GBP3
Amniotic Fluid Stem cell:Amniotic Fluid	10/100	1.57e-05	0.000225	6.06518	67.1015	DAB2;ECM1;ANXA1;CFH;CSRP1;CRIM1;CCL2;IGFBP6;ENG;GBP3
Stem cell:Stomach	10/100	1.57e-05	0.000225	6.06518	67.1015	LGALS3;DAB2;ECM1;ANXA1;INPP1;CRIM1;HAS2;FILIP1L;RIN2;GBP3
Progenitor cell:Bone	10/100	1.57e-05	0.000225	6.06518	67.1015	DAB2;ECM1;ANXA1;CFH;CSRP1;CRIM1;CCL2;IGFBP6;ENG;GBP3
Mesenchymal Stem cell:Chorionic Villus	10/101	1.71e-05	0.000232	5.99822	65.8328	SAMD9L;SP100;UBA7;CASP4;CASP1;NLRC5;LGALS9;XAF1;GBP2;GBP4
Epithelial Progenitor cell:Breast	10/101	1.71e-05	0.000232	5.99822	65.8328	LGALS3;ANXA1;KLF5;KRT17;LCN2;TNFAIP2;KRT23;ANXA8;KLF4;GBP3
Intestinal Epithelial Stem cell:Jejunum	10/101	1.71e-05	0.000232	5.99822	65.8328	LGALS3;ANXA1;KLF5;KRT17;LCN2;TNFAIP2;KRT23;ANXA8;KLF4;GBP3
T cell:Skin	10/103	2.03e-05	0.000271	5.86862	63.3962	GBP5;SP140;IRF1;CCL5;CASP1;NLRC5;TAP1;GBP2;B2M;PSMB9
Macrophage:Undefined	1933-06-01	2.71e-05	0.000354	12.035	126.556	LGALS3;CXCL10;CXCL9;LAMP2;ENG;TLR2
Astroglial Progenitor cell:Embryo	1994-09-01	5.89e-05	0.000756	5.76513	56.1519	PARP10;UBA7;TXNIP;TAPBPL;GBP2;B2M;IRF9;KLF2;ITM2B
Intestinal Epithelial Stem cell:Intestine	1996-09-01	6.95e-05	0.000864	5.63202	53.9218	ERRFI1;SPRED1;CRIM1;STC1;HAS2;SOX9;IGFBP6;RND3;PHLDA1
Paneth cell:Large Intestine	17/311	6.97e-05	0.000864	3.18571	30.49	GBP5;CXCL9;PFKFB3;RSAD2;SPPL2A;TNFAIP2;TNFAIP3;SNX10;METRNL;ICAM1;C2;CXCL10;DAB2;NAMPT;CASP1;IRF8;TLR2
Natural Killer T (NKT) cell:Fetal Kidney	115/4543	8.79e-05	0.00105959	1.56073	14.576	IFITM3;SAMD9L;SPPL2A;UBE2L6;IFI35;METRNL;ICAM1;FAM107B;NUB1;ZFP36;RNF114;NAMPT;TNFSF10;TRIM26;B2M;JUNB;PHLDA1;ZBP1;GBP5;DAXX;SP110;TAP2;SHISA5;TAP1;PSME1;PSME2;TXNIP;LY6E;PFKFB3;CFH;SP140;TOR1AIP2;TAPBPL;ZC3HAV1;DDX60;TOR1AIP1;ZFP36L2;HELZ2;RNF213;SOCS1;BCL2L11;G3BP2;PMAIP1;IGFBP6;GSDMD;JUN;JUND;ZBTB10;EIF2AK2;ISG15;NMI;PARP14;SMAD7;PARP10;BST2;ISG20;NFKBIA;RGCC;XAF1;ITM2B;OGFR;RTP4;CSRNP1;BTG2;K…
Hematopoietic cell:Liver	1999-09-01	8.84e-05	0.00105959	5.44345	50.8059	IFIH1;SAMD9L;ELF1;SP100;MLKL;DTX3L;TNFAIP3;ZC3HAV1;NMI
Stem cell:Amniotic Membrane	9/101	0.000103	0.00121754	5.32457	48.8684	LGALS3;DAB2;ANXA1;CFH;CRIM1;STOM;ANXA8;RIN2;TGM2
Granulosa cell:Fetal Gonad	12/185	0.00017	0.00196845	3.79145	32.9145	IFITM3;NFKBIA;CXCL10;VCAN;CEBPD;KRT17;NUPR1;AEBP1;RND3;ITM2B;WFDC2;ICAM1
Cardiomyocyte:Pluripotent Stem Cell	1999-08-01	0.000486	0.00554835	4.77192	36.4049	VCAN;CEBPD;TNFAIP2;SERPING1;RIN2;ARHGAP24;IL13RA1;TLR2
Endothelial cell:Fetal Gonad	12/208	0.000496	0.00556765	3.34258	25.4362	DAB2;ELF1;LMO4;SERPING1;TSPO;HSPB1;PCOLCE;PTN;AEBP1;MEIS2;PCDH17;MYD88
Cardiac Progenitor cell:Embryonic Stem Cell	8/100	0.00052	0.00566611	4.71981	35.6886	DAB2;VCAN;SERPING1;CCL2;PLPP3;RIN2;ARHGAP24;IL13RA1
Cardiomyocyte:Embryonic Stem Cell	8/100	0.00052	0.00566611	4.71981	35.6886	DAB2;VCAN;SERPING1;CCL2;PLPP3;RIN2;ARHGAP24;IL13RA1
Activated B cell:Peripheral Blood	8/101	0.000556	0.00596632	4.66882	34.9918	ISG20;IRF1;NLRC5;TAP1;ITGB7;B2M;PSMB10;PSMB9
Mesenchymal Stem cell:Umbilical Vein	8/102	0.000594	0.00627856	4.61891	34.3138	PLVAP;DAB2;CALCRL;CFH;SERPING1;AEBP1;FILIP1L;ENG
Circulating Stem Like cell:Peripheral Blood	1982-07-01	0.000785	0.00818137	5.05629	36.1507	SP100;MLKL;SP110;IRF1;MX2;NFKBIZ;PARP14
Gonadal Endothelial cell:Fetal Gonad	19/459	0.000919	0.00944166	2.37463	16.6034	SP100;PLVAP;CALCRL;TNFAIP2;HSPB1;KLF4;MEIS2;PCDH17;FAM107B;DAB2;ELF1;KLF6;PNP;CSRP1;PMAIP1;PMEPA1;CCN1;ENG;CREB5
Liver Bud Hepatic cell:Liver	11/201	0.00129212	0.013085	3.15291	20.9715	IFITM3;CFH;CSRP1;SP110;PSME2;HSPB1;PRG4;NMI;CD47;FILIP1L;TGM2
Endothelial cell:Cornea	2023-03-13	0.00154066	0.0153776	16.1277	104.435	CD47;ICAM1;ENG
Mucosal-associated Invariant T cell:Liver	1968-06-01	0.00156128	0.0153776	5.23169	33.8085	NFKBIA;PRNP;PNP;CEBPD;DUSP1;IL18R1
Vascular Endothelial cell:Placenta	1999-07-01	0.0023583	0.0229137	4.11839	24.9155	PLVAP;CXCL9;CALCRL;CFH;SERPING1;ICAM1;ENG
Mesenchymal Stromal cell:Placenta	7/100	0.00249665	0.023014	4.0739	24.4141	PLVAP;CALCRL;CFH;UBA7;SERPING1;AEBP1;ENG
Blast cell:Bone Marrow	7/100	0.00249665	0.023014	4.0739	24.4141	PLVAP;DAB2;CALCRL;CFH;UBA7;SERPING1;ENG
Hepatic Progenitor-Like cell:Pluripotent Stem Cell	7/100	0.00249665	0.023014	4.0739	24.4141	PLVAP;DAB2;VCAN;LCN2;VWA5A;SERPING1;CP
Mesenchymal Stem cell:Anterior Cruciate Ligament	7/100	0.00249665	0.023014	4.0739	24.4141	DAB2;ECM1;ANXA1;CRIM1;CCL2;IGFBP6;ENG
Endothelial cell:Blood	7/101	0.00264117	0.024038	4.03035	23.9263	SAMD9L;UBA7;SP140;CASP1;NLRC5;XAF1;GBP4
Sertoli cell:Testis	2023-02-05	0.0032546	0.0292508	35.7541	204.788	SOX9;CLU
Exhausted CD4+ T cell:Liver	7/113	0.0049226	0.0436957	3.57189	18.9807	BST2;LIMA1;PSME2;UBE2L6;IFI35;NMI;GBP4
Neuron:Undefined	1938-04-01	0.0050812	0.0445535	6.3342	33.4585	PRNP;ACKR3;FOS;CD47
Parietal Progenitor cell:Stomach	2023-02-07	0.0066698	0.0577781	21.4503	107.469	ANXA1;CFH
Cancer cell:Esophagus	1995-06-01	0.00821202	0.070291	3.63952	17.4775	DAB2;CFH;CRIM1;IGFBP6;RIN2;TGM2
Cancer Stem cell:Undefined	7/125	0.00844235	0.0714123	3.20668	15.3103	STAT3;TNFAIP3;CD47;KLF4;MYD88;ICAM1;ENG
Pluripotent Stem cell:Skin	1997-06-01	0.00905803	0.0748589	3.55916	16.7427	DAB2;CRIM1;PLPP3;UACA;IL13RA1;TGM2
Pancreatic Endoderm cell:Embryonic Stem Cell	1997-06-01	0.00905803	0.0748589	3.55916	16.7427	ERRFI1;KRT17;CRIM1;SOX9;PLPP3;RND3
Common Lymphoid progenitor:Germ	1998-06-01	0.0095036	0.0766048	3.5203	16.3908	PLVAP;SAMD9L;TNFSF10;CASP1;XAF1;GBP4
Mesenchymal Stromal cell:Amniotic Membrane	1999-06-01	0.00996459	0.0766048	3.48227	16.0488	RGS4;CRIM1;IGFBP6;PLPP3;RND3;ENG
Dental Pulp cell:Dental Pulp	1999-06-01	0.00996459	0.0766048	3.48227	16.0488	RGS4;CRIM1;IGFBP6;PLPP3;RND3;ENG
Hematopoietic Stem cell:Embryo	1999-06-01	0.00996459	0.0766048	3.48227	16.0488	PLVAP;CXCL9;SERPING1;LGALS9;C2;ENG
Mesenchymal Stem cell:Peripheral Blood	6/100	0.0104413	0.0766048	3.44505	15.7163	DAB2;ECM1;CFH;CCL2;TGM2;ENG
Lymphocyte:Blood	6/100	0.0104413	0.0766048	3.44505	15.7163	CASP1;SAMHD1;GBP2;B2M;ITM2B;TLR2
Keratinocyte Progenitor cell:Skin	6/100	0.0104413	0.0766048	3.44505	15.7163	PLVAP;CALCRL;SCARA5;CFH;CXCL14;TLR3
Limbal Stem cell:Corneal Epithelium	6/100	0.0104413	0.0766048	3.44505	15.7163	PRRG4;LCN2;KRT23;ANXA8;NUPR1;RIN2
Cancer Stem-Like cell:Brain	6/100	0.0104413	0.0766048	3.44505	15.7163	PLVAP;DAB2;CALCRL;CCRL2;LGALS9;ENG
Epithelial cell:Placenta	6/100	0.0104413	0.0766048	3.44505	15.7163	KLF5;SH2D4A;KRT17;ANXA8;MSLN;RND3
Myoepithelial cell:Salivary Gland	6/100	0.0104413	0.0766048	3.44505	15.7163	LIMA1;KRT17;FST;HAS2;RND3;UACA
Decidual cell:Placenta	6/101	0.0109339	0.0778364	3.40861	15.3929	ERRFI1;SH2D4A;FST;STC1;IGFBP6;RND3
Abnormal Plasma cell:Peripheral Blood	6/101	0.0109339	0.0778364	3.40861	15.3929	VCAN;SERPING1;PTN;CXCL14;CP;PCDH17
Red Blood Cell (erythrocyte):Undefined	6/101	0.0109339	0.0778364	3.40861	15.3929	KAT2B;SAMD9L;SP100;PARP14;XAF1;GBP2
Astrocyte:Embryonic Prefrontal Cortex	13/342	0.0111754	0.0787753	2.14854	9.65564	IFITM3;LGALS3BP;JUN;HSPB1;PTN;CLU;CXCL14;TOR1AIP1;ZFP36L2;LGALS3;RGCC;SOX9;B2M
Muscle Satellite cell:Muscle	6/102	0.0114428	0.0798772	3.37293	15.0783	ADGRA1;BOC;VWA5A;CXCL14;RIN2;WFDC2
Secretory cell:Lung	1974-05-01	0.0117333	0.0811176	3.90526	17.3601	IFITM3;CFH;LGALS9;CP;TGM2
Side-population cell:Undefined	6/103	0.0119681	0.0811801	3.33798	14.7723	LGALS3;ANXA1;KLF5;LCN2;ANXA8;KLF4
Proerythroblast:Germ	6/103	0.0119681	0.0811801	3.33798	14.7723	PARP10;UBA7;CCRL2;LGALS9;ICAM1;ENG
Lymphoid-primed Multipotent Progenitor cell:Umbilical Cord Blood	1975-05-01	0.0123871	0.0832364	3.84927	16.9025	RNF213;OAS2;SNX10;CD47;ZFP36L2
Endothelial cell:Liver	1976-05-01	0.0130651	0.0869797	3.79486	16.4614	BST2;FOSB;RIN2;GBP4;ENG
Mast cell:Kidney	6/106	0.0136458	0.0892617	3.23735	13.9022	NFKBIA;EGR1;IL1RL1;NFKBIZ;VWA5A;CLU
Endothelial cell:Blood Vessel	1977-05-01	0.0137678	0.0892617	3.74197	16.0359	ITGB7;KLF4;ICAM1;IL13RA1;ENG
Plasmacytoid Dendritic cell:Undefined	2023-02-10	0.0137803	0.0892617	13.4044	57.4312	IRF8;TLR3
Dendritic cell:Undefined	2023-03-28	0.0143977	0.0924281	6.44614	27.336	IRF7;IRF8;CLU
Stromal cell:Undefined	2023-03-29	0.0158442	0.100814	6.19789	25.69	TLR3;ICAM1;TLR2
Neutrophil:Kidney	1980-05-01	0.0160272	0.101084	3.59174	14.8463	NAMPT;KRT23;FOS;MXD1;SAT1
CD1C+ B Dendritic cell:Blood	1954-04-01	0.0173201	0.106741	4.30374	17.4555	VCAN;ANXA1;IL13RA1;CREB5
Macrophage:Brain	1954-04-01	0.0173201	0.106741	4.30374	17.4555	EMB;METRNL;SAMHD1;MXD1
Adipose-derived Stem cell:Adipose Tissue	2023-03-30	0.0173695	0.106741	5.96804	24.1887	KLF4;ICAM1;ENG
Mitotic Fetal Germ cell:Fetal Gonad	20/650	0.017893	0.109026	1.73344	6.97424	IFITM3;TOR3A;PNPT1;LMO4;STAT3;SHISA5;SNX10;ZC3HAV1;PTN;KLF4;SAT1;PNP;PSME2;SERPING1;PMAIP1;STOM;CD47;IGFBP6;GPHA2;LY6E
Lake Et al.Science.In3:Brain	2023-02-13	0.0230339	0.138012	9.74714	36.7544	CRIM1;RYR3
Sertoli cell:Undefined	2023-02-13	0.0230339	0.138012	9.74714	36.7544	SOX9;CLU
Basophil:Undefined	1934-03-01	0.024263	0.144174	5.19691	19.3263	IL18R1;ICAM1;TLR2
Induced Pluripotent Stem cell:Undefined	1936-03-01	0.0281859	0.166112	4.88144	17.4216	KLF5;STAT3;KLF4
Corneal Epithelial Progenitor cell:Embryonic Stem Cell	1994-05-01	0.0298006	0.171413	3.02458	10.626	ERRFI1;SH2D4A;CRIM1;PLPP3;LGR4
Stem cell:Lacrimal Gland	1994-05-01	0.0298006	0.171413	3.02458	10.626	ERRFI1;SH2D4A;CRIM1;PLPP3;LGR4
Stem cell:Limbal Epithelium	1994-05-01	0.0298006	0.171413	3.02458	10.626	ERRFI1;SH2D4A;CRIM1;PLPP3;LGR4
Adipose Progenitor cell:Adipose Tissue	1996-05-01	0.0322292	0.177343	2.9578	10.1597	LIMA1;CLIC4;CRIM1;RND3;UACA
Stem cell:Molar	1996-05-01	0.0322292	0.177343	2.9578	10.1597	ECM1;DAB2;PCOLCE;IGFBP6;ENG
Mesenchymal Stem cell:Corneal Endothelium	1997-05-01	0.0334885	0.177343	2.9255	9.93662	DAB2;CLIC4;ANXA1;CRIM1;HAS2
Mesenchymal cell:Bone Marrow	1997-05-01	0.0334885	0.177343	2.9255	9.93662	RGS4;CRIM1;IGFBP6;PTN;RND3
M1 macrophage:Brain	1997-05-01	0.0334885	0.177343	2.9255	9.93662	GRN;TSPO;IFI35;JUNB;PSMB10
Epithelial cell:Bladder	1997-05-01	0.0334885	0.177343	2.9255	9.93662	KLF5;KRT17;HSPB1;MSLN;WFDC2
Platelet:Blood	1939-03-01	0.0346616	0.177343	4.47397	15.042	CCL5;LAMP2;CD47
Anterior Foregut Endoderm cell:Lung	1998-05-01	0.034778	0.177343	2.89389	9.71993	SP100;TREM2;XAF1;C2;TLR2
Epithelial cell:Endometrium	1998-05-01	0.034778	0.177343	2.89389	9.71993	MLKL;CCRL2;IRF8;LGALS9;NMI
Alveolar Epithelial Progenitor cell:Embryonic Stem Cell	1998-05-01	0.034778	0.177343	2.89389	9.71993	SP100;TREM2;XAF1;C2;TLR2
Malignant Mesothelioma cell:Lung	1998-05-01	0.034778	0.177343	2.89389	9.71993	KRT17;LCN2;ANXA8;MSLN;WFDC2
Malignant Mesothelioma cell:Pleura	1998-05-01	0.034778	0.177343	2.89389	9.71993	KRT17;LCN2;ANXA8;MSLN;WFDC2
Type II pneumocyte:Undefined	1998-05-01	0.034778	0.177343	2.89389	9.71993	KLF5;KRT17;HSPB1;MSLN;WFDC2
Early Transit-Amplifying Prostate Epithelial cell:Prostate	1998-05-01	0.034778	0.177343	2.89389	9.71993	KLF5;SH2D4A;KRT17;MSLN;PITX1
Late Transit-Amplifying Prostate Epithelial cell:Prostate	1998-05-01	0.034778	0.177343	2.89389	9.71993	KLF5;SH2D4A;KRT17;MSLN;PITX1
Basal cell:Lung	1998-05-01	0.034778	0.177343	2.89389	9.71993	KRT17;HSPB1;ACKR3;ANXA8;IGFBP6
Hematopoietic Stem cell:Umbilical Cord Blood	1999-05-01	0.0360979	0.17777	2.86296	9.50939	CFH;LCN2;CP;WFDC2;TLR3
EBV+ B Lymphoma cell:Lymph	1999-05-01	0.0360979	0.17777	2.86296	9.50939	RNF19B;TRIM25;IL13RA1;B4GALT5;GRINA
EBV+ B Lymphoma cell:Kidney	1999-05-01	0.0360979	0.17777	2.86296	9.50939	RNF19B;TRIM25;IL13RA1;B4GALT5;GRINA
EBV+ B Lymphoma cell:Liver	1999-05-01	0.0360979	0.17777	2.86296	9.50939	RNF19B;TRIM25;IL13RA1;B4GALT5;GRINA
Mesenchymal Stem cell:Periosteum	1999-05-01	0.0360979	0.17777	2.86296	9.50939	RGS4;CRIM1;IGFBP6;PLPP3;RND3
Hematopoietic Stem cell:Breast	5/100	0.0374482	0.180117	2.83268	9.30478	PLVAP;CALCRL;SERPING1;AEBP1;PCDH17
Hematopoietic Stem cell:Corneal Endothelium	5/100	0.0374482	0.180117	2.83268	9.30478	PLVAP;CALCRL;SERPING1;AEBP1;PCDH17
Endothelial cell:White Adipose Tissue	5/100	0.0374482	0.180117	2.83268	9.30478	PLVAP;DAB2;CALCRL;CFH;ENG
Cancer Stem cell:Liver	2023-02-17	0.0382734	0.180117	7.14645	23.3189	SOX9;ICAM1
Mesoderm cell:Germ	2023-02-17	0.0382734	0.180117	7.14645	23.3189	ICAM1;ENG
Periosteum-derived Progenitor cell:Periosteum	5/101	0.0388292	0.180117	2.80303	9.10588	SERPING1;CCL2;TREM2;PLPP3;RIN2
Endocrine cell:Pancreatic Islet	5/101	0.0388292	0.180117	2.80303	9.10588	IFITM3;GRN;SHISA5;TSPO;ENG
Cardiac Progenitor cell:Undefined	5/101	0.0388292	0.180117	2.80303	9.10588	PLVAP;VCAN;CALCRL;SERPING1;PCDH17
Hepatocyte:Fetal Liver	5/101	0.0388292	0.180117	2.80303	9.10588	ERRFI1;SH2D4A;SOX9;RND3;LGR4
B cell:Kidney	19/668	0.0410925	0.189394	1.59239	5.08278	ZBP1;LGALS3BP;DAXX;SP100;SP110;SP140;PARP14;WFDC2;ARHGAP24;KLF2;ISG20;SNX2;BCL2L11;IRF8;TAF7;PHACTR1;AIDA;LGR4;IL13RA1
Limbal Mesenchymal cell:Sclerocorneal Tissue	5/103	0.0416834	0.190894	2.74554	8.72439	DAB2;ADAMTS1;CCL2;AEBP1;ENG
Macrophage:Lung	2023-02-18	0.0425444	0.193604	6.69945	21.1516	CCL2;ICAM1
Secretory Progenitor cell:Esophagus	1972-04-01	0.0436985	0.197605	3.1616	9.89721	ISG15;XDH;GBP4;TGM2
Adipose-derived Stromal cell:Adipose Tissue	2023-02-19	0.0469837	0.208526	6.30505	19.2805	KLF4;ENG
Oviduct-derived Stem cell:Oviduct	2023-02-19	0.0469837	0.208526	6.30505	19.2805	ICAM1;ENG
Endothelial Stem cell:Blood Vessel	2023-02-19	0.0469837	0.208526	6.30505	19.2805	ICAM1;ENG
Leydig Precursor cell:Fetal Gonad	8/217	0.0481001	0.212172	2.06518	6.26672	CFH;CRISPLD2;ADAMTS1;STC1;PHLDA1;RND3;ZFP36L2;ENG
Stem cell:Periodontal Ligament	2023-02-20	0.0515838	0.22478	5.95446	17.6523	KLF4;ENG
M1 macrophage:Peripheral Blood	2023-02-20	0.0515838	0.22478	5.95446	17.6523	CXCL10;TLR2
Fibroblast:Undefined	2023-02-21	0.0563373	0.244015	5.64078	16.2251	CD47;ENG
Myeloid cell:Bone Marrow	1979-04-01	0.0578668	0.249139	2.86549	8.16555	IL1RL1;NOS2;IL18R1;TLR2
Endometrial Stem cell:Endometrium	2023-02-23	0.0662762	0.280309	5.10304	13.8493	ICAM1;ENG
Microglial cell:Brain	2023-02-23	0.0662762	0.280309	5.10304	13.8493	CCL2;KLF2
Neutrophil:Blood	2023-02-23	0.0662762	0.280309	5.10304	13.8493	LCN2;TLR2
Mesenchymal cell:Liver	1951-03-01	0.0673816	0.283318	3.35342	9.04547	TOR3A;CCL2;ENG
T Helper1 (Th1) cell:Undefined	2023-02-26	0.0821625	0.340984	4.46448	11.157	STAT1;IL18R1
Enterocyte:Large Intestine	1956-03-01	0.0839969	0.340984	3.03629	7.52081	CLDN23;MSLN;PARP12
Mesenchymal Stem cell:Amniotic Membrane	2023-01-05	0.0886844	0.340984	13.3706	32.3925	ENG
Endothelial cell:Antecubital Vein	2023-01-05	0.0886844	0.340984	13.3706	32.3925	ENG
Mesenchymal Stem cell:Embryonic Stem Cell	2023-01-05	0.0886844	0.340984	13.3706	32.3925	ENG
Mesenchymal Stromal cell:Skeletal Muscle	2023-01-05	0.0886844	0.340984	13.3706	32.3925	ENG
Mesenchymal Stem cell:Foreskin	2023-01-05	0.0886844	0.340984	13.3706	32.3925	ENG
Multipotent Mesenchymal Stroma cell:Adipose Tissue	2023-01-05	0.0886844	0.340984	13.3706	32.3925	ENG
Mesenchymal Progenitor cell:Osteoarthritic Cartilage	2023-01-05	0.0886844	0.340984	13.3706	32.3925	ICAM1
Mesenchymal Stem cell:Embryo	2023-01-05	0.0886844	0.340984	13.3706	32.3925	ENG
Mesenchymal Stromal cell:Umbilical Cord Blood	2023-01-05	0.0886844	0.340984	13.3706	32.3925	ENG
Stromal cell:Adipose Tissue	2023-01-05	0.0886844	0.340984	13.3706	32.3925	ENG
Stem cell:Deciduous Tooth	2023-01-05	0.0886844	0.340984	13.3706	32.3925	ENG
Plasmacytoid Dendritic cell:Kidney	2023-01-05	0.0886844	0.340984	13.3706	32.3925	IRF8
Endothelial cell:Kidney	2023-01-05	0.0886844	0.340984	13.3706	32.3925	PLVAP
Endothelial cell:Germ	2023-01-05	0.0886844	0.340984	13.3706	32.3925	ENG
Lake Et al.Science.Ex8:Brain	1958-03-01	0.0910876	0.348362	2.92558	7.00949	RIN2;LTBP1;CREB5
Alveolar Epithelial Progenitor cell:Lung	1995-04-01	0.0982206	0.354917	2.35974	5.47587	ERRFI1;CRIM1;RND3;UACA
Stromal cell:Amniotic Membrane	1996-04-01	0.10109	0.354917	2.33397	5.34887	ANXA1;GNB4;CCL2;ENG
Muller cell:Retina	1997-04-01	0.103997	0.354917	2.30876	5.22561	SERPING1;TREM2;ITM2B;TLR2
Trophoblast cell:Placenta	1997-04-01	0.103997	0.354917	2.30876	5.22561	ANXA1;CRIM1;IGFBP6;RND3
Colony-forming cell:Prostate	1997-04-01	0.103997	0.354917	2.30876	5.22561	LIMA1;KLF5;CRIM1;UACA
Nucleus Pulposus cell:Nucleus Pulposus	2023-01-06	0.105457	0.354917	10.6959	24.06	PTN
Unrestricted Somatic Stem cell:Undefined	2023-01-06	0.105457	0.354917	10.6959	24.06	ENG
Unrestricted Somatic Stem cell:Embryo	2023-01-06	0.105457	0.354917	10.6959	24.06	ENG
Plasma cell:Bone Marrow	2023-01-06	0.105457	0.354917	10.6959	24.06	ICAM1
M2 macrophage:Bone Marrow	2023-01-06	0.105457	0.354917	10.6959	24.06	CCL2
Endothelial cell:Fetal Kidney	2023-01-06	0.105457	0.354917	10.6959	24.06	PLVAP
Mesenchymal Stem cell:Germ	2023-01-06	0.105457	0.354917	10.6959	24.06	ENG
Mesenchymal Stem cell:Meniscus	2023-01-06	0.105457	0.354917	10.6959	24.06	ENG
Adventitial cell:Undefined	2023-01-06	0.105457	0.354917	10.6959	24.06	ENG
Cytotrophoblast:Placenta	1998-04-01	0.106943	0.354917	2.28408	5.10597	KRT17;BOC;CXCL14;RND3
Vascular Smooth Muscle cell:Placenta	1998-04-01	0.106943	0.354917	2.28408	5.10597	PLVAP;CRISPLD2;AEBP1;FILIP1L
Endoderm Progenitor cell:Adipose Tissue	1998-04-01	0.106943	0.354917	2.28408	5.10597	PLVAP;CALCRL;SERPING1;GBP4
Circulating Precursor cell:Peripheral Blood	1998-04-01	0.106943	0.354917	2.28408	5.10597	PLVAP;CALCRL;LGALS9;GBP4
Smooth Muscle cell:Adipose Tissue	1998-04-01	0.106943	0.354917	2.28408	5.10597	PLVAP;CALCRL;CFH;ENG
Stem cell:Submandibular Gland	1998-04-01	0.106943	0.354917	2.28408	5.10597	PLVAP;CALCRL;CFH;PLPP3
Lymphocyte:Undefined	1999-04-01	0.109926	0.354917	2.25992	4.98979	GBP5;IL1RL1;IRF1;IL18R1
Adipose Multilineage-Differentiating Stress-Enduring cell:Adipose Tissue	1999-04-01	0.109926	0.354917	2.25992	4.98979	CCL2;PCOLCE;AEBP1;ENG
Plasma cell:Salivary Gland	1999-04-01	0.109926	0.354917	2.25992	4.98979	ERRFI1;SH2D4A;SOX9;RND3
Germinal Center B cell:Tonsil	1999-04-01	0.109926	0.354917	2.25992	4.98979	LGALS3;CLDN23;KLF4;IL13RA1
Vaginal cell:Vagina	1999-04-01	0.109926	0.354917	2.25992	4.98979	KLF5;KRT17;ANXA8;MSLN
Neutrophil:Sputum	1999-04-01	0.109926	0.354917	2.25992	4.98979	PRRG4;TNFSF10;LCN2;KRT23
Neutrophil:Bronchoalveolar System	1999-04-01	0.109926	0.354917	2.25992	4.98979	PRRG4;TNFSF10;LCN2;KRT23
Epithelial Progenitor cell:Lung	1999-04-01	0.109926	0.354917	2.25992	4.98979	PRRG4;KLF5;LCN2;KRT23
Mesodermal Embryonic Stem cell:Germ	1999-04-01	0.109926	0.354917	2.25992	4.98979	PLVAP;CALCRL;SERPING1;AEBP1
T Helper17 (Th17) cell:Undefined	1931-02-01	0.110833	0.354917	3.6938	8.12536	NFKBIZ;STAT3
Circulating Progenitor cell:Blood	4/100	0.112946	0.354917	2.23626	4.87695	PLVAP;CALCRL;SERPING1;CXCL14
Vascular Smooth Muscle cell:Embryonic Stem Cell	4/100	0.112946	0.354917	2.23626	4.87695	SERPING1;PCOLCE;AEBP1;PTN
T Helper cell:Bone Marrow	4/100	0.112946	0.354917	2.23626	4.87695	ZBP1;GBP5;CCL5;CLEC2D
Bone Marrow Stromal cell:Bone Marrow	4/100	0.112946	0.354917	2.23626	4.87695	KLF5;KRT17;RND3;XDH
Basophil:Lung	4/100	0.112946	0.354917	2.23626	4.87695	CXCL10;CXCL9;TNFSF10;TLR2
Endothelial Progenitor cell:Blood Vessel	4/100	0.112946	0.354917	2.23626	4.87695	PLVAP;CALCRL;SERPING1;CXCL14
Nucleus Pulposus cell:Intervertebral Disc	4/100	0.112946	0.354917	2.23626	4.87695	TMEM100;ADAMTS1;BOC;UACA
Semilunar Valve cell:Heart	4/101	0.116002	0.354917	2.2131	4.76734	KLF5;KRT17;ANXA8;PITX1
Dental Pulp Stem cell:Deciduous Tooth	4/101	0.116002	0.354917	2.2131	4.76734	PLVAP;CALCRL;CFH;AEBP1
Central Nervous System Stem cell:Fetal Brain	4/101	0.116002	0.354917	2.2131	4.76734	PLVAP;TNFSF10;SERPING1;CP
Pericyte:Subcutaneous Adipose Tissue	4/101	0.116002	0.354917	2.2131	4.76734	PLVAP;CALCRL;CFH;ENG
Endothelial Precursor cell:Fetal Liver	4/101	0.116002	0.354917	2.2131	4.76734	SERPING1;PTN;PLPP3;PCDH17
Basal cell:Epithelium	4/101	0.116002	0.354917	2.2131	4.76734	KLF5;KRT17;HSPB1;ANXA8
Progenitor cell:Corneal Epithelium	4/101	0.116002	0.354917	2.2131	4.76734	LIMA1;KLF5;KRT17;ANXA8
Myofibroblast:Liver	4/101	0.116002	0.354917	2.2131	4.76734	BOC;SERPING1;AEBP1;PTN
M2 macrophage:Lung	4/101	0.116002	0.354917	2.2131	4.76734	CXCL9;CASP1;C2;TLR2
Epithelial cell:Embryoid Body	4/101	0.116002	0.354917	2.2131	4.76734	BOC;PTN;PLPP3;RND3
Endothelial cell:Undefined	1932-02-01	0.116845	0.355981	3.57049	7.66551	ICAM1;ENG
Epithelial cell:Bone Marrow	4/102	0.119094	0.35828	2.1904	4.66082	TNFSF10;IRF8;LGALS9;TLR2
Type II pneumocyte:Lung	4/102	0.119094	0.35828	2.1904	4.66082	STAT3;MSLN;CP;WFDC2
Stem cell:Gastrointestinal Tract	4/102	0.119094	0.35828	2.1904	4.66082	SOX9;FNDC3A;RND3;LGR4
Mesenchymal Stem cell:Gingiva	2023-01-07	0.121921	0.359268	8.91281	18.7559	ENG
Mesenchymal Stem cell:Endometrium	2023-01-07	0.121921	0.359268	8.91281	18.7559	ENG
Mesenchymal Stem cell:Liver	2023-01-07	0.121921	0.359268	8.91281	18.7559	ENG
Pericyte:Adipose Tissue	2023-01-07	0.121921	0.359268	8.91281	18.7559	ENG
Stem cell:Hair Follicle	2023-01-07	0.121921	0.359268	8.91281	18.7559	SOX9
Mesenchymal Stromal cell:Adipose Tissue	2023-01-08	0.138084	0.395546	7.63916	15.1247	ENG
Germinal Center B cell:Undefined	2023-01-08	0.138084	0.395546	7.63916	15.1247	IRF8
Dental Pulp Stem cell:Premolar	2023-01-08	0.138084	0.395546	7.63916	15.1247	ENG
Stem cell:Cartilage	2023-01-08	0.138084	0.395546	7.63916	15.1247	ENG
Stem cell:Bone	2023-01-08	0.138084	0.395546	7.63916	15.1247	ENG
CD8+ T cell:Kidney	2023-01-08	0.138084	0.395546	7.63916	15.1247	CCL5
Mesenchymal Stem cell:Fat Pad	2023-01-08	0.138084	0.395546	7.63916	15.1247	ENG
MKI67+ Progenitor cell:Large Intestine	4/110	0.145063	0.412253	2.02426	3.90801	PLVAP;CALCRL;RGCC;ENG
Oligodendrocyte Progenitor cell:Embryonic Prefrontal Cortex	4/110	0.145063	0.412253	2.02426	3.90801	LIMA1;PTN;B2M;RND3
Mesenchymal Stem cell:Dental Pulp	2023-01-09	0.153949	0.420872	6.68392	12.5065	ENG
Dental Pulp Stem cell:Dental Pulp	2023-01-09	0.153949	0.420872	6.68392	12.5065	ENG
Mesenchymal Stem cell:Periodontal Ligament	2023-01-09	0.153949	0.420872	6.68392	12.5065	ENG
Endothelial cell:Adipose Tissue	2023-01-09	0.153949	0.420872	6.68392	12.5065	ENG
Mesenchymal Stromal cell:Tonsil	2023-01-09	0.153949	0.420872	6.68392	12.5065	ENG
Fibroblast:Vocal Fold	2023-01-09	0.153949	0.420872	6.68392	12.5065	ENG
Mesenchymal Stromal cell:Lymph	2023-01-09	0.153949	0.420872	6.68392	12.5065	ENG
Mesenchymal Stem cell:Tooth	2023-01-09	0.153949	0.420872	6.68392	12.5065	ENG
Bone Marrow Stem cell:Bone Marrow	2023-01-09	0.153949	0.420872	6.68392	12.5065	ENG
Mesenchymal Stem cell:Synovium	2023-01-09	0.153949	0.420872	6.68392	12.5065	ENG
Mitotic Arrest Phase Fetal Germ cell:Fetal Gonad	22/948	0.157186	0.428094	1.28445	2.37665	ERRFI1;GBP5;CXCL9;SH2D4A;INPP1;STAT1;FST;TWIST1;HSPB1;UBE2L6;ISG15;CLU;LTBP1;WFDC2;NFKBIA;KLF6;KLF5;BTBD3;TXNIP;EMB;GBP2;IL13RA1
Circulating Fetal cell:Blood	1940-02-01	0.167427	0.441343	2.81766	5.03573	JUN;JUNB
Adipose-derived Stem cell:Abdominal Adipose Tissue	2023-01-10	0.169523	0.441343	5.94096	10.5438	ENG
Mesenchymal Stem cell:Umbilical Cord	2023-01-10	0.169523	0.441343	5.94096	10.5438	ENG
Multipotent Mesenchymal Stroma cell:Bone Marrow	2023-01-10	0.169523	0.441343	5.94096	10.5438	ENG
Cancer Stem cell:Bladder	2023-01-10	0.169523	0.441343	5.94096	10.5438	CD47
Stem cell:Adipose Tissue	2023-01-10	0.169523	0.441343	5.94096	10.5438	ENG
Epithelial cell:Skin	2023-01-10	0.169523	0.441343	5.94096	10.5438	NOS2
Epithelial cell:Lung	2023-01-10	0.169523	0.441343	5.94096	10.5438	NOS2
Epithelial cell:Airway Epithelium	2023-01-10	0.169523	0.441343	5.94096	10.5438	NOS2
Intestinal Stem cell:Small Intestine	2023-01-10	0.169523	0.441343	5.94096	10.5438	SOX9
Memory B cell:Undefined	2023-01-10	0.169523	0.441343	5.94096	10.5438	TLR2
Tuft Progenitor cell:Small Intestine	2023-01-10	0.169523	0.441343	5.94096	10.5438	CCL2
Migration Phase Fetal Germ cell:Fetal Gonad	5/159	0.17003	0.441343	1.74216	3.08671	IFITM3;ZC3HAV1;PTN;CXCL14;SAT1
Epithelial cell:Undefined	1941-02-01	0.173995	0.450008	2.74527	4.80074	NOS2;ICAM1
Multilymphoid Progenitor cell:Umbilical Cord Blood	13/530	0.180898	0.466185	1.35394	2.31499	CSRNP1;JUND;SP110;DUSP1;TNFAIP3;ARHGAP24;ICAM1;NFKBIA;CXCL10;FOSB;CMPK2;IGFBP6;JUNB
Mesenchymal Stem cell:Placenta	2023-01-11	0.184812	0.46954	5.34659	9.02728	ENG
Mesenchymal Stem cell:Skeletal Muscle	2023-01-11	0.184812	0.46954	5.34659	9.02728	ENG
Stem cell:Amniotic Fluid	2023-01-11	0.184812	0.46954	5.34659	9.02728	ENG
CD8+ Cytotoxic T cell:Undefined	2023-01-11	0.184812	0.46954	5.34659	9.02728	TNFSF10
Neural Progenitor cell:Embryonic Prefrontal Cortex	5/166	0.191753	0.485459	1.66581	2.75117	LMO4;HSPB1;SOX9;PLPP3;CREB5
T Helper cell:Undefined	1944-02-01	0.193926	0.489237	2.54879	4.18073	IL18R1;IL13RA1
B cell:Undefined	1983-03-01	0.196624	0.494309	2.00877	3.26719	BST2;IL18R1;IL13RA1
Adipose-derived Stem cell:Subcutaneous Adipose Tissue	2023-01-12	0.19982	0.497129	4.86029	7.82673	ENG
M2 macrophage:Peripheral Blood	2023-01-12	0.19982	0.497129	4.86029	7.82673	TNFSF10
Neuron:Embryonic Prefrontal Cortex	2023-01-12	0.19982	0.497129	4.86029	7.82673	B2M
Sertoli cell:Fetal Gonad	11/446	0.201222	0.498891	1.35978	2.1802	PRNP;BTG2;GRN;CITED1;TAOK3;VWA5A;SOX9;GBP2;SAT1;CLU;LGR4
Mesenchymal Stromal cell:Undefined	1946-02-01	0.207369	0.511546	2.43269	3.82724	ICAM1;ENG
Multipotent Progenitor cell:Stomach	1947-02-01	0.214127	0.511546	2.37851	3.66572	DTX3L;TCIM
Lake Et al.Science.Ex4:Brain	2023-01-13	0.214552	0.511546	4.45504	6.85722	ANXA1
Stem cell:Dental Pulp	2023-01-13	0.214552	0.511546	4.45504	6.85722	ENG
Stromal cell:Bone Marrow	2023-01-13	0.214552	0.511546	4.45504	6.85722	ENG
Hematopoietic Stem cell:Germ	2023-01-13	0.214552	0.511546	4.45504	6.85722	ENG
Alpha cell:Pancreatic Islet	1989-03-01	0.225288	0.511546	1.86805	2.7841	RSAD2;NAA20;CLU
Urine-derived Stem cell:Urine	2023-01-14	0.229013	0.511546	4.11214	6.06119	ENG
T Helper cell:Liver	2023-01-14	0.229013	0.511546	4.11214	6.06119	DUSP1
M1 macrophage:Undefined	2023-01-14	0.229013	0.511546	4.11214	6.06119	STAT1
Mesenchymal cell:Ovary	2023-01-14	0.229013	0.511546	4.11214	6.06119	TWIST1
Eosinophil:Blood	2023-01-14	0.229013	0.511546	4.11214	6.06119	ICAM1
Stem cell:Endometrium	2023-01-14	0.229013	0.511546	4.11214	6.06119	ENG
Lymphoid cell:Undefined	1950-02-01	0.234512	0.511546	2.22951	3.23334	IL1RL1;IL18R1
Pluripotent Stem cell:Undefined	2023-01-15	0.243209	0.511546	3.81822	5.39832	KLF4
Cancer Stem cell:Ovary	2023-01-15	0.243209	0.511546	3.81822	5.39832	MYD88
Enterocyte Progenitor cell:Small Intestine	4/138	0.24954	0.511546	1.59898	2.21961	PNP;ENPP4;EMB;TGM2
T cell:Undefined	1995-03-01	0.25469	0.511546	1.74568	2.38758	IL1RL1;IL18R1;IL13RA1
Acinar cell:Pancreatic Islet	1995-03-01	0.25469	0.511546	1.74568	2.38758	C4B;NFKBIA;NUPR1
Pericyte:Undefined	2023-01-16	0.257145	0.511546	3.56349	4.83963	ENG
Mesenchymal Stromal cell:Bone Marrow	2023-01-16	0.257145	0.511546	3.56349	4.83963	ENG
Inflammatory cell:Muscle	1996-03-01	0.259645	0.511546	1.72682	2.32852	PLVAP;CALCRL;GBP4
Cancer Stem cell:Venous Blood	1996-03-01	0.259645	0.511546	1.72682	2.32852	NOS2;LCN2;WFDC2
Endothelial cell:Heart	1996-03-01	0.259645	0.511546	1.72682	2.32852	PLVAP;CALCRL;SERPING1
Mature Endothelial cell:Subcutaneous Adipose Tissue	1996-03-01	0.259645	0.511546	1.72682	2.32852	PLVAP;CALCRL;GBP4
Immature Endothelial cell:Subcutaneous Adipose Tissue	1996-03-01	0.259645	0.511546	1.72682	2.32852	PLVAP;CALCRL;GBP4
Endothelial cell:Lymph Node	1996-03-01	0.259645	0.511546	1.72682	2.32852	PLVAP;CALCRL;GBP4
Beta cell:Pancreatic Islet	1996-03-01	0.259645	0.511546	1.72682	2.32852	ENTPD3;ENPP4;VAT1L
Acinar cell:Salivary Gland	1996-03-01	0.259645	0.511546	1.72682	2.32852	DAB2;LTBP1;IL13RA1
Regulatory T (Treg) cell:Peripheral Blood	1954-02-01	0.261841	0.511546	2.05759	2.75721	ISG20;SAMHD1
Villous Stromal cell:Placenta	1997-03-01	0.264612	0.511546	1.70836	2.27125	ECM1;PCOLCE;PLPP3
Mesenchymal Progenitor cell:Muscle	1997-03-01	0.264612	0.511546	1.70836	2.27125	CRIM1;IGFBP6;ENG
Cancer Stem cell:Uterus	1997-03-01	0.264612	0.511546	1.70836	2.27125	CFH;CRIM1;UACA
Non-switched B cell:Blood	1998-03-01	0.269591	0.511546	1.6903	2.21572	SP140;ITGB7;TAPBPL
Switched Memory B cell:Blood	1998-03-01	0.269591	0.511546	1.6903	2.21572	SP140;ITGB7;TAPBPL
Endothelial Precursor cell:Peripheral Blood	1998-03-01	0.269591	0.511546	1.6903	2.21572	PLVAP;CALCRL;SERPING1
Early Hematopoietic cell:Blood	1998-03-01	0.269591	0.511546	1.6903	2.21572	NOS2;CP;WFDC2
Dermal Papilla cell:Hair Follicle	1998-03-01	0.269591	0.511546	1.6903	2.21572	NOS2;CP;WFDC2
Neural Stem cell:Bone Marrow	1998-03-01	0.269591	0.511546	1.6903	2.21572	NOS2;CP;WFDC2
Basal cell:Submandibular Gland	1998-03-01	0.269591	0.511546	1.6903	2.21572	GBP6;KRT17;ANXA8
Dopaminergic neuron:Midbrain	1998-03-01	0.269591	0.511546	1.6903	2.21572	KRT17;MSLN;WFDC2
Cancer Stem cell:Larynx	1998-03-01	0.269591	0.511546	1.6903	2.21572	NOS2;CP;WFDC2
Pancreatic Progenitor cell:Pancreas	1998-03-01	0.269591	0.511546	1.6903	2.21572	NOS2;CP;WFDC2
Buccal Epithelial Stem cell:Oral Mucosa	1998-03-01	0.269591	0.511546	1.6903	2.21572	GBP6;KRT17;ANXA8
Progenitor cell:Embryonic Stem Cell	1998-03-01	0.269591	0.511546	1.6903	2.21572	NOS2;CP;WFDC2
Plasma cell:Sinonasal Mucosa	1998-03-01	0.269591	0.511546	1.6903	2.21572	SP140;ITGB7;TAPBPL
Epithelial cell:Uterus	1998-03-01	0.269591	0.511546	1.6903	2.21572	KRT17;MSLN;WFDC2
Basal cell:Salivary Gland	1998-03-01	0.269591	0.511546	1.6903	2.21572	GBP6;KRT17;ANXA8
Memory B cell:Peripheral Blood	1998-03-01	0.269591	0.511546	1.6903	2.21572	SP140;ITGB7;TAPBPL
Memory B cell:Liver	1998-03-01	0.269591	0.511546	1.6903	2.21572	SP140;ITGB7;TAPBPL
Leukocyte:Peripheral Blood	1998-03-01	0.269591	0.511546	1.6903	2.21572	ZBP1;GBP5;CLEC2D
Ductal cell:Pancreas	1998-03-01	0.269591	0.511546	1.6903	2.21572	NOS2;CP;WFDC2
Thymocyte:Undefined	1999-03-01	0.274581	0.511546	1.6726	2.16185	GBP5;SP140;ITGB7
Natural Regulatory T (Treg) cell:Blood	1999-03-01	0.274581	0.511546	1.6726	2.16185	ZBP1;GBP5;CLEC2D
Endothelial Progenitor cell:Blood	1999-03-01	0.274581	0.511546	1.6726	2.16185	PLVAP;CALCRL;SERPING1
Mesenchymal Stem cell:Breast	1999-03-01	0.274581	0.511546	1.6726	2.16185	ECM1;IGFBP6;ENG
Mucous Acinar cell:Salivary Gland	1999-03-01	0.274581	0.511546	1.6726	2.16185	CLIC4;CRIM1;RND3
Endothelial cell:Intervertebral Disc	1999-03-01	0.274581	0.511546	1.6726	2.16185	PLVAP;CALCRL;SERPING1
Corneal Endothelial cell:Corneal Endothelium	1999-03-01	0.274581	0.511546	1.6726	2.16185	SERPING1;PTN;PLPP3
Cortical Thymus Epithelial cell:Thymus	1999-03-01	0.274581	0.511546	1.6726	2.16185	AFTPH;ELF1;ITGB7
Medullary Thymus Epithelial cell:Thymus	1999-03-01	0.274581	0.511546	1.6726	2.16185	AFTPH;ELF1;ITGB7
Cancer Stem cell:Mammary Gland	1999-03-01	0.274581	0.511546	1.6726	2.16185	IFITM3;GRN;ANXA1
Stem cell:Placenta	1999-03-01	0.274581	0.511546	1.6726	2.16185	ECM1;IGFBP6;ENG
Cancer Stem cell:Intestine	1999-03-01	0.274581	0.511546	1.6726	2.16185	CLIC4;CRIM1;RND3
Cancer Stem cell:Gastrointestinal Tract	1999-03-01	0.274581	0.511546	1.6726	2.16185	CLIC4;CRIM1;RND3
T cell:Eye	1999-03-01	0.274581	0.511546	1.6726	2.16185	GBP5;SP140;CLEC2D
Endothelial cell:Embryoid Body	1999-03-01	0.274581	0.511546	1.6726	2.16185	TMEM100;PLVAP;DAB2
CD4+ Memory T cell:Peripheral Blood	1999-03-01	0.274581	0.511546	1.6726	2.16185	GBP5;SP140;ITGB7
LGR5+ Stem cell:Large Intestine	1956-02-01	0.275522	0.511546	1.98118	2.55391	HSD17B2;SOX9
CD141+CLEC9A+ Dendritic cell:Blood	3/100	0.27958	0.511546	1.65527	2.10959	LIMA1;CSRP1;TGM2
Mesenchymal Stromal cell:Blood Vessel	3/100	0.27958	0.511546	1.65527	2.10959	RGS4;BOC;PTN
Beige Adipogenic Precursor cell:Adipose Tissue	3/100	0.27958	0.511546	1.65527	2.10959	TMEM100;BOC;EPHA3
Brown Adipogenic Precursor cell:Adipose Tissue	3/100	0.27958	0.511546	1.65527	2.10959	TMEM100;BOC;EPHA3
Fibroblast:Synovium	3/100	0.27958	0.511546	1.65527	2.10959	RGS4;BOC;PTN
Pigment Epithelial cell:Eye	3/100	0.27958	0.511546	1.65527	2.10959	SOX9;PTN;SCG2
Plasmablast:Blood	3/100	0.27958	0.511546	1.65527	2.10959	GBP5;CCL5;CLEC2D
Effector CD4+ Memory T (Tem) cell:Blood	3/100	0.27958	0.511546	1.65527	2.10959	GBP5;SP140;ITGB7
Limbal Stem cell:Limbal Epithelium	3/100	0.27958	0.511546	1.65527	2.10959	KLF5;KRT17;ANXA8
Testis Somatic cell:Testis	3/100	0.27958	0.511546	1.65527	2.10959	RGS4;BOC;PTN
Myoepithelial cell:Parotid Gland	3/100	0.27958	0.511546	1.65527	2.10959	BOC;PTN;PLPP3
CD14+ Endothelial Progenitor cell:Blood	3/100	0.27958	0.511546	1.65527	2.10959	PLVAP;CXCL9;SERPING1
Natural Killer cell:Splenic Red Pulp	3/100	0.27958	0.511546	1.65527	2.10959	ZBP1;GBP5;CCL5
Natural Killer cell:Lung	3/100	0.27958	0.511546	1.65527	2.10959	ZBP1;GBP5;CCL5
Natural Killer cell:Gut	3/100	0.27958	0.511546	1.65527	2.10959	ZBP1;GBP5;CCL5
Fibroblast:Embryonic Stem Cell	3/100	0.27958	0.511546	1.65527	2.10959	RGS4;BOC;PTN
Retinal Ganglion cell:Embryonic Stem Cell	3/100	0.27958	0.511546	1.65527	2.10959	RGS4;BOC;PTN
Spermatogonial Stem cell:Embryo	3/100	0.27958	0.511546	1.65527	2.10959	RGS4;BOC;PTN
Epithelial cell:Epithelium	3/100	0.27958	0.511546	1.65527	2.10959	PLVAP;CALCRL;TNFSF10
Granulocyte-monocyte progenitor:Germ	3/100	0.27958	0.511546	1.65527	2.10959	IRF8;LGALS9;GBP4
Megakaryocyte-erythroid progenitor:Germ	3/100	0.27958	0.511546	1.65527	2.10959	IRF8;LGALS9;GBP4
Multipotent Progenitor cell:Undefined	3/100	0.27958	0.511546	1.65527	2.10959	PLVAP;XAF1;GBP4
Stromal cell:Embryoid Body	3/100	0.27958	0.511546	1.65527	2.10959	KLF6;HAS2;PCOLCE
Neural cell:Embryoid Body	3/100	0.27958	0.511546	1.65527	2.10959	ST8SIA2;PTN;VAT1L
pro-Natural Killer Cell (pro-NK cell):Peripheral Blood	3/100	0.27958	0.511546	1.65527	2.10959	NFKBIA;BTG2;IRF8
Mesenchymal cell:Pancreas	3/100	0.27958	0.511546	1.65527	2.10959	RGS4;BOC;PTN
Goblet Progenitor cell:Large Intestine	2023-01-18	0.284252	0.511546	3.14393	3.95473	WFDC2
Endothelial cell:Bone Marrow	2023-01-18	0.284252	0.511546	3.14393	3.95473	PLVAP
Delta cell:Pancreas	2023-01-18	0.284252	0.511546	3.14393	3.95473	PRG4
Conventional Dendritic cell:Undefined	2023-01-18	0.284252	0.511546	3.14393	3.95473	TLR2
Pancreatic Polypeptide cell:Pancreas	2023-01-18	0.284252	0.511546	3.14393	3.95473	MEIS2
Oral Keratinocyte Stem cell:Oral Mucosa	3/101	0.284587	0.511546	1.6383	2.05888	ERRFI1;LIMA1;KLF5
Pericyte:Skeletal Muscle	3/101	0.284587	0.511546	1.6383	2.05888	PLVAP;CALCRL;AEBP1
Mesenchymal Stem cell:Oral Mucosa	3/101	0.284587	0.511546	1.6383	2.05888	PLVAP;AEBP1;ENG
Endocrine Progenitor cell:Pancreas	3/101	0.284587	0.511546	1.6383	2.05888	SOX9;SCG2;RND3
Hematopoietic Progenitor cell:Undefined	3/101	0.284587	0.511546	1.6383	2.05888	PLVAP;SERPING1;PCDH17
Circulating Progenitor cell:Peripheral Blood	3/101	0.284587	0.511546	1.6383	2.05888	PLVAP;CALCRL;SERPING1
Oligodendrocyte Progenitor cell:Brain	3/101	0.284587	0.511546	1.6383	2.05888	BOC;PTN;PLPP3
Stem cell:Fetal Liver	3/101	0.284587	0.511546	1.6383	2.05888	ST8SIA2;PTN;VAT1L
Progenitor cell:Bone Marrow	3/101	0.284587	0.511546	1.6383	2.05888	SERPING1;PTN;PCDH17
Muscle cell:Embryoid Body	3/101	0.284587	0.511546	1.6383	2.05888	TMEM100;ST8SIA2;PTN
Luminal Progenitor cell:Breast	3/102	0.289602	0.515406	1.62167	2.00965	KLF5;LCN2;WFDC2
Stem cell:Esophagus	3/102	0.289602	0.515406	1.62167	2.00965	BOC;SOX9;PTN
Cancer Stem cell:Serum	3/102	0.289602	0.515406	1.62167	2.00965	LCN2;KRT23;WFDC2
Natural Regulatory T (Treg) cell:Peripheral Blood	3/102	0.289602	0.515406	1.62167	2.00965	GBP5;SP140;CLEC2D
Oogenesis Phase Fetal Germ cell:Fetal Gonad	18/844	0.293286	0.520673	1.1709	1.43624	SH2D4A;HOMER2;STAT1;PCGF5;USP18;WFDC2;RYR3;NFKBIA;LGALS3;MOV10;KLF5;CRISPLD2;DHX58;G3BP2;GNB4;NCOA7;EMB;HERC6
Mesenchymal Stem cell:Bone Marrow	2023-01-20	0.310374	0.548301	2.81271	3.29081	ENG
Primordial Germ cell:Undefined	2023-01-20	0.310374	0.548301	2.81271	3.29081	IFITM3
Mesenchymal Stem cell:Ligament	2023-01-21	0.323075	0.567949	2.67193	3.01894	ENG
PROCR+ Progenitor cell:Small Intestine	2023-01-21	0.323075	0.567949	2.67193	3.01894	PCOLCE
Neural Crest cell:Undefined	2023-01-22	0.335544	0.586998	2.54457	2.77868	ITGB7
Platelet:Undefined	2023-01-22	0.335544	0.586998	2.54457	2.77868	LAMP2
Follicular Helper (Tfh) T cell:Undefined	2023-01-23	0.347783	0.606932	2.42878	2.56522	STAT3
Osteoblast:Bone	2023-01-24	0.359798	0.618887	2.32307	2.37467	ENG
Mesenchymal Stem cell:Muscle	2023-01-24	0.359798	0.618887	2.32307	2.37467	ENG
Mesenchymal Stem cell:Bone	2023-01-24	0.359798	0.618887	2.32307	2.37467	ENG
Stem cell:Liver	2023-01-24	0.359798	0.618887	2.32307	2.37467	SOX9
Nephron Epithelial cell:Kidney	2023-01-24	0.359798	0.618887	2.32307	2.37467	KRT23
Mesenchymal Stem cell:Tendon	2023-01-24	0.359798	0.618887	2.32307	2.37467	ENG
Cancer Stem cell:Lung	2023-01-25	0.371592	0.63613	2.22616	2.20381	KLF4
Neural Stem cell:Brain	2023-01-25	0.371592	0.63613	2.22616	2.20381	SOX9
Mesenchymal Stem cell:Cartilage	2023-01-26	0.383169	0.65284	2.137	2.04998	ENG
Purkinje cell:Undefined	2023-01-26	0.383169	0.65284	2.137	2.04998	CLU
Germ cell:Undefined	2023-01-27	0.394533	0.670613	2.05471	1.91098	SCARA5
Mesenchymal Stem cell:Undefined	1974-02-01	0.396231	0.671911	1.48452	1.3743	ICAM1;ENG
T Helper2 (Th2) cell:Undefined	2023-01-28	0.405689	0.68633	1.9785	1.78494	IL1RL1
Plasmacytoid Dendritic cell:Blood	7/333	0.414449	0.69808	1.14833	1.01145	PARP10;DAB2;CRIM1;IRF7;TNFAIP3;IRF8;EMB
Brush Cell (Tuft cell):Lung	1977-02-01	0.415547	0.69808	1.42492	1.25131	ANXA1;NOS2
Neuroendocrine cell:Lung	1977-02-01	0.415547	0.69808	1.42492	1.25131	ANXA1;NOS2
Natural Killer cell:Undefined	1978-02-01	0.421917	0.707128	1.4061	1.21339	IL1RL1;IL18R1
Cancer Stem cell:Brain	2023-01-30	0.427389	0.711114	1.84187	1.5657	BOC
Mesenchymal Stem cell:Adipose Tissue	2023-01-30	0.427389	0.711114	1.84187	1.5657	ENG
Eosinophil:Undefined	2023-01-30	0.427389	0.711114	1.84187	1.5657	LGALS9
AXL+SIGLEC6+ Dendritic cell:Blood	1979-02-01	0.428251	0.711114	1.38777	1.17689	DAB2;KLF4
CD1C+ A Dendritic cell:Blood	2023-01-31	0.437941	0.724518	1.78038	1.47001	CREB5
Gonadal Mitotic Phase Fetal Germ cell:Fetal Gonad	6/291	0.446971	0.724518	1.12515	0.906042	TOR3A;PNP;PSME2;STOM;GPHA2;LY6E
Interneuron:Embryonic Prefrontal Cortex	1932-01-01	0.448299	0.724518	1.72286	1.38224	PHLDA1
Neutrophil:Undefined	1933-01-01	0.458466	0.724518	1.66894	1.30155	TLR2
Myeloid-derived Suppressor cell:Peripheral Blood	1933-01-01	0.458466	0.724518	1.66894	1.30155	ICAM1
4-Cell Stage Cell (Blastomere):Embryo	1933-01-01	0.458466	0.724518	1.66894	1.30155	VWA5A
FGFR1HighNME5- Epithelial cell:Esophagus	4/191	0.468015	0.724518	1.14268	0.867586	SCARA5;ADAMTS1;PCOLCE;SNX10
Lake Et al.Science.Ex6:Brain	1934-01-01	0.468447	0.724518	1.61828	1.22719	RYR3
Megakaryocyte Erythroid cell:Undefined	1990-02-01	0.495351	0.724518	1.21361	0.852549	IL1RL1;IL13RA1
Hematopoietic Stem cell:Blood	1938-01-01	0.506568	0.724518	1.44304	0.981404	ENG
Placenta cell:Placenta	1994-02-01	0.518488	0.724518	1.16061	0.762333	NOS2;NKX2-3
Fibroblast:Peripheral Blood	1995-02-01	0.524161	0.724518	1.14807	0.741604	BOC;PCOLCE
Epiblast cell:Embryo	1995-02-01	0.524161	0.724518	1.14807	0.741604	SAT1;TRIM56
PROM1High Progenitor cell:Large Intestine	1996-02-01	0.529789	0.724518	1.1358	0.721547	HAS2;RND3
Amacrine cell:Eye	1996-02-01	0.529789	0.724518	1.1358	0.721547	ST8SIA2;VAT1L
Mesenchymal Progenitor cell:Cartilage	1996-02-01	0.529789	0.724518	1.1358	0.721547	CRIM1;RND3
Primitive Endoderm cell:Embryo	1996-02-01	0.529789	0.724518	1.1358	0.721547	FST;VWA5A
Fibroblast:Heart	1996-02-01	0.529789	0.724518	1.1358	0.721547	CRIM1;RND3
Bipolar cell:Retina	1997-02-01	0.535371	0.724518	1.12378	0.702135	CITED1;PRDM12
Class-switched Memory B cell:Peripheral Blood	1997-02-01	0.535371	0.724518	1.12378	0.702135	SP140;ITGB7
Non-switched Memory B cell:Peripheral Blood	1997-02-01	0.535371	0.724518	1.12378	0.702135	SP140;ITGB7
Double-negative B cell:Peripheral Blood	1997-02-01	0.535371	0.724518	1.12378	0.702135	SP140;ITGB7
Memory B cell:Blood	1997-02-01	0.535371	0.724518	1.12378	0.702135	SP140;ITGB7
Switched Memory B cell:Peripheral Blood	1997-02-01	0.535371	0.724518	1.12378	0.702135	SP140;ITGB7
Double-negative Memory B cell:Peripheral Blood	1997-02-01	0.535371	0.724518	1.12378	0.702135	SP140;ITGB7
Pluripotent Stem cell:Embryoid Body	1997-02-01	0.535371	0.724518	1.12378	0.702135	VCAN;SERPING1
Sertoli cell:Seminal Plasma	1997-02-01	0.535371	0.724518	1.12378	0.702135	FETUB;CP
IgG Memory B cell:Undefined	1997-02-01	0.535371	0.724518	1.12378	0.702135	SP140;ITGB7
Serotonergic neuron:Undefined	1997-02-01	0.535371	0.724518	1.12378	0.702135	SCG2;NKX2-3
LGR5+ Stem cell:Small Intestine	1998-02-01	0.540908	0.724518	1.11202	0.683343	RND3;UACA
Bulge Stem cell:Scalp	1998-02-01	0.540908	0.724518	1.11202	0.683343	PHACTR1;AEBP1
CD4+ T cell:Colon	1998-02-01	0.540908	0.724518	1.11202	0.683343	SP140;CLEC2D
Endothelial cell:Skin	1998-02-01	0.540908	0.724518	1.11202	0.683343	PLVAP;CALCRL
Podocyte:Renal Glomerulus	1998-02-01	0.540908	0.724518	1.11202	0.683343	KLF5;MSLN
Glomerular Epithelial cell:Renal Glomerulus	1998-02-01	0.540908	0.724518	1.11202	0.683343	KLF5;MSLN
Basal cell:Airway Epithelium	1998-02-01	0.540908	0.724518	1.11202	0.683343	HSPB1;IGFBP6
Endocrine cell:Embryonic Stem Cell	1998-02-01	0.540908	0.724518	1.11202	0.683343	VWA5A;WFDC2
Endocrine cell:Undefined	1998-02-01	0.540908	0.724518	1.11202	0.683343	VWA5A;WFDC2
Cholinergic neuron:Spinal Cord	1998-02-01	0.540908	0.724518	1.11202	0.683343	ST8SIA2;SCG2
Erythroid precursor:Bone Marrow	1998-02-01	0.540908	0.724518	1.11202	0.683343	PNP;PSMB10
Osteoblast:Bone Marrow	1998-02-01	0.540908	0.724518	1.11202	0.683343	VCAN;SERPING1
Corneal Epithelial Stem cell:Eye	1998-02-01	0.540908	0.724518	1.11202	0.683343	KRT17;ANXA8
Eosinophil:Sinonasal Mucosa	1998-02-01	0.540908	0.724518	1.11202	0.683343	CCRL2;LGALS9
Secretory Progenitor cell:Small Intestine	1942-01-01	0.541963	0.724518	1.30199	0.797543	MX1
Extravillous Trophoblast cell:Placenta	1999-02-01	0.5464	0.724518	1.1005	0.665148	VWA5A;SERPING1
Myogenic Endothelial cell:Skeletal Muscle	1999-02-01	0.5464	0.724518	1.1005	0.665148	PLVAP;CALCRL
Endometrial Stromal Stem cell:Endometrium Stroma	1999-02-01	0.5464	0.724518	1.1005	0.665148	DAB2;LTBP1
Multipotent Progenitor cell:Heart	1999-02-01	0.5464	0.724518	1.1005	0.665148	RND3;MEIS2
Lymphocyte:Peripheral Blood	1999-02-01	0.5464	0.724518	1.1005	0.665148	CCRL2;LGALS9
Bile Duct cell:Liver	1999-02-01	0.5464	0.724518	1.1005	0.665148	SH2D4A;KRT17
Flk1+ Mesodermal cell:Pluripotent Stem Cell	1999-02-01	0.5464	0.724518	1.1005	0.665148	SOX9;LGR4
Liver Progenitor cell:Fetal Liver	1999-02-01	0.5464	0.724518	1.1005	0.665148	BOC;RND3
Luminal cell:Prostate	1999-02-01	0.5464	0.724518	1.1005	0.665148	ERRFI1;SH2D4A
Naive T cell:Bone Marrow	1999-02-01	0.5464	0.724518	1.1005	0.665148	GBP5;SP140
B cell:Thyroid	1999-02-01	0.5464	0.724518	1.1005	0.665148	SP140;ITGB7
Periodontal Ligament Stem cell:Periodontal Ligament	1999-02-01	0.5464	0.724518	1.1005	0.665148	LGALS9;GBP4
Lymphoid cell:Peripheral Blood	1999-02-01	0.5464	0.724518	1.1005	0.665148	IRF8;PHACTR1
CD8+ T cell:Lymphoid Tissue	1999-02-01	0.5464	0.724518	1.1005	0.665148	GBP5;CLEC2D
Mesothelial cell:Undefined	1999-02-01	0.5464	0.724518	1.1005	0.665148	ANXA8;MSLN
Epithelial cell:Cornea	1999-02-01	0.5464	0.724518	1.1005	0.665148	KRT17;ANXA8
Endothelial cell:Embryonic Brain	1999-02-01	0.5464	0.724518	1.1005	0.665148	PLVAP;CALCRL
Endothelial cell:Fetal Liver	1999-02-01	0.5464	0.724518	1.1005	0.665148	PLVAP;CALCRL
Stromal Vascular Fraction cell:Adipose Tissue	2/100	0.551845	0.724518	1.08922	0.647526	PLVAP;CALCRL
Lake Et al.Science.Ex7:Brain	2/100	0.551845	0.724518	1.08922	0.647526	BOC;PTN
Monocyte:Lung	2/100	0.551845	0.724518	1.08922	0.647526	CASP1;TLR2
Macrophage:Synovium	2/100	0.551845	0.724518	1.08922	0.647526	CASP1;TLR2
Naive B cell:Peripheral Blood	2/100	0.551845	0.724518	1.08922	0.647526	SP140;ITGB7
Transitional B cell:Blood	2/100	0.551845	0.724518	1.08922	0.647526	TNFSF10;LCN2
Esophageal Mucosal cell:Esophagus	2/100	0.551845	0.724518	1.08922	0.647526	BOC;PTN
Hematopoietic Progenitor cell:Umbilical Cord Blood	2/100	0.551845	0.724518	1.08922	0.647526	PLVAP;CALCRL
Cardiomyocyte Progenitor cell:Myocardium	2/100	0.551845	0.724518	1.08922	0.647526	PLVAP;CALCRL
Cancer Stem-Like cell:Endometrium	2/100	0.551845	0.724518	1.08922	0.647526	BTG2;IRF8
Gastric Stem cell:Gastric Gland	2/100	0.551845	0.724518	1.08922	0.647526	SOX9;LGR4
Endometrial Progenitor cell:Endometrium	2/100	0.551845	0.724518	1.08922	0.647526	SLC25A22;GRINA
Cancer Stem cell:Eye	2/100	0.551845	0.724518	1.08922	0.647526	ARHGAP8;WFDC2
Corneal Limbal Stem cell:Limbal Epithelium	2/100	0.551845	0.724518	1.08922	0.647526	SOX9;LGR4
Submandibular Gland Stem cell:Submandibular Gland	2/100	0.551845	0.724518	1.08922	0.647526	PLVAP;CALCRL
Intestinal Stem cell:Gastrointestinal Tract	2/100	0.551845	0.724518	1.08922	0.647526	SOX9;LGR4
Intestinal Stem cell:Esophagus	2/100	0.551845	0.724518	1.08922	0.647526	BOC;PTN
Endothelial cell:Corpus Luteum	2/100	0.551845	0.724518	1.08922	0.647526	PLVAP;CALCRL
Hematopoietic Stem cell:Peripheral Blood	2/100	0.551845	0.724518	1.08922	0.647526	PLVAP;CALCRL
Monocyte:Umbilical Cord Blood	2/100	0.551845	0.724518	1.08922	0.647526	PLVAP;CALCRL
Hematopoietic Progenitor cell:Bone Marrow	2/100	0.551845	0.724518	1.08922	0.647526	PLVAP;CALCRL
Mature Endothelial cell:Blood	2/100	0.551845	0.724518	1.08922	0.647526	PLVAP;CALCRL
Progenitor-like Angiogenesis-Promoting cell:Blood	2/100	0.551845	0.724518	1.08922	0.647526	PLVAP;CALCRL
Adipose-derived Stromal cell:Visceral Adipose Tissue	2/100	0.551845	0.724518	1.08922	0.647526	PTN;PLPP3
Adipose-derived Stem cell:Visceral Adipose Tissue	2/100	0.551845	0.724518	1.08922	0.647526	PTN;PLPP3
Gastric Stem cell:Gastric Corpus	2/100	0.551845	0.724518	1.08922	0.647526	SOX9;WFDC2
Epithelial Stem cell:Laryngeal Squamous Epithelium	2/100	0.551845	0.724518	1.08922	0.647526	BOC;PTN
Small Intestinal Stem cell:Small Intestinal Crypt	2/100	0.551845	0.724518	1.08922	0.647526	BOC;PTN
Eosinophil:Sputum	2/100	0.551845	0.724518	1.08922	0.647526	ERRFI1;CLDN23
Hematopoietic Stem cell:Periodontal Ligament	2/100	0.551845	0.724518	1.08922	0.647526	PLVAP;CALCRL
Cardiovascular Progenitor cell:Heart	2/100	0.551845	0.724518	1.08922	0.647526	ADAMTS1;PCDH17
Dendritic cell:Umbilical Cord Blood	2/100	0.551845	0.724518	1.08922	0.647526	PLVAP;CALCRL
Keratinocyte:Epithelium	2/100	0.551845	0.724518	1.08922	0.647526	PLVAP;CALCRL
Germinal Center B cell:Lymphoid Tissue	2/100	0.551845	0.724518	1.08922	0.647526	IRF8;LGALS9
Intestinal Stem cell:Colon	2/100	0.551845	0.724518	1.08922	0.647526	BOC;PTN
Endothelial cell:Bladder	2/100	0.551845	0.724518	1.08922	0.647526	PLVAP;CALCRL
Epithelial Stem cell:Corneal Epithelium	2/100	0.551845	0.724518	1.08922	0.647526	BOC;PTN
Epithelial Progenitor cell:Corneal Epithelium	2/100	0.551845	0.724518	1.08922	0.647526	BOC;PTN
Epithelial Hair Follicle Stem cell:Hair Follicle	2/100	0.551845	0.724518	1.08922	0.647526	KRT17;WFDC2
Somatic Stem cell:Endometrium	2/100	0.551845	0.724518	1.08922	0.647526	SOX9;LGR4
Ovarian Somatic cell:Ovary	2/100	0.551845	0.724518	1.08922	0.647526	SOX9;LGR4
Stem cell:Gastric Gland	2/100	0.551845	0.724518	1.08922	0.647526	SOX9;LGR4
Endothelial Progenitor cell:Adipose Tissue	2/100	0.551845	0.724518	1.08922	0.647526	PLVAP;CALCRL
Mesothelial cell:Lung	2/100	0.551845	0.724518	1.08922	0.647526	RGS4;PTN
Intestinal Stem cell:Intestine	2/100	0.551845	0.724518	1.08922	0.647526	BOC;PTN
Chondrocyte:Cartilage	2/100	0.551845	0.724518	1.08922	0.647526	BOC;SOX9
Mesenchymal Stromal cell:Liver	2/100	0.551845	0.724518	1.08922	0.647526	BOC;PTN
Interstitial cell:Bladder	2/100	0.551845	0.724518	1.08922	0.647526	RGS4;PTN
Cholinergic neuron:Undefined	2/100	0.551845	0.724518	1.08922	0.647526	ADGRA1;ST8SIA2
Common Lymphoid progenitor:Undefined	2/100	0.551845	0.724518	1.08922	0.647526	XAF1;GBP4
Naive B cell:Undefined	2/100	0.551845	0.724518	1.08922	0.647526	SP140;ITGB7
Primitive Endoderm cell:Germ	2/100	0.551845	0.724518	1.08922	0.647526	RGS4;PTN
Proximal Tubular cell:Kidney	2/101	0.557244	0.724518	1.07816	0.630455	GBP5;GBP4
Preadipocyte Progenitor cell:Adipose Tissue	2/101	0.557244	0.724518	1.07816	0.630455	CALCRL;AEBP1
Fibroblast:Pancreas	2/101	0.557244	0.724518	1.07816	0.630455	BOC;PTN
Cancer Stem cell:Skin	2/101	0.557244	0.724518	1.07816	0.630455	PTN;WFDC2
Cancer Stem cell:Embryo	2/101	0.557244	0.724518	1.07816	0.630455	SOX9;WFDC2
T Helper2 (Th2) cell:Brain	2/101	0.557244	0.724518	1.07816	0.630455	SP140;ITGB7
Hepatoblast:Liver	2/102	0.562597	0.728842	1.06732	0.613915	AEBP1;FILIP1L
CD8+ Regulatory T cell:Undefined	2/102	0.562597	0.728842	1.06732	0.613915	GBP5;CCL5
Neutrophil:Vagina	2/103	0.567903	0.733075	1.0567	0.597886	MXD1;TLR2
Basal Progenitor cell:Breast	2/103	0.567903	0.733075	1.0567	0.597886	KLF5;LCN2
Theca Interna cell:Ovarian Follicle	2/104	0.573163	0.737125	1.04629	0.582348	SERPING1;AEBP1
Progenitor cell:Prostate	2/104	0.573163	0.737125	1.04629	0.582348	KLF5;KRT17
1-Cell Stage Cell (Blastomere):Embryo	1946-01-01	0.574825	0.737125	1.18601	0.656684	TRAFD1
Retinoid Acid Signaling-Responsive Fetal Germ cell:Fetal Gonad	4/219	0.575235	0.737125	0.992435	0.548793	FST;PSME1;B2M;MEIS2
Ciliated cell:Lung	5/276	0.576167	0.737125	0.984061	0.542569	RTP4;BTBD3;VWA5A;ATF3;PSMB10
Monocyte:Peripheral Blood	1948-01-01	0.590363	0.753945	1.13543	0.598391	CD274
Specialist Antigen Presenting cell:Undefined	1949-01-01	0.597918	0.76224	1.11172	0.571757	TLR2
Hematopoietic Stem cell:Bone Marrow	1950-01-01	0.605335	0.770329	1.08897	0.546636	ENG
Granulocyte-monocyte progenitor:Umbilical Cord Blood	2/112	0.61356	0.779416	0.969796	0.473724	ANXA1;CP
Pit Progenitor cell:Stomach	1954-01-01	0.633661	0.803531	1.00658	0.459244	GBP2
Neural Stem cell:Undefined	1958-01-01	0.659959	0.835406	0.935752	0.388877	SOX9
Oligodendrocyte:Brain	2/152	0.772376	0.859042	0.709727	0.18331	LIMA1;PHLDA1
Ionocyte cell:Lung	4/290	0.783722	0.859042	0.743334	0.181151	LIMA1;SP110;SCG2;LGR4
Oocyte:Ovary	1983-01-01	0.786607	0.859042	0.649631	0.155929	FOSB
CD4+ Cytotoxic T cell:Liver	1989-01-01	0.8092	0.859042	0.605152	0.128116	CCL5
Clara cell:Lung	1990-01-01	0.812726	0.859042	0.598322	0.124069	WFDC2
CD8+ T cell:Lung	1990-01-01	0.812726	0.859042	0.598322	0.124069	HIKESHI
Pluripotent Very Small Embryonic-Like cell:Ovary	1992-01-01	0.819585	0.859042	0.585112	0.116412	WFDC2
Granulocyte:Blood	1993-01-01	0.82292	0.859042	0.578723	0.112791	ZBP1
Granulosa cell:Ovary	1993-01-01	0.82292	0.859042	0.578723	0.112791	TWIST1
Eosinophil:Bronchoalveolar System	1994-01-01	0.826194	0.859042	0.572471	0.1093	FETUB
Adipose-derived Stromal cell:Abdominal Adipose Tissue	1994-01-01	0.826194	0.859042	0.572471	0.1093	ST8SIA2
Adipose Progenitor cell:Abdominal Adipose Tissue	1994-01-01	0.826194	0.859042	0.572471	0.1093	ST8SIA2
Astrocyte:Spinal Cord	1995-01-01	0.829407	0.859042	0.566352	0.105933	ADGRA1
Glial cell:Brain	1995-01-01	0.829407	0.859042	0.566352	0.105933	ADGRA1
Glial cell:Sympathetic Ganglion	1995-01-01	0.829407	0.859042	0.566352	0.105933	ADGRA1
Schwann cell:Intervertebral Disc	1995-01-01	0.829407	0.859042	0.566352	0.105933	ADGRA1
Hepatocyte:Embryoid Body	1995-01-01	0.829407	0.859042	0.566352	0.105933	FETUB
Epidermal Stem cell:Foreskin	1995-01-01	0.829407	0.859042	0.566352	0.105933	AFTPH
Enteroendocrine cell:Large Intestine	1996-01-01	0.832561	0.859042	0.560361	0.102686	TOR1AIP2
Bipolar cell:Eye	1996-01-01	0.832561	0.859042	0.560361	0.102686	RGS4
Paneth cell:Pyloric Gland	1996-01-01	0.832561	0.859042	0.560361	0.102686	NKX2-3
Tumor Endothelial cell:Kidney	1997-01-01	0.835656	0.859042	0.554496	0.099553	KRT17
Tumor Endothelial cell:Colon	1997-01-01	0.835656	0.859042	0.554496	0.099553	KRT17
Memory T cell:Liver	1997-01-01	0.835656	0.859042	0.554496	0.099553	GBP5
Memory T cell:Peripheral Blood	1997-01-01	0.835656	0.859042	0.554496	0.099553	GBP5
Retinal Progenitor cell:Retina	1997-01-01	0.835656	0.859042	0.554496	0.099553	AEBP1
T cell:Brain	1997-01-01	0.835656	0.859042	0.554496	0.099553	GBP5
T cell:Tonsil	1997-01-01	0.835656	0.859042	0.554496	0.099553	GBP5
Embryonic Stem cell:Periodontal Ligament	1997-01-01	0.835656	0.859042	0.554496	0.099553	AEBP1
Endothelial cell:Embryo	1997-01-01	0.835656	0.859042	0.554496	0.099553	PLVAP
CD4+ Memory T cell:Lymphoid Tissue	1997-01-01	0.835656	0.859042	0.554496	0.099553	ITGB7
Naive T cell:Umbilical Cord Blood	1997-01-01	0.835656	0.859042	0.554496	0.099553	GBP5
T Helper1 (Th1) cell:Brain	1997-01-01	0.835656	0.859042	0.554496	0.099553	ITGB7
T Helper17 (Th17) cell:Brain	1997-01-01	0.835656	0.859042	0.554496	0.099553	ITGB7
PP cell:Pancreas	1997-01-01	0.835656	0.859042	0.554496	0.099553	SCG2
Natural Killer cell:Breast	1998-01-01	0.838695	0.859042	0.548751	0.0965299	ADGRA1
Lake Et al.Science.In1:Brain	1998-01-01	0.838695	0.859042	0.548751	0.0965299	ADGRA1
White Blood cell:Blood	1998-01-01	0.838695	0.859042	0.548751	0.0965299	GBP5
Natural Killer cell:Lymph Node	1998-01-01	0.838695	0.859042	0.548751	0.0965299	PHACTR1
Follicular T cell:Undefined	1998-01-01	0.838695	0.859042	0.548751	0.0965299	ITGB7
Microglial cell:Optic Nerve	1998-01-01	0.838695	0.859042	0.548751	0.0965299	IRF8
Thymic Emigrant cell:Blood	1998-01-01	0.838695	0.859042	0.548751	0.0965299	GBP5
Definitive Zone cell:Adrenal Gland	1998-01-01	0.838695	0.859042	0.548751	0.0965299	ADGRA1
Chromaffin cell:Adrenal Gland	1998-01-01	0.838695	0.859042	0.548751	0.0965299	ADGRA1
Hematopoietic Stem cell:Tooth	1998-01-01	0.838695	0.859042	0.548751	0.0965299	GBP4
Langerhans cell:Skin	1998-01-01	0.838695	0.859042	0.548751	0.0965299	IRF8
Neuron:Embryo	1998-01-01	0.838695	0.859042	0.548751	0.0965299	ADGRA1
Epithelial cell:Amniotic Membrane	1998-01-01	0.838695	0.859042	0.548751	0.0965299	ARHGAP8
Hematopoietic cell:Undefined	1998-01-01	0.838695	0.859042	0.548751	0.0965299	GBP5
Pericyte:Brain	1998-01-01	0.838695	0.859042	0.548751	0.0965299	PCOLCE
T cell:Placenta	1999-01-01	0.841677	0.859042	0.543124	0.093612	GBP5
Morula Cell (Blastomere):Embryo	1999-01-01	0.841677	0.859042	0.543124	0.093612	KLF4
Adventitial cell:Skeletal Muscle	1999-01-01	0.841677	0.859042	0.543124	0.093612	GBP4
Neural Progenitor cell:Eye	1999-01-01	0.841677	0.859042	0.543124	0.093612	RND3
Neural Crest Stem cell:Hair Follicle	1999-01-01	0.841677	0.859042	0.543124	0.093612	AEBP1
Monocyte:Plasma	1999-01-01	0.841677	0.859042	0.543124	0.093612	TLR2
Follicular Helper (Tfh) T cell:Salivary Gland	1999-01-01	0.841677	0.859042	0.543124	0.093612	GBP5
Megakaryocyte:Umbilical Cord Blood	1999-01-01	0.841677	0.859042	0.543124	0.093612	PLVAP
Pancreatic Stem cell:Pancreatic Acinar Tissue	1999-01-01	0.841677	0.859042	0.543124	0.093612	IRF8
Endocrine Progenitor cell:Pancreatic Acinar Tissue	1999-01-01	0.841677	0.859042	0.543124	0.093612	IRF8
Liver Stem cell:Fetal Liver	1999-01-01	0.841677	0.859042	0.543124	0.093612	RND3
Neural Stem cell:Spinal Cord	1999-01-01	0.841677	0.859042	0.543124	0.093612	RND3
Naive CD4+ T cell:Blood	1999-01-01	0.841677	0.859042	0.543124	0.093612	GBP5
Monocyte:Synovium	1999-01-01	0.841677	0.859042	0.543124	0.093612	TLR2
Corneal Endothelial cell:Eye	1999-01-01	0.841677	0.859042	0.543124	0.093612	PTN
Migrating Cancer Stem cell:Liver	1999-01-01	0.841677	0.859042	0.543124	0.093612	LCN2
Migrating Cancer Stem cell:Lung	1999-01-01	0.841677	0.859042	0.543124	0.093612	LCN2
Neuroendocrine cell:Pancreas	1999-01-01	0.841677	0.859042	0.543124	0.093612	VAT1L
T cell:Spleen	1999-01-01	0.841677	0.859042	0.543124	0.093612	GBP5
Basophil:Umbilical Cord Blood	1999-01-01	0.841677	0.859042	0.543124	0.093612	GBP5
Glutamatergic neuron:Brain	1999-01-01	0.841677	0.859042	0.543124	0.093612	ADGRA1
Definitive Endoderm cell:Germ	1999-01-01	0.841677	0.859042	0.543124	0.093612	IRF8
Mesoderm cell:Undefined	1999-01-01	0.841677	0.859042	0.543124	0.093612	SLC25A22
Dendritic cell:Bone Marrow	1/100	0.844605	0.859042	0.53761	0.0907949	IRF8
Lake Et al.Science.In6:Brain	1/100	0.844605	0.859042	0.53761	0.0907949	CLU
Monocyte:Liver	1/100	0.844605	0.859042	0.53761	0.0907949	TLR2
B cell:Synovium	1/100	0.844605	0.859042	0.53761	0.0907949	SP140
Regulatory B cell:Peripheral Blood	1/100	0.844605	0.859042	0.53761	0.0907949	IRF8
B cell:Salivary Gland	1/100	0.844605	0.859042	0.53761	0.0907949	SP140
Classical monocyte:Blood	1/100	0.844605	0.859042	0.53761	0.0907949	TLR2
Intermediate monocyte:Blood	1/100	0.844605	0.859042	0.53761	0.0907949	TLR2
Non-classical monocyte:Blood	1/100	0.844605	0.859042	0.53761	0.0907949	TLR2
B cell:Brain	1/100	0.844605	0.859042	0.53761	0.0907949	SP140
T Helper17 (Th17) cell:Umbilical Cord Blood	1/100	0.844605	0.859042	0.53761	0.0907949	GBP5
Cytotoxic T cell:Peripheral Blood	1/100	0.844605	0.859042	0.53761	0.0907949	GBP5
T cell:Ascites	1/100	0.844605	0.859042	0.53761	0.0907949	GBP5
Monocyte:Bone Marrow	1/100	0.844605	0.859042	0.53761	0.0907949	TLR2
Smooth Muscle cell:Blood Vessel	1/100	0.844605	0.859042	0.53761	0.0907949	FILIP1L
IL-17Ralpha T cell:Peripheral Blood	1/100	0.844605	0.859042	0.53761	0.0907949	GBP5
Fibroblast:Corneal Endothelium	1/100	0.844605	0.859042	0.53761	0.0907949	FILIP1L
Epithelial cell:Mammary Epithelium	1/100	0.844605	0.859042	0.53761	0.0907949	WFDC2
Neuron:Spinal Cord	1/100	0.844605	0.859042	0.53761	0.0907949	PTN
Glutamatergic neuron:Dorsolateral Prefrontal Cortex	1/100	0.844605	0.859042	0.53761	0.0907949	ADGRA1
CD14++CD16- monocyte:Blood	1/100	0.844605	0.859042	0.53761	0.0907949	TLR2
Peritubular Myoid cell:Testis	1/100	0.844605	0.859042	0.53761	0.0907949	FILIP1L
Cytotoxic T cell:Blood	1/100	0.844605	0.859042	0.53761	0.0907949	GBP5
Lymphoid Stem cell:Peripheral Blood	1/100	0.844605	0.859042	0.53761	0.0907949	NAA20
M2 macrophage:Brain	1/100	0.844605	0.859042	0.53761	0.0907949	TLR2
Regulatory T (Treg) cell:Brain	1/100	0.844605	0.859042	0.53761	0.0907949	GBP5
M2 macrophage:Serum	1/100	0.844605	0.859042	0.53761	0.0907949	TLR2
Dendritic cell:Blood	1/100	0.844605	0.859042	0.53761	0.0907949	IRF8
Mesenchymal cell:Undefined	1/100	0.844605	0.859042	0.53761	0.0907949	FILIP1L
T cell:Fetal Liver	1/100	0.844605	0.859042	0.53761	0.0907949	GBP5
Myofibroblast:Undefined	1/100	0.844605	0.859042	0.53761	0.0907949	FILIP1L
Progenitor cell:Skin	1/100	0.844605	0.859042	0.53761	0.0907949	WFDC2
Activated B cell:Undefined	1/100	0.844605	0.859042	0.53761	0.0907949	IRF8
Effector Regulatory T (Treg) cell:Peripheral Blood	1/100	0.844605	0.859042	0.53761	0.0907949	GBP5
Natural Memory B cell:Undefined	1/100	0.844605	0.859042	0.53761	0.0907949	ITGB7
Plasmacytoid Dendritic cell:Peripheral Blood	1/100	0.844605	0.859042	0.53761	0.0907949	GBP5
Trophectoderm cell:Embryo	1/100	0.844605	0.859042	0.53761	0.0907949	DAB2
Kupffer cell:Fetal Liver	1/100	0.844605	0.859042	0.53761	0.0907949	TLR2
Mesenchymal cell:Fetal Liver	1/100	0.844605	0.859042	0.53761	0.0907949	AEBP1
HES1High Progenitor cell:Stomach	1/100	0.844605	0.859042	0.53761	0.0907949	SCARA5
Megakaryocyte:Blood	1/101	0.847479	0.859042	0.532207	0.0880747	TLR2
Responder T cell:Blood	1/101	0.847479	0.859042	0.532207	0.0880747	LGALS9
Lymphoid cell:Blood	1/101	0.847479	0.859042	0.532207	0.0880747	CLEC2D
Neuron:Adipose Tissue	1/101	0.847479	0.859042	0.532207	0.0880747	ADGRA1
Responder T cell:Peripheral Blood	1/101	0.847479	0.859042	0.532207	0.0880747	GBP5
Monocyte:Spleen	1/101	0.847479	0.859042	0.532207	0.0880747	TLR2
Merkel cell:Skin	1/101	0.847479	0.859042	0.532207	0.0880747	SOX9
Immature neuron:Undefined	1/101	0.847479	0.859042	0.532207	0.0880747	SCG2
Naive Regulatory T (Treg) cell:Peripheral Blood	1/101	0.847479	0.859042	0.532207	0.0880747	GBP5
Neural Crest cell:Germ	1/101	0.847479	0.859042	0.532207	0.0880747	AEBP1
Neuronal Progenitor cell:Undefined	1/101	0.847479	0.859042	0.532207	0.0880747	ADGRA1
Dendritic cell:Placenta	1/102	0.850299	0.859042	0.526911	0.0854475	IRF8
FOXP3+ Natural Regulatory T (Treg) cell:Blood	1/102	0.850299	0.859042	0.526911	0.0854475	GBP5
Transitional B cell:Peripheral Blood	1/102	0.850299	0.859042	0.526911	0.0854475	ITGB7
Plasmablast:Peripheral Blood	1/102	0.850299	0.859042	0.526911	0.0854475	IRF8
Immature Transitional B cell:Blood	1/102	0.850299	0.859042	0.526911	0.0854475	IRF8
Naive B cell:Blood	1/102	0.850299	0.859042	0.526911	0.0854475	ITGB7
Neural Stem cell:Inferior Colliculus	1/102	0.850299	0.859042	0.526911	0.0854475	PTN
Regulatory T (Treg) cell:Ascites	1/102	0.850299	0.859042	0.526911	0.0854475	GBP5
Mesenchymal Stem cell:Brown Adipose Tissue	1/102	0.850299	0.859042	0.526911	0.0854475	LGR4
Dendritic cell:Thymus	1/102	0.850299	0.859042	0.526911	0.0854475	IRF8
Type I pneumocyte:Undefined	1/102	0.850299	0.859042	0.526911	0.0854475	WFDC2
Monocyte:Undefined	1/102	0.850299	0.859042	0.526911	0.0854475	TLR2
Regulatory B cell:Undefined	1/102	0.850299	0.859042	0.526911	0.0854475	ITGB7
CD4+ Regulatory T cell:Undefined	1/102	0.850299	0.859042	0.526911	0.0854475	GBP5
Trophoblast Stem cell:Undefined	1/102	0.850299	0.859042	0.526911	0.0854475	KRT17
Oligodendrocyte Precursor cell:Brain	1/102	0.850299	0.859042	0.526911	0.0854475	PCDH17
Macrophage:Intervertebral Disc	1/103	0.853068	0.859042	0.521718	0.0829095	LGALS9
Induced Regulatory T (Treg) cell:Peripheral Blood	1/103	0.853068	0.859042	0.521718	0.0829095	GBP5
Suppressor T cell:Peripheral Blood	1/103	0.853068	0.859042	0.521718	0.0829095	GBP5
T1 (Transitional) B cell:Bone Marrow	1/103	0.853068	0.859042	0.521718	0.0829095	GBP5
T2 (Transitional) B cell:Bone Marrow	1/103	0.853068	0.859042	0.521718	0.0829095	GBP5
Transitional B cell:Bone Marrow	1/103	0.853068	0.859042	0.521718	0.0829095	GBP5
Endocrine cell:Pancreas	1/104	0.855785	0.860573	0.516627	0.0804572	SCG2
Leydig cell:Fetal Gonad	4/380	0.921709	0.925571	0.562778	0.0458807	STAT1;CASP4;SLC25A22;ENG
SLC16A7+ cell:Lung	12/983	0.952819	0.955477	0.647809	0.0313089	ZBP1;MOV10;ARHGAP8;PNPT1;RSAD2;STAT2;CCL5;TAP2;GNB4;ADAR;XAF1;GBP4
Ciliated Epithelial cell:Esophagus	4/425	0.955193	0.956523	0.501449	0.0229874	ENPP4;CP;LTBP1;LGR4
Meiotic Prophase Fetal Germ cell:Fetal Gonad	10/1034	0.992901	0.992901	0.507594	0.00361605	IFIH1;AFTPH;NAA20;BOC;RNF19B;TRAFD1;MXD1;B2M;FAM107B;IL13RA1
