# Supplementary material for: PAX3-FOXO1 dictates myogenic reprogramming and rhabdomyosarcoma identity in endothelial progenitors
Source: Nat Commun. 2023 Nov 15;14:7291. doi: 10.1038/s41467-023-43044-1 (PMC10651858; doi:10.1038/s41467-023-43044-1)
Supplement: Supplementary file 20 — Dataset 19 [file 41467_2023_43044_MOESM20_ESM.xlsx]

## Sheet: Sheet1
Supplementary Data 19 – Clusters from reclustered tumor population from combined TCP, MCP, muscle and Tek-Cre;R26-tdTom scRNAseq. Generated using Seurat FindAllMarkers function with "bimod" test (Likelihood-ratio test)
p_val	avg_log2FC	pct.1	pct.2	p_val_adj	cluster	gene
0	1.12659	0.735	0.388	0	0	Txnip
2.24529e-306	0.733193	0.644	0.295	6.58161e-302	0	Adgra1
6.112e-273	0.567532	0.656	0.391	1.79161e-268	0	Boc
1.58088e-263	0.663721	0.709	0.367	4.63403e-259	0	Cfh
1.06831e-262	0.630907	0.409	0.134	3.13154e-258	0	Adamts15
1.57698e-261	0.609944	0.876	0.555	4.62259e-257	0	CT010467.1
3.82773e-260	0.960036	0.997	0.937	1.12202e-255	0	Gm42418
1.44187e-259	0.662505	0.709	0.429	4.22656e-255	0	Gm26532
5.56088e-256	0.469306	0.555	0.346	1.63006e-251	0	Myo6
3.22446e-254	0.784485	0.982	0.742	9.45186e-250	0	Pmaip1
5.13142e-248	0.51431	0.343	0.107	1.50417e-243	0	Sh2d4a
2.18119e-246	0.7392	0.618	0.329	6.39373e-242	0	Dbx1
9.06072e-243	0.941421	0.513	0.242	2.65597e-238	0	Epha3
1.37681e-239	0.334643	0.335	0.155	4.03584e-235	0	Prkce
4.7497e-238	0.534493	0.575	0.374	1.39228e-233	0	Pbx3
8.27219e-235	0.788322	0.866	0.657	2.42483e-230	0	Klf4
1.29659e-233	0.466626	0.599	0.354	3.80068e-229	0	Prdm12
6.2447e-233	0.883849	0.613	0.365	1.83051e-228	0	Plpp3
2.33001e-227	0.38801	0.267	0.09	6.82995e-223	0	Evpl
1.52081e-226	0.33437	0.266	0.109	4.45794e-222	0	Pax6
1.19808e-225	0.546431	0.542	0.281	3.51194e-221	0	Tbx1
1.97544e-225	0.683082	0.845	0.5	5.7906e-221	0	H2-T23
1.67248e-221	0.615388	0.935	0.64	4.90255e-217	0	Lars2
7.61625e-221	0.8615	0.976	0.696	2.23255e-216	0	Fosb
2.80588e-219	0.41081	0.303	0.119	8.22486e-215	0	Lgr4
5.45762e-217	0.626205	0.723	0.402	1.59979e-212	0	Vat1l
2.86631e-213	0.548237	0.997	0.94	8.402e-209	0	Jund
1.396e-208	1.11695	0.407	0.216	4.09209e-204	0	Rgs4
2.09047e-207	0.758227	0.549	0.255	6.1278e-203	0	Krt23
3.2261e-204	0.548577	0.311	0.148	9.45665e-200	0	Kcnk2
1.7167e-198	0.425032	0.53	0.304	5.03216e-194	0	Mylip
2.96693e-196	0.329412	0.313	0.14	8.69696e-192	0	Zmat4
2.37755e-194	0.300209	0.215	0.069	6.96932e-190	0	Il18r1
1.76966e-191	0.482917	0.55	0.303	5.18741e-187	0	Pitx1
2.43912e-189	0.393416	0.337	0.149	7.14979e-185	0	Ppfibp2
1.09964e-182	0.494854	0.718	0.544	3.22339e-178	0	Tob1
9.62675e-175	0.477692	0.536	0.427	2.82189e-170	0	Lmo4
3.20307e-173	0.634383	0.94	0.739	9.38915e-169	0	Gas1
6.09709e-170	0.629966	0.449	0.229	1.78724e-165	0	Calcrl
1.10486e-167	0.310691	0.26	0.108	3.23867e-163	0	Ldb2
5.14203e-163	0.320069	0.223	0.073	1.50728e-158	0	Pax5
9.29832e-160	0.512859	0.335	0.133	2.72562e-155	0	Scn3a
1.78287e-156	0.269485	0.188	0.071	5.22614e-152	0	Epas1
3.48786e-156	0.683422	0.54	0.289	1.0224e-151	0	AC160336.1
1.43936e-155	0.616918	0.979	0.8	4.2192e-151	0	Egr1
3.01029e-155	0.470319	0.64	0.39	8.82406e-151	0	Egr2
8.5893e-155	0.597502	0.433	0.212	2.51778e-150	0	Ryr3
8.8093e-155	1.03387	0.856	0.503	2.58227e-150	0	Rgcc
5.99396e-151	0.492622	0.979	0.92	1.75701e-146	0	Errfi1
2.33346e-149	0.461519	0.66	0.464	6.84007e-145	0	St8sia2
2.02089e-147	0.303514	0.311	0.137	5.92385e-143	0	Cmya5
1.45239e-146	0.510729	0.997	0.916	4.25741e-142	0	Jun
2.4147e-143	0.34246	0.42	0.237	7.07822e-139	0	Arrdc3
4.26682e-143	0.312791	0.489	0.329	1.25073e-138	0	Aff1
1.16711e-141	0.914821	0.267	0.081	3.42115e-137	0	C4b
3.27566e-141	0.676788	0.962	0.718	9.60195e-137	0	Dusp1
3.30455e-140	0.363381	0.496	0.337	9.68664e-136	0	Mbnl3
7.0348e-138	0.733531	0.993	0.738	2.06211e-133	0	Fos
3.38551e-137	0.8327	0.282	0.12	9.92395e-133	0	Clu
3.98192e-135	0.383868	0.373	0.21	1.16722e-130	0	Syngr1
3.03992e-133	0.332208	0.213	0.079	8.91092e-129	0	Sema5a
6.22804e-133	0.29131	0.336	0.166	1.82562e-128	0	Flrt1
1.4615e-132	0.280974	0.451	0.293	4.2841e-128	0	Crebrf
6.05028e-132	0.549599	0.777	0.565	1.77352e-127	0	Hist1h1c
6.56295e-128	0.560326	0.534	0.242	1.9238e-123	0	H2-Q6
3.02364e-126	0.295303	0.349	0.202	8.86321e-122	0	9330159M07Rik
6.78947e-126	0.328424	0.604	0.432	1.9902e-121	0	Ocrl
3.98408e-125	0.681956	0.942	0.628	1.16785e-120	0	Zfp36
3.54018e-123	0.513874	0.99	0.882	1.03773e-118	0	Junb
3.96331e-123	0.399147	0.708	0.427	1.16176e-118	0	Mir6236
3.22519e-122	0.275039	0.427	0.264	9.454e-118	0	Elfn1
1.29717e-120	0.449282	0.867	0.64	3.8024e-116	0	Pcdh17
3.5559e-120	0.309831	0.408	0.248	1.04234e-115	0	Arhgap24
7.66195e-120	0.35682	0.377	0.207	2.24595e-115	0	Prima1
1.64578e-118	0.294379	0.459	0.317	4.82428e-114	0	Fbxw7
3.00164e-118	0.270022	0.305	0.168	8.79872e-114	0	Cxxc4
1.70535e-115	0.835585	0.983	0.672	4.99889e-111	0	Scg2
6.50813e-114	0.557224	0.668	0.437	1.90773e-109	0	Rcan1
9.28057e-114	0.926148	0.299	0.105	2.72041e-109	0	Alox15
1.50037e-113	0.256074	0.413	0.253	4.39804e-109	0	H2-M3
8.67499e-113	0.265042	0.353	0.201	2.5429e-108	0	Ap1s3
1.07439e-112	0.43621	0.194	0.069	3.14936e-108	0	F830016B08Rik
3.27945e-112	0.391818	0.566	0.322	9.61306e-108	0	H2-Q4
8.50281e-111	0.378633	0.295	0.126	2.49243e-106	0	Homer2
9.41607e-110	0.288251	0.561	0.389	2.76013e-105	0	Plpbp
3.68679e-109	0.290639	0.41	0.23	1.08071e-104	0	Gm37376
4.70112e-109	0.546162	0.794	0.529	1.37804e-104	0	Nfkbiz
3.21673e-107	0.358598	0.66	0.444	9.42921e-103	0	Rin2
6.89328e-106	0.457361	0.856	0.69	2.02063e-101	0	Zfp36l1
1.37725e-105	0.261762	0.346	0.208	4.03714e-101	0	Plekhg1
2.02557e-104	0.254423	0.317	0.19	5.93755e-100	0	Irs2
5.24387e-103	0.445552	0.791	0.587	1.53714e-98	0	Metrnl
8.91389e-103	0.303017	0.493	0.325	2.61293e-98	0	Etl4
1.0396e-102	0.350197	0.758	0.65	3.04738e-98	0	Grina
1.15591e-101	0.302797	0.617	0.487	3.38831e-97	0	Sec14l1
4.95093e-101	0.35106	0.556	0.386	1.45126e-96	0	Dbp
1.51832e-100	0.661432	0.73	0.57	4.45064e-96	0	Klf2
6.6777e-100	0.634562	0.952	0.737	1.95744e-95	0	H2-K1
2.54776e-99	0.340027	0.463	0.269	7.46825e-95	0	Scml2
3.35755e-99	0.41634	0.772	0.594	9.842e-95	0	Creb5
3.6277e-98	0.311976	0.552	0.44	1.06339e-93	0	Mfap3l
1.34909e-96	0.259597	0.454	0.339	3.95458e-92	0	Fem1c
6.35785e-96	0.45545	0.491	0.281	1.86368e-91	0	Irgm1
1.56838e-95	0.294529	0.218	0.083	4.59739e-91	0	H2-T-ps
6.00944e-95	0.402966	0.706	0.542	1.76155e-90	0	Klf5
1.12323e-92	0.2814	0.389	0.241	3.29251e-88	0	Tmem140
3.41793e-92	0.506192	0.952	0.783	1.0019e-87	0	Btg2
8.04284e-92	0.311485	0.879	0.768	2.3576e-87	0	Jmjd1c
9.48205e-91	0.513999	0.977	0.842	2.77947e-86	0	H2-D1
1.36398e-90	0.326907	0.644	0.451	3.99825e-86	0	Dmrta2
1.45526e-90	0.306099	0.546	0.345	4.26581e-86	0	Entpd3
2.43291e-90	0.256093	0.407	0.265	7.13158e-86	0	Tfap2a
3.13144e-89	0.848765	0.386	0.168	9.17918e-85	0	Iigp1
5.62501e-88	0.2687	0.545	0.406	1.64886e-83	0	Cdkn1b
7.11133e-88	0.319729	0.287	0.193	2.08454e-83	0	Rflnb
1.18542e-87	0.377295	0.528	0.294	3.47483e-83	0	Nkx2-3
1.31937e-86	0.41085	0.622	0.401	3.86748e-82	0	Cpm
3.71729e-86	0.640922	0.887	0.566	1.08965e-81	0	Atf3
1.15462e-85	0.480765	0.317	0.176	3.38454e-81	0	Dbpht2
1.22759e-85	0.293964	0.258	0.118	3.59844e-81	0	Ptprr
3.15197e-85	0.29367	0.602	0.526	9.23936e-81	0	Eea1
5.10376e-85	0.469462	0.319	0.154	1.49607e-80	0	Cldn23
9.45747e-85	0.255904	0.351	0.228	2.77227e-80	0	Dennd4a
1.81516e-83	0.265471	0.45	0.288	5.32078e-79	0	Xdh
3.41765e-83	0.402273	0.802	0.604	1.00182e-78	0	Filip1l
4.50866e-83	0.579704	0.745	0.528	1.32162e-78	0	Adamts1
3.49658e-82	0.284041	0.366	0.227	1.02495e-77	0	Agtr1a
4.25715e-82	0.410611	0.518	0.321	1.2479e-77	0	Cebpd
5.5718e-82	0.443437	0.987	0.924	1.63326e-77	0	Hspb1
7.4768e-82	0.346097	0.514	0.287	2.19167e-77	0	Oasl2
1.64516e-81	0.255285	0.479	0.374	4.82245e-77	0	Dpy19l3
6.38886e-81	0.296192	0.394	0.252	1.87277e-76	0	Bcl2l11
8.04925e-80	0.403186	0.2	0.087	2.35948e-75	0	Fxyd3
6.30366e-78	0.426009	0.637	0.452	1.84779e-73	0	Socs3
2.3193e-77	0.436487	0.625	0.312	6.79858e-73	0	Psmb9
2.72706e-77	0.410603	0.863	0.662	7.99384e-73	0	Tnfaip2
6.62801e-77	0.698061	0.452	0.307	1.94287e-72	0	1700086L19Rik
1.96176e-75	0.285069	0.653	0.491	5.75051e-71	0	Sik1
7.32486e-75	0.390332	0.977	0.887	2.14714e-70	0	Neat1
7.51098e-75	0.289851	0.555	0.361	2.20169e-70	0	H2-T22
1.46032e-74	0.487289	0.433	0.258	4.28064e-70	0	Npy1r
6.57723e-74	0.492515	0.61	0.404	1.92798e-69	0	Irf1
2.38725e-72	0.307851	0.282	0.167	6.99776e-68	0	Atp1b1
4.02649e-72	0.348311	0.642	0.463	1.18028e-67	0	Hspb8
1.39119e-71	0.261623	0.445	0.354	4.07798e-67	0	Fam135a
1.63928e-71	0.294094	0.449	0.325	4.80521e-67	0	Crim1
4.5916e-71	0.359534	0.536	0.386	1.34593e-66	0	Dsp
2.71743e-70	0.281518	0.391	0.214	7.9656e-66	0	Parp14
4.63207e-69	0.355287	0.683	0.487	1.3578e-64	0	Gprc5a
3.24991e-68	0.261203	0.378	0.24	9.52646e-64	0	Ehd3
2.33133e-67	0.465892	0.822	0.505	6.83383e-63	0	Psmb8
5.15708e-67	0.356699	0.758	0.651	1.5117e-62	0	Zfp36l2
3.21036e-66	0.370523	0.428	0.251	9.41053e-62	0	Tmem100
4.71766e-66	0.301968	0.79	0.66	1.38289e-61	0	Trib1
1.89141e-65	0.258066	0.313	0.178	5.54429e-61	0	Gm47316
2.40978e-65	0.258077	0.454	0.283	7.0638e-61	0	Tap1
2.85475e-65	0.453946	0.93	0.626	8.36812e-61	0	Tcim
1.77359e-64	0.251506	0.399	0.239	5.19891e-60	0	Stat1
1.33498e-63	0.308777	0.379	0.22	3.91322e-59	0	Ifi47
2.10228e-63	0.250568	0.406	0.238	6.1624e-59	0	C2
1.10497e-62	0.423689	0.503	0.41	3.23898e-58	0	Peg10
2.71867e-62	0.297907	0.779	0.626	7.96924e-58	0	Syne2
5.09745e-62	0.289611	0.31	0.17	1.49421e-57	0	Wnt4
6.48595e-62	0.255098	0.902	0.819	1.90123e-57	0	Pnrc1
3.26567e-61	0.462418	0.919	0.692	9.57265e-57	0	Meg3
3.35892e-61	0.576037	0.523	0.302	9.84601e-57	0	Cxcl14
3.8882e-61	0.285455	0.242	0.124	1.13975e-56	0	Fetub
8.10279e-61	0.302497	0.56	0.327	2.37517e-56	0	Xaf1
8.85205e-61	0.337909	0.117	0.096	2.5948e-56	0	Plagl1
1.92426e-60	0.62724	0.695	0.336	5.64057e-56	0	H2-Q7
2.01378e-58	0.636769	0.634	0.497	5.90298e-54	0	Stc1
4.85129e-58	0.951099	0.509	0.294	1.42206e-53	0	Prg4
2.34059e-56	0.722163	0.28	0.14	6.86096e-52	0	Ccn3
1.14071e-55	0.258994	0.702	0.496	3.34376e-51	0	Tut4
1.37599e-55	0.34941	0.969	0.917	4.03344e-51	0	B2m
2.20756e-55	0.281605	0.929	0.818	6.47102e-51	0	Ier5
8.06515e-55	0.335667	0.582	0.324	2.36414e-50	0	Irf7
1.2065e-50	0.261967	0.999	0.987	3.53661e-46	0	H3f3b
1.27525e-49	0.446107	0.812	0.553	3.73813e-45	0	Xist
1.44012e-49	0.272119	0.651	0.433	4.22141e-45	0	Plvap
2.32022e-49	0.380152	0.802	0.518	6.80128e-45	0	Car11
1.42239e-48	0.524902	0.528	0.356	4.16944e-44	0	Pthlh
3.0624e-48	0.288856	0.93	0.836	8.97682e-44	0	Ier2
1.02555e-47	0.300916	0.57	0.439	3.0062e-43	0	Dusp14
9.48762e-45	0.262347	0.157	0.093	2.78111e-40	0	Dio2
3.78606e-44	0.295204	0.988	0.883	1.10981e-39	0	Phlda1
9.30999e-44	0.256631	0.886	0.788	2.72904e-39	0	Pold4
2.03432e-42	0.298433	0.347	0.2	5.96319e-38	0	Gbp2
4.6431e-41	0.307803	0.917	0.658	1.36103e-36	0	Cdh6
1.46366e-40	0.262429	0.362	0.259	4.29044e-36	0	Cp
4.52199e-38	0.325859	0.165	0.085	1.32553e-33	0	AU015791
6.28037e-38	0.298394	0.807	0.562	1.84097e-33	0	4930523C07Rik
7.04444e-35	0.284489	0.295	0.237	2.06494e-30	0	Gm20186
3.2709e-34	0.351726	0.297	0.172	9.58799e-30	0	Trem2
7.76395e-34	0.352219	0.661	0.406	2.27585e-29	0	Slc16a11
1.8902e-32	0.261318	0.515	0.291	5.54075e-28	0	Zbp1
1.94297e-31	0.340634	0.575	0.593	5.69544e-27	0	Id1
1.28291e-30	0.259507	0.714	0.523	3.76059e-26	0	Btbd3
2.22493e-27	0.255066	0.606	0.397	6.52194e-23	0	Rian
6.76342e-27	0.263459	0.978	0.767	1.98256e-22	0	Emb
3.88525e-25	0.270381	0.408	0.323	1.13888e-20	0	Crispld2
6.69736e-25	0.258591	0.778	0.675	1.9632e-20	0	Hbegf
8.48002e-21	0.319007	0.724	0.418	2.48575e-16	0	Isg15
8.1812e-20	0.325845	0.42	0.212	2.39815e-15	0	Ifit1
3.8285e-17	0.264167	0.345	0.161	1.12225e-12	0	Ifit3
4.60704e-16	0.319389	0.648	0.602	1.35046e-11	0	Mgp
4.7347e-10	0.330366	0.445	0.284	1.38788e-05	0	Gpha2
0	2.37656	0.675	0.266	0	1	Ccl2
0	2.26796	0.611	0.188	0	1	Nppb
0	2.05619	0.647	0.233	0	1	Gm13889
0	1.76537	0.958	0.634	0	1	Igfbp6
0	1.68085	0.918	0.545	0	1	Ly6a
0	1.65971	0.521	0.196	0	1	Ptgs2
0	1.63455	0.932	0.54	0	1	Krt8
0	1.63054	0.837	0.455	0	1	Krt18
0	1.59263	0.846	0.47	0	1	Pla2g7
0	1.54902	0.743	0.334	0	1	Ly6c1
0	1.54641	0.72	0.311	0	1	Sfn
0	1.53065	0.988	0.861	0	1	Lgals3
0	1.51248	0.829	0.421	0	1	Il1rl1
0	1.50637	0.803	0.438	0	1	Msln
0	1.49347	0.969	0.762	0	1	Nfkbia
0	1.40205	0.662	0.4	0	1	Hilpda
0	1.38347	0.755	0.368	0	1	Htra1
0	1.37286	0.955	0.699	0	1	Bst2
0	1.36728	0.954	0.677	0	1	Ier3
0	1.32835	0.993	0.887	0	1	Anxa1
0	1.31886	0.949	0.763	0	1	Nupr1
0	1.30344	0.999	0.938	0	1	Cd9
0	1.29804	0.891	0.567	0	1	Atf3
0	1.28284	0.993	0.923	0	1	Hspb1
0	1.25707	0.959	0.68	0	1	Ecm1
0	1.21652	0.98	0.828	0	1	Ly6e
0	1.20995	0.962	0.621	0	1	Tcim
0	1.19208	0.945	0.74	0	1	H2-K1
0	1.16917	0.98	0.768	0	1	Emb
0	1.16667	0.763	0.385	0	1	Slc16a11
0	1.16136	0.977	0.843	0	1	H2-D1
0	1.1381	0.741	0.444	0	1	Col6a1
0	1.13448	0.932	0.748	0	1	Pcolce
0	1.12788	0.918	0.519	0	1	2200002D01Rik
0	1.11884	0.691	0.294	0	1	Tnfaip3
0	1.10807	0.943	0.722	0	1	Csrp1
0	1.10749	0.986	0.796	0	1	Crip1
0	1.1014	0.951	0.722	0	1	Dusp1
0	1.09617	0.929	0.634	0	1	Zfp36
0	1.09535	0.872	0.513	0	1	Nfkbiz
0	1.08362	0.634	0.255	0	1	Prrg4
0	1.07492	0.981	0.838	0	1	Timp2
0	1.06452	0.96	0.738	0	1	AA467197
0	1.04777	0.618	0.26	0	1	Cd34
0	1.03899	0.932	0.654	0	1	Igfbp4
0	1.03031	0.968	0.817	0	1	Clic4
0	1.02843	0.989	0.838	0	1	Actg1
0	1.0279	0.888	0.546	0	1	4930523C07Rik
0	1.02428	0.989	0.884	0	1	Cyb5r3
0	1.02347	0.712	0.382	0	1	Irf1
0	1.01611	0.954	0.621	0	1	Fxyd5
0	1.0148	0.998	0.961	0	1	Ifitm3
0	1.0119	0.978	0.915	0	1	B2m
0	1.01107	0.869	0.491	0	1	Bhlhe40
0	1.00967	0.969	0.783	0	1	Klf6
0	0.992449	0.911	0.653	0	1	Tnfaip2
0	0.98587	0.868	0.567	0	1	Smad7
0	0.982468	0.502	0.164	0	1	Anxa8
0	0.979498	0.986	0.896	0	1	Ctsl
0	0.973624	0.946	0.816	0	1	Odc1
0	0.961579	0.962	0.749	0	1	Ckb
0	0.961075	0.966	0.676	0	1	Aebp1
0	0.955724	0.927	0.756	0	1	Ifrd1
0	0.951907	0.807	0.503	0	1	Btbd3
0	0.951242	0.565	0.178	0	1	Itgb7
0	0.950946	0.748	0.42	0	1	Rcan1
0	0.948451	0.687	0.324	0	1	Lgals3bp
0	0.946055	0.896	0.625	0	1	Avpi1
0	0.94153	0.871	0.57	0	1	Metrnl
0	0.934639	0.992	0.918	0	1	Sparc
0	0.932471	0.722	0.405	0	1	Dusp14
0	0.920494	0.951	0.652	0	1	Cdh6
0	0.919716	0.997	0.953	0	1	Vim
0	0.917888	0.745	0.509	0	1	Fbxo32
0	0.914159	0.99	0.883	0	1	Junb
0	0.913786	0.777	0.467	0	1	Gprc5a
0	0.91246	0.884	0.523	0	1	Barx2
0	0.908559	0.985	0.885	0	1	Phlda1
0	0.906872	0.854	0.658	0	1	Sat1
0	0.903715	0.977	0.745	0	1	Pmaip1
0	0.901067	0.983	0.868	0	1	Fgfr1
0	0.899013	0.983	0.854	0	1	Cstb
0	0.892766	0.999	0.961	0	1	S100a10
0	0.885782	0.953	0.774	0	1	Emp1
0	0.871548	0.957	0.784	0	1	Ccdc12
0	0.864759	0.97	0.814	0	1	Cd44
0	0.859403	0.996	0.926	0	1	S100a6
0	0.856889	0.721	0.349	0	1	Rhbdl2
0	0.856549	0.711	0.355	0	1	Nid1
0	0.854116	0.554	0.235	0	1	Sorbs2
0	0.843766	0.98	0.921	0	1	Errfi1
0	0.833209	0.965	0.681	0	1	Atp6v0c
0	0.832429	0.988	0.899	0	1	Sdc4
0	0.83168	0.856	0.638	0	1	Plk2
0	0.829851	0.8	0.538	0	1	Ezr
0	0.824032	0.815	0.584	0	1	Sox9
0	0.822431	0.986	0.886	0	1	Neat1
0	0.81918	0.953	0.656	0	1	Selenok
0	0.818799	0.799	0.505	0	1	Eva1b
0	0.815736	0.992	0.902	0	1	Emp3
0	0.813163	0.344	0.097	0	1	Gm30692
0	0.812907	0.792	0.557	0	1	Fam3c
0	0.80235	0.967	0.81	0	1	Ier5
0	0.800209	0.598	0.338	0	1	Gxylt2
0	0.796023	0.363	0.12	0	1	Ptgs1
0	0.794818	0.983	0.877	0	1	Ahnak
0	0.783879	0.986	0.88	0	1	Npc2
0	0.783446	0.697	0.35	0	1	Dsp
0	0.78239	0.461	0.195	0	1	Pdgfb
0	0.780758	0.98	0.814	0	1	Capg
0	0.780284	0.676	0.385	0	1	Ackr3
0	0.777874	0.98	0.883	0	1	Sqstm1
0	0.773399	0.523	0.237	0	1	Wnt10a
0	0.770421	0.891	0.578	0	1	Cavin3
0	0.770086	0.601	0.287	0	1	Wwc1
0	0.768296	0.841	0.559	0	1	Myadm
0	0.760439	0.877	0.669	0	1	Cdh13
0	0.757011	0.915	0.64	0	1	Arhgdib
0	0.754739	0.429	0.132	0	1	Ptges
0	0.747816	0.994	0.943	0	1	Hsp90b1
0	0.745505	0.972	0.857	0	1	Rnh1
0	0.742079	0.785	0.47	0	1	Tapbp
0	0.740784	0.879	0.674	0	1	Gsn
0	0.740426	0.765	0.421	0	1	Cavin1
0	0.736969	0.997	0.94	0	1	Jund
0	0.735296	0.549	0.248	0	1	Mmp23
0	0.732401	0.757	0.466	0	1	Uap1l1
0	0.730754	0.829	0.57	0	1	Grn
0	0.72393	0.517	0.232	0	1	Rgs3
0	0.721974	0.805	0.589	0	1	Nfat5
0	0.720344	0.98	0.861	0	1	Tspo
0	0.719765	0.984	0.9	0	1	Cst3
0	0.710512	0.713	0.397	0	1	Htatip2
0	0.710034	0.838	0.58	0	1	Pdlim1
0	0.710033	0.707	0.431	0	1	Sash1
0	0.70918	0.768	0.457	0	1	Scara5
0	0.706603	0.717	0.399	0	1	Csrnp1
0	0.705768	0.966	0.796	0	1	Plec
0	0.705715	0.88	0.715	0	1	Pmepa1
0	0.704788	0.962	0.796	0	1	Sh3bgrl3
0	0.704174	0.46	0.166	0	1	Syt7
0	0.697879	0.875	0.628	0	1	Rras
0	0.696896	0.539	0.287	0	1	Dusp5
0	0.693116	0.917	0.733	0	1	Psme1
0	0.690487	0.974	0.84	0	1	Pgk1
0	0.689821	0.565	0.269	0	1	Itgb4
0	0.689481	0.994	0.931	0	1	Gabarap
0	0.688336	0.53	0.247	0	1	3300005D01Rik
0	0.687783	0.64	0.323	0	1	Lgals9
0	0.686012	0.545	0.281	0	1	Dab2
0	0.683327	1	0.989	0	1	Tpt1
0	0.680795	0.573	0.234	0	1	Perp
0	0.675112	0.602	0.261	0	1	Traf1
0	0.675078	0.557	0.243	0	1	Gpr137b
0	0.671828	0.975	0.843	0	1	Bri3
0	0.670285	0.972	0.857	0	1	Tmed10
0	0.669308	0.625	0.293	0	1	Mcub
0	0.665758	0.917	0.762	0	1	Mcl1
0	0.665277	0.933	0.781	0	1	Dstn
0	0.664017	0.463	0.165	0	1	Kcnn4
0	0.663764	0.822	0.614	0	1	Vcl
0	0.662906	0.942	0.81	0	1	Pnrc1
0	0.662608	0.874	0.567	0	1	Tmem134
0	0.654707	0.979	0.869	0	1	Ssr4
0	0.653174	0.789	0.556	0	1	Fndc3a
0	0.649163	0.793	0.54	0	1	Mfge8
0	0.644821	0.847	0.617	0	1	Ccdc85b
0	0.643897	0.776	0.526	0	1	Vamp5
0	0.640462	0.711	0.429	0	1	Ece1
0	0.638525	0.784	0.533	0	1	Npdc1
0	0.638258	0.607	0.373	0	1	Slc2a1
0	0.628419	0.504	0.224	0	1	Phactr1
0	0.627819	0.468	0.205	0	1	Twist2
0	0.627217	0.794	0.55	0	1	Snx9
0	0.626396	0.896	0.703	0	1	Tmed3
0	0.62437	0.803	0.54	0	1	Ostf1
0	0.622842	0.798	0.584	0	1	Lgmn
0	0.622222	0.654	0.369	0	1	Specc1
0	0.622034	0.976	0.872	0	1	Rrbp1
0	0.621494	0.73	0.46	0	1	Pnp
0	0.621305	0.939	0.764	0	1	P4hb
0	0.62095	0.767	0.551	0	1	Lrp1
0	0.617779	0.983	0.876	0	1	Ptms
0	0.617375	0.996	0.944	0	1	Myl6
0	0.617261	0.947	0.752	0	1	Ndfip1
0	0.617227	0.769	0.503	0	1	Cast
0	0.608838	0.815	0.602	0	1	Atp13a3
0	0.60595	0.415	0.151	0	1	Tnfrsf23
0	0.604143	0.622	0.32	0	1	Sbno2
0	0.602056	0.827	0.649	0	1	Tmem176a
0	0.592016	0.61	0.378	0	1	Klf7
0	0.591297	0.654	0.406	0	1	Plk3
0	0.588032	0.846	0.637	0	1	S100a13
0	0.58711	0.713	0.474	0	1	Epdr1
0	0.582935	0.971	0.868	0	1	Rabac1
0	0.578575	0.809	0.581	0	1	Ehd1
0	0.575321	0.891	0.729	0	1	Psme2
0	0.570459	0.572	0.296	0	1	Ralgds
0	0.564074	0.868	0.68	0	1	Ywhag
0	0.563419	0.756	0.51	0	1	Flot1
0	0.562463	0.685	0.398	0	1	Itpr3
0	0.56196	0.9	0.732	0	1	Spag9
0	0.561021	0.63	0.359	0	1	Rhou
0	0.558043	0.479	0.205	0	1	Rnf125
0	0.557875	0.736	0.547	0	1	Insig2
0	0.555147	0.671	0.433	0	1	Sap30l
0	0.552332	0.779	0.534	0	1	Mvp
0	0.543843	0.902	0.721	0	1	Vamp8
0	0.54356	0.311	0.089	0	1	Procr
0	0.543212	0.721	0.504	0	1	Hagh
0	0.535959	0.75	0.541	0	1	Azin1
0	0.52965	0.688	0.391	0	1	Tax1bp3
0	0.529303	0.694	0.43	0	1	Vat1
0	0.523999	0.894	0.739	0	1	Lamp2
0	0.517602	0.667	0.431	0	1	Esyt2
0	0.515718	0.974	0.888	0	1	Map1lc3b
0	0.514438	0.862	0.688	0	1	Gabarapl2
0	0.51378	0.477	0.225	0	1	Plod1
0	0.513291	0.704	0.475	0	1	Ctsa
0	0.509049	0.96	0.856	0	1	Arpc3
0	0.500269	0.663	0.391	0	1	Rarg
0	0.49649	0.384	0.135	0	1	Fam167a
0	0.488487	0.77	0.563	0	1	Riok3
0	0.485941	0.943	0.836	0	1	Chmp2a
0	0.474032	0.678	0.445	0	1	Myo1c
0	0.464986	0.552	0.294	0	1	Vwa5a
0	0.459064	0.49	0.243	0	1	Fam53b
0	0.442441	0.554	0.319	0	1	Il3ra
0	0.418398	0.392	0.16	0	1	Apobr
5.31982e-306	0.651028	1	0.987	1.5594e-301	1	H3f3b
2.31912e-305	0.622097	0.844	0.646	6.79804e-301	1	Kras
1.76601e-304	0.952308	0.802	0.52	5.1767e-300	1	Car11
2.41481e-304	0.497468	0.659	0.426	7.07853e-300	1	Spsb2
5.41044e-304	0.827962	0.52	0.288	1.58596e-299	1	Serping1
6.32369e-304	0.489812	0.673	0.449	1.85366e-299	1	Slk
2.24137e-303	0.549334	0.647	0.393	6.57013e-299	1	Eng
6.09722e-303	0.670493	0.897	0.579	1.78728e-298	1	Rab5if
5.40237e-302	0.467464	0.506	0.269	1.5836e-297	1	Kif21a
6.68716e-302	0.534421	0.591	0.334	1.96021e-297	1	Pxdc1
1.99196e-299	0.559859	0.705	0.505	5.83904e-295	1	Pam
2.93913e-299	0.444113	0.554	0.296	8.61547e-295	1	Fam91a1
4.18877e-299	1.21683	0.686	0.421	1.22785e-294	1	Timp3
1.43834e-298	0.632001	0.948	0.806	4.21621e-294	1	Myh9
1.49229e-298	0.40804	0.397	0.194	4.37435e-294	1	Marveld1
2.4039e-298	0.722571	0.825	0.583	7.04656e-294	1	Creb5
9.4639e-298	0.534964	0.823	0.625	2.77415e-293	1	Sptan1
5.23919e-296	0.707742	0.748	0.44	1.53576e-291	1	Hspb8
1.25044e-295	0.625426	0.526	0.292	3.66541e-291	1	Mgst3
1.09345e-294	0.856445	0.656	0.465	3.20524e-290	1	Sgk1
1.79467e-294	0.842425	0.301	0.08	5.26073e-290	1	Ereg
2.8641e-294	0.44822	0.646	0.378	8.39554e-290	1	Rtf2
4.25619e-294	0.585254	0.509	0.198	1.24762e-289	1	Sult2b1
4.58927e-294	1.26994	0.435	0.152	1.34525e-289	1	Cd55
4.85107e-294	0.679607	0.719	0.457	1.422e-289	1	Oaf
1.52231e-293	0.429748	0.489	0.249	4.46235e-289	1	Synpo
4.38655e-293	0.478593	0.65	0.433	1.28583e-288	1	Ube2h
7.42169e-293	0.394855	0.248	0.072	2.17552e-288	1	Inhbb
2.58677e-292	0.441128	0.504	0.28	7.58259e-288	1	Fosl2
8.13703e-292	0.581773	0.827	0.626	2.38521e-287	1	Baiap2
1.49381e-291	0.668358	0.936	0.777	4.37882e-287	1	Pold4
1.23448e-289	0.546387	0.618	0.33	3.61864e-285	1	Entpd3
1.39043e-289	0.901568	0.95	0.785	4.07577e-285	1	Btg2
1.96045e-288	0.471599	0.47	0.236	5.74667e-284	1	Chst8
2.7972e-287	0.512399	0.955	0.836	8.19943e-283	1	Scand1
3.22691e-286	0.589912	0.681	0.432	9.45904e-282	1	Celf4
6.51094e-286	0.70642	0.924	0.729	1.90855e-281	1	Rhob
2.13674e-285	0.606215	0.857	0.653	6.26343e-281	1	Slc6a6
5.92614e-285	0.553177	0.928	0.78	1.73713e-280	1	Nfe2l2
1.06349e-284	0.628065	0.863	0.644	3.11742e-280	1	Trib1
1.04884e-282	0.548378	0.794	0.51	3.07445e-278	1	Selenos
9.9022e-282	0.59923	0.74	0.5	2.90263e-277	1	Rab3ip
3.07898e-281	0.894218	0.877	0.653	9.02541e-277	1	Hbegf
8.7634e-281	0.48796	0.754	0.529	2.56881e-276	1	Plxnb2
5.07282e-279	0.44549	0.571	0.312	1.48699e-274	1	Hyi
5.7462e-279	0.518332	0.644	0.405	1.68438e-274	1	Zfp703
1.93296e-278	0.3905	0.418	0.184	5.6661e-274	1	March4
3.02907e-278	0.50642	0.795	0.504	8.8791e-274	1	Vps28
1.91664e-277	0.426536	0.489	0.241	5.61826e-273	1	Mir22hg
2.46025e-277	0.737396	0.819	0.602	7.21174e-273	1	Filip1l
7.52109e-277	0.617882	0.514	0.235	2.20466e-272	1	F2rl1
1.85868e-276	0.509684	0.537	0.322	5.44835e-272	1	Man2a1
2.54946e-276	0.762678	0.83	0.506	7.47324e-272	1	H2-T23
8.4336e-276	0.551459	0.894	0.697	2.47214e-271	1	Slc38a1
9.20592e-276	1.1179	0.688	0.372	2.69853e-271	1	Ccn1
1.389e-275	0.480756	0.809	0.626	4.07157e-271	1	Reep3
2.33616e-274	0.311195	0.293	0.109	6.848e-270	1	A4galt
1.58802e-273	0.464729	0.671	0.473	4.65498e-269	1	Txndc15
1.78017e-273	0.515574	0.815	0.528	5.21822e-269	1	Rex1bd
1.84352e-273	0.490592	0.667	0.435	5.4039e-269	1	Irf2bp2
1.97517e-273	0.559495	0.48	0.202	5.78982e-269	1	Apol9b
3.41261e-273	0.632897	0.418	0.161	1.00034e-268	1	Gm14636
1.68126e-272	0.365233	0.336	0.125	4.92828e-268	1	Cdc42ep2
1.86396e-272	0.725215	0.677	0.375	5.46381e-268	1	Wee1
5.25674e-272	0.505339	0.775	0.541	1.54091e-267	1	Sh3kbp1
1.02616e-271	0.440584	0.736	0.556	3.00798e-267	1	Tmbim1
3.3475e-271	0.749292	0.491	0.312	9.81253e-267	1	Cav1
1.18364e-270	0.697935	0.949	0.646	3.4696e-266	1	Selenow
1.3429e-270	0.330057	0.326	0.139	3.93643e-266	1	Gpr137b-ps
1.23717e-269	0.486665	0.719	0.506	3.62652e-265	1	Hexa
3.37955e-269	0.520057	0.495	0.219	9.90649e-265	1	C2
9.99801e-269	0.373887	0.483	0.267	2.93072e-264	1	Zdhhc18
5.17425e-268	1.57412	0.738	0.332	1.51673e-263	1	Wfdc2
8.23311e-268	0.535089	0.57	0.321	2.41337e-263	1	Myo1d
1.08329e-265	0.691505	0.946	0.823	3.17545e-261	1	Tpr
1.36705e-265	0.385546	0.545	0.335	4.00724e-261	1	Agpat2
2.44662e-265	0.55315	0.616	0.406	7.17179e-261	1	Ndrg1
1.02027e-263	0.641891	0.616	0.425	2.99073e-259	1	Smox
7.2272e-263	0.442794	0.742	0.536	2.11851e-258	1	Lrp10
9.42579e-263	0.644562	0.659	0.384	2.76298e-258	1	Fhl2
1.67411e-262	0.734411	0.879	0.584	4.90733e-258	1	Iqgap2
3.21765e-262	0.525368	0.939	0.793	9.4319e-258	1	Taf10
3.9627e-262	0.421729	0.435	0.241	1.16159e-257	1	Rnf19b
2.53066e-261	0.604513	0.868	0.739	7.41811e-257	1	Ifi27
3.25425e-261	0.499435	0.754	0.526	9.53919e-257	1	Igsf8
5.45217e-261	0.452417	0.839	0.651	1.59819e-256	1	Dtnbp1
7.1853e-261	0.923938	0.822	0.508	2.10623e-256	1	Psmb8
3.93762e-260	0.584039	0.999	0.969	1.15423e-255	1	Ppia
7.81788e-260	0.475458	0.409	0.198	2.29166e-255	1	Prkcb
1.07938e-259	0.421693	0.637	0.409	3.164e-255	1	Elf1
1.09218e-259	0.678085	0.948	0.832	3.2015e-255	1	Ier2
5.07378e-258	0.478108	0.479	0.281	1.48728e-253	1	Fam107b
1.61532e-257	0.460059	0.695	0.496	4.735e-253	1	Anxa4
2.10038e-257	0.628152	0.623	0.314	6.15686e-253	1	Xaf1
9.67209e-257	0.543512	0.998	0.959	2.83518e-252	1	H3f3a
3.36515e-256	0.478158	0.953	0.844	9.86427e-252	1	Tmem59
3.95932e-256	0.441908	0.712	0.54	1.1606e-251	1	Tgoln1
4.98105e-256	0.674696	0.977	0.7	1.46009e-251	1	Elob
7.05901e-256	0.734638	0.637	0.313	2.06921e-251	1	Irf7
4.18304e-255	0.4767	0.507	0.28	1.22618e-250	1	Phlpp1
3.73716e-254	0.427685	0.619	0.412	1.09548e-249	1	Diaph1
3.65264e-253	0.491164	0.73	0.452	1.0707e-248	1	Tpt1-ps3
3.78941e-253	0.583705	0.994	0.915	1.11079e-248	1	Anxa5
4.86879e-253	0.537538	0.818	0.622	1.42719e-248	1	Lima1
2.69155e-252	0.610311	0.938	0.651	7.88974e-248	1	Selenof
2.73729e-252	0.450066	0.537	0.306	8.02381e-248	1	Flnb
3.17916e-251	0.566658	0.64	0.369	9.31906e-247	1	Resf1
4.17646e-251	0.576951	0.993	0.911	1.22425e-246	1	Ppib
2.14236e-250	0.649039	0.545	0.238	6.27991e-246	1	Apol9a
3.24727e-250	0.503255	0.426	0.215	9.51872e-246	1	Jag1
4.29023e-250	0.408438	0.577	0.364	1.2576e-245	1	Bmp1
5.56628e-250	0.576908	0.667	0.41	1.63164e-245	1	Fut8
7.25502e-250	0.829791	0.66	0.354	2.12666e-245	1	Tent5a
2.45529e-249	0.481645	0.689	0.465	7.19719e-245	1	Tanc2
2.14859e-248	1.00969	0.789	0.52	6.29817e-244	1	Adamts1
9.72581e-248	0.365392	0.491	0.282	2.85093e-243	1	Fnbp1
1.05557e-247	0.496553	0.968	0.854	3.09419e-243	1	Ywhaz
1.48569e-247	0.555184	0.896	0.735	4.355e-243	1	Cd47
1.72409e-247	0.454999	0.842	0.683	5.05384e-243	1	Ap2m1
3.86908e-247	0.453612	0.504	0.298	1.13414e-242	1	Tpm3-rs7
4.46911e-247	0.685048	0.832	0.672	1.31003e-242	1	Chka
1.43287e-246	0.591393	0.867	0.726	4.20017e-242	1	Ybx3
3.0334e-246	0.541899	0.892	0.595	8.8918e-242	1	Trir
8.64986e-246	0.321251	0.387	0.188	2.53553e-241	1	Ripor1
1.10223e-245	0.439955	0.674	0.471	3.23097e-241	1	Twsg1
3.79482e-245	0.485423	0.913	0.759	1.11237e-240	1	Iqgap1
4.97153e-245	0.53345	0.982	0.917	1.45731e-240	1	Calr
8.20511e-245	0.560742	0.996	0.943	2.40516e-240	1	Itm2b
1.15215e-244	0.487233	0.973	0.881	3.3773e-240	1	Pdia3
4.78218e-244	0.516863	0.987	0.895	1.4018e-239	1	Edf1
5.68737e-244	0.43853	0.641	0.445	1.66714e-239	1	Ebp
8.7626e-244	0.454472	0.639	0.425	2.56858e-239	1	Ifi35
3.34995e-243	0.470926	0.907	0.75	9.8197e-239	1	Ergic3
1.44377e-242	0.45566	0.739	0.516	4.23212e-238	1	Cap1
1.67718e-241	0.398811	0.493	0.276	4.91631e-237	1	Sgms2
5.09369e-241	0.373798	0.411	0.213	1.49311e-236	1	Rassf8
2.95918e-240	0.510291	0.725	0.476	8.67424e-236	1	Sik1
1.05508e-239	0.366791	0.449	0.243	3.09276e-235	1	Emc9
2.53897e-239	0.424758	1	0.992	7.44248e-235	1	Eif1
2.96553e-239	0.37967	0.432	0.226	8.69285e-235	1	Dusp7
3.56106e-239	0.437278	0.553	0.312	1.04385e-234	1	Il13ra1
3.89505e-239	0.447607	0.762	0.572	1.14175e-234	1	Fndc3b
2.14961e-238	0.399219	0.654	0.477	6.30115e-234	1	Chp1
3.03161e-238	0.569778	0.749	0.539	8.88657e-234	1	Tob1
4.58971e-238	0.429264	0.76	0.555	1.34538e-233	1	Mvb12a
9.53011e-238	0.402289	0.334	0.121	2.79356e-233	1	Lepr
2.43217e-237	0.582499	0.283	0.078	7.12942e-233	1	Adra2a
5.17351e-236	0.523121	0.88	0.597	1.51651e-231	1	Rtraf
8.06382e-236	0.807281	0.495	0.245	2.36375e-231	1	Col6a3
1.18937e-235	0.383766	0.467	0.272	3.48641e-231	1	Lamb2
4.28195e-235	0.454567	0.698	0.463	1.25517e-230	1	Plp2
7.51157e-235	0.451725	0.721	0.536	2.20187e-230	1	Blvrb
1.02322e-234	0.416661	0.628	0.377	2.99937e-230	1	Ptpmt1
1.38348e-234	0.417609	0.747	0.515	4.05541e-230	1	Rab5a
1.66657e-234	0.426617	0.535	0.302	4.88523e-230	1	Vasn
4.48753e-234	0.3827	0.466	0.268	1.31543e-229	1	Ntn1
4.76312e-234	0.672966	0.852	0.63	1.39621e-229	1	Zfp36l2
5.60976e-234	0.527118	0.583	0.345	1.64439e-229	1	Ldlr
1.11407e-233	0.499101	0.656	0.423	3.26566e-229	1	Klf10
1.38681e-233	0.468363	0.773	0.566	4.06514e-229	1	Mmp14
4.12076e-233	0.411493	0.843	0.684	1.20792e-228	1	Atraid
6.0314e-233	0.72188	0.56	0.283	1.76798e-228	1	Zbp1
9.30896e-233	0.441415	0.517	0.294	2.72874e-228	1	Col5a1
1.25528e-232	0.414371	0.661	0.468	3.6796e-228	1	Nudt9
1.66516e-232	0.445972	0.904	0.79	4.88109e-228	1	Ccnl1
2.28902e-232	0.381768	0.544	0.344	6.7098e-228	1	Parp3
7.63273e-232	0.616249	0.685	0.438	2.23738e-227	1	Rgs17
3.98567e-231	0.343567	0.267	0.093	1.16832e-226	1	Adgrg6
3.15471e-230	0.757048	0.973	0.803	9.24741e-226	1	Egr1
1.26898e-229	0.389828	0.355	0.146	3.71976e-225	1	Tmem26
5.1983e-229	0.660863	0.562	0.331	1.52378e-224	1	Eps8
1.56609e-228	0.64444	0.994	0.891	4.59067e-224	1	Anxa2
3.83217e-228	0.316345	0.336	0.148	1.12332e-223	1	Trpv4
6.89341e-228	0.43448	0.691	0.502	2.02067e-223	1	Hivep2
1.03121e-227	0.922926	0.872	0.657	3.0228e-223	1	Tm4sf1
1.35658e-227	0.506407	0.981	0.883	3.97655e-223	1	Pebp1
3.82001e-227	0.377349	0.352	0.17	1.11976e-222	1	Nfatc1
5.33271e-227	0.413301	0.809	0.623	1.56318e-222	1	Dazap2
6.25228e-227	0.45144	0.33	0.133	1.83273e-222	1	Malt1
3.01773e-226	0.425482	0.647	0.396	8.84586e-222	1	Naxe
1.06481e-225	0.335476	0.385	0.178	3.12128e-221	1	Car5b
5.5664e-225	0.470256	0.665	0.469	1.63168e-220	1	Klf3
2.16477e-224	0.429765	0.6	0.391	6.3456e-220	1	Nagk
3.15579e-224	0.377142	0.523	0.297	9.25056e-220	1	Ilrun
3.48878e-224	0.702464	0.977	0.706	1.02266e-219	1	Sem1
3.51408e-224	0.521285	0.69	0.439	1.03008e-219	1	Rin2
4.1445e-224	0.502957	0.709	0.491	1.21488e-219	1	Gpc1
5.37724e-224	1.30116	0.238	0.061	1.57623e-219	1	Ccl7
1.2365e-223	0.384149	0.337	0.142	3.62455e-219	1	Masp1
3.44036e-223	0.4185	0.522	0.29	1.00847e-218	1	Zbtb10
3.8378e-223	0.554053	0.774	0.576	1.12497e-218	1	Ass1
4.61334e-223	0.470889	0.777	0.639	1.35231e-218	1	Nrd1
8.26446e-223	0.682085	0.394	0.192	2.42256e-218	1	Col6a2
8.98986e-223	0.508951	0.905	0.756	2.6352e-218	1	Ctsb
3.47742e-222	0.454254	0.996	0.956	1.01933e-217	1	Btf3
8.3841e-222	0.565863	0.809	0.577	2.45763e-217	1	Antxr1
1.32684e-221	0.508285	0.939	0.823	3.88937e-217	1	Bzw1
1.59987e-221	0.430736	0.448	0.26	4.6897e-217	1	Gpx7
3.23888e-221	0.425884	0.539	0.343	9.49414e-217	1	Prnp
3.31022e-220	0.302278	0.32	0.136	9.70324e-216	1	Sema3b
4.45194e-220	0.459239	0.277	0.088	1.305e-215	1	Uox
6.33462e-220	0.633257	0.917	0.631	1.85687e-215	1	Tceal9
1.48521e-219	0.495814	0.736	0.464	4.35359e-215	1	Hikeshi
3.79244e-219	0.747381	0.659	0.386	1.11168e-214	1	Rian
1.15766e-218	0.474677	0.58	0.348	3.39344e-214	1	Slc37a2
1.34414e-218	0.488864	0.664	0.433	3.94007e-214	1	Angptl2
4.05015e-218	0.403686	0.515	0.303	1.18722e-213	1	Mical3
1.33388e-216	0.370424	0.535	0.346	3.91001e-212	1	Itgav
2.33546e-216	0.576789	0.686	0.426	6.84593e-212	1	Plvap
2.61303e-216	0.378559	0.549	0.348	7.65956e-212	1	Bach1
3.18622e-216	0.433337	0.626	0.429	9.33976e-212	1	Galnt1
4.00447e-216	0.501095	0.73	0.452	1.17383e-211	1	Cenpx
6.08683e-216	0.406961	0.83	0.678	1.78423e-211	1	Sdf2
2.41755e-215	0.922227	0.654	0.323	7.08657e-211	1	4930579C12Rik
8.62252e-215	0.458201	0.651	0.463	2.52752e-210	1	Slc4a7
2.69954e-214	0.413402	0.821	0.643	7.91317e-210	1	Tpd52l2
2.94994e-214	0.413903	0.228	0.071	8.64716e-210	1	Rab3b
5.81659e-214	0.44266	0.967	0.867	1.70502e-209	1	Mbnl2
1.90216e-212	0.980038	0.662	0.475	5.57579e-208	1	S100a4
3.00577e-212	0.356886	0.475	0.287	8.8108e-208	1	Dot1l
4.30458e-212	0.392031	0.461	0.226	1.2618e-207	1	Adamtsl4
1.15894e-211	0.262187	0.294	0.132	3.3972e-207	1	Arsa
2.29131e-211	0.557334	0.993	0.91	6.71653e-207	1	Tagln2
2.31678e-211	0.459114	0.302	0.121	6.79118e-207	1	Pfkfb3
8.07886e-211	0.374005	0.584	0.421	2.36816e-206	1	Stk19
1.08934e-210	0.490875	0.6	0.352	3.19319e-206	1	H2-T22
1.49471e-210	0.449392	0.904	0.794	4.38145e-206	1	Psap
2.45217e-210	0.411114	0.791	0.614	7.18804e-206	1	Smap1
8.89021e-210	0.493264	0.889	0.746	2.60599e-205	1	Calu
3.62054e-209	0.314783	0.402	0.222	1.06129e-204	1	Fam189b
6.82523e-209	0.356325	0.436	0.243	2.00068e-204	1	Itpk1
8.74409e-209	0.602677	0.782	0.526	2.56316e-204	1	Klf5
2.4222e-208	0.261444	0.202	0.061	7.1002e-204	1	Lypd6b
1.47062e-207	0.366871	0.408	0.222	4.31084e-203	1	Cd109
4.06707e-207	0.469209	0.91	0.724	1.19218e-202	1	Hcfc1r1
6.39977e-207	1.35843	0.649	0.351	1.87596e-202	1	Ifi27l2a
7.30146e-207	0.311947	0.303	0.128	2.14028e-202	1	Fam83g
3.72178e-206	0.434026	0.606	0.429	1.09096e-201	1	Chmp6
1.86702e-205	0.392054	0.664	0.488	5.47279e-201	1	Gabarapl1
2.26621e-205	0.389989	0.578	0.346	6.64295e-201	1	Gm12606
7.83703e-205	0.376556	0.464	0.269	2.29727e-200	1	Slc30a4
3.98643e-204	0.653601	0.333	0.13	1.16854e-199	1	Hsd17b2
6.16729e-204	0.411642	0.428	0.239	1.80782e-199	1	Plscr1
2.14313e-203	0.414762	0.339	0.15	6.28216e-199	1	Tnxb
2.43529e-203	0.319584	0.415	0.243	7.13856e-199	1	Plekho2
4.37879e-203	0.467803	0.722	0.487	1.28355e-198	1	Tgfb1
8.15921e-203	0.492502	0.555	0.341	2.39171e-198	1	Pcdh19
1.5271e-202	0.525756	0.6	0.356	4.47639e-198	1	Plaur
9.84468e-202	0.446971	0.357	0.166	2.88577e-197	1	Loxl2
1.2433e-201	0.446401	0.938	0.808	3.6445e-197	1	Itgb1
1.68059e-201	0.810955	0.564	0.229	4.9263e-197	1	Npy1r
1.99034e-201	0.392972	0.172	0.037	5.83427e-197	1	Cryaa
4.89746e-201	0.331709	0.425	0.254	1.43559e-196	1	B4galt5
1.63209e-200	0.425617	0.974	0.877	4.78416e-196	1	Rhoa
1.78927e-200	0.348728	0.413	0.21	5.24488e-196	1	Dusp8
2.27939e-200	0.42318	0.648	0.484	6.68156e-196	1	Hspg2
3.07535e-200	0.37562	0.622	0.44	9.01478e-196	1	Sh3glb2
3.23842e-200	0.616722	0.872	0.573	9.49279e-196	1	Pgam1
3.24375e-200	0.363555	0.576	0.358	9.5084e-196	1	Nbdy
1.0505e-199	0.625648	0.888	0.621	3.07934e-195	1	2410006H16Rik
1.82532e-199	0.381555	0.578	0.347	5.35057e-195	1	Gm11478
3.68508e-199	0.382155	0.534	0.336	1.08021e-194	1	Taok3
1.13692e-198	0.501286	0.974	0.853	3.33264e-194	1	Atox1
1.00221e-197	0.469208	0.43	0.244	2.93778e-193	1	Bcl2l11
2.05047e-197	0.285556	0.378	0.202	6.01054e-193	1	Gsdmd
2.42346e-197	0.329929	0.519	0.305	7.10389e-193	1	Ramac
2.67522e-197	0.490281	0.738	0.535	7.84186e-193	1	Npepl1
5.25859e-197	0.376448	0.446	0.255	1.54145e-192	1	Ctnnal1
1.16866e-196	0.269896	0.306	0.138	3.42571e-192	1	Atp10a
1.20016e-196	0.447867	0.825	0.64	3.51802e-192	1	Mast4
1.20837e-196	0.446688	0.802	0.637	3.5421e-192	1	App
1.81076e-196	0.391491	0.53	0.335	5.30789e-192	1	Hivep3
6.25898e-196	0.507611	0.736	0.547	1.83469e-191	1	Prkacb
1.14461e-195	0.453795	0.908	0.768	3.3552e-191	1	Slc38a2
2.53807e-195	0.299342	0.364	0.188	7.43985e-191	1	Gfod1
6.7217e-195	0.376486	0.744	0.558	1.97033e-190	1	Sertad2
9.22167e-195	0.511444	0.63	0.474	2.70315e-190	1	Tiparp
2.15163e-194	0.516855	0.933	0.657	6.30709e-190	1	Micos13
3.45218e-194	0.350482	0.561	0.344	1.01194e-189	1	Washc3
1.66015e-193	0.440687	0.822	0.654	4.86641e-189	1	Akirin1
4.67812e-193	0.477252	0.564	0.373	1.3713e-188	1	Naf1
1.05704e-192	0.523494	0.723	0.558	3.09851e-188	1	Rcn3
4.42187e-192	0.479934	0.694	0.44	1.29618e-187	1	Dmrta2
4.46157e-192	0.38741	0.81	0.651	1.30782e-187	1	Tmbim4
9.84849e-192	0.48208	0.829	0.635	2.88689e-187	1	Grina
1.66864e-191	0.411255	0.755	0.576	4.89128e-187	1	Mien1
2.91593e-191	0.445227	0.732	0.521	8.54747e-187	1	Cdk6
3.62289e-191	0.359125	0.677	0.5	1.06198e-186	1	Ikbip
1.41648e-190	0.336128	0.565	0.381	4.15212e-186	1	Fbxo6
2.60079e-190	0.716186	0.518	0.297	7.62371e-186	1	Nr4a1
4.52381e-190	0.341876	0.411	0.239	1.32606e-185	1	Rnase4
2.8107e-188	0.301192	0.347	0.189	8.23901e-184	1	Nucb2
5.19684e-188	0.412472	0.999	0.981	1.52335e-183	1	Ubc
7.77886e-188	0.551205	0.635	0.45	2.28022e-183	1	Mpp6
1.07867e-187	0.393784	0.698	0.498	3.16191e-183	1	Shisa5
1.96399e-187	0.284312	0.356	0.189	5.75703e-183	1	Naglu
3.50385e-187	0.423244	0.723	0.444	1.02708e-182	1	Ciao2b
3.56742e-187	0.32912	0.468	0.297	1.04572e-182	1	Slc39a13
1.26756e-186	0.461709	0.495	0.26	3.7156e-182	1	Rtp4
1.34571e-186	0.407576	0.996	0.944	3.94467e-182	1	Pfdn5
1.56441e-186	1.0478	0.607	0.34	4.58574e-182	1	Pthlh
5.33701e-186	0.304386	0.314	0.144	1.56444e-181	1	Cemip2
9.09264e-186	0.370716	0.418	0.238	2.66533e-181	1	Nceh1
2.92535e-185	0.40739	0.735	0.577	8.57508e-181	1	Akap13
8.87905e-185	0.300874	0.38	0.196	2.60272e-180	1	Fbxo36
9.19757e-185	0.99378	0.752	0.414	2.69608e-180	1	Isg15
1.60099e-184	0.33062	0.513	0.309	4.69299e-180	1	Rxylt1
1.8438e-184	0.416639	0.663	0.397	5.40472e-180	1	Gm47283
2.79414e-184	0.405543	0.541	0.323	8.19046e-180	1	Herc3
6.82197e-184	0.35187	0.444	0.249	1.99972e-179	1	Rel
1.00899e-183	0.372908	0.558	0.368	2.95764e-179	1	Pvr
1.33961e-183	0.412744	0.763	0.6	3.92681e-179	1	Ubr5
1.51084e-183	0.326268	0.499	0.325	4.42871e-179	1	Stk40
1.55e-183	0.301112	0.357	0.178	4.54353e-179	1	Bcl3
3.22873e-183	0.388196	0.692	0.471	9.46438e-179	1	Card19
6.49837e-183	0.322054	0.456	0.277	1.90487e-178	1	Lysmd3
3.56242e-182	0.281522	0.238	0.092	1.04425e-177	1	Adgrg2
8.2054e-182	0.549748	0.435	0.184	2.40525e-177	1	Usp18
1.04976e-181	0.336682	0.671	0.512	3.07717e-177	1	Serinc3
1.44191e-181	0.349366	0.494	0.275	4.22666e-177	1	Atn1
3.78093e-181	0.466738	0.596	0.387	1.1083e-176	1	1700025G04Rik
4.29828e-181	0.290243	0.403	0.237	1.25995e-176	1	Stxbp1
5.78858e-181	0.336653	0.493	0.286	1.69681e-176	1	Odr4
7.31827e-181	0.436884	0.812	0.621	2.1452e-176	1	Ckap4
8.56719e-181	0.327673	0.554	0.381	2.5113e-176	1	Phldb1
1.39224e-180	0.418706	0.92	0.801	4.08107e-176	1	Hdlbp
1.52193e-180	0.321039	0.334	0.149	4.46124e-176	1	Ube2l6
2.9414e-180	0.495655	0.914	0.779	8.62214e-176	1	Sin3b
5.59296e-180	0.457085	0.689	0.513	1.63946e-175	1	Mtss1
1.9515e-179	0.367121	0.438	0.244	5.72044e-175	1	Stom
4.14739e-179	0.389614	0.727	0.546	1.21572e-174	1	Cyb5a
4.38865e-179	0.369037	0.673	0.497	1.28645e-174	1	Cenpb
6.16115e-179	0.30667	0.461	0.288	1.80602e-174	1	Tnks1bp1
8.07669e-179	0.319042	0.421	0.256	2.36752e-174	1	Tmem43
1.07661e-178	0.389388	0.703	0.525	3.15586e-174	1	Asah1
1.49388e-178	0.36848	0.635	0.463	4.37901e-174	1	Aebp2
1.54546e-178	0.286255	0.293	0.137	4.53021e-174	1	Epb41l3
1.56628e-178	0.340756	0.459	0.244	4.59122e-174	1	Irf9
1.78e-178	0.335887	0.41	0.237	5.21773e-174	1	Exoc3l4
1.80475e-178	0.403249	0.877	0.716	5.29026e-174	1	Erp29
1.88419e-178	0.285834	0.333	0.162	5.52312e-174	1	Dnm1
2.1529e-178	0.442047	0.52	0.312	6.31079e-174	1	Fzd1
2.86343e-178	0.399477	0.808	0.635	8.39358e-174	1	Cd164
3.32427e-178	0.362853	0.711	0.558	9.74442e-174	1	Lrpap1
3.67998e-178	0.547254	0.966	0.695	1.07871e-173	1	Sumo2
3.85328e-178	0.405816	0.343	0.15	1.12951e-173	1	Col5a3
4.78581e-178	0.362306	0.533	0.332	1.40287e-173	1	Stac2
5.4911e-178	0.261986	0.156	0.04	1.60961e-173	1	Upk3bl
5.83677e-178	0.369502	0.791	0.624	1.71093e-173	1	Nfe2l1
1.07099e-177	0.345138	0.627	0.443	3.13938e-173	1	Wdfy1
2.43972e-177	0.342642	0.568	0.345	7.15155e-173	1	Gm9794
4.62237e-177	0.334729	0.496	0.287	1.35495e-172	1	Gm17018
5.98481e-177	0.490886	0.57	0.374	1.75433e-172	1	Dhrs3
6.23404e-177	0.337146	0.556	0.38	1.82738e-172	1	Crtap
2.65956e-176	0.344419	0.586	0.404	7.79598e-172	1	Copz2
4.48776e-176	0.347887	0.471	0.271	1.3155e-171	1	Tap2
1.86555e-175	0.379712	0.431	0.267	5.46847e-171	1	Noct
1.94361e-175	0.341198	0.548	0.373	5.69731e-171	1	Tpp1
4.12463e-175	0.34458	0.363	0.196	1.20905e-170	1	Slc1a4
6.27557e-175	0.294034	0.43	0.252	1.83956e-170	1	Oser1
1.08028e-174	0.362257	0.643	0.462	3.16662e-170	1	Zcchc24
2.16493e-174	0.426481	0.612	0.378	6.34605e-170	1	St3gal1
7.28468e-174	0.361025	0.638	0.443	2.13536e-169	1	Dpysl2
7.59696e-174	0.40319	0.837	0.678	2.2269e-169	1	Rpn2
3.27946e-173	0.341077	0.61	0.381	9.61309e-169	1	Naxd
5.0084e-173	0.535689	0.851	0.58	1.46811e-168	1	Bex3
6.7283e-173	0.447664	0.812	0.609	1.97227e-168	1	Tkt
4.60368e-172	0.360615	0.68	0.502	1.34948e-167	1	Plin3
5.39591e-172	0.29208	0.375	0.2	1.5817e-167	1	Lefty1
6.20085e-172	0.426841	0.456	0.291	1.81765e-167	1	Tcf7l1
1.10983e-171	0.359686	0.516	0.346	3.25323e-167	1	Tbc1d1
2.65666e-171	0.393631	0.347	0.178	7.78748e-167	1	Ramp2
3.43762e-171	0.268964	0.269	0.114	1.00767e-166	1	Gm43430
3.627e-171	0.485261	0.821	0.552	1.06318e-166	1	1110038B12Rik
6.06883e-171	0.438894	0.811	0.602	1.77896e-166	1	Nt5c
1.01491e-170	0.340116	0.47	0.272	2.97501e-166	1	Bvht
5.26276e-170	0.287216	0.376	0.207	1.54267e-165	1	Scd1
6.97857e-170	0.409284	0.522	0.285	2.04563e-165	1	AI506816
7.43659e-170	0.426623	0.594	0.384	2.17989e-165	1	Lrig1
7.91818e-170	0.284758	0.25	0.108	2.32106e-165	1	Gas7
2.92754e-169	0.418495	0.947	0.821	8.5815e-165	1	Aes
6.47295e-169	0.384091	0.628	0.388	1.89742e-164	1	Hdgfl3
1.1138e-168	0.345158	0.595	0.409	3.26488e-164	1	Ptprs
1.22869e-168	0.277336	0.402	0.238	3.60167e-164	1	Plekhb2
2.20998e-168	0.368483	0.406	0.222	6.47812e-164	1	Fam129a
3.14454e-168	0.28496	0.387	0.213	9.21759e-164	1	Renbp
3.95629e-168	0.260264	0.303	0.149	1.15971e-163	1	Adamtsl5
1.71752e-167	0.348047	0.648	0.466	5.03456e-163	1	Lasp1
4.08632e-167	0.310241	0.513	0.325	1.19782e-162	1	Rab21
9.14846e-167	0.354112	0.417	0.234	2.68169e-162	1	Baiap2l1
1.86901e-166	0.373087	0.841	0.698	5.47861e-162	1	Cltc
2.96141e-166	0.339724	0.434	0.234	8.68078e-162	1	Retreg1
3.0838e-166	0.264607	0.22	0.089	9.03955e-162	1	Cspg4
4.01179e-166	0.387417	0.457	0.277	1.17598e-161	1	Spint2
5.74749e-166	0.330487	0.557	0.344	1.68476e-161	1	Ptpa
2.60213e-165	0.33803	0.547	0.323	7.62762e-161	1	C1qtnf12
3.67385e-165	0.391281	0.282	0.099	1.07692e-160	1	Gm12840
4.32388e-165	0.405352	0.959	0.845	1.26746e-160	1	Tomm20
1.65468e-164	0.316949	0.606	0.438	4.85036e-160	1	Gna13
8.47492e-164	0.405033	0.817	0.697	2.48425e-159	1	Tmem176b
9.09547e-164	0.355211	0.575	0.383	2.66615e-159	1	Tpd52
1.32328e-163	0.303527	0.247	0.097	3.87894e-159	1	Lims2
1.89919e-163	0.364683	0.569	0.387	5.56709e-159	1	Zc3hav1
2.15554e-163	0.315109	0.355	0.2	6.31853e-159	1	Pkp3
2.25394e-163	0.341117	0.74	0.565	6.60698e-159	1	Fibp
2.69906e-163	0.296946	0.427	0.268	7.91174e-159	1	Plod3
7.13432e-163	0.29879	0.446	0.275	2.09128e-158	1	Nudt18
2.0963e-162	0.477344	1	0.989	6.14489e-158	1	Actb
2.37435e-162	0.369778	0.804	0.674	6.95992e-158	1	Aplp2
3.77048e-162	0.638479	0.397	0.213	1.10524e-157	1	Gm20186
4.39341e-162	0.721977	0.983	0.725	1.28784e-157	1	Rack1
4.50827e-162	0.412077	0.715	0.525	1.32151e-157	1	Xrcc5
1.2355e-161	0.298068	0.316	0.158	3.62163e-157	1	Ano1
1.82888e-161	0.509	0.792	0.545	5.36099e-157	1	Zfas1
1.82981e-161	0.296537	0.5	0.318	5.36372e-157	1	Fam234a
1.93358e-161	0.458093	0.611	0.44	5.6679e-157	1	Nrip1
4.98242e-161	0.342043	0.961	0.872	1.4605e-156	1	Morf4l1
6.87459e-161	0.25218	0.259	0.118	2.01515e-156	1	2900026A02Rik
2.28885e-160	0.454357	0.574	0.391	6.70931e-156	1	Ank
2.68225e-160	0.343573	0.58	0.396	7.86248e-156	1	Slc16a1
5.92444e-160	0.36734	0.791	0.64	1.73663e-155	1	Ppp1r2
7.814e-160	0.351438	0.769	0.628	2.29052e-155	1	Bag5
1.11714e-159	0.260731	0.335	0.17	3.27466e-155	1	Slc25a30
1.13391e-159	0.31512	0.525	0.347	3.32382e-155	1	Triobp
1.53756e-159	0.359549	0.647	0.475	4.50706e-155	1	Mxra8
1.72909e-159	0.336169	0.675	0.536	5.06849e-155	1	Atp6ap2
3.22252e-159	0.490088	0.546	0.282	9.44617e-155	1	Oasl2
5.16416e-159	0.432517	0.881	0.751	1.51377e-154	1	Rock2
7.97279e-159	0.255329	0.38	0.222	2.33706e-154	1	Pip5k1c
1.65736e-158	0.310568	0.311	0.151	4.85823e-154	1	Pltp
1.8957e-158	0.343683	0.194	0.068	5.55687e-154	1	Ltc4s
2.72993e-158	0.361143	0.785	0.626	8.00225e-154	1	Surf4
8.23425e-158	0.393864	0.511	0.339	2.41371e-153	1	Fam135a
1.06908e-157	0.33285	0.382	0.196	3.13378e-153	1	Tgm2
3.55328e-157	0.425922	0.308	0.128	1.04157e-152	1	Nfatc2
3.56904e-157	0.33081	0.729	0.563	1.04619e-152	1	Nptn
6.91955e-157	0.285926	0.482	0.308	2.02833e-152	1	Arfgap3
8.26345e-157	0.529035	0.811	0.554	2.42226e-152	1	Pdlim2
2.23081e-156	0.309743	0.577	0.422	6.53917e-152	1	Os9
2.24878e-156	0.334328	0.708	0.562	6.59184e-152	1	Tor1aip1
2.37222e-156	0.346664	0.922	0.813	6.95368e-152	1	Use1
3.66366e-156	0.36986	0.529	0.299	1.07393e-151	1	Kmt5a
4.76951e-156	0.259876	0.225	0.098	1.39809e-151	1	Pglyrp1
2.25365e-155	1.3089	0.484	0.182	6.60614e-151	1	Il24
3.75302e-155	0.28324	0.141	0.03	1.10012e-150	1	Serpinb9b
1.55919e-154	0.336832	0.571	0.352	4.57044e-150	1	Tut7
1.97366e-154	0.416227	0.619	0.422	5.7854e-150	1	Jade1
2.84546e-154	0.321057	0.397	0.205	8.3409e-150	1	Ddx58
5.98253e-154	0.413937	0.489	0.267	1.75366e-149	1	Rnf213
6.26311e-154	0.507518	0.546	0.292	1.83591e-149	1	Nkx2-3
8.69678e-154	0.475129	0.487	0.258	2.54929e-149	1	Twist1
8.91857e-154	0.38194	0.685	0.46	2.6143e-149	1	Mcrip1
1.16623e-153	0.287756	0.367	0.198	3.41856e-149	1	Parp12
2.67008e-153	0.264508	0.362	0.207	7.82681e-149	1	Ttyh2
2.79647e-153	0.364322	0.494	0.279	8.19728e-149	1	Xdh
2.85793e-153	0.46181	0.475	0.238	8.37745e-149	1	Ifi204
4.40613e-153	0.35127	0.653	0.429	1.29157e-148	1	Nsd3
5.55314e-153	0.352054	0.582	0.387	1.62779e-148	1	Ehd2
1.11332e-152	1.04018	0.803	0.518	3.26348e-148	1	Rgcc
3.01704e-152	0.313973	0.621	0.457	8.84385e-148	1	Flii
3.02733e-152	0.465619	0.62	0.513	8.87403e-148	1	Rnd3
3.19801e-152	0.740523	0.885	0.702	9.37434e-148	1	Meg3
6.7186e-152	0.345044	0.505	0.308	1.96942e-147	1	Fam117b
7.11566e-152	0.279387	0.433	0.274	2.08581e-147	1	Gprc5b
1.14411e-151	0.313066	0.64	0.484	3.35372e-147	1	Tnfrsf1a
2.01341e-151	0.398144	0.799	0.672	5.90192e-147	1	Fam133b
2.31335e-151	0.358499	0.861	0.719	6.78113e-147	1	Mprip
2.61718e-151	0.381698	0.952	0.856	7.67173e-147	1	Tax1bp1
2.6836e-151	0.344701	0.736	0.588	7.86645e-147	1	Aff4
3.26395e-151	0.546933	0.976	0.791	9.56761e-147	1	Rbm3
3.3026e-151	0.354897	0.717	0.54	9.68091e-147	1	Efemp2
3.68006e-151	0.463183	0.481	0.339	1.07874e-146	1	Osgin1
4.90568e-151	0.436324	0.684	0.529	1.438e-146	1	Ltbp1
7.45526e-151	0.334609	0.829	0.691	2.18536e-146	1	Sbds
1.96757e-150	0.327816	0.541	0.371	5.76754e-146	1	Iffo2
3.52165e-150	0.426059	0.786	0.612	1.0323e-145	1	Dapk2
5.36406e-150	0.385943	0.828	0.676	1.57237e-145	1	Ppp1r15a
7.13401e-150	0.392498	0.694	0.452	2.09119e-145	1	Mrpl58
1.15921e-149	0.552747	0.97	0.702	3.39799e-145	1	Gas5
2.50818e-149	0.341903	0.845	0.681	7.35224e-145	1	Kdelr1
2.5845e-149	0.85124	0.389	0.179	7.57594e-145	1	Sfrp4
6.05175e-149	0.505076	0.883	0.638	1.77395e-144	1	Pcdh17
7.61022e-149	0.541188	1	0.985	2.23079e-144	1	Tmsb4x
1.11639e-148	0.266666	0.365	0.204	3.27247e-144	1	Afap1l2
2.14695e-148	0.352539	0.65	0.446	6.29335e-144	1	Adcy7
2.24932e-148	0.286154	0.473	0.286	6.59343e-144	1	Ufd1
2.76929e-148	0.341805	0.684	0.501	8.11763e-144	1	Usp9x
3.85376e-148	0.257069	0.394	0.218	1.12965e-143	1	Gm4332
4.02644e-148	0.350611	0.583	0.347	1.18027e-143	1	Nsmce3
6.09176e-148	0.310464	0.161	0.037	1.78568e-143	1	Ifi205
9.94454e-148	0.289189	0.413	0.229	2.91504e-143	1	Ro60
7.56538e-147	0.401432	0.878	0.719	2.21764e-142	1	Arpc5
9.42934e-147	0.337806	0.64	0.469	2.76402e-142	1	Cyth3
1.19874e-146	0.332043	0.458	0.29	3.51387e-142	1	Tnfaip8
1.57841e-146	0.402076	0.976	0.863	4.62679e-142	1	Gnai2
2.59149e-146	0.398606	0.776	0.585	7.59644e-142	1	Pafah1b3
2.98942e-146	0.56121	0.699	0.571	8.7629e-142	1	Tppp3
4.69863e-146	0.294768	0.467	0.305	1.37731e-141	1	Cdc42bpb
6.22531e-146	0.296476	0.488	0.295	1.82482e-141	1	Mia2
7.25439e-146	0.285061	0.332	0.168	2.12648e-141	1	Kcnb1
1.45792e-145	0.454503	0.33	0.166	4.27359e-141	1	Wnt4
1.45848e-145	0.631688	0.855	0.661	4.27523e-141	1	Klf4
1.91272e-145	0.347764	0.655	0.431	5.60677e-141	1	2900097C17Rik
2.24914e-145	0.386148	0.826	0.671	6.59291e-141	1	Hmgn3
2.34585e-145	0.294138	0.565	0.391	6.87638e-141	1	Anapc2
7.84219e-145	0.460722	0.821	0.617	2.29878e-140	1	Syne2
1.08839e-144	0.553216	0.848	0.733	3.19039e-140	1	Ldhb
1.17347e-144	0.296419	0.634	0.483	3.43979e-140	1	Golph3
2.06831e-144	0.362069	0.924	0.778	6.06283e-140	1	Tbrg1
2.06945e-144	0.435915	0.748	0.601	6.06618e-140	1	Pdlim4
2.56028e-144	0.376633	0.542	0.381	7.50496e-140	1	Ntn4
3.41168e-144	0.299252	0.525	0.353	1.00007e-139	1	Tmem106b
3.94879e-144	0.434046	0.518	0.329	1.15751e-139	1	Tmem163
2.15697e-143	0.30864	0.656	0.498	6.32273e-139	1	Nucb1
3.70006e-143	0.444634	0.889	0.746	1.0846e-138	1	Tubb2a
1.15425e-142	0.32485	0.393	0.201	3.38344e-138	1	Smagp
1.32093e-142	0.39294	0.787	0.584	3.87203e-138	1	Myof
3.00945e-142	0.325841	0.955	0.883	8.82159e-138	1	Arf4
7.67566e-142	0.340432	0.544	0.369	2.24997e-137	1	Rprd1a
1.11565e-141	0.332946	0.72	0.559	3.27029e-137	1	Zbtb7a
1.1994e-141	0.347423	0.488	0.319	3.5158e-137	1	Nedd9
1.83965e-141	0.308746	0.345	0.187	5.39256e-137	1	Snai1
1.93316e-141	0.274996	0.347	0.197	5.66668e-137	1	Slc25a25
1.97353e-141	0.759858	0.311	0.157	5.78501e-137	1	Serpinb2
2.66265e-141	0.334645	0.731	0.563	7.80503e-137	1	Stat3
4.08337e-141	0.291654	0.479	0.281	1.19696e-136	1	Mrps18b
4.25667e-141	0.384665	0.667	0.478	1.24776e-136	1	Creb3l2
5.8752e-141	0.365925	0.459	0.331	1.7222e-136	1	Uap1
1.28043e-140	0.274541	0.473	0.305	3.75331e-136	1	Atl3
1.29034e-140	0.303844	0.537	0.384	3.78238e-136	1	Gaa
3.22568e-140	0.43255	0.783	0.575	9.45545e-136	1	Cyba
3.74499e-140	0.417846	0.901	0.751	1.09777e-135	1	Serpinb6a
1.02279e-139	0.254962	0.409	0.255	2.99812e-135	1	Acox1
1.24381e-139	0.556712	0.379	0.186	3.64597e-135	1	Crabp2
2.93528e-139	1.07542	0.527	0.222	8.60417e-135	1	1600025M17Rik
3.75663e-139	0.327279	0.518	0.358	1.10118e-134	1	Il34
3.99837e-139	0.335539	0.206	0.079	1.17204e-134	1	Spon2
4.51816e-139	0.47454	0.282	0.132	1.32441e-134	1	Bmp2
7.86715e-139	0.258457	0.293	0.166	2.3061e-134	1	Lrrk2
1.44579e-138	0.273134	0.38	0.235	4.23805e-134	1	Cav2
2.45445e-138	0.36947	0.901	0.728	7.19472e-134	1	Ube2i
2.78335e-138	0.276101	0.471	0.314	8.15882e-134	1	Arhgap17
7.76945e-138	0.528406	0.467	0.277	2.27746e-133	1	Gem
8.1164e-138	0.422195	0.998	0.955	2.37916e-133	1	Lmna
1.24175e-137	0.29681	0.664	0.498	3.63994e-133	1	Yipf3
1.47517e-137	0.376578	0.239	0.085	4.32417e-133	1	Acpp
1.9889e-137	0.297477	0.573	0.406	5.83006e-133	1	Syngr2
3.42414e-137	0.295386	0.476	0.292	1.00372e-132	1	Erbin
3.51807e-137	0.273977	0.51	0.344	1.03125e-132	1	Arhgap1
4.94653e-137	0.276418	0.502	0.344	1.44998e-132	1	Stxbp3
1.18998e-136	0.276558	0.297	0.16	3.48818e-132	1	Slc30a2
1.44266e-136	0.333903	0.539	0.363	4.22888e-132	1	Lamc1
4.07622e-136	0.319436	0.998	0.974	1.19486e-131	1	Oaz1
5.77576e-136	0.350718	0.671	0.514	1.69305e-131	1	Ddr2
6.35445e-136	0.363747	0.904	0.75	1.86268e-131	1	Tbcb
8.83133e-135	0.254275	0.393	0.226	2.58873e-130	1	Gpx4-ps2
8.98449e-135	0.304866	0.464	0.263	2.63362e-130	1	Anxa11
9.17534e-135	0.401745	0.474	0.268	2.68957e-130	1	Scml2
1.68658e-134	0.349674	0.99	0.933	4.94386e-130	1	Gng5
3.84022e-134	0.251339	0.305	0.178	1.12568e-129	1	Fam102b
5.51945e-134	0.322792	0.758	0.595	1.61792e-129	1	Actr2
9.33278e-134	0.450175	0.667	0.559	2.73572e-129	1	Hsph1
1.49033e-133	0.322743	0.591	0.405	4.3686e-129	1	Parp8
1.7085e-133	0.25199	0.461	0.298	5.00812e-129	1	Mfsd5
1.99494e-133	0.424241	0.862	0.652	5.84777e-129	1	Flna
3.039e-133	0.317671	0.721	0.578	8.90823e-129	1	March7
3.72707e-133	0.258422	0.431	0.258	1.09252e-128	1	Retreg2
3.9404e-133	0.442043	0.917	0.64	1.15505e-128	1	Micos10
4.56555e-133	0.274016	0.471	0.316	1.3383e-128	1	Usp25
8.01813e-133	0.351653	0.75	0.596	2.35035e-128	1	Eid1
1.06248e-132	0.427482	0.227	0.077	3.11445e-128	1	Ccdc184
1.5125e-132	0.327973	0.109	0.02	4.43361e-128	1	Nos2
2.01585e-132	0.251366	0.41	0.241	5.90905e-128	1	Tmem179b
2.07278e-132	0.262027	0.456	0.307	6.07595e-128	1	Ptk2
2.10603e-132	0.282089	0.28	0.119	6.1734e-128	1	Ifi211
3.02811e-132	0.346808	0.582	0.422	8.87631e-128	1	Zswim7
3.49358e-132	0.279675	0.502	0.332	1.02407e-127	1	Slc25a28
4.26885e-132	0.357574	0.444	0.268	1.25133e-127	1	Dleu2
4.94514e-132	0.76798	0.764	0.563	1.44957e-127	1	Klf2
7.05016e-132	0.335077	0.617	0.445	2.06661e-127	1	Gfpt1
1.61256e-131	0.264361	0.462	0.311	4.72689e-127	1	Crlf2
2.47186e-131	0.339819	0.293	0.128	7.24575e-127	1	Gm44080
2.52872e-131	0.299991	0.485	0.302	7.41245e-127	1	Mesd
7.18642e-131	0.27948	0.342	0.2	2.10655e-126	1	Lyst
7.31029e-131	0.306578	0.767	0.61	2.14286e-126	1	Trappc6b
1.0367e-130	0.301414	0.382	0.2	3.03888e-126	1	Casp4
1.28698e-130	0.344092	0.636	0.467	3.77252e-126	1	Abhd2
1.35395e-130	0.320392	0.724	0.556	3.96884e-126	1	Rsu1
1.95512e-130	0.288173	0.275	0.125	5.73106e-126	1	Ccbe1
4.44783e-130	0.318949	0.395	0.224	1.30379e-125	1	Il2rg
8.97266e-130	0.334849	0.745	0.593	2.63015e-125	1	Dync1h1
9.39655e-130	0.32623	0.376	0.214	2.75441e-125	1	Socs1
1.63678e-129	0.26053	0.38	0.228	4.79788e-125	1	Lama5
1.67122e-129	0.30104	0.729	0.581	4.89884e-125	1	Pttg1ip
2.67587e-129	0.330866	0.824	0.673	7.84377e-125	1	Emc7
3.37242e-129	0.300509	0.52	0.347	9.88557e-125	1	Kif13a
4.00657e-129	0.765864	0.58	0.35	1.17445e-124	1	Gm15772
4.46172e-129	0.281589	0.575	0.418	1.30786e-124	1	Wbp2
1.04525e-128	0.290067	0.399	0.237	3.06394e-124	1	Mgat5
1.41555e-128	0.253084	0.312	0.182	4.14942e-124	1	Cgnl1
2.53798e-128	0.252852	0.148	0.045	7.43958e-124	1	Hs3st1
4.71366e-127	0.296654	0.602	0.427	1.38172e-122	1	Ninj1
7.15711e-127	0.367905	0.832	0.662	2.09796e-122	1	Mrps33
8.69157e-127	0.290882	0.522	0.359	2.54776e-122	1	Foxo3
1.04101e-126	0.277729	0.537	0.386	3.05151e-122	1	Acbd5
1.24863e-126	0.277768	0.495	0.339	3.66012e-122	1	Trafd1
3.02286e-126	0.293897	0.614	0.446	8.86091e-122	1	Gas2l1
7.72084e-126	0.296928	0.797	0.645	2.26321e-121	1	Psenen
4.06132e-125	0.315518	0.883	0.748	1.1905e-120	1	Nsa2
5.48441e-125	0.281196	0.642	0.484	1.60765e-120	1	Fuca1
6.80468e-125	0.281618	0.395	0.246	1.99466e-120	1	Mgst2
6.83031e-125	0.363185	0.485	0.278	2.00217e-120	1	Tap1
7.57994e-125	0.289348	0.436	0.293	2.22191e-120	1	Igf2r
9.39999e-125	0.355765	1	0.992	2.75542e-120	1	Eef1a1
1.80319e-124	0.302691	0.52	0.321	5.2857e-120	1	Kctd17
2.28299e-124	0.331032	0.351	0.184	6.69214e-120	1	Rtl1
3.06143e-124	0.323708	0.647	0.413	8.97397e-120	1	Utp11
3.31307e-124	0.296274	0.554	0.417	9.71159e-120	1	Cflar
3.53694e-124	0.33011	0.668	0.467	1.03678e-119	1	Mpc1
4.4957e-124	0.53052	0.239	0.087	1.31782e-119	1	Plet1
8.24657e-124	0.284785	0.689	0.55	2.41732e-119	1	Poldip3
8.5732e-124	0.29727	0.229	0.108	2.51306e-119	1	Gm37899
2.47319e-123	0.268755	0.599	0.452	7.24967e-119	1	Rela
2.62319e-123	0.25676	0.319	0.192	7.68935e-119	1	Tiam2
3.60357e-123	0.624092	0.752	0.606	1.05632e-118	1	Col3a1
5.26587e-123	0.254519	0.447	0.275	1.54359e-118	1	Mir703
5.49502e-123	0.296615	0.614	0.457	1.61076e-118	1	Nub1
7.22678e-123	0.306027	0.52	0.376	2.11839e-118	1	Sh3pxd2b
8.96979e-123	0.278441	0.437	0.263	2.62932e-118	1	Rbpms
1.72016e-122	0.316733	0.778	0.619	5.04231e-118	1	Pdcd6ip
2.91672e-122	0.33595	0.648	0.481	8.54978e-118	1	Sec14l1
4.28286e-122	0.713967	0.506	0.308	1.25543e-117	1	Itih5
7.26026e-122	0.405659	0.39	0.249	2.1282e-117	1	Plat
7.35811e-122	1.17081	0.637	0.331	2.15688e-117	1	Cxcl1
7.50711e-122	0.292281	0.397	0.243	2.20056e-117	1	C1galt1
1.38156e-121	0.865739	0.208	0.056	4.04976e-117	1	Calcb
3.01865e-121	0.754602	0.842	0.619	8.84857e-117	1	Grem1
3.76513e-121	0.273199	0.468	0.282	1.10367e-116	1	Gm49599
5.04712e-121	0.35723	0.956	0.821	1.47946e-116	1	Txndc17
1.20205e-120	0.264026	0.3	0.173	3.52358e-116	1	Gale
1.25612e-120	0.287523	0.704	0.553	3.68205e-116	1	Tm9sf2
3.75977e-120	0.374116	0.935	0.782	1.1021e-115	1	Reep5
4.54787e-120	0.438244	0.993	0.923	1.33312e-115	1	Cald1
4.59641e-120	0.434083	0.867	0.577	1.34734e-115	1	Cct6a
5.7442e-120	0.324915	0.411	0.237	1.6838e-115	1	Tmem140
6.71686e-120	0.434371	0.49	0.264	1.96891e-115	1	Has2
1.33109e-119	0.282881	0.468	0.349	3.90182e-115	1	Alas1
1.66142e-119	0.416137	0.989	0.893	4.87011e-115	1	Aprt
1.88493e-119	0.330941	0.512	0.322	5.5253e-115	1	Etl4
3.30812e-119	0.260216	0.417	0.284	9.6971e-115	1	Dxo
3.66441e-119	0.275131	0.436	0.263	1.07415e-114	1	Elfn1
7.64664e-119	0.260109	0.471	0.332	2.24146e-114	1	Epn2
1.06555e-118	0.286375	0.733	0.593	3.12345e-114	1	Tprgl
1.0739e-118	0.526832	0.106	0.024	3.14792e-114	1	Tac1
1.38007e-118	0.265006	0.42	0.253	4.04541e-114	1	H2-M3
1.84915e-118	0.264643	0.402	0.239	5.42043e-114	1	Gm8430
4.57318e-118	0.263768	0.582	0.427	1.34054e-113	1	Dctn4
1.30904e-117	0.264613	0.539	0.388	3.8372e-113	1	Samd4b
1.43402e-117	0.258296	0.385	0.25	4.20353e-113	1	Ndrg3
2.93832e-117	0.318365	0.803	0.693	8.61311e-113	1	Ypel3
2.16398e-116	0.311581	0.782	0.618	6.34327e-112	1	Sys1
2.28382e-116	0.275665	0.453	0.301	6.69456e-112	1	Il18rap
3.09971e-116	0.31753	0.853	0.687	9.08617e-112	1	Rap1b
3.24007e-116	0.884761	0.616	0.357	9.49761e-112	1	H2-Q7
4.20145e-116	0.330762	0.707	0.479	1.23157e-111	1	Ndufaf8
1.17457e-115	0.273987	0.628	0.472	3.44303e-111	1	Dpm2
1.43783e-115	0.526949	0.955	0.911	4.2147e-111	1	Mt1
2.18136e-115	0.337916	0.525	0.333	6.39421e-111	1	Bmp5
2.31119e-115	0.258745	0.412	0.248	6.7748e-111	1	Washc2
2.67905e-115	0.285712	0.491	0.342	7.8531e-111	1	Nab1
2.82307e-115	0.30795	0.376	0.228	8.27527e-111	1	Apbb1ip
4.63239e-115	0.356367	0.965	0.846	1.35789e-110	1	Uqcc2
1.01075e-114	0.276373	0.551	0.386	2.96281e-110	1	Tnrc18
1.01259e-114	0.263712	0.3	0.153	2.96822e-110	1	Itga8
1.05273e-114	0.265253	0.461	0.286	3.08588e-110	1	Oga
1.05384e-114	0.324764	0.936	0.862	3.08911e-110	1	Top1
1.56166e-114	0.309966	0.703	0.556	4.5777e-110	1	Ago2
1.70856e-114	0.270071	0.587	0.438	5.00831e-110	1	Agpat4
2.09227e-114	0.386568	0.504	0.295	6.13306e-110	1	Lrrn3
2.10742e-114	0.312488	0.97	0.889	6.17747e-110	1	Ube2b
3.00165e-114	0.327127	0.637	0.481	8.79873e-110	1	S100a1
5.56642e-114	0.311914	0.549	0.33	1.63168e-109	1	Prelid3b
6.61366e-114	0.62945	0.956	0.703	1.93866e-109	1	Fosb
7.49675e-114	0.45601	0.992	0.918	2.19752e-109	1	Jun
2.3064e-113	0.302143	0.727	0.567	6.76075e-109	1	Acbd3
3.63113e-113	0.260691	0.508	0.357	1.06439e-108	1	Ano6
5.57012e-113	0.263407	0.802	0.688	1.63277e-108	1	Dnajb6
5.96599e-113	0.251615	0.535	0.404	1.74881e-108	1	Tm9sf4
2.85765e-112	0.29218	0.792	0.668	8.37662e-108	1	Ddx6
3.27368e-112	0.303635	0.143	0.059	9.59613e-108	1	Sncg
4.2062e-112	0.316463	0.798	0.667	1.23296e-107	1	Ddrgk1
4.29926e-112	0.256948	0.165	0.063	1.26024e-107	1	Sbsn
1.1717e-111	0.307848	0.64	0.481	3.43462e-107	1	Rbpj
2.18455e-111	0.259356	0.493	0.349	6.40358e-107	1	Uggt1
2.58629e-111	0.490578	0.44	0.25	7.5812e-107	1	Tmem100
5.35756e-111	0.350841	0.848	0.682	1.57046e-106	1	Ube2m
6.64757e-111	0.347901	0.559	0.382	1.9486e-106	1	Tpbg
9.09149e-111	0.401995	0.863	0.566	2.66499e-106	1	Eloc
1.28018e-110	0.260899	0.427	0.259	3.75259e-106	1	Gm15920
1.62984e-110	0.251401	0.512	0.361	4.77756e-106	1	Hspa13
5.424e-110	0.314783	0.915	0.772	1.58994e-105	1	Lamtor2
5.80232e-110	0.254424	0.512	0.345	1.70083e-105	1	Nup98
1.26926e-109	0.265686	0.299	0.148	3.72057e-105	1	Samd9l
1.53183e-109	0.288704	0.641	0.493	4.49026e-105	1	Snx2
2.31695e-109	0.25456	0.32	0.161	6.79167e-105	1	Parp9
2.42289e-109	0.386395	0.403	0.251	7.10221e-105	1	Gja1
7.48782e-109	0.29598	0.777	0.63	2.1949e-104	1	Rap1a
7.95533e-109	0.30926	0.565	0.416	2.33195e-104	1	Pde4d
8.05751e-109	0.296617	0.647	0.474	2.3619e-104	1	Cib1
8.62481e-109	0.462481	0.816	0.64	2.52819e-104	1	Cebpb
8.79859e-109	0.52073	0.852	0.675	2.57913e-104	1	Hist1h2bc
1.04526e-108	0.333644	0.949	0.841	3.06398e-104	1	Atp6v1f
1.71682e-108	0.361056	0.235	0.078	5.03252e-104	1	Gm4610
2.01935e-108	0.297946	0.725	0.575	5.91932e-104	1	Chmp3
3.02962e-108	0.308034	0.722	0.518	8.88071e-104	1	Nop53
3.7609e-108	0.285863	0.61	0.47	1.10243e-103	1	Ttc19
3.93364e-108	0.291447	0.747	0.604	1.15307e-103	1	Sec31a
7.27453e-108	0.449896	0.641	0.424	2.13238e-103	1	Vat1l
8.63445e-108	0.289825	0.648	0.46	2.53102e-103	1	Glmp
1.84511e-107	0.409309	0.834	0.695	5.40857e-103	1	Sdc2
1.98577e-107	0.33608	0.996	0.95	5.82089e-103	1	Slc25a3
4.16314e-107	0.253271	0.54	0.396	1.22034e-102	1	Scpep1
5.51468e-107	0.314364	0.618	0.502	1.61652e-102	1	Nfkb1
2.69283e-106	0.380376	0.767	0.523	7.8935e-102	1	Snhg1
4.21891e-106	0.252515	0.46	0.315	1.23669e-101	1	Fnip1
4.73627e-106	0.25158	0.408	0.267	1.38834e-101	1	Mitd1
6.22069e-106	0.296304	0.642	0.504	1.82347e-101	1	Foxn3
1.27122e-105	0.285756	0.623	0.457	3.72633e-101	1	Mxd4
2.36966e-105	0.283171	0.614	0.46	6.94619e-101	1	Nbeal1
2.57009e-105	0.333543	0.377	0.219	7.53371e-101	1	Gm17056
2.89815e-105	0.282676	0.456	0.293	8.49535e-101	1	Ifi30
4.45634e-105	0.258149	0.395	0.239	1.30629e-100	1	Nmi
4.93545e-105	0.297157	0.823	0.687	1.44673e-100	1	Fermt2
4.9367e-105	0.282636	0.849	0.743	1.4471e-100	1	Tmed2
5.78553e-105	0.254684	0.399	0.259	1.69591e-100	1	Trim25
9.96843e-105	0.286244	0.878	0.739	2.92205e-100	1	Tmem50a
1.05242e-104	0.280515	0.792	0.658	3.08495e-100	1	Sdf4
2.32765e-104	0.252567	0.453	0.323	6.82303e-100	1	Vamp4
2.69183e-104	0.298746	0.508	0.363	7.89057e-100	1	Lhfp
3.06163e-104	0.317941	0.935	0.808	8.97457e-100	1	Nenf
3.69158e-104	0.272944	0.68	0.529	1.08211e-99	1	Nufip2
4.63711e-104	0.289733	0.721	0.551	1.35928e-99	1	Anxa7
4.68167e-104	0.326713	0.768	0.567	1.37234e-99	1	Prr13
5.35191e-104	0.29212	0.532	0.362	1.5688e-99	1	Dpy19l3
5.69887e-104	0.307397	0.713	0.556	1.67051e-99	1	Pdia4
5.94923e-104	0.38514	0.911	0.643	1.7439e-99	1	Ndufb1-ps
1.45548e-103	0.513421	0.569	0.328	4.26645e-99	1	Psmb9
1.6301e-103	0.260144	0.502	0.357	4.77832e-99	1	Itgb5
2.53284e-103	0.255232	0.605	0.469	7.4245e-99	1	Lin7c
2.84124e-103	0.284224	0.769	0.626	8.32854e-99	1	Copa
4.83743e-103	0.31227	0.881	0.743	1.418e-98	1	Atp6v0b
7.86372e-103	0.310238	0.954	0.862	2.30509e-98	1	Polr1d
1.83208e-102	0.286811	0.515	0.35	5.37037e-98	1	Tor3a
2.56903e-102	0.37781	0.776	0.624	7.53059e-98	1	Ncam1
2.97518e-102	0.262098	0.499	0.318	8.72114e-98	1	Ppp4r3b
3.99019e-102	0.32262	0.415	0.237	1.16964e-97	1	Stat1
5.81632e-102	0.289415	0.328	0.238	1.70494e-97	1	Ero1l
6.86333e-102	0.29007	0.62	0.463	2.01185e-97	1	Camk1
1.01407e-101	0.305108	0.287	0.13	2.97256e-97	1	Vegfd
3.06212e-101	0.329315	0.942	0.786	8.976e-97	1	Rhoc
3.24658e-101	0.355836	0.482	0.318	9.51671e-97	1	Crim1
7.63164e-101	0.569346	0.709	0.491	2.23706e-96	1	Vcan
4.3496e-100	0.264904	0.259	0.144	1.275e-95	1	Fbln7
5.73035e-100	0.264378	0.597	0.462	1.67974e-95	1	Rlim
7.85968e-100	0.295793	0.174	0.061	2.30391e-95	1	Tgfbi
1.37552e-99	0.321064	0.974	0.862	4.03205e-95	1	Clta
3.2141e-99	0.630174	0.978	0.743	9.42149e-95	1	Fos
8.56679e-99	0.271255	0.638	0.486	2.51118e-94	1	Afap1
1.05662e-98	0.255259	0.508	0.369	3.09728e-94	1	Sh3pxd2a
4.10079e-98	0.285073	0.931	0.826	1.20206e-93	1	Ost4
4.43343e-98	0.267043	0.538	0.39	1.29957e-93	1	Ralb
6.39782e-98	0.272866	0.539	0.381	1.87539e-93	1	Rhoq
7.40028e-98	0.379203	0.766	0.609	2.16924e-93	1	Acsl3
7.50111e-98	0.440733	0.245	0.109	2.1988e-93	1	F3
9.25016e-98	0.295458	0.598	0.439	2.7115e-93	1	Sec11c
1.45679e-97	0.396113	0.351	0.269	4.27029e-93	1	Enho
6.58346e-97	0.321673	0.98	0.894	1.92981e-92	1	Sfr1
6.6746e-97	0.365756	0.637	0.459	1.95653e-92	1	Klhdc8a
7.61326e-97	0.79593	0.765	0.508	2.23167e-92	1	Lgals7
1.61587e-96	0.271242	0.499	0.32	4.73661e-92	1	Aopep
2.51196e-96	0.266283	0.537	0.388	7.36332e-92	1	Pdlim5
4.09847e-96	0.288321	0.359	0.216	1.20139e-91	1	P3h2
4.4086e-96	0.30297	0.97	0.879	1.29229e-91	1	Serf2
5.23145e-96	0.825458	0.717	0.586	1.5335e-91	1	Mgp
5.50645e-96	0.488508	0.453	0.264	1.61411e-91	1	Rbp1
5.81758e-96	0.336164	0.797	0.546	1.70531e-91	1	Cops9
7.81981e-96	0.335438	0.613	0.435	2.29222e-91	1	Ndn
7.94497e-96	0.319418	0.786	0.604	2.32891e-91	1	Arf6
8.82962e-96	0.377102	0.94	0.767	2.58823e-91	1	Gpx1
9.54232e-96	0.398731	0.903	0.621	2.79714e-91	1	Gm28438
1.51257e-95	0.274457	0.439	0.296	4.4338e-91	1	Pard3b
5.34289e-95	0.274896	0.776	0.64	1.56616e-90	1	Ech1
7.09425e-95	1.23426	0.537	0.29	2.07954e-90	1	Prg4
9.67441e-95	0.251207	0.822	0.714	2.83586e-90	1	Syf2
1.23269e-94	0.329483	0.708	0.597	3.61338e-90	1	Spred1
1.34499e-94	0.36405	0.743	0.548	3.94257e-90	1	Anxa3
1.756e-94	0.281592	0.662	0.501	5.14737e-90	1	Klf13
1.05352e-93	0.265322	0.803	0.666	3.0882e-89	1	Llph
1.12883e-93	0.25708	0.52	0.389	3.30894e-89	1	Impact
1.74733e-93	0.269745	0.562	0.426	5.12196e-89	1	Ddt
1.95165e-93	0.258321	0.625	0.484	5.72086e-89	1	Mob1a
3.47427e-93	0.278685	0.558	0.378	1.01841e-88	1	Eya2
4.56058e-93	0.403539	0.581	0.4	1.33684e-88	1	Cfh
4.88475e-93	0.270158	0.607	0.446	1.43187e-88	1	Parva
7.83157e-93	0.261018	0.629	0.482	2.29567e-88	1	Colgalt1
8.41492e-93	0.26677	0.575	0.407	2.46666e-88	1	Fam129b
9.37941e-93	0.282585	0.676	0.499	2.74939e-88	1	Dlgap4
1.18822e-92	0.339583	0.697	0.499	3.48304e-88	1	Tut4
1.40133e-92	0.258625	0.488	0.322	4.10771e-88	1	Tmem223
1.68273e-92	0.280968	0.561	0.405	4.93257e-88	1	Aga
2.5479e-92	0.343949	0.731	0.501	7.46867e-88	1	tdTomato
2.7698e-92	0.324392	0.757	0.587	8.11911e-88	1	Nbl1
5.25999e-92	0.276931	0.785	0.656	1.54186e-87	1	Clk1
2.33092e-91	0.263423	0.608	0.472	6.83264e-87	1	Tanc1
2.97275e-91	0.257026	0.181	0.064	8.71402e-87	1	Cdh5
3.73094e-91	0.396151	0.61	0.374	1.09365e-86	1	Ppp1r14c
5.00403e-91	0.253017	0.4	0.275	1.46683e-86	1	Hivep1
6.11012e-91	0.294492	0.798	0.642	1.79106e-86	1	Sri
6.62899e-91	0.316269	0.943	0.807	1.94316e-86	1	Atp6v0e
6.9903e-91	0.29867	0.411	0.279	2.04907e-86	1	Sema7a
8.90689e-91	0.314733	0.933	0.807	2.61088e-86	1	Bag1
1.32663e-90	0.491865	0.101	0.06	3.88876e-86	1	Tslp
1.92437e-90	0.286171	0.52	0.379	5.64092e-86	1	Dusp10
2.80079e-90	0.346632	0.231	0.089	8.20994e-86	1	Asgr1
3.27039e-90	0.346683	0.268	0.134	9.58649e-86	1	Homer2
6.62984e-90	0.25762	0.632	0.501	1.94341e-85	1	Fdx1
2.46324e-89	0.280502	0.588	0.437	7.2205e-85	1	Ocrl
2.87695e-89	0.371693	0.362	0.207	8.43322e-85	1	Scn9a
6.78018e-89	0.270432	0.668	0.537	1.98747e-84	1	Alkbh5
6.85267e-89	0.460763	0.907	0.748	2.00872e-84	1	Gas1
1.26366e-88	0.300808	0.891	0.755	3.70418e-84	1	1810058I24Rik
1.35505e-88	0.333805	0.526	0.31	3.97206e-84	1	Pitx1
1.40339e-88	0.276914	0.63	0.485	4.11375e-84	1	Epb41l2
3.51292e-88	0.278404	0.7	0.563	1.02974e-83	1	Pdcd4
2.24733e-87	0.289119	0.748	0.591	6.5876e-83	1	Lpp
2.56392e-87	0.266331	0.623	0.48	7.51562e-83	1	Bmpr2
1.00618e-86	0.260063	0.657	0.517	2.94942e-82	1	Tmed1
1.08411e-86	0.603324	0.688	0.528	3.17785e-82	1	Cryab
2.18094e-86	0.331733	0.985	0.884	6.393e-82	1	Arpc1b
2.69365e-86	0.26845	0.788	0.648	7.8959e-82	1	Copb2
3.79423e-86	0.263384	0.747	0.622	1.1122e-81	1	Cux1
4.0385e-86	0.422173	0.734	0.589	1.1838e-81	1	Col5a2
7.14736e-86	0.523551	0.463	0.311	2.09511e-81	1	Crispld2
8.64495e-86	0.269386	0.783	0.644	2.53409e-81	1	Snf8
9.17727e-86	0.265657	0.732	0.594	2.69013e-81	1	Wdr26
9.37378e-86	0.343426	0.367	0.175	2.74773e-81	1	Ifi44
1.25544e-85	0.263071	0.811	0.674	3.68006e-81	1	Lamtor4
3.01318e-85	0.280213	0.636	0.501	8.83255e-81	1	Myl12b
3.09103e-85	0.331966	0.856	0.586	9.06075e-81	1	Snu13
4.60215e-85	0.251903	0.551	0.431	1.34903e-80	1	Ltbp3
4.97048e-85	0.355632	0.816	0.679	1.457e-80	1	Dusp6
1.15008e-84	0.265777	0.782	0.637	3.37123e-80	1	Ift43
1.16171e-84	0.293151	0.54	0.37	3.40531e-80	1	St6galnac2
2.1345e-84	0.276318	0.944	0.829	6.25686e-80	1	Pafah1b1
3.13079e-84	0.283626	0.334	0.197	9.17729e-80	1	Dll1
8.223e-84	0.445457	0.406	0.22	2.41041e-79	1	Ryr3
8.32367e-84	0.83909	0.316	0.154	2.43992e-79	1	Krt17
2.19362e-83	0.254765	0.717	0.583	6.43015e-79	1	Dusp11
3.70572e-83	0.304606	0.367	0.213	1.08626e-78	1	Syngr1
5.88888e-83	0.275173	0.636	0.473	1.72621e-78	1	Trps1
1.33291e-82	0.253785	0.625	0.498	3.90715e-78	1	Pcbd2
3.73304e-82	0.341331	0.765	0.584	1.09427e-77	1	Aig1
5.13848e-82	0.270259	0.818	0.693	1.50624e-77	1	Lman1
5.58569e-82	0.309942	0.151	0.055	1.63733e-77	1	Krt20
2.56193e-81	0.318778	0.551	0.389	7.50978e-77	1	Dbp
3.17068e-81	0.26945	0.912	0.805	9.2942e-77	1	Ppp2ca
3.66695e-81	0.718572	0.235	0.107	1.07489e-76	1	Gap43
5.79024e-81	0.336748	0.519	0.335	1.69729e-76	1	H2-Q4
7.56612e-81	0.278472	0.543	0.365	2.21786e-76	1	Tfap2c
1.16563e-80	0.256909	0.598	0.462	3.41682e-76	1	Lrrfip2
1.20061e-80	0.256695	0.266	0.168	3.51933e-76	1	Nr1d1
1.21571e-80	0.283612	0.796	0.653	3.5636e-76	1	Comt
1.57066e-79	0.419693	0.477	0.286	4.60408e-75	1	Irgm1
2.07545e-79	1.01755	0.477	0.278	6.08376e-75	1	Gpha2
5.27933e-79	0.251794	0.278	0.136	1.54753e-74	1	9930111J21Rik2
5.79582e-79	0.305749	0.324	0.186	1.69893e-74	1	Glipr1
6.30613e-79	0.381581	0.993	0.928	1.84852e-74	1	Gapdh
2.32773e-78	0.282013	0.845	0.676	6.82326e-74	1	Tmem160
3.72323e-78	0.427849	0.769	0.568	1.09139e-73	1	Hist1h1c
7.82508e-78	0.282908	0.814	0.685	2.29376e-73	1	Atp6v1e1
8.81331e-78	0.271203	0.461	0.307	2.58345e-73	1	Bcr
9.05868e-78	0.272076	1	0.985	2.65537e-73	1	Fau
3.13298e-77	0.26286	0.817	0.665	9.18369e-73	1	Ddost
5.91731e-77	0.308115	0.788	0.549	1.73454e-72	1	Timm23
7.48959e-77	0.253154	0.807	0.672	2.19542e-72	1	Fkbp2
3.13757e-76	0.340007	0.531	0.384	9.19716e-72	1	Col4a2
4.38714e-76	0.286466	0.929	0.806	1.286e-71	1	Pfdn1
5.17964e-76	0.260445	0.925	0.817	1.51831e-71	1	Map1lc3a
1.13622e-75	0.319251	1	0.994	3.33059e-71	1	Fth1
2.04674e-75	0.331886	0.596	0.402	5.99962e-71	1	Egr2
3.16216e-75	0.542129	0.315	0.169	9.26925e-71	1	Trem2
4.15564e-75	0.275491	0.942	0.815	1.21814e-70	1	Ubxn1
6.78784e-75	0.263482	0.54	0.38	1.98972e-70	1	Pde4dip
1.28808e-74	0.396397	0.468	0.334	3.77575e-70	1	Cebpd
3.70298e-73	0.35537	0.94	0.781	1.08545e-68	1	Tsc22d1
5.84462e-73	0.444599	0.291	0.143	1.71323e-68	1	Ifi202b
2.4494e-72	0.494537	0.939	0.766	7.17994e-68	1	Timp1
3.92809e-72	0.252889	0.886	0.75	1.15144e-67	1	Ralbp1
8.07829e-72	0.259282	0.926	0.811	2.36799e-67	1	Ywhab
8.14824e-72	0.278913	0.919	0.793	2.38849e-67	1	Brk1
9.92842e-72	0.316388	1	0.978	2.91032e-67	1	Ptma
1.10884e-71	0.452762	0.437	0.283	3.25033e-67	1	Krt23
1.93881e-70	0.337047	0.513	0.332	5.68323e-66	1	Rasl10a
5.87543e-70	0.27117	0.608	0.483	1.72226e-65	1	Etv1
4.32674e-69	0.309125	0.362	0.254	1.2683e-64	1	Col23a1
5.09736e-69	0.458889	0.505	0.299	1.49419e-64	1	AC160336.1
6.37754e-69	0.305821	0.462	0.311	1.86945e-64	1	Msx1
1.65381e-68	0.380131	0.57	0.43	4.8478e-64	1	Col4a1
4.39354e-68	0.268568	0.935	0.849	1.28788e-63	1	Rbms1
5.84397e-68	0.259016	0.98	0.91	1.71304e-63	1	Ifitm2
6.16314e-68	0.521442	0.245	0.147	1.8066e-63	1	Dusp2
1.38105e-66	0.36284	0.97	0.847	4.04827e-62	1	Tubb2b
3.50912e-66	0.645651	0.116	0.02	1.02863e-61	1	Csf2
4.44211e-66	0.430467	0.598	0.438	1.30211e-61	1	Fst
5.06811e-66	0.255937	0.935	0.808	1.48562e-61	1	Rac1
1.7953e-65	0.261886	0.314	0.179	5.26257e-61	1	Gm47316
3.70636e-65	0.265381	0.865	0.772	1.08645e-60	1	Jmjd1c
5.05881e-65	0.25653	0.552	0.452	1.48289e-60	1	Psmb10
9.04188e-65	0.316243	0.388	0.219	2.65044e-60	1	Ifi47
1.33388e-64	0.5173	0.776	0.563	3.91e-60	1	Xist
1.6309e-64	0.401107	0.449	0.264	4.78066e-60	1	H2-Q6
2.52089e-64	0.293948	0.858	0.703	7.38948e-60	1	Ehd4
2.81752e-64	0.282779	0.701	0.606	8.259e-60	1	Ctsz
1.03389e-63	0.263159	0.892	0.78	3.03065e-59	1	Msn
1.12212e-63	0.268899	0.349	0.233	3.28927e-59	1	Hk2
8.93794e-63	0.295251	0.514	0.394	2.61998e-58	1	Gadd45b
1.21666e-62	0.270344	0.869	0.741	3.5664e-58	1	Dst
2.56102e-62	0.268127	0.587	0.47	7.50713e-58	1	Meis2
9.45418e-62	0.382769	0.363	0.25	2.7713e-57	1	Calcrl
2.10257e-61	0.312077	0.261	0.123	6.16327e-57	1	Slc14a1
2.11209e-61	0.534931	0.63	0.416	6.19117e-57	1	Serpine1
2.11876e-61	0.285138	0.553	0.481	6.21073e-57	1	Ucp2
3.17706e-61	0.459567	0.536	0.385	9.31292e-57	1	Plpp3
1.36184e-60	0.309264	0.77	0.65	3.99197e-56	1	Prrx1
5.41755e-60	0.262956	0.375	0.219	1.58805e-55	1	Parp14
2.51607e-59	0.2697	0.826	0.644	7.37536e-55	1	Ywhah
2.86572e-59	0.371002	0.169	0.086	8.40029e-55	1	Cited1
3.70043e-54	0.254475	0.723	0.537	1.08471e-49	1	Mef2a
8.26532e-54	0.392825	0.175	0.113	2.42281e-49	1	Areg
2.57733e-53	0.643157	0.167	0.067	7.55492e-49	1	Npy
6.26976e-53	0.271541	0.968	0.84	1.83785e-48	1	Tpm4
6.32669e-53	0.353786	0.625	0.456	1.85454e-48	1	Socs3
8.34488e-53	0.488501	0.117	0.034	2.44614e-48	1	Mmp12
1.09073e-52	0.315049	0.56	0.475	3.19726e-48	1	Sdc1
3.48622e-50	0.255624	0.996	0.948	1.02191e-45	1	Calm1
7.87588e-50	0.265767	0.98	0.883	2.30866e-45	1	Bsg
2.19301e-48	0.258693	0.996	0.943	6.42838e-44	1	Eef1b2
3.28069e-48	0.299843	0.382	0.247	9.61668e-44	1	Egr3
8.09239e-48	1.0565	0.171	0.044	2.37212e-43	1	Lce3c
4.39653e-47	0.306605	0.823	0.699	1.28875e-42	1	Zfp36l1
4.09363e-46	0.549054	0.101	0.02	1.19997e-41	1	Prl2c2
1.04853e-45	0.262752	0.521	0.324	3.07355e-41	1	Fosl1
1.32962e-45	0.296576	0.935	0.667	3.89753e-41	1	Atp5o.1
1.3433e-45	0.258678	0.883	0.618	3.9376e-41	1	Atp5mpl
1.52965e-45	0.268073	0.912	0.751	4.48386e-41	1	Ctsd
8.69492e-45	0.910172	0.244	0.115	2.54874e-40	1	Cxcl2
7.57948e-43	0.549506	0.671	0.49	2.22177e-38	1	Stc1
2.18836e-42	0.278386	0.995	0.906	6.41475e-38	1	S100a11
2.65843e-42	0.314908	0.673	0.477	7.79267e-38	1	Col18a1
4.50428e-42	0.599491	0.277	0.156	1.32034e-37	1	Fabp4
7.49453e-42	0.495844	0.445	0.208	2.19687e-37	1	Ifit1
4.49307e-41	0.499869	0.944	0.683	1.31705e-36	1	Scg2
7.52763e-40	0.292833	0.351	0.2	2.20657e-35	1	Gbp2
1.57698e-39	0.253085	0.466	0.354	4.62261e-35	1	Tes
2.28418e-39	0.260445	0.593	0.458	6.69562e-35	1	Gm26532
3.67251e-39	0.868065	0.176	0.061	1.07652e-34	1	Ccl5
8.72807e-37	0.253162	0.901	0.627	2.55846e-32	1	Atp5md
4.09632e-35	0.63643	0.115	0.064	1.20075e-30	1	Lcn2
9.08142e-34	0.495666	0.44	0.477	2.66204e-29	1	Fn1
3.71154e-31	0.535547	0.269	0.144	1.08796e-26	1	Ccn3
2.3678e-28	0.354699	0.328	0.167	6.94074e-24	1	Ifit3
1.04407e-27	0.316626	0.408	0.268	3.06048e-23	1	Epha3
5.74525e-27	0.414904	0.681	0.466	1.6841e-22	1	Ptn
1.66047e-26	0.304959	0.994	0.939	4.86735e-22	1	Gm42418
1.50601e-21	0.326876	0.303	0.296	4.41456e-17	1	Thbs1
2.09933e-18	0.361458	0.214	0.126	6.15377e-14	1	Alox15
5.25299e-11	0.269898	0.283	0.25	1.53981e-06	1	Gzme
0	2.36295	0.457	0.177	0	2	Ccnd2
0	1.91708	0.846	0.091	0	2	Selk
0	1.90668	0.662	0.179	0	2	Hmox1
0	1.88169	0.786	0.088	0	2	Asb5
0	1.85301	0.465	0.354	0	2	Cdkn2a
0	1.63876	0.748	0.815	0	2	Esd
0	1.62023	0.718	0.085	0	2	Gltscr2
0	1.58808	0.982	0.988	0	2	Ftl1
0	1.5733	0.578	0.403	0	2	Atf5
0	1.56423	0.468	0.224	0	2	Psph
0	1.56001	0.599	0.316	0	2	Gpx3
0	1.51169	0.768	0.244	0	2	Pdpn
0	1.48901	0.605	0.76	0	2	Eno1
0	1.47126	0.702	0.123	0	2	Vcam1
0	1.44236	0.541	0.368	0	2	Marcksl1
0	1.43939	0.812	0.661	0	2	Nars
0	1.43302	0.665	0.546	0	2	Prdx6
0	1.41845	0.992	0.976	0	2	Cd63
0	1.4023	0.705	0.696	0	2	Eif4ebp1
0	1.38084	0.482	0.329	0	2	Arhgap22
0	1.36934	0.769	0.083	0	2	Nhp2l1
0	1.36047	0.813	0.719	0	2	Hspa9
0	1.33491	0.935	0.905	0	2	Tmsb10
0	1.31762	0.364	0.026	0	2	Fam132b
0	1.302	0.794	0.865	0	2	Ldha
0	1.28185	0.536	0.267	0	2	Rras2
0	1.27213	0.505	0.376	0	2	Lbh
0	1.27006	0.726	0.788	0	2	Mif
0	1.26801	0.613	0.805	0	2	Bax
0	1.25662	0.698	0.784	0	2	Ndufa4
0	1.252	0.537	0.617	0	2	Serpinf1
0	1.24498	0.605	0.074	0	2	Vimp
0	1.24078	0.571	0.391	0	2	Fscn1
0	1.22264	0.842	0.589	0	2	Txnrd1
0	1.20694	0.474	0.333	0	2	Ccng1
0	1.18958	0.815	0.829	0	2	Cd81
0	1.17111	0.592	0.413	0	2	Ogt
0	1.14109	0.574	0.088	0	2	Crlf1
0	1.13249	0.495	0.071	0	2	Fam195b
0	1.1273	0.514	0.479	0	2	Rasa1
0	1.111	0.779	0.88	0	2	Serpinh1
0	1.09896	0.601	0.458	0	2	Gars
0	1.08342	0.574	0.076	0	2	Selt
0	1.07733	0.937	0.962	0	2	Ybx1
0	1.07397	0.652	0.257	0	2	Gstm1
0	1.06971	0.895	0.581	0	2	Wdr89
0	1.06417	0.674	0.261	0	2	F2r
0	1.04499	0.565	0.699	0	2	Cdk4
0	1.04371	0.806	0.805	0	2	Hspd1
0	1.04111	0.497	0.417	0	2	Plin2
0	1.03369	0.675	0.363	0	2	Aars
0	1.03295	0.808	0.402	0	2	Gm9843
0	1.02972	0.566	0.07	0	2	Ptrf
0	1.02241	0.324	0.064	0	2	Gsta4
0	1.02177	0.457	0.069	0	2	Tmem5
0	1.01892	0.561	0.402	0	2	Mdm2
0	1.01869	0.54	0.606	0	2	Sars
0	1.01148	0.582	0.123	0	2	Pde4b
0	0.999943	0.763	0.571	0	2	Cnn3
0	0.998717	0.82	0.929	0	2	Pkm
0	0.998443	0.493	0.072	0	2	Rbm42
0	0.984208	0.446	0.059	0	2	Selm
0	0.980375	0.873	0.854	0	2	Rtn4
0	0.978059	0.634	0.095	0	2	Gm10073
0	0.977307	0.852	0.956	0	2	Pfn1
0	0.975998	0.818	0.872	0	2	Sh3glb1
0	0.970136	0.472	0.071	0	2	Fdx1l
0	0.966654	0.984	0.944	0	2	Eif4a1
0	0.964286	0.628	0.565	0	2	Fkbp4
0	0.955103	0.785	0.531	0	2	Fbl
0	0.955072	0.564	0.457	0	2	Lars
0	0.954754	0.437	0.069	0	2	Apoa1bp
0	0.95274	0.423	0.152	0	2	Mgmt
0	0.95067	0.825	0.525	0	2	Ddx21
0	0.945672	0.635	0.647	0	2	Ghitm
0	0.936476	0.487	0.343	0	2	Glipr2
0	0.935852	0.622	0.274	0	2	Cars
0	0.926496	0.864	0.923	0	2	Hspe1
0	0.910004	0.793	0.708	0	2	Rsl1d1
0	0.909322	0.574	0.545	0	2	Rars
0	0.908442	0.494	0.11	0	2	Slc39a7
0	0.907129	0.788	0.792	0	2	Atp2b1
0	0.906528	0.48	0.399	0	2	Nradd
0	0.902827	0.562	0.391	0	2	Arhgef2
0	0.902013	0.762	0.464	0	2	Nop56
0	0.899722	0.994	0.982	0	2	Hspa8
0	0.896298	0.457	0.28	0	2	Akr1b8
0	0.895082	0.923	0.909	0	2	Slc25a5
0	0.890972	0.417	0.13	0	2	Nme4
0	0.890744	0.387	0.09	0	2	Slc43a3
0	0.890459	0.621	0.547	0	2	Ndufa12
0	0.889541	0.69	0.577	0	2	Pa2g4
0	0.888472	0.902	0.759	0	2	Zbtb20
0	0.886071	0.525	0.558	0	2	Gpx8
0	0.883633	0.394	0.112	0	2	Steap1
0	0.882216	0.763	0.786	0	2	Cct8
0	0.878202	0.875	0.955	0	2	Aldoa
0	0.878027	0.774	0.678	0	2	Rsrp1
0	0.869255	0.65	0.32	0	2	Srxn1
0	0.869184	0.556	0.318	0	2	Ugcg
0	0.869151	0.411	0.056	0	2	Pax7
0	0.866392	0.731	0.441	0	2	Chd1
0	0.857663	0.659	0.726	0	2	Glrx3
0	0.84879	0.417	0.195	0	2	Snai2
0	0.845947	0.434	0.106	0	2	Angptl4
0	0.843896	0.544	0.704	0	2	Commd3
0	0.842313	0.694	0.346	0	2	Rrs1
0	0.841747	0.348	0.119	0	2	Pfn2
0	0.833162	0.648	0.3	0	2	Gclm
0	0.832832	0.48	0.062	0	2	Ctage5
0	0.831511	0.619	0.779	0	2	Sdhb
0	0.831161	0.752	0.568	0	2	Gtpbp4
0	0.829858	0.505	0.063	0	2	Cirh1a
0	0.827257	0.745	0.871	0	2	Fkbp1a
0	0.825888	0.616	0.625	0	2	Mtch2
0	0.822797	0.905	0.965	0	2	Eef1g
0	0.817668	0.683	0.506	0	2	Hprt
0	0.812028	0.436	0.21	0	2	Peak1
0	0.810709	0.649	0.559	0	2	Impdh2
0	0.808382	0.474	0.349	0	2	Asap1
0	0.803258	0.421	0.063	0	2	Rtfdc1
0	0.802832	0.443	0.062	0	2	Mgea5
0	0.801453	0.475	0.359	0	2	Thyn1
0	0.795156	0.764	0.811	0	2	Cct4
0	0.793379	0.783	0.758	0	2	Eprs
0	0.78942	0.41	0.227	0	2	Smyd4
0	0.788905	0.718	0.475	0	2	Wdr43
0	0.787127	0.548	0.437	0	2	Gsto1
0	0.78633	0.83	0.897	0	2	Cox6a1
0	0.784016	0.643	0.422	0	2	Nop14
0	0.783458	0.583	0.462	0	2	Wdr61
0	0.782571	0.584	0.327	0	2	Nsun2
0	0.780386	0.57	0.355	0	2	Pim3
0	0.774373	0.814	0.519	0	2	Eif3j1
0	0.773977	0.647	0.435	0	2	Ppid
0	0.773062	0.349	0.045	0	2	Arl4d
0	0.765058	0.749	0.594	0	2	Chic2
0	0.757578	0.844	0.736	0	2	Tpm3
0	0.754548	0.744	0.733	0	2	Nop10
0	0.748053	0.467	0.118	0	2	Rhoj
0	0.745997	0.963	0.976	0	2	Eef2
0	0.742344	0.543	0.563	0	2	Mff
0	0.74101	0.527	0.476	0	2	Hsd17b12
0	0.740587	0.818	0.629	0	2	Etf1
0	0.739429	0.403	0.205	0	2	Zc2hc1a
0	0.738465	0.485	0.232	0	2	Hmga1
0	0.737818	0.452	0.309	0	2	Lonp1
0	0.736835	0.44	0.095	0	2	Tonsl
0	0.729487	0.677	0.546	0	2	Esf1
0	0.729413	0.817	0.831	0	2	Morf4l2
0	0.729264	0.539	0.503	0	2	Camk2d
0	0.728999	0.677	0.337	0	2	Flnc
0	0.727942	0.404	0.059	0	2	Smek2
0	0.726059	0.382	0.163	0	2	Evi2a
0	0.718899	0.535	0.23	0	2	Sept2
0	0.718702	0.633	0.295	0	2	Zeb2
0	0.718557	0.953	0.905	0	2	Ube2d3
0	0.716982	0.823	0.771	0	2	Pfdn2
0	0.711196	0.757	0.505	0	2	Cldnd1
0	0.710168	0.589	0.276	0	2	Rrp9
0	0.70974	0.487	0.348	0	2	Znhit6
0	0.709271	0.365	0.049	0	2	Fam132a
0	0.707346	0.354	0.061	0	2	Nnmt
0	0.70635	0.472	0.059	0	2	Whsc1l1
0	0.704441	0.981	0.962	0	2	Hspa5
0	0.701116	0.632	0.488	0	2	Ube2j2
0	0.699211	0.457	0.195	0	2	Pabpc4
0	0.691946	0.935	0.9	0	2	Eif2s2
0	0.689853	0.627	0.545	0	2	Bud31
0	0.68267	0.389	0.057	0	2	Carkd
0	0.68119	0.444	0.065	0	2	Gm2000
0	0.679644	0.817	0.749	0	2	Slc3a2
0	0.676114	0.655	0.382	0	2	Nifk
0	0.675522	0.723	0.659	0	2	Ube2k
0	0.67251	0.598	0.307	0	2	Rbm4b
0	0.670017	0.411	0.057	0	2	Fam103a1
0	0.667627	0.705	0.615	0	2	Aldh2
0	0.664099	0.588	0.372	0	2	Mak16
0	0.66374	0.557	0.416	0	2	Polr1c
0	0.659252	0.482	0.279	0	2	Gstm5
0	0.6575	0.693	0.426	0	2	Gm8730
0	0.654209	0.359	0.05	0	2	Ric8
0	0.646569	0.683	0.43	0	2	Nip7
0	0.6454	0.523	0.39	0	2	Ntmt1
0	0.640898	0.309	0.046	0	2	Mgl2
0	0.640828	0.494	0.124	0	2	Ddx3y
0	0.640411	0.397	0.058	0	2	Sdccag3
0	0.63774	0.493	0.413	0	2	1700123O20Rik
0	0.637002	0.652	0.414	0	2	Mphosph10
0	0.636739	0.353	0.051	0	2	Dpcd
0	0.633684	0.481	0.307	0	2	Nxf1
0	0.632137	0.31	0.04	0	2	Fam69b
0	0.62813	0.311	0.053	0	2	Cxadr
0	0.627782	0.35	0.044	0	2	Fam21
0	0.627617	0.621	0.397	0	2	Yrdc
0	0.627475	0.363	0.058	0	2	Hdhd2
0	0.62531	0.35	0.054	0	2	Lbx1
0	0.623431	0.422	0.089	0	2	Chtf8
0	0.621981	0.581	0.291	0	2	Ppan
0	0.617571	0.406	0.065	0	2	Fam220a
0	0.610765	0.346	0.052	0	2	2210013O21Rik
0	0.610648	0.493	0.207	0	2	Akap2
0	0.609189	0.375	0.091	0	2	Sesn2
0	0.605653	0.429	0.2	0	2	Rnf149
0	0.605403	0.56	0.303	0	2	Ccdc86
0	0.603478	0.483	0.111	0	2	Gm11808
0	0.594917	0.601	0.299	0	2	Polr2l
0	0.589173	0.389	0.171	0	2	Tjap1
0	0.585319	0.36	0.054	0	2	9430016H08Rik
0	0.567159	0.533	0.287	0	2	Pdcd11
0	0.558664	0.572	0.361	0	2	Gnl2
0	0.558267	0.385	0.175	0	2	Coro1b
0	0.552081	0.404	0.052	0	2	Hiat1
0	0.546683	0.499	0.269	0	2	Nob1
0	0.541595	0.374	0.043	0	2	Prosc
0	0.534141	0.228	0.011	0	2	Chrdl2
0	0.529572	0.271	0.033	0	2	A430105I19Rik
0	0.529168	0.336	0.046	0	2	Zcchc6
0	0.526205	0.25	0.008	0	2	Chodl
0	0.523234	0.367	0.042	0	2	2810403A07Rik
0	0.522425	0.334	0.048	0	2	Tceb3
0	0.521764	0.501	0.178	0	2	Gm8186
0	0.520579	0.339	0.048	0	2	Ufd1l
0	0.51926	0.449	0.212	0	2	Slc31a1
0	0.517847	0.327	0.045	0	2	Tmem55b
0	0.509974	0.446	0.151	0	2	Auts2
0	0.505875	0.304	0.048	0	2	1110004E09Rik
0	0.505268	0.301	0.042	0	2	Trove2
0	0.503744	0.494	0.237	0	2	Kti12
0	0.493653	0.31	0.049	0	2	Fam58b
0	0.492872	0.273	0.019	0	2	1810011O10Rik
0	0.492779	0.32	0.051	0	2	Wbscr22
0	0.489719	0.319	0.027	0	2	Gm10116
0	0.48864	0.335	0.049	0	2	0610037L13Rik
0	0.487034	0.289	0.039	0	2	Wash1
0	0.485976	0.125	0.005	0	2	Msc
0	0.48061	0.291	0.039	0	2	9030624J02Rik
0	0.471872	0.335	0.049	0	2	Tmem57
0	0.470667	0.251	0.037	0	2	Nr2f1
0	0.46857	0.313	0.049	0	2	Skiv2l2
0	0.466511	0.308	0.064	0	2	Pelo
0	0.466257	0.291	0.048	0	2	Ece2
0	0.456985	0.292	0.045	0	2	Hoxc9
0	0.453942	0.27	0.037	0	2	Hrsp12
0	0.450635	0.315	0.038	0	2	Erbb2ip
0	0.450197	0.275	0.039	0	2	Pddc1
0	0.449232	0.213	0.04	0	2	Myf5
0	0.445234	0.326	0.041	0	2	AY036118
0	0.439597	0.295	0.047	0	2	Bre
0	0.438719	0.314	0.045	0	2	AI314180
0	0.436094	0.295	0.035	0	2	Erdr1
0	0.432842	0.286	0.045	0	2	Mettl10
0	0.432152	0.251	0.028	0	2	BC022687
0	0.429064	0.259	0.037	0	2	Hoxc6
0	0.425477	0.277	0.038	0	2	D15Ertd621e
0	0.423906	0.278	0.045	0	2	BC003331
0	0.420083	0.313	0.045	0	2	Vprbp
0	0.419513	0.285	0.041	0	2	A230046K03Rik
0	0.413766	0.287	0.075	0	2	Ing4
0	0.408334	0.276	0.041	0	2	Asun
0	0.404895	0.266	0.041	0	2	Dscr3
0	0.399466	0.23	0.032	0	2	Slc35f1
0	0.397286	0.274	0.043	0	2	DHRSX
0	0.392524	0.257	0.038	0	2	Lyrm5
0	0.392185	0.281	0.033	0	2	Pvrl3
0	0.385528	0.265	0.04	0	2	Ikbkap
0	0.377552	0.382	0.141	0	2	Tomm6
0	0.377081	0.255	0.042	0	2	Brms1
0	0.3739	0.255	0.036	0	2	Drp2
0	0.373616	0.269	0.04	0	2	D17Wsu92e
0	0.371652	0.266	0.036	0	2	Rfwd2
0	0.370495	0.269	0.04	0	2	Dfna5
0	0.361584	0.234	0.035	0	2	Nudt8
0	0.359603	0.246	0.053	0	2	Creb3l1
0	0.359474	0.185	0.017	0	2	En1
0	0.359122	0.269	0.036	0	2	2410016O06Rik
0	0.358201	0.306	0.066	0	2	Gm10250
0	0.352444	0.225	0.031	0	2	E430025E21Rik
0	0.35155	0.238	0.032	0	2	Hmga1-rs1
0	0.350242	0.251	0.032	0	2	Suv420h1
0	0.347299	0.226	0.031	0	2	PISD
0	0.34646	0.251	0.034	0	2	AU019823
0	0.346032	0.237	0.034	0	2	0610011F06Rik
0	0.345605	0.252	0.038	0	2	Gm10269
0	0.341172	0.198	0.035	0	2	Fas
0	0.341051	0.213	0.017	0	2	Rcan2
0	0.338094	0.242	0.037	0	2	Fam188a
0	0.33235	0.297	0.081	0	2	Rnaset2b
0	0.332174	0.232	0.036	0	2	Abcb1b
0	0.326214	0.222	0.032	0	2	Pcnxl4
0	0.325079	0.219	0.031	0	2	Fam134a
0	0.319581	0.217	0.032	0	2	Tmem110
0	0.315913	0.22	0.033	0	2	Tssc1
0	0.308097	0.215	0.031	0	2	Eftud1
0	0.307275	0.229	0.031	0	2	Fam208b
0	0.292266	0.207	0.018	0	2	Adck4
0	0.289969	0.196	0.025	0	2	Mkl2
0	0.262937	0.192	0.024	0	2	9430020K01Rik
6.64744e-308	0.738673	0.561	0.355	1.94856e-303	2	Ndufaf4
1.66054e-306	0.281411	0.169	0.016	4.86755e-302	2	Grb10
3.16863e-306	0.821561	0.709	0.852	9.28821e-302	2	Mdh2
3.82716e-306	0.601361	0.54	0.351	1.12186e-301	2	Wdr74
7.64409e-306	0.402774	0.271	0.042	2.24071e-301	2	D2Wsu81e
3.66266e-305	0.86144	0.425	0.174	1.07363e-300	2	Ptp4a3
4.37757e-304	0.776688	0.727	0.85	1.2832e-299	2	Eif3c
6.20638e-304	0.70949	0.56	0.419	1.81928e-299	2	Hdac2
1.51434e-303	0.277225	0.179	0.025	4.43898e-299	2	A830082K12Rik
4.52813e-303	0.81395	0.474	0.32	1.32733e-298	2	Pak1
4.87801e-303	0.538917	0.386	0.051	1.42989e-298	2	2010111I01Rik
6.67001e-303	0.603675	0.575	0.39	1.95518e-298	2	Rsl24d1
8.02111e-303	0.295249	0.265	0.081	2.35123e-298	2	Usp50
1.05275e-302	0.56217	0.336	0.052	3.08593e-298	2	1500011K16Rik
2.13903e-302	0.739036	0.624	0.642	6.27013e-298	2	Klhdc2
1.0689e-300	0.366835	0.191	0.023	3.13326e-296	2	Nrep
1.80785e-300	0.427909	0.197	0.037	5.29935e-296	2	Medag
2.26229e-300	0.753295	0.44	0.067	6.63144e-296	2	1110001J03Rik
3.46403e-300	0.600138	0.455	0.202	1.01541e-295	2	Wdr77
4.01108e-300	0.332924	0.241	0.037	1.17577e-295	2	Rnmtl1
4.73133e-300	0.486651	0.469	0.209	1.3869e-295	2	Rcl1
2.28016e-299	0.566622	0.347	0.057	6.68383e-295	2	Ccdc53
2.70639e-299	0.314064	0.203	0.027	7.93323e-295	2	Ccdc109b
3.2655e-299	0.568879	0.649	0.434	9.57217e-295	2	Tsc22d2
4.68663e-299	0.608248	0.539	0.433	1.37379e-294	2	Cul5
1.39131e-298	0.302855	0.213	0.033	4.07835e-294	2	Mina
3.94265e-298	0.606673	0.566	0.505	1.15571e-293	2	Rtcb
6.07233e-298	0.526148	0.4	0.214	1.77998e-293	2	Tmem120a
1.37552e-297	0.795338	0.664	0.832	4.03205e-293	2	Ndufb8
2.49977e-297	0.997652	0.61	0.447	7.32759e-293	2	Anxa6
4.6903e-297	0.554859	0.753	0.682	1.37487e-292	2	Rab18
6.743e-297	0.881421	0.72	0.834	1.97657e-292	2	Prmt1
7.34689e-297	0.947662	0.674	0.683	2.15359e-292	2	Sox4
4.40025e-296	0.287079	0.176	0.022	1.28984e-291	2	Gria3
1.16408e-295	0.42222	0.296	0.048	3.41226e-291	2	Prkrir
1.57217e-295	0.336065	0.243	0.039	4.6085e-291	2	1110037F02Rik
4.8609e-295	0.702399	0.649	0.625	1.42488e-290	2	Psmd2
1.00069e-294	0.794284	0.827	0.935	2.93331e-290	2	Hmgn1
4.1197e-294	0.27921	0.195	0.03	1.20761e-289	2	Dgcr14
1.11556e-293	0.72549	0.4	0.064	3.27005e-289	2	Tmem261
9.6572e-292	0.398417	0.278	0.042	2.83082e-287	2	Zcchc11
1.34366e-291	0.848984	0.469	0.517	3.93868e-287	2	Ahnak2
1.12862e-290	0.748102	0.649	0.623	3.30832e-286	2	Lrrfip1
1.24262e-290	0.568663	0.393	0.109	3.6425e-286	2	Eif2s3y
5.66354e-290	0.273033	0.17	0.02	1.66015e-285	2	Ano3
6.29577e-290	0.690374	0.77	0.748	1.84548e-285	2	Metap2
9.54919e-290	0.687798	0.488	0.134	2.79915e-285	2	Chrnb1
2.47941e-289	0.447749	0.44	0.208	7.2679e-285	2	Rnaset2a
1.04302e-288	0.283876	0.206	0.032	3.05742e-284	2	1810026J23Rik
1.38758e-287	0.440009	0.327	0.133	4.06742e-283	2	Slc25a33
1.48456e-287	0.303778	0.17	0.012	4.3517e-283	2	Dpt
2.91424e-287	0.939087	0.388	0.094	8.54252e-283	2	Sema3e
1.41141e-286	0.595118	0.599	0.457	4.13727e-282	2	Acot9
2.32292e-286	0.250758	0.163	0.022	6.80918e-282	2	Schip1.1
2.51407e-286	0.683265	0.68	0.634	7.36951e-282	2	Ebna1bp2
7.81478e-286	0.895521	0.455	0.07	2.29075e-281	2	1810043H04Rik
1.31024e-285	1.87178	0.757	0.221	3.84069e-281	2	Myod1
5.49961e-285	0.414856	0.317	0.115	1.6121e-280	2	Trim32
1.52159e-284	0.884633	0.487	0.295	4.46024e-280	2	Fads3
3.26796e-284	0.606651	0.497	0.364	9.57938e-280	2	Smn1
3.32894e-284	0.601169	0.862	0.867	9.75811e-280	2	Vapa
8.0591e-284	0.833826	0.43	0.069	2.36236e-279	2	Mesdc2
1.2634e-283	0.724501	0.419	0.256	3.7034e-279	2	Pim1
2.03163e-283	0.576092	0.327	0.054	5.95532e-279	2	Zak
1.294e-282	0.463212	0.359	0.136	3.79311e-278	2	Fam173a
1.48587e-282	0.45229	0.396	0.195	4.35553e-278	2	Mettl6
1.88817e-282	0.589691	0.78	0.671	5.53479e-278	2	Psmd11
5.63922e-282	0.261899	0.188	0.028	1.65302e-277	2	Fbxo18
1.38858e-281	0.620209	0.783	0.625	4.07035e-277	2	Tgif1
3.76162e-281	0.648147	0.434	0.288	1.10264e-276	2	Lzic
7.43833e-281	0.727101	0.676	0.307	2.1804e-276	2	Fosl1
1.04702e-280	0.686379	0.505	0.423	3.06912e-276	2	Tmem70
1.85783e-280	0.680831	0.527	0.418	5.44585e-276	2	Vps36
5.05169e-280	0.72674	0.719	0.859	1.4808e-275	2	Psmd8
2.30701e-279	0.686957	0.552	0.589	6.76253e-275	2	Emc10
2.74204e-279	0.647456	0.562	0.44	8.03773e-275	2	Rcn2
1.37268e-277	0.710249	0.419	0.063	4.02373e-273	2	Hdgfrp2
1.58531e-277	0.783674	0.957	0.828	4.64702e-273	2	Tnfrsf12a
6.57617e-277	0.569333	0.573	0.439	1.92767e-272	2	Sbno1
6.81035e-277	0.579653	0.587	0.311	1.99632e-272	2	Myc
1.49039e-276	0.890142	0.763	0.813	4.36877e-272	2	Nme1
2.7144e-276	0.662191	0.749	0.932	7.95671e-272	2	Eif3f
4.21217e-276	0.705833	0.495	0.177	1.23471e-271	2	Slc7a5
1.23341e-275	0.325656	0.197	0.032	3.6155e-271	2	Opn3
2.47042e-275	0.523115	0.579	0.421	7.24155e-271	2	Csnk2a1
3.34921e-275	0.603115	0.461	0.344	9.81755e-271	2	Ercc1
3.37353e-275	0.551801	0.592	0.39	9.88883e-271	2	Ythdf2
6.19533e-275	0.43865	0.298	0.051	1.81604e-270	2	Gbas
1.16499e-274	0.309063	0.198	0.029	3.41492e-270	2	2610524H06Rik
3.05627e-274	0.449525	0.446	0.225	8.95884e-270	2	Trmt10c
3.47207e-274	0.606623	0.35	0.058	1.01777e-269	2	Cpsf3l
3.4455e-273	0.746621	0.935	0.964	1.00998e-268	2	Prdx1
5.29456e-273	0.36698	0.248	0.039	1.55199e-268	2	9030617O03Rik
6.63127e-273	0.503079	0.313	0.05	1.94382e-268	2	Hoxc10
1.06259e-272	0.789991	0.959	0.945	3.11476e-268	2	Eif5a
1.10006e-272	1.06536	0.479	0.488	3.2246e-268	2	Asns
1.12613e-272	0.676255	0.882	0.898	3.30104e-268	2	Snrpb
8.39317e-272	0.508393	0.496	0.312	2.46029e-267	2	Map2k1
8.75026e-272	0.78147	0.408	0.066	2.56496e-267	2	N6amt2
1.58961e-271	0.676623	0.517	0.544	4.65963e-267	2	Rnf187
9.08659e-270	0.256428	0.165	0.02	2.66355e-265	2	Fam213a
9.20276e-270	0.550323	0.343	0.11	2.69761e-265	2	Aldh18a1
3.22743e-269	0.481959	0.353	0.151	9.46057e-265	2	Taf6l
4.4741e-269	0.667717	0.471	0.343	1.31149e-264	2	Ccdc58
2.28642e-268	0.644826	0.662	0.765	6.7022e-264	2	Cdc37
7.13935e-268	0.601521	0.662	0.539	2.09276e-263	2	Cisd2
8.07557e-268	0.559407	0.476	0.309	2.36719e-263	2	Phb
8.64259e-268	0.744056	0.579	0.74	2.5334e-263	2	Glrx5
8.88358e-268	0.647608	0.615	0.505	2.60404e-263	2	Tars
1.52967e-267	1.06849	0.861	0.961	4.48391e-263	2	Lgals1
3.2441e-267	0.537631	0.476	0.269	9.50944e-263	2	Iars
8.73308e-267	0.671747	0.921	0.942	2.55993e-262	2	Ywhae
5.42209e-266	0.444831	0.448	0.269	1.58938e-261	2	Vps26a
6.00773e-266	0.320088	0.258	0.053	1.76105e-261	2	Raver1
1.19071e-265	0.585584	0.634	0.551	3.49033e-261	2	Dnttip2
1.87231e-265	0.428365	0.198	0.031	5.48829e-261	2	Thbd
1.56798e-264	0.695867	0.807	0.771	4.59622e-260	2	Cct3
2.72275e-264	0.619096	0.925	0.918	7.98118e-260	2	Hnrnpk
7.53321e-264	0.468139	0.31	0.117	2.20821e-259	2	Ripk2
1.43438e-263	0.542361	0.41	0.21	4.20461e-259	2	Prmt7
3.2566e-263	0.649093	0.364	0.137	9.54606e-259	2	Cpe
1.12117e-262	0.576471	0.36	0.059	3.28648e-258	2	Ppp2r4
3.46507e-262	0.45498	0.477	0.297	1.01572e-257	2	Zpr1
1.4175e-261	0.263126	0.185	0.03	4.15512e-257	2	Mut
2.10417e-261	0.600983	0.496	0.492	6.16796e-257	2	Akt1s1
2.46704e-261	0.464571	0.295	0.05	7.23163e-257	2	Gm561
2.66565e-261	0.54963	0.451	0.366	7.81381e-257	2	Asna1
5.13679e-261	0.517934	0.402	0.217	1.50575e-256	2	Kctd5
1.8124e-260	0.658246	0.527	0.618	5.31269e-256	2	Rab34
9.21759e-260	0.595292	0.813	0.653	2.70195e-255	2	Gnl3
1.11129e-259	0.660925	0.592	0.547	3.25753e-255	2	Rbm17
3.20137e-259	0.503653	0.37	0.198	9.38419e-255	2	Coprs
1.20441e-258	0.703452	0.634	0.697	3.53049e-254	2	Pin1
2.82626e-258	0.737695	0.655	0.553	8.28461e-254	2	Higd1a
4.03229e-258	0.649951	0.596	0.495	1.18199e-253	2	Dazap1
4.07023e-258	0.720135	0.673	0.688	1.19311e-253	2	Snrpd3
4.12907e-258	0.517879	0.61	0.541	1.21035e-253	2	Oaz2
4.70216e-258	0.357421	0.251	0.078	1.37835e-253	2	Stk39
4.85288e-258	1.41879	0.508	0.415	1.42252e-253	2	Phgdh
4.9064e-258	0.620102	0.614	0.447	1.43821e-253	2	Eef1e1
4.92559e-258	0.475536	0.476	0.255	1.44384e-253	2	Yars
5.26143e-258	0.37371	0.35	0.159	1.54228e-253	2	Sft2d1
9.63092e-258	0.540262	0.472	0.358	2.82311e-253	2	Kdm5b
9.98255e-258	1.17139	0.443	0.285	2.92619e-253	2	Prss23
1.07789e-257	1.106	0.445	0.356	3.15961e-253	2	Prkg2
2.53058e-257	0.488225	0.454	0.3	7.4179e-253	2	Rnmt
5.43513e-257	0.304597	0.268	0.093	1.5932e-252	2	Pus3
1.18097e-256	0.500008	0.349	0.183	3.46178e-252	2	Ctxn1
2.63283e-256	0.750938	0.585	0.498	7.71761e-252	2	Apex1
3.64711e-256	0.623516	0.642	0.656	1.06908e-251	2	Polr2m
4.37873e-256	0.518115	0.215	0.026	1.28354e-251	2	Fam19a5
9.80899e-256	0.647147	0.52	0.467	2.87531e-251	2	2610001J05Rik
2.89365e-255	0.407125	0.271	0.046	8.48216e-251	2	Fam173b
2.92679e-255	0.463632	0.508	0.32	8.5793e-251	2	Lsg1
3.42933e-255	0.524283	0.529	0.346	1.00524e-250	2	Mrpl50
2.66573e-254	0.282524	0.202	0.034	7.81406e-250	2	Ept1
4.2157e-254	0.583796	0.495	0.28	1.23575e-249	2	Gpatch4
4.61762e-254	0.583105	0.684	0.637	1.35356e-249	2	Ier3ip1
1.92108e-253	1.84188	0.814	0.23	5.63126e-249	2	Des
2.38417e-253	0.743352	0.416	0.068	6.98871e-249	2	l7Rn6
4.33131e-253	0.516239	0.626	0.444	1.26964e-248	2	Spop
5.47895e-253	0.624611	0.596	0.698	1.60604e-248	2	Hsd17b10
7.94145e-253	1.01092	0.51	0.075	2.32788e-248	2	Fam96b
9.06005e-253	0.532361	0.532	0.517	2.65577e-248	2	Fam32a
1.1885e-252	0.599864	0.501	0.422	3.48385e-248	2	Clns1a
1.46104e-252	0.534566	0.498	0.446	4.28275e-248	2	Ap3s1
3.88685e-252	0.576878	0.369	0.154	1.13935e-247	2	Zfp428
6.23542e-252	0.543697	0.478	0.36	1.82779e-247	2	Maff
8.60916e-252	0.573916	0.646	0.557	2.5236e-247	2	Elavl1
2.30532e-250	0.705533	0.747	0.754	6.75759e-246	2	Hdgf
5.57478e-250	0.697271	0.728	0.785	1.63414e-245	2	Tcp1
1.05313e-249	0.486424	0.407	0.228	3.08705e-245	2	Zc3hc1
2.38187e-249	0.43873	0.384	0.191	6.98196e-245	2	Xpot
7.19019e-249	0.766026	0.551	0.649	2.10766e-244	2	Fam162a
3.65349e-248	0.617899	0.529	0.525	1.07095e-243	2	Rcn1
5.01229e-248	0.568309	0.47	0.31	1.46925e-243	2	Hdac3
6.7115e-247	0.474531	0.318	0.053	1.96734e-242	2	Fam175b
1.21746e-246	0.528433	0.286	0.043	3.56873e-242	2	Gas6
2.16715e-246	0.533879	0.446	0.338	6.35257e-242	2	Evi5
2.22349e-246	0.568189	0.622	0.489	6.51773e-242	2	Ube2f
2.31084e-246	0.960015	0.383	0.075	6.77375e-242	2	Cxcl12
2.74047e-246	0.738051	0.442	0.16	8.03313e-242	2	Rapsn
3.64879e-246	0.530049	0.488	0.29	1.06957e-241	2	Rpf2
3.74495e-246	0.252368	0.192	0.033	1.09776e-241	2	Wbscr16
7.76407e-246	0.518025	0.999	0.982	2.27588e-241	2	Ubc
8.29131e-246	0.854481	0.806	0.819	2.43043e-241	2	Ranbp1
1.68746e-245	0.497052	0.385	0.192	4.94644e-241	2	Antxr2
1.92989e-245	0.633268	0.77	0.682	5.65708e-241	2	Srsf6
3.50984e-245	0.507888	0.491	0.318	1.02884e-240	2	Diablo
4.52525e-245	0.609305	0.662	0.615	1.32649e-240	2	Eif3b
1.68596e-244	0.669625	0.395	0.259	4.94205e-240	2	Pck2
2.34894e-244	0.48165	0.497	0.342	6.88545e-240	2	Farsa
3.05809e-244	0.369776	0.276	0.047	8.96418e-240	2	Smek1
7.95381e-244	0.592618	0.851	0.886	2.3315e-239	2	Arf1
1.55252e-243	0.615285	0.576	0.609	4.5509e-239	2	Zranb2
8.36167e-243	0.623365	0.724	0.672	2.45106e-238	2	Hnrnpm
2.02491e-242	0.576977	0.662	0.587	5.93562e-238	2	Brix1
3.46935e-242	0.404252	0.352	0.228	1.01697e-237	2	1110012L19Rik
1.71529e-241	0.301233	0.21	0.035	5.02802e-237	2	Prdm5
3.77263e-241	0.662637	0.654	0.732	1.10587e-236	2	Ndufb6
1.07442e-240	0.456468	0.476	0.349	3.14945e-236	2	Wipi2
1.94704e-240	0.518909	0.694	0.644	5.70736e-236	2	Sdcbp
7.01349e-240	0.269504	0.189	0.03	2.05587e-235	2	Xrcc6bp1
1.15436e-239	0.845158	0.399	0.063	3.38376e-235	2	Fam178a
6.48081e-239	0.630341	0.333	0.089	1.89972e-234	2	Chac1
1.51249e-238	0.997489	0.477	0.074	4.43358e-234	2	Sssca1
3.76404e-238	0.6609	0.63	0.825	1.10335e-233	2	Sf3b2
4.38775e-238	0.570483	0.637	0.63	1.28618e-233	2	Hectd1
1.25291e-237	0.533142	0.376	0.141	3.67265e-233	2	Mkks
3.19485e-237	0.501911	0.451	0.359	9.36506e-233	2	Prpsap1
3.89779e-237	0.995147	0.73	0.693	1.14256e-232	2	Cited2
4.03516e-237	0.430509	0.43	0.237	1.18283e-232	2	Gpat4
1.45439e-236	0.80844	0.524	0.074	4.26326e-232	2	Slmo2
2.18083e-236	0.62266	0.465	0.343	6.39268e-232	2	Ei24
2.2295e-236	0.527667	0.394	0.217	6.53533e-232	2	Nudt19
2.42082e-236	0.544215	0.509	0.385	7.09614e-232	2	Chd2
4.01823e-236	0.659087	0.646	0.881	1.17787e-231	2	Krtcap2
5.66974e-236	0.615088	0.583	0.617	1.66197e-231	2	Bcas2
5.67734e-236	0.736539	0.522	0.616	1.6642e-231	2	Vasp
5.74126e-236	0.646811	0.699	0.473	1.68293e-231	2	Nolc1
8.11147e-236	0.494068	0.518	0.415	2.37772e-231	2	Ttc1
9.65107e-236	0.557767	0.576	0.493	2.82902e-231	2	Ppp4c
1.00696e-235	0.60601	0.717	0.767	2.95171e-231	2	Psmc6
1.15956e-235	0.572892	0.392	0.199	3.39902e-231	2	Tspan6
1.44661e-235	0.361284	0.257	0.087	4.24046e-231	2	Lpar6
2.82367e-235	0.497678	0.482	0.411	8.27701e-231	2	Pin4
3.79735e-235	0.276741	0.195	0.064	1.11312e-230	2	Rac3
3.9134e-235	0.556082	0.593	0.481	1.14713e-230	2	Luzp1
4.04928e-235	0.52777	0.389	0.191	1.18697e-230	2	Ppp1r8
5.84114e-235	0.724073	0.793	0.928	1.71221e-230	2	Cox5a
8.06513e-235	0.316758	0.228	0.042	2.36413e-230	2	B4gat1
2.25337e-234	0.581319	0.472	0.407	6.6053e-230	2	Tpst2
4.79787e-234	1.21957	0.467	0.075	1.4064e-229	2	2810428I15Rik
8.90504e-233	0.641047	0.476	0.365	2.61033e-228	2	Ruvbl2
1.10393e-232	0.87138	0.405	0.177	3.23596e-228	2	Ddah1
1.68804e-232	0.31106	0.201	0.031	4.94816e-228	2	Hoxc8
6.2694e-232	0.683911	0.431	0.252	1.83775e-227	2	Traf4
9.57427e-232	0.578157	0.652	0.597	2.8065e-227	2	Dcun1d5
2.09277e-231	0.666284	0.574	0.787	6.13453e-227	2	H2afj
4.69972e-231	0.487749	0.589	0.408	1.37763e-226	2	Nmd3
5.65938e-231	0.402899	0.276	0.088	1.65893e-226	2	Pard6g
6.78138e-231	0.509288	0.463	0.332	1.98783e-226	2	Ccm2
1.94689e-230	0.732835	0.388	0.062	5.70693e-226	2	0610007P14Rik
3.53476e-230	0.359367	0.308	0.145	1.03615e-225	2	Mthfd2l
4.27547e-230	0.624563	0.598	0.614	1.25327e-225	2	Txnl4a
4.6462e-230	0.62292	0.413	0.271	1.36194e-225	2	Cyb5r1
1.76624e-229	0.555202	0.582	0.465	5.17739e-225	2	Snrpa
1.85022e-229	0.6022	0.449	0.401	5.42356e-225	2	Pfkl
2.20242e-229	1.07972	0.402	0.15	6.45596e-225	2	Cst6
1.47769e-228	0.384778	0.401	0.197	4.33155e-224	2	Tbl3
3.84107e-228	0.647296	0.861	0.649	1.12593e-223	2	Nop58
1.7745e-227	0.465898	0.396	0.195	5.20158e-223	2	Raph1
2.34038e-227	0.574197	0.481	0.391	6.86037e-223	2	Gcsh
3.66579e-227	0.673452	0.343	0.055	1.07455e-222	2	Iqsec3
3.87735e-227	0.354218	0.244	0.044	1.13657e-222	2	D10Jhu81e
5.4266e-227	0.653972	0.847	0.767	1.5907e-222	2	Snrpf
5.95402e-227	0.501363	0.471	0.369	1.7453e-222	2	Hax1
6.65977e-227	0.515879	0.766	0.614	1.95218e-222	2	Eif4e
9.84018e-227	0.746967	0.455	0.203	2.88445e-222	2	Rtn2
1.00046e-226	0.816981	0.598	0.3	2.93265e-222	2	Celf2
2.65286e-226	0.306858	0.294	0.127	7.77633e-222	2	Prmt6
4.06136e-226	0.604302	0.865	0.754	1.19051e-221	2	Mat2a
6.08204e-226	0.379476	0.323	0.162	1.78283e-221	2	Nif3l1
1.44104e-225	0.433193	0.717	0.534	4.22412e-221	2	Lrrc58
1.78994e-225	0.500706	0.606	0.518	5.24684e-221	2	Zrsr2
3.62727e-225	0.633054	0.411	0.119	1.06326e-220	2	Sytl2
6.72439e-225	0.657411	0.392	0.059	1.97112e-220	2	Prkcdbp
8.74745e-225	0.44356	0.421	0.299	2.56414e-220	2	Faim
1.66574e-224	0.640419	0.6	0.676	4.88277e-220	2	Rexo2
1.42033e-223	0.343785	0.266	0.094	4.16342e-219	2	Me1
3.47705e-223	0.362781	0.245	0.083	1.01923e-218	2	Efna5
4.54842e-223	0.439284	0.286	0.11	1.33328e-218	2	Adamts14
6.77605e-223	0.522598	0.475	0.294	1.98626e-218	2	Atad3a
1.311e-222	0.465926	0.397	0.239	3.84294e-218	2	Mtfr1
1.32966e-222	0.395211	0.459	0.246	3.89763e-218	2	Slc39a14
1.59583e-222	0.647889	0.604	0.742	4.67785e-218	2	Uqcrc1
1.99271e-222	0.974012	0.405	0.061	5.84123e-218	2	Wisp1
2.89144e-222	0.562921	0.352	0.06	8.47568e-218	2	Deb1
8.83063e-222	0.437241	0.524	0.314	2.58852e-217	2	Twistnb
3.76352e-221	1.59406	0.72	0.086	1.1032e-216	2	Usmg5
7.74493e-221	0.556977	0.561	0.555	2.27027e-216	2	Knop1
1.29955e-220	0.594583	0.631	0.434	3.80937e-216	2	Gar1
2.5968e-220	2.16638	0.692	0.085	7.612e-216	2	Sep15
3.00991e-220	0.530343	0.466	0.43	8.82295e-216	2	Pgd
8.55027e-220	0.271698	0.197	0.047	2.50634e-215	2	Robo1
1.13013e-219	0.323913	0.265	0.108	3.31274e-215	2	AW209491
2.68197e-219	0.49104	0.579	0.566	7.86166e-215	2	Arpc1a
[truncated: 6,735 more rows]
