# Supplementary material for: PAX3-FOXO1 dictates myogenic reprogramming and rhabdomyosarcoma identity in endothelial progenitors
Source: Nat Commun. 2023 Nov 15;14:7291. doi: 10.1038/s41467-023-43044-1 (PMC10651858; doi:10.1038/s41467-023-43044-1)
Supplement: Supplementary file 21 — Dataset 20 [file 41467_2023_43044_MOESM21_ESM.xlsx]

## Sheet: Sheet1
Supplementary Data 20 – PanglaoDB Augmented 2021 terms from cluster 0. Generated with Enrichr, which uses a Fisher exact test and reports multiple testing-corrected and uncorrected values
Term	P-value	Adjusted P-value	Odds Ratio	Combined Score	Genes
Endothelial Cells	1.82373e-06	0.000266264	5.62541	74.3378	TBX1;PLVAP;CALCRL;CFH;EPAS1;LDB2;TMEM100;EHD3;RGCC;ADAMTS1;ID1;MGP;XDH
Chondrocytes	2.17755e-05	0.00158961	6.52157	70.0072	SEMA5A;STAT1;BOC;MGP;PBX3;GAS1;PRG4;PLPP3;PTHLH
Sebocytes	0.000311294	0.012525	5.88598	47.528	KLF5;CEBPD;CLDN23;TNFAIP2;KRT23;KLF4;EVPL
Microfold Cells	0.000343152	0.012525	5.78647	46.1606	ZFP36;KLF5;CEBPD;CLDN23;TNFAIP2;KLF4;JUNB
Trophoblast Progenitor Cells	0.000710433	0.0179905	6.06124	43.9418	ZFP36;IRF1;IRF7;TAP1;KRT23;JUNB
Loop Of Henle Cells	0.000862556	0.0179905	4.91325	34.666	CDH6;CALCRL;EPAS1;HSPB8;LDB2;PLPP3;RIN2
Muller Cells	0.000862556	0.0179905	4.91325	34.666	SEMA5A;HSPB8;BOC;LDB2;PLPP3;CLU;PCDH17
Tanycytes	0.00163836	0.0299	5.10785	32.7621	RGCC;BOC;DIO2;LDB2;PLPP3;VAT1L
Trophoblast Cells	0.00235511	0.0382051	4.73495	28.652	GPRC5A;KLF5;NFKBIZ;KRT23;KLF4;PTHLH
Melanocytes	0.00263982	0.0382296	4.6224	27.4434	TFAP2A;EPAS1;HSPB8;HSPB1;PLPP3;FILIP1L
Podocytes	0.00310782	0.0382296	3.87887	22.3959	GPRC5A;SH2D4A;HSPB8;PLPP3;TOB1;ARHGAP24;LGR4
Mast Cells	0.00318669	0.0382296	3.46508	19.92	PLVAP;CALCRL;CFH;DUSP1;LDB2;PLPP3;RIN2;C2
Luminal Epithelial Cells	0.00340401	0.0382296	4.37937	24.8871	DSP;KLF5;CEBPD;FXYD3;KRT23;EVPL
Mesothelial Cells	0.0039086	0.0407611	4.25157	23.5731	DSP;EPAS1;HSPB8;PLPP3;GBP2;C2
Trichocytes	0.00436449	0.042481	4.97449	27.0326	TFAP2A;DSP;GPRC5A;KLF5;EVPL
Pancreatic Progenitor Cells	0.00668355	0.0609874	4.46998	22.3861	EPAS1;MYO6;ATP1B1;CXXC4;PRIMA1
Transient Cells	0.00825798	0.0709215	4.23547	20.3158	DSP;EPAS1;MYO6;ATP1B1;LGR4
Fibroblasts	0.0106881	0.0824823	3.04391	13.8152	EGR1;MGP;FOSB;PRG4;KLF4;CXCL14;KLF2
Gamma (PP) Cells	0.010734	0.0824823	3.95838	17.9487	ADGRA1;PAX6;ATP1B1;CXXC4;PCDH17
Delta Cells	0.0117805	0.0859978	3.86355	17.1592	ADGRA1;PRG4;ATP1B1;SCG2;PCDH17
Endothelial Cells (Aorta)	0.0127378	0.0868084	3.27091	14.2716	EHD3;CALCRL;EPAS1;HSPB8;PLPP3;NKX2-3
Pulmonary Alveolar Type II Cells	0.013281	0.0868084	3.74391	16.179	CEBPD;TNFAIP2;TREM2;KLF4;C2
Alpha Cells	0.0136753	0.0868084	3.71514	15.946	RGS4;PAX6;LDB2;SCG2;PCDH17
Satellite Cells	0.0149054	0.0906747	3.63141	15.2738	ERRFI1;ADAMTS15;HSPB8;BOC;PLPP3
Basal Cells	0.0157655	0.0920703	3.57764	14.847	KLF5;EPAS1;FXYD3;KRT23;HSPB1
Osteoclasts	0.0171166	0.0950813	3.49989	14.2365	PLVAP;CEBPD;TNFAIP2;TREM2;RIN2
Beta Cells	0.0175835	0.0950813	3.47472	14.0406	MEG3;ADGRA1;PAX6;CXXC4;PCDH17
Trophoblast Stem Cells	0.0195688	0.102037	4.08566	16.0723	TFAP2A;DSP;SH2D4A;FXYD3
Adipocytes	0.0223253	0.112397	2.8664	10.8982	TBX1;CFH;EPAS1;PLPP3;METRNL;XDH
Urothelial Cells	0.024437	0.118927	3.80392	14.1189	POLD4;ALOX15;KRT23;EVPL
Epithelial Cells	0.0262067	0.123425	2.75711	10.0407	KLF5;FXYD3;ALOX15;PRG4;EVPL;HBEGF
Radial Glia Cells	0.0308235	0.136057	3.52584	12.2681	ADGRA1;BOC;PAX6;PCDH17
Adipocyte Progenitor Cells	0.0316845	0.136057	3.4939	12.0607	ADAMTS15;ADAMTS1;BOC;GAS1
Meningeal Cells	0.0316845	0.136057	3.4939	12.0607	TMEM100;HSPB8;BOC;PLPP3
Peritubular Myoid Cells	0.0362007	0.147795	3.34245	11.0925	MYLIP;HSPB8;MGP;PLPP3
Monocytes	0.0364425	0.147795	2.84031	9.40716	NFKBIZ;IRF7;IFIT1;IFIT3;ZFP36L2
Chromaffin Cells	0.0381059	0.150364	3.28546	10.7349	RGS4;ADGRA1;SCG2;PCDH17
Luteal Cells	0.0410699	0.157376	3.20352	10.2272	ERRFI1;ADAMTS1;HSPB8;LGR4
Glomus Cells	0.0431166	0.157376	3.15111	9.9066	EPAS1;HSPB8;BOC;PLPP3
Keratinocytes	0.0431166	0.157376	3.15111	9.9066	TFAP2A;KLF5;FXYD3;EVPL
Pulmonary Alveolar Type I Cells	0.0473799	0.168719	3.05124	9.30493	DSP;GPRC5A;EPAS1;HSPB8
Mammary Epithelial Cells	0.0507255	0.176331	2.98037	8.88546	DSP;KLF5;FXYD3;EVPL
Enteroendocrine Cells	0.0565823	0.192117	2.86926	8.24068	ADGRA1;PAX6;SCG2;SCN3A
Trigeminal Neurons	0.0627872	0.20787	2.76608	7.65652	ADGRA1;HSPB8;CREBRF;PRDM12
Leydig Cells	0.0640696	0.20787	2.74632	7.54631	EPAS1;HSPB8;PLPP3;CXCL14
Mesangial Cells	0.0679988	0.215822	2.6887	7.22793	CRIM1;LDB2;PLPP3;FILIP1L
Neural Stem/Precursor Cells	0.0734274	0.228093	2.6155	6.83026	ADGRA1;DBX1;ISG15;IFIT1
Hepatocytes	0.0801405	0.239352	2.24342	5.66234	C4B;RCAN1;FETUB;CP;PHLDA1
Osteocytes	0.0815342	0.239352	3.04923	7.64359	ADAMTS15;STC1;CXCL14
Sertoli Cells	0.0819699	0.239352	2.51283	6.28559	EPAS1;HSPB8;PLPP3;CLU
Olfactory Epithelial Cells	0.086207	0.246789	2.19211	5.37286	HOMER2;FLRT1;SLC16A11;FETUB;DUSP14
Enteric Neurons	0.0940852	0.264162	2.38776	5.64361	ADGRA1;SCG2;SCN3A;PCDH17
Osteoclast Precursor Cells	0.0996523	0.274514	2.78408	6.42027	IRF1;TREM2;GBP2
Spermatozoa	0.101758	0.275124	2.75742	6.30114	CPM;CP;C2
Enteric Glia Cells	0.108181	0.287171	2.68042	5.96112	CXCL14;PCDH17;PRIMA1
Hematopoietic Stem Cells	0.113738	0.293939	2.22173	4.82973	EGR1;PLVAP;TXNIP;NKX2-3
Foveolar Cells	0.114757	0.293939	2.60758	5.64524	GPRC5A;FXYD3;XDH
Choroid Plexus Cells	0.121481	0.305797	2.53857	5.3513	ATP1B1;PLPP3;LGR4
Airway Goblet Cells	0.123754	0.306238	2.51637	5.25785	KLF5;FXYD3;EVPL
Hepatic Stellate Cells	0.157094	0.381933	2.24168	4.14915	MEG3;LDB2;PLPP3
Anterior Pituitary Gland Cells	0.159575	0.381933	2.22432	4.08217	PITX1;SCG2;SCN3A
Immature Neurons	0.167088	0.386935	2.17382	3.88947	ADGRA1;PAX6;EPHA3
Principal Cells	0.167088	0.386935	2.17382	3.88947	DSP;FXYD3;STC1
Distal Tubule Cells	0.169615	0.386935	2.15748	3.82786	CMYA5;ATP1B1;CXCL14
Astrocytes	0.214097	0.480895	1.91293	2.94845	SOCS3;ADGRA1;DIO2
Microglia	0.224912	0.497533	1.86319	2.77996	EGR1;TREM2;FOS
T Cells	0.244082	0.529987	1.78204	2.51313	JUNB;IFIT3;IL18R1
Plasma Cells	0.246843	0.529987	1.77102	2.47766	ZBP1;SIK1;KLF4
Cardiomyocytes	0.26909	0.561914	1.68748	2.21517	HSPB8;CMYA5;STC1
Embryonic Stem Cells	0.274689	0.561914	1.6678	2.15499	DSP;KLF4;LGR4
Myofibroblasts	0.2772	0.561914	1.96068	2.51558	LDB2;PLPP3
Cholinergic Neurons	0.284867	0.561914	1.92127	2.4126	ST8SIA2;SCG2
Airway Epithelial Cells	0.288698	0.561914	1.90215	2.36318	FXYD3;CP
Juxtaglomerular Cells	0.288698	0.561914	1.90215	2.36318	SEMA5A;MGP
B Cells	0.291555	0.561914	1.6114	1.9861	POLD4;PAX5;IFIT3
Kidney Progenitor Cells	0.296352	0.561914	1.86502	2.26826	ADAMTS15;BOC
Salivary Mucous Cells	0.296352	0.561914	1.86502	2.26826	FXYD3;MGP
Undefined Placental Cells	0.30781	0.56871	1.81197	2.13499	KRT23;MBNL3
Enterochromaffin Cells	0.311622	0.56871	1.79494	2.09284	SEMA5A;PLPP3
Gastric Chief Cells	0.311622	0.56871	1.79494	2.09284	DSP;KRT23
Granulosa Cells	0.32303	0.57463	1.74572	1.97268	ADAMTS15;ADAMTS1
Cardiac Stem And Precursor Cells	0.326822	0.57463	1.72991	1.93462	ERRFI1;ADAMTS15
Clara Cells	0.326822	0.57463	1.72991	1.93462	FXYD3;EVPL
Hepatoblasts	0.330609	0.57463	1.71437	1.8975	DSP;LGR4
Neurons	0.350736	0.600532	1.34875	1.41311	MEG3;ADGRA1;FBXW7;IFIT3
Macrophages	0.353738	0.600532	1.43342	1.48961	CPM;TREM2;PARP14
Neuroendocrine Cells	0.364394	0.609948	1.58613	1.60123	ADGRA1;CXCL14
Stromal Cells	0.36811	0.609948	1.57305	1.57207	CFH;LDB2
Oligodendrocyte Progenitor Cells	0.371818	0.609948	1.56018	1.54357	TMEM100;ADGRA1
Interneurons	0.388269	0.629858	1.27601	1.20718	ADGRA1;PAX6;CXCL14;PITX1
Ductal Cells	0.397518	0.637776	1.47565	1.36131	DSP;FXYD3
Epsilon Cells	0.419157	0.658031	1.41011	1.22611	NPY1R;PLPP3
Schwann Cells	0.419157	0.658031	1.41011	1.22611	HSPB8;PRIMA1
B Cells Memory	0.450858	0.700269	1.32198	1.0531	SIK1;PAX5
Osteoblasts	0.47483	0.727267	1.26065	0.938933	SOCS3;PLPP3
Pericytes	0.478203	0.727267	1.25235	0.923884	LDB2;PLPP3
Myocytes	0.504707	0.759661	1.18964	0.813448	HSPB8;CMYA5
Oligodendrocytes	0.552	0.822368	1.08742	0.646151	ADGRA1;CREB5
Dendritic Cells	0.61273	0.841431	0.970459	0.475361	TREM2;AP1S3
Oxyphil Cells	0.624787	0.841431	1.02829	0.483652	CMYA5
Airway Smooth Muscle Cells	0.643896	0.841431	0.97558	0.429468	ADAMTS1
Pulmonary Vascular Smooth Muscle Cells	0.643896	0.841431	0.97558	0.429468	LDB2
Glycinergic Neurons	0.6476	0.841431	0.965676	0.419569	ADGRA1
Purkinje Fiber Cells	0.654893	0.841431	0.946458	0.40062	PCDH17
Vascular Smooth Muscle Cells	0.658483	0.841431	0.937131	0.391548	ADAMTS1
Noradrenergic Neurons	0.662036	0.841431	0.927986	0.382734	FETUB
Glutaminergic Neurons	0.672476	0.841431	0.901585	0.357739	ADGRA1
Ionocytes	0.672476	0.841431	0.901585	0.357739	ATP1B1
Epiblast Cells	0.679257	0.841431	0.884799	0.342201	ST8SIA2
Crypt Cells	0.682595	0.841431	0.876637	0.334747	PRIMA1
Follicular Cells	0.682595	0.841431	0.876637	0.334747	SLC16A11
Merkel Cells	0.685898	0.841431	0.868623	0.327494	DSP
Motor Neurons	0.685898	0.841431	0.868623	0.327494	TFAP2A
Pancreatic Stellate Cells	0.685898	0.841431	0.868623	0.327494	MGP
Parietal Cells	0.685898	0.841431	0.868623	0.327494	CP
Retinal Progenitor Cells	0.689167	0.841431	0.860754	0.320434	PAX6
GABAergic Neurons	0.692402	0.841431	0.853025	0.313562	ADGRA1
Peri-islet Schwann Cells	0.695604	0.841431	0.845433	0.306871	BOC
Myoepithelial Cells	0.698773	0.841431	0.837975	0.300355	DSP
T Regulatory Cells	0.705012	0.841431	0.823443	0.287827	GBP2
Intercalated Cells	0.708083	0.841431	0.816364	0.281804	AP1S3
Natural Killer T Cells	0.708083	0.841431	0.816364	0.281804	EGR1
Dopaminergic Neurons	0.711122	0.841431	0.809404	0.275935	ADGRA1
Goblet Cells	0.720052	0.841431	0.789216	0.259204	FXYD3
Alveolar Macrophages	0.722967	0.841431	0.782707	0.253903	TNFAIP2
Myoblasts	0.731533	0.841431	0.763806	0.238776	HSPB8
Pyramidal Cells	0.742545	0.841431	0.739971	0.220268	ADGRA1
Bergmann Glia	0.747882	0.841431	0.7286	0.211666	ADGRA1
Paneth Cells	0.747882	0.841431	0.7286	0.211666	LGR4
Cholangiocytes	0.753108	0.841431	0.717571	0.203465	FXYD3
Tuft Cells	0.758226	0.841431	0.706868	0.195642	IRF7
Kupffer Cells	0.760746	0.841431	0.701635	0.191866	IRF7
Neuroblasts	0.782277	0.84658	0.657784	0.161516	ST8SIA2
T Helper Cells	0.786793	0.84658	0.648768	0.155568	IL18R1
Plasmacytoid Dendritic Cells	0.791217	0.84658	0.639995	0.149876	IRF7
B Cells Naive	0.793394	0.84658	0.635696	0.147123	SIK1
Erythroid-like And Erythroid Precursor Cells	0.797681	0.84658	0.627268	0.141792	FOSB
Purkinje Neurons	0.801879	0.84658	0.619058	0.136686	ADGRA1
NK Cells	0.805991	0.84658	0.611059	0.131795	IL18R1
Retinal Ganglion Cells	0.819724	0.852287	0.584609	0.116213	ADGRA1
Basophils	0.828937	0.852287	0.567065	0.106388	ID1
Smooth Muscle Cells	0.828937	0.852287	0.567065	0.106388	LDB2
Cajal-Retzius Cells	0.837681	0.855255	0.550536	0.0975096	HOMER2
Enterocytes	0.880302	0.892528	0.470802	0.0600227	KLF5
Platelets	0.893374	0.899536	0.446237	0.050313	CXCL14
Germ Cells	0.90198	0.90198	0.429908	0.0443507	CREB5
