# Supplementary material for: PAX3-FOXO1 dictates myogenic reprogramming and rhabdomyosarcoma identity in endothelial progenitors
Source: Nat Commun. 2023 Nov 15;14:7291. doi: 10.1038/s41467-023-43044-1 (PMC10651858; doi:10.1038/s41467-023-43044-1)
Supplement: Supplementary file 22 — Dataset 21 [file 41467_2023_43044_MOESM22_ESM.xlsx]

## Sheet: Sheet1
Supplementary Data 21 – PanglaoDB Augmented 2021 terms from cluster 6. Generated with Enrichr, which uses a Fisher exact test and reports multiple testing-corrected and uncorrected values
Term	P-value	Adjusted P-value	Odds Ratio	Combined Score	Genes
Undefined Placental Cells	1.87e-11	3.18e-09	4.35941	107.685	LRRC59;LAMA5;TFRC;KDELR1;SCT;SHMT2;HMGB3;PHB;NOC2L;MRPL12;IPO4;LMNB2;TRIM28;PES1;PSMD3;TEAD2;CCT3;EIF5A;TEAD4;TRAP1;PRMT5;PPP1R14B;TNFRSF12A;KRT8;NME2;SSRP1;NPM3;HNRNPAB;NR2F6;H19;TRAF4;MMP15;GIPC1;CCDC86;SDC1;HDGF;TTLL12;FKBP4;FGFR4;EIF3B
Reticulocytes	2.93e-10	2.49e-08	4.14986	91.0935	SF3B3;TFRC;DHX9;NOP2;DDX21;CHD4;YBX1;IPO4;USP19;STIP1;PDCD11;POLR2B;RUVBL1;DHX15;UBAP2L;CCT8;NOP14;RCC2;ELAC2;NSUN2;IMMT;SSRP1;FTSJ3;HNRNPL;DDB1;CUL4A;LSG1;MCM3;TSR1;HDGF;STT3B;GART;EIF3D;KPNB1;EIF3A;EIF4G1;EIF3B
Myocytes	5.13e-08	2.9e-06	2.82413	47.4072	LAMA2;PXN;FHL2;HSPB2;SIX1;PYGM;ENO3;DLL1;TTN;ISLR;JPH2;PDLIM3;SGCA;SIX4;ANKRD1;TNNI1;TNNI2;CACNG1;FLNC;MEF2D;MEF2A;MYOG;ACTN3;TPM2;TNNC1;TPM1;PGAM2;NEB;LAMB1;SULF1;KLHL40;MYLPF;ACTA1;ACTC1;DES;TNNT1;MYOD1;TNNT3;ITGA7;CDH15;ASB5;VGLL2;CRYAB;TRIM54;TRIM55
Myoblasts	1.4e-07	5.94e-06	3.07338	48.5063	FKBP10;HSPB2;SIX1;ENO3;TTN;TMEM47;ISLR;JPH2;SRPX2;TSPAN9;GPC1;FLNC;CAP2;MYOG;WWTR1;IGFBP5;TNFRSF12A;CACNA2D1;TPM2;TPM1;IGF2;LAMB1;KLHL40;COL1A2;ACTC1;DES;PALLD;MYOD1;SNAI2;CDH15;ASB5;FGFR4;SYNC;NES;CRYAB;RBM24;FERMT2
Cardiomyocytes	3.6e-05	0.00122343	2.20391	22.5514	NOTCH1;LAMA2;FHL2;HSPB2;ATP2A2;NEXN;PYGM;ADIPOR1;ENO3;KLHL31;TTN;JPH2;PDLIM3;SGCA;ANKRD1;TNNI1;CKB;FLNC;PDLIM5;CAP2;TNNC1;TPM1;PGAM2;KLHL40;FNDC5;MYL4;ACTA1;ACTC1;DES;SYNPO2L;TNNT2;ITGA7;RBM20;CTNNB1;ASB5;CRYAB;RBM24;SLC25A4;TRIM54;TRIM55
Satellite Cells	8.63e-05	0.00244532	2.2954	21.4795	FKBP10;SIX1;TMEM47;JPH2;SRPX2;S100A16;GPC1;DAG1;NCAM1;FLNC;CAP2;WWTR1;RBFOX2;IGFBP5;PEG3;TNFRSF12A;DAB2IP;SCRIB;LAMB1;RUNX1;ENAH;TJP1;GAL;PALLD;MYOD1;SNAI2;ITGA7;CDH15;ASB5;NES;MET;FERMT2;VAMP2
Granulosa Cells	0.00330142	0.0747885	2.00531	11.4571	TEAD4;FKBP10;RBFOX2;NXN;FHL1;DAB2IP;P3H4;LAMB1;PTPRF;ENAH;TJP1;CTTN;GPC1;DAG1;SERPINH1;FAT1;SNAI2;FLNC;NES;GAPDH;FERMT2;TEAD2;BOK;CAP2
Luteal Cells	0.00351946	0.0747885	1.93145	10.9116	FKBP10;RTKN;ECHS1;PEBP1;PTPRF;TMEM47;S100A16;TSPAN9;GPC1;DAG1;AKT1;PMPCB;BOK;CAP2;GAMT;RBFOX2;WFS1;GPT2;PGAM1;DAB2IP;AIF1L;NR2F6;MMP15;SDC1;GAPDH;FERMT2
Smooth Muscle Cells	0.018358	0.346762	1.58631	6.34157	TAGLN;LAMA2;FHL2;HSPB2;NEXN;TMEM47;RGS5;ISLR;JPH2;MUSTN1;ANKRD1;RBPMS2;HEXIM1;IGFBP5;DMPK;TPM2;TPM1;PDE4DIP;LMO7;SULF1;ACTA2;SMTN;COL1A2;ACTC1;DES;OGN;SSPN;MYL9;CRYAB;OTUD1
Osteocytes	0.023399	0.397783	1.76559	6.62992	WWTR1;MYO10;NXN;TPM1;WNT5A;TNC;CNN3;TMEM47;ENAH;CSRP2;MDK;CCDC8;SERPINH1;SNAI2;FLNC;PFN1;NES;PDLIM4;FERMT2
Cardiac Stem And Precursor Cells	0.0275863	0.426333	1.67586	6.01707	TEAD4;WWTR1;FKBP10;RBFOX2;CACNA2D1;WNT5A;DAB2IP;LAMB1;PTPRF;ENAH;TJP1;CCND1;SERPINH1;FAT1;ANKRD1;SNAI2;FLNC;NES;FERMT2;ABCG2;CAP2
Peri-islet Schwann Cells	0.0526073	0.74527	1.56126	4.59777	RBFOX2;IGFBP5;CACNA2D1;SDC3;DAB2IP;AGAP1;FBLN1;GFRA1;NAV2;DCLK1;TMEM47;ENAH;TJP1;EFS;MAP1B;FAT1;NES;FERMT2;VGLL3;CAP2
Pluripotent Stem Cells	0.0760221	0.994135	1.49861	3.86151	SMARCC1;HDAC2;NPM1;SET;KDM1A;PARP1;RCC2;SRSF1;GMPS;HNRNPU;PSIP1;NAP1L1;PAICS;NASP;PPAT;NCL;FUBP1;MCM3;HNRNPA1
Podocytes	0.112693	0.999996	1.31682	2.87473	CDKN1C;PLEKHH2;SEMA3E;PTPRF;TMEM47;S100A16;EMC2;CAP2;WWTR1;RBFOX2;DST;TPM1;DAB2IP;LAMB1;NAV2;SULF1;AIF1L;ENAH;TJP1;MYO1E;EHD4;DES;CTTN;PALLD;FAT1;ETF1;MET;FERMT2
Kidney Progenitor Cells	0.123895	0.999996	1.41626	2.95761	FKBP10;RBFOX2;NXN;CACNA2D1;DAB2IP;SIX1;CNN3;ENAH;MEX3A;CDH2;SIX4;MAP1B;FAT1;FLNC;NES;FERMT2;CAP2
His Bundle Cells	0.125567	0.999996	1.43038	2.96791	WWTR1;FKBP10;CACNA2D1;TPM1;FBLN1;LAMB1;TMEM47;ENAH;TJP1;PPFIBP1;PDLIM3;CSRP2;MAP1B;BVES;NES;FERMT2
Transient Cells	0.127576	0.999996	1.37928	2.83999	DDR1;COL18A1;LAMA5;RTKN;PARM1;WFS1;HDLBP;DAB2IP;COBL;ATP1A1;PTPRF;NR2F6;MMP15;GPC1;DAG1;CTNNA1;CTNNB1;ACO2;GPRC5C
Myofibroblasts	0.142692	0.999996	1.39616	2.71842	TAGLN;IGFBP5;LAMA2;TPM2;TPM1;HSPB2;SULF1;TMEM47;ACTA2;ISLR;COL1A2;DES;PALLD;FLNC;MYL9;CRYAB
Hepatic Stellate Cells	0.16428	0.999996	1.309	2.36429	SEMA7A;TAGLN;IGFBP5;LAMA2;HGF;IGFBP3;TPM2;SULF1;TMEM47;ACTA2;RGS5;ISLR;COL1A2;RELN;SRPX2;DES;RBP1;SNAI2;MYL9;CRYAB
Juxtaglomerular Cells	0.170667	0.999996	1.34779	2.38294	TAGLN;IGFBP5;LAMA2;TPM1;IGF2;SULF1;ACTA2;ISLR;COL1A2;EFS;SRPX2;DES;CDC42EP5;SLCO2A1;MYL9;CRYAB
Embryonic Stem Cells	0.215251	0.999996	1.21348	1.86384	ITGB1;FKBP10;NXN;FBLN1;PTPRF;TRIM28;SUMO2;SERPINH1;CTNNA1;TEAD2;TEAD4;RBFOX2;MYO10;BNIP3;LAMB1;NAV2;ENAH;TJP1;GAL;FAT1;CTNNB1;ITGA6;NES;FERMT2;ABCG2
Meningeal Cells	0.216736	0.999996	1.27102	1.94348	IGFBP5;CACNA2D1;IGFBP2;IGF2;FBLN1;GFRA1;LAMB1;SULF1;TMEM47;TJP1;ISLR;COL1A2;EFS;MAP1B;NES;CRYAB;FERMT2
Myoepithelial Cells	0.216736	0.999996	1.27102	1.94348	WWTR1;PXN;MYOF;AHNAK2;TNC;FHL2;RHOD;ACTA2;JPH2;SRPX2;S100A16;CDC42EP5;PALLD;GRWD1;SDC1;SNAI2;MYL9
Basal Cells	0.248405	0.999996	1.21101	1.68657	CD151;ANXA2;TNFRSF12A;BNIP3;MYOF;ANXA11;ILK;FBXO32;RHOD;CST6;DUSP23;GJB2;SRPX2;S100A16;CDC42EP5;SDC1;CTNNB1;SLC16A3;SERINC2;S100A11
Pancreatic Stellate Cells	0.257227	0.999996	1.23372	1.67515	TAGLN;OLFML2B;IGFBP5;LAMA2;TNC;NDUFA4L2;SULF1;TMEM47;ACTA2;RGS5;ISLR;COL1A2;SRPX2;SNAI2;MYL9;CRYAB
Glomus Cells	0.26393	0.999996	1.20972	1.61143	RBFOX2;IGFBP5;IL1R1;CACNA2D1;SDC3;NDUFA4L2;DAB2IP;GFRA1;DCLK1;TMEM47;ISLR;MAP1B;GPC1;TLN2;NES;CRYAB;FERMT2;CAP2
Airway Smooth Muscle Cells	0.300392	0.999996	1.20619	1.45065	TAGLN;IGFBP5;COL13A1;TPM2;TPM1;IGF2;ACTA2;JPH2;COL1A2;DES;SERPINH1;SNAI2;FLNC;MYL9
Mesothelial Cells	0.36942	0.999996	1.11293	1.10827	WWTR1;IGFBP5;IGFBP3;SULF1;RHOD;TJP1;ISLR;COL1A2;SRPX2;DES;S100A16;PALLD;SLCO2A1;SNAI2;ME2;FLNC;LGALS7;CRYAB;CDON
Osteoblasts	0.489378	0.999996	1.0299	0.735985	TAGLN;OLFML2B;IGFBP5;LAMA2;MAGED1;IGFBP3;WNT5A;TNC;SULF1;HIF1A;RUNX2;ACTA2;SLC6A6;ISLR;COL1A2;SRPX2;PALLD;SNAI2;MYL9
Chondrocytes	0.492944	0.999996	1.02903	0.727894	TAGLN;OLFML2B;IGFBP5;GADD45B;LAMA2;SDC3;TNC;IGF2;SULF1;RUNX2;TMEM47;ISLR;COL1A2;EFS;SNAI2;CTNNB1;CRYAB;ATF4
M?ller Cells	0.505182	0.999996	1.021	0.697172	CADM3;IGFBP5;MEGF10;CACNA2D1;SDC3;DBI;NAV2;PRDX6;DCLK1;GNAI2;TMEM47;ISLR;COL1A2;EFS;S100A16;NES;CRYAB;GSTM5
Pulmonary Alveolar Type I Cells	0.513639	0.999996	1.018	0.678227	DDR1;WWTR1;LAMA5;IGFBP3;DAB2IP;FBLN1;SEMA3E;RHOD;PTPRF;TJP1;S100A16;PALLD;GPC1;SLCO2A1;SDC1;MET
Tanycytes	0.603177	0.999996	0.956984	0.483798	CADM3;IGFBP5;MEGF10;CACNA2D1;DIO2;GFRA1;PRDX6;DCLK1;TMEM47;EFS;MAP1B;NES;CRYAB;MEST
Endothelial Cells (Blood Brain Barrier)	0.611037	0.999996	0.950815	0.46837	DDR1;RBFOX2;SDC3;DAB2IP;AGAP1;NAV2;PTPRF;TJP1;MAP1B;GPC1;FAT1;ABCG2;CAP2
Mesangial Cells	0.617952	0.999996	0.949045	0.456817	TAGLN;IGFBP5;LAMA2;ACTN1;TPM2;TPM1;SMARCA5;GATA3;SULF1;TMEM47;ACTA2;ISLR;COL1A2;SRPX2;PALLD;MYL9;CRYAB
Adipocyte Progenitor Cells	0.636965	0.999996	0.932065	0.4204	WWTR1;FKBP10;IGFBP5;DAB2IP;FBLN1;LAMB1;GATA3;ENAH;ISLR;SERPINH1;SNAI2;FERMT2;TEAD2
Melanocytes	0.644505	0.999996	0.929562	0.408331	WWTR1;DST;AHNAK2;TNC;LAMB1;NAV2;PPFIBP1;SRPX2;CCND1;S100A16;PALLD;GPC1;SNAI2;SYNC;CRYAB
Fibroblasts	0.67986	0.999996	0.922542	0.35598	FKBP10;TAGLN;OLFML2B;COL13A1;LAMA2;ENO3;HIF1A;ISLR;SRPX2;MDK;UCP2;SERPINH1;IL1R1;HGF;IGFBP3;LAMB1;SULF1;RUNX1;NR2F6;ACTA2;GJB2;COL1A2;P4HA1;PALLD;MYL9;GSTM5
Microfold Cells	0.761809	0.999996	0.840804	0.228748	IL1R1;UNC93B1;ANXA5;TULP4;ANXA11;CYBA;TCIRG1;SCAMP2;GJB2;EHD4;FABP5;CTSD;S100A11
Choroid Plexus Cells	0.762875	0.999996	0.835293	0.226082	DDR1;TMEM47;TJP1;EFS;IGFBP5;WFS1;MMP15;CHMP1A;DAB2IP;AGAP1;COBL;PTPRF
Pancreatic Progenitor Cells	0.821866	0.999996	0.780316	0.153081	ENAH;RTKN;MMP15;RGS16;DAB2IP;COBL;CTNNB1;CKB;JPH1;PTPRF;AIF1L
Trophoblast Stem Cells	0.855885	0.999996	0.730593	0.113695	ENAH;TFAP2C;CCND1;CRABP2;SIX4;WNT7B;KRT8;SDC1;PTPRF
Loop Of Henle Cells	0.857525	0.999996	0.76876	0.118162	CDKN1C;SMARCD3;IGFBP5;LAMA2;TMEM47;RGS5;ISLR;COL1A2;ALDH2;SLCO2A1;SSPN;TNNI1;MYL9;CRYAB
Schwann Cells	0.860554	0.999996	0.759565	0.114071	CADM3;TAGLN;CD82;IGFBP5;MEGF10;SDC3;DAB2IP;DCLK1;EFS;SLC22A17;STMN1;ITGA7;CRYAB
Sertoli Cells	0.86737	0.999996	0.765954	0.108987	GAMT;COL18A1;LAMA5;IGFBP5;IGF2;DAB2IP;SCX;DES;S100A16;TSPAN9;SLCO2A1;SLC16A3;CRYAB;GPRC5C;BOK
Peritubular Myoid Cells	0.868084	0.999996	0.73711	0.104277	TMEM47;ACTA2;ISLR;TAGLN;COL1A2;IGFBP5;LAMA2;TPM2;TPM1;MYL9;CRYAB
Vascular Smooth Muscle Cells	0.884983	0.999996	0.699344	0.0854505	ACTA2;ISLR;COL1A2;IGFBP5;LAMA2;CACNA2D1;FLNC;SULF1;CRYAB
Hepatoblasts	0.892114	0.999996	0.702224	0.0801672	TMEM37;ERBB3;KRT8;PKP2;SDC1;PROX1;FGFR4;GPRC5C;MET;PTPRF
Stromal Cells	0.893188	0.999996	0.710855	0.080297	ACTA2;ISLR;TAGLN;OLFML2B;COL1A2;SRPX2;DES;LAMA2;TNC;SULF1;MYL9
Leydig Cells	0.901301	0.999996	0.718997	0.0747156	IGFBP5;LAMA2;IGFBP3;IGF2;FBLN1;TMEM47;TJP1;ISLR;COL1A2;EFS;SLCO2A1;GAS6;CRYAB
Cajal-Retzius Cells	0.901738	0.999996	0.739126	0.0764485	MEGF10;NSMCE3;WNT7B;NUDT2;DCLK1;CDH4;RELN;PABPN1;CNR1;MAP1B;ST3GAL5;NEFL;NEFM;CCM2;DYNC1I1;RALGPS2
Hemangioblasts	0.909734	0.999996	0.656476	0.0621043	MYL4;SF3B5;CCND3;DPM3;GUK1;EMP3;OAZ1;YIF1B
Pulmonary Vascular Smooth Muscle Cells	0.920462	0.999996	0.641975	0.0532066	ACTA2;ISLR;TAGLN;COL1A2;LAMA2;HSPB2;MYL9;CRYAB
Enteric Glia Cells	0.928723	0.999996	0.644199	0.0476353	ISLR;CADM3;EFS;IGFBP5;MEGF10;RGS16;FXYD6;CRYAB;DCLK1
Trichocytes	0.938655	0.999996	0.614804	0.0389215	SULT2B1;TFAP2C;S100A16;WNT7B;KRT8;SDC1;TRIM16;RHOD
Trophoblast Progenitor Cells	0.938655	0.999996	0.614804	0.0389215	CDC42SE1;VASP;TFAP2C;ADGRE5;UNC93B1;ADAM8;FOXO4;ADIPOR1
Radial Glia Cells	0.940953	0.999996	0.625686	0.0380808	TMEM47;CDH4;CADM3;EFS;IGFBP5;MEGF10;CACNA2D1;MAP1B;DCLK1
Luminal Epithelial Cells	0.957565	0.999996	0.622117	0.0269759	DDR1;ERBB3;WNT5A;KRT8;PRR15;FGFR4;HIF1A;AREG;RHOD;RUNX1;SYTL2
Crypt Cells	0.961836	0.999996	0.572382	0.0222724	TPPP3;SEMA6A;PARM1;IGFBP5;COBL;FXYD6;LRRN1;ANK3
Ductal Cells	0.963596	0.999996	0.598001	0.0221761	TMEM37;PDLIM3;ERBB3;S100A16;KRT8;PRR15;SDC1;SERINC2;RHOD;GPRC5C
Mast Cells	0.966422	0.999996	0.67788	0.0231531	OLFML2B;LAMA2;IL1R1;HGF;COBL;HS2ST1;MILR1;ENAH;ARMCX3;SOCS2;SLC7A5;ISLR;COL1A2;ALDH2;SSPN;RIOK2;PCBD1;KDELR3;SLC29A1;CCDC141
Trigeminal Neurons	0.96691	0.999996	0.603269	0.0202996	CADM3;PARM1;AVIL;MAP1B;SCN9A;PRUNE2;AHNAK2;GCNT2;NEFM;TLN2;DCLK1
Pericytes	0.968052	0.999996	0.611995	0.0198713	ACTA2;RGS5;INPP4B;ISLR;TAGLN;COL1A2;DES;IGFBP5;LAMA2;HSPB2;NDUFA4L2;CRYAB
Adrenergic Neurons	0.977104	0.999996	0.515884	0.0119491	SLC22A17;MMP15;IQSEC3;PTOV1;FXYD6;FGFR4;GADD45G
Urothelial Cells	0.977104	0.999996	0.515884	0.0119491	SULT2B1;SLC14A1;UNC93B1;ANXA11;ADAM8;TCIRG1;SCAMP2
Trophoblast Cells	0.979863	0.999996	0.542454	0.011035	ADAM19;ANXA2;PARP1;IL1R1;IGF2;TMEM40;AREG;CST6;S100A11
Olfactory Epithelial Cells	0.981361	0.999996	0.630349	0.01186	DDR1;MYCBP;PPP1R14C;ARL3;AK1;AGAP1;DNAJB14;PTPRF;TTC9;IFT22;IFT43;GPC1;ORMDL3;SCN9A;MACROD1;CKB;TMEM9;CAP2
Endothelial Cells (Aorta)	0.99074	0.999996	0.550525	0.00512167	WWTR1;PTGIS;IGFBP5;NXN;SULF1;TMEM47;ISLR;COL1A2;SRPX2;S100A16;PALLD;SLCO2A1;MYL9
Hematopoietic Stem Cells	0.992914	0.999996	0.526506	0.00374392	NCOR2;NOTCH1;FCER1G;CDH2;HGF;DYSF;HMGB3;ITGA6;GATA3;RUNX1;ABCG2;GNL3
Chromaffin Cells	0.993565	0.999996	0.443703	0.00286432	TTLL7;CADM3;DST;CACNA2D1;MAP1B;IGF2;DCLK1
Mammary Epithelial Cells	0.993638	0.999996	0.462721	0.00295323	S100A16;KRT8;PRR15;SDC1;SERINC2;RHOD;RUNX2;ABCG2
Motor Neurons	0.994163	0.999996	0.416602	0.00243895	ENAH;FKBP10;RBFOX2;MEX3A;CSNK1E;CKB
Platelets	0.994283	0.999996	0.548643	0.00314571	SRGN;OST4;FCER1G;GPX1;FHL1;LAPTM5;ILK;SLC2A3;LSP1;ADGRE5;ALDH2;PRKAR2B;PALLD;ARHGDIB;MYL9
Erythroblasts	0.994546	0.999996	0.436069	0.00238472	VASP;ITGB1;CCND3;TFRC;ADGRE5;ARHGDIB;TALDO1
Purkinje Fiber Cells	0.995774	0.999996	0.375816	0.00159153	CADM3;MAP1B;NEFL;NEFM;DCLK1
Hepatocytes	0.996405	0.999996	0.529786	0.00190788	HMGCS1;BNIP3;MSMO1;TMEM97;PROX1;RPP25L;MRPS18C;GJB2;ATIC;UCP2;SERPINH1;OCIAD1;CTNNB1;ACADM;FGFR4
Enteric Neurons	0.996749	0.999996	0.466758	0.00151989	CASZ1;CADM3;GAL;TAFA5;LIX1;CACNA2D1;MAP1B;GCNT2;NEFM;DCLK1
Endothelial Cells	0.99708	0.999996	0.539857	0.00157868	HEXIM1;CDKN1C;SRGN;CASZ1;SEMA7A;CD82;FHL2;SLC2A1;PROX1;SLC7A5;RGS5;ISLR;COL1A2;ID1;SLCO2A1;ABCG2;PLEC
Osteoclasts	0.997165	0.999996	0.428452	0.00121624	ITGB1;OLFML2B;FCER1G;IL1R1;DYSF;SLC2A1;HIF1A;CTSD
Oxyphil Cells	0.997462	0.999996	0.324032	0.000823	SYNPO2L;PYGM;PTGR2;PIAS2
Principal Cells	0.998032	0.999996	0.395232	0.000779	DDR1;ERBB3;SLCO2A1;PRR15;COBL;GATA3;GPRC5C
Merkel Cells	0.998177	0.999996	0.34373	0.000627	TMEM37;MDK;ID2;KRT8;PRR15
Parietal Cells	0.998177	0.999996	0.34373	0.000627	ABLIM1;ERBB3;AGAP1;COBL;ANK3
Adipocytes	0.998388	0.999996	0.479971	0.000774	TAGLN;OLFML2B;LAMA2;IL1R1;HSPB2;ACTA2;ISLR;COL1A2;SRPX2;TSPO;MYL9;CRYAB;MEST
Erythroid-like And Erythroid Precursor Cells	0.998665	0.999996	0.401651	0.000537	MYL4;RBM38;SLC25A39;FECH;EPB41L2;UCP2;VAMP5;TSPAN33
Thymocytes	0.999067	0.999996	0.322308	0.000301	NOTCH1;UCP2;LAPTM5;LSP1;IL2RG
Neuroblasts	0.999184	0.999996	0.366588	0.000299	EPHA4;CNR1;MAP1B;NEFM;ITGA6;NCAM1;NES
Anterior Pituitary Gland Cells	0.999191	0.999996	0.344002	0.000279	COL1A2;CACNA2D1;NEFM;SULF1;MEST;JAM3
Osteoclast Precursor Cells	0.999313	0.999996	0.282924	0.000194	MILR1;SRGN;FCER1G;LAPTM5
Spermatozoa	0.99938	0.999996	0.280188	0.000174	ALDH2;IL1R1;SOD2;PLA1A
Alpha Cells	0.999388	0.999996	0.336005	0.000206	TMEM47;IGFBP5;CACNA2D1;UCP2;PROX1;GLS
Immature Neurons	0.999388	0.999996	0.336005	0.000206	NOTCH1;CUL5;STIM2;PROX1;NES;DCLK1
Alveolar Macrophages	0.999425	0.999996	0.308563	0.000177	FCER1G;GAL;LAPTM5;PLET1;NR2F6
Gastric Chief Cells	0.99944	0.999996	0.277503	0.000155	TPPP3;ALDH2;ERBB3;SLCO2A1
T Follicular Helper Cells	0.999495	0.999996	0.27487	0.000139	LAPTM5;LSP1;IL2RG;CD200
Neural Stem/Precursor Cells	0.999524	0.999996	0.351299	0.000167	RBM3;PLEKHH2;MEGF10;CBX3;IGFBP3;DCLK1;IGF1R
Microglia	0.999724	0.999996	0.337224	9.32e-05	SKI;CYFIP1;FCER1G;UCP2;LAPTM5;LSP1;TCIRG1
Cholinergic Neurons	0.999768	0.999996	0.220725	5.13e-05	MEX3A;STMN1;NEFM
Natural Killer T Cells	0.999778	0.999996	0.255464	5.67e-05	NCAM1;GATA3;LSP1;IL2RG
Parathyroid Chief Cells	0.999849	0.999996	0.212105	3.19e-05	SPRED2;WFS1;ITGA7
Goblet Cells	0.999853	0.999996	0.246747	3.63e-05	KRT8;PRR15;CDON;MANF
Neurons	0.999853	0.999996	0.453387	6.66e-05	RGS17;BEX1;PPP1R14C;PRMT2;CACNA2D1;PRUNE2;ARHGDIG;ACSL4;PROX1;SHISA2;SAFB;GNG2;PABPN1;NDN;NEFM;COPG1;DYNC1I1
Epiblast Cells	0.999891	0.999996	0.206066	2.24e-05	SEMA6A;MEX3A;SOX11
Oligodendrocyte Progenitor Cells	0.999892	0.999996	0.240588	2.6e-05	CADM3;MEGF10;FYN;DCLK1
Eosinophils	0.999912	0.999996	0.236649	2.09e-05	FCER1G;LAPTM5;IL2RG;NR2F6
Keratinocytes	0.999912	0.999996	0.236649	2.09e-05	LAMA5;LGALS7;CST6;PLEC
Megakaryocytes	0.999919	0.999996	0.263542	2.13e-05	FCER1G;TSPAN9;KIF5B;CIB1;PROX1
Retinal Progenitor Cells	0.999921	0.999996	0.200361	1.58e-05	NOTCH1;MEGF10;MAP1B
GABAergic Neurons	0.999929	0.999996	0.198528	1.41e-05	CADM3;PARM1;GADD45B
Satellite Glial Cells	0.999936	0.999996	0.196728	1.25e-05	CADM3;ALDH2;FXYD6
B Cells Memory	0.999945	0.999996	0.256059	1.41e-05	TRAF4;LAPTM5;LSP1;IL2RG;RALGPS2
Macrophages	0.99995	0.999996	0.335174	1.69e-05	EGLN3;FCER1G;ADGRE5;UCP2;LAPTM5;ADAM8;LSP1;RBPJ;CD200
T Regulatory Cells	0.999953	0.999996	0.191518	8.92e-06	IL1R1;LSP1;IL2RG
Cholangiocytes	0.999956	0.999996	0.223817	9.78e-06	ERBB3;KRT8;PRR15;GPRC5C
Pulmonary Alveolar Type II Cells	0.99996	0.999996	0.222096	8.8e-06	PPP1R14C;SOAT1;IL1R1;SDC1
Plasma Cells	0.999963	0.999996	0.272535	1.01e-05	HTRA2;CYCS;SDC1;PPIB;IL2RG;ST6GALNAC4
Tuft Cells	0.999964	0.999996	0.220401	7.93e-06	FCER1G;AVIL;ESPN;DCLK1
T Cells Naive	0.999966	0.999996	0.14561	4.96e-06	LSP1;IL2RG
Distal Tubule Cells	0.999967	0.999996	0.218731	7.15e-06	TFRC;PGAM2;COBL;NIPSNAP2
B Cells	0.999968	0.999996	0.290575	9.32e-06	FKBP11;SEC61A1;LAPTM5;SDC1;LSP1;IL2RG;RALGPS2
Langerhans Cells	0.999975	0.999996	0.18188	4.63e-06	FCER1G;LAPTM5;LSP1
Salivary Mucous Cells	0.999975	0.999996	0.141344	3.52e-06	LGALS7;CST6
Sebocytes	0.999977	0.999996	0.180366	4.17e-06	GJB2;ADIPOR1;S100A11
Decidual Cells	0.999978	0.999996	0.139977	3.15e-06	IL2RG;AREG
Enterochromaffin Cells	0.999983	0.999996	0.136029	2.28e-06	COL1A2;PROX1
Gamma (PP) Cells	0.999984	0.999996	0.174555	2.81e-06	IGFBP5;SEMA3E;PROX1
Pyramidal Cells	0.999986	0.999996	0.171786	2.33e-06	CCM2;YWHAZ;RTN4
Delta Cells	0.999987	0.999996	0.170434	2.14e-06	RBP1;UCP2;PROX1
Photoreceptor Cells	0.999988	0.999996	0.200491	2.36e-06	NEFM;NCAM1;PROX1;GLS
Bergmann Glia	0.999988	0.999996	0.169103	1.96e-06	ITGB1;CADM3;BICD2
Plasmacytoid Dendritic Cells	0.999989	0.999996	0.199107	2.18e-06	FCER1G;LAPTM5;LSP1;IL2RG
Foveolar Cells	0.999989	0.999996	0.129919	1.41e-06	KRT8;PRR15
Taste Receptor Cells	0.99999	0.999996	0.128762	1.29e-06	PROX1;RUNDC3A
Dendritic Cells	0.99999	0.999996	0.264589	2.53e-06	RYR1;ADAM19;CAMK2D;FCER1G;LAPTM5;LSP1;NR2F6
Basophils	0.999991	0.999996	0.22143	2.04e-06	LAMA5;FCER1G;HGF;PLEKHG5;ID1
Astrocytes	0.999992	0.999996	0.193753	1.65e-06	CADM3;DIO2;CRYAB;BYSL
Kupffer Cells	0.999992	0.999996	0.162747	1.34e-06	FCER1G;LAPTM5;NR2F6
Airway Goblet Cells	0.999992	0.999996	0.125411	1.02e-06	DUSP4;PRR15
Epsilon Cells	0.999992	0.999996	0.161532	1.25e-06	KRT8;IGF2;PROX1
Enteroendocrine Cells	0.999993	0.999996	0.160335	1.18e-06	GAL;FABP5;SCT
NK Cells	0.999993	0.999996	0.189921	1.38e-06	ADAMTS14;DUSP2;FHL2;IL2RG
Neuroendocrine Cells	0.999994	0.999996	0.120194	7.38e-07	CADM3;ARHGDIG
Glycinergic Neurons	0.999994	0.999996	0.0735138	4.46e-07	CKB
Beta Cells	0.999994	0.999996	0.153508	8.69e-07	RGS16;IGF2;PROX1
Retinal Ganglion Cells	0.999994	0.999996	0.181539	1.01e-06	RTN2;RBPMS2;NEFL;NEFM
T Cytotoxic Cells	0.999995	0.999996	0.0720499	3.96e-07	IL2RG
Gamma Delta T Cells	0.999995	0.999996	0.152425	8.35e-07	TUBA1B;STMN1;IL2RG
T Cells	0.999995	0.999996	0.180401	9.77e-07	DUSP2;CD81;LSP1;IL2RG
Airway Epithelial Cells	0.999995	0.999996	0.0713394	3.76e-07	ERBB3
Interneurons	0.999995	0.999996	0.24486	1.22e-06	ABR;RGS17;CDH4;GAL;RELN;PARM1;AGAP1;ACSL4;NEFM;SEMA3E
B Cells Naive	0.999995	0.999996	0.147234	7.12e-07	IL2RG;FOXP1;RALGPS2
Spermatocytes	0.999995	0.999996	0.0692893	3.27e-07	IGF2
Paneth Cells	0.999995	0.999996	0.111815	5.15e-07	CTNNB1;DLL1
Glutaminergic Neurons	0.999995	0.999996	0.0686317	3.15e-07	GLS
Ionocytes	0.999995	0.999996	0.0686317	3.15e-07	EYA2
Pinealocytes	0.999995	0.999996	0.0686317	3.15e-07	SLC6A6
Monocytes	0.999995	0.999996	0.168757	7.7e-07	FCER1G;DYSF;LAPTM5;LSP1
T Memory Cells	0.999995	0.999996	0.110955	5.02e-07	LSP1;IL2RG
Germ Cells	0.999995	0.999996	0.166839	7.53e-07	TFAP2C;PGAM2;MRPL14;ACYP1;MDN1
Enterocytes	0.999996	0.999996	0.183049	8.24e-07	COL18A1;PDHA1;CDC42EP5;GLS;ABCG2
Epithelial Cells	0.999996	0.999996	0.100962	4.52e-07	IL1R1;KRT8;BOK
Nuocytes	0.999996	0.999996	0.0667313	2.86e-07	GATA3
Red Pulp Macrophages	0.999996	0.999996	0.0667313	2.86e-07	FCER1G
Oligodendrocytes	0.999996	0.999996	0.124325	5.25e-07	GAMT;ADAMTS4;CADM3
Myeloid-derived Suppressor Cells	0.999996	0.999996	0.0655214	2.71e-07	FCER1G
T Helper Cells	0.999996	0.999996	0.0994704	4.03e-07	GATA3;IL2RG
Neutrophils	0.999996	0.999996	0.0974509	3.94e-07	FCER1G;ADAM8
Purkinje Neurons	0.999996	0.999996	0.0471103	1.89e-07	MRPS35
Intercalated Cells	0.999996	0.999996	0.06214	2.43e-07	DMRT2
Dopaminergic Neurons	0.999996	0.999996	0.0616099	2.39e-07	PITX3
