# Supplementary material for: PAX3-FOXO1 dictates myogenic reprogramming and rhabdomyosarcoma identity in endothelial progenitors
Source: Nat Commun. 2023 Nov 15;14:7291. doi: 10.1038/s41467-023-43044-1 (PMC10651858; doi:10.1038/s41467-023-43044-1)
Supplement: Supplementary file 23 — Dataset 22 [file 41467_2023_43044_MOESM23_ESM.xlsx]

## Sheet: Sheet1
Supplementary Data 22 - Mouse genes associated with RMS cell states
Proliferation	Muscle	Mesenchymal	Interferon	Hypoxia	Apoptosis
Bub3	Ak1	Creb3l1	Apol8	Pttg1ip	Adamts1
Arhgap11a	Synpo2l	Mmp2	Anxa1	P4ha2	Brd2
Tpx2	Shd	Cd44	Nxn	Insig2	Btg2
Gpsm2	Myl4	Fibin	Ifitm3	Nrn1	BC005537
Gm5593	Kremen2	Ptn	Gm15753	Dnajb1	Cbx4
G2e3	Dlg2	Tagln	Atf3	Angptl4	Ccnl1
Syne2	Lrrn1	Col3a1	Apol6	Ddit4	Clk1
Cenpe	Unc45b	Col5a3	Ifi44l	Herpud1	Csrnp2
Aspm	Arpp21	Col4a2	2010002M12Rik	Ak4	Dll1
Lmnb1	Chrna1	Lum	Plscr1	Ndrg1	Dusp1
Ube2s	Rbm24	Ppp1r14a	Prss23	Mxi1	Fam53c
Arl6ip1	Tnnt3	C1rb	Isg20	Ddit3	Fosb
Cdc25b	Cyb5r1	Pdgfrl	Parp14	Hk2	Gadd45b
Cdca3	Erbb3	Id3	Ifit2	Rgs4	Gadd45g
Atad2	Vgll2	Fcgrt	Ifitm2	Slc16a3	Gls
Kpna2	Hspb3	Pdlim2	Zc3hav1	Phlda1	Glul
Dnmt1	Fndc5	Serpinh1	Ccl5	Ero1l	Hexim1
Rnf26	Klhl41	Crabp2	Oas3	Nrp2	Id4
Tacc3	Blcap	Nr4a2	Oas1a	Bhlhe40	Ier2
Birc5	Neu4	Ogn	Rsad2	P4ha1	Ier5
Plk1	Dclk1	Pcolce	Ly6e	Ndufa4l2	Ier5l
Ube2c	Tnnc2	Nrp1	Lgals3bp	Bnip3	Ing1
Ccnb2	Srpk3	Lhfpl2	Irf7	Fam162a	Ints6
Mcm7	Ryr1	Eps8	Sbspon	Lox	Irf1
Prc1	Actc1	Fam129a	Ddx58	Pdk1	Klhl15
Casc5	Chrnd	Serpine2	Herc6	Lmo2	Mafa
Cdk1	Nexn	S100a4	Ifih1	Adm	Mafb
Pif1	Flnc	Glt8d2	B2m	Hilpda	Mcl1
Kif11	Tnnc1	Sepp1	Usp18	Car9	Mepce
Ckap2	2023-09-04	Lamb1	Samd9l	Eno2	Mex3c
Cep55	Pde4dip	Hic1	Epsti1	Hk1	Mylip
Mzt1	Kif19a	Col1a1	Znfx1	Stc2	Neu1
Racgap1	Tnni1	Lrp1	Oasl1	Hspa1a	Nfkbiz
Rrm2	Zfp106	Postn	Stat1	Pde4dip	Nxf1
Top2a	Rassf4	Rhoc	Ifi44	Wsb1	Pik3r3
Fen1	Ttn	Cytl1	Isg15	Vegfa	Plk3
Knstrn	Cobl	Tagln2	I830012O16Rik	Ddx41	Polr2a
Tuba1c	Fst	Egfr	Angpt2	Plod2	Ppp1r10
Hells	Myh3	Thbs4		Tnfrsf12a	Ppp1r15a
E2f1	Myoz2	Lgals1		Ctgf	Ptch2
Ncapd2	Des	Col15a1		Slc2a1	Rasd1
Mxd3	Myog	Eva1b		Ankrd37	Rhob
Sapcd2	Tnni2	Apoe			Slc38a2
Mis18bp1	Il17b	Nr4a1			Socs1
Cenpu	Tnnt2	Atp1b1			Sox11
Dut	Sepw1	Igfbp6			Sox9
Kif18a	Scrib	Lgals3			Sqstm1
Mybl2	Map1a	Ccdc80			Thbs1
Smc4	Tspan33	Slc40a1			Tle4
Dbf4	Acta1	Meox2			Tob1
Aurka	Stac3	Id1			Tspyl2
Kif14	Myl1	Pag1			Tspyl4
Bub1b	Smpx	Ptrf			Wdr74
Dhfr	Gyg	Ednra			Yme1l1
Rrm1	Rgr	Cdc42ep5			Zfp36l2
Dlgap5	Hipk3	Cfh			Zfp335
Hjurp	Col25a1	Igfbp7
Aurkb	Dok7	Sparcl1
Mcm3	Pls3	Ppap2b
Ckap2l	Ckm	Nupr1
Mki67	Mylpf	Bicc1
Clspn	Actn2	Htra1
Fam83d	Filip1	Tshz2
Sgol1	Neb	Ahnak
Kif20b	Gpc1	Mmp23
Cdca2	Atp2b1	Scn7a
Reep4	Bin1	Sfrp2
Hmmr	Mef2c	Col4a1
Kif4		Vcan
Hist1h3a		Map1b
Pcna		Aldh1a3
Mcm6		Nav3
Ccnf		Matn2
Tubb4b		Col6a2
Kif2c		Zfp36
Kif20a		Sulf1
Rad21		Gsn
Ckap5		Myl9
Fbxo5		Nbl1
Sgol2		Col5a2
Cenpk		Thy1
Cenpa		Fabp4
Tyms		Col6a3
Kif22		Tnmd
Cdc20		Selm
Zwint		Fam114a1
Ndc80		Ptgs2
2810417H13Rik		Nov
H2afx		Enc1
Ccna2		Cpe
Ttk		Ebf1
Gtse1		Col6a1
Cdkn3		Mgp
Bub1		Tgfb1i1
Nuf2		Itm2c
Ncapg		Gm13889
Psrc1		Sparc
Prr11		Col5a1
Nek2		Acta2
Troap		Lama4
Hmgb2		Dcn
Gins2		Col11a1
Ube2t		Gxylt2
Fam64a		Wnk1
Cenpf		Frmd4a
Nusap1		Nrk
Cks2		Notch3
Ect2		Socs3
Lbr		Fbn1
Kif23		Timp1
Depdc1a		Tgfbi
Cdca8		Mtus1
		Cpq
		Fam101b
		Chodl
		Col1a2
		Lamc1
		Igfbp5
		Dpysl3
		Col12a1
		Galnt10
		Angptl1
		Fbln5
		S1pr3
		LOC100861969
