# Supplementary material for: PAX3-FOXO1 dictates myogenic reprogramming and rhabdomyosarcoma identity in endothelial progenitors
Source: Nat Commun. 2023 Nov 15;14:7291. doi: 10.1038/s41467-023-43044-1 (PMC10651858; doi:10.1038/s41467-023-43044-1)
Supplement: Supplementary file 24 — Dataset 23 [file 41467_2023_43044_MOESM24_ESM.xlsx]

## Sheet: Sheet1
Supplementary Data 23 – H3K27ac peaks and associated genes
Peak	MCP_20_H3K27ac_1	MCP_20_H3K27ac_2	MCP_38_H3K27ac	MCP_56_H3K27ac	TCP_25_H3K27ac	TCP_H3K27ac_1	TCP_H3K27ac_2	MCP_H3K27ac_mean	TCP_H3K27ac_mean	MCP_TCP_H3K27ac_fc	MCP_H3K27ac_mean_log2	TCP_H3K27ac_mean_log2	peaks with annotation
chr1:3833960-3834080	0.0966395	0.0186181	0.12083	0	0	0.657393	0	0.059022	0.219131	-0.203121	0.0827326	0.285853	chr1:3833960-3834080_Intergenic_Xkr4
chr1:4785140-4785480	1.80394	1.9549	1.53627	3.06386	0	2.62957	1.47696	2.08974	1.36884	0.383304	1.62749	1.24418	chr1:4785140-4785480_intron_Mrpl15
chr1:4806456-4809375	7.55399	7.27968	6.30044	8.94713	6.02175	3.06784	1.47696	7.52031	3.52218	0.913887	3.09091	2.17702	chr1:4806456-4809375_promoter-TSS_Lypla1
chr1:5083494-5083722	1.06303	1.26603	1.122	1.84158	1.09486	1.75305	0	1.32316	0.949304	0.253129	1.21609	0.962959	chr1:5083494-5083722_intron_Atp6v1h
chr1:5087618-5087924	0.402665	0.484071	0.189876	0.325943	0	3.28697	0	0.350639	1.09566	-0.63376	0.433642	1.0674	chr1:5087618-5087924_intron_Atp6v1h
chr1:5091630-5091756	0.0805329	0.204799	0.103569	0.130377	0	1.31479	0	0.12982	0.438262	-0.348234	0.176092	0.524327	chr1:5091630-5091756_intron_Atp6v1h
chr1:5103460-5103605	0.434878	0.502689	0.103569	0.309646	0	1.75305	0	0.337695	0.58435	-0.244141	0.41975	0.663891	chr1:5103460-5103605_intron_Atp6v1h
chr1:5118263-5118396	0.177172	0.167563	0.0863074	0.0977828	0	0.876524	0	0.132206	0.292175	-0.190664	0.179137	0.369801	chr1:5118263-5118396_intron_Atp6v1h
chr1:5591972-5592105	0.0483198	0	0.034523	0.0814857	0	0.876524	0	0.0410821	0.292175	-0.311717	0.0580838	0.369801	chr1:5591972-5592105_intron_Oprk1
chr1:6211914-6216795	18.8447	23.3471	15.7597	24.1361	11.4961	11.1757	13.2926	20.5219	11.9881	0.728613	4.42773	3.69912	chr1:6211914-6216795_promoter-TSS_Rb1cc1
chr1:6217088-6223236	8.24657	8.37815	3.81479	7.61076	3.28459	7.0122	2.95391	7.01257	4.4169	0.564797	3.00226	2.43747	chr1:6217088-6223236_intron_Rb1cc1
chr1:6223307-6226861	5.08968	5.08274	2.43387	5.41065	1.09486	3.06784	5.90783	4.50424	3.35684	0.337259	2.46054	2.12328	chr1:6223307-6226861_intron_Rb1cc1
chr1:6235427-6235547	0.112746	0.0930905	0.138092	0.179269	0	0.657393	0.738478	0.130799	0.465291	-0.373844	0.177343	0.551187	chr1:6235427-6235547_intron_Rb1cc1
chr1:6243437-6243558	0.338238	0.39098	0.293445	0.325943	0	0.876524	0	0.337152	0.292175	0.0493618	0.419163	0.369801	chr1:6243437-6243558_intron_Rb1cc1
chr1:6344236-6344356	0	0.0744724	0.0517844	0	0	0.876524	0	0.0315642	0.292175	-0.324968	0.0448336	0.369801	chr1:6344236-6344356_Intergenic_Alkal1
chr1:6448085-6448918	0.579837	0.29789	0.552367	0.391131	0.273716	6.13567	2.21543	0.455306	2.87494	-1.41285	0.541323	1.95417	chr1:6448085-6448918_Intergenic_St18
chr1:6454301-6454998	0.177172	0.111709	0.93212	0.586697	0.547432	4.38262	0	0.451925	1.64335	-0.864402	0.537966	1.40237	chr1:6454301-6454998_Intergenic_St18
chr1:6498517-6498659	0.0644263	0.0186181	0.0863074	0	0.547432	0.657393	0.738478	0.042338	0.647768	-0.66069	0.0598231	0.720513	chr1:6498517-6498659_intron_St18
chr1:7086349-7092872	28.1543	28.0202	18.4698	32.5128	18.6127	22.5705	22.1543	26.7893	21.1125	0.329666	4.79646	4.46679	chr1:7086349-7092872_intron_Pcmtd1
chr1:7098388-7106731	14.2865	14.5221	9.92535	12.1088	9.85378	9.42264	14.7696	12.7107	11.3487	0.150947	3.77723	3.62628	chr1:7098388-7106731_intron_Pcmtd1
chr1:7116581-7116906	1.09525	0.484071	0.483321	0.440023	0.273716	2.41044	0	0.625666	0.894719	-0.220954	0.701031	0.921984	chr1:7116581-7116906_intron_Pcmtd1
chr1:7146885-7147006	0.193279	0.0930905	0.189876	0.195566	0	0.876524	0.738478	0.167953	0.538334	-0.397387	0.223982	0.621369	chr1:7146885-7147006_intron_Pcmtd1
chr1:7226341-7226479	0.0644263	0	0.034523	0.0325943	0	0.876524	0	0.0328859	0.292175	-0.32312	0.0466809	0.369801	chr1:7226341-7226479_Intergenic_Pcmtd1
chr1:8402704-8402824	0.0161066	0	0.155353	0.0162971	0	0.657393	0	0.0469393	0.219131	-0.219676	0.0661777	0.285853	chr1:8402704-8402824_intron_Sntg1
chr1:8952320-8952445	0	0.0186181	0.0172615	0	0	0.657393	0	0.0089699	0.219131	-0.27297	0.0128831	0.285853	chr1:8952320-8952445_intron_Sntg1
chr1:9290633-9290770	0.0322132	0.0372362	0.172615	0.0651886	0	0.657393	0	0.0768132	0.219131	-0.179085	0.106768	0.285853	chr1:9290633-9290770_intron_Sntg1
chr1:9339263-9339383	0.0322132	0.0372362	0.0172615	0.195566	0.273716	1.31479	0	0.0705691	0.529501	-0.514683	0.098378	0.613061	chr1:9339263-9339383_Intergenic_Sntg1
chr1:9544277-9552593	28.9113	30.5151	15.6389	28.2918	16.9704	28.0488	14.7696	25.8393	19.9296	0.358803	4.74627	4.38747	chr1:9544277-9552593_TTS_Adhfe1
chr1:9553913-9554150	1.04693	0.875051	0.310707	1.1571	0.547432	1.75305	0.738478	0.847446	1.01299	-0.123806	0.885532	1.00934	chr1:9553913-9554150_intron_Adhfe1
chr1:9558327-9568931	34.6131	36.0633	23.1304	33.2299	6.56918	15.3392	8.86174	31.7591	10.2567	1.54111	5.03383	3.49271	chr1:9558327-9568931_intron_Adhfe1
chr1:9576939-9579550	3.78505	4.26355	2.14042	3.4061	1.09486	0.657393	0	3.39878	0.584086	1.47345	2.1371	0.66365	chr1:9576939-9579550_TTS_3110035E14Rik
chr1:9620883-9623603	4.1555	2.68101	2.3303	2.03714	1.09486	1.97218	1.47696	2.80099	1.51467	0.596007	1.92637	1.33037	chr1:9620883-9623603_intron_2610203C22Rik
chr1:9626108-9634641	33.3728	38.5022	23.5792	35.6255	15.3281	14.0244	17.7235	32.77	15.692	1.01658	5.07767	4.06108	chr1:9626108-9634641_intron_2610203C22Rik
chr1:9648733-9653947	10.0505	9.0484	5.38558	7.90411	5.47432	7.88872	7.38478	8.09715	6.91594	0.200654	3.18541	2.98476	chr1:9648733-9653947_Intergenic_2610203C22Rik
chr1:9698181-9702572	12.2893	12.1018	8.06111	10.2672	4.92689	4.82088	2.95391	10.6799	4.2339	1.15806	3.54595	2.38788	chr1:9698181-9702572_promoter-TSS_Mybl1
chr1:9748063-9748559	4.31656	4.37525	2.79636	4.69358	2.18973	6.57393	8.12326	4.04544	5.62897	-0.393806	2.33498	2.72879	chr1:9748063-9748559_promoter-TSS_Vcpip1
chr1:9757883-9758020	0.0161066	0.0186181	0.241661	0.146674	0.273716	1.31479	0	0.105765	0.529501	-0.468016	0.145045	0.613061	chr1:9757883-9758020_intron_Vcpip1
chr1:9804261-9808406	6.18493	6.0695	4.47072	4.43282	5.47432	5.25915	8.86174	5.28949	6.53174	-0.260038	2.65294	2.91298	chr1:9804261-9808406_intron_Sgk3
chr1:9941466-9941686	1.20799	1.024	0.483321	0.961531	0.273716	1.09566	0	0.919211	0.456457	0.39805	0.940513	0.542463	chr1:9941466-9941686_TTS_Snord87
chr1:9944075-9944409	1.20799	2.30864	1.07021	1.23858	0.273716	2.8487	0	1.45636	1.04081	0.267381	1.29652	1.02914	chr1:9944075-9944409_promoter-TSS_Snhg6
chr1:9945935-9949488	11.1619	14.1498	9.44203	13.0214	1.36858	1.31479	0	11.9438	0.894456	2.7724	3.69419	0.921783	chr1:9945935-9949488_Intergenic_Snhg6
chr1:9987191-9990174	7.40903	9.62556	6.71472	7.46409	2.73716	3.06784	4.43087	7.80335	3.41195	0.996634	3.13805	2.14142	chr1:9987191-9990174_intron_Ppp1r42
chr1:10002266-10006734	18.8769	20.8895	16.7609	22.4086	2.18973	3.06784	4.43087	19.734	3.22948	2.29345	4.37392	2.08048	chr1:10002266-10006734_intron_Ppp1r42
chr1:10006807-10015742	25.4806	24.1849	13.3776	16.672	3.83202	10.9566	11.8157	19.9288	8.86808	1.08465	4.38742	3.30277	chr1:10006807-10015742_Intergenic_Ppp1r42
chr1:10034757-10042619	20.7936	24.1477	18.4007	26.6458	11.4961	22.1322	23.6313	22.497	19.0865	0.226245	4.5544	4.32816	chr1:10034757-10042619_promoter-TSS_Cspp1
chr1:10153745-10153918	0.289919	0.148945	0.172615	0	0	1.53392	0	0.15287	0.511306	-0.390566	0.205229	0.595796	chr1:10153745-10153918_intron_Arfgef1
chr1:10172130-10172272	0.0966395	0.353744	0.155353	0.505211	0	1.31479	0	0.277737	0.438262	-0.170736	0.353591	0.524327	chr1:10172130-10172272_intron_Arfgef1
chr1:10188337-10188539	0.112746	0.260653	0.0690459	0.358537	0	2.19131	1.47696	0.200246	1.22276	-0.88902	0.26333	1.15235	chr1:10188337-10188539_intron_Arfgef1
chr1:10205408-10205768	0.306025	0.111709	0.258922	0.700777	0	2.62957	0	0.344358	0.876524	-0.481145	0.426918	0.908063	chr1:10205408-10205768_intron_Arfgef1
chr1:10206194-10206593	0.241599	0.260653	0.241661	0.162971	0.547432	2.41044	2.95391	0.226721	1.9706	-1.27595	0.294807	1.57075	chr1:10206194-10206593_intron_Arfgef1
chr1:10226257-10226782	0.66037	0.744724	0.569629	0.79856	0	2.19131	0	0.693321	0.730437	-0.0312812	0.759855	0.791136	chr1:10226257-10226782_intron_Arfgef1
chr1:10256383-10256691	0.499304	0.577161	0.759505	0.162971	0.547432	2.19131	2.95391	0.499735	1.89755	-0.950127	0.584708	1.53483	chr1:10256383-10256691_Intergenic_Arfgef1
chr1:10256720-10257184	1.09525	1.06123	0.517844	1.6949	0.547432	4.60175	5.90783	1.09231	3.68567	-1.16316	1.06509	2.22826	chr1:10256720-10257184_Intergenic_Arfgef1
chr1:10261216-10261766	3.30185	2.96028	1.6571	2.62384	1.6423	3.28697	2.21543	2.63577	2.38157	0.104569	1.86226	1.75769	chr1:10261216-10261766_Intergenic_Arfgef1
chr1:10590620-10594915	6.70034	6.96317	6.11056	9.07751	3.01088	2.8487	10.3387	7.2129	5.39943	0.359949	3.03789	2.67794	chr1:10590620-10594915_intron_Cpa6
chr1:10900325-10900445	0.0805329	0.0186181	0.12083	0	0	0.657393	0	0.0549953	0.219131	-0.208617	0.0772366	0.285853	chr1:10900325-10900445_Intergenic_Mir467e
chr1:11152801-11152961	0.0966395	0.0186181	0.0517844	0	0	0.876524	0	0.0417605	0.292175	-0.310778	0.0590237	0.369801	chr1:11152801-11152961_intron_Prex2
chr1:11275291-11275411	0.0644263	0.0372362	0.224399	0.130377	0	1.31479	0	0.11411	0.438262	-0.368435	0.155891	0.524327	chr1:11275291-11275411_intron_Prex2
chr1:11504943-11505063	0	0	0.0690459	0.0488914	0.273716	0.657393	0	0.0294843	0.31037	-0.348052	0.0419219	0.389974	chr1:11504943-11505063_intron_A830018L16Rik
chr1:11654820-11654940	0.0483198	0.0372362	0.12083	0	0	0.657393	0	0.0515966	0.219131	-0.213272	0.0725814	0.285853	chr1:11654820-11654940_intron_A830018L16Rik
chr1:12276407-12276551	0.370451	0.502689	0.535106	0.374834	0	1.09566	0.738478	0.44577	0.611378	-0.156457	0.531838	0.688295	chr1:12276407-12276551_Intergenic_Mir6341
chr1:12287311-12287832	0.128853	0.204799	0.483321	0.162971	0	2.62957	0	0.244986	0.876524	-0.591933	0.31613	0.908063	chr1:12287311-12287832_Intergenic_Mir6341
chr1:12313638-12313771	0.0161066	0	0.0172615	0	0	0.876524	0	0.00834202	0.292175	-0.357816	0.0119851	0.369801	chr1:12313638-12313771_Intergenic_Mir6341
chr1:12397337-12400099	5.05747	4.02151	2.81362	2.60754	1.09486	4.38262	2.21543	3.62504	2.56431	0.375843	2.20946	1.83362	chr1:12397337-12400099_Intergenic_Mir6341
chr1:12428560-12428680	0.0805329	0.0372362	0	0	0	1.31479	0	0.0294423	0.438262	-0.482464	0.0418629	0.524327	chr1:12428560-12428680_Intergenic_Mir6341
chr1:12441413-12441544	0.0805329	0.0930905	0.0690459	0.0488914	0	0.876524	0	0.0728902	0.292175	-0.268299	0.101502	0.369801	chr1:12441413-12441544_Intergenic_Mir6341
chr1:12507791-12511727	7.94055	7.07488	4.19454	6.19291	2.73716	4.38262	1.47696	6.35072	2.86558	0.927201	2.87789	1.95068	chr1:12507791-12511727_Intergenic_Mir6341
chr1:12571721-12572268	1.27242	0.912287	2.19221	2.33049	0.547432	2.41044	0	1.67685	0.985958	0.430702	1.42054	0.989835	chr1:12571721-12572268_Intergenic_Gm17644
chr1:12620788-12621060	0.885862	1.32189	1.122	1.46674	3.01088	2.19131	0	1.19912	1.73406	-0.314119	1.13693	1.45105	chr1:12620788-12621060_Intergenic_Gm17644
chr1:12621325-12621768	1.24021	1.09847	0.828551	2.16752	1.09486	4.16349	0	1.33369	1.75279	-0.238281	1.22261	1.46089	chr1:12621325-12621768_Intergenic_Gm17644
chr1:12623642-12624008	0.209386	0.670252	0.949381	0.423726	1.09486	3.06784	3.69239	0.563186	2.61836	-1.21085	0.64449	1.85534	chr1:12623642-12624008_Intergenic_Gm17644
chr1:12775506-12779097	8.95526	9.17872	11.6688	10.1205	1.91601	7.45046	7.38478	9.98082	5.58375	0.738004	3.45691	2.71891	chr1:12775506-12779097_intron_Sulf1
chr1:12865218-12865777	0.56373	1.00538	1.00117	1.28747	0	3.5061	1.47696	0.964437	1.66102	-0.437862	0.974116	1.41198	chr1:12865218-12865777_Intergenic_Slco5a1
chr1:12880805-12880925	0.0805329	0	0.0517844	0.0651886	0.273716	1.31479	0	0.0493765	0.529501	-0.543529	0.0695324	0.613061	chr1:12880805-12880925_intron_Slco5a1
chr1:13103565-13103685	0.161066	0.130327	0.189876	0.179269	0	0.657393	0.738478	0.165134	0.465291	-0.33069	0.220496	0.551187	chr1:13103565-13103685_Intergenic_Prdm14
chr1:13131408-13131528	0.0483198	0.0372362	0.0517844	0.0325943	0	1.31479	0	0.0424837	0.438262	-0.464302	0.0600248	0.524327	chr1:13131408-13131528_Intergenic_Prdm14
chr1:13189579-13189751	0.853649	1.15432	0.448798	0.765966	0	2.19131	0	0.805684	0.730437	0.0614089	0.852545	0.791136	chr1:13189579-13189751_intron_Prdm14
chr1:13200811-13200936	0.112746	0.484071	0.207138	0.0651886	0	1.09566	0	0.217286	0.365219	-0.165464	0.283668	0.449132	chr1:13200811-13200936_intron_Prdm14
chr1:13206996-13207534	1.7234	1.93628	1.36366	1.56453	0.821148	2.41044	0	1.64697	1.0772	0.349703	1.40434	1.05464	chr1:13206996-13207534_intron_Prdm14
chr1:13245760-13246223	1.65898	1.73148	1.48449	3.45499	0.273716	2.62957	0	2.08249	0.967763	0.647538	1.62409	0.976557	chr1:13245760-13246223_intron_Prdm14
chr1:13246464-13246622	0.434878	0.633015	0.638675	0.277051	0	1.31479	0	0.495905	0.438262	0.0566917	0.581018	0.524327	chr1:13246464-13246622_intron_Prdm14
chr1:13255215-13258218	7.45735	7.26106	4.79869	11.0495	2.46344	2.62957	4.43087	7.64164	3.17463	1.04966	3.11131	2.06165	chr1:13255215-13258218_intron_Ncoa2
chr1:13277779-13278077	0.306025	0.279272	0.103569	0.11408	0.547432	1.97218	0.738478	0.200736	1.08603	-0.796841	0.263919	1.06076	chr1:13277779-13278077_intron_Ncoa2
chr1:13288523-13298182	17.8461	16.5515	11.6515	11.4895	6.8429	14.4627	16.2465	14.3846	12.5174	0.186678	3.94342	3.75674	chr1:13288523-13298182_intron_Ncoa2
chr1:13298453-13302790	7.71505	9.5697	5.14392	7.25223	1.36858	13.5861	1.47696	7.42023	5.47722	0.378484	3.07386	2.69538	chr1:13298453-13302790_intron_Ncoa2
chr1:13330162-13337254	9.71227	7.13073	5.95521	6.60034	4.92689	7.88872	5.90783	7.34964	6.24114	0.205496	3.06171	2.85622	chr1:13330162-13337254_intron_Ncoa2
chr1:13370499-13375526	17.9427	16.9052	17.5377	23.3864	9.30634	8.76524	8.12326	18.943	8.73162	1.03513	4.31781	3.28268	chr1:13370499-13375526_promoter-TSS_Ncoa2
chr1:13431878-13432233	0.112746	0.204799	0.81129	0.179269	0	3.28697	0	0.327026	1.09566	-0.659205	0.408196	1.0674	chr1:13431878-13432233_Intergenic_Ncoa2
chr1:13502890-13503010	0.161066	0.0372362	0.103569	0	0	0.657393	0	0.0754677	0.219131	-0.180889	0.104964	0.285853	chr1:13502890-13503010_Intergenic_Tram1
chr1:13584174-13590990	14.7375	14.7828	11.2027	19.5077	6.56918	7.45046	7.38478	15.0577	7.13481	0.981082	4.00519	3.02411	chr1:13584174-13590990_intron_Tram1
chr1:13599151-13599656	0.354345	0.521307	0.535106	0.91264	1.36858	4.82088	1.47696	0.580849	2.55547	-1.16934	0.6607	1.83004	chr1:13599151-13599656_Intergenic_Tram1
chr1:13614948-13617076	6.05608	6.85146	5.73081	7.10555	2.73716	5.69741	5.90783	6.43598	4.7808	0.363253	2.89452	2.53127	chr1:13614948-13617076_Intergenic_Tram1
chr1:13658228-13658545	1.56234	1.76872	1.03569	1.56453	0.821148	2.19131	0	1.48282	1.00415	0.308986	1.31198	1.00299	chr1:13658228-13658545_intron_Lactb2
chr1:13709713-13709833	0.0322132	0.167563	0.138092	0.0325943	0	1.31479	0	0.0926156	0.438262	-0.396541	0.127786	0.524327	chr1:13709713-13709833_Intergenic_Xkr9
chr1:13753304-13753444	0.0805329	0.0372362	0.0690459	0.195566	0	0.657393	0	0.0955952	0.219131	-0.154138	0.131715	0.285853	chr1:13753304-13753444_Intergenic_Gm5523
chr1:13830274-13830453	0.0483198	0.0558543	0.034523	0.130377	0	1.75305	0	0.0672685	0.58435	-0.569968	0.0939232	0.663891	chr1:13830274-13830453_Intergenic_Gm5523
chr1:14009260-14014409	10.7914	9.01116	10.4259	13.6244	9.03263	2.62957	2.95391	10.9632	4.87204	1.02667	3.58053	2.55386	chr1:14009260-14014409_Intergenic_Gm5523
chr1:14195957-14196077	0	0.0744724	0.034523	0.0325943	0	0.657393	0	0.0353974	0.219131	-0.235669	0.0501846	0.285853	chr1:14195957-14196077_intron_Eya1
chr1:14224831-14225434	0.724796	1.11709	1.39818	0.880046	1.91601	2.62957	2.21543	1.03003	2.25367	-0.680571	1.0215	1.70207	chr1:14224831-14225434_intron_Eya1
chr1:14750351-14750472	0.0483198	0	0.155353	0.0162971	0	1.09566	0	0.0549926	0.365219	-0.371899	0.0772328	0.449132	chr1:14750351-14750472_Intergenic_Msc
chr1:15112750-15112874	0.0322132	0	0.0690459	0	0	1.31479	0	0.0253148	0.438262	-0.48826	0.0360669	0.524327	chr1:15112750-15112874_Intergenic_Trpa1
chr1:15631211-15631331	0	0	0.0172615	0.0325943	0	0.657393	0	0.0124639	0.219131	-0.267983	0.0178705	0.285853	chr1:15631211-15631331_intron_Terf1
chr1:15853961-15854081	0.0644263	0.130327	0.0863074	0.0325943	0	1.31479	0	0.0784137	0.438262	-0.415416	0.108911	0.524327	chr1:15853961-15854081_3'_Sbspon
chr1:15907090-15907231	0.144959	0.0372362	0.0690459	0.0977828	0.273716	0.657393	0	0.0872561	0.31037	-0.269282	0.120692	0.389974	chr1:15907090-15907231_Intergenic_Sbspon
chr1:16102208-16107549	18.3615	17.8175	18.4525	20.4855	14.2332	14.4627	12.5541	18.7793	13.75	0.423273	4.30592	3.88264	chr1:16102208-16107549_promoter-TSS_Rpl7
chr1:16113146-16113653	1.2241	0.633015	0.673198	1.10821	0.821148	3.5061	1.47696	0.90963	1.93473	-0.619937	0.933293	1.55323	chr1:16113146-16113653_intron_Rdh10
chr1:16115110-16115494	0.0483198	0.0372362	0.224399	0.34224	0	2.41044	0	0.163049	0.803481	-0.632872	0.217912	0.850784	chr1:16115110-16115494_intron_Rdh10
chr1:16128527-16128828	0.837542	0.651634	0.34523	0.34224	0	1.97218	0	0.544161	0.657393	-0.102092	0.626824	0.728916	chr1:16128527-16128828_intron_Rdh10
chr1:16144825-16144962	0.161066	0	0.138092	0.0488914	0	1.09566	0	0.0870123	0.365219	-0.328764	0.120368	0.449132	chr1:16144825-16144962_Intergenic_Rdh10
chr1:16187023-16187210	0.853649	0.539925	0.258922	0.847451	1.6423	1.53392	0	0.624987	1.05874	-0.341332	0.700428	1.04176	chr1:16187023-16187210_Intergenic_Rdh10
chr1:16228065-16228387	1.67508	1.61977	1.05295	1.32007	1.6423	3.28697	1.47696	1.41697	2.13541	-0.375453	1.2732	1.64865	chr1:16228065-16228387_TTS_Rdh10
chr1:16229827-16230152	0.56373	0.558543	0.897597	0.5704	0.273716	2.62957	2.95391	0.647568	1.9524	-0.841551	0.720338	1.56189	chr1:16229827-16230152_intron_Rdh10
chr1:16231010-16231494	0.386558	0.167563	0.483321	0.22816	0	2.41044	0	0.316401	0.803481	-0.454185	0.396599	0.850784	chr1:16231010-16231494_intron_Rdh10
chr1:16522151-16522271	0	0.0186181	0.034523	0.0651886	0	0.657393	0	0.0295824	0.219131	-0.243794	0.0420593	0.285853	chr1:16522151-16522271_Intergenic_Stau2
chr1:16566445-16566576	0.209386	0.130327	0.0690459	0.130377	0	0.657393	0	0.134784	0.219131	-0.103436	0.182418	0.285853	chr1:16566445-16566576_intron_Stau2
chr1:16579917-16580041	0.112746	0.186181	0.103569	0.130377	0	0.876524	0	0.133218	0.292175	-0.189375	0.180426	0.369801	chr1:16579917-16580041_intron_Ube2w
chr1:16601034-16615201	32.1004	32.0976	22.1292	36.1145	10.4012	25.2001	8.86174	30.6104	14.821	0.998559	4.98233	3.98377	chr1:16601034-16615201_intron_Ube2w
chr1:16615531-16620365	15.4301	14.6524	11.0819	20.0781	11.2224	18.407	10.3387	15.3106	13.3227	0.18751	4.02774	3.84023	chr1:16615531-16620365_intron_Ube2w
chr1:16656338-16657086	4.52595	5.69714	5.00583	6.92628	5.47432	7.23133	17.7235	5.5388	10.143	-0.769045	2.70903	3.47807	chr1:16656338-16657086_promoter-TSS_Eloc
chr1:16657198-16657599	1.33685	1.73148	1.07021	2.60754	2.18973	1.97218	0	1.68652	1.3873	0.170358	1.42574	1.25538	chr1:16657198-16657599_promoter-TSS_D030040B21Rik
chr1:16659321-16659441	0.0483198	0.0372362	0	0.130377	0	1.31479	0	0.0539833	0.438262	-0.448475	0.075852	0.524327	chr1:16659321-16659441_non-coding_D030040B21Rik
chr1:16664621-16668474	9.03579	9.17872	8.04385	12.3695	8.21148	4.82088	5.90783	9.65697	6.3134	0.543184	3.41373	2.87054	chr1:16664621-16668474_intron_Tmem70
chr1:16687045-16691621	10.2921	11.3198	7.9748	12.6629	6.56918	10.5183	13.2926	10.5624	10.1267	0.0554156	3.53137	3.47595	chr1:16687045-16691621_intron_Ly96
chr1:16942346-16942518	0.0161066	0.0372362	0.0172615	0.0977828	0	0.876524	0	0.0420968	0.292175	-0.310312	0.0594893	0.369801	chr1:16942346-16942518_Intergenic_Jph1
chr1:17512849-17512979	0	0	0.0690459	0.0162971	0.821148	1.75305	0	0.0213358	0.858066	-0.863344	0.0304572	0.893801	chr1:17512849-17512979_Intergenic_Pi15
chr1:17568110-17568230	0.0483198	0.148945	0.103569	0.146674	0	0.657393	0	0.111877	0.219131	-0.132856	0.152997	0.285853	chr1:17568110-17568230_Intergenic_Pi15
chr1:17749916-17750106	0.0161066	0.0186181	0.103569	0	0	1.75305	0	0.0345734	0.58435	-0.614855	0.049036	0.663891	chr1:17749916-17750106_intron_Gm16070
chr1:18686757-18686877	0.0161066	0.0558543	0.034523	0.0977828	0	0.657393	0	0.0510667	0.219131	-0.213999	0.0718542	0.285853	chr1:18686757-18686877_Intergenic_Tfap2d
chr1:19824590-19824710	0	0.0930905	0.138092	0	0	0.657393	0	0.0577956	0.219131	-0.204792	0.0810609	0.285853	chr1:19824590-19824710_Intergenic_4930486I03Rik
chr1:19885314-19885434	0.0483198	0.223417	0.207138	0	0	1.31479	0	0.119719	0.438262	-0.36119	0.163136	0.524327	chr1:19885314-19885434_Intergenic_4930486I03Rik
chr1:20133763-20136599	4.4132	4.02151	7.47422	5.96475	1.09486	1.31479	4.43087	5.46842	2.28017	0.979642	2.69341	1.71377	chr1:20133763-20136599_intron_4930486I03Rik
chr1:20565121-20565241	0	0.0372362	0.103569	0.146674	0	0.657393	0	0.0718698	0.219131	-0.185724	0.10013	0.285853	chr1:20565121-20565241_intron_Pkhd1
chr1:20688206-20688540	0.434878	0.614397	0.569629	0.554103	2.18973	2.41044	1.47696	0.543252	2.02571	-0.9713	0.625973	1.59727	chr1:20688206-20688540_Intergenic_Mir133b
chr1:20691113-20691612	1.33685	2.04799	3.43503	4.35134	3.28459	3.72523	10.3387	2.7928	5.78284	-0.838625	1.92326	2.76189	chr1:20691113-20691612_Intergenic_Mir133b
chr1:20758566-20760736	3.84947	4.58005	4.76417	4.88914	0.547432	3.94436	9.60022	4.52071	4.69734	-0.0454339	2.46485	2.51029	chr1:20758566-20760736_Intergenic_Il17f
chr1:20791861-20791994	0.370451	0.242035	0.327968	0.277051	0	0.876524	0	0.304377	0.292175	0.0135592	0.38336	0.369801	chr1:20791861-20791994_Intergenic_Il17f
chr1:20795392-20798309	5.6212	6.4791	5.47189	5.73659	0.821148	3.06784	1.47696	5.8272	1.78865	1.29173	2.77129	1.47957	chr1:20795392-20798309_Intergenic_Il17f
chr1:20805425-20805820	0.966395	0.577161	0.673198	0.847451	0	2.41044	0	0.766051	0.803481	-0.0302567	0.820527	0.850784	chr1:20805425-20805820_intron_Mcm3
chr1:20807535-20807946	0.757009	0.279272	0.500583	0.635588	1.09486	2.19131	1.47696	0.543113	1.58771	-0.745832	0.625844	1.37168	chr1:20807535-20807946_intron_Mcm3
chr1:20808881-20809147	0.354345	0.521307	0.327968	0.505211	0	2.8487	0	0.427208	0.949568	-0.449959	0.513195	0.963155	chr1:20808881-20809147_intron_Mcm3
chr1:20821914-20822283	1.40127	1.28465	2.31304	2.57495	0	2.8487	1.47696	1.89348	1.44189	0.244808	1.5328	1.288	chr1:20821914-20822283_Intergenic_Mcm3
chr1:20822447-20822824	0.628157	0.595779	2.41661	2.852	0.273716	2.41044	2.21543	1.62314	1.6332	-0.00552338	1.39129	1.39682	chr1:20822447-20822824_Intergenic_Mcm3
chr1:20823282-20823726	0.177172	0.223417	0.379753	0.374834	0	3.06784	0	0.288794	1.02261	-0.650198	0.366022	1.01622	chr1:20823282-20823726_Intergenic_Mcm3
chr1:20825198-20825590	0.434878	0.372362	1.53627	2.02085	0	2.41044	2.21543	1.09109	1.54196	-0.281686	1.06425	1.34594	chr1:20825198-20825590_Intergenic_Mcm3
chr1:20826722-20827259	0.0966395	0.148945	0.155353	0.0814857	0	2.62957	0	0.120606	0.876524	-0.743784	0.164279	0.908063	chr1:20826722-20827259_Intergenic_Mcm3
chr1:20842846-20847286	12.8692	14.187	11.9795	15.6453	3.28459	11.3948	14.7696	13.6702	9.81632	0.43968	3.87482	3.43514	chr1:20842846-20847286_Intergenic_Mcm3
chr1:20896246-20896634	0.950289	1.07985	1.17378	0.945234	0	2.41044	2.95391	1.03729	1.78812	-0.452642	1.02665	1.47929	chr1:20896246-20896634_intron_Paqr8
chr1:20907496-20908056	0.273812	0.633015	0.604152	0.602994	0.547432	4.60175	2.95391	0.528493	2.70103	-1.27582	0.61211	1.88793	chr1:20907496-20908056_intron_Paqr8
chr1:20910437-20915275	12.547	12.6417	10.5468	17.552	4.37946	18.1879	11.8157	13.3219	11.461	0.200801	3.84015	3.63935	chr1:20910437-20915275_intron_Paqr8
chr1:20923386-20923902	2.30324	1.91766	2.12316	2.31419	0.273716	3.28697	2.95391	2.16457	2.17153	-0.00317241	1.66201	1.66518	chr1:20923386-20923902_intron_Paqr8
chr1:20931123-20934985	5.3796	6.51634	3.65943	5.47584	2.18973	5.25915	5.16935	5.2578	4.20607	0.26546	2.64566	2.3802	chr1:20931123-20934985_intron_Paqr8
chr1:20992662-21000087	22.5975	22.379	12.6699	19.4751	9.30634	12.4905	8.86174	19.2804	10.2195	0.854074	4.34201	3.48794	chr1:20992662-21000087_Intergenic_Efhc1
chr1:21004640-21017008	51.4444	50.7343	34.6265	53.0798	25.7293	31.5549	31.0161	47.4713	29.4334	0.671473	5.59906	4.92758	chr1:21004640-21017008_intron_Efhc1
chr1:21031382-21044956	35.2734	38.223	25.0464	29.1882	9.30634	20.5983	11.8157	31.9327	13.9068	1.14355	5.04145	3.8979	chr1:21031382-21044956_intron_Tram2
chr1:21049817-21049958	0.289919	0.204799	0.12083	0.0651886	0.273716	1.09566	0	0.170184	0.456457	-0.315728	0.226736	0.542463	chr1:21049817-21049958_intron_Tram2
chr1:21052902-21053240	3.33406	2.9789	3.59039	2.75422	1.36858	2.19131	0	3.16439	1.18663	0.929396	2.05811	1.12871	chr1:21052902-21053240_intron_Tram2
chr1:21060748-21060868	0.161066	0.0930905	0.172615	0.22816	0	0.657393	0	0.163733	0.219131	-0.0670935	0.21876	0.285853	chr1:21060748-21060868_intron_Tram2
chr1:21076294-21076640	1.64287	1.80596	0.794028	1.80898	1.09486	2.19131	1.47696	1.51296	1.58771	-0.0422888	1.32939	1.37168	chr1:21076294-21076640_intron_Tram2
chr1:21078489-21079101	2.41599	3.27679	2.67553	3.27573	2.18973	3.28697	0.738478	2.91101	2.07172	0.348491	1.96754	1.61905	chr1:21078489-21079101_intron_Tram2
chr1:21089819-21089959	0.757009	0.986759	0.93212	0.896343	0.547432	2.41044	1.47696	0.893058	1.47828	-0.388619	0.920719	1.30934	chr1:21089819-21089959_Intergenic_Tram2
chr1:21146672-21147138	1.98111	2.01076	0.759505	1.48304	1.36858	3.06784	2.95391	1.5586	2.46344	-0.436851	1.35536	1.79221	chr1:21146672-21147138_Intergenic_Tram2
chr1:21148553-21149065	0.354345	0.372362	0.138092	0.146674	1.09486	3.5061	1.47696	0.252868	2.02597	-1.27216	0.325235	1.5974	chr1:21148553-21149065_Intergenic_Tram2
chr1:21353597-21353719	0	0.0558543	0.034523	0.0325943	0	0.876524	0	0.0307429	0.292175	-0.326117	0.0436845	0.369801	chr1:21353597-21353719_Intergenic_Khdc1a
chr1:21484185-21487790	9.27739	9.23458	9.70095	14.9608	1.91601	8.54611	0	10.7934	3.48738	1.39404	3.55991	2.16587	chr1:21484185-21487790_intron_Khdc1b
chr1:21620210-21624246	7.44124	7.93131	9.80452	12.011	4.92689	5.04002	7.38478	9.29702	5.7839	0.602041	3.36415	2.76211	chr1:21620210-21624246_intron_Khdc1b
chr1:21735980-21736355	0.70869	0.707488	0.517844	0.602994	0.547432	2.19131	1.47696	0.634254	1.40523	-0.557544	0.708632	1.26618	chr1:21735980-21736355_intron_Kcnq5
chr1:21766001-21766401	0.209386	0.260653	0.46606	0.440023	0	1.75305	0	0.34403	0.58435	-0.237325	0.426566	0.663891	chr1:21766001-21766401_intron_Kcnq5
chr1:21771252-21771384	0.289919	0.167563	0.362491	0.211863	0	0.876524	0	0.257959	0.292175	-0.0387165	0.331085	0.369801	chr1:21771252-21771384_intron_Kcnq5
chr1:21780071-21780622	1.61066	1.61977	2.98624	2.2979	0	3.72523	0	2.12864	1.24174	0.480916	1.64554	1.16462	chr1:21780071-21780622_intron_Kcnq5
chr1:21781089-21781584	0.837542	0.968141	2.31304	1.93936	0.821148	2.41044	0	1.51452	1.0772	0.275645	1.33028	1.05464	chr1:21781089-21781584_intron_Kcnq5
chr1:21828593-21832871	7.02247	8.28506	9.47655	10.039	3.83202	4.82088	2.95391	8.70578	3.86894	0.995236	3.27884	2.28361	chr1:21828593-21832871_intron_Kcnq5
chr1:21832887-21840433	25.1102	27.7037	27.1523	37.0597	9.85378	13.1479	17.7235	29.2565	13.575	1.05374	4.91917	3.86543	chr1:21832887-21840433_intron_Kcnq5
chr1:21848365-21848751	0.193279	0.446834	0.189876	0.22816	0.547432	2.19131	0	0.264537	0.912914	-0.597163	0.33861	0.935772	chr1:21848365-21848751_intron_Kcnq5
chr1:21870875-21871060	0.483198	0.744724	0.241661	0.635588	0.273716	1.53392	0	0.526293	0.602545	-0.0703328	0.610032	0.680364	chr1:21870875-21871060_intron_Kcnq5
chr1:21880276-21881071	0.595944	0.78196	1.39818	1.09191	0	5.25915	0	0.966998	1.75305	-0.485035	0.975996	1.46103	chr1:21880276-21881071_intron_Kcnq5
chr1:21891140-21891265	0.0966395	0.186181	0.103569	0.0814857	0	1.09566	0	0.116969	0.365219	-0.289543	0.159589	0.449132	chr1:21891140-21891265_intron_Kcnq5
chr1:23201956-23202933	3.96222	4.54282	2.76184	4.51431	1.91601	7.0122	5.90783	3.9453	4.94534	-0.265704	2.30606	2.57176	chr1:23201956-23202933_Intergenic_Mir30a
chr1:23214176-23215135	2.14218	2.34588	2.43387	4.43282	1.6423	8.76524	2.21543	2.83869	4.20766	-0.440022	1.94061	2.38063	chr1:23214176-23215135_Intergenic_Mir30a
chr1:23255478-23259500	10.8397	9.83036	10.6503	15.2378	3.83202	9.8609	10.3387	11.6396	8.01054	0.488261	3.65987	3.17161	chr1:23255478-23259500_Intergenic_Mir30a
chr1:23263338-23276757	34.6775	41.6487	26.4791	37.8909	23.5396	28.7062	23.6313	35.174	25.2924	0.460311	5.17688	4.71657	chr1:23263338-23276757_Intergenic_Mir30a
chr1:23382169-23385036	5.44403	4.37525	4.52251	6.02994	1.6423	1.75305	8.86174	5.09293	4.08569	0.260692	2.60714	2.34644	chr1:23382169-23385036_promoter-TSS_Ogfrl1
chr1:23650017-23650322	0.128853	0.111709	0.155353	0.505211	0	2.41044	1.47696	0.225281	1.2958	-0.905883	0.293113	1.199	chr1:23650017-23650322_Intergenic_Gm28822
chr1:23891604-23895614	6.31378	6.53495	5.60998	5.80178	2.73716	4.82088	5.16935	6.06512	4.24246	0.43047	2.82071	2.39025	chr1:23891604-23895614_intron_Smap1
chr1:23895973-23900080	6.41042	7.35415	6.04152	8.14857	1.6423	3.06784	4.43087	6.98866	3.047	0.981101	2.99795	2.01685	chr1:23895973-23900080_intron_Smap1
chr1:23911334-23914473	6.53927	6.98179	3.60765	2.75422	1.09486	3.5061	5.16935	4.97073	3.25677	0.488149	2.57791	2.08976	chr1:23911334-23914473_intron_Smap1
chr1:23917650-23918078	1.41738	1.1357	0.655936	0.91264	0.273716	2.62957	0.738478	1.03041	1.21392	-0.12483	1.02177	1.1466	chr1:23917650-23918078_intron_Smap1
chr1:23918781-23923336	11.4679	12.4555	9.52834	15.2215	3.83202	8.98438	4.43087	12.1683	5.74909	0.964306	3.719	2.75469	chr1:23918781-23923336_intron_Smap1
chr1:24004079-24006786	6.58759	5.69714	4.71238	8.5234	1.6423	5.04002	5.90783	6.38013	4.19671	0.506047	2.88365	2.3776	chr1:24004079-24006786_intron_Sdhaf4
chr1:24033612-24033795	0.386558	0.260653	0.46606	0.472617	0.273716	2.19131	0	0.396472	0.821676	-0.383479	0.481787	0.865266	chr1:24033612-24033795_intron_Sdhaf4
chr1:24037462-24041702	6.15272	5.11998	4.50525	5.65511	0.821148	5.25915	0	5.35826	2.02676	1.07086	2.66863	1.59778	chr1:24037462-24041702_intron_Sdhaf4
chr1:24043861-24052458	14.3188	13.0141	7.04268	9.64791	6.02175	5.25915	5.90783	11.0058	5.72957	0.83515	3.58567	2.75052	chr1:24043861-24052458_intron_Sdhaf4
chr1:24069009-24075346	8.63313	7.31691	6.26592	6.79591	7.11662	4.60175	5.90783	7.25297	5.8754	0.26347	3.04491	2.78144	chr1:24069009-24075346_intron_Fam135a
chr1:24089693-24111293	75.5399	80.8584	57.6879	78.5685	17.5178	43.1688	36.9239	73.1637	32.5369	1.14497	6.21264	5.06768	chr1:24089693-24111293_promoter-TSS_Fam135a
chr1:24119048-24122797	7.26407	7.11212	7.76767	8.67008	2.46344	2.62957	4.43087	7.70348	3.17463	1.05994	3.12159	2.06165	chr1:24119048-24122797_Intergenic_Fam135a
chr1:24676959-24684003	18.2649	17.2404	13.8437	18.4158	15.3281	13.8053	23.6313	16.9412	17.5882	-0.0511141	4.1652	4.21632	chr1:24676959-24684003_intron_Lmbrd1
chr1:24684036-24684490	0.740903	0.893669	0.517844	0.586697	1.09486	3.06784	2.21543	0.684778	2.12604	-0.89178	0.752559	1.64434	chr1:24684036-24684490_intron_Lmbrd1
chr1:24729169-24729399	0.241599	0.0558543	0.034523	0.34224	0	1.97218	0	0.168554	0.657393	-0.504192	0.224724	0.728916	chr1:24729169-24729399_intron_Lmbrd1
chr1:24748168-24748361	0.322132	0.167563	0.258922	0.554103	0	1.97218	0	0.32568	0.657393	-0.322184	0.406732	0.728916	chr1:24748168-24748361_intron_Lmbrd1
chr1:24749452-24753571	8.66534	6.42325	3.91836	6.90999	1.6423	5.25915	0	6.47923	2.30048	1.18021	2.90289	1.72268	chr1:24749452-24753571_intron_Lmbrd1
chr1:25022286-25022406	0.128853	0.223417	0.0690459	0.0162971	0	1.31479	0	0.109403	0.438262	-0.374543	0.149784	0.524327	chr1:25022286-25022406_Intergenic_Gm20172
chr1:25347190-25347310	0.0644263	0.0744724	0.0517844	0.130377	0	1.31479	0	0.0802651	0.438262	-0.412941	0.111385	0.524327	chr1:25347190-25347310_intron_Gm20172
chr1:25658734-25658866	0.0161066	0.0930905	0.155353	0.0325943	0	0.657393	0	0.0742862	0.219131	-0.182475	0.103378	0.285853	chr1:25658734-25658866_intron_Adgrb3
chr1:25865604-25865735	0	0.0558543	0.0863074	0.130377	0	1.31479	0	0.0681347	0.438262	-0.429233	0.0950936	0.524327	chr1:25865604-25865735_Intergenic_Adgrb3
chr1:26281319-26285128	7.18354	8.19197	6.007	6.68183	2.18973	3.5061	0	7.01608	1.89861	1.46754	3.0029	1.53536	chr1:26281319-26285128_Intergenic_4931408C20Rik
chr1:26554373-26554493	0.112746	0.260653	0	0.0651886	0	1.31479	0	0.109647	0.438262	-0.374226	0.150101	0.524327	chr1:26554373-26554493_Intergenic_4931408C20Rik
chr1:26735209-26735343	0.0161066	0.0930905	0.138092	0.0977828	0	0.657393	0	0.0862679	0.219131	-0.166473	0.11938	0.285853	chr1:26735209-26735343_Intergenic_4931408C20Rik
chr1:27607580-27611167	7.50567	8.95531	9.75274	9.38715	4.37946	6.3548	7.38478	8.90022	6.03968	0.49195	3.30746	2.81551	chr1:27607580-27611167_Intergenic_Gm5524
chr1:27773477-27773608	0.0483198	0.0744724	0.172615	0.0488914	0	1.53392	0	0.0860746	0.511306	-0.476673	0.119123	0.595796	chr1:27773477-27773608_Intergenic_Gm5524
chr1:27900439-27900622	0.177172	0.0372362	0.0863074	0.0814857	0.273716	1.53392	0	0.0955504	0.602545	-0.548709	0.131656	0.680364	chr1:27900439-27900622_non-coding_Gm5524
chr1:27994345-27999148	10.131	10.9288	8.75157	11.0006	2.18973	2.19131	2.95391	10.203	2.44498	1.70132	3.48581	1.7845	chr1:27994345-27999148_Intergenic_Gm5524
chr1:28045546-28045905	0.757009	1.15432	1.05295	0.880046	0	2.19131	1.47696	0.961082	1.22276	-0.1807	0.97165	1.15235	chr1:28045546-28045905_Intergenic_Gm5524
chr1:28091882-28096157	8.61702	9.34629	8.38908	7.83892	1.6423	4.38262	2.95391	8.54783	2.99294	1.25772	3.25517	1.99745	chr1:28091882-28096157_Intergenic_Gm5524
chr1:28099973-28103558	8.52038	8.48985	8.18194	10.3324	2.73716	5.69741	2.95391	8.88114	3.79616	1.0428	3.30468	2.26188	chr1:28099973-28103558_Intergenic_Gm5524
chr1:28193889-28194009	0.177172	0.0372362	0.0863074	0.0488914	0.273716	0.657393	0	0.0874019	0.31037	-0.269089	0.120885	0.389974	chr1:28193889-28194009_Intergenic_Gm5524
chr1:28210161-28212620	5.20243	5.26892	3.57313	5.6714	2.18973	4.82088	0	4.92897	2.33687	0.829286	2.56778	1.7385	chr1:28210161-28212620_Intergenic_Gm5524
chr1:28358288-28358641	0.112746	0.0558543	0.12083	0.0162971	0.547432	2.8487	0	0.076432	1.13205	-0.985981	0.106257	1.09224	chr1:28358288-28358641_Intergenic_Gm597
chr1:28376189-28381116	11.178	13.1444	11.6342	13.9829	4.37946	4.38262	1.47696	12.4849	3.41301	1.61151	3.75327	2.14176	chr1:28376189-28381116_Intergenic_Gm597
chr1:28381383-28384038	3.76894	2.43897	5.38558	6.04624	1.36858	0.438262	0	4.40993	0.602281	1.75548	2.43561	0.680127	chr1:28381383-28384038_Intergenic_Gm597
chr1:28432557-28437049	7.23186	8.13611	8.8724	10.6746	1.09486	5.04002	1.47696	8.72875	2.53728	1.45961	3.28225	1.82264	chr1:28432557-28437049_Intergenic_Gm597
chr1:28561556-28569213	26.3665	29.6586	29.2237	32.0565	8.21148	21.4748	11.8157	29.3263	13.834	1.03166	4.9225	3.89084	chr1:28561556-28569213_Intergenic_Gm597
chr1:28573325-28573867	0.595944	0.744724	1.69163	0.928937	1.09486	3.5061	0	0.990307	1.53365	-0.348228	0.992991	1.34122	chr1:28573325-28573867_Intergenic_Gm597
chr1:28578510-28578826	0.66037	0.837815	0.431537	0.717074	0.821148	1.97218	0	0.661699	0.931109	-0.216771	0.732659	0.94943	chr1:28578510-28578826_Intergenic_Gm597
chr1:28596174-28600734	8.14993	7.67066	8.04385	12.5162	1.09486	6.57393	1.47696	9.09516	3.04858	1.31817	3.33559	2.01742	chr1:28596174-28600734_Intergenic_Gm597
chr1:28609068-28614646	10.7914	10.7054	10.1152	12.0273	1.36858	1.31479	2.95391	10.9098	1.87909	2.04847	3.57408	1.52561	chr1:28609068-28614646_Intergenic_Gm597
chr1:28662641-28664365	3.80115	3.09061	3.3142	1.79269	0.547432	0.876524	0	2.99966	0.474652	1.4395	1.99988	0.560375	chr1:28662641-28664365_Intergenic_Gm597
chr1:28731430-28735925	11.1135	12.9023	14.3443	18.2365	1.6423	5.25915	7.38478	14.1492	4.76208	1.39458	3.92117	2.52659	chr1:28731430-28735925_Intergenic_Gm597
chr1:28789816-28791719	3.80115	3.57468	3.10707	6.43737	0	2.62957	0	4.23007	0.876524	1.47877	2.38683	0.908063	chr1:28789816-28791719_Intergenic_Gm597
chr1:28820481-28820601	0.0644263	0.0744724	0.0172615	0	0.273716	1.31479	0	0.0390401	0.529501	-0.55781	0.0552513	0.613061	chr1:28820481-28820601_Intergenic_Gm597
chr1:28842172-28842688	1.48181	1.24741	1.77793	2.2979	1.6423	3.94436	0	1.70126	1.86222	-0.0835003	1.43363	1.51713	chr1:28842172-28842688_Intergenic_Gm597
chr1:29035353-29035652	1.03082	0.577161	0.880335	0.977828	0	1.75305	0.738478	0.866537	0.830509	0.0281189	0.900364	0.872245	chr1:29035353-29035652_Intergenic_Gm597
chr1:29093505-29102724	19.94	23.5705	16.0877	18.0572	6.02175	3.5061	2.21543	19.4139	3.91443	2.05445	4.35148	2.29702	chr1:29093505-29102724_Intergenic_Gm597
chr1:29115719-29115839	0.193279	0.0186181	0.155353	0.0814857	0	0.657393	0	0.112184	0.219131	-0.132458	0.153396	0.285853	chr1:29115719-29115839_Intergenic_Mir6342
chr1:29137267-29137395	0.0483198	0.0558543	0.0690459	0.293349	0	0.876524	0	0.116642	0.292175	-0.210634	0.159167	0.369801	chr1:29137267-29137395_Intergenic_Mir6342
chr1:29146622-29149929	5.26685	5.95779	5.74807	8.47451	2.18973	1.31479	4.43087	6.36181	2.64513	1.01409	2.88006	1.86597	chr1:29146622-29149929_Intergenic_Mir6342
chr1:29178372-29186717	18.0072	19.4001	18.6251	21.0233	4.92689	9.42264	8.86174	19.2639	7.73709	1.21369	4.34084	3.12715	chr1:29178372-29186717_Intergenic_Mir6342
chr1:29207435-29207578	0.0805329	0.0372362	0	0	0	1.31479	0	0.0294423	0.438262	-0.482464	0.0418629	0.524327	chr1:29207435-29207578_Intergenic_Mir6342
chr1:29258618-29265156	22.7103	23.6264	23.631	35.3811	10.4012	13.5861	22.1543	26.3372	15.3806	0.73888	4.77279	4.03391	chr1:29258618-29265156_Intergenic_Mir6342
chr1:29271672-29272528	6.03997	5.99503	6.26592	8.26265	2.46344	5.47828	2.95391	6.64089	3.63188	0.722144	2.93374	2.2116	chr1:29271672-29272528_Intergenic_Mir6342
chr1:29273039-29273590	3.15689	3.51882	3.07254	3.4224	0.821148	2.8487	2.95391	3.29266	2.20792	0.420234	2.10187	1.68164	chr1:29273039-29273590_Intergenic_Mir6342
chr1:29283489-29286466	5.20243	5.38063	4.22906	4.66098	0.547432	5.69741	1.47696	4.86828	2.57393	0.715424	2.55294	1.83751	chr1:29283489-29286466_Intergenic_Mir6342
chr1:29293713-29293896	0.0805329	0.0558543	0.0517844	0.0488914	0	1.31479	0	0.0592658	0.438262	-0.441262	0.0830646	0.524327	chr1:29293713-29293896_Intergenic_Mir6342
chr1:29309189-29309312	0.0644263	0.0186181	0.138092	0.11408	0	0.876524	0	0.0838041	0.292175	-0.253697	0.116104	0.369801	chr1:29309189-29309312_Intergenic_Mir6342
chr1:29312328-29312933	1.33685	0.875051	0.483321	1.01042	0.547432	6.13567	1.47696	0.92641	2.72002	-0.949395	0.945915	1.89531	chr1:29312328-29312933_Intergenic_Mir6342
chr1:29461634-29461754	0.209386	0.130327	0.207138	0.244457	0.547432	0.657393	0	0.197827	0.401608	-0.226664	0.260419	0.487083	chr1:29461634-29461754_Intergenic_Mir6342
chr1:29596175-29596362	0.112746	0.0930905	0.0517844	0.0325943	0	1.53392	0.738478	0.0725538	0.757465	-0.712446	0.10105	0.813496	chr1:29596175-29596362_Intergenic_Mir6342
chr1:29603474-29603669	0.161066	0.0744724	0.034523	0.130377	0	2.19131	0	0.10011	0.730437	-0.653489	0.137647	0.791136	chr1:29603474-29603669_Intergenic_Mir6342
chr1:29637510-29637637	0.0805329	0.0372362	0	0.179269	0	1.09566	0	0.0742594	0.365219	-0.345789	0.103342	0.449132	chr1:29637510-29637637_Intergenic_Mir6342
chr1:29787150-29787295	0.112746	0.167563	0.0517844	0.211863	0	1.09566	0	0.135989	0.365219	-0.265183	0.183949	0.449132	chr1:29787150-29787295_Intergenic_Mir6342
chr1:29818555-29820434	3.64009	3.48159	2.27852	3.4224	1.36858	5.04002	1.47696	3.20565	2.62852	0.212948	2.07233	1.85938	chr1:29818555-29820434_Intergenic_Mir6342
chr1:30016850-30019412	5.99165	4.76623	4.78143	4.33504	0.547432	2.62957	2.95391	4.96859	2.04364	0.971592	2.57739	1.6058	chr1:30016850-30019412_Intergenic_Mir6342
chr1:30048825-30049138	0.209386	0.39098	0.12083	0.0814857	0.547432	2.19131	1.47696	0.20067	1.40523	-1.00234	0.26384	1.26618	chr1:30048825-30049138_Intergenic_Mir6342
chr1:30088503-30088623	0.0966395	0.0186181	0.103569	0.146674	0	0.657393	0	0.0913752	0.219131	-0.159706	0.126147	0.285853	chr1:30088503-30088623_Intergenic_Mir6342
chr1:30116669-30116789	0.128853	0.130327	0.034523	0	0	0.657393	0	0.0734256	0.219131	-0.183631	0.102222	0.285853	chr1:30116669-30116789_Intergenic_Mir6342
chr1:30135827-30138554	5.05747	4.89656	6.30044	6.11143	4.92689	4.16349	5.16935	5.59147	4.75324	0.196226	2.7206	2.52438	chr1:30135827-30138554_Intergenic_Mir6342
chr1:30142048-30148009	21.2607	24.3897	22.25	27.0044	3.28459	7.88872	12.5541	23.7262	7.90915	1.47268	4.62797	3.15529	chr1:30142048-30148009_Intergenic_Phf3
chr1:30481158-30481347	0.0966395	0.167563	0.397014	0.195566	0	0.876524	0	0.214196	0.292175	-0.0898005	0.280001	0.369801	chr1:30481158-30481347_Intergenic_Phf3
chr1:30483484-30483604	0	0	0.0517844	0.0162971	0	0.657393	0	0.0170204	0.219131	-0.261505	0.0243486	0.285853	chr1:30483484-30483604_Intergenic_Phf3
chr1:30500850-30504861	8.95526	8.34091	9.07954	7.90411	1.6423	4.38262	7.38478	8.56996	4.4699	0.806998	3.25851	2.45151	chr1:30500850-30504861_Intergenic_Phf3
chr1:30581131-30585563	8.89083	8.24782	5.40284	6.46996	2.18973	3.06784	0	7.25287	1.75252	1.58414	3.0449	1.46075	chr1:30581131-30585563_Intergenic_Phf3
chr1:30822805-30827627	7.103	6.59081	5.79986	8.26265	1.6423	6.79306	2.95391	6.93908	3.79642	0.727012	2.98897	2.26196	chr1:30822805-30827627_intron_Phf3
chr1:30827638-30831096	5.25075	5.4551	4.38442	3.86242	1.09486	3.72523	4.43087	4.73817	3.08365	0.490731	2.52059	2.02986	chr1:30827638-30831096_intron_Phf3
chr1:30831408-30835001	5.58898	5.67852	3.21064	6.71442	1.6423	8.10785	1.47696	5.29814	3.74237	0.409318	2.65493	2.24561	chr1:30831408-30835001_intron_Phf3
chr1:30835750-30846067	18.136	17.9851	15.1728	17.389	9.30634	14.4627	7.38478	17.1707	10.3846	0.674535	4.18355	3.50901	chr1:30835750-30846067_intron_Phf3
chr1:30859887-30863370	5.8628	6.03227	3.93562	5.29657	2.18973	2.41044	1.47696	5.28181	2.02571	1.05391	2.65118	1.59727	chr1:30859887-30863370_intron_Phf3
chr1:30865840-30876202	33.5983	34.0153	27.7737	37.3856	21.0761	29.3636	32.493	33.1932	27.6442	0.255466	5.09564	4.84017	chr1:30865840-30876202_Intergenic_Phf3
chr1:30903404-30903652	0.950289	1.04261	1.2083	2.65643	1.91601	2.41044	2.21543	1.46441	2.18063	-0.36807	1.30124	1.66931	chr1:30903404-30903652_Intergenic_Phf3
chr1:30944060-30952559	28.6858	32.5444	23.9244	30.6549	19.7076	26.9531	17.7235	28.9524	21.4614	0.415225	4.9046	4.48937	chr1:30944060-30952559_intron_Gm13363
chr1:31018735-31019180	2.07775	2.71824	1.72615	1.56453	0.273716	2.19131	0	2.02167	0.821676	0.730078	1.59534	0.865266	chr1:31018735-31019180_TTS_Ptp4a1
chr1:31047822-31047979	0.144959	0.167563	0.0517844	0.0488914	0.547432	1.75305	0	0.1033	0.766827	-0.679336	0.141824	0.821161	chr1:31047822-31047979_intron_Gm29669
chr1:31050438-31050931	3.01193	2.79272	2.76184	4.5469	2.73716	3.06784	2.95391	3.27835	2.91964	0.126334	2.09705	1.97072	chr1:31050438-31050931_intron_Gm29669
chr1:31092302-31097381	18.6675	19.1208	12.1348	12.1088	3.83202	6.57393	2.95391	15.508	4.45329	1.59796	4.04509	2.44713	chr1:31092302-31097381_intron_Gm29669
chr1:31143173-31143658	0.70869	0.633015	0.535106	0.586697	0.821148	2.41044	0	0.615877	1.0772	-0.36232	0.692317	1.05464	chr1:31143173-31143658_intron_Lgsn
chr1:31147781-31151035	6.05608	6.42325	2.98624	3.11275	3.28459	3.06784	1.47696	4.64458	2.60979	0.644949	2.49687	1.85192	chr1:31147781-31151035_intron_Lgsn
chr1:31613208-31613342	0.0644263	0.0186181	0.0517844	0.0651886	0	1.75305	0	0.0500044	0.58435	-0.593495	0.0703953	0.663891	chr1:31613208-31613342_Intergenic_Gm4850
chr1:32190037-32190157	0	0.0744724	0.0172615	0.0651886	0	1.31479	0	0.0392306	0.438262	-0.468811	0.0555158	0.524327	chr1:32190037-32190157_intron_Khdrbs2
chr1:32295139-32295259	0.0161066	0.0744724	0.0517844	0	0	0.657393	0	0.0355909	0.219131	-0.235399	0.0504541	0.285853	chr1:32295139-32295259_intron_Khdrbs2
chr1:33459015-33463540	9.82502	9.94207	8.78609	14.5208	0	3.94436	2.95391	10.7685	2.29942	1.83464	3.55686	1.72221	chr1:33459015-33463540_intron_Prim2
chr1:33501616-33502011	0.676477	1.21018	0.58689	0.733371	0	2.19131	2.95391	0.801729	1.71507	-0.59161	0.849382	1.44099	chr1:33501616-33502011_intron_Prim2
chr1:33505707-33505829	0.0966395	0.130327	0.034523	0.146674	0	1.75305	0	0.102041	0.58435	-0.523713	0.140178	0.663891	chr1:33505707-33505829_intron_Prim2
chr1:33507878-33508360	0.547624	0.595779	0.655936	0.407428	0	2.19131	0	0.551692	0.730437	-0.157294	0.633842	0.791136	chr1:33507878-33508360_intron_Prim2
chr1:33529095-33535710	23.6767	27.2197	20.4894	30.7527	8.21148	14.6818	16.2465	25.5346	13.0466	0.917655	4.7298	3.81215	chr1:33529095-33535710_intron_Prim2
chr1:33580747-33585271	7.74727	8.2292	7.54327	15.7919	5.47432	3.94436	2.95391	9.82792	4.1242	1.07936	3.43668	2.35733	chr1:33580747-33585271_intron_Prim2
chr1:33588506-33591549	7.36071	6.10674	6.05878	10.805	2.73716	1.97218	4.43087	7.58281	3.04674	1.08469	3.10145	2.01676	chr1:33588506-33591549_intron_Prim2
chr1:33647376-33647510	0.161066	0.0930905	0.103569	0.130377	0.273716	1.09566	0	0.122026	0.456457	-0.376358	0.166106	0.542463	chr1:33647376-33647510_intron_Prim2
chr1:33657930-33658210	3.59177	3.05337	2.27852	3.4224	1.36858	2.19131	1.47696	3.08651	1.67895	0.609203	2.03087	1.42167	chr1:33657930-33658210_intron_Prim2
chr1:33719241-33719367	0.0966395	0.130327	0.034523	0.22816	0	0.657393	0	0.122412	0.219131	-0.119251	0.166603	0.285853	chr1:33719241-33719367_promoter-TSS_Rab23
chr1:33720512-33720897	1.19189	0.986759	0.621413	1.49934	0	2.19131	0	1.07485	0.730437	0.26187	1.05301	0.791136	chr1:33720512-33720897_intron_Rab23
chr1:33755120-33761084	18.5387	20.4427	14.6723	20.6648	4.65317	13.1479	10.3387	18.5796	9.37991	0.915557	4.29128	3.37572	chr1:33755120-33761084_promoter-TSS_Bag2
chr1:33769063-33769281	0.450984	0.502689	0.448798	0.34224	0.547432	1.75305	0.738478	0.436178	1.01299	-0.487103	0.522234	1.00934	chr1:33769063-33769281_intron_Bag2
chr1:33869965-33872471	3.94611	4.61729	4.98857	5.44324	0.547432	3.06784	4.43087	4.7488	2.68205	0.642754	2.52326	1.88051	chr1:33869965-33872471_intron_Gm15455
chr1:33883122-33883514	2.31935	1.84319	1.72615	3.9928	3.55831	2.8487	2.21543	2.47037	2.87415	-0.158789	1.79509	1.95388	chr1:33883122-33883514_intron_Bend6
chr1:33896331-33913290	66.6329	75.1985	48.3494	77.4603	52.8272	74.2854	53.1704	66.9103	60.0944	0.152591	6.08556	5.93297	chr1:33896331-33913290_intron_Bend6
chr1:33925477-33925799	0.579837	0.29789	0.500583	0.847451	0	2.41044	0.738478	0.55644	1.04964	-0.39712	0.63825	1.03537	chr1:33925477-33925799_intron_Dst
chr1:33938103-33938433	0.322132	0.502689	0.172615	0.211863	0	2.19131	0.738478	0.302325	0.976596	-0.601929	0.381089	0.983018	chr1:33938103-33938433_intron_Dst
chr1:33939464-33939974	0.595944	0.428216	0.673198	0.537806	0.547432	2.62957	0	0.558791	1.059	-0.401518	0.640427	1.04195	chr1:33939464-33939974_intron_Dst
chr1:33941695-33941800	0.144959	0.260653	0.189876	0.22816	0	1.09566	0.738478	0.205912	0.611378	-0.41817	0.270125	0.688295	chr1:33941695-33941800_intron_Dst
chr1:33963993-33964402	0.724796	1.30327	0.621413	0.717074	0.547432	3.06784	0.738478	0.841638	1.45125	-0.412527	0.880989	1.29352	chr1:33963993-33964402_intron_Dst
chr1:33967420-33967806	0.483198	0.595779	0.241661	0.374834	0.273716	1.75305	5.90783	0.423868	2.64486	-1.35605	0.509815	1.86586	chr1:33967420-33967806_intron_Dst
chr1:33971737-33972316	1.40127	1.56392	1.03569	1.40155	1.09486	3.28697	1.47696	1.35061	1.95293	-0.329112	1.23303	1.56215	chr1:33971737-33972316_intron_Dst
chr1:33979519-33986321	18.4743	19.7352	13.2913	20.4855	5.47432	10.9566	8.86174	17.9966	8.43087	1.01028	4.24767	3.23739	chr1:33979519-33986321_intron_Dst
chr1:33988721-33989297	1.27242	2.08523	2.34756	3.25943	4.37946	5.25915	1.47696	2.24116	3.70519	-0.537742	1.69651	2.23425	chr1:33988721-33989297_intron_Dst
chr1:33990451-33990935	1.06303	1.71287	1.31187	2.03714	3.01088	3.06784	0	1.53123	2.02624	-0.257687	1.33984	1.59753	chr1:33990451-33990935_intron_Dst
chr1:33995181-33995516	0.434878	0.912287	0.517844	0.961531	0.821148	2.41044	5.90783	0.706635	3.04647	-1.24551	0.771155	2.01666	chr1:33995181-33995516_intron_Dst
chr1:33996119-34000593	6.32989	6.53495	6.97364	9.1427	2.73716	4.60175	4.43087	7.24529	3.92326	0.743957	3.04357	2.29961	chr1:33996119-34000593_intron_Dst
chr1:34003240-34019699	64.1686	70.8977	46.1917	68.3665	29.5613	49.5236	62.0322	62.4061	47.039	0.400415	5.98655	5.58614	chr1:34003240-34019699_promoter-TSS_Dst
chr1:34027020-34032300	9.88944	12.5114	6.47306	10.6257	9.85378	16.654	13.2926	9.8749	13.2668	-0.391658	3.44293	3.83459	chr1:34027020-34032300_intron_Dst
chr1:34032566-34038153	11.8383	11.5805	8.25099	9.79458	5.47432	12.9287	5.90783	10.3661	8.10363	0.320223	3.50666	3.18644	chr1:34032566-34038153_intron_Dst
chr1:34042377-34042850	1.88447	2.02937	1.8815	2.08603	1.36858	3.06784	0.738478	1.97034	1.72496	0.124393	1.57063	1.44624	chr1:34042377-34042850_intron_Dst
chr1:34047701-34057504	19.0219	21.7459	16.3121	21.3818	13.4121	12.9287	10.3387	19.6154	12.2265	0.640294	4.36565	3.72536	chr1:34047701-34057504_intron_Dst
chr1:34057528-34065557	12.2732	11.0778	10.7366	15.303	9.58006	16.8731	22.1543	12.3477	16.2025	-0.366031	3.73852	4.10455	chr1:34057528-34065557_intron_Dst
chr1:34075036-34075148	0.483198	0.260653	0.12083	0.505211	0.273716	1.09566	0.738478	0.342473	0.702617	-0.34286	0.424893	0.767754	chr1:34075036-34075148_intron_Mir6896
chr1:34085763-34085900	0.0483198	0.260653	0.397014	0.0325943	0	1.31479	0	0.184645	0.438262	-0.279871	0.244455	0.524327	chr1:34085763-34085900_intron_Mir6896
chr1:34099858-34107361	10.421	11.8225	7.69862	8.76786	7.11662	16.8731	17.7235	9.67748	13.9044	-0.481166	3.4165	3.89767	chr1:34099858-34107361_intron_Mir6896
chr1:34108002-34114059	18.5387	22.0438	14.7413	22.0174	13.6858	16.4348	25.1083	19.3353	18.4096	0.0672145	4.34592	4.2787	chr1:34108002-34114059_intron_Mir6896
chr1:34137196-34144001	25.1585	24.4642	15.8288	23.3375	16.423	22.7896	26.5852	22.1972	21.9326	0.0165529	4.53588	4.51933	chr1:34137196-34144001_intron_Dst
chr1:34151380-34151494	0.241599	0.260653	0.362491	0.309646	0.547432	0.657393	0	0.293597	0.401608	-0.115695	0.371389	0.487083	chr1:34151380-34151494_intron_Dst
chr1:34159912-34160403	0.724796	0.409598	0.897597	0.374834	0	2.41044	0	0.601706	0.803481	-0.171174	0.67961	0.850784	chr1:34159912-34160403_promoter-TSS_Dst
chr1:34185658-34185837	1.03082	1.07985	0.759505	1.1408	1.09486	2.19131	0.738478	1.00274	1.34155	-0.225486	1.00198	1.22746	chr1:34185658-34185837_intron_Dst
chr1:34190249-34190991	3.33406	3.94704	3.3142	3.04757	0.547432	4.82088	0.738478	3.41072	2.0356	0.539033	2.14101	1.60198	chr1:34190249-34190991_exon_Dst
chr1:34223361-34227531	5.42792	6.10674	4.40168	7.48039	4.37946	7.88872	6.6463	5.85418	6.30483	-0.0918659	2.77698	2.86885	chr1:34223361-34227531_intron_Dst
chr1:34231553-34242514	44.277	47.7182	27.2559	40.8732	28.4665	25.6383	25.1083	40.0311	26.4044	0.582312	5.35865	4.77633	chr1:34231553-34242514_intron_Dst
chr1:34260430-34260859	1.57845	1.09847	0.621413	1.7112	0	2.41044	0	1.25238	0.803481	0.320667	1.17145	0.850784	chr1:34260430-34260859_intron_Dst
chr1:34261170-34261290	0.66037	0.353744	0.293445	0.423726	0	0.657393	0	0.432821	0.219131	0.233005	0.518859	0.285853	chr1:34261170-34261290_intron_Dst
chr1:34281698-34288837	14.1899	14.7269	6.83555	15.0912	5.47432	5.69741	8.12326	12.7109	6.43166	0.883564	3.77725	2.89369	chr1:34281698-34288837_intron_Dst
chr1:34297559-34302774	10.9364	12.2879	8.16468	13.7711	2.73716	6.3548	1.47696	11.29	3.52297	1.44214	3.61942	2.17727	chr1:34297559-34302774_intron_Mir5103
chr1:34314299-34314427	0.144959	0.0372362	0.0172615	0	0	0.657393	0	0.0498642	0.219131	-0.215651	0.0702028	0.285853	chr1:34314299-34314427_Intergenic_Mir5103
chr1:34433605-34434603	2.57705	2.21555	1.24283	3.61797	5.47432	7.0122	4.43087	2.41335	5.63913	-0.959806	1.77119	2.73099	chr1:34433605-34434603_promoter-TSS_Mir5103
chr1:34700882-34701008	0.0483198	0.0930905	0.0863074	0	0	0.876524	0	0.0569294	0.292175	-0.289922	0.079879	0.369801	chr1:34700882-34701008_Intergenic_AA619741
chr1:34741110-34741247	0.0322132	0.0558543	0.034523	0.0162971	0	1.09566	0	0.0347219	0.365219	-0.399889	0.0492431	0.449132	chr1:34741110-34741247_Intergenic_Arhgef4
chr1:34798952-34799072	0.0805329	0.111709	0.12083	0.0488914	0	0.876524	0	0.0904908	0.292175	-0.244824	0.124978	0.369801	chr1:34798952-34799072_Intergenic_Arhgef4
chr1:34819668-34833450	40.7336	42.8216	29.5517	44.8008	36.6779	45.5793	28.0622	39.4769	36.7731	0.0997392	5.33903	5.23929	chr1:34819668-34833450_intron_Fam168b
chr1:34843207-34843888	2.91529	3.51882	2.93445	4.66098	6.29547	4.82088	5.90783	3.50739	5.67473	-0.566417	2.17229	2.73871	chr1:34843207-34843888_promoter-TSS_Fam168b
chr1:34850320-34851420	7.13522	8.30367	5.05761	9.27307	3.28459	12.7096	28.0622	7.44239	14.6855	-0.893703	3.07765	3.97136	chr1:34850320-34851420_intron_Plekhb2
chr1:34851795-34853359	11.935	12.2507	8.1992	14.1133	10.1275	17.0922	17.7235	11.6246	14.9811	-0.340131	3.65816	3.99829	chr1:34851795-34853359_intron_Plekhb2
chr1:35607342-35607462	0.0483198	0.0558543	0.103569	0.0651886	0	0.657393	0	0.0682329	0.219131	-0.190627	0.0952262	0.285853	chr1:35607342-35607462_Intergenic_Hs6st1
chr1:35696509-35696652	0	0.0558543	0	0.0162971	0	0.876524	0	0.0180379	0.292175	-0.34401	0.0257912	0.369801	chr1:35696509-35696652_Intergenic_Hs6st1
chr1:35928744-35931927	7.07079	6.25568	4.59155	7.54558	0.273716	4.16349	10.3387	6.3659	4.9253	0.313974	2.88086	2.56689	chr1:35928744-35931927_Intergenic_Hs6st1
chr1:35935755-35935897	0.193279	0.204799	0.46606	0.472617	0	0.657393	0	0.334189	0.219131	0.13011	0.415963	0.285853	chr1:35935755-35935897_Intergenic_Hs6st1
chr1:35985887-35986352	1.82004	1.00538	1.07021	1.49934	0.821148	3.5061	1.47696	1.34874	1.93473	-0.321341	1.23189	1.55323	chr1:35985887-35986352_Intergenic_Hs6st1
chr1:36074357-36074852	2.30324	3.22093	1.36366	3.17794	1.09486	3.5061	1.47696	2.51644	2.02597	0.216718	1.81412	1.5974	chr1:36074357-36074852_intron_Hs6st1
chr1:36097685-36097968	1.03082	0.875051	0.500583	1.33637	0.547432	1.97218	0	0.935705	0.839871	0.0732549	0.952859	0.879604	chr1:36097685-36097968_intron_Hs6st1
chr1:36104359-36108696	5.55677	6.77699	4.91952	7.79003	2.18973	8.32698	5.90783	6.26083	5.47485	0.165289	2.86013	2.69485	chr1:36104359-36108696_TTS_Mir6897
chr1:36113971-36120744	15.5912	17.9665	12.083	17.8617	6.56918	12.4905	13.2926	15.8756	10.7841	0.518097	4.07687	3.55877	chr1:36113971-36120744_Intergenic_Mir6897
chr1:36124549-36134776	23.4029	27.7037	17.7275	29.1393	10.6749	13.367	11.8157	24.4934	11.9525	0.976888	4.67205	3.69516	chr1:36124549-36134776_Intergenic_Mir6897
chr1:36160677-36161052	2.06164	3.14646	1.60532	2.70533	0.821148	1.75305	0	2.37969	0.858066	0.863088	1.75689	0.893801	chr1:36160677-36161052_intron_Mir6897
chr1:36161395-36161649	0.402665	0.837815	0.966643	0.586697	0.273716	1.75305	0	0.698455	0.675588	0.0195551	0.764223	0.744668	chr1:36161395-36161649_intron_Mir6897
chr1:36173689-36173858	1.57845	1.7501	1.57079	2.31419	2.46344	2.41044	2.21543	1.80338	2.36311	-0.262625	1.48717	1.74979	chr1:36173689-36173858_intron_Mir6897
chr1:36174454-36174929	1.49791	1.78734	1.10473	2.18382	0.273716	3.5061	1.47696	1.64345	1.75226	-0.0581928	1.40242	1.46062	chr1:36174454-36174929_intron_Mir6897
chr1:36185395-36185518	0.306025	0.29789	0.103569	0.602994	0	0.876524	0.738478	0.327619	0.538334	-0.212527	0.408842	0.621369	chr1:36185395-36185518_intron_Mir6897
chr1:36187903-36188023	0.0644263	0.204799	0.0863074	0.293349	0	0.657393	0	0.16222	0.219131	-0.0689697	0.216884	0.285853	chr1:36187903-36188023_intron_Mir6897
chr1:36197481-36202786	8.71366	10.5751	4.00466	8.80046	4.92689	12.2713	5.90783	8.02347	7.70202	0.0523316	3.17368	3.12135	chr1:36197481-36202786_intron_Uggt1
chr1:36228679-36238443	34.1621	35.8771	22.8542	37.4671	16.423	19.2835	17.7235	32.5901	17.81	0.836538	5.06996	4.23343	chr1:36228679-36238443_intron_Uggt1
chr1:36238492-36246071	20.4876	22.3045	16.502	25.2443	12.0435	17.0922	26.5852	21.1346	18.5736	0.177389	4.46823	4.29084	chr1:36238492-36246071_intron_Uggt1
chr1:36261967-36262372	0.692583	1.024	0.397014	1.25488	0	2.62957	0.738478	0.842118	1.12268	-0.204524	0.881366	1.08589	chr1:36261967-36262372_Intergenic_Neurl3
chr1:36308825-36309408	3.39849	2.38312	2.50291	3.09646	2.46344	5.04002	7.38478	2.84524	4.96275	-0.632902	1.94308	2.57598	chr1:36308825-36309408_intron_Arid5a
chr1:36323395-36323811	0.885862	0.614397	0.34523	0.244457	0.821148	2.19131	2.21543	0.522487	1.74263	-0.849131	0.606429	1.45556	chr1:36323395-36323811_non-coding_Arid5a
chr1:36326225-36327105	1.53013	1.58254	1.77793	2.8357	2.18973	9.20351	2.95391	1.93157	4.78238	-0.979988	1.55168	2.53166	chr1:36326225-36327105_Intergenic_Arid5a
chr1:36330242-36336196	8.23046	9.47661	5.4201	7.35001	5.47432	7.0122	10.3387	7.6193	7.6084	0.00182473	3.10757	3.10575	chr1:36330242-36336196_Intergenic_Mir6898
chr1:36362586-36362729	0.306025	0.111709	0.034523	0.45632	0	0.657393	0	0.227144	0.219131	0.00945144	0.295305	0.285853	chr1:36362586-36362729_intron_Kansl3
chr1:36365443-36369542	12.692	12.1576	10.1498	12.6466	7.11662	10.08	13.2926	11.9115	10.1631	0.209919	3.69058	3.48066	chr1:36365443-36369542_intron_Kansl3
chr1:36468449-36480850	37.9954	40.1406	17.0543	26.9881	10.4012	23.6662	21.4159	30.5446	18.4944	0.694333	4.97932	4.28499	chr1:36468449-36480850_intron_Cnnm4
chr1:36487139-36487259	0.467091	0.577161	0.0863074	0.391131	0	1.31479	0	0.380423	0.438262	-0.0592166	0.46511	0.524327	chr1:36487139-36487259_intron_Cnnm4
chr1:36489461-36494966	17.1857	18.767	7.80219	11.6036	3.28459	8.54611	7.38478	13.8396	6.40516	1.00285	3.89138	2.88853	chr1:36489461-36494966_intron_Cnnm3
chr1:36511392-36511902	1.43349	1.39636	2.19221	1.61342	1.09486	3.5061	0	1.65887	1.53365	0.0695922	1.41081	1.34122	chr1:36511392-36511902_promoter-TSS_Cnnm3
chr1:36518027-36518167	0.547624	0.558543	0.414276	0.277051	0.273716	1.09566	0	0.449373	0.456457	-0.0070339	0.535429	0.542463	chr1:36518027-36518167_intron_Cnnm3
chr1:36533127-36537229	12.1122	12.4183	8.59622	13.8689	3.28459	6.57393	2.95391	11.7489	4.27081	1.27427	3.6723	2.39803	chr1:36533127-36537229_intron_Ankrd23
chr1:36545918-36546804	2.07775	3.44435	1.50175	2.36309	0	4.60175	4.43087	2.34673	3.01087	-0.261163	1.74275	2.00392	chr1:36545918-36546804_intron_Ankrd39
chr1:36561979-36562634	2.77033	3.9098	2.24399	2.37938	2.18973	4.82088	6.6463	2.82588	4.55231	-0.537296	1.93579	2.47309	chr1:36561979-36562634_TTS_Sema4c
chr1:36562736-36564260	12.9497	12.2507	11.7033	13.9666	5.47432	14.9009	18.462	12.7176	12.9457	-0.023797	3.77795	3.80175	chr1:36562736-36564260_intron_Sema4c
chr1:36565645-36574694	51.3156	56.3942	46.934	64.6671	39.9625	47.9897	44.3087	54.8277	44.087	0.30827	5.80291	5.49464	chr1:36565645-36574694_intron_Sema4c
chr1:36574958-36581878	17.9911	18.1154	12.739	21.5122	12.5909	12.0522	13.2926	17.5894	12.6453	0.446082	4.21641	3.77033	chr1:36574958-36581878_intron_Fam178b
chr1:36588614-36589095	2.33545	2.30864	2.69279	2.68903	0.547432	2.41044	1.47696	2.50648	1.47828	0.500686	1.81002	1.30934	chr1:36588614-36589095_intron_Fam178b
chr1:36589890-36590654	1.4657	1.3405	1.01843	1.28747	0.547432	3.72523	1.47696	1.27803	1.91654	-0.356473	1.18778	1.54426	chr1:36589890-36590654_intron_Fam178b
chr1:36602795-36606360	9.13243	11.3198	6.97364	12.2717	8.4852	9.42264	11.8157	9.92441	9.90783	0.00219093	3.44948	3.44729	chr1:36602795-36606360_intron_Fam178b
chr1:36611085-36615839	15.3174	15.1365	12.4973	19.2795	10.9486	11.1757	8.86174	15.5577	10.3287	0.547519	4.04943	3.50191	chr1:36611085-36615839_intron_Fam178b
chr1:36646322-36646721	1.20799	1.15432	1.15652	1.58082	0	2.41044	1.47696	1.27491	1.2958	-0.0131844	1.18581	1.199	chr1:36646322-36646721_intron_Fam178b
chr1:36672736-36673254	0.853649	1.45221	1.122	1.46674	0	5.04002	0.738478	1.22365	1.92616	-0.396081	1.15293	1.54901	chr1:36672736-36673254_intron_Fam178b
chr1:36690898-36694364	7.5862	6.08812	4.45346	7.02407	5.47432	5.47828	5.90783	6.28796	5.62014	0.138654	2.86552	2.72686	chr1:36690898-36694364_intron_Cox5b
chr1:36710226-36710367	0.773116	0.726106	0.483321	0.928937	1.09486	1.75305	0	0.72787	0.949304	-0.173965	0.788995	0.962959	chr1:36710226-36710367_promoter-TSS_Actr1b
chr1:36804027-36804469	2.07775	2.81133	2.41661	3.35721	0	3.72523	0	2.66573	1.24174	0.709478	1.8741	1.16462	chr1:36804027-36804469_intron_Zap70
chr1:36838937-36846538	10.1794	9.06702	5.19571	9.53383	4.92689	7.88872	12.5541	8.49398	8.45658	0.0056942	3.24701	3.24132	chr1:36838937-36846538_intron_Zap70
chr1:36857040-36857383	0.354345	0.521307	0.34523	0.0977828	0.273716	1.75305	0	0.329666	0.675588	-0.333604	0.411064	0.744668	chr1:36857040-36857383_intron_Zap70
chr1:36868544-36868703	0.128853	0.29789	0.0517844	0.472617	0	1.09566	0	0.237786	0.365219	-0.14137	0.307762	0.449132	chr1:36868544-36868703_intron_Tmem131
chr1:36882253-36889140	16.0422	18.525	10.6849	19.5566	3.83202	12.7096	10.3387	16.2021	8.96011	0.788355	4.10452	3.31616	chr1:36882253-36889140_intron_Tmem131
chr1:36901831-36906589	10.3243	10.1655	7.14625	12.011	4.37946	8.76524	11.8157	9.91176	8.32012	0.227464	3.44781	3.22035	chr1:36901831-36906589_intron_Tmem131
chr1:36907255-36911162	5.83058	6.57219	4.17728	8.71897	1.09486	3.06784	5.90783	6.32476	3.35684	0.749498	2.87278	2.12328	chr1:36907255-36911162_intron_Tmem131
chr1:36911831-36911969	0.338238	0.204799	0.293445	0.488914	0	1.31479	0	0.331349	0.438262	-0.111438	0.412889	0.524327	chr1:36911831-36911969_intron_Tmem131
chr1:36913717-36913837	0.0966395	0.223417	0.34523	0.162971	0.547432	1.31479	0	0.207064	0.62074	-0.42515	0.271503	0.696652	chr1:36913717-36913837_intron_Tmem131
chr1:36919974-36920459	3.47902	3.05337	2.14042	3.65056	0.547432	3.28697	1.47696	3.08084	1.77045	0.558746	2.02887	1.47012	chr1:36919974-36920459_intron_Tmem131
chr1:36923673-36923865	1.03082	1.32189	0.914858	1.23858	0.273716	1.75305	0.738478	1.12654	0.921748	0.146087	1.08851	0.942419	chr1:36923673-36923865_intron_Tmem131
chr1:36936605-36936844	0.595944	0.670252	0.500583	1.25488	0.547432	1.97218	0.738478	0.755415	1.08603	-0.248948	0.811812	1.06076	chr1:36936605-36936844_intron_Tmem131
chr1:36968406-36972274	7.53788	7.59619	6.33496	12.8096	3.83202	4.82088	2.21543	8.56965	3.62278	1.0497	3.25847	2.20876	chr1:36968406-36972274_Intergenic_Tmem131
chr1:36986539-36993098	20.858	20.815	8.8724	15.1726	6.56918	7.88872	13.2926	16.4295	9.25017	0.765885	4.12346	3.35758	chr1:36986539-36993098_Intergenic_Tmem131
chr1:37000876-37001132	0.338238	0.577161	0.46606	0.554103	0.821148	2.19131	0	0.483891	1.00415	-0.433608	0.569385	1.00299	chr1:37000876-37001132_Intergenic_Tmem131
chr1:37028958-37029297	1.14357	1.69425	1.53627	1.35266	2.18973	3.06784	2.95391	1.43169	2.73716	-0.619984	1.28196	1.90194	chr1:37028958-37029297_Intergenic_Tmem131
chr1:37101454-37101921	0.257705	0.335126	0.189876	0.407428	0	2.8487	0	0.297534	0.949568	-0.587382	0.375772	0.963155	chr1:37101454-37101921_Intergenic_Cnga3
chr1:37111919-37112057	0.0161066	0.186181	0.0863074	0	0	1.31479	0	0.0721488	0.438262	-0.423822	0.100505	0.524327	chr1:37111919-37112057_Intergenic_Cnga3
chr1:37307584-37308134	2.46431	2.90442	1.74341	1.62971	1.6423	3.28697	1.47696	2.18546	2.13541	0.022851	1.6715	1.64865	chr1:37307584-37308134_intron_Inpp4a
chr1:37317470-37317814	0.901969	1.00538	0.517844	0.374834	1.09486	2.62957	0.738478	0.700006	1.48764	-0.549237	0.76554	1.31478	chr1:37317470-37317814_intron_Inpp4a
chr1:37319656-37326989	22.0499	21.9135	16.1395	17.7313	9.85378	11.8331	11.8157	19.4585	11.1675	0.749671	4.35463	3.60496	chr1:37319656-37326989_intron_Inpp4a
chr1:37348293-37352562	9.01969	7.89408	8.49265	9.6805	2.18973	3.5061	6.6463	8.77173	4.11404	0.934149	3.28861	2.35446	chr1:37348293-37352562_intron_Inpp4a
chr1:37400516-37400636	0.225492	0.0558543	0.224399	0.0162971	0.547432	0.657393	0	0.130511	0.401608	-0.310109	0.176975	0.487083	chr1:37400516-37400636_intron_Coa5
chr1:37426928-37432894	15.7522	14.0008	11.2545	22.6693	9.30634	17.9688	22.1543	15.9192	16.4765	-0.0467521	4.08059	4.12734	chr1:37426928-37432894_promoter-TSS_Coa5
chr1:37440367-37440471	0.0966395	0.167563	0.034523	0.244457	0	0.657393	0	0.135796	0.219131	-0.10215	0.183703	0.285853	chr1:37440367-37440471_3'_Unc50
chr1:37445567-37445687	0.144959	0.0930905	0.0172615	0.0977828	0	0.657393	0	0.0882735	0.219131	-0.163812	0.122041	0.285853	chr1:37445567-37445687_intron_Unc50
chr1:37468588-37476452	19.489	16.3095	8.75157	16.3134	13.6858	12.7096	20.6774	15.2159	15.6909	-0.0416591	4.01933	4.06099	chr1:37468588-37476452_intron_4930594C11Rik
chr1:37487135-37487314	0.338238	0.372362	0.224399	0.293349	0	1.97218	1.47696	0.307087	1.14971	-0.717788	0.386355	1.10414	chr1:37487135-37487314_non-coding_4930594C11Rik
chr1:37494264-37506048	33.5822	36.3239	20.8519	31.812	16.423	22.3514	14.7696	30.6425	17.848	0.747455	4.98379	4.23634	chr1:37494264-37506048_intron_4930594C11Rik
chr1:37522210-37526532	9.08411	11.1709	5.5582	14.863	5.47432	6.3548	19.2004	10.169	10.3432	-0.0223205	3.48143	3.50375	chr1:37522210-37526532_intron_Mgat4a
chr1:37526806-37527048	0.595944	0.279272	0.138092	0.179269	0	2.19131	3.69239	0.298144	1.96123	-1.18975	0.37645	1.5662	chr1:37526806-37527048_intron_Mgat4a
chr1:37529935-37530559	1.12746	1.22879	0.46606	0.831154	0.547432	3.06784	1.47696	0.913367	1.69741	-0.49546	0.936114	1.43157	chr1:37529935-37530559_intron_Mgat4a
chr1:37536350-37541999	11.8544	11.2081	6.007	9.84347	6.02175	9.20351	4.43087	9.72825	6.55204	0.506476	3.42334	2.91687	chr1:37536350-37541999_intron_Mgat4a
chr1:37567614-37569830	3.75283	3.96566	3.3142	2.39568	0	1.75305	1.47696	3.35709	1.07667	1.0691	2.12337	1.05427	chr1:37567614-37569830_Intergenic_Mgat4a
chr1:37614788-37617736	5.34739	6.12536	6.88733	11.4243	1.36858	7.23133	1.47696	7.44609	3.35895	0.954302	3.07828	2.12398	chr1:37614788-37617736_intron_Mgat4a
chr1:37628359-37635209	27.8322	32.321	21.8012	34.6477	13.1384	28.487	25.1083	29.1505	22.2446	0.375291	4.91411	4.53882	chr1:37628359-37635209_intron_2010300C02Rik
chr1:37876559-37879112	4.09107	5.15721	2.84814	3.4387	0.547432	0	0	3.88378	0.182477	2.04619	2.288	0.241813	chr1:37876559-37879112_intron_Lipt1
chr1:37949199-37949328	0.144959	0.0186181	0.0172615	0.0814857	0	1.09566	2.21543	0.0655811	1.1037	-0.981286	0.0916404	1.07293	chr1:37949199-37949328_intron_Lyg1
chr1:37950447-37950889	1.15967	1.07985	0.414276	0.928937	0.547432	2.19131	0	0.895684	0.912914	-0.0130537	0.922719	0.935772	chr1:37950447-37950889_exon_Lyg1
chr1:38036533-38040140	6.1044	7.42862	5.36832	9.7131	1.6423	5.47828	12.5541	7.15361	6.55823	0.109389	3.02744	2.91805	chr1:38036533-38040140_intron_Eif5b
chr1:38042869-38042978	0.241599	0.242035	0.207138	0.0814857	0.547432	0.657393	0.738478	0.193064	0.647768	-0.465841	0.254672	0.720513	chr1:38042869-38042978_intron_Eif5b
chr1:38078788-38082850	9.93776	11.3943	8.26825	11.5547	1.09486	4.82088	1.47696	10.2887	2.46423	1.70428	3.49681	1.79254	chr1:38078788-38082850_intron_Rev1
chr1:38102726-38102870	0.128853	0.0558543	0.224399	0.179269	0	1.31479	0	0.147094	0.438262	-0.326343	0.197983	0.524327	chr1:38102726-38102870_intron_Rev1
chr1:38123207-38131516	23.6606	21.6156	13.7747	17.6987	4.92689	11.3948	5.90783	19.1874	7.40984	1.2633	4.33538	3.07208	chr1:38123207-38131516_intron_Rev1
chr1:38285527-38285649	0.0644263	0.0372362	0.155353	0	0	1.31479	0	0.064254	0.438262	-0.434484	0.0898425	0.524327	chr1:38285527-38285649_intron_Gm5099
chr1:38394943-38395415	0.161066	0.316508	0.431537	0.179269	0	2.41044	0.738478	0.272095	1.04964	-0.688164	0.347206	1.03537	chr1:38394943-38395415_intron_Aff3
chr1:38395477-38395798	0.0805329	0.0372362	0.034523	0.260754	0	2.8487	0.738478	0.103262	1.19573	-0.992924	0.141775	1.1347	chr1:38395477-38395798_intron_Aff3
chr1:38406081-38406476	0.193279	0.186181	0.207138	0.260754	0	2.8487	0	0.211838	0.949568	-0.685958	0.277197	0.963155	chr1:38406081-38406476_intron_Aff3
chr1:38971376-38974184	4.91251	5.90194	4.86774	4.85655	1.09486	1.97218	0	5.13468	1.02235	1.60096	2.61699	1.01603	chr1:38971376-38974184_Intergenic_Pdcl3
chr1:38980075-38980217	0.789223	1.04261	0.966643	0.977828	0	0.876524	0	0.944077	0.292175	0.589284	0.959085	0.369801	chr1:38980075-38980217_Intergenic_Pdcl3
chr1:38988071-38988377	2.46431	3.23955	2.22673	3.84613	2.18973	1.53392	1.47696	2.94418	1.73353	0.528957	1.97972	1.45077	chr1:38988071-38988377_intron_Pdcl3
chr1:38988434-38989289	4.13939	3.53744	2.5547	4.98692	1.36858	7.23133	4.43087	3.80461	4.34359	-0.153389	2.26442	2.41781	chr1:38988434-38989289_intron_Pdcl3
chr1:38998166-38998293	0.241599	0.148945	0.172615	0.358537	0	0.657393	0	0.230424	0.219131	0.0133021	0.299155	0.285853	chr1:38998166-38998293_TTS_Pdcl3
chr1:39067044-39067164	0.0644263	0	0.034523	0	0	1.31479	0	0.0247373	0.438262	-0.489073	0.0352541	0.524327	chr1:39067044-39067164_Intergenic_Pdcl3
chr1:39085446-39085663	0.0161066	0.0930905	0.0863074	0.0814857	0	2.19131	0	0.0692475	0.730437	-0.694541	0.0965959	0.791136	chr1:39085446-39085663_Intergenic_Pdcl3
chr1:39103427-39108706	23.0807	25.4696	21.0072	32.5454	5.2006	15.7774	13.2926	25.5257	11.4236	1.09431	4.72932	3.63501	chr1:39103427-39108706_Intergenic_Mir6349
chr1:39122759-39122883	0.0483198	0.0744724	0.12083	0.407428	0.273716	1.31479	0	0.162763	0.529501	-0.395504	0.217557	0.613061	chr1:39122759-39122883_Intergenic_Mir6349
chr1:39158219-39160130	3.78505	2.88581	2.86541	3.9602	2.18973	2.19131	0	3.37412	1.46035	0.83013	2.12899	1.29886	chr1:39158219-39160130_Intergenic_Mir6349
chr1:39192432-39192645	0.70869	0.539925	0.414276	0.749668	0.821148	1.53392	0	0.60314	0.785022	-0.155042	0.6809	0.835942	chr1:39192432-39192645_Intergenic_Npas2
chr1:39194523-39194789	0.934182	0.744724	0.828551	0.765966	1.09486	1.31479	0	0.818356	0.803217	0.0120615	0.862634	0.850573	chr1:39194523-39194789_5'_Npas2
chr1:39196965-39197774	2.06164	2.45759	2.74458	2.70533	1.6423	6.3548	1.47696	2.49228	3.15802	-0.251725	1.80417	2.0559	chr1:39196965-39197774_intron_Npas2
chr1:39234341-39240308	13.5456	14.429	11.6515	21.8871	6.8429	11.8331	7.38478	15.3783	8.68692	0.757676	4.03371	3.27604	chr1:39234341-39240308_intron_Npas2
chr1:39246942-39254092	12.547	12.8651	9.85631	10.7724	4.92689	13.8053	8.86174	11.5102	9.19796	0.294825	3.64503	3.35021	chr1:39246942-39254092_intron_Npas2
chr1:39281205-39281907	7.63452	7.76375	9.30394	9.01232	4.92689	5.91654	7.38478	8.42863	6.07607	0.4141	3.23705	2.82295	chr1:39281205-39281907_intron_Rpl31
chr1:39282487-39283267	3.97833	4.95242	4.93678	4.66098	3.83202	5.25915	0.738478	4.63213	3.27655	0.397233	2.49368	2.09645	chr1:39282487-39283267_intron_Rpl31
chr1:39283348-39284151	4.38099	4.9338	4.76417	5.101	3.83202	5.91654	0.738478	4.79499	3.49568	0.366267	2.53481	2.16854	chr1:39283348-39284151_intron_Rpl31
chr1:39288666-39288801	0.0483198	0.167563	0.241661	0.277051	0	1.31479	2.95391	0.183649	1.4229	-1.03349	0.243241	1.27673	chr1:39288666-39288801_intron_Rpl31
chr1:39305562-39315253	28.7341	24.6504	25.4779	27.1999	15.8755	20.1601	16.2465	26.5156	17.4274	0.578399	4.78218	4.20378	chr1:39305562-39315253_intron_Rpl31
chr1:39317501-39320662	7.3446	7.16797	5.28201	7.21963	3.28459	9.20351	4.43087	6.75355	5.63966	0.223749	2.95486	2.73111	chr1:39317501-39320662_intron_Rpl31
chr1:39368366-39368839	4.02665	3.96566	2.38208	3.68315	2.46344	5.69741	3.69239	3.51438	3.95108	-0.133214	2.17453	2.30774	chr1:39368366-39368839_intron_Rpl31
chr1:39374748-39375161	0.982502	1.41498	0.276184	0.945234	0.547432	2.62957	1.47696	0.904724	1.55132	-0.421662	0.929582	1.35124	chr1:39374748-39375161_intron_Rpl31
chr1:39408385-39408530	0.112746	0.0558543	0.138092	0.244457	0.273716	1.31479	0	0.137787	0.529501	-0.42683	0.186231	0.613061	chr1:39408385-39408530_intron_Rpl31
chr1:39417075-39419868	5.31517	4.13322	6.5421	6.53515	3.28459	2.8487	1.47696	5.63141	2.53675	0.906891	2.72932	1.82242	chr1:39417075-39419868_intron_Rpl31
chr1:39503003-39503822	0.628157	1.1357	1.05295	2.99867	5.47432	4.60175	0.738478	1.45387	3.60485	-0.908095	1.29506	2.20315	chr1:39503003-39503822_Intergenic_Tbc1d8
chr1:39528700-39529018	0.386558	0.186181	0.0517844	0.358537	0	3.06784	0	0.245765	1.02261	-0.699187	0.317032	1.01622	chr1:39528700-39529018_Intergenic_Cnot11
chr1:39534967-39538863	9.64784	9.38352	8.88966	12.8258	3.28459	2.8487	8.86174	10.1867	4.99835	0.899151	3.48372	2.58456	chr1:39534967-39538863_intron_Cnot11
chr1:39552503-39558138	17.3307	17.7431	10.1843	22.0989	9.85378	16.4348	17.7235	16.8392	14.6707	0.186984	4.15698	3.97	chr1:39552503-39558138_intron_Snord89
chr1:39574414-39578730	12.2893	13.1258	9.90809	16.1668	13.1384	6.13567	11.0772	12.8725	10.1171	0.31945	3.79415	3.4747	chr1:39574414-39578730_intron_Rnf149
chr1:39622263-39622384	0.0322132	0	0.0690459	0.11408	0	0.657393	0	0.0538348	0.219131	-0.210205	0.0756487	0.285853	chr1:39622263-39622384_3'_Creg2
chr1:39667520-39667792	0.0966395	0.111709	0.103569	0	0	2.41044	0	0.0779793	0.803481	-0.742455	0.108329	0.850784	chr1:39667520-39667792_intron_Creg2
chr1:39695880-39696036	0.70869	1.09847	1.31187	2.00455	0	2.19131	0.738478	1.28089	0.976596	0.206581	1.1896	0.983018	chr1:39695880-39696036_exon_Rfx8
chr1:39696431-39697335	2.10996	2.49483	3.38325	3.66686	0.547432	5.47828	8.12326	2.91372	4.71632	-0.546546	1.96854	2.51509	chr1:39696431-39697335_intron_Rfx8
chr1:39698765-39699782	3.23742	2.62515	3.88383	4.64468	0.547432	5.91654	5.16935	3.59777	3.87777	-0.0852873	2.20094	2.28622	chr1:39698765-39699782_intron_Rfx8
chr1:39709569-39709977	1.61066	1.37774	1.86424	3.14535	0	3.06784	1.47696	1.9995	1.51493	0.254202	1.58472	1.33052	chr1:39709569-39709977_intron_Rfx8
chr1:39758231-39758327	0.595944	0.242035	0.759505	0.488914	0.821148	0.876524	0.738478	0.5216	0.81205	-0.252034	0.605589	0.857623	chr1:39758231-39758327_Intergenic_Rfx8
chr1:39848910-39849030	0	0.0558543	0	0	0	0.657393	0	0.0139636	0.219131	-0.265847	0.0200058	0.285853	chr1:39848910-39849030_Intergenic_1700066B17Rik
chr1:39868083-39868438	3.07636	2.62515	2.98624	3.27573	0.547432	1.97218	0.738478	2.99087	1.08603	0.935943	1.9967	1.06076	chr1:39868083-39868438_Intergenic_1700066B17Rik
chr1:39899107-39912281	42.5697	49.8593	40.202	51.7108	20.8024	36.1566	32.493	46.0854	29.8174	0.611538	5.55721	4.94567	chr1:39899107-39912281_intron_Map4k4
chr1:39912454-39912593	0.0644263	0.29789	0.327968	0.22816	0	1.31479	0	0.229611	0.438262	-0.226125	0.298202	0.524327	chr1:39912454-39912593_intron_Map4k4
chr1:39913354-39913741	1.35295	1.61977	0.93212	1.87417	1.09486	1.97218	2.21543	1.44475	1.76083	-0.17541	1.28969	1.4651	chr1:39913354-39913741_intron_Map4k4
chr1:39918361-39919034	3.26964	3.20231	3.24516	3.56907	3.83202	8.10785	0	3.32155	3.97996	-0.204586	2.11155	2.31613	chr1:39918361-39919034_intron_Map4k4
chr1:39921496-39928195	16.8797	16.1419	13.4812	13.8037	16.423	17.9688	16.2465	15.0766	16.8794	-0.153335	4.00689	4.16023	chr1:39921496-39928195_intron_Map4k4
chr1:39931150-39931715	1.86836	1.97352	2.01959	1.58082	0.273716	4.16349	2.95391	1.86057	2.46371	-0.276012	1.5163	1.79232	chr1:39931150-39931715_intron_Map4k4
chr1:39933870-39934354	0.579837	1.06123	1.3464	0.91264	0	2.19131	0	0.975026	0.730437	0.190735	0.981872	0.791136	chr1:39933870-39934354_intron_Map4k4
chr1:39936422-39936799	1.36906	1.60116	1.62258	2.2979	1.36858	2.62957	0	1.72267	1.33272	0.223012	1.44502	1.22201	chr1:39936422-39936799_intron_Map4k4
chr1:39937142-39938415	6.08829	7.16797	3.38325	6.2907	0.821148	6.3548	3.69239	5.73255	3.62278	0.542392	2.75115	2.20876	chr1:39937142-39938415_intron_Map4k4
chr1:39956690-39957208	1.07914	1.21018	0.707721	0.619291	0	2.62957	0	0.904082	0.876524	0.0210329	0.929096	0.908063	chr1:39956690-39957208_intron_Map4k4
chr1:39960590-39961063	1.04693	1.11709	0.759505	1.64601	0	2.8487	0	1.14238	0.949568	0.136062	1.09922	0.963155	chr1:39960590-39961063_intron_Map4k4
chr1:39961236-39961541	0.837542	1.024	0.552367	0.619291	1.09486	1.75305	0	0.758299	0.949304	-0.148779	0.814181	0.962959	chr1:39961236-39961541_intron_Map4k4
chr1:39967258-39973735	10.8558	11.0405	8.49265	10.1042	3.83202	8.32698	13.2926	10.1233	8.48387	0.230038	3.47551	3.24548	chr1:39967258-39973735_intron_Map4k4
chr1:40050729-40050860	0.0322132	0	0.189876	0.11408	0.273716	1.09566	0	0.0840424	0.456457	-0.426042	0.116421	0.542463	chr1:40050729-40050860_Intergenic_Il1r2
chr1:40146437-40146557	0	0	0	0	0	0.657393	0	0	0.219131	-0.285853	0	0.285853	chr1:40146437-40146557_Intergenic_Il1r2
chr1:40172490-40172971	0.257705	0.409598	0.448798	0.0977828	0	2.62957	0	0.303471	0.876524	-0.525704	0.382359	0.908063	chr1:40172490-40172971_Intergenic_Il1r1
chr1:40231910-40232030	0.0322132	0	0.0172615	0.146674	0	1.09566	0	0.0490372	0.365219	-0.380066	0.0690659	0.449132	chr1:40231910-40232030_intron_Il1r1
chr1:40265085-40268202	4.97693	3.89118	4.12549	4.28615	2.18973	3.5061	4.43087	4.31994	3.37557	0.281941	2.41141	2.12947	chr1:40265085-40268202_promoter-TSS_Il1r1
chr1:40390313-40394950	13.6101	16.5515	10.9093	14.2274	11.7698	19.7218	13.2926	13.8246	14.9281	-0.103582	3.88992	3.9935	chr1:40390313-40394950_Intergenic_Il1rl1
chr1:40398440-40403041	12.1444	12.9396	13.0497	14.5533	7.11662	5.25915	1.47696	13.1717	4.61757	1.335	3.82495	2.48995	chr1:40398440-40403041_Intergenic_Il1rl1
chr1:40415139-40421050	9.93776	11.0405	4.28085	9.33826	4.37946	10.08	14.7696	8.64935	9.74302	-0.154895	3.27043	3.42533	chr1:40415139-40421050_Intergenic_Il1rl1
chr1:40433532-40434432	6.81309	8.06164	6.90459	8.71897	4.92689	5.91654	10.3387	7.62457	7.06071	0.0975462	3.10845	3.01091	chr1:40433532-40434432_intron_Il1rl1
chr1:40436149-40437660	14.0288	13.0885	10.8575	15.466	2.18973	12.0522	7.38478	13.3602	7.20891	0.806814	3.844	3.03719	chr1:40436149-40437660_intron_Il1rl1
chr1:40440843-40441245	2.88308	3.48159	2.34756	3.17794	0.547432	2.8487	2.21543	2.97254	1.87052	0.468748	1.99006	1.52131	chr1:40440843-40441245_intron_Il1rl1
chr1:40445766-40445904	1.17578	1.71287	0.914858	0.68448	0	1.75305	0	1.122	0.58435	0.421531	1.08542	0.663891	chr1:40445766-40445904_intron_Il1rl1
chr1:40458093-40463282	7.02247	6.87008	4.91952	5.85067	4.92689	3.28697	5.90783	6.16569	4.70723	0.328315	2.8411	2.51279	chr1:40458093-40463282_intron_Il18r1
chr1:40463306-40471081	29.2012	30.0496	19.0567	22.5226	21.8973	20.3792	23.6313	25.2075	21.9693	0.190278	4.71191	4.52163	chr1:40463306-40471081_intron_Il18r1
chr1:40511877-40519358	38.076	44.5531	32.9522	42.8452	39.9625	20.5983	23.6313	39.6066	28.0641	0.482479	5.34364	4.86116	chr1:40511877-40519358_intron_Il18rap
chr1:40529021-40529332	1.20799	0.837815	0.81129	1.20599	0.547432	3.28697	1.47696	1.01577	1.77045	-0.458789	1.01133	1.47012	chr1:40529021-40529332_intron_Il18rap
chr1:40530150-40530634	1.65898	2.08523	1.07021	2.46087	2.18973	3.06784	0	1.81882	1.75252	0.0343384	1.49509	1.46075	chr1:40530150-40530634_intron_Il18rap
chr1:40534628-40534956	0.483198	0.744724	0.397014	0.521508	0	2.19131	0	0.536611	0.730437	-0.171384	0.619752	0.791136	chr1:40534628-40534956_intron_Il18rap
chr1:40536189-40536368	0.193279	0.335126	0.258922	0.309646	0.273716	1.31479	0	0.274243	0.529501	-0.26342	0.349641	0.613061	chr1:40536189-40536368_intron_Il18rap
chr1:40537119-40545101	21.2607	24.1849	14.2062	21.5937	13.1384	20.3792	14.7696	20.3114	16.0957	0.31799	4.41355	4.09556	chr1:40537119-40545101_intron_Il18rap
chr1:40789050-40791592	6.97415	5.56681	5.76533	5.45954	2.18973	1.31479	1.47696	5.94146	1.66049	1.38355	2.79524	1.41169	chr1:40789050-40791592_intron_Mfsd9
chr1:40855854-40855995	0.0966395	0.0744724	0.103569	0.11408	0	1.31479	0	0.0971902	0.438262	-0.390513	0.133814	0.524327	chr1:40855854-40855995_TTS_Tmem182
chr1:41406200-41406320	0.0966395	0.0186181	0.034523	0	0	1.31479	0	0.0374451	0.438262	-0.471292	0.0530351	0.524327	chr1:41406200-41406320_Intergenic_4930448I06Rik
chr1:42055186-42055306	0.0644263	0.0372362	0.0172615	0	0.273716	0.657393	0	0.029731	0.31037	-0.347706	0.0422675	0.389974	chr1:42055186-42055306_Intergenic_Pantr1
chr1:42136689-42136822	0	0.0372362	0	0.0977828	0	1.09566	0	0.0337548	0.365219	-0.401238	0.047894	0.449132	chr1:42136689-42136822_Intergenic_Pantr1
chr1:42670939-42671130	0.0644263	0.0186181	0.0690459	0	0	1.31479	0.738478	0.0380226	0.684422	-0.698415	0.0538378	0.752253	chr1:42670939-42671130_intron_Pantr1
chr1:42851161-42851962	3.4307	4.15184	3.97014	4.93803	4.65317	5.91654	5.16935	4.12268	5.24635	-0.286116	2.3569	2.64301	chr1:42851161-42851962_intron_Mrps9
chr1:42854844-42854964	0.0322132	0.0372362	0.138092	0.11408	0	0.876524	0	0.0804053	0.292175	-0.258229	0.111573	0.369801	chr1:42854844-42854964_intron_Mrps9
chr1:42858026-42863208	12.8369	12.921	5.76533	7.54558	3.28459	8.10785	5.90783	9.76721	5.76676	0.670108	3.42857	2.75846	chr1:42858026-42863208_intron_Mrps9
chr1:43092637-43093373	4.67091	5.84608	4.26359	5.91586	1.91601	7.88872	8.12326	5.17411	5.976	-0.176168	2.62623	2.8024	chr1:43092637-43093373_promoter-TSS_Tgfbrap1
chr1:43096653-43101797	17.073	22.5093	17.9519	25.3746	15.0544	20.5983	25.8467	20.7272	20.4998	0.0151789	4.44143	4.42625	chr1:43096653-43101797_promoter-TSS_AI597479
chr1:43115254-43118980	6.21714	7.0935	4.24632	6.79591	1.36858	4.38262	1.47696	6.08822	2.40939	1.05591	2.82542	1.76951	chr1:43115254-43118980_Intergenic_AI597479
chr1:43121849-43132444	30.0388	33.7732	27.0315	40.6451	20.8024	31.9931	28.0622	32.8721	26.9526	0.277118	5.08203	4.80491	chr1:43121849-43132444_intron_AI597479
chr1:43138504-43138999	1.12746	1.07985	1.05295	1.7112	0.547432	3.94436	1.47696	1.24287	1.98958	-0.414601	1.16534	1.57994	chr1:43138504-43138999_intron_Fhl2
chr1:43141832-43142757	7.47346	7.48448	5.16118	7.953	1.6423	9.64177	11.8157	7.01803	7.69991	-0.117752	3.00325	3.121	chr1:43141832-43142757_intron_Fhl2
chr1:43143812-43145077	6.68423	6.55357	4.59155	8.0019	3.83202	7.66959	17.7235	6.45781	9.7417	-0.526397	2.89875	3.42515	chr1:43143812-43145077_intron_Fhl2
chr1:43145756-43146197	2.41599	2.40174	1.62258	3.87872	0	3.72523	3.69239	2.57976	2.47254	0.0438697	1.83986	1.79599	chr1:43145756-43146197_intron_Fhl2
chr1:43146457-43146743	2.15828	2.51344	1.96781	2.77051	1.09486	4.16349	3.69239	2.35251	2.98358	-0.248824	1.74524	1.99407	chr1:43146457-43146743_intron_Fhl2
chr1:43148905-43149313	0.821436	0.670252	0.983904	1.09191	0	2.8487	0	0.891875	0.949568	-0.0433378	0.919817	0.963155	chr1:43148905-43149313_intron_Fhl2
chr1:43153449-43153571	0.386558	0.558543	0.569629	1.62971	0	1.53392	0	0.786111	0.511306	0.241026	0.836822	0.595796	chr1:43153449-43153571_intron_Fhl2
chr1:43158229-43158801	2.89919	2.08523	1.58806	4.02539	2.73716	5.04002	4.43087	2.64947	4.06935	-0.474115	1.86769	2.3418	chr1:43158229-43158801_intron_Fhl2
chr1:43161009-43161227	0.821436	0.29789	0.863074	0.831154	0.547432	2.19131	0.738478	0.703388	1.15907	-0.342005	0.768407	1.11041	chr1:43161009-43161227_intron_Fhl2
chr1:43162448-43162774	0.982502	1.30327	0.983904	1.80898	1.09486	2.62957	8.12326	1.26966	3.94923	-1.12473	1.18248	2.3072	chr1:43162448-43162774_intron_Fhl2
chr1:43163101-43163678	2.52873	2.45759	2.00233	3.58537	3.83202	5.69741	7.38478	2.64351	5.63807	-0.865437	1.86533	2.73076	chr1:43163101-43163678_intron_Fhl2
chr1:43202159-43202345	0.467091	0.39098	0.431537	0.700777	0	1.31479	0	0.497596	0.438262	0.058322	0.582649	0.524327	chr1:43202159-43202345_Intergenic_Fhl2
chr1:43236701-43237147	0.273812	0.130327	0.189876	0.472617	0.821148	2.8487	1.47696	0.266658	1.7156	-1.10025	0.341027	1.44127	chr1:43236701-43237147_Intergenic_Fhl2
chr1:43310676-43311126	0.805329	0.39098	0.500583	0.749668	0	2.8487	0	0.61164	0.949568	-0.274625	0.68853	0.963155	chr1:43310676-43311126_Intergenic_Fhl2
chr1:43361127-43361640	4.07497	4.56144	2.96897	4.97063	0	3.06784	2.95391	4.144	2.00725	0.774446	2.36289	1.58844	chr1:43361127-43361640_Intergenic_Nck2
chr1:43447139-43447616	1.77172	2.3645	1.31187	2.68903	0.821148	2.62957	0.738478	2.03428	1.3964	0.340486	1.60135	1.26087	chr1:43447139-43447616_intron_Nck2
chr1:43449131-43449632	1.38517	1.11709	0.483321	0.668183	1.09486	2.62957	1.47696	0.913439	1.7338	-0.514739	0.936168	1.45091	chr1:43449131-43449632_intron_Nck2
chr1:43470483-43481094	44.4864	47.7182	26.7726	43.4482	14.2332	22.7896	13.2926	40.6063	16.7718	1.22721	5.37873	4.15152	chr1:43470483-43481094_intron_Nck2
chr1:43495526-43501887	10.8719	11.4129	9.18311	13.0377	6.56918	7.88872	4.43087	11.1264	6.29626	0.732925	3.60008	2.86716	chr1:43495526-43501887_intron_Nck2
chr1:43501915-43506152	10.4693	10.2213	11.8241	15.5475	4.37946	7.45046	7.38478	12.0156	6.4049	0.813684	3.70216	2.88848	chr1:43501915-43506152_intron_Nck2
chr1:43512468-43512605	0.112746	0.204799	0.0690459	0.146674	0.273716	1.09566	0	0.133316	0.456457	-0.361913	0.180551	0.542463	chr1:43512468-43512605_intron_Nck2
chr1:43521931-43522116	0.644263	0.484071	0.241661	0.45632	0	1.53392	0	0.456579	0.511306	-0.0532121	0.542584	0.595796	chr1:43521931-43522116_intron_Nck2
chr1:43766609-43770938	7.98887	9.5697	6.57662	11.3102	5.74804	8.54611	9.60022	8.86135	7.96479	0.137516	3.30179	3.16427	chr1:43766609-43770938_intron_1500015O10Rik
chr1:43779722-43782961	6.50706	5.69714	4.28085	8.09968	3.28459	3.06784	4.43087	6.14618	3.59443	0.637286	2.83717	2.19989	chr1:43779722-43782961_intron_Uxs1
chr1:43798679-43798799	0.0644263	0.186181	0.103569	0.260754	0	1.31479	0	0.153733	0.438262	-0.318018	0.206309	0.524327	chr1:43798679-43798799_intron_Uxs1
chr1:43811771-43815117	5.05747	5.02689	5.6445	5.31287	6.8429	8.76524	8.12326	5.26043	7.91047	-0.509239	2.64626	3.1555	chr1:43811771-43815117_intron_Uxs1
chr1:43843571-43843726	0.225492	0.167563	0.207138	0.619291	1.09486	1.53392	2.95391	0.304871	1.8609	-1.13256	0.383907	1.51647	chr1:43843571-43843726_Intergenic_Uxs1
chr1:43934009-43935613	10.6142	11.4315	9.66643	15.7919	6.56918	11.6139	23.6313	11.876	13.9381	-0.214313	3.68662	3.90093	chr1:43934009-43935613_intron_Tpp2
chr1:44008347-44008467	0.0644263	0.409598	0.207138	0.130377	0	0.657393	0	0.202885	0.219131	-0.0193547	0.266499	0.285853	chr1:44008347-44008467_Intergenic_Mettl21c
chr1:44035524-44035644	0.128853	0.0744724	0.0863074	0	0.547432	1.31479	0	0.0724081	0.62074	-0.595798	0.100854	0.696652	chr1:44035524-44035644_Intergenic_Mettl21c
chr1:44102438-44102763	0.547624	0.837815	1.15652	1.33637	0	1.53392	0	0.969581	0.511306	0.382093	0.977889	0.595796	chr1:44102438-44102763_promoter-TSS_Tex30
chr1:44116787-44122597	12.8208	14.8759	10.6158	17.6335	14.7807	17.9688	17.7235	13.9865	16.8243	-0.250181	3.90559	4.15577	chr1:44116787-44122597_promoter-TSS_Bivm
chr1:44141748-44141887	0.193279	0.0744724	0.034523	0.162971	0	1.31479	0	0.116311	0.438262	-0.365587	0.15874	0.524327	chr1:44141748-44141887_exon_Ercc5
chr1:44147356-44147777	2.2066	2.27141	1.63984	2.34679	1.6423	2.62957	2.95391	2.11616	2.40859	-0.129408	1.63977	1.76918	chr1:44147356-44147777_promoter-TSS_Ercc5
chr1:44148115-44148341	1.965	1.63839	2.07138	3.4061	2.18973	3.94436	2.95391	2.27022	3.02933	-0.301154	1.70939	2.01054	chr1:44148115-44148341_intron_Ercc5
chr1:44159225-44159346	0.0483198	0.0372362	0.189876	0.22816	0	1.09566	0	0.125898	0.365219	-0.278056	0.171076	0.449132	chr1:44159225-44159346_intron_Ercc5
chr1:44465481-44465819	0.322132	0.614397	0.327968	0.700777	1.6423	2.19131	0	0.491319	1.27787	-0.611096	0.576588	1.18768	chr1:44465481-44465819_Intergenic_Gulp1
chr1:44550657-44550777	0	0.130327	0.172615	0.0162971	0	0.657393	0	0.0798097	0.219131	-0.175076	0.110777	0.285853	chr1:44550657-44550777_promoter-TSS_Gulp1
chr1:44676517-44680888	10.0827	10.724	8.95871	10.7561	1.36858	1.31479	1.47696	10.1304	1.38677	2.22137	3.47643	1.25506	chr1:44676517-44680888_intron_4930521E06Rik
chr1:44787877-44788024	0.177172	0.0930905	0.138092	0.0488914	0	1.75305	0	0.114312	0.58435	-0.507738	0.156153	0.663891	chr1:44787877-44788024_intron_4930521E06Rik
chr1:44858282-44858402	0.0322132	0	0.034523	0.130377	0	1.31479	0	0.0492783	0.438262	-0.454929	0.0693974	0.524327	chr1:44858282-44858402_Intergenic_4930521E06Rik
chr1:45018913-45019033	0.273812	0.148945	0.207138	0.0325943	0	1.31479	0	0.165622	0.438262	-0.303226	0.2211	0.524327	chr1:45018913-45019033_Intergenic_4930521E06Rik
chr1:45020161-45020654	1.2241	1.63839	1.74341	2.18382	1.6423	2.62957	0	1.69743	1.42396	0.154222	1.43159	1.27736	chr1:45020161-45020654_Intergenic_4930521E06Rik
chr1:45020752-45020945	1.25631	1.9549	0.966643	2.21641	0.273716	1.53392	0	1.59857	0.602545	0.697352	1.37772	0.680364	chr1:45020752-45020945_Intergenic_4930521E06Rik
chr1:45021912-45022291	1.24021	1.82457	2.20947	1.87417	0	2.41044	0	1.78711	0.803481	0.627984	1.47877	0.850784	chr1:45021912-45022291_Intergenic_4930521E06Rik
chr1:45091854-45091974	0.0483198	0	0.138092	0.0977828	0	0.657393	0	0.0710486	0.219131	-0.186829	0.099024	0.285853	chr1:45091854-45091974_Intergenic_Col3a1
chr1:45298050-45301774	7.00636	8.11749	4.55703	7.35001	3.55831	8.76524	4.43087	6.75772	5.58481	0.236492	2.95563	2.71914	chr1:45298050-45301774_Intergenic_Col3a1
chr1:45307794-45319335	38.8652	42.17	29.638	34.387	8.21148	17.9688	14.7696	36.265	13.6499	1.34693	5.21975	3.87282	chr1:45307794-45319335_intron_Col3a1
chr1:45319459-45326295	9.7767	10.7426	7.35339	10.5605	3.28459	6.57393	1.47696	9.60832	3.77849	1.15057	3.40712	2.25656	chr1:45319459-45326295_intron_Col3a1
chr1:45326375-45346320	34.6292	38.7815	21.9221	33.8981	6.56918	17.0922	5.90783	32.3077	9.85641	1.61731	5.05778	3.44048	chr1:45326375-45346320_intron_Col3a1
chr1:45346440-45361798	52.9907	55.0723	42.8775	66.5249	19.1601	31.1166	26.5852	54.3664	25.6207	1.05646	5.79094	4.73447	chr1:45346440-45361798_Intergenic_Col3a1
chr1:45371365-45374038	3.6723	2.99751	1.96781	2.64014	0	0.876524	0	2.81944	0.292175	1.56356	1.93336	0.369801	chr1:45371365-45374038_Intergenic_Col3a1
chr1:45384631-45392300	13.1269	15.0807	8.57896	13.054	0.547432	5.69741	5.90783	12.4601	4.05089	1.41408	3.75062	2.33654	chr1:45384631-45392300_intron_Col3a1
chr1:45403033-45406688	5.34739	5.39925	2.20947	4.85655	0.547432	2.8487	2.95391	4.45316	2.11668	0.807082	2.44709	1.64001	chr1:45403033-45406688_intron_Col3a1
chr1:45414549-45414674	0.322132	0.279272	0.0172615	0.162971	0.547432	0.876524	0	0.195409	0.474652	-0.30287	0.257504	0.560375	chr1:45414549-45414674_intron_Col5a2
chr1:45416511-45425136	14.8825	16.8121	10.564	16.9164	2.18973	2.19131	8.86174	14.7938	4.41426	1.54452	3.98128	2.43676	chr1:45416511-45425136_intron_Col5a2
chr1:45428340-45431548	5.31517	5.99503	4.00466	4.80766	1.6423	0.876524	1.47696	5.03063	1.33193	1.37079	2.59231	1.22152	chr1:45428340-45431548_exon_Col5a2
chr1:45431605-45437217	9.45457	8.45262	6.16235	7.21963	3.28459	4.38262	0	7.82229	2.55574	1.311	3.14115	1.83015	chr1:45431605-45437217_intron_Col5a2
chr1:45445733-45450701	8.10161	10.9474	5.05761	6.45367	1.09486	4.38262	4.43087	7.64008	3.30279	1.00577	3.11105	2.10527	chr1:45445733-45450701_intron_Col5a2
chr1:45457467-45478612	43.6972	46.7687	30.3284	34.5988	5.47432	14.9009	10.3387	38.8483	10.238	1.82613	5.31645	3.49031	chr1:45457467-45478612_intron_Col5a2
chr1:45478670-45484663	10.4532	10.2027	7.33613	9.02862	3.28459	4.82088	5.90783	9.25516	4.6711	0.854649	3.35828	2.50363	chr1:45478670-45484663_intron_Col5a2
chr1:45501649-45502738	5.71784	6.40463	4.03919	5.6714	3.28459	6.57393	4.43087	5.45826	4.76313	0.164293	2.69115	2.52685	chr1:45501649-45502738_intron_Col5a2
chr1:45503811-45503940	0.370451	0.521307	0.500583	0.260754	0	0.657393	0	0.413274	0.219131	0.213188	0.499041	0.285853	chr1:45503811-45503940_promoter-TSS_Col5a2
chr1:45516467-45516698	0.322132	0.0744724	0.138092	0	0	2.41044	0	0.133674	0.803481	-0.669778	0.181006	0.850784	chr1:45516467-45516698_Intergenic_Col5a2
chr1:45585358-45590273	11.8383	13.9263	10.7194	10.9843	4.37946	4.38262	8.86174	11.8671	5.87461	0.904336	3.68561	2.78128	chr1:45585358-45590273_Intergenic_Col5a2
chr1:45624408-45629899	14.9952	14.8945	12.1003	12.6629	4.92689	7.0122	8.86174	13.6632	6.93361	0.886153	3.87413	2.98798	chr1:45624408-45629899_Intergenic_Col5a2
chr1:45668927-45678188	23.6123	26.4749	18.487	21.6589	8.75891	8.76524	10.3387	22.5583	9.28762	1.19533	4.55816	3.36284	chr1:45668927-45678188_Intergenic_Wdr75
chr1:45698384-45703176	11.0652	10.8916	7.49148	9.95755	2.73716	4.82088	5.90783	9.85146	4.48862	0.983373	3.43982	2.45644	chr1:45698384-45703176_Intergenic_Wdr75
chr1:45742376-45742496	0.0161066	0.0744724	0	0	0	0.657393	0	0.0226447	0.219131	-0.253548	0.0323051	0.285853	chr1:45742376-45742496_Intergenic_Wdr75
chr1:45745312-45745432	0.0644263	0.204799	0.258922	0.130377	0	0.657393	0	0.164631	0.219131	-0.0659801	0.219873	0.285853	chr1:45745312-45745432_Intergenic_Wdr75
chr1:45807451-45807593	0.0805329	0.130327	0.0690459	0.11408	1.36858	1.31479	0	0.0984964	0.894456	-0.786253	0.13553	0.921783	chr1:45807451-45807593_intron_Wdr75
chr1:45814070-45816618	4.54206	5.02689	2.74458	4.95433	1.09486	2.62957	4.43087	4.31696	2.71844	0.515907	2.4106	1.8947	chr1:45814070-45816618_intron_Wdr75
chr1:45866720-45867137	0.193279	0.242035	0.638675	0.162971	1.09486	3.5061	0	0.30924	1.53365	-0.95249	0.38873	1.34122	chr1:45866720-45867137_Intergenic_Slc40a1
chr1:46019337-46019591	0.402665	0.856433	0.483321	0.765966	0.547432	1.75305	1.47696	0.627096	1.25915	-0.473478	0.702299	1.17578	chr1:46019337-46019591_TTS_Stk-ps2
chr1:46107203-46107323	0.0805329	0	0.155353	0.162971	0	1.31479	0	0.0997144	0.438262	-0.387198	0.137129	0.524327	chr1:46107203-46107323_intron_Dnah7b
chr1:46197426-46197560	0.209386	0.223417	0.189876	0.0162971	0	0.876524	0	0.159744	0.292175	-0.155995	0.213806	0.369801	chr1:46197426-46197560_intron_Dnah7b
chr1:46313122-46313242	0	0.0930905	0.034523	0.0162971	0	0.657393	0	0.0359777	0.219131	-0.23486	0.0509929	0.285853	chr1:46313122-46313242_intron_Dnah7c
chr1:46369441-46369561	0.273812	0.0930905	0.0517844	0.0651886	0.273716	1.31479	0	0.120969	0.529501	-0.448315	0.164746	0.613061	chr1:46369441-46369561_intron_Dnah7c
chr1:46396877-46397004	0.0644263	0.0186181	0.0863074	0.0162971	0	0.876524	0	0.0464122	0.292175	-0.30435	0.0654513	0.369801	chr1:46396877-46397004_Intergenic_Dnah7c
chr1:46407983-46408843	4.44542	4.35664	3.52134	4.33504	0	7.0122	7.38478	4.16461	4.79899	-0.167143	2.36866	2.5358	chr1:46407983-46408843_Intergenic_Dnah7c
chr1:46412440-46412726	0.467091	0.446834	0.604152	0.309646	0	1.75305	0	0.456931	0.58435	-0.120958	0.542932	0.663891	chr1:46412440-46412726_Intergenic_Dnah7c
chr1:46419382-46419729	1.54623	1.47083	1.3464	1.25488	1.91601	1.97218	2.95391	1.40458	2.2807	-0.448217	1.26579	1.714	chr1:46419382-46419729_Intergenic_Dnah7c
chr1:46849535-46855464	21.8888	23.5891	21.5251	32.3824	14.7807	15.7774	15.508	24.8464	15.3554	0.660196	4.69189	4.03169	chr1:46849535-46855464_intron_Slc39a10
chr1:47197969-47198089	0	0.0558543	0.0172615	0	0	0.657393	0	0.0182789	0.219131	-0.25972	0.0261328	0.285853	chr1:47197969-47198089_Intergenic_Mir6350
chr1:48491668-48492096	0.531517	0.484071	0.742244	0.195566	2.73716	4.16349	6.6463	0.488349	4.51565	-1.88982	0.573713	2.46353	chr1:48491668-48492096_Intergenic_C230029F24Rik
chr1:49217268-49217388	0.0161066	0.0372362	0.0517844	0	0	1.31479	0	0.0262818	0.438262	-0.4869	0.0374269	0.524327	chr1:49217268-49217388_Intergenic_C230029F24Rik
chr1:50973710-50973830	0.0161066	0.0372362	0.0172615	0	0	0.876524	0	0.0176511	0.292175	-0.344558	0.025243	0.369801	chr1:50973710-50973830_intron_Tmeff2
chr1:51265596-51265887	0.579837	0.744724	0.742244	1.02672	0.821148	2.62957	2.95391	0.773381	2.13488	-0.821907	0.826503	1.64841	chr1:51265596-51265887_intron_Cavin2
chr1:51400539-51406505	11.1619	11.0405	15.3627	23.6634	2.73716	14.6818	4.43087	15.3071	7.28327	0.977231	4.02743	3.0502	chr1:51400539-51406505_Intergenic_9330175M20Rik
chr1:51473138-51473825	0.692583	0.539925	1.27735	2.08603	1.6423	6.3548	10.3387	1.14897	6.11193	-1.72659	1.10365	2.83024	chr1:51473138-51473825_intron_Nabp1
chr1:51476545-51476765	0.386558	0.242035	0.431537	0.651886	0.547432	1.75305	1.47696	0.428004	1.25915	-0.661777	0.514	1.17578	chr1:51476545-51476765_intron_Nabp1
chr1:51477010-51477252	0.370451	0.502689	0.310707	0.782263	1.09486	2.19131	0	0.491527	1.09539	-0.490429	0.57679	1.06722	chr1:51477010-51477252_intron_Nabp1
chr1:51477306-51477564	0.579837	1.024	0.46606	0.863748	1.91601	2.8487	1.47696	0.73341	2.08056	-0.829578	0.793613	1.62319	chr1:51477306-51477564_intron_Nabp1
chr1:51477676-51479031	4.30046	5.99503	4.90226	9.07751	7.11662	12.4905	19.2004	6.06881	12.9358	-0.97926	2.82147	3.80073	chr1:51477676-51479031_promoter-TSS_Nabp1
chr1:51479269-51479661	0.837542	1.28465	0.604152	0.472617	1.09486	2.19131	0	0.79974	1.09539	-0.219431	0.847789	1.06722	chr1:51479269-51479661_Intergenic_Nabp1
chr1:51505289-51505778	0.241599	0.242035	0.224399	0.472617	0.273716	3.28697	0	0.295163	1.18689	-0.75575	0.373133	1.12888	chr1:51505289-51505778_Intergenic_Nabp1
chr1:51506398-51506574	0.0483198	0.167563	0.12083	0.0325943	0	1.31479	0	0.0923268	0.438262	-0.396922	0.127405	0.524327	chr1:51506398-51506574_Intergenic_Nabp1
chr1:51509018-51509545	0.805329	0.670252	1.50175	1.67861	0.821148	2.8487	0	1.16398	1.22328	-0.0390026	1.11369	1.15269	chr1:51509018-51509545_TTS_Nabp1
chr1:51520875-51521385	0.0805329	0.186181	0.155353	0.22816	2.18973	2.8487	0	0.162557	1.67948	-1.20465	0.217301	1.42195	chr1:51520875-51521385_intron_Nabp1
chr1:51529723-51530245	1.73951	1.69425	2.17495	2.73792	3.28459	4.82088	2.21543	2.08666	3.4403	-0.524614	1.62604	2.15066	chr1:51529723-51530245_intron_Nabp1
chr1:51531186-51531621	0.112746	0.186181	0.397014	0.146674	1.6423	2.19131	0	0.210654	1.27787	-0.911898	0.275786	1.18768	chr1:51531186-51531621_intron_Nabp1
chr1:51537455-51537856	0.193279	0.148945	0.483321	0.325943	0	3.06784	2.95391	0.287872	2.00725	-1.22346	0.364989	1.58844	chr1:51537455-51537856_intron_Gm17767
chr1:51745548-51750132	16.6542	16.9425	14.4651	18.7417	6.56918	11.1757	11.0772	16.7009	9.60735	0.738757	4.14575	3.40699	chr1:51745548-51750132_Intergenic_Gm17767
chr1:51755834-51762958	14.4637	18.0037	12.3765	16.232	7.66405	10.08	10.3387	15.269	9.36092	0.650969	4.02405	3.37308	chr1:51755834-51762958_intron_Myo1b
chr1:51784230-51791627	17.6689	17.3893	13.0669	21.6589	6.02175	13.8053	16.2465	17.446	12.0245	0.50208	4.20524	3.70316	chr1:51784230-51791627_intron_Myo1b
chr1:51794910-51795359	0.450984	0.186181	0.138092	0.34224	0	2.62957	0	0.279374	0.876524	-0.552625	0.355438	0.908063	chr1:51794910-51795359_intron_Myo1b
chr1:51795827-51796301	2.70591	2.62515	1.03569	1.7275	0	4.60175	4.43087	2.02356	3.01087	-0.407668	1.59625	2.00392	chr1:51795827-51796301_intron_Myo1b
chr1:51806185-51823840	47.7882	52.5775	36.0247	48.2232	14.7807	40.9775	38.4009	46.1534	31.3864	0.541977	5.55929	5.01731	chr1:51806185-51823840_intron_Myo1b
chr1:51828945-51829929	3.30185	3.63053	2.50291	3.86242	1.09486	6.79306	2.21543	3.32443	3.36779	-0.014393	2.11251	2.1269	chr1:51828945-51829929_intron_Myo1b
chr1:51830995-51831517	0.773116	0.837815	0.310707	0.814857	0	3.06784	0.738478	0.684124	1.26877	-0.429913	0.751998	1.18191	chr1:51830995-51831517_intron_Myo1b
chr1:51836646-51836829	0.354345	0.409598	0.172615	0.211863	1.09486	1.53392	0	0.287105	0.876261	-0.54373	0.36413	0.90786	chr1:51836646-51836829_intron_Myo1b
chr1:51846896-51858071	39.6061	41.146	30.6046	43.3993	15.3281	46.4558	50.2165	38.689	37.3335	0.0501345	5.31067	5.26053	chr1:51846896-51858071_intron_Myo1b
chr1:51859293-51859655	0.418771	0.539925	0.310707	0.440023	0	1.75305	0	0.427356	0.58435	-0.150545	0.513346	0.663891	chr1:51859293-51859655_intron_Myo1b
chr1:51876802-51882365	9.64784	7.91269	7.9748	10.1857	2.73716	11.8331	5.90783	8.93026	6.82602	0.343553	3.31183	2.96828	chr1:51876802-51882365_intron_Myo1b
chr1:51883178-51893751	23.7733	22.7327	22.4744	27.1184	11.4961	24.3236	8.86174	24.0247	14.8938	0.654891	4.64528	3.99039	chr1:51883178-51893751_intron_Myo1b
chr1:51895356-51895842	0.354345	0.633015	0.310707	0.488914	0.547432	2.62957	2.21543	0.446745	1.79748	-0.951317	0.532811	1.48413	chr1:51895356-51895842_intron_Myo1b
chr1:51906582-51907494	1.67508	2.02937	1.24283	1.07561	0	6.57393	2.95391	1.50572	3.17595	-0.736877	1.32523	2.0621	chr1:51906582-51907494_intron_Myo1b
chr1:51908188-51918314	24.9813	26.6053	21.784	26.8414	10.9486	23.2279	23.6313	25.053	19.2693	0.362154	4.70338	4.34122	chr1:51908188-51918314_intron_Myo1b
chr1:51948166-51948289	0.0483198	0.0186181	0.189876	0	0	0.657393	0	0.0642035	0.219131	-0.196079	0.0897741	0.285853	chr1:51948166-51948289_Intergenic_Myo1b
chr1:51977699-51978491	0.61205	0.521307	1.00117	1.35266	0	7.45046	3.69239	0.871796	3.71428	-1.33261	0.904424	2.23704	chr1:51977699-51978491_Intergenic_Stat4
chr1:51978546-51979093	0.56373	0.372362	1.122	1.53193	0.547432	2.8487	1.47696	0.897505	1.62436	-0.467864	0.924104	1.39197	chr1:51978546-51979093_Intergenic_Stat4
chr1:52008455-52008904	0.289919	0.260653	0.759505	0.423726	0	2.41044	0.738478	0.433451	1.04964	-0.515878	0.519492	1.03537	chr1:52008455-52008904_5'_Stat4
chr1:52112213-52112795	0.515411	0.446834	0.58689	0.717074	0	3.06784	0.738478	0.566552	1.26877	-0.534318	0.647593	1.18191	chr1:52112213-52112795_Intergenic_Stat1
chr1:52131664-52134591	6.16882	5.11998	4.97131	6.87739	3.28459	2.19131	2.95391	5.78437	2.80994	0.832448	2.76222	1.92977	chr1:52131664-52134591_intron_Stat1
chr1:52147209-52151011	11.8867	11.9342	6.61115	8.40932	3.28459	2.19131	4.43087	9.71033	3.30226	1.31584	3.42093	2.10509	chr1:52147209-52151011_intron_Stat1
chr1:52151766-52151953	0.193279	0.223417	0.138092	0.0814857	0.547432	0.876524	0	0.159068	0.474652	-0.347409	0.212966	0.560375	chr1:52151766-52151953_intron_Stat1
chr1:52155434-52162264	16.7831	16.3653	12.2211	14.0481	9.30634	9.20351	7.38478	14.8544	8.63154	0.719045	3.98681	3.26777	chr1:52155434-52162264_intron_Stat1
chr1:52162689-52170654	11.9189	12.0831	8.95871	9.15899	10.9486	12.9287	11.8157	10.5299	11.8977	-0.161727	3.52731	3.68904	chr1:52162689-52170654_intron_Stat1
chr1:52254167-52254637	0.66037	0.577161	1.00117	0.831154	1.6423	2.8487	0.738478	0.767463	1.74316	-0.634159	0.82168	1.45584	chr1:52254167-52254637_Intergenic_Gls
chr1:52303205-52303785	1.54623	1.56392	1.84698	3.24313	0.547432	3.94436	1.47696	2.05007	1.98958	0.028896	1.60884	1.57994	chr1:52303205-52303785_Intergenic_Gls
chr1:52328761-52328922	0.177172	0.167563	0.0863074	0.0651886	0	1.31479	0	0.124058	0.438262	-0.35561	0.168716	0.524327	chr1:52328761-52328922_Intergenic_Gls
chr1:52343318-52343444	0.0161066	0.0186181	0.172615	0	0	0.657393	0	0.0518349	0.219131	-0.212945	0.0729082	0.285853	chr1:52343318-52343444_Intergenic_Gls
chr1:52389013-52389271	0.450984	0.930905	1.19104	1.58082	0	2.19131	0	1.03844	0.730437	0.236328	1.02746	0.791136	chr1:52389013-52389271_Intergenic_Nab1
chr1:52427822-52428189	0.370451	0.39098	0.517844	0.45632	0	1.97218	2.21543	0.433899	1.39587	-0.740607	0.519943	1.26055	chr1:52427822-52428189_Intergenic_Nab1
chr1:52469945-52470115	0.789223	1.06123	1.57079	1.43415	0.547432	0.876524	0	1.21385	0.474652	0.586182	1.14656	0.560375	chr1:52469945-52470115_intron_Nab1
chr1:52471227-52471553	1.69119	2.25279	2.96897	4.44912	1.36858	2.19131	2.95391	2.84052	2.17127	0.276241	1.9413	1.66506	chr1:52471227-52471553_intron_Nab1
chr1:52473825-52474010	0.177172	0.223417	0.397014	0.325943	0	1.53392	0	0.280887	0.511306	-0.238653	0.357143	0.595796	chr1:52473825-52474010_intron_Nab1
chr1:52494721-52502998	22.4848	23.0678	24.9256	33.458	17.5178	34.1845	32.493	25.9841	28.0651	-0.107181	4.75404	4.86122	chr1:52494721-52502998_intron_Nab1
chr1:52504020-52504140	0.0322132	0	0.0863074	0.0488914	0	0.657393	0	0.041853	0.219131	-0.226702	0.0591517	0.285853	chr1:52504020-52504140_Intergenic_Nab1
chr1:52517561-52517923	0.0966395	0.130327	0.0863074	0.211863	0	1.97218	0	0.131284	0.657393	-0.550955	0.177961	0.728916	chr1:52517561-52517923_Intergenic_Nab1
chr1:52520633-52521405	1.90058	1.88043	2.74458	3.38981	3.55831	8.54611	4.43087	2.47885	5.51176	-0.904439	1.79861	2.70305	chr1:52520633-52521405_Intergenic_Nab1
chr1:52521960-52522193	0.161066	0.148945	0.310707	0.407428	0	2.41044	0	0.257036	0.803481	-0.520758	0.330026	0.850784	chr1:52521960-52522193_Intergenic_Nab1
chr1:52540359-52540479	0.0805329	0.0186181	0.0517844	0	0	0.657393	0	0.0377339	0.219131	-0.232417	0.0534365	0.285853	chr1:52540359-52540479_Intergenic_Gm28178
chr1:52594460-52599999	14.1899	14.4849	12.8598	18.9699	7.11662	12.2713	10.3387	15.1261	9.90888	0.563895	4.01133	3.44743	chr1:52594460-52599999_Intergenic_Gm28178
chr1:52630033-52632081	4.6548	3.63053	5.93795	7.07296	3.83202	3.94436	4.43087	5.32406	4.06908	0.319126	2.66085	2.34173	chr1:52630033-52632081_intron_Nemp2
chr1:52636546-52637016	0.450984	0.39098	0.707721	0.765966	0	1.75305	0	0.578913	0.58435	-0.00495933	0.658931	0.663891	chr1:52636546-52637016_intron_Nemp2
chr1:52637976-52638331	0.370451	0.372362	0.448798	0.635588	0	2.19131	0	0.4568	0.730437	-0.248334	0.542803	0.791136	chr1:52637976-52638331_intron_Nemp2
chr1:52638823-52639728	2.39988	2.92304	2.95171	5.63881	0	5.25915	3.69239	3.47836	2.98385	0.168809	2.16297	1.99416	chr1:52638823-52639728_intron_Nemp2
chr1:52647164-52647602	0.757009	0.484071	0.500583	1.10821	0.821148	3.28697	0	0.712467	1.36937	-0.468428	0.776076	1.2445	chr1:52647164-52647602_intron_Nemp2
chr1:52675432-52676837	2.86697	2.64377	2.24399	3.92761	1.09486	3.06784	4.43087	2.92059	2.86452	0.0207791	1.97107	1.95029	chr1:52675432-52676837_intron_Nemp2
chr1:52722625-52723028	0.869756	0.651634	0.914858	0.521508	1.6423	2.8487	5.90783	0.739439	3.46628	-1.36045	0.798622	2.15907	chr1:52722625-52723028_intron_Mfsd6
chr1:52763501-52766996	6.31378	7.00041	9.83904	8.80046	5.47432	8.32698	14.7696	7.98842	9.52362	-0.227492	3.16807	3.39556	chr1:52763501-52766996_Intergenic_Mfsd6
chr1:52796391-52804060	33.0024	36.808	24.6149	40.205	18.0653	22.7896	13.2926	33.6576	18.0492	0.863443	5.1151	4.25166	chr1:52796391-52804060_intron_Inpp1
chr1:52844893-52845661	3.07636	3.01613	3.21064	4.80766	1.36858	5.69741	6.6463	3.5277	4.57076	-0.299098	2.17878	2.47788	chr1:52844893-52845661_intron_Hibch
chr1:52933538-52933677	0.128853	0.0372362	0.034523	0	0	0.876524	0	0.050153	0.292175	-0.299202	0.0705995	0.369801	chr1:52933538-52933677_intron_1700019D03Rik
chr1:53156000-53156133	0.0161066	0.0744724	0	0	0	1.09566	0	0.0226447	0.365219	-0.416827	0.0323051	0.449132	chr1:53156000-53156133_Intergenic_1700019A02Rik
chr1:53616560-53616680	0.0322132	0.0186181	0.0690459	0	0	1.31479	0	0.0299693	0.438262	-0.481725	0.0426013	0.524327	chr1:53616560-53616680_intron_Dnah7a
chr1:53705844-53708567	5.12189	6.33015	5.60998	7.00777	1.09486	3.94436	0	6.01745	1.67974	1.38885	2.81095	1.42209	chr1:53705844-53708567_promoter-TSS_Dnah7a
chr1:53713035-53713480	1.73951	1.07985	1.01843	1.43415	0.547432	3.06784	0	1.31798	1.20509	0.0720337	1.21287	1.14084	chr1:53713035-53713480_Intergenic_Dnah7a
chr1:53715735-53715920	0.306025	0.242035	0.517844	0.195566	0	0.876524	0	0.315368	0.292175	0.0256648	0.395466	0.369801	chr1:53715735-53715920_Intergenic_Dnah7a
chr1:53739235-53743626	7.5862	10.5751	9.26941	9.25678	7.93776	3.06784	6.6463	9.17187	5.88397	0.563272	3.34651	2.78324	chr1:53739235-53743626_Intergenic_Dnah7a
chr1:53754554-53755121	1.32074	0.875051	0.517844	1.38526	0.547432	1.97218	1.47696	1.02472	1.33219	-0.20396	1.01772	1.22169	chr1:53754554-53755121_TTS_Stk17b
chr1:53760434-53767207	13.594	13.9263	10.5813	14.2926	6.29547	11.8331	2.95391	13.0985	7.02749	0.812526	3.81747	3.00495	chr1:53760434-53767207_intron_Stk17b
chr1:53771583-53777498	15.5106	16.6818	10.3396	19.6055	17.2441	16.2157	5.90783	15.5344	13.1225	0.227469	4.0474	3.81993	chr1:53771583-53777498_intron_Stk17b
chr1:53837892-53839358	5.47624	5.56681	5.8689	8.88194	6.56918	10.08	12.5541	6.44847	9.73445	-0.527231	2.89694	3.42418	chr1:53837892-53839358_intron_Mir7681
chr1:53844485-53847879	9.82502	9.96068	7.40518	10.6094	9.85378	6.13567	8.12326	9.45008	8.03757	0.209507	3.38544	3.17593	chr1:53844485-53847879_intron_Mir7681
chr1:53851371-53851634	0.918075	0.614397	0.414276	0.896343	0.273716	3.28697	0	0.710773	1.18689	-0.354235	0.774648	1.12888	chr1:53851371-53851634_intron_Mir7681
chr1:53851844-53852689	3.06025	4.04013	4.6606	4.66098	3.83202	5.04002	1.47696	4.10549	3.44967	0.198353	2.35205	2.1537	chr1:53851844-53852689_intron_Mir7681
chr1:53852759-53853313	2.25492	1.7501	2.5547	1.87417	4.92689	2.8487	0	2.10847	2.59186	-0.208527	1.63621	1.84473	chr1:53852759-53853313_intron_Mir7681
chr1:53855532-53856048	2.73812	2.7741	3.24516	3.65056	4.37946	3.5061	1.47696	3.10198	3.12084	-0.00661557	2.03632	2.04294	chr1:53855532-53856048_intron_Mir7681
chr1:53871133-53871510	0.209386	0.539925	0.103569	0.146674	0	1.97218	0	0.249888	0.657393	-0.407117	0.321799	0.728916	chr1:53871133-53871510_intron_Mir7681
chr1:53908230-53913907	14.8181	13.8705	4.81595	11.6199	6.02175	8.10785	5.90783	11.2811	6.67914	0.677421	3.61837	2.94095	chr1:53908230-53913907_intron_Mir7681
chr1:53940464-53940879	2.6898	3.40711	1.95055	4.04169	1.09486	2.41044	3.69239	3.02229	2.39923	0.242807	2.00802	1.76521	chr1:53940464-53940879_intron_Mir7681
chr1:53984699-53987716	5.89501	4.84071	2.50291	3.30832	1.6423	0.876524	0	4.13674	0.839607	1.48145	2.36085	0.879397	chr1:53984699-53987716_intron_Mir7681
chr1:54001842-54007159	7.21575	7.5031	3.3142	4.82395	2.73716	3.5061	7.38478	5.71425	4.54268	0.276643	2.74723	2.47058	chr1:54001842-54007159_intron_Mir7681
chr1:54013033-54015493	4.17161	4.54282	1.17378	3.29202	0.547432	1.75305	0	3.29506	0.766827	1.28152	2.10268	0.821161	chr1:54013033-54015493_intron_Mir7681
chr1:54051613-54057458	10.5659	10.5192	5.12666	5.31287	4.37946	5.47828	4.43087	7.88117	4.76287	0.623963	3.15075	2.52679	chr1:54051613-54057458_intron_Hecw2
chr1:54057590-54063523	20.6325	23.645	11.9795	19.8499	16.423	19.2835	16.2465	19.0267	17.3177	0.12869	4.32385	4.19516	chr1:54057590-54063523_intron_Hecw2
chr1:54071628-54080747	23.2579	25.4882	10.2015	15.2378	14.7807	15.9966	10.3387	18.5464	13.7053	0.410563	4.28883	3.87827	chr1:54071628-54080747_intron_Hecw2
chr1:54120869-54121340	0.950289	1.11709	0.379753	1.79269	0.821148	2.8487	0	1.05995	1.22328	-0.110081	1.04261	1.15269	chr1:54120869-54121340_intron_Hecw2
chr1:54127864-54127995	0.918075	1.19156	0.258922	1.36896	1.36858	1.09566	0	0.934379	0.821412	0.0868133	0.95187	0.865057	chr1:54127864-54127995_intron_Hecw2
chr1:54129528-54129852	0.998608	1.07985	0.707721	0.814857	0.273716	2.19131	0.738478	0.900259	1.06784	-0.121925	0.926196	1.04812	chr1:54129528-54129852_intron_Hecw2
chr1:54185808-54189626	8.60092	9.88621	2.17495	3.55278	4.92689	2.41044	4.43087	6.05371	3.92273	0.518923	2.81838	2.29946	chr1:54185808-54189626_intron_Hecw2
chr1:54250768-54251083	1.41738	0.949523	0.897597	1.28747	1.09486	2.8487	0	1.13799	1.31452	-0.114457	1.09626	1.21071	chr1:54250768-54251083_intron_Ccdc150
chr1:54345674-54345794	0.0483198	0.0186181	0	0	0	1.09566	0.738478	0.0167345	0.611378	-0.664352	0.0239429	0.688295	chr1:54345674-54345794_intron_Gtf3c3
chr1:54639944-54640064	0.0966395	0.0558543	0.155353	0	0.273716	0.657393	0	0.0769618	0.31037	-0.283007	0.106967	0.389974	chr1:54639944-54640064_Intergenic_Pgap1
chr1:54835069-54838913	5.36349	5.60405	4.86774	4.46542	4.92689	3.06784	0.738478	5.07517	2.91107	0.635363	2.60293	1.96756	chr1:54835069-54838913_intron_Ankrd44
chr1:54850281-54853863	6.39431	5.88332	4.09097	3.9602	2.73716	5.25915	2.95391	5.0822	3.65007	0.38734	2.60459	2.21725	chr1:54850281-54853863_intron_Ankrd44
chr1:54864037-54864220	0.0644263	0.167563	0.138092	0.0814857	0	1.31479	0	0.112892	0.438262	-0.370014	0.154313	0.524327	chr1:54864037-54864220_intron_Ankrd44
chr1:54867368-54868475	3.38238	2.40174	1.38092	0.847451	1.09486	8.76524	8.12326	2.00312	5.99446	-1.21975	1.58646	2.80621	chr1:54867368-54868475_intron_Ankrd44
chr1:54896193-54899293	6.68423	7.39139	4.52251	4.5632	3.83202	5.69741	2.95391	5.79033	4.16112	0.395799	2.76348	2.36768	chr1:54896193-54899293_intron_Ankrd44
chr1:54899537-54902576	5.29907	5.17583	5.45463	3.84613	3.28459	4.82088	1.47696	4.94391	3.19414	0.503037	2.57141	2.06838	chr1:54899537-54902576_intron_Ankrd44
chr1:54904186-54904328	0.273812	0.111709	0.327968	0.179269	0	0.876524	0.738478	0.223189	0.538334	-0.330721	0.290648	0.621369	chr1:54904186-54904328_intron_Ankrd44
chr1:54911978-54916513	9.14854	8.00578	7.61231	9.33826	15.3281	7.0122	1.47696	8.52622	7.93908	0.0917778	3.2519	3.16013	chr1:54911978-54916513_intron_Ankrd44
chr1:54921348-54927150	14.6731	17.7431	19.2293	13.6081	13.1384	11.3948	22.1543	16.3134	15.5625	0.0639666	4.11382	4.04985	chr1:54921348-54927150_intron_Ankrd44
chr1:54960077-54962594	4.96083	4.56144	3.24516	4.85655	1.09486	2.19131	1.47696	4.40599	1.58771	1.06288	2.43456	1.37168	chr1:54960077-54962594_Intergenic_Ankrd44
chr1:54969424-54969998	1.54623	2.04799	1.4327	1.64601	0.547432	2.62957	1.47696	1.66823	1.55132	0.0646412	1.41589	1.35124	chr1:54969424-54969998_Intergenic_Ankrd44
chr1:55004547-55004667	0.112746	0.0930905	0.155353	0.11408	0.547432	1.31479	0	0.118817	0.62074	-0.534678	0.161975	0.696652	chr1:55004547-55004667_intron_Sf3b1
chr1:55016679-55021444	8.03719	8.86222	4.98857	9.1101	5.47432	5.04002	5.90783	7.74952	5.47405	0.434534	3.1292	2.69467	chr1:55016679-55021444_intron_Sf3b1
chr1:55025134-55030371	19.2152	21.8204	14.2407	18.4647	12.0435	14.4627	8.86174	18.4352	11.7893	0.603738	4.2806	3.67687	chr1:55025134-55030371_promoter-TSS_Sf3b1
chr1:55052002-55052519	3.59177	3.89118	3.26242	4.61209	0.821148	2.41044	6.6463	3.83937	3.29263	0.172956	2.27482	2.10186	chr1:55052002-55052519_promoter-TSS_Coq10b
chr1:55053066-55053406	2.81865	2.25279	2.74458	2.24901	0	2.19131	2.21543	2.51626	1.46892	0.510163	1.81404	1.30388	chr1:55053066-55053406_intron_Coq10b
chr1:55082576-55091910	24.9169	26.6797	17.0198	27.2651	23.2659	26.2957	19.9389	23.9704	23.1668	0.0471898	4.64215	4.59496	chr1:55082576-55091910_promoter-TSS_Hspd1
chr1:55129872-55134656	16.0905	16.8494	13.3259	19.5566	8.75891	10.7374	8.86174	16.4556	9.45269	0.739813	4.12562	3.3858	chr1:55129872-55134656_intron_Mob4
chr1:55159277-55165064	11.7417	12.1576	9.20037	10.8376	4.92689	7.88872	11.8157	10.9843	8.21042	0.379809	3.58308	3.20327	chr1:55159277-55165064_Intergenic_Mob4
chr1:55200597-55203673	10.0344	10.1655	9.23489	14.8467	8.75891	5.69741	5.90783	11.0704	6.78805	0.632136	3.5934	2.96126	chr1:55200597-55203673_intron_Rftn2
chr1:55508912-55509038	0.0644263	0	0	0.0977828	0	1.09566	0	0.0405523	0.365219	-0.391782	0.0573495	0.449132	chr1:55508912-55509038_intron_Plcl1
chr1:55808670-55809139	0.499304	0.186181	0.397014	0.211863	2.46344	2.41044	0.738478	0.323591	1.87079	-1.11699	0.404457	1.52145	chr1:55808670-55809139_Intergenic_9130227L01Rik
chr1:55809657-55809780	0.0483198	0.0744724	0.0863074	0.0651886	0	1.09566	0	0.068572	0.365219	-0.353448	0.0956842	0.449132	chr1:55809657-55809780_Intergenic_9130227L01Rik
chr1:56791017-56791154	0.0805329	0.223417	0.0863074	0.0488914	0	0.876524	0	0.109787	0.292175	-0.219518	0.150283	0.369801	chr1:56791017-56791154_Intergenic_Hsfy2
chr1:56791875-56798932	24.5464	26.5867	21.7322	38.0864	6.56918	11.3948	10.3387	27.7379	9.43423	1.46163	4.84488	3.38325	chr1:56791875-56798932_3'_Hsfy2
chr1:56965488-56965637	0.177172	0.0744724	0.138092	0.195566	0	0.876524	0	0.146326	0.292175	-0.172784	0.197017	0.369801	chr1:56965488-56965637_intron_Satb2
chr1:56968668-56978476	29.9421	30.3289	23.1822	29.7097	12.5909	13.367	7.38478	28.2907	11.1142	1.27374	4.87237	3.59863	chr1:56968668-56978476_non-coding_9130024F11Rik
chr1:57053405-57053937	0.370451	0.651634	0.34523	0.34224	0.273716	2.41044	0	0.427389	0.894719	-0.408606	0.513378	0.921984	chr1:57053405-57053937_Intergenic_Satb2
chr1:57055593-57056109	0.209386	0.484071	0.46606	0.537806	0.821148	2.19131	0.738478	0.42433	1.25031	-0.659841	0.510284	1.17013	chr1:57055593-57056109_Intergenic_Satb2
chr1:57056252-57056708	0.724796	1.04261	0.431537	0.586697	0.821148	1.97218	0.738478	0.696411	1.17727	-0.360034	0.762486	1.12252	chr1:57056252-57056708_Intergenic_Satb2
chr1:57242272-57245429	5.41181	4.87794	3.33147	5.75289	0	4.38262	2.95391	4.84353	2.44551	0.762121	2.54684	1.78472	chr1:57242272-57245429_Intergenic_BC055402
chr1:57260556-57261086	1.06303	0.856433	1.10473	1.40155	1.09486	2.41044	0	1.10644	1.16844	-0.0418483	1.07481	1.11665	chr1:57260556-57261086_Intergenic_BC055402
chr1:57388113-57388304	0.322132	0.130327	0.293445	0.34224	0	2.19131	0	0.272036	0.730437	-0.443997	0.347139	0.791136	chr1:57388113-57388304_TTS_1700066M21Rik
chr1:57404968-57409988	13.0463	12.139	10.2878	17.9106	12.5909	15.3392	11.8157	13.3459	13.2486	0.00982289	3.84257	3.83275	chr1:57404968-57409988_promoter-TSS_Tyw5
chr1:57511808-57512018	0.0644263	0.0744724	0.0517844	0	0	1.75305	0	0.0476708	0.58435	-0.596705	0.0671855	0.663891	chr1:57511808-57512018_Intergenic_Tyw5
chr1:57989460-57989693	1.73951	2.1597	1.67436	1.74379	0.547432	1.53392	2.95391	1.82934	1.67842	0.0790839	1.50047	1.42138	chr1:57989460-57989693_intron_Sgo2a
chr1:57995671-57996152	0.966395	1.73148	1.17378	1.7112	0.273716	2.62957	0	1.39571	0.967763	0.2839	1.26046	0.976557	chr1:57995671-57996152_promoter-TSS_Sgo2a
chr1:58029448-58030027	2.91529	3.14646	3.0898	5.34546	1.91601	4.82088	7.38478	3.62425	4.70723	-0.303569	2.20922	2.51279	chr1:58029448-58030027_promoter-TSS_Aox1
chr1:58030482-58030843	2.25492	2.43897	2.22673	3.34091	0	2.19131	2.95391	2.56538	1.71507	0.393066	1.83406	1.44099	chr1:58030482-58030843_intron_Aox1
chr1:58177968-58178088	0.0322132	0.0558543	0	0	0	0.657393	0	0.0220169	0.219131	-0.254434	0.031419	0.285853	chr1:58177968-58178088_intron_Aox4
chr1:58274055-58274458	0.209386	0.0744724	0.172615	0.325943	0	2.62957	1.47696	0.195604	1.36884	-0.986443	0.25774	1.24418	chr1:58274055-58274458_Intergenic_Aox2
chr1:58300560-58305800	12.7242	12.53	15.1211	16.2482	3.28459	10.9566	11.8157	14.1559	8.6856	0.645964	3.92181	3.27584	chr1:58300560-58305800_intron_Aox2
chr1:58353071-58353567	1.33685	1.19156	0.966643	1.32007	0	2.41044	1.47696	1.20378	1.2958	-0.0590171	1.13998	1.199	chr1:58353071-58353567_intron_Bzw1
chr1:58354888-58355013	0.0483198	0.0744724	0.034523	0.0488914	0	0.657393	0	0.0515516	0.219131	-0.213334	0.0725197	0.285853	chr1:58354888-58355013_intron_Bzw1
chr1:58360102-58361188	4.23603	4.56144	3.6767	3.89502	0	7.88872	1.47696	4.09229	3.12189	0.305009	2.34832	2.04331	chr1:58360102-58361188_intron_Bzw1
chr1:58365360-58368310	7.28018	7.01902	8.97597	9.17529	6.8429	13.5861	11.8157	8.11262	10.7482	-0.366506	3.18787	3.55437	chr1:58365360-58368310_intron_Bzw1
chr1:58373105-58376845	6.07218	6.73975	9.5456	6.40478	1.6423	7.88872	11.8157	7.19058	7.11556	0.0132752	3.03397	3.02069	chr1:58373105-58376845_intron_Bzw1
chr1:58392937-58393226	1.73951	1.61977	1.98507	3.86242	1.6423	3.06784	3.69239	2.30169	2.80084	-0.203112	1.72321	1.92632	chr1:58392937-58393226_promoter-TSS_Bzw1
chr1:58393650-58394307	2.80255	3.98427	4.14276	4.75876	6.02175	4.60175	2.95391	3.92208	4.52581	-0.166915	2.29927	2.46618	chr1:58393650-58394307_intron_Bzw1
chr1:58411382-58411692	0.934182	0.558543	0.794028	1.32007	0.273716	3.06784	0	0.901705	1.11385	-0.15258	0.927294	1.07987	chr1:58411382-58411692_TTS_Clk1
chr1:58423440-58423746	3.14078	2.88581	3.48682	4.79136	1.09486	1.97218	2.95391	3.57619	2.00699	0.60583	2.19415	1.58832	chr1:58423440-58423746_intron_Clk1
chr1:58445729-58446053	2.48041	2.01076	1.27735	2.68903	0.821148	2.62957	4.43087	2.11439	2.6272	-0.219907	1.63895	1.85886	chr1:58445729-58446053_promoter-TSS_Ppil3
chr1:58446364-58446580	1.36906	0.744724	0.604152	0.896343	3.01088	1.97218	2.21543	0.90357	2.3995	-0.836614	0.928707	1.76532	chr1:58446364-58446580_promoter-TSS_Ppil3
chr1:58504393-58504705	1.36906	2.12246	1.46723	2.41198	0	2.62957	2.95391	1.84268	1.86116	-0.00934879	1.50725	1.5166	chr1:58504393-58504705_intron_Orc2
chr1:58504884-58505359	1.12746	1.30327	1.70889	2.36309	0.821148	3.06784	1.47696	1.62567	1.78865	-0.0868768	1.39269	1.47957	chr1:58504884-58505359_promoter-TSS_Orc2
chr1:58585506-58585937	2.38377	2.30864	2.14042	2.11863	4.37946	4.16349	3.69239	2.23787	4.07845	-0.649343	1.69504	2.34439	chr1:58585506-58585937_promoter-TSS_Fam126b
chr1:58608600-58611508	4.84808	4.48696	6.28318	3.92761	1.36858	0.438262	2.95391	4.88646	1.58692	1.18617	2.5574	1.37123	chr1:58608600-58611508_Intergenic_Ndufb3
chr1:58650830-58655514	25.545	28.132	27.5838	39.4228	22.4447	26.2957	31.0161	30.1709	26.5855	0.176289	4.96213	4.78584	chr1:58650830-58655514_intron_Gm20257
chr1:58709247-58730526	90.5512	102.716	70.9619	100.782	102.643	98.3899	96.0022	91.2527	99.0118	-0.116508	6.52752	6.64403	chr1:58709247-58730526_intron_Cflar
chr1:58739388-58739777	1.01471	1.61977	1.63984	1.38526	1.09486	3.28697	1.47696	1.4149	1.95293	-0.290185	1.27196	1.56215	chr1:58739388-58739777_intron_Cflar
chr1:58744157-58744862	3.35017	3.9098	2.86541	2.75422	6.02175	4.82088	5.16935	3.2199	5.33733	-0.586666	2.07721	2.66387	chr1:58744157-58744862_intron_Cflar
chr1:58753721-58754117	0.257705	0.353744	0.310707	0.309646	0	2.19131	0	0.30795	0.730437	-0.403829	0.387308	0.791136	chr1:58753721-58754117_exon_Cflar
chr1:58757826-58763172	13.6584	14.8386	8.75157	13.82	12.0435	11.8331	4.43087	12.7671	9.43582	0.399685	3.78316	3.38347	chr1:58757826-58763172_Intergenic_Cflar
chr1:58793941-58798822	14.2543	15.3972	13.4294	14.6511	16.1492	18.1879	9.60022	14.433	14.6458	-0.0197538	3.94795	3.9677	chr1:58793941-58798822_intron_Casp8
chr1:58949906-58954303	11.5323	11.6177	8.92419	9.72939	3.28459	11.3948	18.462	10.4509	11.0471	-0.0732279	3.51739	3.59062	chr1:58949906-58954303_intron_Trak2
chr1:58960549-58961333	1.44959	1.50807	1.79519	1.97195	0.821148	6.79306	7.38478	1.6812	4.99966	-1.162	1.42288	2.58488	chr1:58960549-58961333_intron_Trak2
chr1:58973901-58974031	0.692583	1.00538	1.31187	2.06974	0.821148	1.31479	0.738478	1.26989	0.958138	0.213142	1.18262	0.969482	chr1:58973901-58974031_promoter-TSS_Stradb
chr1:59067988-59068110	0.112746	0.0744724	0.138092	0.0162971	0	1.31479	0	0.0854019	0.438262	-0.406097	0.118229	0.524327	chr1:59067988-59068110_intron_Als2cr11
chr1:59162078-59162993	4.84808	3.72362	3.91836	4.18836	2.18973	5.47828	4.43087	4.16961	4.03296	0.0386476	2.37005	2.33141	chr1:59162078-59162993_promoter-TSS_Mpp4
chr1:59257401-59257735	1.12746	1.71287	0.690459	1.20599	0.273716	2.62957	0	1.18419	0.967763	0.150544	1.1271	0.976557	chr1:59257401-59257735_intron_Cdk15
chr1:59317193-59317580	0.483198	0.726106	0.448798	0.505211	1.36858	1.97218	0.738478	0.540828	1.35975	-0.614925	0.623706	1.23863	chr1:59317193-59317580_intron_Cdk15
chr1:59322822-59322946	0.66037	0.744724	0.34523	0.749668	0	1.31479	0.738478	0.624998	0.684422	-0.0518153	0.700438	0.752253	chr1:59322822-59322946_intron_Cdk15
chr1:59340627-59341194	3.1891	3.27679	2.79636	4.46542	0	4.82088	0.738478	3.43192	1.85312	0.63539	2.14793	1.51254	chr1:59340627-59341194_intron_Cdk15
chr1:59341257-59341662	1.83615	1.47083	2.17495	2.05344	1.09486	3.06784	0	1.88384	1.38757	0.272451	1.52799	1.25554	chr1:59341257-59341662_intron_Cdk15
chr1:59351137-59353950	5.08968	4.76623	2.19221	4.43282	0	1.75305	2.95391	4.12024	1.56899	0.995011	2.35621	1.3612	chr1:59351137-59353950_TTS_Cdk15
chr1:59442556-59446861	11.9189	12.0273	8.97597	13.4614	4.37946	6.79306	5.90783	11.5959	5.69345	0.912132	3.65488	2.74275	chr1:59442556-59446861_Intergenic_Fzd7
chr1:59450470-59452308	4.04275	3.64915	3.27968	3.27573	2.18973	3.28697	8.86174	3.56183	4.77948	-0.341327	2.18961	2.53094	chr1:59450470-59452308_Intergenic_Fzd7
chr1:59463084-59467175	10.6465	13.5726	10.7194	13.4451	2.73716	10.08	8.86174	12.0959	7.22631	0.670797	3.71104	3.04025	chr1:59463084-59467175_Intergenic_Fzd7
chr1:59475637-59475994	0.676477	0.29789	0.517844	0.423726	0.547432	2.41044	0	0.478984	0.985958	-0.425229	0.564607	0.989835	chr1:59475637-59475994_Intergenic_Fzd7
chr1:59484959-59485313	1.48181	1.58254	0.535106	0.586697	0	2.19131	1.47696	1.04654	1.22276	-0.119165	1.03318	1.15235	chr1:59484959-59485313_3'_Fzd7
chr1:59487303-59487840	3.81726	3.57468	3.52134	3.69945	0.821148	2.41044	5.16935	3.65318	2.80031	0.2921	2.21822	1.92612	chr1:59487303-59487840_TTS_Fzd7
chr1:59488039-59488449	2.48041	2.5693	1.41544	2.05344	0.273716	2.41044	0	2.12965	0.894719	0.724016	1.646	0.921984	chr1:59488039-59488449_Intergenic_Fzd7
chr1:59518835-59521739	7.95665	8.65742	6.19687	5.32916	1.6423	3.72523	1.47696	7.03503	2.28149	1.29195	3.0063	1.71435	chr1:59518835-59521739_intron_Gm973
chr1:59577670-59581263	7.3446	9.19734	5.66177	7.4152	2.18973	1.75305	2.95391	7.40473	2.2989	1.34922	3.0712	1.72198	chr1:59577670-59581263_intron_Gm973
chr1:59608441-59608950	0.434878	0.68887	0.828551	0.765966	0	3.28697	1.47696	0.679566	1.58797	-0.623735	0.748089	1.37182	chr1:59608441-59608950_intron_Sumo1
chr1:59658466-59658761	0.499304	0.614397	0.58689	0.733371	1.36858	1.97218	0	0.608491	1.11359	-0.393986	0.685708	1.07969	chr1:59658466-59658761_intron_Sumo1
chr1:59663424-59663643	0.628157	0.539925	0.189876	0.0977828	0	1.97218	0	0.363935	0.657393	-0.281141	0.447775	0.728916	chr1:59663424-59663643_intron_Sumo1
chr1:59666514-59672885	18.5387	20.0331	15.6044	22.2782	18.0653	17.5305	19.2004	19.1136	18.2654	0.0621584	4.3301	4.26794	chr1:59666514-59672885_intron_Sumo1
chr1:59684297-59684570	0.450984	0.707488	0.224399	0.814857	0.273716	1.97218	0	0.549432	0.748632	-0.174487	0.63174	0.806227	chr1:59684297-59684570_promoter-TSS_Nop58
chr1:59685114-59685535	2.77033	2.68101	2.15769	2.91719	2.46344	4.16349	2.21543	2.63155	2.94746	-0.120337	1.86059	1.98092	chr1:59685114-59685535_intron_Nop58
chr1:59685551-59685866	2.17439	1.84319	1.26009	2.31419	4.37946	2.62957	6.6463	1.89797	4.55178	-0.937909	1.53504	2.47295	chr1:59685551-59685866_intron_Nop58
chr1:59760445-59772414	32.1971	33.0844	26.3065	39.8954	23.5396	22.7896	23.6313	32.8708	23.3202	0.47789	5.08197	4.60408	chr1:59760445-59772414_intron_Bmpr2
chr1:59789238-59789638	0.644263	0.502689	0.500583	0.521508	1.36858	2.41044	0	0.542261	1.25967	-0.551068	0.625047	1.17611	chr1:59789238-59789638_intron_Bmpr2
chr1:59826688-59827013	0.402665	0.577161	0.172615	0.407428	0	1.75305	1.47696	0.389967	1.07667	-0.57922	0.475051	1.05427	chr1:59826688-59827013_intron_Bmpr2
chr1:59849988-59850259	0.773116	0.819197	0.414276	0.537806	0.273716	1.97218	1.47696	0.636098	1.24095	-0.453851	0.71026	1.16411	chr1:59849988-59850259_intron_Fam117b
chr1:59866774-59866925	0.402665	0.204799	0.138092	0.130377	0	1.31479	2.21543	0.218983	1.17674	-0.836491	0.285678	1.12217	chr1:59866774-59866925_intron_Fam117b
chr1:59891606-59897868	24.2565	27.9644	18.7978	32.0402	15.3281	15.5583	19.2004	25.7647	16.6956	0.59694	4.74226	4.14532	chr1:59891606-59897868_Intergenic_Fam117b
chr1:59903881-59904268	0.740903	0.744724	0.138092	0.668183	0	3.5061	0	0.572975	1.1687	-0.463334	0.653496	1.11683	chr1:59903881-59904268_Intergenic_Fam117b
chr1:59907196-59907572	0.628157	0.912287	0.293445	0.472617	0	1.97218	0	0.576627	0.657393	-0.0720751	0.656841	0.728916	chr1:59907196-59907572_Intergenic_Fam117b
chr1:59907941-59908080	0.418771	0.446834	0.310707	0.22816	0.273716	0.876524	0.738478	0.351118	0.629573	-0.27034	0.434154	0.704494	chr1:59907941-59908080_Intergenic_Fam117b
chr1:59912262-59913143	4.09107	3.68638	4.48798	4.41652	1.91601	7.66959	0	4.17049	3.1952	0.301562	2.3703	2.06874	chr1:59912262-59913143_promoter-TSS_Fam117b
chr1:59913971-59914271	2.27103	2.04799	1.51901	2.2816	3.28459	1.75305	0	2.02991	1.67921	0.177464	1.59927	1.42181	chr1:59913971-59914271_intron_Fam117b
chr1:59920077-59920208	0.547624	0.335126	0.241661	0.407428	0	1.75305	0.738478	0.38296	0.830509	-0.404486	0.467759	0.872245	chr1:59920077-59920208_intron_Fam117b
chr1:59926341-59926683	3.15689	2.9789	2.84814	2.64014	1.09486	2.41044	2.95391	2.90602	2.15307	0.30894	1.9657	1.65676	chr1:59926341-59926683_intron_Fam117b
chr1:59927138-59927746	3.62398	4.71038	2.17495	3.22683	0.547432	3.72523	1.47696	3.43404	1.91654	0.604363	2.14862	1.54426	chr1:59927138-59927746_intron_Fam117b
chr1:59928192-59928348	0.982502	1.28465	0.293445	0.407428	0	1.75305	0	0.742006	0.58435	0.136859	0.80075	0.663891	chr1:59928192-59928348_intron_Fam117b
chr1:59939092-59947873	20.4393	22.8816	13.8092	23.3212	9.85378	15.12	11.8157	20.1128	12.2632	0.670695	4.40005	3.72935	chr1:59939092-59947873_intron_Fam117b
chr1:59949129-59954233	7.3285	6.0695	3.91836	4.70987	3.28459	7.0122	7.38478	5.50656	5.89386	-0.083417	2.70189	2.78531	chr1:59949129-59954233_intron_Fam117b
chr1:59959587-59977257	53.0551	58.3305	40.4091	55.3288	26.2767	31.1166	28.0622	51.7809	28.4852	0.840026	5.72194	4.88192	chr1:59959587-59977257_intron_Fam117b
chr1:59986759-60002934	43.6811	46.5639	29.0683	39.0317	21.8973	33.0888	25.1083	39.5862	26.6981	0.551203	5.34292	4.79172	chr1:59986759-60002934_intron_Ica1l
chr1:60004922-60007835	4.91251	4.98965	3.33147	3.66686	1.09486	3.94436	4.43087	4.22512	3.1567	0.330026	2.38546	2.05544	chr1:60004922-60007835_intron_Ica1l
chr1:60097035-60100672	9.51899	9.96068	11.2027	10.7235	7.11662	9.42264	4.43087	10.3515	6.99004	0.506605	3.50481	2.9982	chr1:60097035-60100672_promoter-TSS_Wdr12
chr1:60155899-60160300	10.3565	11.4874	6.81828	8.42562	1.09486	4.16349	4.43087	9.27195	3.22974	1.28007	3.36064	2.08057	chr1:60155899-60160300_Intergenic_Nbeal1
chr1:60178556-60182992	14.3832	14.7269	13.2741	18.2691	9.30634	14.2435	11.8157	15.1633	11.7885	0.337876	4.01465	3.67678	chr1:60178556-60182992_intron_Nbeal1
chr1:60198599-60198719	0.370451	0.465453	0.34523	0.45632	0	1.31479	0.738478	0.409363	0.684422	-0.25721	0.495044	0.752253	chr1:60198599-60198719_intron_Nbeal1
chr1:60215165-60215291	0.0483198	0.223417	0.0690459	0.130377	0	0.876524	0	0.11779	0.292175	-0.209152	0.160649	0.369801	chr1:60215165-60215291_intron_Nbeal1
chr1:60240416-60240536	0.0483198	0.0372362	0.0690459	0.0325943	0.273716	0.657393	0.738478	0.046799	0.556529	-0.572348	0.0659845	0.638333	chr1:60240416-60240536_intron_Nbeal1
chr1:60261589-60264768	5.3796	4.69176	3.72848	6.55145	1.36858	4.38262	5.90783	5.08782	3.88634	0.317171	2.60593	2.28876	chr1:60261589-60264768_intron_Cyp20a1
chr1:60297108-60297295	0.257705	0.39098	0.310707	0.162971	0	1.75305	0	0.280591	0.58435	-0.307081	0.35681	0.663891	chr1:60297108-60297295_intron_Cyp20a1
chr1:60342606-60343188	5.18632	3.87257	3.78026	7.04036	2.73716	2.62957	0	4.96988	1.78891	1.098	2.5777	1.4797	chr1:60342606-60343188_promoter-TSS_Cyp20a1
chr1:60447453-60447573	0	0.186181	0	0.0162971	0.273716	1.31479	0	0.0506195	0.529501	-0.541821	0.0712403	0.613061	chr1:60447453-60447573_intron_Abi2
chr1:60567085-60567245	0.966395	0.856433	1.31187	1.53193	0.821148	1.53392	3.69239	1.16666	2.01582	-0.477078	1.11547	1.59255	chr1:60567085-60567245_promoter-TSS_Raph1
chr1:60750323-60750470	0.0805329	0.130327	0.0172615	0.0651886	0.273716	1.75305	1.47696	0.0733274	1.16791	-1.01421	0.10209	1.1163	chr1:60750323-60750470_intron_Cd28
chr1:60763092-60763212	0.209386	0.0372362	0.0172615	0.0325943	0	0.657393	0	0.0741194	0.219131	-0.182699	0.103154	0.285853	chr1:60763092-60763212_exon_Cd28
chr1:60898654-60898984	0.434878	0.204799	0.431537	0.358537	0	2.62957	1.47696	0.357438	1.36884	-0.803297	0.440886	1.24418	chr1:60898654-60898984_Intergenic_Ctla4
chr1:60899157-60899436	0.128853	0.502689	0.241661	0.358537	1.09486	1.75305	0	0.307935	0.949304	-0.575669	0.387291	0.962959	chr1:60899157-60899436_Intergenic_Ctla4
chr1:60910528-60910655	0.0483198	0.0372362	0.0517844	0.0488914	0.273716	0.876524	0	0.046558	0.383413	-0.40258	0.0656522	0.468232	chr1:60910528-60910655_intron_Ctla4
chr1:61050594-61050888	1.03082	1.04261	1.53627	1.46674	0	1.53392	2.21543	1.26911	1.24978	0.0123414	1.18213	1.16979	chr1:61050594-61050888_Intergenic_Icos
chr1:61141750-61142236	2.94751	2.79272	2.08864	2.41198	0.547432	4.38262	0	2.56021	1.64335	0.429594	1.83196	1.40237	chr1:61141750-61142236_Intergenic_Icos
chr1:61312379-61312499	0.0161066	0.0930905	0.0517844	0.0162971	0	0.657393	0	0.0443197	0.219131	-0.22329	0.0625634	0.285853	chr1:61312379-61312499_Intergenic_9530026F06Rik
chr1:61376825-61376976	1.07914	0.595779	1.08747	0.945234	0.547432	1.31479	0	0.926907	0.62074	0.249635	0.946287	0.696652	chr1:61376825-61376976_Intergenic_9530026F06Rik
chr1:61422413-61422630	0.161066	0.186181	0.138092	0.293349	0	1.53392	0	0.194672	0.511306	-0.339181	0.256614	0.595796	chr1:61422413-61422630_Intergenic_9530026F06Rik
chr1:61637771-61637894	0.161066	0.242035	0.0690459	0.79856	0	1.31479	0	0.317677	0.438262	-0.12633	0.397996	0.524327	chr1:61637771-61637894_promoter-TSS_Pard3b
chr1:61639844-61640168	0.998608	1.24741	1.84698	2.57495	0.547432	1.97218	0	1.66699	0.839871	0.535606	1.41521	0.879604	chr1:61639844-61640168_intron_Pard3b
chr1:61658810-61659667	8.85862	9.51385	6.78376	9.64791	5.74804	7.0122	8.12326	8.70104	6.96116	0.285159	3.27814	2.99298	chr1:61658810-61659667_intron_Pard3b
chr1:61668774-61669168	1.54623	1.99214	2.08864	1.95566	2.46344	2.8487	0	1.89567	1.77072	0.0636364	1.5339	1.47026	chr1:61668774-61669168_intron_Pard3b
chr1:61689023-61689159	0.322132	0.111709	0.155353	0.0814857	0	1.31479	0	0.16767	0.438262	-0.300694	0.223632	0.524327	chr1:61689023-61689159_intron_Pard3b
chr1:61704481-61708718	8.26268	8.80636	9.21763	12.0273	12.5909	10.08	15.508	9.57849	12.7263	-0.375813	3.40306	3.77887	chr1:61704481-61708718_intron_Pard3b
chr1:61708922-61717831	27.8805	29.8262	28.8094	30.5571	10.6749	21.0366	13.2926	29.2683	15.0014	0.919613	4.91974	4.00012	chr1:61708922-61717831_intron_Pard3b
chr1:61827509-61827860	0.289919	0.577161	0.759505	0.195566	0.547432	2.62957	0	0.455538	1.059	-0.500393	0.541552	1.04195	chr1:61827509-61827860_intron_Pard3b
chr1:61902343-61907029	14.2543	13.5354	16.7782	17.6498	5.47432	7.23133	5.90783	15.5544	6.20449	1.20025	4.04914	2.8489	chr1:61902343-61907029_intron_Pard3bos2
chr1:62201534-62202018	0.789223	0.912287	1.122	0.863748	0.547432	2.41044	1.47696	0.921814	1.47828	-0.366869	0.942468	1.30934	chr1:62201534-62202018_intron_Pard3bos2
chr1:62237321-62237441	0.0644263	0.0930905	0.103569	0.0814857	0	1.31479	0	0.0856429	0.438262	-0.405777	0.11855	0.524327	chr1:62237321-62237441_intron_Pard3bos2
chr1:62242090-62242529	0.499304	0.68887	0.880335	0.782263	0.547432	2.19131	0	0.712693	0.912914	-0.159506	0.776267	0.935772	chr1:62242090-62242529_intron_Pard3bos2
chr1:62346069-62346189	0.0322132	0.0372362	0.241661	0.179269	0	1.31479	0	0.122595	0.438262	-0.35749	0.166837	0.524327	chr1:62346069-62346189_intron_Pard3bos2
chr1:62702169-62708396	23.1291	22.6396	21.1971	24.1361	15.3281	29.5827	36.9239	22.7755	27.2782	-0.250219	4.5714	4.82162	chr1:62702169-62708396_intron_Nrp2
chr1:62712865-62713607	1.56234	1.56392	1.69163	1.95566	0	4.82088	6.6463	1.69339	3.8224	-0.84033	1.42942	2.26975	chr1:62712865-62713607_intron_Nrp2
chr1:62716557-62717091	1.98111	1.5453	0.845813	1.18969	0.821148	3.72523	5.16935	1.39048	3.23857	-0.82628	1.2573	2.08358	chr1:62716557-62717091_intron_Nrp2
chr1:62717339-62718397	2.51263	2.96028	2.89993	2.15122	1.91601	8.98438	8.86174	2.63101	6.58738	-1.06323	1.86037	2.9236	chr1:62717339-62718397_intron_Nrp2
chr1:62718596-62718794	0.901969	0.68887	0.569629	0.635588	0.547432	1.97218	1.47696	0.699014	1.33219	-0.456987	0.764698	1.22169	chr1:62718596-62718794_intron_Nrp2
chr1:62724443-62724855	1.33685	1.00538	0.949381	1.30377	2.18973	3.72523	0	1.14884	1.97165	-0.467704	1.10356	1.57127	chr1:62724443-62724855_intron_Nrp2
chr1:62731818-62731954	0.0966395	0.130327	0.172615	0	0	1.31479	0	0.0998953	0.438262	-0.386961	0.137366	0.524327	chr1:62731818-62731954_intron_Nrp2
chr1:62734501-62742985	22.3237	23.7753	15.3455	20.0129	19.1601	29.1444	29.5391	20.3643	25.9479	-0.334967	4.41713	4.7521	chr1:62734501-62742985_intron_Nrp2
chr1:62747324-62747508	0.112746	0.0372362	0.0690459	0.0325943	0.821148	1.75305	0	0.0629056	0.858066	-0.805788	0.0880135	0.893801	chr1:62747324-62747508_intron_Nrp2
chr1:62751122-62752329	6.39431	6.19983	5.97247	8.78416	7.66405	12.7096	8.12326	6.83769	9.49897	-0.421747	2.97043	3.39218	chr1:62751122-62752329_intron_4930487H11Rik
chr1:62766468-62768800	8.42374	9.96068	7.62957	13.4777	12.0435	19.2835	23.6313	9.87293	18.3194	-0.829313	3.44267	4.27198	chr1:62766468-62768800_intron_4930487H11Rik
chr1:62774855-62775005	0.740903	0.558543	0.293445	0.928937	0.547432	1.09566	0	0.630457	0.547696	0.0751544	0.705276	0.630122	chr1:62774855-62775005_intron_4930487H11Rik
chr1:62777459-62777726	0.354345	0.484071	0.742244	0.733371	1.09486	2.62957	0	0.578508	1.24148	-0.50589	0.658561	1.16445	chr1:62777459-62777726_intron_4930487H11Rik
chr1:62830513-62830799	0.579837	1.22879	0.569629	1.1571	0	3.06784	0.738478	0.883839	1.26877	-0.268235	0.913676	1.18191	chr1:62830513-62830799_Intergenic_4930487H11Rik
chr1:62838601-62838734	0.225492	0.130327	0.138092	0.0325943	0	1.31479	0	0.131626	0.438262	-0.345929	0.178398	0.524327	chr1:62838601-62838734_Intergenic_4930487H11Rik
chr1:62901094-62903499	4.33267	4.30078	4.91952	4.67728	1.36858	6.13567	2.95391	4.55756	3.48605	0.309005	2.47445	2.16545	chr1:62901094-62903499_Intergenic_4930487H11Rik
chr1:62987411-62987908	0.56373	0.186181	0.310707	0.488914	0.547432	2.41044	0	0.387383	0.985958	-0.517469	0.472366	0.989835	chr1:62987411-62987908_Intergenic_Ino80d
chr1:63111702-63116454	18.9575	20.7592	21.3697	28.5526	22.4447	16.2157	13.2926	22.4097	17.3177	0.353872	4.54904	4.19516	chr1:63111702-63116454_promoter-TSS_Ino80d
chr1:63174458-63179845	11.1941	12.3066	9.18311	10.9843	9.85378	13.1479	11.8157	10.917	11.6058	-0.0810619	3.57495	3.65601	chr1:63174458-63179845_promoter-TSS_Eef1b2
chr1:63182924-63183044	0.257705	0.372362	0.103569	0.391131	0	0.657393	1.47696	0.281192	0.71145	-0.417733	0.357487	0.775219	chr1:63182924-63183044_3'_Snora41
chr1:63442120-63442252	0.112746	0.0558543	0.310707	0.0325943	0	1.53392	0	0.127975	0.511306	-0.42206	0.173736	0.595796	chr1:63442120-63442252_Intergenic_Adam23
chr1:63534617-63535206	2.97972	4.18907	2.45113	2.99867	1.6423	4.82088	1.47696	3.15465	2.64671	0.18813	2.05473	1.8666	chr1:63534617-63535206_intron_Adam23
chr1:63675000-63675120	0.0483198	0	0.103569	0	0.273716	0.657393	0	0.0379722	0.31037	-0.336206	0.0537677	0.389974	chr1:63675000-63675120_intron_Dytn
chr1:63696807-63697142	0.982502	0.335126	0.414276	0.5704	0	1.75305	0	0.575576	0.58435	-0.00801163	0.655879	0.663891	chr1:63696807-63697142_Intergenic_Dytn
chr1:63729724-63731546	4.20382	3.38849	3.10707	5.08471	0.547432	4.16349	0	3.94602	1.57031	0.944328	2.30627	1.36194	chr1:63729724-63731546_promoter-TSS_Fastkd2
chr1:63762683-63770790	28.7825	33.0099	19.8162	33.2951	10.4012	12.7096	14.7696	28.7259	12.6268	1.12527	4.89365	3.76837	chr1:63762683-63770790_intron_4933402D24Rik
chr1:63774982-63779931	16.1549	16.4212	12.2211	20.0781	14.2332	9.64177	11.8157	16.2188	11.8969	0.416964	4.10591	3.68895	chr1:63774982-63779931_Intergenic_4933402D24Rik
chr1:63874956-63875076	0.0644263	0.0558543	0.103569	0.11408	0.273716	0.657393	0	0.0844824	0.31037	-0.272967	0.117007	0.389974	chr1:63874956-63875076_Intergenic_Gm13749
chr1:63988142-63988262	0.161066	0.0372362	0.172615	0.146674	0	0.657393	0	0.129398	0.219131	-0.1103	0.175554	0.285853	chr1:63988142-63988262_Intergenic_Gm13749
chr1:64050227-64050418	0.257705	0.39098	0.155353	0.277051	0	1.75305	0	0.270273	0.58435	-0.318753	0.345138	0.663891	chr1:64050227-64050418_intron_Mir6899
chr1:64053694-64053823	0.273812	0.148945	0.189876	0.146674	0.547432	0.876524	0	0.189827	0.474652	-0.309623	0.250752	0.560375	chr1:64053694-64053823_intron_Mir6899
chr1:64075533-64091516	43.5039	46.7314	31.0016	39.7161	26.8242	28.0488	25.1083	40.2383	26.6604	0.576162	5.36591	4.78975	chr1:64075533-64091516_intron_Klf7
chr1:64093338-64103690	25.0941	24.3152	12.8253	11.3102	13.1384	22.1322	10.3387	18.3862	15.2031	0.25876	4.27696	4.0182	chr1:64093338-64103690_intron_Klf7
chr1:64112888-64124385	38.2209	42.4307	33.5563	46.6098	38.8677	39.6627	48.7396	40.2044	42.4233	-0.0756707	5.36473	5.4404	chr1:64112888-64124385_intron_Klf7
chr1:64191416-64191757	1.20799	1.43359	1.05295	2.06974	0.547432	2.19131	0	1.44107	0.912914	0.351741	1.28751	0.935772	chr1:64191416-64191757_Intergenic_Klf7
chr1:64197136-64197278	0.144959	0.0558543	0.138092	0.0162971	0	1.09566	0	0.0888006	0.365219	-0.326392	0.12274	0.449132	chr1:64197136-64197278_Intergenic_Klf7
chr1:64207349-64210560	6.86141	9.01116	5.05761	7.13815	3.28459	6.13567	4.43087	7.01708	4.61704	0.513266	3.00308	2.48981	chr1:64207349-64210560_Intergenic_Klf7
chr1:64225271-64225775	2.36767	2.5693	0.569629	1.87417	1.36858	3.5061	6.6463	1.84519	3.84033	-0.766579	1.50853	2.2751	chr1:64225271-64225775_Intergenic_Klf7
chr1:64251347-64254926	6.8453	6.60943	2.83088	5.54103	5.47432	7.0122	5.90783	5.45666	6.13145	-0.143407	2.69079	2.83419	chr1:64251347-64254926_Intergenic_Klf7
chr1:64295088-64299996	8.00497	8.75051	7.38791	8.37673	9.03263	9.64177	8.86174	8.13003	9.17871	-0.156863	3.19062	3.34748	chr1:64295088-64299996_Intergenic_Klf7
chr1:64300664-64306849	21.454	20.7964	15.2074	21.936	19.9813	22.3514	14.0311	19.8484	18.7879	0.0753193	4.38187	4.30655	chr1:64300664-64306849_Intergenic_Klf7
chr1:64318955-64319137	0.273812	0.484071	0.517844	0.244457	0.547432	1.75305	0	0.380046	0.766827	-0.356444	0.464716	0.821161	chr1:64318955-64319137_Intergenic_Klf7
chr1:64321464-64324844	5.89501	6.42325	2.43387	3.87872	2.73716	4.82088	5.90783	4.65771	4.48862	0.0437741	2.50022	2.45644	chr1:64321464-64324844_Intergenic_Klf7
chr1:64336769-64340288	9.45457	8.75051	4.69512	5.63881	4.37946	5.04002	1.47696	7.13475	3.63214	0.812419	3.0241	2.21168	chr1:64336769-64340288_Intergenic_Creb1
chr1:64374385-64374577	1.27242	1.06123	1.08747	1.77639	2.18973	1.53392	2.95391	1.29938	2.22585	-0.488437	1.20124	1.68968	chr1:64374385-64374577_Intergenic_Creb1
chr1:64452729-64456635	6.6037	6.25568	3.3142	5.83438	1.36858	2.19131	1.47696	5.50199	1.67895	1.27921	2.70088	1.42167	chr1:64452729-64456635_Intergenic_Creb1
chr1:64468641-64470832	4.67091	4.26355	1.82972	3.60167	0	4.60175	1.47696	3.59146	2.02624	0.601428	2.19895	1.59752	chr1:64468641-64470832_Intergenic_Creb1
chr1:64542982-64548281	6.21714	7.07488	5.35106	7.49668	6.8429	8.76524	4.43087	6.53494	6.67967	-0.0274483	2.9136	2.94104	chr1:64542982-64548281_intron_Creb1
chr1:64548792-64554365	7.5862	7.78237	6.73198	7.9693	1.6423	5.47828	8.86174	7.51746	5.32744	0.428802	3.09042	2.66162	chr1:64548792-64554365_intron_Creb1
chr1:64564855-64565297	0.628157	0.446834	0.293445	0.880046	0.821148	2.8487	0	0.56212	1.22328	-0.509187	0.643506	1.15269	chr1:64564855-64565297_intron_Creb1
chr1:64578563-64578978	1.54623	0.78196	1.15652	2.2653	0.547432	3.28697	2.95391	1.4375	2.26277	-0.420693	1.2854	1.7061	chr1:64578563-64578978_intron_Mettl21a
chr1:64580096-64582910	4.21993	4.1146	2.34756	4.13947	2.18973	2.8487	7.38478	3.70539	4.14107	-0.127755	2.23431	2.36207	chr1:64580096-64582910_intron_Mettl21a
chr1:64597148-64605192	17.4434	18.8415	16.1395	25.4072	16.1492	18.407	11.8157	19.4579	15.4573	0.313931	4.35459	4.04066	chr1:64597148-64605192_3'_Mettl21a
chr1:64607643-64607792	0.128853	0.260653	0.12083	0.374834	0	0.876524	0	0.221293	0.292175	-0.0813923	0.288409	0.369801	chr1:64607643-64607792_3'_Mettl21a
chr1:64608896-64609250	0.161066	0.465453	1.03569	1.66231	0.273716	2.19131	0.738478	0.831129	1.06784	-0.175388	0.872733	1.04812	chr1:64608896-64609250_intron_Mettl21a
chr1:64609332-64609791	0.66037	0.595779	1.44996	1.58082	2.46344	3.06784	2.95391	1.07173	2.8284	-0.885902	1.05084	1.93674	chr1:64609332-64609791_intron_Mettl21a
chr1:64616344-64617605	8.43985	9.02978	8.95871	11.9132	7.66405	11.8331	17.7235	9.58539	12.4069	-0.340898	3.404	3.7449	chr1:64616344-64617605_5'_Mettl21a
chr1:64617745-64617959	1.69119	1.28465	1.60532	1.92306	1.36858	2.62957	1.47696	1.62606	1.82504	-0.105372	1.3929	1.49827	chr1:64617745-64617959_promoter-TSS_Mettl21a
chr1:64674904-64677668	5.55677	5.19445	2.17495	3.4224	1.6423	6.3548	1.47696	4.08714	3.15802	0.290959	2.34686	2.0559	chr1:64674904-64677668_Intergenic_2810408I11Rik
chr1:64741782-64741893	0.0483198	0.0372362	0.0690459	0	0	0.657393	0	0.0386505	0.219131	-0.231143	0.0547102	0.285853	chr1:64741782-64741893_Intergenic_Fzd5
chr1:64786880-64794611	21.9855	24.1663	14.0336	22.7671	6.56918	12.7096	4.43087	20.7381	7.90322	1.28783	4.44216	3.15433	chr1:64786880-64794611_3'_Fzd5
chr1:64794667-64798680	16.2032	17.1659	13.1532	24.4946	4.37946	17.9688	14.7696	17.7542	12.3726	0.487938	4.22914	3.74121	chr1:64794667-64798680_intron_Fzd5
chr1:64805220-64805393	0.676477	0.68887	0.46606	0.928937	0.547432	1.75305	0	0.690086	0.766827	-0.0640642	0.757097	0.821161	chr1:64805220-64805393_intron_Fzd5
chr1:64817842-64818262	0.450984	0.558543	0.81129	0.635588	0	2.41044	0	0.614101	0.803481	-0.160053	0.690731	0.850784	chr1:64817842-64818262_intron_Fzd5
chr1:64831319-64831744	0.901969	0.502689	0.448798	0.928937	0	1.75305	0	0.695598	0.58435	0.0979036	0.761794	0.663891	chr1:64831319-64831744_intron_Fzd5
chr1:64840064-64840184	0.225492	0.29789	0.12083	0.277051	0	0.657393	0	0.230316	0.219131	0.0131755	0.299029	0.285853	chr1:64840064-64840184_intron_Fzd5
chr1:64848546-64855652	17.3307	15.993	11.7378	20.6811	6.02175	11.8331	4.43087	16.4356	7.42857	1.04868	4.12397	3.07529	chr1:64848546-64855652_intron_Plekhm3
chr1:64873092-64880167	22.7264	24.2222	16.0704	31.5676	7.93776	16.654	11.8157	23.6466	12.1358	0.907887	4.62332	3.71543	chr1:64873092-64880167_intron_Plekhm3
chr1:64926364-64936354	26.592	26.6797	22.6125	31.7631	18.0653	17.9688	14.7696	26.9118	16.9345	0.638138	4.80281	4.16467	chr1:64926364-64936354_intron_Plekhm3
chr1:64949111-64951278	10.7914	12.772	10.9093	18.3017	13.6858	17.5305	10.3387	13.1936	13.8517	-0.0653844	3.82717	3.89255	chr1:64949111-64951278_intron_Plekhm3
chr1:64978148-64978288	0.0805329	0.0186181	0.172615	0.11408	0.547432	1.31479	0	0.0964615	0.62074	-0.563797	0.132855	0.696652	chr1:64978148-64978288_Intergenic_Plekhm3
chr1:65084698-65084835	0.0483198	0.0372362	0.103569	0.0162971	0	1.31479	0	0.0513555	0.438262	-0.452076	0.0722506	0.524327	chr1:65084698-65084835_Intergenic_Crygb
chr1:65089110-65089259	0.0483198	0.167563	0.207138	0.554103	0.821148	1.75305	0	0.244281	0.858066	-0.578489	0.315312	0.893801	chr1:65089110-65089259_Intergenic_Crygb
chr1:65177628-65178858	5.84669	6.29292	6.11056	6.63294	5.47432	8.98438	9.60022	6.22078	8.01964	-0.320915	2.85215	3.17307	chr1:65177628-65178858_intron_Idh1
chr1:65185538-65188253	5.49235	7.76375	6.45579	7.90411	5.47432	3.94436	0	6.904	3.13956	0.933106	2.98258	2.04948	chr1:65185538-65188253_promoter-TSS_Pikfyve
chr1:65312726-65312846	0.0483198	0.0372362	0.034523	0.0162971	1.09486	1.31479	0	0.034094	0.803217	-0.802206	0.0483674	0.850573	chr1:65312726-65312846_intron_Pth2r
chr1:65353264-65353384	0.0644263	0.0558543	0.034523	0.0651886	0	1.31479	0	0.054998	0.438262	-0.447086	0.0772403	0.524327	chr1:65353264-65353384_intron_Pth2r
chr1:65572838-65573314	0.0805329	0.242035	0.414276	0.45632	0	2.62957	0	0.298291	0.876524	-0.531449	0.376614	0.908063	chr1:65572838-65573314_Intergenic_Pth2r
chr1:65726252-65726389	0.0644263	0	0.0517844	0.0488914	0	1.09566	0	0.0412756	0.365219	-0.39078	0.0583519	0.449132	chr1:65726252-65726389_Intergenic_Crygf
chr1:65960382-65960515	0	0.0744724	0.224399	0.146674	0	1.31479	0	0.111386	0.438262	-0.371966	0.152361	0.524327	chr1:65960382-65960515_Intergenic_Crygf
chr1:66106095-66106265	0.128853	0.0930905	0.034523	0.0325943	0	1.75305	0	0.0722651	0.58435	-0.563229	0.100662	0.663891	chr1:66106095-66106265_Intergenic_Map2
chr1:66185276-66189020	10.8075	12.8465	5.38558	15.1237	6.02175	8.76524	5.90783	11.0408	6.89827	0.608326	3.58986	2.98154	chr1:66185276-66189020_intron_Map2
chr1:66244439-66244931	0.418771	0.279272	0.293445	0.619291	0.547432	4.38262	0	0.402695	1.64335	-0.914167	0.488201	1.40237	chr1:66244439-66244931_intron_Map2
chr1:66245157-66245751	1.56234	0.986759	1.05295	2.70533	0	3.28697	2.95391	1.57684	2.08029	-0.257463	1.3656	1.62307	chr1:66245157-66245751_intron_Map2
chr1:66279806-66280203	0.434878	0.539925	0.535106	0.407428	0.547432	2.41044	0	0.479334	0.985958	-0.424887	0.564948	0.989835	chr1:66279806-66280203_intron_Map2
chr1:66701209-66701694	2.38377	2.79272	1.98507	2.68903	2.46344	3.5061	1.47696	2.46265	2.48217	-0.00810965	1.79188	1.79999	chr1:66701209-66701694_intron_Rpe
chr1:66701824-66702373	1.19189	1.1357	0.535106	1.1245	0.821148	2.19131	0.738478	0.9968	1.25031	-0.172435	0.99769	1.17013	chr1:66701824-66702373_intron_Rpe
chr1:66715620-66722749	11.7578	10.8916	7.18078	11.1961	2.73716	6.57393	2.95391	10.2566	4.08834	1.1455	3.4927	2.34719	chr1:66715620-66722749_TTS_Rpe
chr1:66732996-66736741	5.91112	6.81423	3.9874	5.18249	1.09486	3.06784	1.47696	5.47381	1.87989	1.1686	2.69461	1.52601	chr1:66732996-66736741_intron_Rpe
chr1:66788284-66788421	1.38517	1.58254	0.759505	1.53193	0	1.31479	0	1.31479	0.438262	0.686552	1.21088	0.524327	chr1:66788284-66788421_intron_Kansl1l
chr1:66809204-66818826	24.6109	27.0149	20.4549	24.0872	25.1819	22.7896	14.7696	24.0419	20.9137	0.192514	4.64627	4.45376	chr1:66809204-66818826_intron_Kansl1l
chr1:66836225-66836559	1.48181	1.37774	0.673198	1.46674	0.273716	2.41044	0	1.24987	0.894719	0.247858	1.16984	0.921984	chr1:66836225-66836559_intron_Kansl1l
chr1:66862274-66862524	0.918075	1.19156	1.36366	1.22229	0.273716	1.75305	2.95391	1.17389	1.66023	-0.291267	1.12028	1.41155	chr1:66862274-66862524_intron_Acadl
chr1:66874894-66875036	0.0161066	0.0186181	0	0.0325943	0	0.657393	0	0.0168297	0.219131	-0.261775	0.0240781	0.285853	chr1:66874894-66875036_Intergenic_Acadl
chr1:67216277-67216397	0.0161066	0.0558543	0.224399	0.0162971	0	0.657393	0	0.0781643	0.219131	-0.177276	0.108577	0.285853	chr1:67216277-67216397_intron_Cps1
chr1:67610954-67611074	0.0483198	0	0.0690459	0.0651886	0	1.75305	0	0.0456386	0.58435	-0.599506	0.0643842	0.663891	chr1:67610954-67611074_Intergenic_Cps1
chr1:68610474-68610594	0.0161066	0.0558543	0.207138	0.0325943	0	0.657393	0	0.0779232	0.219131	-0.177599	0.108254	0.285853	chr1:68610474-68610594_intron_Erbb4
chr1:69098248-69098429	0.112746	0.316508	0.034523	0.162971	0	1.75305	0	0.156687	0.58435	-0.453892	0.209999	0.663891	chr1:69098248-69098429_intron_Erbb4
chr1:69440143-69442706	4.44542	4.24493	5.29927	6.50256	3.28459	1.97218	2.95391	5.12304	2.73689	0.712409	2.61425	1.90184	chr1:69440143-69442706_Intergenic_Ikzf2
chr1:69591494-69591638	0.499304	0.39098	0.431537	0.505211	0.547432	1.97218	0.738478	0.456758	1.08603	-0.517999	0.542761	1.06076	chr1:69591494-69591638_intron_Ikzf2
chr1:69613695-69613833	0.0322132	0	0.207138	0.0814857	0	0.657393	0	0.0802092	0.219131	-0.174543	0.111311	0.285853	chr1:69613695-69613833_intron_Ikzf2
chr1:69655102-69655433	1.40127	0.949523	1.32913	1.7112	3.28459	3.94436	1.47696	1.34778	2.90197	-0.732904	1.2313	1.9642	chr1:69655102-69655433_intron_Ikzf2
chr1:69655768-69656259	0.450984	1.24741	0.673198	1.1245	1.09486	2.41044	2.95391	0.874024	2.15307	-0.750619	0.90614	1.65676	chr1:69655768-69656259_intron_Ikzf2
chr1:69656601-69656902	0.757009	0.744724	0.258922	0.521508	0.821148	2.62957	2.21543	0.570541	1.88872	-0.879168	0.651262	1.53043	chr1:69656601-69656902_intron_Ikzf2
chr1:69759362-69759834	1.75562	1.7501	2.58922	2.37938	0.547432	2.8487	0	2.11858	1.13205	0.548652	1.64089	1.09224	chr1:69759362-69759834_Intergenic_Spag16
chr1:70077945-70083464	10.5337	11.8039	7.87124	12.9073	4.10574	6.57393	2.95391	10.779	4.54453	1.08709	3.55815	2.47106	chr1:70077945-70083464_intron_Spag16
chr1:70131634-70133908	5.42792	5.82747	3.43503	5.42695	0	5.91654	2.95391	5.02934	2.95682	0.60766	2.592	1.98434	chr1:70131634-70133908_intron_Spag16
chr1:70134280-70137287	4.94472	3.83533	3.97014	5.34546	2.73716	5.04002	4.43087	4.52391	4.06935	0.12389	2.46569	2.3418	chr1:70134280-70137287_intron_Spag16
chr1:70476964-70477084	0.0966395	0.0372362	0	0.0977828	0	0.657393	0	0.0579146	0.219131	-0.20463	0.0812232	0.285853	chr1:70476964-70477084_intron_Vwc2l
chr1:70692684-70692812	0.0483198	0.0372362	0.12083	0.0325943	0	1.75305	0	0.0597452	0.58435	-0.580173	0.0837174	0.663891	chr1:70692684-70692812_intron_Vwc2l
chr1:70778503-70778623	0.177172	0.0744724	0	0.11408	0	1.31479	0	0.0914312	0.438262	-0.398106	0.126221	0.524327	chr1:70778503-70778623_intron_Vwc2l
chr1:70829923-70830043	0.0322132	0.0372362	0.0863074	0.11408	0.547432	1.75305	0.738478	0.0674592	1.01299	-0.915156	0.0941809	1.00934	chr1:70829923-70830043_intron_Vwc2l
chr1:70852240-70852380	0.193279	0.279272	0.138092	0.325943	0.273716	0.657393	0	0.234146	0.31037	-0.0864606	0.303513	0.389974	chr1:70852240-70852380_intron_Vwc2l
chr1:70963854-70963974	0.0322132	0.0930905	0.189876	0.0651886	0	0.657393	0	0.0950921	0.219131	-0.154801	0.131052	0.285853	chr1:70963854-70963974_Intergenic_Bard1
chr1:70999801-70999943	0.306025	0.409598	0.46606	0.374834	0.547432	1.53392	0.738478	0.389129	0.939943	-0.481833	0.474181	0.956014	chr1:70999801-70999943_Intergenic_Bard1
chr1:71000274-71000789	1.65898	1.89905	2.88267	3.68315	1.6423	3.72523	3.69239	2.53096	3.01997	-0.187124	1.82006	2.00719	chr1:71000274-71000789_Intergenic_Bard1
chr1:71002058-71005735	8.03719	7.89408	6.40401	13.2333	6.02175	9.20351	2.95391	8.89214	6.05972	0.48667	3.30628	2.81961	chr1:71002058-71005735_Intergenic_Bard1
chr1:71027083-71027203	0.0644263	0.0372362	0.12083	0	0	0.657393	0.738478	0.0556232	0.465291	-0.473092	0.078095	0.551187	chr1:71027083-71027203_TTS_Bard1
chr1:71094918-71104763	23.1129	22.8072	17.227	20.567	23.5396	28.0488	29.5391	20.9285	27.0425	-0.354806	4.45474	4.80954	chr1:71094918-71104763_intron_Bard1
chr1:71258308-71258494	0.0322132	0.279272	0.0517844	0.146674	0	1.09566	0	0.127486	0.365219	-0.276023	0.173109	0.449132	chr1:71258308-71258494_intron_Bard1
chr1:71459039-71464469	11.8222	11.8783	5.85164	11.3754	3.83202	7.0122	13.2926	10.2319	8.04561	0.312313	3.48953	3.17722	chr1:71459039-71464469_Intergenic_Abca12
chr1:71503975-71504097	0.0322132	0.111709	0.0690459	0.0162971	0.547432	0.876524	0	0.0573162	0.474652	-0.479968	0.0804069	0.560375	chr1:71503975-71504097_Intergenic_Atic
chr1:71556223-71559610	9.0519	9.68141	8.1992	10.9028	2.73716	9.42264	1.47696	9.45883	4.54558	0.915309	3.38665	2.47134	chr1:71556223-71559610_intron_Atic
chr1:71578491-71580701	4.44542	4.30078	4.40168	5.65511	0	4.16349	1.47696	4.70075	1.88015	0.985007	2.51115	1.52614	chr1:71578491-71580701_TTS_Atic
chr1:71583442-71583742	0.128853	0.148945	0.431537	0.0814857	0	1.53392	0	0.197705	0.511306	-0.335523	0.260273	0.595796	chr1:71583442-71583742_Intergenic_Atic
chr1:71643215-71643393	0.161066	0.0372362	0.0863074	0.22816	0	1.31479	0	0.128192	0.438262	-0.350314	0.174013	0.524327	chr1:71643215-71643393_intron_Fn1
chr1:71653505-71653958	0.918075	0.875051	2.07138	2.05344	0.547432	3.94436	1.47696	1.47949	1.98958	-0.269903	1.31004	1.57994	chr1:71653505-71653958_promoter-TSS_Apol7d
chr1:71750424-71760190	23.8539	23.2354	31.0707	32.9365	23.2659	26.734	19.9389	27.7741	23.3129	0.243048	4.8467	4.60365	chr1:71750424-71760190_Intergenic_Apol7d
chr1:71862968-71867134	11.1297	11.7294	16.0187	19.4914	1.6423	2.19131	4.43087	14.5923	2.75483	2.05401	3.96276	1.90875	chr1:71862968-71867134_Intergenic_Gm8883
chr1:71880810-71881325	0.676477	1.17294	2.22673	1.98825	1.6423	3.06784	2.21543	1.5161	2.30852	-0.394998	1.33119	1.72619	chr1:71880810-71881325_Intergenic_Gm8883
chr1:71888159-71888281	0.386558	0.372362	0.621413	0.407428	0.273716	0.657393	0	0.44694	0.31037	0.143032	0.533006	0.389974	chr1:71888159-71888281_non-coding_Gm8883
chr1:71893504-71894258	2.1905	1.88043	4.36715	4.66098	1.6423	7.0122	2.95391	3.27477	3.86947	-0.187919	2.09585	2.28376	chr1:71893504-71894258_Intergenic_Gm8883
chr1:71897136-71897613	0.805329	0.949523	2.14042	2.64014	0	2.62957	3.69239	1.63385	2.10732	-0.238497	1.39717	1.63567	chr1:71897136-71897613_Intergenic_Gm8883
chr1:71909539-71909691	0.338238	0.0930905	0.155353	0.5704	0.821148	1.53392	0.738478	0.289271	1.03118	-0.655764	0.366555	1.02232	chr1:71909539-71909691_Intergenic_Gm8883
chr1:71910664-71914790	7.8278	8.08026	9.75274	12.4184	8.21148	7.88872	7.38478	9.5198	7.82833	0.252896	3.39504	3.14214	chr1:71910664-71914790_Intergenic_Gm8883
chr1:71916363-71920471	6.13661	6.94455	7.47422	8.5234	7.66405	10.08	11.8157	7.2697	9.85324	-0.39222	3.04783	3.44005	chr1:71916363-71920471_Intergenic_Gm8883
chr1:71928856-71928984	0.0805329	0.0930905	0.224399	0.11408	0	0.657393	0.738478	0.128026	0.465291	-0.377387	0.1738	0.551187	chr1:71928856-71928984_Intergenic_Gm8883
chr1:71934851-71940254	13.6745	15.8812	17.7448	24.8857	11.2224	12.4905	14.0311	18.0466	12.5813	0.487909	4.25146	3.76355	chr1:71934851-71940254_Intergenic_Gm8883
chr1:71944359-71948203	6.81309	6.53495	8.28551	7.74114	3.28459	2.41044	0	7.34367	1.89834	1.52545	3.06068	1.53523	chr1:71944359-71948203_Intergenic_Gm8883
chr1:71965975-71971948	9.88944	12.2135	15.449	17.8128	4.65317	7.45046	5.90783	13.8412	6.00382	1.08339	3.89153	2.80814	chr1:71965975-71971948_intron_4933417E11Rik
chr1:71989170-71992432	8.39153	6.77699	6.66293	10.0879	7.39033	4.38262	0	7.97985	3.92432	0.866767	3.16669	2.29992	chr1:71989170-71992432_intron_4933417E11Rik
chr1:71992705-71995366	4.36488	4.44973	3.3142	5.31287	3.83202	2.62957	4.43087	4.36042	3.63082	0.211078	2.42235	2.21127	chr1:71992705-71995366_intron_4933417E11Rik
chr1:71998070-72005046	21.9211	22.5838	26.4446	30.7527	9.30634	12.2713	5.90783	25.4255	9.16184	1.37877	4.72386	3.34509	chr1:71998070-72005046_intron_4933417E11Rik
chr1:72013671-72016182	5.81448	6.81423	7.78493	9.0938	6.02175	4.82088	2.95391	7.37686	4.59885	0.581279	3.06641	2.48513	chr1:72013671-72016182_Intergenic_4933417E11Rik
chr1:72016233-72020637	14.0288	13.5167	16.571	19.7521	4.37946	16.8731	23.6313	15.9672	14.9613	0.0881702	4.08468	3.9965	chr1:72016233-72020637_Intergenic_4933417E11Rik
chr1:72101765-72115565	31.0696	32.1721	40.9097	50.57	20.255	17.0922	29.5391	38.6804	22.2954	0.768377	5.31035	4.54198	chr1:72101765-72115565_Intergenic_4933417E11Rik
chr1:72153746-72153982	0.144959	0.186181	0.0517844	0	0	1.75305	0	0.0957312	0.58435	-0.531997	0.131894	0.663891	chr1:72153746-72153982_Intergenic_Mreg
chr1:72186757-72189195	5.17021	6.38601	3.88383	4.48171	1.09486	1.09566	0	4.98044	0.730173	1.78934	2.58025	0.790916	chr1:72186757-72189195_intron_Mreg
chr1:72197148-72197577	1.88447	1.04261	1.08747	0.994126	0	3.06784	0	1.25217	1.02261	0.155097	1.17132	1.01622	chr1:72197148-72197577_intron_Mreg
chr1:72209253-72213866	12.2732	13.8705	7.42244	9.17529	0.547432	4.82088	0	10.6854	1.78944	2.06666	3.54663	1.47997	chr1:72209253-72213866_intron_Mreg
chr1:72243904-72244493	2.97972	3.96566	2.91719	4.43282	3.28459	2.41044	2.21543	3.57385	2.63682	0.330729	2.19341	1.86268	chr1:72243904-72244493_intron_D230017M19Rik
chr1:72257977-72261464	5.04136	4.3194	2.17495	3.24313	0	3.5061	1.47696	3.69471	1.66102	0.819058	2.23104	1.41198	chr1:72257977-72261464_intron_D230017M19Rik
chr1:72262965-72267872	7.28018	5.28754	3.33147	4.48171	1.6423	4.38262	0	5.09522	2.00831	1.01873	2.60768	1.58895	chr1:72262965-72267872_intron_Pecr
chr1:72270789-72270909	0.0483198	0.111709	0	0.0162971	0.273716	1.31479	0	0.0440814	0.529501	-0.550827	0.0622342	0.613061	chr1:72270789-72270909_intron_Pecr
chr1:72304889-72318778	47.6594	55.8171	37.3884	52.9494	32.8459	41.6349	53.9089	48.4536	42.7966	0.175256	5.628	5.45275	chr1:72304889-72318778_intron_Xrcc5
chr1:72330542-72335845	7.55399	8.13611	5.24749	7.44779	1.6423	6.3548	10.3387	7.09635	6.11193	0.187029	3.01727	2.83024	chr1:72330542-72335845_intron_Xrcc5
chr1:72338982-72339306	0.434878	0.651634	0.34523	0.668183	0	2.19131	0	0.524981	0.730437	-0.182345	0.608791	0.791136	chr1:72338982-72339306_intron_Xrcc5
chr1:72340833-72340994	0.418771	0.0930905	0.241661	0.374834	0.547432	2.41044	1.47696	0.282089	1.47828	-0.950841	0.358497	1.30934	chr1:72340833-72340994_intron_Xrcc5
chr1:72343826-72343960	0.209386	0.223417	0.172615	0.146674	0.547432	0.876524	0	0.188023	0.474652	-0.311812	0.248563	0.560375	chr1:72343826-72343960_intron_Xrcc5
chr1:72346369-72346855	1.83615	2.43897	0.983904	1.04302	0	2.8487	0	1.57551	0.949568	0.401704	1.36486	0.963155	chr1:72346369-72346855_intron_Xrcc5
chr1:72366558-72374856	16.9924	21.3736	16.8299	19.524	9.30634	14.4627	8.86174	18.68	10.8769	0.728569	4.29866	3.57009	chr1:72366558-72374856_intron_Xrcc5
chr1:72377677-72380892	7.71505	8.45262	8.54443	4.64468	5.47432	8.76524	4.43087	7.3392	6.22348	0.207215	3.05991	2.85269	chr1:72377677-72380892_intron_Xrcc5
chr1:72381703-72387309	10.0827	10.9847	11.7896	17.8128	7.11662	14.9009	5.90783	12.6674	9.30845	0.406915	3.77267	3.36576	chr1:72381703-72387309_intron_Xrcc5
chr1:72398164-72406862	23.7572	24.7621	16.1567	23.582	11.4961	12.7096	16.985	22.0645	13.7302	0.646894	4.5276	3.88071	chr1:72398164-72406862_Intergenic_Xrcc5
chr1:72413069-72413175	0.66037	0.353744	0.58689	0.407428	0	1.09566	0.738478	0.502108	0.611378	-0.101306	0.586989	0.688295	chr1:72413069-72413175_Intergenic_Xrcc5
chr1:72414160-72414827	5.28296	4.76623	5.47189	8.21376	5.74804	9.8609	6.6463	5.93371	7.41841	-0.279921	2.79363	3.07355	chr1:72414160-72414827_Intergenic_Xrcc5
chr1:72414989-72415455	4.18771	4.59867	4.41894	5.01952	4.10574	3.28697	3.69239	4.55621	3.69503	0.242966	2.4741	2.23114	chr1:72414989-72415455_Intergenic_Xrcc5
chr1:72418518-72419377	4.21993	4.26355	3.5386	4.18836	1.91601	5.91654	5.16935	4.05261	4.33397	-0.07818	2.33703	2.41521	chr1:72418518-72419377_Intergenic_Xrcc5
chr1:72420331-72420799	4.75144	5.49234	4.26359	5.06841	1.09486	4.60175	0.738478	4.89394	2.14503	0.906159	2.55923	1.65307	chr1:72420331-72420799_Intergenic_Xrcc5
chr1:72420975-72421309	2.25492	3.05337	2.34756	1.97195	3.55831	2.41044	6.6463	2.40695	4.20502	-0.611422	1.76848	2.3799	chr1:72420975-72421309_Intergenic_Xrcc5
chr1:72427904-72428634	6.31378	7.2983	4.72965	6.71442	6.8429	5.91654	12.5541	6.26404	8.43786	-0.377688	2.86077	3.23846	chr1:72427904-72428634_3'_March4
chr1:72428704-72429258	3.14078	4.26355	3.97014	6.60034	2.73716	4.38262	1.47696	4.4937	2.86558	0.507094	2.45778	1.95068	chr1:72428704-72429258_exon_March4
chr1:72429568-72430359	3.22132	4.3194	3.84931	5.7203	5.47432	5.69741	2.95391	4.27758	4.70855	-0.113247	2.39988	2.51312	chr1:72429568-72430359_intron_March4
chr1:72431473-72432064	1.56234	2.19694	0.897597	1.89047	1.36858	3.5061	0	1.63684	1.62489	0.00654893	1.39881	1.39226	chr1:72431473-72432064_intron_March4
chr1:72432310-72432933	1.86836	1.78734	1.07021	1.62971	1.91601	3.72523	5.16935	1.58891	3.60353	-0.830397	1.37234	2.20274	chr1:72432310-72432933_intron_March4
chr1:72436327-72446094	13.143	13.2561	10.4432	12.3043	14.2332	13.5861	19.2004	12.2866	15.6733	-0.327559	3.73191	4.05946	chr1:72436327-72446094_intron_March4
chr1:72447722-72448136	1.59455	1.82457	0.690459	1.1571	2.73716	2.62957	0	1.31667	1.78891	-0.267649	1.21205	1.4797	chr1:72447722-72448136_intron_March4
chr1:72460377-72460743	1.61066	1.21018	0.673198	1.30377	0.273716	2.62957	1.47696	1.19945	1.46008	-0.161563	1.13714	1.29871	chr1:72460377-72460743_intron_March4
chr1:72461453-72461873	2.06164	2.73686	1.82972	3.30832	0.821148	2.62957	1.47696	2.48414	1.64256	0.398865	1.8008	1.40194	chr1:72461453-72461873_intron_March4
chr1:72462471-72462873	3.89779	3.98427	3.19337	4.59579	1.09486	2.62957	4.43087	3.91781	2.71844	0.40332	2.29802	1.8947	chr1:72462471-72462873_intron_March4
chr1:72464144-72464425	1.53013	0.968141	0.638675	0.831154	0.273716	1.97218	0	0.992024	0.748632	0.188008	0.994235	0.806227	chr1:72464144-72464425_intron_March4
chr1:72464586-72465034	2.48041	2.88581	1.91602	2.20011	1.09486	5.47828	1.47696	2.37059	2.68337	-0.128024	1.753	1.88102	chr1:72464586-72465034_intron_March4
chr1:72469624-72476053	11.3229	13.554	6.49032	9.59902	6.56918	8.10785	15.508	10.2416	10.0617	0.0232701	3.49077	3.4675	chr1:72469624-72476053_intron_March4
chr1:72492697-72515323	46.9829	59.2987	33.8152	46.9684	38.3202	45.3601	41.3548	46.7663	41.6784	0.162487	5.57792	5.41543	chr1:72492697-72515323_intron_March4
chr1:72515500-72527802	27.5906	29.789	15.7079	23.4353	13.1384	19.0644	14.0311	24.1307	15.4113	0.614762	4.65138	4.03662	chr1:72515500-72527802_intron_March4
chr1:72527862-72541317	48.2875	50.2503	33.2111	42.34	22.9921	40.9775	50.955	43.5222	38.3082	0.179694	5.47645	5.29676	chr1:72527862-72541317_intron_March4
chr1:72549215-72553302	9.34182	9.88621	6.40401	8.09968	0.547432	5.25915	2.95391	8.43293	2.92016	1.26679	3.23771	1.97091	chr1:72549215-72553302_Intergenic_March4
chr1:72573448-72573568	0.338238	0.204799	0.0690459	0.0325943	0	1.31479	0	0.161169	0.438262	-0.308748	0.215578	0.524327	chr1:72573448-72573568_Intergenic_Smarcal1
chr1:72580290-72587563	17.6689	21.1688	12.1866	15.4823	12.0435	18.8453	16.2465	16.6266	15.7118	0.0768939	4.13969	4.06279	chr1:72580290-72587563_intron_Smarcal1
chr1:72600793-72601297	0.789223	0.744724	0.93212	1.1245	0	3.28697	0	0.897642	1.09566	-0.143194	0.924208	1.0674	chr1:72600793-72601297_intron_Smarcal1
chr1:72601631-72602008	0.338238	0.186181	0.0517844	0.130377	0	2.8487	0	0.176645	0.949568	-0.728475	0.234679	0.963155	chr1:72601631-72602008_intron_Smarcal1
chr1:72605269-72613830	37.2867	35.0579	16.7264	32.9854	8.4852	17.5305	19.2004	30.5141	15.072	0.971445	4.97793	4.00648	chr1:72605269-72613830_intron_Smarcal1
chr1:72663705-72663844	0.0322132	0.316508	0.12083	0	0	0.657393	0	0.117388	0.219131	-0.125723	0.16013	0.285853	chr1:72663705-72663844_intron_Ankar
chr1:72691963-72692083	0.144959	0.148945	0	0.0977828	0	0.657393	0	0.0979217	0.219131	-0.151078	0.134775	0.285853	chr1:72691963-72692083_intron_Ankar
chr1:72711007-72711331	1.54623	1.50807	1.55353	2.41198	0.821148	2.62957	2.21543	1.75495	1.88872	-0.0684025	1.46203	1.53043	chr1:72711007-72711331_promoter-TSS_Rpl37a
chr1:72711763-72712047	2.4482	2.90442	2.00233	3.55278	3.01088	4.16349	2.95391	2.72693	3.37609	-0.231655	1.89799	2.12964	chr1:72711763-72712047_intron_Rpl37a
chr1:72714577-72714883	0.740903	1.22879	0.983904	0.814857	1.36858	1.97218	0	0.942115	1.11359	-0.122065	0.957628	1.07969	chr1:72714577-72714883_TTS_Rpl37a
chr1:72745345-72745465	0.0161066	0.0372362	0	0.0977828	0	0.657393	0	0.0377814	0.219131	-0.232351	0.0535026	0.285853	chr1:72745345-72745465_Intergenic_Rpl37a
chr1:72839356-72839499	0.289919	0.204799	0.103569	0.211863	0	1.75305	0	0.202537	0.58435	-0.397809	0.266082	0.663891	chr1:72839356-72839499_intron_Igfbp2
chr1:72856158-72856660	1.86836	2.25279	1.15652	1.33637	1.91601	5.04002	2.95391	1.65351	3.30331	-0.697546	1.4079	2.10545	chr1:72856158-72856660_Intergenic_Igfbp5
chr1:72856679-72856941	1.27242	1.47083	0.759505	1.20599	1.36858	2.8487	0.738478	1.17719	1.65192	-0.284573	1.12246	1.40704	chr1:72856679-72856941_Intergenic_Igfbp5
chr1:72871798-72871942	0.338238	0.595779	0.58689	0.440023	0	1.09566	0.738478	0.490233	0.611378	-0.112757	0.575538	0.688295	chr1:72871798-72871942_intron_Igfbp5
chr1:72873316-72874035	2.2066	2.32726	1.63984	2.75422	1.36858	4.16349	0	2.23198	1.84402	0.184485	1.69242	1.50793	chr1:72873316-72874035_intron_Igfbp5
chr1:72945178-72945612	0.853649	0.912287	1.72615	1.20599	1.36858	2.8487	1.47696	1.17452	1.89808	-0.414402	1.1207	1.5351	chr1:72945178-72945612_Intergenic_Tnp1
chr1:72946089-72946388	0.257705	0.223417	0.897597	0.293349	2.73716	1.75305	0	0.418017	1.49674	-0.816169	0.503875	1.32004	chr1:72946089-72946388_Intergenic_Tnp1
chr1:73025637-73025815	0.418771	0.670252	0.673198	0.896343	0.821148	2.41044	0	0.664641	1.0772	-0.319427	0.735211	1.05464	chr1:73025637-73025815_TTS_1700027A15Rik
chr1:73032392-73032829	0.338238	0.279272	0.155353	0.440023	0	2.62957	1.47696	0.303221	1.36884	-0.8621	0.382082	1.24418	chr1:73032392-73032829_Intergenic_1700027A15Rik
chr1:73037918-73038094	0.322132	0.204799	0.638675	0.358537	1.36858	1.53392	0	0.381036	0.967499	-0.510612	0.465751	0.976363	chr1:73037918-73038094_Intergenic_1700027A15Rik
chr1:73221773-73221917	0.289919	0.111709	0.552367	0.945234	0.547432	1.53392	0	0.474807	0.693783	-0.199723	0.560526	0.760249	chr1:73221773-73221917_Intergenic_D530049I02Rik
chr1:73257255-73257862	0.837542	0.763342	0.552367	0.700777	1.09486	2.41044	3.69239	0.713507	2.39923	-0.988257	0.776952	1.76521	chr1:73257255-73257862_Intergenic_D530049I02Rik
chr1:73263403-73263564	0.0805329	0.0558543	0.0517844	0.0325943	0	1.31479	0	0.0551915	0.438262	-0.446822	0.0775048	0.524327	chr1:73263403-73263564_Intergenic_D530049I02Rik
chr1:73298439-73298947	0.805329	0.670252	0.983904	1.10821	0	2.62957	0	0.891923	0.876524	0.0117901	0.919853	0.908063	chr1:73298439-73298947_Intergenic_D530049I02Rik
chr1:73389609-73390069	0.61205	0.875051	0.863074	0.700777	0	2.41044	0	0.762738	0.803481	-0.0329659	0.817818	0.850784	chr1:73389609-73390069_Intergenic_D530049I02Rik
chr1:73409993-73410295	1.9489	1.86181	1.63984	1.01042	0	1.75305	0.738478	1.61524	0.830509	0.5147	1.38694	0.872245	chr1:73409993-73410295_intron_Pinc
chr1:73668084-73674618	16.8636	16.235	12.2729	13.7059	10.4012	10.7374	8.86174	14.7693	10.0001	0.519603	3.97905	3.45945	chr1:73668084-73674618_intron_Mir6351
chr1:73681045-73686792	15.1563	18.1713	12.4628	15.2704	15.8755	14.9009	12.5541	15.2652	14.4435	0.0747859	4.02372	3.94893	chr1:73681045-73686792_intron_Mir6351
chr1:73754442-73761384	24.3854	27.7224	22.8197	22.4086	1.6423	13.8053	11.8157	24.334	9.08774	1.32847	4.663	3.33453	chr1:73754442-73761384_intron_Mir6351
chr1:73769003-73769137	0.193279	0.0930905	0	0	0	0.876524	0	0.0715924	0.292175	-0.270045	0.0997562	0.369801	chr1:73769003-73769137_intron_Mir6351
chr1:73771951-73772236	0.483198	1.04261	0.794028	1.46674	0	2.19131	0.738478	0.946645	0.976596	-0.0220282	0.96099	0.983018	chr1:73771951-73772236_intron_Mir6351
chr1:73820450-73820570	0.0805329	0.167563	0.103569	0.0488914	0	0.876524	0	0.100139	0.292175	-0.232115	0.137686	0.369801	chr1:73820450-73820570_intron_Mir6351
chr1:73821467-73826765	16.2677	19.8841	13.2223	14.2926	3.83202	10.5183	16.2465	15.9167	10.1989	0.595082	4.08037	3.48529	chr1:73821467-73826765_intron_Mir6351
chr1:73969565-73969702	0.128853	0.0558543	0.0863074	0.244457	0.273716	0.876524	0	0.128868	0.383413	-0.293356	0.174877	0.468232	chr1:73969565-73969702_intron_6030407O03Rik
chr1:74000576-74000724	0.112746	0.167563	0.224399	0.440023	0.547432	1.53392	0	0.236183	0.693783	-0.454357	0.305892	0.760249	chr1:74000576-74000724_intron_Tns1
chr1:74065892-74066244	0.418771	0.39098	0.327968	0.423726	0	1.97218	0	0.390361	0.657393	-0.253456	0.47546	0.728916	chr1:74065892-74066244_intron_Tns1
chr1:74081536-74081656	0.0966395	0.0558543	0.258922	0	0	0.657393	0	0.102854	0.219131	-0.144611	0.141242	0.285853	chr1:74081536-74081656_intron_Tns1
chr1:74165045-74165183	0.0644263	0.111709	0.0863074	0	0	1.09566	1.47696	0.0656106	0.857537	-0.801711	0.0916803	0.893391	chr1:74165045-74165183_Intergenic_Cxcr2
chr1:74200536-74200905	0.467091	0.353744	0.138092	0.358537	0	1.97218	0	0.329366	0.657393	-0.318178	0.410738	0.728916	chr1:74200536-74200905_Intergenic_Mir1928
chr1:74206999-74207132	0.0161066	0.130327	0.0517844	0.0977828	0	0.657393	0	0.0740001	0.219131	-0.182859	0.102994	0.285853	chr1:74206999-74207132_promoter-TSS_Mir1928
chr1:74235472-74259576	71.4005	79.2386	53.3898	78.5359	50.9112	75.8194	62.0322	70.6412	62.9209	0.164502	6.16272	5.99822	chr1:74235472-74259576_intron_Arpc2
chr1:74283158-74306579	115.42	129.321	81.4051	110.185	86.4943	111.099	110.772	109.083	102.788	0.0849427	6.78245	6.6975	chr1:74283158-74306579_intron_Tmbim1
chr1:74331753-74331886	0.579837	0.744724	0.189876	0.488914	0	1.53392	0	0.500838	0.511306	-0.0100276	0.585768	0.595796	chr1:74331753-74331886_promoter-TSS_Pnkd
chr1:74333022-74333419	0.692583	1.1357	0.655936	1.95566	0.547432	7.0122	4.43087	1.10997	3.99683	-1.24379	1.07722	2.32101	chr1:74333022-74333419_intron_Pnkd
chr1:74381508-74382064	0.901969	0.223417	0.397014	0.782263	0.821148	4.60175	2.21543	0.576166	2.54611	-1.16982	0.656419	1.82624	chr1:74381508-74382064_exon_Slc11a1
chr1:74382281-74382758	0.450984	0.0744724	0.258922	0.162971	1.09486	2.41044	1.47696	0.236838	1.66075	-1.10518	0.306656	1.41184	chr1:74382281-74382758_intron_Slc11a1
chr1:74385255-74395770	37.4639	43.8642	32.4861	40.2539	24.087	33.7462	41.3548	38.5171	33.0627	0.214284	5.3044	5.09012	chr1:74385255-74395770_Intergenic_Ctdsp1
chr1:74408389-74408509	0.0644263	0.0186181	0.172615	0.0814857	0	1.75305	0	0.0842862	0.58435	-0.547145	0.116746	0.663891	chr1:74408389-74408509_promoter-TSS_Vil1
chr1:74433091-74442416	19.1668	20.182	14.2407	18.4973	11.7698	12.2713	8.86174	18.0217	10.9676	0.66851	4.24957	3.58106	chr1:74433091-74442416_3'_Vil1
chr1:74460306-74464237	5.44403	4.00289	2.96897	6.22551	1.09486	5.69741	0	4.66035	2.26409	0.79421	2.50089	1.70668	chr1:74460306-74464237_intron_Usp37
chr1:74500981-74501320	1.04693	1.63839	0.414276	0.668183	0	1.75305	0	0.941945	0.58435	0.293611	0.957502	0.663891	chr1:74500981-74501320_intron_Usp37
chr1:74505319-74506143	2.83476	5.26892	5.71355	7.83892	4.37946	7.45046	2.95391	5.41404	4.92794	0.113702	2.68123	2.56753	chr1:74505319-74506143_promoter-TSS_Usp37
chr1:74506364-74507541	7.60231	8.88083	5.09214	9.22418	7.11662	11.1757	7.38478	7.69987	8.55903	-0.135871	3.12099	3.25686	chr1:74506364-74507541_intron_Cnot9
chr1:74508128-74508617	1.07914	1.56392	0.138092	1.85787	0.821148	2.41044	0	1.15976	1.0772	0.0562311	1.11087	1.05464	chr1:74508128-74508617_intron_Cnot9
chr1:74558061-74558181	0	0	0.0690459	0	0	1.31479	0.738478	0.0172615	0.684422	-0.727563	0.0246906	0.752253	chr1:74558061-74558181_intron_Plcd4
chr1:74587370-74588861	6.71645	7.87546	6.05878	9.63161	5.2006	12.7096	8.12326	7.57057	8.67782	-0.175291	3.09939	3.27468	chr1:74587370-74588861_promoter-TSS_Zfp142
chr1:74588911-74589129	1.06303	0.930905	0.207138	0.635588	0.273716	2.19131	0.738478	0.709166	1.06784	-0.274828	0.773293	1.04812	chr1:74588911-74589129_promoter-TSS_Bcs1l
chr1:74598954-74602534	7.84391	8.09887	6.55936	9.46864	6.29547	10.5183	20.6774	7.9927	12.4971	-0.585819	3.16875	3.75457	chr1:74598954-74602534_promoter-TSS_Rnf25
chr1:74612024-74612153	0.177172	0.0930905	0.034523	0.0977828	0	1.31479	0	0.100642	0.438262	-0.385981	0.138346	0.524327	chr1:74612024-74612153_intron_Stk36
chr1:74666988-74667101	0.0805329	0.0558543	0.189876	0.195566	0	0.657393	0	0.130457	0.219131	-0.108947	0.176906	0.285853	chr1:74666988-74667101_intron_Ttll4
chr1:74677181-74677302	0.354345	0.167563	0.0517844	0.11408	0	1.31479	1.47696	0.171943	0.930581	-0.720133	0.228902	0.949035	chr1:74677181-74677302_intron_Ttll4
chr1:74741730-74741851	0.0322132	0.0558543	0.12083	0.0814857	0	0.657393	0.738478	0.0725959	0.465291	-0.45008	0.101107	0.551187	chr1:74741730-74741851_intron_Prkag3
chr1:74753856-74754261	0.386558	0.353744	0.431537	0.146674	0.547432	1.97218	0	0.329628	0.839871	-0.468581	0.411023	0.879604	chr1:74753856-74754261_Intergenic_Prkag3
chr1:75004963-75005083	0.0805329	0.0372362	0.0172615	0	0	0.876524	0	0.0337577	0.292175	-0.321903	0.047898	0.369801	chr1:75004963-75005083_intron_Nhej1
chr1:75023196-75027871	12.2571	11.3384	6.02426	7.3989	1.09486	4.82088	2.95391	9.25467	2.95655	1.37397	3.35821	1.98424	chr1:75023196-75027871_intron_Nhej1
chr1:75040637-75040948	1.73951	0.986759	0.880335	1.04302	0	1.75305	0	1.16241	0.58435	0.448747	1.11264	0.663891	chr1:75040637-75040948_intron_Nhej1
chr1:75139454-75144439	19.5534	19.158	17.4859	19.3936	12.0435	19.2835	17.7235	18.8977	16.3502	0.197653	4.31453	4.11688	chr1:75139454-75144439_promoter-TSS_Cnppd1
chr1:75152262-75152382	0.0644263	0	0.0863074	0	0	1.31479	0	0.0376834	0.438262	-0.47096	0.0533664	0.524327	chr1:75152262-75152382_Intergenic_Retreg2
chr1:75177998-75182303	8.97137	8.24782	5.7826	9.24048	4.37946	6.3548	13.2926	8.06057	8.00896	0.00824122	3.1796	3.17136	chr1:75177998-75182303_TTS_Abcb6
chr1:75210339-75210710	2.23882	2.66239	2.45113	1.77639	3.28459	2.62957	2.95391	2.28218	2.95603	-0.269397	1.71465	1.98405	chr1:75210339-75210710_promoter-TSS_Glb1l
chr1:75215476-75215744	0.66037	0.633015	0.448798	0.34224	0.547432	1.75305	0	0.521106	0.766827	-0.21604	0.605121	0.821161	chr1:75215476-75215744_TTS_Tuba4a
chr1:75231921-75232160	0.805329	1.5453	0.431537	0.440023	0.821148	2.19131	2.95391	0.805548	1.98879	-0.727125	0.852437	1.57956	chr1:75231921-75232160_promoter-TSS_A630095N17Rik
chr1:75234407-75241648	21.2446	27.2569	14.8967	24.3479	9.30634	20.1601	25.1083	21.9365	18.1916	0.257175	4.51957	4.2624	chr1:75234407-75241648_intron_Dnajb2
chr1:75342276-75350504	31.9716	38.4278	20.0061	32.4965	4.92689	14.9009	10.3387	30.7255	10.0555	1.52088	4.98757	3.46669	chr1:75342276-75350504_Intergenic_Des
chr1:75379961-75388161	24.627	26.5308	16.0704	29.1719	1.09486	17.5305	14.7696	24.1	11.1316	1.04891	4.64962	3.6007	chr1:75379961-75388161_intron_Speg
chr1:75392815-75393319	5.65341	5.92056	3.97014	5.32916	0	4.82088	5.90783	5.21832	3.57624	0.442363	2.63652	2.19416	chr1:75392815-75393319_intron_Speg
chr1:75398622-75400098	10.7431	11.3012	7.31887	13.0214	1.6423	13.367	7.38478	10.5961	7.46469	0.454115	3.53557	3.08146	chr1:75398622-75400098_promoter-TSS_Speg
chr1:75400292-75400763	4.71923	5.02689	2.86541	4.30244	0.547432	4.16349	3.69239	4.22849	2.8011	0.459976	2.38639	1.92642	chr1:75400292-75400763_intron_Speg
chr1:75425779-75425908	0.0644263	0.0372362	0.034523	0.505211	0	0.876524	0	0.160349	0.292175	-0.155242	0.214559	0.369801	chr1:75425779-75425908_intron_Gmppa
chr1:75435878-75437064	7.26407	7.39139	4.36715	9.58272	3.01088	10.5183	4.43087	7.15133	5.98668	0.222429	3.02704	2.80461	chr1:75435878-75437064_intron_Gmppa
chr1:75476257-75480470	13.3524	14.5221	11.7378	14.5696	2.73716	8.76524	8.86174	13.5455	6.78805	0.901237	3.8625	2.96126	chr1:75476257-75480470_5'_Chpf
chr1:75521021-75521814	3.78505	5.21307	4.74691	7.61076	3.28459	6.79306	1.47696	5.33895	3.85154	0.385801	2.66424	2.27844	chr1:75521021-75521814_promoter-TSS_Stk11ip
chr1:75537259-75540723	5.46013	6.33015	2.20947	3.08016	4.92689	2.19131	0	4.26998	2.37273	0.643879	2.3978	1.75392	chr1:75537259-75540723_Intergenic_Slc4a3
chr1:76075305-76075418	0.0161066	0.0744724	0.034523	0.0651886	0	0.657393	0	0.0475726	0.219131	-0.218803	0.0670503	0.285853	chr1:76075305-76075418_Intergenic_Gm17751
chr1:76358158-76358278	0.0483198	0.111709	0.0172615	0	0	0.657393	0	0.0443225	0.219131	-0.223286	0.0625673	0.285853	chr1:76358158-76358278_Intergenic_Gm17751
chr1:77460479-77460944	0.418771	0.148945	2.79636	2.64014	0.547432	3.06784	0.738478	1.50105	1.45125	0.0290189	1.32254	1.29352	chr1:77460479-77460944_intron_Mir6352
chr1:77595090-77595220	0.0966395	0.111709	0.103569	0	0	1.75305	0	0.0779793	0.58435	-0.555561	0.108329	0.663891	chr1:77595090-77595220_Intergenic_Epha4
chr1:77604022-77604142	0	0.0372362	0.0690459	0.0814857	0	1.31479	0	0.046942	0.438262	-0.458145	0.0661815	0.524327	chr1:77604022-77604142_Intergenic_Epha4
chr1:78044460-78044580	0.0322132	0.0558543	0	0	0	0.657393	0	0.0220169	0.219131	-0.254434	0.031419	0.285853	chr1:78044460-78044580_Intergenic_Pax3
chr1:78086020-78086140	0.0322132	0.0558543	0.12083	0.0325943	0	1.31479	0	0.060373	0.438262	-0.439755	0.0845719	0.524327	chr1:78086020-78086140_Intergenic_Pax3
chr1:78108190-78108373	0.692583	0.465453	0.431537	0.521508	0	2.19131	0	0.52777	0.730437	-0.179709	0.611428	0.791136	chr1:78108190-78108373_intron_Pax3
chr1:78129826-78130011	0.273812	0.372362	0.310707	0.162971	0	0.876524	0	0.279963	0.292175	-0.0136991	0.356102	0.369801	chr1:78129826-78130011_intron_Pax3
chr1:78130637-78137847	9.95387	11.4315	7.50874	10.7887	1.91601	9.20351	13.2926	9.92071	8.13738	0.257215	3.44899	3.19178	chr1:78130637-78137847_intron_Pax3
chr1:78145785-78154543	21.3734	23.5333	14.5342	21.8382	11.4961	15.7774	29.5391	20.3198	18.9375	0.0967035	4.41412	4.31742	chr1:78145785-78154543_intron_Pax3
chr1:78154611-78165402	24.2887	22.3976	10.7712	18.1061	9.85378	17.9688	16.2465	18.8909	14.6897	0.342292	4.31404	3.97174	chr1:78154611-78165402_intron_Pax3
chr1:78181854-78182199	2.36767	3.09061	1.38092	2.46087	0	2.19131	3.69239	2.32501	1.96123	0.167162	1.73336	1.5662	chr1:78181854-78182199_intron_Pax3
chr1:78187929-78188777	4.30046	4.17045	3.02076	4.15577	3.01088	5.69741	2.95391	3.91186	3.8874	0.00720269	2.29627	2.28907	chr1:78187929-78188777_intron_Pax3
chr1:78190018-78190186	1.4657	2.27141	1.58806	1.07561	2.18973	4.38262	3.69239	1.60019	3.42158	-0.765943	1.37862	2.14456	chr1:78190018-78190186_intron_Pax3
chr1:78192243-78192907	4.10718	3.68638	2.38208	3.30832	1.36858	5.25915	8.12326	3.37099	4.917	-0.436904	2.12796	2.56486	chr1:78192243-78192907_exon_Pax3
chr1:78194934-78196323	9.14854	11.3943	7.09447	9.15899	3.28459	11.3948	8.12326	9.19907	7.60089	0.24588	3.35037	3.10449	chr1:78194934-78196323_intron_Pax3
chr1:78196459-78197292	6.6037	6.72114	6.62841	8.63748	3.01088	6.3548	1.47696	7.14768	3.61421	0.820306	3.02639	2.20608	chr1:78196459-78197292_5'_Pax3
chr1:78233689-78235112	2.77033	2.47621	1.08747	1.77639	0.547432	0.876524	0	2.0276	0.474652	1.0378	1.59817	0.560375	chr1:78233689-78235112_Intergenic_Pax3
chr1:78335639-78342268	18.6031	19.9214	10.1325	18.2202	1.09486	3.06784	1.47696	16.7193	1.87989	2.62124	4.14725	1.52601	chr1:78335639-78342268_intron_Sgpp2
chr1:78373228-78373348	0.257705	0.0744724	0	0.162971	0	1.31479	0	0.123787	0.438262	-0.355958	0.168369	0.524327	chr1:78373228-78373348_intron_Sgpp2
chr1:78387499-78387659	0.289919	0.29789	0.241661	0.700777	1.09486	1.09566	0	0.382561	0.730173	-0.323573	0.467344	0.790916	chr1:78387499-78387659_intron_Sgpp2
chr1:78393715-78400724	23.4673	23.9615	15.2591	28.7319	13.6858	15.7774	16.2465	22.8549	15.2366	0.55504	4.57622	4.02118	chr1:78393715-78400724_intron_Sgpp2
chr1:78425646-78426797	3.46292	2.55068	1.70889	2.21641	1.09486	3.5061	0.738478	2.48472	1.77981	0.326056	1.80104	1.47499	chr1:78425646-78426797_intron_Farsb
chr1:78434529-78438087	6.81309	7.8196	5.54094	5.91586	0.547432	6.57393	10.3387	6.52237	5.82002	0.141411	2.91119	2.76978	chr1:78434529-78438087_intron_Farsb
chr1:78445688-78454052	26.5598	29.7517	23.2857	33.1158	9.85378	23.2279	19.2004	28.1783	17.4274	0.663043	4.86682	4.20378	chr1:78445688-78454052_intron_Farsb
chr1:78482305-78486722	9.13243	10.5378	3.95288	7.07296	9.85378	7.88872	10.3387	7.67403	9.3604	-0.256305	3.1167	3.37301	chr1:78482305-78486722_intron_Farsb
chr1:78486908-78490922	7.42514	7.33553	10.0634	9.72939	4.65317	10.5183	10.3387	8.63838	8.50339	0.0203483	3.26879	3.24844	chr1:78486908-78490922_promoter-TSS_Farsb
chr1:78532103-78532331	2.1905	2.01076	2.38208	3.25943	0.821148	1.97218	0.738478	2.46069	1.17727	0.668541	1.79106	1.12252	chr1:78532103-78532331_intron_Mogat1
chr1:78567146-78569609	4.01054	4.00289	3.34873	3.76464	0	4.38262	1.47696	3.7817	1.95319	0.695248	2.25752	1.56228	chr1:78567146-78569609_Intergenic_Mogat1
chr1:78582817-78582937	0.0161066	0.0186181	0.0172615	0	0	0.876524	0	0.0129965	0.292175	-0.351172	0.0186292	0.369801	chr1:78582817-78582937_Intergenic_Mogat1
chr1:78644383-78644554	1.24021	0.78196	0.552367	0.358537	1.09486	1.53392	0	0.733268	0.876261	-0.114365	0.793495	0.90786	chr1:78644383-78644554_Intergenic_Utp14b
chr1:78657102-78662310	17.5079	17.1845	12.739	17.4053	11.7698	12.7096	22.1543	16.2092	15.5446	0.056819	4.10511	4.04829	chr1:78657102-78662310_intron_Utp14b
chr1:78681553-78690404	14.8342	15.5089	9.95987	16.5905	7.66405	11.8331	16.2465	14.2234	11.9145	0.237289	3.92821	3.69093	chr1:78681553-78690404_intron_Utp14b
chr1:78696260-78712499	45.6461	48.705	44.3965	58.5556	36.6779	50.4002	31.0161	49.3258	39.3647	0.318203	5.65323	5.33502	chr1:78696260-78712499_intron_Utp14b
chr1:78713945-78718737	9.72838	9.81174	7.80219	11.245	7.11662	11.1757	16.2465	9.64683	11.5129	-0.232997	3.41235	3.64535	chr1:78713945-78718737_Intergenic_Utp14b
chr1:78726673-78727144	3.4146	3.16508	2.93445	4.31874	1.36858	2.41044	1.47696	3.45822	1.75199	0.69599	2.15647	1.46048	chr1:78726673-78727144_Intergenic_Utp14b
chr1:78734251-78734747	4.05886	4.00289	5.12666	6.02994	2.18973	2.19131	1.47696	4.80459	1.95267	0.975176	2.53719	1.56202	chr1:78734251-78734747_Intergenic_Utp14b
chr1:78744109-78747024	7.87612	8.09887	10.1152	10.968	7.66405	4.38262	5.90783	9.26455	5.98483	0.555373	3.3596	2.80423	chr1:78744109-78747024_Intergenic_Kcne4
chr1:78812925-78813291	0.515411	0.558543	0.552367	0.505211	0.821148	2.19131	0	0.532883	1.00415	-0.386745	0.616248	1.00299	chr1:78812925-78813291_intron_Kcne4
chr1:78834033-78834176	0.257705	0.111709	0.0517844	0.130377	0.547432	1.09566	0	0.137894	0.547696	-0.443756	0.186366	0.630122	chr1:78834033-78834176_intron_Kcne4
chr1:78851762-78853914	7.66673	6.72114	7.52601	9.25678	2.73716	1.09566	0	7.79266	1.27761	1.94878	3.1363	1.18752	chr1:78851762-78853914_intron_Kcne4
chr1:78900113-78901509	3.15689	2.96028	2.72731	1.84158	2.18973	1.53392	0	2.67151	1.24122	0.712094	1.87638	1.16428	chr1:78900113-78901509_intron_Kcne4
chr1:78903441-78908459	13.9	12.0645	11.686	14.3252	7.93776	3.5061	2.21543	12.9939	4.5531	1.33344	3.80673	2.47329	chr1:78903441-78908459_intron_Kcne4
chr1:78943104-78946530	7.03858	7.14935	4.22906	4.84025	0.547432	2.62957	2.95391	5.81431	2.04364	1.16277	2.76857	1.6058	chr1:78943104-78946530_intron_Kcne4
chr1:79000443-79000826	1.12746	1.26603	0.93212	0.977828	0	3.28697	0.738478	1.07586	1.34181	-0.173918	1.05371	1.22763	chr1:79000443-79000826_intron_Kcne4
chr1:79080110-79086642	8.311	10.9661	5.28201	11.2287	1.09486	7.0122	2.95391	8.94695	3.68699	1.08559	3.31425	2.22866	chr1:79080110-79086642_intron_Gm29536
chr1:79087220-79087523	0.241599	0.204799	0.103569	0.374834	0.273716	1.31479	0	0.2312	0.529501	-0.312996	0.300065	0.613061	chr1:79087220-79087523_intron_Gm29536
chr1:79092325-79094327	4.21993	4.17045	2.57196	4.59579	4.10574	3.72523	4.43087	3.88953	4.08728	-0.0571975	2.2897	2.34689	chr1:79092325-79094327_intron_Gm29536
chr1:79105673-79106000	1.07914	0.633015	0.448798	0.961531	1.09486	4.38262	0.738478	0.780622	2.07199	-0.786792	0.832381	1.61917	chr1:79105673-79106000_intron_Gm29536
chr1:79141536-79141656	0.112746	0.0930905	0.034523	0.179269	0	0.657393	0	0.104907	0.219131	-0.141928	0.143925	0.285853	chr1:79141536-79141656_intron_Gm29536
chr1:79142777-79146684	10.0988	11.9901	7.14625	13.7874	4.37946	9.64177	2.95391	10.7556	5.65838	0.820109	3.55528	2.73517	chr1:79142777-79146684_intron_Gm29536
chr1:79188236-79192438	8.90694	10.2586	8.56169	13.5755	2.73716	3.5061	4.43087	10.3257	3.55804	1.31311	3.50153	2.18841	chr1:79188236-79192438_intron_Gm29536
chr1:79244798-79247394	6.1044	5.90194	7.2153	5.99735	3.01088	3.06784	2.95391	6.30475	3.01087	0.864917	2.86883	2.00392	chr1:79244798-79247394_Intergenic_Gm29536
chr1:79261271-79265259	5.60509	4.07736	5.12666	3.94391	1.6423	1.31479	2.95391	4.68826	1.97033	0.937362	2.50799	1.57062	chr1:79261271-79265259_Intergenic_Gm29536
chr1:79301653-79301787	0.0644263	0.0744724	0.034523	0.0488914	0	1.09566	0	0.0555783	0.365219	-0.371098	0.0780336	0.449132	chr1:79301653-79301787_Intergenic_Gm29536
chr1:79313500-79319218	16.2354	17.892	19.868	19.0514	10.4012	3.94436	4.43087	18.2617	6.25881	1.40793	4.26766	2.85973	chr1:79313500-79319218_Intergenic_Gm29536
chr1:79330900-79338339	21.5345	22.0066	29.7415	36.4893	8.75891	10.5183	5.90783	27.443	8.39501	1.59811	4.83	3.23189	chr1:79330900-79338339_Intergenic_Scg2
chr1:79362743-79362962	1.7073	1.06123	1.122	1.54823	1.36858	1.97218	0	1.35969	1.11359	0.158903	1.2386	1.07969	chr1:79362743-79362962_Intergenic_Scg2
chr1:79403901-79408081	13.4812	14.8014	16.174	20.4855	11.4961	3.94436	2.95391	16.2355	6.13145	1.27312	4.10731	2.8342	chr1:79403901-79408081_Intergenic_Scg2
chr1:79430131-79430372	1.73951	2.25279	1.44996	1.33637	0	1.97218	3.69239	1.69466	1.88819	-0.100064	1.4301	1.53017	chr1:79430131-79430372_Intergenic_Scg2
chr1:79432047-79432354	1.54623	2.10385	1.82972	3.08016	0.821148	2.62957	0	2.13999	1.15024	0.546261	1.65076	1.1045	chr1:79432047-79432354_Intergenic_Scg2
chr1:79459273-79459404	0.531517	0.68887	0.638675	0.749668	0	0.876524	0	0.652183	0.292175	0.354572	0.724373	0.369801	chr1:79459273-79459404_Intergenic_Scg2
chr1:79466773-79467382	1.27242	0.558543	0.93212	0.619291	0.547432	3.5061	1.47696	0.845594	1.8435	-0.623581	0.884085	1.50767	chr1:79466773-79467382_Intergenic_Scg2
chr1:79469234-79469354	0.112746	0	0.12083	0.0814857	0	1.31479	0	0.0787655	0.438262	-0.414945	0.109381	0.524327	chr1:79469234-79469354_Intergenic_Scg2
chr1:79482638-79482770	0.0322132	0.0558543	0.0863074	0.0488914	0	1.31479	0	0.0558166	0.438262	-0.445968	0.0783592	0.524327	chr1:79482638-79482770_Intergenic_Scg2
chr1:79547700-79547911	0.418771	0.279272	0.517844	0.45632	0	1.31479	0	0.418052	0.438262	-0.0204165	0.50391	0.524327	chr1:79547700-79547911_Intergenic_Scg2
chr1:79558942-79564269	10.7753	11.6922	15.052	19.5729	4.10574	7.66959	5.16935	14.2731	5.64823	1.19995	3.93292	2.73297	chr1:79558942-79564269_Intergenic_Ap1s3
chr1:79575176-79575296	0.0805329	0.260653	0.103569	0.179269	0	0.657393	0	0.156006	0.219131	-0.0767045	0.209149	0.285853	chr1:79575176-79575296_Intergenic_Ap1s3
chr1:79575303-79588388	47.3373	49.6172	40.202	64.8952	47.6266	33.0888	29.5391	50.5129	36.7515	0.4484	5.68686	5.23846	chr1:79575303-79588388_Intergenic_Ap1s3
chr1:79617995-79618259	0.450984	0.316508	0.276184	0.162971	0.547432	1.75305	2.21543	0.301662	1.50531	-0.944632	0.380355	1.32499	chr1:79617995-79618259_intron_Ap1s3
chr1:79636293-79641870	19.9561	23.496	19.143	28.7807	21.3498	10.7374	16.2465	22.844	16.1113	0.478677	4.57555	4.09687	chr1:79636293-79641870_intron_Ap1s3
chr1:79643498-79643984	1.20799	1.43359	1.07021	2.37938	4.10574	2.8487	1.47696	1.5228	2.81047	-0.594945	1.33502	1.92997	chr1:79643498-79643984_intron_Ap1s3
chr1:79644316-79645044	4.25214	3.5002	3.95288	5.36176	7.66405	5.25915	1.47696	4.26674	4.80005	-0.139154	2.39691	2.53607	chr1:79644316-79645044_intron_Ap1s3
chr1:79710578-79710738	0.0805329	0.335126	0.207138	0.22816	0	2.19131	1.47696	0.212739	1.22276	-0.87408	0.278269	1.15235	chr1:79710578-79710738_intron_Ap1s3
chr1:79711046-79711987	0.853649	1.48945	0.983904	1.85787	3.83202	5.04002	1.47696	1.29622	3.44967	-0.954437	1.19926	2.1537	chr1:79711046-79711987_intron_Ap1s3
chr1:79715567-79715886	0.434878	0.353744	0.414276	0.602994	1.91601	1.97218	0	0.451473	1.29606	-0.661645	0.537518	1.19916	chr1:79715567-79715886_intron_Ap1s3
chr1:79723009-79723328	0.338238	0.353744	0.310707	0.521508	1.91601	1.97218	0	0.381049	1.29606	-0.733398	0.465765	1.19916	chr1:79723009-79723328_intron_Wdfy1
chr1:79740939-79741436	1.64287	1.37774	0.742244	1.76009	0.821148	2.62957	0	1.38074	1.15024	0.14691	1.25141	1.1045	chr1:79740939-79741436_intron_Wdfy1
chr1:79758585-79762363	11.0491	13.8519	7.73314	13.9992	11.7698	19.0644	5.16935	11.6583	12.0012	-0.0385541	3.66202	3.70057	chr1:79758585-79762363_intron_Wdfy1
chr1:79771008-79771163	0	0.0372362	0.138092	0	0	1.53392	0	0.043832	0.511306	-0.533906	0.0618896	0.595796	chr1:79771008-79771163_Intergenic_Mrpl44
chr1:79775930-79776211	1.09525	1.00538	0.845813	1.38526	1.91601	1.97218	1.47696	1.08292	1.78838	-0.420819	1.05861	1.47943	chr1:79775930-79776211_promoter-TSS_Mrpl44
chr1:79790944-79791107	0.225492	0.167563	0.224399	0.195566	0	0.876524	0	0.203255	0.292175	-0.102859	0.266942	0.369801	chr1:79790944-79791107_Intergenic_Mrpl44
chr1:79819473-79826166	25.239	27.0335	21.7495	32.9528	9.30634	11.3948	5.90783	26.7437	8.86966	1.49109	4.79409	3.303	chr1:79819473-79826166_intron_Serpine2
chr1:79866910-79870012	5.60509	4.91518	4.17728	6.43737	0.547432	2.19131	0	5.28373	0.912914	1.71585	2.65162	0.935772	chr1:79866910-79870012_Intergenic_Serpine2
chr1:79894914-79895378	0.257705	0.409598	0.379753	0.472617	0	1.53392	0	0.379918	0.511306	-0.131213	0.464583	0.595796	chr1:79894914-79895378_Intergenic_Serpine2
chr1:79929966-79934121	8.24657	8.39676	7.59505	13.7548	2.73716	3.94436	5.90783	9.49829	4.19645	1.01456	3.39208	2.37753	chr1:79929966-79934121_Intergenic_Serpine2
chr1:79936527-79936879	0.918075	0.465453	0.34523	0.765966	0	1.75305	2.95391	0.623681	1.56899	-0.661932	0.699268	1.3612	chr1:79936527-79936879_Intergenic_Serpine2
chr1:79947199-79947319	0	0.0372362	0.034523	0	0	0.657393	0	0.0179398	0.219131	-0.260201	0.0256522	0.285853	chr1:79947199-79947319_Intergenic_Serpine2
chr1:80025899-80026093	0.338238	0.446834	0.535106	0.733371	0	2.19131	0.738478	0.513387	0.976596	-0.385237	0.597781	0.983018	chr1:80025899-80026093_Intergenic_Serpine2
chr1:80071548-80071668	0.177172	0.186181	0.12083	0.391131	0	0.657393	0	0.218829	0.219131	-0.000357798	0.285495	0.285853	chr1:80071548-80071668_Intergenic_Fam124b
chr1:80251860-80254398	9.39014	9.55109	5.73081	8.99602	2.73716	5.04002	0	8.41701	2.59239	1.39033	3.23527	1.84494	chr1:80251860-80254398_Intergenic_Fam124b
chr1:80260859-80260973	0.193279	0.223417	0.138092	0.130377	0.547432	0.657393	0	0.171291	0.401608	-0.258983	0.2281	0.487083	chr1:80260859-80260973_Intergenic_Fam124b
chr1:80291817-80291977	0.177172	0.372362	0.310707	0.293349	0.821148	2.19131	0	0.288397	1.00415	-0.637415	0.365578	1.00299	chr1:80291817-80291977_intron_Cul3
chr1:80314512-80314687	0.499304	0.39098	0.397014	0.488914	0.273716	0.876524	0	0.444053	0.383413	0.0618914	0.530124	0.468232	chr1:80314512-80314687_intron_Cul3
chr1:80329082-80343128	34.9835	37.1059	24.9774	36.2285	21.6236	28.7062	31.0161	33.3238	27.1153	0.287856	5.10114	4.81328	chr1:80329082-80343128_intron_Cul3
chr1:80360926-80361064	0.0644263	0.0558543	0	0.130377	0.273716	0.657393	0	0.0626644	0.31037	-0.302288	0.0876861	0.389974	chr1:80360926-80361064_Intergenic_Cul3
chr1:80730789-80731316	0.531517	0.446834	0.189876	0.521508	0	4.16349	1.47696	0.422434	1.88015	-1.01778	0.508362	1.52614	chr1:80730789-80731316_intron_Dock10
chr1:80941741-80941861	0	0	0.0172615	0	0	0.657393	0	0.00431537	0.219131	-0.279641	0.00621237	0.285853	chr1:80941741-80941861_Intergenic_Nyap2
chr1:81229165-81229285	0.0483198	0.111709	0.034523	0	0	1.31479	0	0.0486378	0.438262	-0.45581	0.0685165	0.524327	chr1:81229165-81229285_intron_Nyap2
chr1:81445302-81445422	0.0322132	0.0186181	0.0863074	0	0	0.657393	0	0.0342847	0.219131	-0.23722	0.0486333	0.285853	chr1:81445302-81445422_Intergenic_Nyap2
chr1:81611631-81611751	0	0.0930905	0	0	0	1.31479	0	0.0232726	0.438262	-0.491136	0.0331906	0.524327	chr1:81611631-81611751_Intergenic_Mir6344
chr1:81674447-81678611	6.07218	5.6599	3.17611	3.35721	3.28459	3.06784	2.95391	4.56635	3.10211	0.440365	2.47673	2.03637	chr1:81674447-81678611_Intergenic_Mir6344
chr1:81732971-81741590	21.8727	23.6636	25.9785	24.9998	13.1384	6.57393	2.21543	24.1287	7.30925	1.59655	4.65126	3.05472	chr1:81732971-81741590_Intergenic_Mir6344
chr1:81745678-81746250	1.33685	2.14108	2.1059	1.77639	1.09486	3.06784	2.21543	1.84005	2.12604	-0.13842	1.50592	1.64434	chr1:81745678-81746250_Intergenic_Mir6344
chr1:81794710-81794830	0.128853	0.111709	0.0172615	0.0325943	0	0.657393	0	0.0726043	0.219131	-0.184735	0.101118	0.285853	chr1:81794710-81794830_Intergenic_Mir6344
chr1:81846848-81846968	0.0644263	0.316508	0.0863074	0.0651886	0	0.657393	0	0.133108	0.219131	-0.105569	0.180285	0.285853	chr1:81846848-81846968_Intergenic_Mir6344
chr1:81971346-81974745	5.60509	5.92056	5.83438	5.58992	3.83202	1.31479	0	5.73749	1.7156	1.31094	2.75221	1.44127	chr1:81971346-81974745_Intergenic_Mir6344
chr1:81990837-81991121	0.338238	0.409598	0.224399	0.407428	0.547432	1.53392	0	0.344916	0.693783	-0.332733	0.427516	0.760249	chr1:81990837-81991121_Intergenic_Mir6344
chr1:82012853-82012973	0.0966395	0.0186181	0.155353	0.0814857	0	1.31479	0	0.0880242	0.438262	-0.402616	0.121711	0.524327	chr1:82012853-82012973_Intergenic_Mir6344
chr1:82116840-82117254	0.161066	0.0930905	0.293445	0.195566	0.547432	3.94436	0	0.185792	1.49726	-1.0745	0.245851	1.32035	chr1:82116840-82117254_Intergenic_Mir6344
chr1:82154580-82159988	10.5176	10.2586	14.586	11.9784	7.66405	8.76524	2.95391	11.8351	6.46107	0.782644	3.68203	2.89938	chr1:82154580-82159988_Intergenic_Mir6344
chr1:82245330-82245807	2.12607	2.66239	1.70889	2.11863	0.273716	3.28697	2.95391	2.15399	2.17153	-0.00800032	1.65718	1.66518	chr1:82245330-82245807_intron_Irs1
chr1:82261225-82261740	0.789223	0.707488	0.46606	0.880046	0	2.62957	2.95391	0.710704	1.86116	-0.742011	0.77459	1.5166	chr1:82261225-82261740_intron_Irs1
chr1:82268775-82269054	0.450984	0.223417	0.414276	0.374834	0	1.75305	1.47696	0.365878	1.07667	-0.604442	0.449828	1.05427	chr1:82268775-82269054_intron_Irs1
chr1:82274389-82274514	0.595944	0.372362	0.397014	0.68448	0	0.876524	0	0.51245	0.292175	0.227086	0.596887	0.369801	chr1:82274389-82274514_intron_Irs1
chr1:82278913-82294546	57.4683	62.7989	40.6508	62.1573	26.003	46.8941	28.0622	55.7688	33.6531	0.712115	5.82703	5.11491	chr1:82278913-82294546_intron_Irs1
chr1:82315603-82319001	7.63452	7.98717	6.78376	11.1309	3.83202	6.57393	7.38478	8.3841	5.93025	0.437312	3.23022	2.79291	chr1:82315603-82319001_intron_Rhbdd1
chr1:82320479-82320749	0.112746	0.130327	0.138092	0	0	1.53392	0	0.0952912	0.511306	-0.464481	0.131314	0.595796	chr1:82320479-82320749_intron_Rhbdd1
chr1:82587160-82587328	0.0966395	0.223417	0.103569	0.146674	0	2.19131	0	0.142575	0.730437	-0.598848	0.192289	0.791136	chr1:82587160-82587328_promoter-TSS_Col4a3
chr1:82687376-82687514	0	0.0558543	0.0690459	0.11408	0.273716	1.09566	0	0.0597451	0.456457	-0.458746	0.0837172	0.542463	chr1:82687376-82687514_intron_Mff
chr1:82695967-82696087	0.112746	0.0744724	0.138092	0.0977828	0	0.657393	0.738478	0.105773	0.465291	-0.406131	0.145056	0.551187	chr1:82695967-82696087_intron_Mff
chr1:82739209-82739791	0.676477	0.372362	0.224399	0.554103	0.273716	3.06784	1.47696	0.456835	1.60617	-0.839093	0.542838	1.38193	chr1:82739209-82739791_intron_Mff
chr1:82761372-82761516	0.0322132	0.204799	0.241661	0.11408	0	0.657393	0.738478	0.148188	0.465291	-0.351828	0.199359	0.551187	chr1:82761372-82761516_intron_Tm4sf20
chr1:82795467-82795882	2.38377	2.42035	2.74458	2.78681	1.6423	2.8487	0	2.58388	1.497	0.521326	1.84152	1.3202	chr1:82795467-82795882_Intergenic_Tm4sf20
chr1:82795976-82796733	2.9314	2.62515	1.58806	3.56907	3.01088	5.69741	1.47696	2.67842	3.39508	-0.256803	1.87909	2.13589	chr1:82795976-82796733_Intergenic_Tm4sf20
chr1:82798850-82798994	0.354345	0.502689	0.207138	0.130377	0	0.876524	0	0.298637	0.292175	0.0071971	0.376998	0.369801	chr1:82798850-82798994_Intergenic_Tm4sf20
chr1:82807948-82810170	4.6387	4.65453	3.0035	5.704	1.6423	2.62957	2.95391	4.50018	2.40859	0.690302	2.45948	1.76918	chr1:82807948-82810170_Intergenic_Agfg1
chr1:82816489-82816664	0.241599	0.204799	0.258922	0.407428	0	0.876524	0	0.278187	0.292175	-0.0157022	0.354099	0.369801	chr1:82816489-82816664_Intergenic_Agfg1
chr1:82831281-82831749	1.32074	2.02937	1.6571	3.38981	3.01088	2.62957	0	2.09926	1.88015	0.105778	1.63192	1.52614	chr1:82831281-82831749_Intergenic_Agfg1
chr1:82832700-82832991	1.48181	1.45221	0.81129	1.6949	0	1.53392	1.47696	1.36005	1.00362	0.236207	1.23882	1.00261	chr1:82832700-82832991_Intergenic_Agfg1
chr1:82834835-82835101	0.789223	1.50807	1.01843	0.880046	0	3.5061	1.47696	1.04894	1.66102	-0.3771	1.03488	1.41198	chr1:82834835-82835101_Intergenic_Agfg1
chr1:82840234-82840840	1.82004	2.38312	1.32913	3.17794	4.10574	4.60175	2.95391	2.17756	3.88714	-0.62107	1.66792	2.28899	chr1:82840234-82840840_intron_Agfg1
chr1:82852442-82852960	0.901969	1.91766	0.966643	0.945234	1.91601	3.72523	0	1.18288	1.88041	-0.400045	1.12623	1.52628	chr1:82852442-82852960_intron_Agfg1
chr1:82879071-82879248	0.724796	0.68887	0.379753	0.488914	0	1.75305	0	0.570583	0.58435	-0.0125903	0.6513	0.663891	chr1:82879071-82879248_intron_Agfg1
chr1:83271915-83272373	0.177172	0.0744724	0.414276	0.195566	0.821148	1.97218	0	0.215372	0.931109	-0.668032	0.281397	0.94943	chr1:83271915-83272373_intron_Daw1
chr1:83272684-83273025	0.434878	0.539925	0.379753	0.423726	1.6423	2.19131	0	0.44457	1.27787	-0.657044	0.53064	1.18768	chr1:83272684-83273025_intron_Daw1
chr1:83273848-83274120	0.193279	0.372362	0.310707	0.505211	0.547432	1.31479	0	0.34539	0.62074	-0.268628	0.428024	0.696652	chr1:83273848-83274120_intron_Daw1
chr1:83279548-83279991	0.418771	0.223417	0.397014	0.211863	0	2.41044	0	0.312766	0.803481	-0.458174	0.39261	0.850784	chr1:83279548-83279991_intron_Daw1
chr1:83522548-83522668	0.0644263	0.0186181	0.0517844	0.0325943	0	0.657393	0	0.0418558	0.219131	-0.226698	0.0591556	0.285853	chr1:83522548-83522668_Intergenic_Sphkap
chr1:83839928-83840049	0.0161066	0.0186181	0.0690459	0.162971	0	1.31479	0	0.0666855	0.438262	-0.431192	0.0931349	0.524327	chr1:83839928-83840049_Intergenic_Mir6353
chr1:83900139-83900530	0.161066	0.335126	1.01843	0.635588	1.09486	1.75305	0.738478	0.537552	1.19546	-0.513891	0.620635	1.13453	chr1:83900139-83900530_Intergenic_Mir6353
chr1:83907115-83907235	0.144959	0.0930905	0.258922	0.537806	0	1.31479	0.738478	0.258694	0.684422	-0.420325	0.331928	0.752253	chr1:83907115-83907235_Intergenic_Mir6353
chr1:83992753-83992897	0	0.167563	0.12083	0.146674	0.273716	1.09566	0	0.108767	0.456457	-0.393507	0.148956	0.542463	chr1:83992753-83992897_Intergenic_Mir6353
chr1:84037858-84038239	0.257705	0.167563	0.742244	0.91264	0.821148	1.53392	0.738478	0.520038	1.03118	-0.418212	0.604107	1.02232	chr1:84037858-84038239_exon_Mir6353
chr1:84084361-84084497	0.0322132	0.0186181	0.0172615	0.146674	0.273716	2.19131	0	0.0536918	0.821676	-0.789813	0.0754529	0.865266	chr1:84084361-84084497_intron_Mir6353
chr1:84092629-84093203	1.15967	0.595779	1.38092	1.25488	0.273716	3.28697	2.95391	1.09781	2.17153	-0.596294	1.06889	1.66518	chr1:84092629-84093203_intron_Mir6353
chr1:84142904-84143035	0.0322132	0.204799	0.103569	0	0.547432	1.09566	0	0.0851453	0.547696	-0.512234	0.117888	0.630122	chr1:84142904-84143035_intron_Mir6353
chr1:84222881-84223115	0.0483198	0.130327	0.189876	0.0977828	1.09486	1.53392	0	0.116576	0.876261	-0.748778	0.159082	0.90786	chr1:84222881-84223115_intron_Mir6353
chr1:84262648-84262871	0.0161066	0.130327	0.138092	0.0977828	0.821148	1.53392	0.738478	0.095577	1.03118	-0.890628	0.131691	1.02232	chr1:84262648-84262871_intron_Pid1
chr1:84312699-84312819	0.0322132	0.0930905	0	0.0977828	0	0.657393	0	0.0557716	0.219131	-0.207555	0.0782978	0.285853	chr1:84312699-84312819_Intergenic_Pid1
chr1:84359668-84360187	1.19189	1.19156	0.414276	0.765966	1.36858	4.38262	1.47696	0.890922	2.40939	-0.850422	0.91909	1.76951	chr1:84359668-84360187_Intergenic_Pid1
chr1:84360404-84360879	1.27242	1.41498	0.448798	1.40155	0.273716	3.06784	0	1.13444	1.11385	0.0139823	1.09386	1.07987	chr1:84360404-84360879_Intergenic_Pid1
chr1:84365127-84365433	0.370451	0.558543	0.207138	0.505211	0.547432	2.8487	4.43087	0.410336	2.609	-1.35556	0.496039	1.8516	chr1:84365127-84365433_Intergenic_Pid1
chr1:84365611-84365738	0.128853	0.29789	0.0172615	0.0325943	0	1.31479	0.738478	0.11915	0.684422	-0.589851	0.162403	0.752253	chr1:84365611-84365738_Intergenic_Pid1
chr1:84405912-84407484	6.87751	6.75837	5.17844	10.2835	9.03263	10.2992	12.5541	7.27446	10.6286	-0.490946	3.04866	3.53961	chr1:84405912-84407484_intron_Pid1
chr1:84442795-84445794	6.32989	6.44186	3.763	6.68183	0	3.72523	2.95391	5.80415	2.22638	1.0765	2.76641	1.68992	chr1:84442795-84445794_intron_Pid1
chr1:84448768-84450910	5.20243	3.79809	2.24399	3.69945	0.547432	3.94436	0	3.73599	1.49726	0.923318	2.24367	1.32035	chr1:84448768-84450910_intron_Pid1
chr1:84480117-84480237	0.0483198	0.0744724	0.0690459	0	0	0.876524	0.738478	0.0479595	0.538334	-0.553786	0.067583	0.621369	chr1:84480117-84480237_intron_Pid1
chr1:84586362-84586482	0.0322132	0.242035	0.0517844	0	0	0.657393	0	0.0815082	0.219131	-0.172809	0.113045	0.285853	chr1:84586362-84586482_intron_Mir5126
chr1:84720482-84726941	11.3551	9.71865	8.97597	11.1472	2.73716	8.76524	2.95391	10.2993	4.81877	0.95744	3.49816	2.54071	chr1:84720482-84726941_3'_Dner
chr1:84732588-84741607	16.8636	14.3173	9.70095	12.1251	10.9486	10.9566	5.90783	13.2517	9.27101	0.47256	3.83307	3.36051	chr1:84732588-84741607_intron_Dner
chr1:84776719-84785839	11.1297	11.7853	6.97364	11.0006	6.02175	9.20351	7.38478	10.2223	7.53668	0.394619	3.48829	3.09368	chr1:84776719-84785839_intron_Trip12
chr1:84789553-84794039	7.63452	6.92593	4.98857	6.66553	3.55831	7.88872	4.43087	6.55364	5.29263	0.263508	2.91717	2.65366	chr1:84789553-84794039_intron_Trip12
chr1:84794837-84795360	0.338238	0.875051	0.431537	0.374834	0	3.28697	0	0.504915	1.09566	-0.47772	0.589682	1.0674	chr1:84794837-84795360_intron_Trip12
chr1:84800664-84801260	1.35295	1.48945	0.690459	1.59712	0.821148	3.28697	2.21543	1.2825	2.10785	-0.445305	1.19061	1.63592	chr1:84800664-84801260_intron_Trip12
chr1:84820590-84828989	17.4273	18.7857	12.083	18.9862	11.4961	10.7374	15.508	16.8205	12.5805	0.392004	4.15547	3.76347	chr1:84820590-84828989_intron_Trip12
chr1:84834133-84843660	29.1046	29.6959	20.4376	30.4105	11.4961	28.0488	33.97	27.4121	24.505	0.15573	4.82844	4.67271	chr1:84834133-84843660_promoter-TSS_Trip12
chr1:84871350-84871939	0.724796	0.837815	0.569629	0.945234	0	3.28697	0	0.769368	1.09566	-0.244167	0.823235	1.0674	chr1:84871350-84871939_intron_Fbxo36
chr1:84882632-84882923	1.78783	2.02937	1.03569	1.85787	3.28459	1.97218	1.47696	1.67769	2.24458	-0.27704	1.42099	1.69803	chr1:84882632-84882923_intron_Fbxo36
chr1:84906967-84907263	0.161066	0.353744	0.310707	0.22816	0	1.53392	0	0.263419	0.511306	-0.258462	0.337333	0.595796	chr1:84906967-84907263_3'_Slc16a14
chr1:85004221-85004347	0.209386	0.167563	0.0690459	0	0	1.09566	0	0.111499	0.365219	-0.296626	0.152506	0.449132	chr1:85004221-85004347_Intergenic_Slc16a14
chr1:85450285-85450405	0.0483198	0	0	0	0	0.876524	0	0.0120799	0.292175	-0.352478	0.0173232	0.369801	chr1:85450285-85450405_Intergenic_Sp110
chr1:85694799-85694919	0.209386	0.0744724	0.0690459	0.130377	0	0.657393	0	0.12082	0.219131	-0.121298	0.164555	0.285853	chr1:85694799-85694919_intron_A630001G21Rik
chr1:85735948-85736420	0.66037	0.539925	0.759505	0.831154	4.10574	2.62957	2.21543	0.697739	2.98358	-1.23045	0.763614	1.99407	chr1:85735948-85736420_intron_A630001G21Rik
chr1:85771292-85771412	0.0161066	0.0744724	0.103569	0	0	0.657393	0	0.048537	0.219131	-0.217476	0.0683777	0.285853	chr1:85771292-85771412_Intergenic_9930111H07Rik
chr1:85792897-85796705	14.7214	15.7323	14.5169	18.6928	12.5909	8.98438	16.2465	15.9159	12.6073	0.313998	4.0803	3.76631	chr1:85792897-85796705_intron_Cab39
chr1:85894343-85894782	1.41738	1.43359	2.3303	3.04757	2.18973	2.8487	0.738478	2.05721	1.92564	0.0634648	1.61222	1.54875	chr1:85894343-85894782_promoter-TSS_Itm2c
chr1:85895016-85896129	4.17161	5.32478	5.54094	6.55145	7.11662	12.4905	18.462	5.39719	12.6897	-1.09758	2.67744	3.77502	chr1:85895016-85896129_intron_Itm2c
chr1:85902321-85902471	0.322132	0.372362	0.293445	1.45045	1.09486	1.09566	0	0.609596	0.730173	-0.104218	0.686699	0.790916	chr1:85902321-85902471_intron_Itm2c
chr1:86080172-86080617	0.402665	0.204799	0.0172615	0.423726	0.547432	2.8487	1.47696	0.262113	1.62436	-1.05613	0.335841	1.39197	chr1:86080172-86080617_intron_Psmd1
chr1:86117953-86130610	32.3098	34.7414	22.4917	37.9234	12.0435	12.7096	7.38478	31.8666	10.7126	1.48856	5.03855	3.54999	chr1:86117953-86130610_intron_Htr2b
chr1:86136310-86141477	12.1283	13.9822	6.33496	14.7	3.83202	6.3548	4.43087	11.7864	4.87257	1.12254	3.67653	2.55399	chr1:86136310-86141477_intron_Armc9
chr1:86142244-86149939	19.1185	20.0889	12.1003	21.4307	4.92689	10.08	13.2926	18.1846	9.43318	0.878772	4.26188	3.38311	chr1:86142244-86149939_Intergenic_Armc9
chr1:86190227-86190681	0.450984	0.372362	0.310707	0.586697	1.36858	2.41044	0	0.430188	1.25967	-0.65991	0.516204	1.17611	chr1:86190227-86190681_intron_Armc9
chr1:86202395-86202964	1.44959	1.21018	0.517844	0.782263	1.36858	3.28697	0.738478	0.989969	1.79801	-0.491654	0.992746	1.4844	chr1:86202395-86202964_intron_Armc9
chr1:86202965-86203534	2.27103	1.73148	1.3464	2.36309	2.18973	2.19131	3.69239	1.928	2.69114	-0.334153	1.54991	1.88407	chr1:86202965-86203534_intron_Armc9
chr1:86210007-86210139	0.0805329	0.130327	0.0863074	0.162971	0	0.657393	0	0.115035	0.219131	-0.128765	0.157088	0.285853	chr1:86210007-86210139_intron_Armc9
chr1:86299306-86302655	6.55538	7.98717	9.23489	7.80633	4.37946	5.04002	1.47696	7.89594	3.63214	0.941468	3.15315	2.21168	chr1:86299306-86302655_Intergenic_B3gnt7
chr1:86343381-86350004	12.5792	14.578	8.25099	8.91454	7.66405	6.13567	4.43087	11.0807	6.07686	0.77152	3.59463	2.82311	chr1:86343381-86350004_3'_Snora75
chr1:86355966-86361629	12.4665	12.6603	9.80452	12.8584	10.4012	14.0244	13.2926	11.9474	12.5727	-0.0680444	3.6946	3.76264	chr1:86355966-86361629_promoter-TSS_Ncl
chr1:86399664-86399801	0.128853	0.0186181	0.12083	0.0488914	0	0.876524	0	0.0792981	0.292175	-0.259708	0.110093	0.369801	chr1:86399664-86399801_Intergenic_Nmur1
chr1:86432516-86445045	60.3031	66.8576	51.5428	71.2837	37.2254	39.4436	73.8478	62.4968	50.1723	0.311321	5.98861	5.67729	chr1:86432516-86445045_Intergenic_Tex44
chr1:86468365-86474481	19.3762	23.5891	20.0578	28.0148	14.2332	21.9131	23.6313	22.7595	19.9259	0.183216	4.57043	4.38722	chr1:86468365-86474481_Intergenic_Tex44
chr1:86503556-86503860	0.998608	1.22879	1.03569	0.896343	0.273716	2.8487	0	1.03986	1.04081	-0.000670439	1.02847	1.02914	chr1:86503556-86503860_Intergenic_Ptma
chr1:86529780-86530058	0.821436	1.04261	0.293445	0.700777	2.46344	1.97218	0	0.714568	1.47854	-0.531646	0.777845	1.30949	chr1:86529780-86530058_intron_Ptma
chr1:86530937-86531163	1.17578	1.19156	0.552367	0.423726	0	1.75305	0.738478	0.835858	0.830509	0.00420962	0.876455	0.872245	chr1:86530937-86531163_TTS_Ptma
chr1:86531726-86531943	1.11135	0.837815	0.327968	0.977828	0.273716	2.41044	0	0.813741	0.894719	-0.0630155	0.858969	0.921984	chr1:86531726-86531943_Intergenic_Ptma
chr1:86581560-86581913	0.66037	0.875051	0.397014	0.945234	1.09486	2.62957	0	0.719417	1.24148	-0.382531	0.78192	1.16445	chr1:86581560-86581913_intron_Pde6d
chr1:86582360-86582870	3.07636	3.03475	3.0035	2.55865	2.18973	3.94436	1.47696	2.91831	2.53701	0.147701	1.97023	1.82253	chr1:86582360-86582870_promoter-TSS_Pde6d
chr1:86586855-86588015	4.07497	4.41249	3.46956	5.47584	3.28459	9.42264	5.90783	4.35821	6.20502	-0.42725	2.42175	2.849	chr1:86586855-86588015_intron_Cops7b
chr1:86705548-86705828	0.322132	0.316508	0.12083	0.440023	0.273716	1.97218	0	0.299873	0.748632	-0.427856	0.378371	0.806227	chr1:86705548-86705828_intron_Dis3l2
chr1:86768771-86768900	0.161066	0.0558543	0.0517844	0.11408	0	1.31479	0	0.0956961	0.438262	-0.392479	0.131848	0.524327	chr1:86768771-86768900_intron_Dis3l2
chr1:87000357-87004999	10.1149	9.23458	7.16351	9.6968	6.56918	5.47828	4.43087	9.05246	5.49278	0.630641	3.32948	2.69884	chr1:87000357-87004999_intron_Alppl2
chr1:87036239-87036930	2.60927	3.63053	3.14159	3.68315	4.37946	5.25915	3.69239	3.26613	4.44366	-0.351649	2.09293	2.44458	chr1:87036239-87036930_intron_Alppl2
chr1:87037086-87037559	1.01471	1.07985	0.914858	0.961531	1.09486	3.06784	3.69239	0.992739	2.61836	-0.860585	0.994752	1.85534	chr1:87037086-87037559_intron_Alppl2
chr1:87041422-87041542	0.144959	0.0558543	0.207138	0.244457	0	0.657393	0	0.163102	0.219131	-0.0678755	0.217978	0.285853	chr1:87041422-87041542_intron_Alppl2
chr1:87078854-87078989	0.128853	0.204799	0.0690459	0.179269	0	1.09566	0	0.145492	0.365219	-0.253165	0.195967	0.449132	chr1:87078854-87078989_Intergenic_Alppl2
chr1:87106119-87106313	0.0644263	0.0372362	0.172615	0.0325943	0	1.97218	0	0.0767179	0.657393	-0.622276	0.10664	0.728916	chr1:87106119-87106313_Intergenic_Alpi
chr1:87178815-87184442	16.6864	15.6392	13.0497	21.4144	10.1275	20.5983	20.6774	16.6974	17.1344	-0.0351887	4.14547	4.18066	chr1:87178815-87184442_Intergenic_Prss56
chr1:87190595-87191013	0.901969	0.78196	1.82972	1.22229	0.273716	2.41044	0.738478	1.18398	1.14088	0.0287584	1.12696	1.0982	chr1:87190595-87191013_intron_Chrnd
chr1:87195216-87195423	0.225492	0	0.034523	0.11408	0	1.31479	0	0.0935238	0.438262	-0.395342	0.128985	0.524327	chr1:87195216-87195423_intron_Chrnd
chr1:87212008-87221450	24.2082	27.0707	18.3835	27.4281	18.6127	25.6383	29.5391	24.2726	24.5967	-0.0183836	4.6595	4.67789	chr1:87212008-87221450_intron_Eif4e2
chr1:87271517-87271943	1.61066	1.58254	1.48449	2.05344	1.6423	3.72523	1.47696	1.68278	2.28149	-0.290623	1.42373	1.71435	chr1:87271517-87271943_intron_Efhd1
chr1:87326117-87330215	13.0947	12.3624	9.52834	14.7	7.39033	5.69741	5.90783	12.4214	6.33186	0.87228	3.74646	2.87418	chr1:87326117-87330215_intron_Gigyf2
chr1:87405723-87406045	0.934182	0.856433	0.379753	1.36896	2.73716	2.19131	1.47696	0.884832	2.13514	-0.734095	0.914436	1.64853	chr1:87405723-87406045_intron_Kcnj13
chr1:87417079-87417514	1.09525	0.744724	0.776767	0.45632	0.547432	2.41044	0	0.768265	0.985958	-0.167501	0.822334	0.989835	chr1:87417079-87417514_intron_Kcnj13
chr1:87454914-87455385	0.193279	0.614397	0.258922	0	0	2.62957	0	0.26665	0.876524	-0.567046	0.341018	0.908063	chr1:87454914-87455385_Intergenic_3110079O15Rik
chr1:87550033-87554136	10.9203	12.0459	8.97597	9.46864	7.66405	16.2157	12.5541	10.3527	12.1446	-0.211438	3.50496	3.7164	chr1:87550033-87554136_intron_Ngef
chr1:87607367-87608047	0.869756	0.763342	1.79519	1.66231	0.547432	5.25915	2.95391	1.27265	2.92016	-0.786538	1.18438	1.97091	chr1:87607367-87608047_Intergenic_Inpp5d
chr1:87616282-87616402	0.0322132	0.130327	0.0172615	0	0	0.657393	0	0.0449503	0.219131	-0.222419	0.0634344	0.285853	chr1:87616282-87616402_Intergenic_Inpp5d
chr1:87616570-87616711	0.0322132	0.0744724	0.0863074	0	0	0.876524	1.47696	0.0482482	0.784494	-0.767534	0.0679804	0.835515	chr1:87616570-87616711_Intergenic_Inpp5d
chr1:87623650-87623894	0.112746	0	0.397014	0.130377	1.09486	2.8487	0	0.160034	1.31452	-0.996547	0.214167	1.21071	chr1:87623650-87623894_intron_Inpp5d
chr1:87627256-87627608	0.161066	0.0186181	0.241661	0.11408	0.821148	1.97218	0	0.133856	0.931109	-0.768192	0.181238	0.94943	chr1:87627256-87627608_intron_Inpp5d
chr1:87637735-87638140	0.70869	0.484071	0.431537	0.717074	0.547432	2.19131	0.738478	0.585343	1.15907	-0.445618	0.664795	1.11041	chr1:87637735-87638140_intron_Inpp5d
chr1:87640570-87640886	0.885862	0.502689	0.276184	1.20599	1.91601	3.06784	1.47696	0.717681	2.1536	-0.876538	0.780462	1.657	chr1:87640570-87640886_intron_Inpp5d
chr1:87641065-87641278	0.241599	0.130327	0.12083	0.309646	1.36858	1.97218	1.47696	0.2006	1.60591	-1.11803	0.263756	1.38178	chr1:87641065-87641278_intron_Inpp5d
chr1:87755038-87759560	9.06801	9.99792	9.21763	14.8304	7.66405	7.88872	4.43087	10.7785	6.66121	0.62051	3.55808	2.93757	chr1:87755038-87759560_intron_Atg16l1
chr1:87786427-87786925	0.531517	0.726106	0.379753	0.847451	0	1.97218	0	0.621207	0.657393	-0.0318479	0.697068	0.728916	chr1:87786427-87786925_intron_Scarna6
chr1:87789622-87795772	16.316	18.9532	13.464	18.1387	9.30634	12.7096	8.86174	16.718	10.2926	0.64984	4.14714	3.4973	chr1:87789622-87795772_TTS_Scarna6
chr1:87846019-87850493	10.3082	10.2772	7.49148	15.4986	12.5909	16.8731	10.3387	10.8939	13.2676	-0.262522	3.57215	3.83467	chr1:87846019-87850493_Intergenic_Dgkd
chr1:87852009-87857698	15.8489	15.8068	11.8586	16.232	12.3172	14.4627	8.86174	14.9366	11.8805	0.307147	3.99427	3.68712	chr1:87852009-87857698_promoter-TSS_Gm19582
chr1:87871458-87872110	4.44542	5.04551	4.26359	4.70987	0.547432	5.25915	2.21543	4.6161	2.674	0.612214	2.48957	1.87735	chr1:87871458-87872110_intron_Gm19582
chr1:87873216-87873351	1.49791	0.521307	0.327968	0.700777	0.273716	1.09566	0	0.761991	0.456457	0.274743	0.817207	0.542463	chr1:87873216-87873351_intron_Gm19582
chr1:87879914-87880266	1.88447	2.02937	1.38092	2.2816	2.18973	2.41044	0.738478	1.89409	1.77955	0.0582589	1.53311	1.47485	chr1:87879914-87880266_intron_Gm19582
chr1:87881706-87881941	1.2241	1.91766	1.76067	1.93936	0	1.97218	0	1.71045	0.657393	0.709616	1.43853	0.728916	chr1:87881706-87881941_intron_Gm19582
chr1:87889408-87893432	8.08551	7.54033	4.76417	7.25223	5.47432	4.38262	8.86174	6.91056	6.23956	0.127877	2.98378	2.8559	chr1:87889408-87893432_intron_Gm19582
chr1:87900757-87901060	1.88447	3.01613	2.48565	2.23271	0.821148	1.97218	1.47696	2.40474	1.42343	0.490496	1.76755	1.27705	chr1:87900757-87901060_intron_Gm19582
chr1:87922870-87923356	0.386558	0.502689	0.431537	0.391131	2.18973	2.19131	0	0.427979	1.46035	-0.784887	0.513975	1.29886	chr1:87922870-87923356_intron_Gm19582
chr1:87925321-87925687	0.467091	0.633015	0.241661	0.195566	0	2.62957	0	0.384333	0.876524	-0.438872	0.469191	0.908063	chr1:87925321-87925687_intron_Gm19582
chr1:87933188-87933882	1.38517	1.91766	0.880335	2.11863	1.6423	4.82088	3.69239	1.57545	3.38519	-0.767816	1.36482	2.13264	chr1:87933188-87933882_intron_Usp40
chr1:87934785-87934920	0.676477	1.21018	0.690459	0.880046	0.273716	1.53392	1.47696	0.86429	1.09486	-0.16823	0.898626	1.06686	chr1:87934785-87934920_intron_Usp40
chr1:87941672-87948287	9.42235	10.6682	6.30044	8.47451	6.29547	7.0122	8.12326	8.71637	7.14364	0.254743	3.28042	3.02567	chr1:87941672-87948287_TTS_Usp40
chr1:88004735-88005175	0.0966395	0.446834	0.12083	0.423726	0.547432	1.97218	0	0.272007	0.839871	-0.532497	0.347107	0.879604	chr1:88004735-88005175_intron_Usp40
chr1:88016056-88016509	0.161066	0.0186181	0.0690459	0.195566	0	2.62957	1.47696	0.111074	1.36884	-1.09223	0.151955	1.24418	chr1:88016056-88016509_Intergenic_Usp40
chr1:88103595-88104168	2.57705	2.75548	1.36366	1.43415	0.273716	3.06784	1.47696	2.03258	1.60617	0.218617	1.60055	1.38193	chr1:88103595-88104168_intron_Ugt1a6b
chr1:88107208-88107330	0.0322132	0.111709	0.0863074	0.0488914	0.273716	0.876524	0	0.0697802	0.383413	-0.370918	0.0973143	0.468232	chr1:88107208-88107330_exon_Ugt1a6b
chr1:88109110-88109265	0.0805329	0.0930905	0.0690459	0.146674	1.09486	2.19131	0	0.0973359	1.09539	-0.933215	0.134005	1.06722	chr1:88109110-88109265_intron_Ugt1a6b
chr1:88135126-88135616	2.30324	2.14108	1.41544	1.7275	0.547432	2.8487	0	1.89682	1.13205	0.44223	1.53447	1.09224	chr1:88135126-88135616_intron_Ugt1a6a
chr1:88258355-88270578	92.4196	91.75	33.867	65.6938	48.9952	45.3601	62.7707	70.9326	52.3753	0.430473	6.16857	5.7381	chr1:88258355-88270578_TTS_6430706D22Rik
chr1:88428532-88428705	0.257705	0.0744724	0.293445	0.407428	0	1.31479	0	0.258263	0.438262	-0.192893	0.331433	0.524327	chr1:88428532-88428705_Intergenic_Spp2
chr1:88436647-88438627	3.68841	3.72362	4.14276	4.48171	1.09486	2.19131	1.47696	4.00912	1.58771	0.952882	2.32456	1.37168	chr1:88436647-88438627_Intergenic_Spp2
chr1:88467141-88467570	0.595944	0.968141	1.17378	0.765966	0.821148	2.62957	0	0.875958	1.15024	-0.196871	0.907627	1.1045	chr1:88467141-88467570_Intergenic_Glrp1
chr1:88472966-88476851	13.0463	11.4501	13.6884	18.3017	7.11662	18.8453	19.2004	14.1216	15.0541	-0.0863292	3.91854	4.00487	chr1:88472966-88476851_Intergenic_Glrp1
chr1:88477808-88478165	0.354345	0.39098	0.604152	0.831154	0	2.19131	0.738478	0.545158	0.976596	-0.355264	0.627754	0.983018	chr1:88477808-88478165_Intergenic_Glrp1
chr1:88554855-88554998	0.0322132	0.0558543	0.0690459	0.162971	0	0.657393	0	0.0800212	0.219131	-0.174794	0.11106	0.285853	chr1:88554855-88554998_intron_Gm19589
chr1:88560241-88560722	0.354345	0.484071	0.397014	0.5704	0.547432	2.8487	1.47696	0.451457	1.62436	-0.854466	0.537502	1.39197	chr1:88560241-88560722_intron_Gm19589
chr1:88588908-88589518	0.241599	0.111709	0.189876	0.0651886	2.18973	2.41044	1.47696	0.152093	2.02571	-1.39302	0.204257	1.59727	chr1:88588908-88589518_Intergenic_Gm19589
chr1:88639956-88640255	0.773116	0.484071	1.51901	1.43415	2.18973	2.19131	2.95391	1.05259	2.44498	-0.747054	1.03744	1.7845	chr1:88639956-88640255_Intergenic_Arl4c
chr1:88662128-88662238	0.128853	0.148945	0.103569	0.260754	0	1.31479	0.738478	0.16053	0.684422	-0.537469	0.214784	0.752253	chr1:88662128-88662238_Intergenic_Arl4c
chr1:88667582-88668099	0	0.0372362	0.0172615	0	0	2.62957	3.69239	0.0136244	2.10732	-1.61615	0.0195232	1.63567	chr1:88667582-88668099_Intergenic_Arl4c
chr1:88697437-88704212	14.0772	13.6843	13.3949	17.8291	10.4012	22.1322	25.1083	14.7464	19.2139	-0.36033	3.97695	4.33728	chr1:88697437-88704212_3'_Arl4c
chr1:88707836-88708072	0.0644263	0.0558543	0.0863074	0.11408	0	1.75305	0.738478	0.080167	0.830509	-0.760991	0.111254	0.872245	chr1:88707836-88708072_Intergenic_Arl4c
chr1:88946133-88946263	0.0483198	0.111709	0.034523	0.0162971	0.547432	0.657393	0	0.0527121	0.401608	-0.412972	0.074111	0.487083	chr1:88946133-88946263_Intergenic_1700067G17Rik
chr1:88988246-88988739	0.821436	1.15432	1.24283	1.05931	2.46344	3.5061	0	1.06947	1.98985	-0.530807	1.04926	1.58007	chr1:88988246-88988739_Intergenic_1700067G17Rik
chr1:89020383-89020847	1.4657	0.800578	1.46723	2.18382	1.6423	4.38262	5.90783	1.47933	3.97758	-1.00549	1.30995	2.31544	chr1:89020383-89020847_intron_1700067G17Rik
chr1:89038494-89044091	15.269	14.8572	11.9449	19.4262	16.6967	9.64177	7.38478	15.3744	11.2411	0.419708	4.03337	3.61366	chr1:89038494-89044091_Intergenic_1700067G17Rik
chr1:89069258-89069541	1.67508	1.97352	2.08864	2.80311	1.36858	1.75305	2.95391	2.13509	2.02518	0.0514845	1.64851	1.59702	chr1:89069258-89069541_Intergenic_Sh3bp4
chr1:89080556-89081116	2.1905	2.30864	1.19104	1.01042	0.821148	2.62957	0.738478	1.67515	1.3964	0.158752	1.41962	1.26087	chr1:89080556-89081116_intron_Sh3bp4
chr1:89082830-89089186	18.8608	18.767	10.9438	14.1296	3.83202	4.82088	2.95391	15.6753	3.86894	1.77603	4.05964	2.28361	chr1:89082830-89089186_intron_Sh3bp4
chr1:89102368-89102542	0.789223	0.465453	0.655936	0.863748	0.273716	1.09566	1.47696	0.69359	0.948776	-0.202484	0.760085	0.962568	chr1:89102368-89102542_intron_Sh3bp4
chr1:89111697-89118457	8.97137	9.68141	8.94145	7.61076	6.56918	6.3548	2.95391	8.80125	5.29263	0.639302	3.29297	2.65366	chr1:89111697-89118457_intron_Sh3bp4
chr1:89119344-89126371	13.2235	14.429	13.3259	15.9875	6.56918	12.2713	8.86174	14.2415	9.23409	0.57462	3.92993	3.35531	chr1:89119344-89126371_intron_Sh3bp4
chr1:89130102-89135045	13.594	14.9876	12.3247	13.8852	3.83202	8.32698	14.7696	13.6978	8.97619	0.559044	3.87753	3.31849	chr1:89130102-89135045_intron_Sh3bp4
chr1:89257719-89257862	0	0	0	0.0488914	0	0.876524	0	0.0122229	0.292175	-0.352274	0.017527	0.369801	chr1:89257719-89257862_Intergenic_C030007H22Rik
chr1:89303962-89306572	3.62398	4.41249	2.05412	2.64014	0.821148	0.876524	1.47696	3.18268	1.05821	1.02304	2.06443	1.04139	chr1:89303962-89306572_Intergenic_C030007H22Rik
chr1:89453690-89457523	7.28018	8.0244	8.00933	12.6955	1.6423	1.53392	4.43087	9.00234	2.53569	1.50027	3.32227	1.82199	chr1:89453690-89457523_intron_Agap1
chr1:89470685-89475443	10.9847	12.4927	9.61464	10.3161	2.73716	3.06784	2.95391	10.852	2.91964	1.59634	3.56706	1.97072	chr1:89470685-89475443_intron_Agap1
chr1:89509201-89510959	3.65619	3.79809	6.07604	5.24768	3.28459	1.31479	2.95391	4.6945	2.51776	0.694911	2.50957	1.81466	chr1:89509201-89510959_intron_Agap1
chr1:89565567-89573736	26.4953	25.3951	14.2062	26.7762	12.8647	12.4905	8.86174	23.2182	11.4056	0.965098	4.59802	3.63292	chr1:89565567-89573736_intron_4933400F21Rik
chr1:89579638-89581649	3.96222	4.84071	5.04035	8.21376	0	0.438262	1.47696	5.51426	0.638406	1.99131	2.7036	0.712293	chr1:89579638-89581649_intron_4933400F21Rik
chr1:89636615-89636788	0.225492	0.372362	0.189876	0.472617	0	2.41044	0	0.315087	0.803481	-0.455626	0.395158	0.850784	chr1:89636615-89636788_intron_4933400F21Rik
chr1:89644322-89644681	1.85226	1.84319	1.84698	2.00455	0.821148	1.97218	0	1.88674	0.931109	0.580013	1.52944	0.94943	chr1:89644322-89644681_intron_4933400F21Rik
chr1:89654879-89659322	10.1471	10.9474	9.33846	14.097	1.09486	4.38262	1.47696	11.1325	2.31815	1.87043	3.60081	1.73038	chr1:89654879-89659322_intron_4933400F21Rik
chr1:89679334-89684793	12.1766	14.1125	7.6641	15.4823	4.37946	2.62957	2.95391	12.3589	3.32098	1.62837	3.73973	2.11136	chr1:89679334-89684793_intron_4933400F21Rik
chr1:89685043-89692874	39.3001	42.8961	35.714	42.0629	4.37946	10.9566	11.8157	39.9933	9.05055	2.02811	5.35732	3.3292	chr1:89685043-89692874_intron_4933400F21Rik
chr1:89699159-89702661	8.27878	8.99254	6.3177	7.4315	0	1.75305	4.43087	7.75513	2.06131	1.51598	3.13013	1.61415	chr1:89699159-89702661_intron_4933400F21Rik
chr1:89704158-89721123	63.9754	69.3897	49.2643	79.6115	7.66405	17.0922	8.12326	65.5602	10.9598	2.47646	6.05659	3.58013	chr1:89704158-89721123_intron_4933400F21Rik
chr1:89721305-89738209	65.1833	74.2676	60.1045	80.6382	29.5613	30.2401	28.0622	70.0484	29.2879	1.23006	6.15073	4.92067	chr1:89721305-89738209_intron_4933400F21Rik
chr1:89755383-89758751	7.0869	7.37277	5.54094	7.87152	2.73716	0.657393	2.95391	6.96803	2.11616	1.35446	2.99422	1.63977	chr1:89755383-89758751_intron_4933400F21Rik
chr1:89760171-89767963	10.9203	11.357	7.62957	11.8643	1.09486	3.5061	0	10.4428	1.53365	2.17515	3.51637	1.34122	chr1:89760171-89767963_intron_4933400F21Rik
chr1:89778038-89783009	9.90555	9.83036	10.4605	14.1948	1.6423	2.19131	0	11.0978	1.27787	2.40899	3.59667	1.18768	chr1:89778038-89783009_intron_4933400F21Rik
chr1:89784174-89787826	7.11911	7.41	7.24982	10.2509	1.6423	1.75305	2.21543	8.00746	1.87026	1.64994	3.17112	1.52118	chr1:89784174-89787826_intron_4933400F21Rik
chr1:89797485-89806692	25.239	25.6557	21.3179	29.2697	1.09486	4.82088	4.43087	25.3706	3.44887	2.56742	4.72086	2.15344	chr1:89797485-89806692_intron_4933400F21Rik
chr1:89828858-89834440	11.5806	13.2189	10.892	16.3949	0.547432	3.06784	5.90783	13.0216	3.17436	1.74802	3.80958	2.06156	chr1:89828858-89834440_intron_Gbx2
chr1:90153289-90153622	0.966395	1.09847	1.24283	1.58082	0.273716	3.5061	2.21543	1.22213	1.99842	-0.432259	1.15194	1.5842	chr1:90153289-90153622_promoter-TSS_Iqca
chr1:90153645-90153885	0.56373	0.502689	0.517844	0.521508	0.273716	1.53392	0.738478	0.526443	0.848704	-0.276341	0.610174	0.886514	chr1:90153645-90153885_promoter-TSS_Iqca
chr1:90164535-90164793	0.0966395	0.260653	0.604152	0.374834	0.273716	3.28697	0.738478	0.33407	1.43305	-0.866934	0.415834	1.28277	chr1:90164535-90164793_Intergenic_Iqca
chr1:90201800-90208277	19.0541	23.1051	21.6286	29.6771	6.8429	21.2557	26.5852	23.3662	18.2279	0.341678	4.60681	4.26513	chr1:90201800-90208277_intron_Ackr3
chr1:90223625-90230289	18.7159	17.3148	19.5573	17.6824	8.21148	12.2713	10.3387	18.3176	10.2738	0.776936	4.27184	3.49491	chr1:90223625-90230289_Intergenic_Ackr3
chr1:90233421-90239340	12.7886	11.4129	17.2615	17.7313	8.21148	7.88872	4.43087	14.7986	6.84369	1.01019	3.98172	2.97153	chr1:90233421-90239340_Intergenic_Ackr3
chr1:90267828-90270268	5.25075	4.85932	7.94028	6.32329	0.547432	2.8487	1.47696	6.09341	1.62436	1.43451	2.82648	1.39197	chr1:90267828-90270268_Intergenic_Ackr3
chr1:90275003-90280521	14.0933	17.7989	19.8852	13.657	12.5909	8.54611	13.2926	16.3586	11.4766	0.476431	4.11758	3.64115	chr1:90275003-90280521_Intergenic_Ackr3
chr1:90439188-90443825	13.2396	12.6603	13.4467	15.9223	5.47432	11.3948	11.8157	13.8172	9.5616	0.488448	3.8892	3.40076	chr1:90439188-90443825_Intergenic_Cops8
chr1:90514075-90514323	0.724796	0.78196	0.845813	1.05931	2.73716	2.62957	0	0.852971	1.78891	-0.589862	0.88984	1.4797	chr1:90514075-90514323_Intergenic_Cops8
chr1:90601777-90605082	5.83058	6.55357	6.66293	7.4152	11.4961	10.08	2.95391	6.61557	8.17667	-0.269019	2.92895	3.19797	chr1:90601777-90605082_promoter-TSS_Cops8
chr1:90608586-90608960	0.402665	0.204799	0.241661	0.130377	0	2.41044	0	0.244875	0.803481	-0.534783	0.316001	0.850784	chr1:90608586-90608960_intron_Cops8
chr1:90610277-90610469	0.128853	0.130327	0.258922	0.130377	1.09486	1.75305	0	0.16212	0.949304	-0.746201	0.216759	0.962959	chr1:90610277-90610469_intron_Cops8
chr1:90676671-90677238	1.06303	1.07985	0.863074	1.22229	1.36858	3.06784	2.95391	1.05706	2.46344	-0.751622	1.04058	1.79221	chr1:90676671-90677238_Intergenic_Cops8
chr1:90689487-90693412	11.2102	9.60694	8.32003	13.657	3.28459	10.08	7.38478	10.6985	6.91647	0.5634	3.54826	2.98486	chr1:90689487-90693412_Intergenic_Cops8
chr1:90737641-90737988	1.75562	1.91766	1.44996	1.77639	0	4.16349	0.738478	1.72491	1.63399	0.0489582	1.44621	1.39725	chr1:90737641-90737988_Intergenic_Col6a3
chr1:90769603-90774258	7.00636	8.80636	4.05645	9.55012	3.28459	4.38262	4.43087	7.35482	4.03269	0.731279	3.06261	2.33133	chr1:90769603-90774258_intron_Col6a3
chr1:90894163-90901483	22.3076	24.9296	17.296	22.1641	9.58006	13.367	16.2465	21.6743	13.0645	0.689	4.50299	3.81399	chr1:90894163-90901483_Intergenic_Mlph
chr1:90916545-90920699	9.51899	9.71865	7.28434	7.90411	4.92689	9.8609	4.43087	8.60652	6.40622	0.375277	3.26401	2.88874	chr1:90916545-90920699_intron_Mlph
chr1:90958609-90958729	0.0322132	0.167563	0.12083	0.0651886	0	0.657393	0	0.0964488	0.219131	-0.153015	0.132838	0.285853	chr1:90958609-90958729_3'_Prlh
chr1:91014558-91014678	0.0644263	0.0372362	0	0.0651886	0	1.31479	0	0.0417128	0.438262	-0.465369	0.0589575	0.524327	chr1:91014558-91014678_intron_Lrrfip1
chr1:91022381-91023903	7.16743	7.65204	5.81712	9.1264	6.29547	11.3948	8.86174	7.44075	8.85067	-0.222852	3.07737	3.30022	chr1:91022381-91023903_intron_Lrrfip1
chr1:91024196-91024629	1.06303	1.024	1.10473	1.05931	2.18973	4.60175	1.47696	1.06277	2.75615	-0.86467	1.04458	1.90925	chr1:91024196-91024629_intron_Lrrfip1
chr1:91043082-91043322	0.450984	0.763342	0.258922	0.5704	0.821148	1.31479	0	0.510912	0.711978	-0.180245	0.59542	0.775664	chr1:91043082-91043322_intron_Lrrfip1
chr1:91047859-91048212	0.209386	0.260653	0.103569	0.11408	0.547432	1.75305	0.738478	0.171922	1.01299	-0.780461	0.228877	1.00934	chr1:91047859-91048212_intron_Lrrfip1
chr1:91048962-91058554	37.5122	37.7389	24.3042	36.2611	38.3202	45.141	63.5091	33.9541	48.9901	-0.516181	5.12739	5.64357	chr1:91048962-91058554_intron_Lrrfip1
chr1:91059574-91067039	28.106	34.1456	23.1822	28.8296	32.5722	33.9653	45.0472	28.5658	37.1949	-0.369448	4.88586	5.25531	chr1:91059574-91067039_intron_Lrrfip1
chr1:91067224-91072579	9.16465	9.75589	4.12549	7.04036	9.85378	10.5183	8.12326	7.5216	9.49844	-0.30098	3.09112	3.3921	chr1:91067224-91072579_intron_Lrrfip1
chr1:91077085-91077905	3.20521	4.76623	3.52134	4.87284	4.10574	7.45046	2.95391	4.09141	4.8367	-0.197089	2.34806	2.54515	chr1:91077085-91077905_intron_Lrrfip1
chr1:91080024-91080370	2.59316	3.23955	1.63984	2.54235	0.547432	2.62957	0	2.50373	1.059	0.766945	1.80889	1.04195	chr1:91080024-91080370_intron_Lrrfip1
chr1:91092099-91098542	15.8489	15.2668	12.3074	20.9418	24.9082	24.7618	25.8467	16.0912	25.1722	-0.61478	4.09519	4.70997	chr1:91092099-91098542_intron_Lrrfip1
chr1:91116647-91116958	0.225492	0.204799	0.172615	0.211863	0.273716	1.75305	0	0.203692	0.675588	-0.477201	0.267467	0.744668	chr1:91116647-91116958_3'_Rbm44
chr1:91203013-91203315	0.209386	0.223417	0.12083	0.34224	0	1.97218	0.738478	0.223968	0.903553	-0.637128	0.291566	0.928695	chr1:91203013-91203315_intron_Ramp1
chr1:91241373-91241607	0.773116	0.335126	0.362491	0.717074	0	2.41044	0	0.546952	0.803481	-0.221356	0.629428	0.850784	chr1:91241373-91241607_Intergenic_Ube2f
chr1:91247400-91260291	41.5872	48.2954	37.2503	48.1743	26.2767	37.6906	48.7396	43.8268	37.569	0.216921	5.48629	5.26937	chr1:91247400-91260291_intron_Ube2f
chr1:91275773-91281284	7.47346	8.32229	6.69745	9.25678	5.2006	9.20351	8.86174	7.93749	7.75528	0.0297166	3.15987	3.13015	chr1:91275773-91281284_intron_Scly
chr1:91296837-91299874	9.22907	7.05626	7.54327	10.6094	8.4852	7.66959	5.90783	8.60951	7.3542	0.201961	3.26446	3.0625	chr1:91296837-91299874_promoter-TSS_Scly
chr1:91350166-91353810	11.6934	11.897	12.4455	14.8467	6.02175	12.2713	8.86174	12.7206	9.05161	0.448921	3.77828	3.32935	chr1:91350166-91353810_intron_Klhl30
chr1:91356211-91356624	0.483198	0.577161	0.776767	0.358537	1.91601	3.06784	0	0.548916	1.66128	-0.780863	0.631259	1.41212	chr1:91356211-91356624_intron_Klhl30
chr1:91379962-91385605	8.85862	7.70789	6.88733	10.0879	4.92689	9.20351	8.86174	8.38544	7.66404	0.115384	3.23043	3.11504	chr1:91379962-91385605_intron_Ilkap
chr1:91386648-91390444	5.05747	5.69714	2.81362	5.98105	2.18973	2.8487	3.69239	4.88732	2.91027	0.590341	2.55761	1.96727	chr1:91386648-91390444_intron_Ilkap
chr1:91393897-91400013	13.6101	13.2561	11.8241	15.5149	10.9486	14.0244	8.12326	13.5513	11.0321	0.274259	3.86307	3.58882	chr1:91393897-91400013_intron_Ilkap
chr1:91413658-91413958	1.35295	1.30327	1.48449	2.47717	2.46344	5.47828	0	1.65447	2.64724	-0.458382	1.40842	1.86681	chr1:91413658-91413958_promoter-TSS_Hes6
chr1:91435327-91440353	11.0813	11.357	5.69629	5.1173	4.37946	5.69741	2.95391	8.31299	4.34359	0.801435	3.21924	2.41781	chr1:91435327-91440353_intron_Per2
chr1:91453450-91461774	32.2293	34.4063	23.5792	31.8609	18.0653	16.4348	19.2004	30.5189	17.9002	0.737818	4.97815	4.24033	chr1:91453450-91461774_intron_Per2
chr1:91463572-91465997	4.07497	5.54819	1.93329	3.22683	0	1.31479	5.90783	3.69582	2.40754	0.462648	2.23138	1.76873	chr1:91463572-91465997_Intergenic_Per2
chr1:91667510-91673237	15.0274	18.1713	9.92535	13.9829	1.6423	8.32698	2.95391	14.2768	4.30773	1.52517	3.93327	2.4081	chr1:91667510-91673237_Intergenic_Asb1
chr1:91695068-91699815	10.3565	10.6309	7.40518	7.92041	0	3.94436	1.47696	9.07826	1.80711	1.84409	3.33318	1.48908	chr1:91695068-91699815_Intergenic_Twist2
chr1:91797968-91808025	37.3029	40.4571	26.8071	28.2103	2.46344	14.0244	25.1083	33.1944	13.8654	1.2018	5.09569	3.89388	chr1:91797968-91808025_intron_Twist2
chr1:91812998-91848043	90.1647	99.1786	72.4464	93.3011	16.423	40.7584	67.94	88.7727	41.7071	1.0718	6.48821	5.4164	chr1:91812998-91848043_intron_Twist2
chr1:91856416-91863090	29.9744	32.1162	21.5251	26.3688	2.18973	7.88872	2.95391	27.4961	4.34412	2.41474	4.83269	2.41795	chr1:91856416-91863090_Intergenic_Twist2
chr1:91939592-91947510	12.7886	14.038	6.0933	11.9621	5.47432	10.9566	1.47696	11.2205	5.96928	0.810225	3.61123	2.80101	chr1:91939592-91947510_intron_Twist2
chr1:91956271-91956806	0.61205	0.651634	0.914858	1.22229	0	3.28697	0.738478	0.850207	1.34181	-0.33994	0.887687	1.22763	chr1:91956271-91956806_intron_Twist2
chr1:91958190-91958312	0.177172	0.0186181	0.155353	0.0325943	0.547432	1.09566	0	0.0959345	0.547696	-0.49796	0.132162	0.630122	chr1:91958190-91958312_intron_Twist2
chr1:91961785-91966631	8.84252	9.02978	5.21297	10.7561	2.73716	3.28697	0	8.46034	2.00804	1.65307	3.24189	1.58882	chr1:91961785-91966631_intron_Twist2
chr1:92061303-92061529	0.144959	0.428216	0.362491	0.244457	0.547432	1.97218	1.47696	0.295031	1.33219	-0.848698	0.372987	1.22169	chr1:92061303-92061529_intron_Hdac4
chr1:92106304-92109790	5.23464	6.55357	3.97014	4.88914	2.18973	2.62957	7.38478	5.16187	4.06803	0.281945	2.62337	2.34142	chr1:92106304-92109790_intron_Hdac4
chr1:92110042-92116324	21.0352	23.254	14.8794	17.4868	6.02175	7.45046	5.16935	19.1639	6.21385	1.48293	4.3337	2.85077	chr1:92110042-92116324_intron_Hdac4
chr1:92128447-92133005	9.98608	12.9023	11.2545	21.333	5.47432	12.9287	11.8157	13.869	10.0729	0.425271	3.89423	3.46896	chr1:92128447-92133005_intron_Hdac4
chr1:92143567-92143786	0.402665	0.335126	0.379753	0.34224	0.821148	1.75305	0	0.364946	0.858066	-0.444958	0.448844	0.893801	chr1:92143567-92143786_intron_Hdac4
chr1:92144296-92144516	1.01471	0.837815	0.638675	0.749668	0.547432	2.62957	0	0.810218	1.059	-0.185781	0.856164	1.04195	chr1:92144296-92144516_intron_Hdac4
chr1:92178640-92179107	2.52873	2.71824	1.3464	1.87417	2.46344	4.60175	0	2.11689	2.35507	-0.106236	1.64011	1.74634	chr1:92178640-92179107_intron_Hdac4
chr1:92179319-92179570	1.36906	1.30327	1.39818	2.54235	1.36858	2.62957	0	1.65322	1.33272	0.18573	1.40774	1.22201	chr1:92179319-92179570_intron_Hdac4
chr1:92214621-92214764	0.0644263	0.0372362	0.155353	0.0325943	0	1.09566	1.47696	0.0724025	0.857537	-0.792545	0.100847	0.893391	chr1:92214621-92214764_Intergenic_Hdac4
chr1:92252406-92252572	0.128853	0.130327	0.172615	0.0488914	0	0.876524	0	0.120171	0.292175	-0.206082	0.16372	0.369801	chr1:92252406-92252572_Intergenic_Hdac4
chr1:92275139-92275268	0.0644263	0.0744724	0.0172615	0.0488914	0	0.657393	0	0.0512629	0.219131	-0.21373	0.0721235	0.285853	chr1:92275139-92275268_Intergenic_Hdac4
chr1:92348269-92348587	0.547624	0.707488	1.17378	1.40155	0.821148	3.5061	2.95391	0.957612	2.42705	-0.807874	0.969095	1.77697	chr1:92348269-92348587_Intergenic_Mir6900
chr1:92370701-92374304	12.5953	13.8333	12.2557	20.3551	19.7076	13.5861	10.3387	14.7598	14.5441	0.0198839	3.97818	3.9583	chr1:92370701-92374304_Intergenic_Mir6900
chr1:92375127-92381138	18.3776	18.6553	15.6734	24.7554	10.4012	16.2157	19.2004	19.3654	15.2724	0.323691	4.34805	4.02436	chr1:92375127-92381138_Intergenic_Mir6900
chr1:92385931-92386068	0.241599	0.353744	0.12083	0.586697	0	0.876524	0	0.325718	0.292175	0.0369722	0.406773	0.369801	chr1:92385931-92386068_Intergenic_Mir6900
chr1:92402183-92402590	0.950289	1.37774	0.828551	1.79269	0	1.75305	1.47696	1.23732	1.07667	0.107498	1.16177	1.05427	chr1:92402183-92402590_Intergenic_Mir6900
chr1:92472939-92473333	1.82004	1.30327	1.31187	2.68903	4.10574	2.41044	2.21543	1.78105	2.91054	-0.491736	1.47563	1.96737	chr1:92472939-92473333_intron_Ndufa10
chr1:92641200-92642016	3.89779	3.40711	2.39935	4.44912	2.18973	7.88872	4.43087	3.53834	4.83644	-0.362923	2.18217	2.54509	chr1:92641200-92642016_non-coding_Cops9
chr1:92664386-92664507	0	0.0186181	0.0517844	0.0325943	0	0.876524	0	0.0257492	0.292175	-0.333123	0.036678	0.369801	chr1:92664386-92664507_Intergenic_Otos
chr1:92675312-92677684	5.83058	5.90194	3.84931	4.69358	4.92689	7.88872	4.43087	5.06885	5.74883	-0.153213	2.60142	2.75464	chr1:92675312-92677684_Intergenic_Otos
chr1:92680496-92680681	0.128853	0.0930905	0.34523	0.34224	1.09486	1.75305	0	0.227353	0.949304	-0.667409	0.29555	0.962959	chr1:92680496-92680681_Intergenic_Otos
chr1:92697119-92707165	31.5528	32.4141	26.738	30.6386	22.9921	23.6662	31.0161	30.3359	25.8915	0.220668	4.96974	4.74908	chr1:92697119-92707165_Intergenic_Otos
chr1:92772015-92776213	14.061	12.8465	9.73547	8.60489	7.11662	10.7374	10.3387	11.312	9.39758	0.243815	3.62199	3.37818	chr1:92772015-92776213_Intergenic_Gpc1
chr1:92785388-92792420	20.1654	22.7886	17.9519	21.9034	8.75891	9.64177	12.5541	20.7023	10.3183	0.939196	4.43978	3.50058	chr1:92785388-92792420_Intergenic_Gpc1
chr1:92803905-92804485	1.2241	1.00538	0.500583	0.79856	0.547432	3.72523	2.95391	0.882155	2.40886	-0.856903	0.912386	1.76929	chr1:92803905-92804485_Intergenic_Gpc1
chr1:92813397-92817739	10.5981	11.7853	11.3581	16.6394	5.2006	7.0122	16.2465	12.5952	9.48644	0.374573	3.76503	3.39045	chr1:92813397-92817739_Intergenic_Gpc1
chr1:92832133-92832397	3.64009	4.729	3.74574	5.704	0.547432	1.97218	2.95391	4.45471	1.82451	0.949502	2.4475	1.498	chr1:92832133-92832397_intron_Gpc1
chr1:92832594-92833076	5.36349	5.3434	4.31537	6.06254	0.821148	3.28697	0	5.2712	1.36937	1.40424	2.64874	1.2445	chr1:92832594-92833076_intron_Gpc1
chr1:92833097-92833492	2.17439	2.30864	1.70889	2.98238	1.09486	2.8487	1.47696	2.29357	1.80684	0.230706	1.71965	1.48895	chr1:92833097-92833492_intron_Gpc1
chr1:92841219-92848395	20.5198	21.7832	14.6723	18.1713	9.85378	16.654	8.86174	18.7866	11.7898	0.62953	4.30645	3.67692	chr1:92841219-92848395_intron_Mir149
chr1:92848800-92855491	19.795	15.7695	11.1854	15.7593	7.66405	14.0244	17.7235	15.6273	13.1373	0.234049	4.05548	3.82144	chr1:92848800-92855491_intron_Mir149
chr1:92857772-92862781	9.34182	8.58295	6.0933	5.05211	2.73716	6.13567	2.95391	7.26755	3.94225	0.742292	3.04746	2.30517	chr1:92857772-92862781_TTS_Mir149
chr1:92971646-92975079	6.99026	5.62267	4.67786	6.69812	6.02175	6.3548	10.3387	5.99723	7.57175	-0.292806	2.80678	3.09959	chr1:92971646-92975079_intron_Gpr35
chr1:93161835-93162274	0.740903	1.26603	1.58806	1.1408	0.547432	2.62957	2.21543	1.18395	1.79748	-0.35719	1.12694	1.48413	chr1:93161835-93162274_Intergenic_2310007B03Rik
chr1:93165165-93167896	6.41042	5.36201	5.6445	8.14857	3.83202	5.25915	3.69239	6.39138	4.26119	0.490455	2.88584	2.39539	chr1:93165165-93167896_Intergenic_Crocc2
chr1:93174597-93178155	6.31378	8.04302	4.97131	6.74702	1.09486	4.82088	11.8157	6.51878	5.91047	0.121716	2.9105	2.78878	chr1:93174597-93178155_intron_Crocc2
chr1:93187732-93187864	0.128853	0	0.0517844	0.0977828	0	1.31479	0.738478	0.069605	0.684422	-0.655175	0.0970781	0.752253	chr1:93187732-93187864_intron_Crocc2
chr1:93224769-93225135	1.59455	1.89905	1.22557	1.40155	0	3.06784	0	1.53018	1.02261	0.32302	1.33924	1.01622	chr1:93224769-93225135_intron_Sned1
chr1:93441883-93448484	26.8819	32.7865	18.3317	26.1406	20.255	16.2157	25.8467	26.0352	20.7725	0.312332	4.75677	4.44443	chr1:93441883-93448484_intron_Hdlbp
chr1:93474187-93483090	30.4253	33.5312	25.616	36.0167	24.087	33.3079	22.1543	31.3973	26.5164	0.235581	5.0178	4.78222	chr1:93474187-93483090_promoter-TSS_Hdlbp
chr1:93483467-93489416	9.71227	10.5937	6.80102	6.8448	7.11662	6.57393	2.95391	8.48795	5.54815	0.535008	3.2461	2.71109	chr1:93483467-93489416_intron_Sept2
chr1:93489883-93490003	0.144959	0.186181	0.103569	0.11408	0	1.75305	0	0.137197	0.58435	-0.478408	0.185483	0.663891	chr1:93489883-93490003_intron_Sept2
chr1:93504114-93504305	0.386558	0.446834	0.327968	0.521508	0	1.09566	0	0.420717	0.365219	0.0574876	0.506619	0.449132	chr1:93504114-93504305_intron_Farp2
chr1:93512400-93512711	1.25631	1.24741	1.03569	1.66231	1.09486	2.41044	0	1.30043	1.16844	0.0852497	1.2019	1.11665	chr1:93512400-93512711_intron_Farp2
chr1:93513002-93513291	1.14357	1.7501	0.880335	1.1245	0	1.53392	0	1.22463	0.511306	0.557768	1.15356	0.595796	chr1:93513002-93513291_intron_Farp2
chr1:93530089-93530428	2.88308	1.67563	2.41661	2.21641	0.821148	1.31479	0	2.29793	0.711978	0.945897	1.72156	0.775664	chr1:93530089-93530428_intron_Farp2
chr1:93549320-93549446	0.354345	0.428216	0.34523	0.0651886	0.547432	1.09566	0	0.298245	0.547696	-0.253559	0.376563	0.630122	chr1:93549320-93549446_intron_Farp2
chr1:93584851-93585023	0.273812	0.204799	0.155353	0.179269	0	1.75305	0	0.203308	0.58435	-0.396884	0.267006	0.663891	chr1:93584851-93585023_intron_Stk25
chr1:93617062-93623518	13.9483	18.0782	9.33846	16.6557	3.01088	12.2713	10.3387	14.5052	8.5403	0.700641	3.95468	3.25404	chr1:93617062-93623518_TTS_Stk25
chr1:93632673-93633127	0.805329	0.819197	0.46606	1.51563	0.273716	1.75305	0	0.901555	0.675588	0.182512	0.92718	0.744668	chr1:93632673-93633127_intron_Stk25
chr1:93633643-93634107	2.57705	2.49483	1.53627	2.02085	2.46344	3.06784	2.95391	2.15725	2.8284	-0.278073	1.65867	1.93674	chr1:93633643-93634107_intron_Stk25
chr1:93635699-93636438	1.73951	1.84319	1.89876	2.39568	1.09486	5.25915	0	1.96929	2.118	-0.0705063	1.57012	1.64062	chr1:93635699-93636438_promoter-TSS_Stk25
chr1:93680344-93680950	2.41599	2.79272	2.20947	3.66686	0.547432	4.38262	2.95391	2.77126	2.62799	0.0558755	1.91505	1.85917	chr1:93680344-93680950_Intergenic_Bok
chr1:93686787-93687011	1.11135	1.11709	1.31187	1.97195	0	2.19131	0.738478	1.37807	0.976596	0.266771	1.24979	0.983018	chr1:93686787-93687011_intron_Bok
chr1:93688009-93688185	0.499304	0.875051	0.828551	0.994126	0	1.53392	0	0.799258	0.511306	0.251606	0.847402	0.595796	chr1:93688009-93688185_intron_Bok
chr1:93690916-93691453	1.48181	1.80596	1.46723	1.64601	0.547432	3.94436	1.47696	1.60025	1.98958	-0.201294	1.37865	1.57994	chr1:93690916-93691453_intron_Bok
chr1:93691630-93691980	1.65898	1.97352	1.74341	1.90677	0.821148	3.72523	5.90783	1.82067	3.48473	-0.668986	1.49604	2.16502	chr1:93691630-93691980_intron_Bok
chr1:93692348-93692704	0.499304	0.204799	0.241661	0.602994	0	2.62957	4.43087	0.38719	2.35348	-1.27349	0.472165	1.74566	chr1:93692348-93692704_intron_Bok
chr1:93694599-93699339	11.9833	12.4555	8.99323	14.6511	3.28459	13.1479	16.2465	12.0208	10.893	0.130705	3.70275	3.57204	chr1:93694599-93699339_Intergenic_Bok
chr1:93725287-93725695	0.966395	0.465453	0.189876	0.521508	0.273716	2.8487	0	0.535808	1.04081	-0.410142	0.618998	1.02914	chr1:93725287-93725695_intron_Thap4
chr1:93726651-93727021	1.09525	0.968141	0.673198	0.586697	0	2.19131	0	0.830821	0.730437	0.0813543	0.872491	0.791136	chr1:93726651-93727021_intron_Thap4
chr1:93729364-93729486	0.177172	0.521307	0.189876	0.358537	0	1.09566	0	0.311723	0.365219	-0.0576686	0.391463	0.449132	chr1:93729364-93729486_intron_Thap4
chr1:93745156-93750077	10.7753	10.0165	4.83321	7.4315	5.47432	6.3548	2.95391	8.26414	4.92768	0.64419	3.21166	2.56747	chr1:93745156-93750077_intron_Thap4
chr1:93751115-93757333	15.414	15.6578	13.602	19.5892	8.21148	12.2713	20.6774	16.0658	13.7201	0.21332	4.09303	3.87971	chr1:93751115-93757333_promoter-TSS_Thap4
chr1:93793189-93797669	10.7109	11.4501	7.76767	12.011	6.02175	15.12	14.0311	10.4849	11.7243	-0.147845	3.52167	3.66951	chr1:93793189-93797669_intron_Dtymk
chr1:93800789-93807056	15.7683	13.8705	10.9783	15.9386	18.6127	14.6818	22.1543	14.1389	18.4829	-0.363948	3.92019	4.28414	chr1:93800789-93807056_promoter-TSS_Ing5
chr1:93818179-93818299	0.225492	0.279272	0.103569	0.11408	0	0.657393	0	0.180603	0.219131	-0.0463292	0.239524	0.285853	chr1:93818179-93818299_intron_D2hgdh
chr1:93822635-93827199	15.4623	17.3335	11.22	18.5624	19.7076	19.2835	17.7235	15.6445	18.9049	-0.258071	4.05698	4.31505	chr1:93822635-93827199_promoter-TSS_D2hgdh
chr1:93834716-93835043	1.04693	1.07985	0.552367	1.45045	0	1.97218	1.47696	1.0324	1.14971	-0.0809608	1.02318	1.10414	chr1:93834716-93835043_intron_D2hgdh
chr1:94366455-94366647	0.128853	0.130327	0.12083	0	0	1.75305	0	0.0950024	0.58435	-0.532957	0.130934	0.663891	chr1:94366455-94366647_Intergenic_Pdcd1
chr1:94580521-94583282	5.31517	5.93917	4.47072	3.37351	3.83202	7.23133	4.43087	4.77464	5.16474	-0.0943078	2.52973	2.62404	chr1:94580521-94583282_Intergenic_4930440C22Rik
chr1:94696654-94696776	0.128853	0.130327	0.0863074	0	0	0.876524	1.47696	0.0863717	0.784494	-0.715997	0.119518	0.835515	chr1:94696654-94696776_Intergenic_4930440C22Rik
chr1:94711275-94715512	7.3446	8.00578	5.73081	3.27573	2.73716	3.5061	10.3387	6.08923	5.52732	0.119139	2.82563	2.70649	chr1:94711275-94715512_Intergenic_4930440C22Rik
chr1:94866718-94866852	0.128853	0.0372362	0.0517844	0.0325943	0	1.31479	0	0.0626169	0.438262	-0.436705	0.0876216	0.524327	chr1:94866718-94866852_Intergenic_4930440C22Rik
chr1:95249518-95249638	0.112746	0.0372362	0.0690459	0.0325943	0	0.657393	0	0.0629056	0.219131	-0.19784	0.0880135	0.285853	chr1:95249518-95249638_Intergenic_Fam174a
chr1:95370754-95370876	0.0966395	0.111709	0.034523	0	0	0.876524	0	0.0607178	0.292175	-0.28476	0.0850408	0.369801	chr1:95370754-95370876_Intergenic_Fam174a
chr1:96504820-96504955	0.144959	0.0372362	0.0690459	0.0488914	0	1.09566	0	0.0750332	0.365219	-0.344751	0.104381	0.449132	chr1:96504820-96504955_Intergenic_4930533P14Rik
chr1:96552306-96552426	0.128853	0.0186181	0.138092	0.0488914	0	0.657393	0	0.0836135	0.219131	-0.170003	0.11585	0.285853	chr1:96552306-96552426_Intergenic_4930533P14Rik
chr1:96844573-96844693	0.112746	0.0558543	0.103569	0.0488914	0	1.09566	0	0.0802652	0.365219	-0.337746	0.111385	0.449132	chr1:96844573-96844693_exon_Panct2
chr1:96896407-96896587	0.0644263	0.0372362	0.034523	0	0	1.53392	0	0.0340464	0.511306	-0.547495	0.0483009	0.595796	chr1:96896407-96896587_Intergenic_Slco4c1
chr1:97631639-97631783	0.322132	0.0186181	0.0690459	0.0651886	0	1.09566	0	0.118746	0.365219	-0.287249	0.161883	0.449132	chr1:97631639-97631783_Intergenic_D1Ertd622e
chr1:97634114-97634243	0.209386	0.130327	0.138092	0.0651886	0	1.31479	0	0.135748	0.438262	-0.340684	0.183643	0.524327	chr1:97634114-97634243_Intergenic_D1Ertd622e
chr1:97640745-97641153	0.467091	0.465453	0.535106	0.651886	0	2.19131	0.738478	0.529884	0.976596	-0.369596	0.613422	0.983018	chr1:97640745-97641153_Intergenic_D1Ertd622e
chr1:97650610-97651086	1.12746	1.11709	0.776767	1.49934	3.55831	3.94436	0	1.13016	2.50089	-0.716758	1.09096	1.80772	chr1:97650610-97651086_intron_D1Ertd622e
chr1:97754432-97754738	0.354345	0.186181	0.12083	0.179269	0	2.41044	0	0.210156	0.803481	-0.575591	0.275193	0.850784	chr1:97754432-97754738_intron_Ppip5k2
chr1:97758832-97761340	3.84947	2.86719	3.83205	3.48759	2.73716	2.62957	1.47696	3.50907	2.28123	0.458595	2.17283	1.71424	chr1:97758832-97761340_intron_Ppip5k2
chr1:97770132-97770840	1.88447	1.69425	2.1059	2.52606	3.28459	4.82088	1.47696	2.05267	3.19414	-0.458305	1.61007	2.06838	chr1:97770132-97770840_promoter-TSS_Gin1
chr1:97786919-97787039	0.0161066	0.0930905	0.103569	0.0162971	0.273716	0.876524	0	0.0572658	0.383413	-0.387894	0.0803381	0.468232	chr1:97786919-97787039_intron_Gin1
chr1:97941367-97946508	11.8544	14.1311	9.94261	13.8363	5.47432	12.9287	10.3387	12.4411	9.58058	0.345234	3.74858	3.40335	chr1:97941367-97946508_intron_B230216N24Rik
chr1:97953568-97965231	24.0955	21.8577	17.1406	27.5911	11.4961	16.8731	8.86174	22.6712	12.4103	0.819791	4.56506	3.74527	chr1:97953568-97965231_intron_B230216N24Rik
chr1:98001857-98004732	5.99165	4.56144	3.6767	4.93803	3.83202	2.19131	4.43087	4.79195	3.48473	0.369027	2.53405	2.16502	chr1:98001857-98004732_intron_B230216N24Rik
chr1:98038108-98038606	2.88308	2.5693	2.01959	3.73205	2.46344	2.8487	5.90783	2.801	3.73999	-0.318504	1.92638	2.24488	chr1:98038108-98038606_intron_B230216N24Rik
chr1:98057408-98063320	9.90555	7.96855	8.83788	10.9028	2.73716	7.23133	5.90783	9.40369	5.2921	0.725481	3.37902	2.65354	chr1:98057408-98063320_intron_B230216N24Rik
chr1:98078472-98087772	30.4576	29.789	23.7863	28.3081	7.11662	19.0644	23.6313	28.0852	16.6041	0.724375	4.86222	4.13784	chr1:98078472-98087772_intron_Pam
chr1:98092956-98097043	11.5967	13.3119	10.098	14.0318	5.2006	5.69741	2.95391	12.2596	4.61731	1.23909	3.72897	2.48988	chr1:98092956-98097043_intron_Pam
chr1:98519671-98519802	0	0.0186181	0.0517844	0.0651886	0	0.876524	0	0.0338978	0.292175	-0.321708	0.0480935	0.369801	chr1:98519671-98519802_Intergenic_Slco6d1
chr1:98549814-98549953	0.0322132	0.0558543	0.0690459	0	0	0.657393	0	0.0392783	0.219131	-0.230271	0.0555821	0.285853	chr1:98549814-98549953_Intergenic_Slco6d1
chr1:98587498-98593555	26.3665	29.5655	19.609	23.0605	10.9486	12.7096	13.2926	24.6504	12.317	0.945716	4.68091	3.73519	chr1:98587498-98593555_Intergenic_Slco6d1
chr1:98594048-98598377	6.44263	6.42325	3.81479	5.06841	2.18973	3.72523	5.16935	5.43727	3.69477	0.455395	2.68645	2.23105	chr1:98594048-98598377_Intergenic_Slco6d1
chr1:98679511-98679631	0.0322132	0.0372362	0	0.0977828	0	1.31479	0	0.0418081	0.438262	-0.465237	0.0590895	0.524327	chr1:98679511-98679631_Intergenic_Slco6d1
chr1:99102817-99102937	0.0161066	0	0.0172615	0.0814857	0.547432	1.31479	0	0.0287134	0.62074	-0.655811	0.0408412	0.696652	chr1:99102817-99102937_Intergenic_Cntnap5b
chr1:99529702-99529822	0.0322132	0.0558543	0.034523	0	0	1.31479	0	0.0306476	0.438262	-0.480776	0.0435511	0.524327	chr1:99529702-99529822_Intergenic_Cntnap5b
chr1:99550932-99551072	0.0161066	0.111709	0	0	0	0.657393	0	0.0319538	0.219131	-0.240475	0.0453784	0.285853	chr1:99550932-99551072_Intergenic_Cntnap5b
chr1:99622797-99622917	0.0161066	0.0930905	0.0172615	0.0162971	0	0.657393	0	0.0356889	0.219131	-0.235263	0.0505908	0.285853	chr1:99622797-99622917_Intergenic_Cntnap5b
chr1:99827388-99827524	0.0322132	0.0558543	0.0863074	0.34224	0	1.09566	0	0.129154	0.365219	-0.27389	0.175242	0.449132	chr1:99827388-99827524_intron_Cntnap5b
chr1:100100696-100100860	0.0966395	0.0372362	0.103569	0.277051	0.821148	1.31479	0	0.128624	0.711978	-0.601099	0.174565	0.775664	chr1:100100696-100100860_intron_Cntnap5b
chr1:100148928-100149118	0.161066	0.0930905	0.0690459	0.277051	0	1.31479	0	0.150063	0.438262	-0.322613	0.201713	0.524327	chr1:100148928-100149118_intron_Cntnap5b
chr1:100385774-100385902	0.0161066	0.0186181	0.241661	0	0	1.09566	0.738478	0.0690964	0.611378	-0.591903	0.0963919	0.688295	chr1:100385774-100385902_intron_Cntnap5b
chr1:100824451-100824593	0.0483198	0.111709	0.207138	0.0977828	0	1.09566	0	0.116237	0.365219	-0.290488	0.158644	0.449132	chr1:100824451-100824593_Intergenic_Gm20268
chr1:100996794-100996914	0.0322132	0.0186181	0.0690459	0	0	0.657393	0	0.0299693	0.219131	-0.243252	0.0426013	0.285853	chr1:100996794-100996914_Intergenic_Gm20268
chr1:101030471-101030593	0.0322132	0	0	0.0488914	0	0.657393	0	0.0202761	0.219131	-0.256894	0.0289597	0.285853	chr1:101030471-101030593_Intergenic_Gm20268
chr1:101143369-101143490	0.0805329	0.0930905	0.0863074	0	0	0.657393	0.738478	0.0649827	0.465291	-0.460357	0.09083	0.551187	chr1:101143369-101143490_Intergenic_Gm20268
chr1:101873932-101874052	0.0322132	0.111709	0.0517844	0.0977828	0	0.657393	0	0.0733723	0.219131	-0.183703	0.102151	0.285853	chr1:101873932-101874052_Intergenic_Gm20268
chr1:102146827-102146948	0.225492	0.130327	0.207138	0.0814857	0	1.09566	0	0.161111	0.365219	-0.233626	0.215505	0.449132	chr1:102146827-102146948_Intergenic_Gm20268
chr1:103302311-103302443	0.0805329	0.130327	0.0172615	0.0325943	0	0.876524	0	0.0651789	0.292175	-0.278706	0.0910957	0.369801	chr1:103302311-103302443_Intergenic_Cdh20
chr1:104408450-104408570	0.112746	0.0930905	0.138092	0.0325943	0	1.31479	0.738478	0.0941307	0.684422	-0.622468	0.129785	0.752253	chr1:104408450-104408570_Intergenic_Cdh20
chr1:104791138-104791258	0.0322132	0.111709	0.0863074	0.0325943	0	0.657393	0	0.0657059	0.219131	-0.194044	0.0918093	0.285853	chr1:104791138-104791258_intron_Cdh20
chr1:105210581-105210701	0.128853	0.0930905	0.327968	0.244457	0	0.657393	0	0.198592	0.219131	-0.0245125	0.261341	0.285853	chr1:105210581-105210701_Intergenic_Gm17634
chr1:105247285-105247405	0.128853	0.148945	0.0690459	0.0162971	0	0.657393	0	0.0907851	0.219131	-0.160486	0.125367	0.285853	chr1:105247285-105247405_Intergenic_Gm17634
chr1:105432264-105432447	0.418771	0.744724	0.483321	0.537806	1.36858	2.62957	0.738478	0.546156	1.57888	-0.738058	0.628686	1.36674	chr1:105432264-105432447_Intergenic_Rnf152
chr1:105519217-105519591	1.86836	2.62515	1.98507	3.11275	0.821148	3.5061	0	2.39784	1.44242	0.476307	1.76462	1.28831	chr1:105519217-105519591_3'_Pign
chr1:105547449-105547704	0.354345	0.316508	0.448798	0.472617	0	2.62957	0	0.398067	0.876524	-0.42463	0.483434	0.908063	chr1:105547449-105547704_intron_Pign
chr1:105620514-105620652	0.209386	0.204799	0.138092	0.211863	0	1.09566	0	0.191035	0.365219	-0.196916	0.252216	0.449132	chr1:105620514-105620652_intron_Pign
chr1:105659847-105665646	13.3685	14.0567	10.9438	17.4868	10.9486	18.407	11.8157	13.9639	13.7238	0.0233427	3.90342	3.88008	chr1:105659847-105665646_intron_Pign
chr1:105676934-105681162	6.23325	5.41787	2.86541	5.08471	2.18973	2.19131	0	4.90031	1.46035	1.26193	2.56079	1.29886	chr1:105676934-105681162_intron_2310035C23Rik
chr1:105696110-105696230	0.0966395	0.130327	0.0863074	0	0	1.31479	0	0.0783184	0.438262	-0.415543	0.108783	0.524327	chr1:105696110-105696230_intron_2310035C23Rik
chr1:105826837-105826957	0.144959	0.130327	0.0690459	0.179269	0	0.657393	0	0.1309	0.219131	-0.108382	0.177472	0.285853	chr1:105826837-105826957_intron_Tnfrsf11a
chr1:105927676-105927816	0.0644263	0.186181	0.12083	0.0977828	0	0.657393	0	0.117305	0.219131	-0.12583	0.160023	0.285853	chr1:105927676-105927816_Intergenic_Gm7160
chr1:105970490-105973028	8.93915	9.40214	8.33729	8.24635	8.75891	5.47828	8.86174	8.73124	7.69964	0.161667	3.28262	3.12096	chr1:105970490-105973028_Intergenic_Gm7160
chr1:105997266-105997530	0.322132	0.260653	0.12083	0.146674	0	2.19131	0.738478	0.212572	0.976596	-0.704947	0.278071	0.983018	chr1:105997266-105997530_intron_Zcchc2
chr1:106028691-106028928	0.112746	0.0930905	0.327968	0	0	1.53392	0	0.133451	0.511306	-0.415073	0.180722	0.595796	chr1:106028691-106028928_intron_Zcchc2
chr1:106107480-106107612	0.0483198	0.0930905	0.034523	0.260754	0	1.09566	0	0.109172	0.365219	-0.299649	0.149483	0.449132	chr1:106107480-106107612_Intergenic_Gm20753
chr1:106165453-106181597	57.4361	64.1394	45.1733	55.9318	22.4447	35.9375	32.493	55.6701	30.2918	0.856806	5.82452	4.96771	chr1:106165453-106181597_intron_Phlpp1
chr1:106181654-106200637	45.2273	50.213	35.714	46.1535	22.4447	21.9131	22.1543	44.327	22.1707	0.968066	5.5023	4.53423	chr1:106181654-106200637_intron_Phlpp1
chr1:106205797-106205955	0.338238	0.484071	0.258922	0.440023	1.09486	1.31479	0	0.380313	0.803217	-0.385577	0.464996	0.850573	chr1:106205797-106205955_intron_Phlpp1
chr1:106211063-106211759	4.09107	4.95242	3.19337	4.72617	3.28459	6.79306	5.90783	4.24076	5.32849	-0.272087	2.38978	2.66186	chr1:106211063-106211759_intron_Phlpp1
chr1:106217008-106217301	0.499304	0.577161	0.500583	0.22816	0.273716	1.53392	0	0.451302	0.602545	-0.143017	0.537348	0.680364	chr1:106217008-106217301_intron_Phlpp1
chr1:106219818-106220220	3.22132	3.01613	1.69163	3.4061	3.01088	2.41044	1.47696	2.83379	2.29942	0.216558	1.93877	1.72221	chr1:106219818-106220220_intron_Phlpp1
chr1:106220475-106220955	4.18771	4.44973	3.78026	5.50843	1.36858	4.60175	2.95391	4.48153	2.97475	0.463716	2.45458	1.99086	chr1:106220475-106220955_intron_Phlpp1
chr1:106224460-106246678	67.3577	73.616	50.1791	69.4584	43.7946	37.6906	21.4159	65.1528	34.3003	0.906121	6.04773	5.14161	chr1:106224460-106246678_intron_Phlpp1
chr1:106252691-106258872	12.1605	12.1204	6.93912	11.5384	5.74804	7.88872	4.43087	10.6896	6.02254	0.735159	3.54715	2.81199	chr1:106252691-106258872_intron_Phlpp1
chr1:106287740-106293613	32.181	33.1775	24.1661	34.061	18.339	13.367	17.7235	30.8964	16.4765	0.867978	4.99532	4.12734	chr1:106287740-106293613_intron_Phlpp1
chr1:106300727-106310292	32.342	37.5713	26.0303	34.1588	19.1601	16.2157	8.86174	32.5256	14.7459	1.09029	5.06719	3.9769	chr1:106300727-106310292_intron_Phlpp1
chr1:106311508-106323595	33.9205	37.9251	22.4744	33.7351	19.7076	15.3392	13.2926	32.0138	16.1131	0.947966	5.045	4.09703	chr1:106311508-106323595_intron_Phlpp1
chr1:106324028-106329279	13.4168	13.4981	9.07954	10.3976	6.02175	3.5061	2.95391	11.598	4.16059	1.28759	3.65512	2.36754	chr1:106324028-106329279_intron_Phlpp1
chr1:106338221-106343025	10.0183	9.30905	6.9909	9.48494	9.30634	9.64177	4.43087	8.9508	7.79299	0.178457	3.31481	3.13635	chr1:106338221-106343025_intron_Phlpp1
chr1:106346988-106355946	17.4112	19.1766	12.5318	18.0409	9.85378	7.66959	10.3387	16.7902	9.28735	0.790207	4.15301	3.3628	chr1:106346988-106355946_intron_Phlpp1
chr1:106356727-106361676	9.63174	9.30905	6.17961	6.60034	6.56918	2.8487	0	7.93019	3.1393	1.1093	3.15869	2.04939	chr1:106356727-106361676_intron_Phlpp1
chr1:106370158-106370296	0.112746	0.409598	0.034523	0.260754	0.273716	1.09566	1.47696	0.204405	0.948776	-0.694247	0.268321	0.962568	chr1:106370158-106370296_intron_Mir3473f
chr1:106372297-106382217	16.5576	19.3256	12.2557	15.9386	10.4012	12.4905	2.95391	16.0194	8.6152	0.823788	4.0891	3.26532	chr1:106372297-106382217_intron_Mir3473f
chr1:106386924-106387044	0.273812	0.204799	0.34523	0.309646	0	0.657393	0	0.283372	0.219131	0.0740857	0.359939	0.285853	chr1:106386924-106387044_intron_Mir3473f
chr1:106389193-106389601	0.70869	0.912287	0.673198	1.05931	3.01088	1.97218	0.738478	0.838372	1.90718	-0.661191	0.878429	1.53962	chr1:106389193-106389601_intron_Mir3473f
chr1:106398703-106406545	19.8755	20.5171	11.686	24.9346	9.85378	14.0244	13.2926	19.2533	12.3903	0.596975	4.34009	3.74311	chr1:106398703-106406545_Intergenic_Mir3473f
chr1:106406636-106409580	6.95804	8.17335	5.17844	10.0227	5.47432	9.42264	10.3387	7.58314	8.41188	-0.132977	3.10151	3.23448	chr1:106406636-106409580_Intergenic_Mir3473f
chr1:106448412-106448547	0.0322132	0.0930905	0.0690459	0.0651886	0	1.09566	0	0.0648845	0.365219	-0.358435	0.090697	0.449132	chr1:106448412-106448547_Intergenic_Mir3473f
chr1:106465780-106465974	0.225492	0.148945	0.0863074	0.0325943	0.273716	1.97218	0	0.123335	0.748632	-0.638439	0.167788	0.806227	chr1:106465780-106465974_Intergenic_Mir3473f
chr1:106544096-106544237	0.209386	0.279272	0.0863074	0.0814857	0	1.75305	0	0.164113	0.58435	-0.44466	0.219231	0.663891	chr1:106544096-106544237_intron_Mir3473f
chr1:106547285-106557220	21.6956	22.7513	11.8586	20.0292	8.75891	10.5183	8.86174	19.0837	9.37965	0.952266	4.32795	3.37569	chr1:106547285-106557220_intron_Mir3473f
chr1:106568791-106573122	8.77809	9.10425	3.83205	8.01819	3.01088	9.64177	11.8157	7.43315	8.1561	-0.118662	3.07607	3.19473	chr1:106568791-106573122_intron_Mir3473f
chr1:106580489-106581046	0.144959	0.111709	0.189876	0.195566	0.547432	3.06784	2.21543	0.160527	1.94357	-1.34279	0.214781	1.55757	chr1:106580489-106581046_intron_Mir3473f
chr1:106610968-106611093	0.434878	0.204799	0.258922	0.505211	0	0.876524	0.738478	0.350953	0.538334	-0.187392	0.433977	0.621369	chr1:106610968-106611093_intron_Mir3473f
chr1:106617285-106617768	0.338238	0.372362	0.362491	0.374834	0.547432	3.5061	0	0.361981	1.35118	-0.787676	0.445707	1.23338	chr1:106617285-106617768_intron_Mir3473f
chr1:106617935-106618047	0.0966395	0.0372362	0.12083	0.195566	0.273716	1.53392	0	0.112568	0.602545	-0.526471	0.153893	0.680364	chr1:106617935-106618047_intron_Mir3473f
chr1:106676975-106682263	18.442	21.0571	11.5134	16.6068	6.29547	13.5861	8.86174	16.9048	9.58111	0.758857	4.16228	3.40342	chr1:106676975-106682263_intron_Bcl2
chr1:106692566-106715771	69.967	73.5415	43.9477	76.1076	25.1819	57.1932	38.4009	65.891	40.2587	0.697115	6.06374	5.36662	chr1:106692566-106715771_intron_Bcl2
chr1:106739612-106739742	0.0805329	0.0186181	0.103569	0.195566	0	0.876524	0	0.0995714	0.292175	-0.23286	0.136941	0.369801	chr1:106739612-106739742_intron_Kdsr
chr1:106750512-106750633	0.0644263	0.0744724	0.103569	0.179269	0	1.31479	1.47696	0.105434	0.930581	-0.804422	0.144613	0.949035	chr1:106750512-106750633_intron_Kdsr
chr1:106758690-106759854	8.29489	9.23458	6.52484	12.9562	3.55831	10.9566	4.43087	9.25263	6.31524	0.487017	3.35792	2.87091	chr1:106758690-106759854_intron_Kdsr
chr1:106761894-106762036	0.241599	0.204799	0.155353	0.277051	0	1.53392	0	0.219701	0.511306	-0.309269	0.286527	0.595796	chr1:106761894-106762036_Intergenic_Kdsr
chr1:106791260-106797941	14.4637	16.1791	12.4455	22.6367	13.1384	19.2835	14.7696	16.4313	15.7305	0.0591984	4.12361	4.06441	chr1:106791260-106797941_intron_Vps4b
chr1:106840558-106840688	0.112746	0.0744724	0	0	0	0.657393	0	0.0468046	0.219131	-0.219861	0.0659922	0.285853	chr1:106840558-106840688_Intergenic_Serpinb5
chr1:107285716-107285851	0.128853	0.0372362	0.0172615	0	0	0.657393	0	0.0458376	0.219131	-0.221194	0.0646588	0.285853	chr1:107285716-107285851_Intergenic_Serpinb3c
chr1:107290165-107290296	0.209386	0.0744724	0.0863074	0.11408	0	0.876524	0	0.121061	0.292175	-0.204936	0.164865	0.369801	chr1:107290165-107290296_Intergenic_Serpinb3c
chr1:107340715-107341138	0	0.242035	0.34523	0.0651886	1.6423	2.62957	0.738478	0.163113	1.67012	-1.19891	0.217992	1.4169	chr1:107340715-107341138_Intergenic_Serpinb11
chr1:107349750-107349891	0.112746	0.223417	0.224399	0.146674	0.547432	1.75305	0	0.176809	0.766827	-0.58628	0.23488	0.821161	chr1:107349750-107349891_Intergenic_Serpinb11
chr1:107352815-107352972	0.0322132	0.148945	0.103569	0	0.821148	1.97218	0	0.0711817	0.931109	-0.850227	0.0992032	0.94943	chr1:107352815-107352972_Intergenic_Serpinb11
chr1:107389679-107390167	1.77172	1.47083	1.05295	2.16752	0.821148	3.06784	2.21543	1.61576	2.03481	-0.214376	1.38723	1.6016	chr1:107389679-107390167_Intergenic_Serpinb11
chr1:107438795-107438915	0.0322132	0.0372362	0.138092	0.0814857	0	1.31479	0	0.0722567	0.438262	-0.423676	0.10065	0.524327	chr1:107438795-107438915_intron_Serpinb7
chr1:107495164-107498086	5.75005	5.88332	2.43387	3.81353	6.02175	5.25915	2.95391	4.47019	4.74494	-0.0706995	2.45159	2.52229	chr1:107495164-107498086_Intergenic_Serpinb2
chr1:107505975-107507320	9.16465	9.12287	8.16468	10.2346	5.47432	12.7096	8.86174	9.1717	9.01522	0.0223666	3.34649	3.32412	chr1:107505975-107507320_Intergenic_Serpinb2
chr1:107508621-107514334	9.76059	10.4448	4.85048	8.32784	2.73716	5.04002	1.47696	8.34592	3.08471	1.1941	3.22434	2.03023	chr1:107508621-107514334_promoter-TSS_Serpinb2
chr1:107527706-107531954	14.061	17.5941	12.7562	20.0455	3.83202	8.76524	10.3387	16.1142	7.64532	0.985204	4.09712	3.11192	chr1:107527706-107531954_intron_Serpinb10
chr1:107533524-107542296	17.524	17.0169	14.2752	15.3193	4.92689	7.45046	4.43087	16.0339	5.60274	1.36727	4.09033	2.72306	chr1:107533524-107542296_intron_Serpinb10
chr1:107557729-107561231	7.3285	6.49772	4.10823	4.44912	1.6423	1.75305	1.47696	5.59589	1.6241	1.32974	2.72157	1.39182	chr1:107557729-107561231_Intergenic_Serpinb10
chr1:107583433-107583616	0.112746	0.0744724	0.224399	0.0325943	0.547432	1.31479	0	0.111053	0.62074	-0.544725	0.151928	0.696652	chr1:107583433-107583616_Intergenic_Serpinb8
chr1:107590262-107590885	4.79976	5.04551	2.95171	5.18249	2.18973	7.45046	8.12326	4.49487	5.92115	-0.332927	2.45808	2.79101	chr1:107590262-107590885_intron_Serpinb8
chr1:107591192-107591456	1.15967	1.09847	0.673198	0.537806	0.273716	2.62957	1.47696	0.867286	1.46008	-0.397763	0.900943	1.29871	chr1:107591192-107591456_intron_Serpinb8
chr1:107594990-107595574	1.64287	0.893669	0.569629	0.260754	1.36858	3.72523	1.47696	0.841731	2.19026	-0.792609	0.881062	1.67367	chr1:107594990-107595574_intron_Serpinb8
chr1:107979602-107979722	0	0	0.0172615	0	0	1.31479	0	0.00431537	0.438262	-0.518114	0.00621237	0.524327	chr1:107979602-107979722_Intergenic_D830032E09Rik
chr1:108073835-108073962	0.112746	0.0744724	0.0172615	0.0325943	0.547432	0.876524	0	0.0592686	0.474652	-0.477306	0.0830684	0.560375	chr1:108073835-108073962_Intergenic_D830032E09Rik
chr1:108096633-108096753	0.0161066	0	0.0172615	0	0	0.657393	0	0.00834202	0.219131	-0.273868	0.0119851	0.285853	chr1:108096633-108096753_Intergenic_D830032E09Rik
chr1:108317939-108318059	0.0322132	0.0372362	0.0690459	0.0651886	0	0.876524	0	0.050921	0.292175	-0.298147	0.0716542	0.369801	chr1:108317939-108318059_Intergenic_D830032E09Rik
chr1:108858357-108858493	0.0805329	0.130327	0.0172615	0	0	0.876524	0	0.0570303	0.292175	-0.289785	0.0800167	0.369801	chr1:108858357-108858493_Intergenic_D830032E09Rik
chr1:108976426-108976546	0.0483198	0.0558543	0.12083	0.0814857	0	1.31479	0	0.0766225	0.438262	-0.417814	0.106513	0.524327	chr1:108976426-108976546_Intergenic_Cdh7
chr1:112138276-112138408	0	0	0.034523	0	0	1.31479	0	0.00863074	0.438262	-0.511929	0.0123981	0.524327	chr1:112138276-112138408_Intergenic_Dsel
chr1:112571632-112571752	0.112746	0.0930905	0.0517844	0	0	0.876524	0	0.0644053	0.292175	-0.279754	0.0900475	0.369801	chr1:112571632-112571752_Intergenic_Dsel
chr1:112605166-112605346	0.0322132	0.167563	0.0517844	0.0814857	0	0.876524	0	0.0832616	0.292175	-0.25442	0.115382	0.369801	chr1:112605166-112605346_Intergenic_Dsel
chr1:112624076-112624196	0.0966395	0.0186181	0.103569	0	0	1.31479	0	0.0547066	0.438262	-0.447485	0.0768418	0.524327	chr1:112624076-112624196_Intergenic_Dsel
chr1:114149422-114149542	0.0805329	0.0558543	0.0517844	0	0.273716	1.31479	0	0.0470429	0.529501	-0.54674	0.0663206	0.613061	chr1:114149422-114149542_Intergenic_Cntnap5a
chr1:114481655-114481775	0	0.111709	0.103569	0.0162971	0	0.657393	0	0.0578937	0.219131	-0.204659	0.0811946	0.285853	chr1:114481655-114481775_Intergenic_Cntnap5a
chr1:115407885-115408005	0.0161066	0	0	0.0325943	0	0.657393	0	0.0121752	0.219131	-0.268394	0.0174591	0.285853	chr1:115407885-115408005_Intergenic_Cntnap5a
chr1:116498352-116498489	0.0322132	0.0558543	0	0.0162971	0.547432	1.31479	0	0.0260912	0.62074	-0.659493	0.0371589	0.696652	chr1:116498352-116498489_intron_Cntnap5a
chr1:118276220-118276398	0.241599	0.130327	0.034523	0.0325943	0	0.876524	0	0.109761	0.292175	-0.219553	0.150249	0.369801	chr1:118276220-118276398_Intergenic_Tsn
chr1:118309810-118312545	5.75005	5.39925	4.78143	8.29524	11.2224	5.04002	5.90783	6.05649	7.39007	-0.249731	2.81895	3.06868	chr1:118309810-118312545_promoter-TSS_Tsn
chr1:118320856-118324945	6.41042	6.2743	5.62724	7.82263	6.02175	16.4348	8.12326	6.53365	10.1933	-0.571213	2.91335	3.48456	chr1:118320856-118324945_intron_Nifk
chr1:118367569-118370226	8.72977	8.76913	7.64684	12.3695	8.75891	7.45046	13.2926	9.37882	9.83399	-0.0619233	3.37557	3.43749	chr1:118367569-118370226_Intergenic_Clasp1
chr1:118370903-118371028	0.0644263	0.130327	0.0517844	0.0814857	0.273716	0.657393	0	0.0820058	0.31037	-0.276266	0.113708	0.389974	chr1:118370903-118371028_Intergenic_Clasp1
chr1:118389526-118390418	6.21714	6.77699	5.57546	7.69225	4.37946	6.79306	8.12326	6.56546	6.43193	0.0256914	2.91943	2.89374	chr1:118389526-118390418_intron_Clasp1
chr1:118399670-118400154	2.06164	2.32726	1.6571	1.89047	1.09486	2.62957	1.47696	1.98412	1.7338	0.126398	1.57731	1.45091	chr1:118399670-118400154_intron_Clasp1
chr1:118401177-118404764	11.3551	11.0778	8.1129	11.685	4.37946	11.3948	5.90783	10.5577	7.22737	0.490354	3.53078	3.04043	chr1:118401177-118404764_intron_Clasp1
chr1:118406303-118409555	5.94333	7.41	4.79869	5.24768	4.37946	6.3548	7.38478	5.84993	6.03968	-0.0394214	2.77609	2.81551	chr1:118406303-118409555_intron_Clasp1
chr1:118418125-118418391	0.418771	0.409598	0.34523	0.195566	0.821148	1.75305	0.738478	0.342291	1.10423	-0.648591	0.424698	1.07329	chr1:118418125-118418391_intron_Clasp1
chr1:118419117-118425172	8.47206	9.68141	5.48915	9.58272	6.56918	9.20351	5.90783	8.30634	7.22684	0.177875	3.21821	3.04034	chr1:118419117-118425172_intron_Clasp1
chr1:118444599-118445407	7.81169	7.94993	6.74924	8.83305	4.92689	6.13567	16.2465	7.83598	9.10303	-0.193326	3.14339	3.33672	chr1:118444599-118445407_intron_2900060B14Rik
chr1:118447260-118447466	0.628157	0.763342	0.34523	0.45632	1.36858	2.19131	0	0.548262	1.18663	-0.49806	0.63065	1.12871	chr1:118447260-118447466_intron_2900060B14Rik
chr1:118459304-118459817	2.81865	2.69962	3.05528	5.05211	2.46344	3.72523	2.21543	3.40642	2.80137	0.213087	2.13961	1.92652	chr1:118459304-118459817_promoter-TSS_2900060B14Rik
chr1:118490986-118497190	19.4729	22.7886	13.3086	21.2026	7.66405	10.5183	14.7696	19.1931	10.984	0.75276	4.33579	3.58303	chr1:118490986-118497190_intron_2900060B14Rik
chr1:118499036-118499204	0.225492	0.0558543	0.0690459	0.0814857	0	1.53392	0.738478	0.10797	0.757465	-0.665578	0.147918	0.813496	chr1:118499036-118499204_intron_2900060B14Rik
chr1:118589405-118592015	3.75283	3.27679	3.17611	3.58537	1.09486	5.91654	2.95391	3.44778	3.32177	0.041461	2.15308	2.11162	chr1:118589405-118592015_intron_Tfcp2l1
chr1:118593539-118593679	0.0805329	0.186181	0.138092	0.244457	0.273716	0.657393	0	0.162316	0.31037	-0.172972	0.217002	0.389974	chr1:118593539-118593679_intron_Tfcp2l1
chr1:118698422-118698543	0.0644263	0.111709	0.0690459	0.0977828	0	0.657393	0	0.0857409	0.219131	-0.167173	0.11868	0.285853	chr1:118698422-118698543_Intergenic_Tfcp2l1
chr1:118863519-118863642	0.128853	0.0558543	0.034523	0	0	0.657393	0	0.0548075	0.219131	-0.208874	0.0769797	0.285853	chr1:118863519-118863642_intron_Mir6346
chr1:118876981-118879777	5.34739	5.30616	3.78026	3.65056	1.09486	1.31479	1.47696	4.52109	1.29554	1.26612	2.46495	1.19883	chr1:118876981-118879777_intron_Mir6346
chr1:118955930-118956050	0.0322132	0.223417	0.172615	0	0.547432	1.31479	0.738478	0.107061	0.866899	-0.753909	0.146735	0.900644	chr1:118955930-118956050_intron_Mir6346
chr1:118973852-118979555	10.9847	12.4741	12.2039	11.7339	2.73716	6.57393	2.95391	11.8492	4.08834	1.33641	3.6836	2.34719	chr1:118973852-118979555_intron_Mir6346
chr1:118979560-118986422	33.5661	39.1539	32.1927	40.3843	3.01088	11.8331	5.90783	36.3242	6.91726	2.23704	5.22204	2.985	chr1:118979560-118986422_intron_Mir6346
chr1:119087517-119087659	0.257705	0.0186181	0.103569	0.0814857	0	1.75305	0	0.115345	0.58435	-0.506401	0.157489	0.663891	chr1:119087517-119087659_Intergenic_Gli2
chr1:119093321-119093460	0.0161066	0.0372362	0.034523	0.0651886	0	0.657393	0	0.0382636	0.219131	-0.231681	0.0541727	0.285853	chr1:119093321-119093460_Intergenic_Gli2
chr1:119107282-119110679	10.6626	9.88621	8.63074	12.4836	0.547432	5.25915	4.43087	10.4158	3.41248	1.37137	3.51296	2.14159	chr1:119107282-119110679_Intergenic_Gli2
chr1:119214893-119220761	11.7095	10.9474	8.95871	10.0553	3.83202	4.16349	1.47696	10.4177	3.15749	1.45749	3.51321	2.05571	chr1:119214893-119220761_Intergenic_Gli2
chr1:119241365-119241485	0.0322132	0.0744724	0.034523	0.0977828	0	0.657393	0	0.0597478	0.219131	-0.202132	0.083721	0.285853	chr1:119241365-119241485_Intergenic_Inhbb
chr1:119253891-119254011	0.402665	0.614397	0.448798	0.130377	0	0.657393	0	0.399059	0.219131	0.198604	0.484457	0.285853	chr1:119253891-119254011_Intergenic_Inhbb
chr1:119270425-119274293	7.31239	7.6148	4.02192	5.39435	1.36858	4.82088	4.43087	6.08587	3.54011	0.642217	2.82494	2.18273	chr1:119270425-119274293_Intergenic_Inhbb
chr1:119277676-119280693	5.42792	4.56144	4.71238	3.58537	1.09486	6.13567	4.43087	4.57178	3.88713	0.189149	2.47814	2.28899	chr1:119277676-119280693_Intergenic_Inhbb
chr1:119288797-119296604	19.3279	20.0889	15.8633	16.9327	6.56918	10.9566	4.43087	18.0532	7.31887	1.19558	4.25196	3.05639	chr1:119288797-119296604_Intergenic_Inhbb
chr1:119298569-119303643	16.2838	20.9267	19.3501	15.1563	11.2224	13.1479	19.2004	17.9292	14.5236	0.286158	4.24254	3.95639	chr1:119298569-119303643_Intergenic_Inhbb
chr1:119457196-119457592	2.04554	1.89905	1.36366	1.32007	0	2.8487	2.95391	1.65708	1.93421	-0.14313	1.40984	1.55297	chr1:119457196-119457592_Intergenic_Inhbb
chr1:119468766-119469187	0.338238	0.502689	0.362491	0.635588	0.273716	3.5061	0	0.459752	1.25994	-0.63056	0.545723	1.17628	chr1:119468766-119469187_Intergenic_Ralb
chr1:119475741-119475861	0.0483198	0.0744724	0.103569	0.11408	0	0.657393	0	0.0851103	0.219131	-0.168012	0.117842	0.285853	chr1:119475741-119475861_intron_Ralb
chr1:119483241-119490910	14.1416	13.7402	7.61231	12.6955	9.85378	12.0522	8.86174	12.0474	10.2559	0.213078	3.70569	3.49261	chr1:119483241-119490910_intron_Ralb
chr1:119502861-119503806	4.59038	6.60943	3.38325	6.46996	5.74804	7.88872	2.95391	5.26325	5.53022	-0.0602197	2.64691	2.70713	chr1:119502861-119503806_intron_Ralb
chr1:119519905-119529699	27.4778	31.4087	20.1269	27.4444	11.4961	16.2157	11.8157	26.6145	13.1758	0.961993	4.78735	3.82536	chr1:119519905-119529699_Intergenic_Tmem185b
chr1:119533810-119539822	17.234	17.4638	16.0187	20.5181	13.6858	13.5861	11.8157	17.8086	13.0292	0.422964	4.23332	3.81036	chr1:119533810-119539822_promoter-TSS_3830432H09Rik
chr1:119556493-119559283	11.8061	11.8783	9.20037	7.9856	4.37946	4.16349	4.43087	10.2176	4.32461	1.07502	3.48769	2.41267	chr1:119556493-119559283_intron_3830432H09Rik
chr1:119648066-119648243	0.499304	0.39098	0.58689	0.700777	0.547432	1.31479	0	0.544488	0.62074	-0.0695237	0.627129	0.696652	chr1:119648066-119648243_intron_Epb41l5
chr1:119652023-119652152	0.0322132	0.0558543	0.0517844	0.0162971	0	1.31479	0.738478	0.0390373	0.684422	-0.697006	0.0552474	0.752253	chr1:119652023-119652152_Intergenic_Epb41l5
chr1:119676214-119676395	0.467091	0.260653	0.12083	0.11408	0	1.75305	0	0.240664	0.58435	-0.352779	0.311112	0.663891	chr1:119676214-119676395_intron_Epb41l5
chr1:119691213-119691351	0.209386	0.204799	0.103569	0.277051	0	1.09566	0	0.198701	0.365219	-0.18766	0.261472	0.449132	chr1:119691213-119691351_intron_Epb41l5
chr1:119837282-119837884	1.33685	1.50807	2.05412	1.10821	2.18973	4.16349	2.95391	1.50181	3.10238	-0.713489	1.32297	2.03646	chr1:119837282-119837884_promoter-TSS_Ptpn4
chr1:119895242-119895374	0.0805329	0.0372362	0.0690459	0.277051	0	0.657393	0	0.115967	0.219131	-0.127559	0.158294	0.285853	chr1:119895242-119895374_Intergenic_Tmem177
chr1:119908661-119908789	0.0966395	0.0186181	0.034523	0.11408	0	0.657393	0	0.0659651	0.219131	-0.193693	0.0921603	0.285853	chr1:119908661-119908789_3'_Tmem177
chr1:119931606-119931727	0.0161066	0.0930905	0.12083	0.0977828	0	0.657393	0	0.0819526	0.219131	-0.172216	0.113637	0.285853	chr1:119931606-119931727_intron_Tmem177
chr1:120012590-120012990	0.450984	0.148945	0.690459	0.5704	0.273716	2.62957	2.95391	0.465197	1.9524	-1.01079	0.551095	1.56189	chr1:120012590-120012990_intron_Sctr
chr1:120044939-120045283	0.306025	0.800578	0.794028	1.1245	0	2.19131	1.47696	0.756284	1.22276	-0.339824	0.812526	1.15235	chr1:120044939-120045283_intron_Tmem37
chr1:120055537-120056443	3.76894	4.18907	2.43387	5.47584	3.01088	5.91654	4.43087	3.96693	4.45276	-0.134633	2.31235	2.44699	chr1:120055537-120056443_intron_Tmem37
chr1:120073622-120074449	4.09107	5.2503	3.41777	4.5469	6.02175	5.04002	0	4.32651	3.68726	0.184448	2.41319	2.22874	chr1:120073622-120074449_promoter-TSS_Tmem37
chr1:120098802-120102430	7.52178	6.81423	4.71238	9.61531	5.47432	6.79306	8.12326	7.16592	6.79688	0.066719	3.02962	2.9629	chr1:120098802-120102430_Intergenic_Dbi
chr1:120111217-120111321	0.0805329	0.0558543	0.103569	0.211863	0	0.876524	0.738478	0.112955	0.538334	-0.466974	0.154395	0.621369	chr1:120111217-120111321_Intergenic_Dbi
chr1:120184144-120184277	0.0805329	0.204799	0.0863074	0.0651886	0.273716	0.876524	0	0.109207	0.383413	-0.318704	0.149529	0.468232	chr1:120184144-120184277_intron_3110009E18Rik
chr1:120244309-120250368	16.8797	16.9425	10.4605	11.408	13.4121	13.5861	10.3387	13.9227	12.4456	0.150366	3.89943	3.74907	chr1:120244309-120250368_intron_Steap3
chr1:120251319-120251697	0.370451	0.204799	0.500583	0.195566	0.547432	1.97218	0	0.31785	0.839871	-0.481418	0.398186	0.879604	chr1:120251319-120251697_intron_Steap3
chr1:120255484-120257918	4.12329	3.27679	1.93329	3.47129	4.37946	4.60175	2.21543	3.20116	3.73221	-0.171727	2.07079	2.24252	chr1:120255484-120257918_intron_Steap3
chr1:120257969-120260383	5.78226	5.02689	5.29927	7.02407	4.92689	6.3548	3.69239	5.78312	4.99136	0.179066	2.76195	2.58288	chr1:120257969-120260383_intron_Steap3
chr1:120715694-120715814	0	0.0372362	0.12083	0.0651886	0	1.31479	0	0.0558138	0.438262	-0.445971	0.0783554	0.524327	chr1:120715694-120715814_Intergenic_En1
chr1:120756378-120763193	20.8097	21.0012	26.8761	27.3955	1.6423	17.5305	14.7696	24.0206	11.3141	1.02281	4.64505	3.62224	chr1:120756378-120763193_Intergenic_En1
chr1:120888296-120888420	0.0644263	0	0.0517844	0.11408	0.547432	1.31479	0.738478	0.0575727	0.866899	-0.819887	0.0807568	0.900644	chr1:120888296-120888420_Intergenic_Celrr
chr1:121012409-121012529	0.0483198	0.148945	0.224399	0	0	1.31479	0	0.105416	0.438262	-0.379737	0.144589	0.524327	chr1:121012409-121012529_Intergenic_Celrr
chr1:121052742-121052883	0.0161066	0.0186181	0.0517844	0	0	0.876524	0	0.0216273	0.292175	-0.338932	0.030869	0.369801	chr1:121052742-121052883_Intergenic_Celrr
chr1:121066014-121066167	0.225492	0.0186181	0.0863074	0.0651886	0	1.53392	0	0.0989016	0.511306	-0.459734	0.136062	0.595796	chr1:121066014-121066167_Intergenic_Celrr
chr1:121243436-121243672	1.11135	0.912287	1.00117	1.23858	0.547432	1.53392	0.738478	1.06585	0.939943	0.0907197	1.04673	0.956014	chr1:121243436-121243672_Intergenic_Insig2
chr1:121245251-121253033	18.8125	19.7724	11.8759	15.4497	8.21148	8.32698	5.90783	16.4776	7.4821	1.04302	4.12744	3.08442	chr1:121245251-121253033_Intergenic_Insig2
chr1:121277591-121277711	0.0644263	0.0186181	0.0863074	0.0325943	0	0.657393	0	0.0504865	0.219131	-0.214796	0.0710577	0.285853	chr1:121277591-121277711_Intergenic_Insig2
chr1:121296677-121300269	5.44403	6.40463	3.90109	5.76919	2.18973	5.47828	4.43087	5.37973	4.03296	0.34209	2.6735	2.33141	chr1:121296677-121300269_Intergenic_Insig2
chr1:121307329-121307521	0.128853	0.29789	0.138092	0.130377	0	1.53392	0	0.173803	0.511306	-0.364606	0.23119	0.595796	chr1:121307329-121307521_intron_Insig2
chr1:121324978-121333061	24.6753	22.2486	16.1222	23.2723	13.1384	17.3114	16.2465	21.5796	15.5654	0.446846	4.49695	4.0501	chr1:121324978-121333061_promoter-TSS_Insig2
chr1:121354353-121358387	13.3685	12.8465	10.9265	12.7607	1.09486	3.94436	0	12.4755	1.67974	2.33018	3.75227	1.42209	chr1:121354353-121358387_Intergenic_Insig2
chr1:121359371-121363123	11.1619	12.1204	12.4973	14.7815	7.11662	4.82088	1.47696	12.6403	4.47149	1.31787	3.7698	2.45193	chr1:121359371-121363123_Intergenic_Insig2
chr1:121364661-121369305	14.6087	13.7029	12.6699	12.3369	2.73716	4.38262	2.95391	13.3296	3.3579	1.7173	3.84093	2.12363	chr1:121364661-121369305_Intergenic_Insig2
chr1:121369640-121382085	35.1929	37.6272	28.2743	28.2429	15.8755	23.447	20.6774	32.3343	20	0.666621	5.05894	4.39232	chr1:121369640-121382085_Intergenic_Insig2
chr1:121387873-121388003	0.112746	0.353744	0.0863074	0.211863	0	1.09566	0	0.191165	0.365219	-0.196759	0.252373	0.449132	chr1:121387873-121388003_Intergenic_Ccdc93
chr1:121388719-121389113	1.57845	1.5453	0.690459	1.62971	0	1.53392	0	1.36098	0.511306	0.64359	1.23939	0.595796	chr1:121388719-121389113_Intergenic_Ccdc93
chr1:121391103-121400666	31.1018	30.6268	23.6828	23.8264	6.56918	14.6818	11.8157	27.3094	11.0222	1.23558	4.82321	3.58763	chr1:121391103-121400666_Intergenic_Ccdc93
chr1:121436017-121436202	0.0644263	0.130327	0.0517844	0.211863	0.547432	1.53392	0	0.1146	0.693783	-0.603723	0.156526	0.760249	chr1:121436017-121436202_intron_Ccdc93
chr1:121477890-121478995	3.84947	3.42573	1.89876	6.8611	3.55831	5.91654	4.43087	4.00877	4.63524	-0.170022	2.32446	2.49448	chr1:121477890-121478995_intron_Ccdc93
chr1:121480358-121480676	0.450984	0.0930905	0.258922	0.472617	0	1.75305	3.69239	0.318904	1.81515	-1.09387	0.399339	1.49321	chr1:121480358-121480676_intron_Htr5b
chr1:121481125-121481511	0	0.558543	0.448798	0.293349	0	2.41044	1.47696	0.325173	1.2958	-0.792817	0.40618	1.199	chr1:121481125-121481511_intron_Htr5b
chr1:121545153-121545344	0.128853	0	0.0517844	0	0	0.876524	0	0.0451593	0.292175	-0.306078	0.0637228	0.369801	chr1:121545153-121545344_Intergenic_Htr5b
chr1:122270209-122270329	0.0805329	0.0186181	0.0690459	0	0.273716	0.657393	0	0.0420492	0.31037	-0.330551	0.0594234	0.389974	chr1:122270209-122270329_Intergenic_Gm28590
chr1:122552505-122552639	0.0161066	0.0558543	0.138092	0	0	1.09566	0	0.0525132	0.365219	-0.375294	0.0738383	0.449132	chr1:122552505-122552639_Intergenic_Gm28590
chr1:123479773-123479917	0.0966395	0.0558543	0.034523	0.0488914	0	0.876524	0	0.058977	0.292175	-0.28713	0.0826713	0.369801	chr1:123479773-123479917_intron_Dpp10
chr1:123750206-123750326	0.0966395	0.111709	0.0517844	0.0162971	0	1.31479	0	0.0691074	0.438262	-0.42792	0.0964068	0.524327	chr1:123750206-123750326_intron_Dpp10
chr1:124248612-124248732	0.193279	0	0.0517844	0.0162971	0	1.31479	0	0.0653401	0.438262	-0.433013	0.0913141	0.524327	chr1:124248612-124248732_Intergenic_Dpp10
chr1:125336887-125337007	0.193279	0	0.0517844	0.0814857	0	1.09566	0	0.0816373	0.365219	-0.335915	0.113217	0.449132	chr1:125336887-125337007_Intergenic_Actr3
chr1:125393447-125393576	0.0161066	0.409598	0.189876	0.260754	0.547432	1.31479	0.738478	0.219084	0.866899	-0.614847	0.285797	0.900644	chr1:125393447-125393576_3'_Actr3
chr1:125401937-125402380	0.966395	0.726106	0.517844	1.09191	1.36858	3.06784	1.47696	0.825563	1.97112	-0.702667	0.868342	1.57101	chr1:125401937-125402380_intron_Actr3
chr1:125403842-125409797	7.98887	6.81423	5.21297	8.65378	6.02175	8.76524	7.38478	7.16746	7.39059	-0.0388853	3.02989	3.06877	chr1:125403842-125409797_intron_Actr3
chr1:125413927-125414574	1.77172	1.04261	0.379753	1.59712	1.6423	4.60175	0.738478	1.1978	2.32751	-0.598381	1.13606	1.73444	chr1:125413927-125414574_intron_Actr3
chr1:125418455-125420863	4.47763	4.43111	2.34756	4.10688	3.55831	3.94436	4.43087	3.84079	3.97785	-0.0402776	2.27524	2.31552	chr1:125418455-125420863_intron_Actr3
chr1:125427095-125427582	2.41599	2.17832	0.81129	0.863748	1.6423	3.28697	0.738478	1.56734	1.88925	-0.170421	1.36027	1.53069	chr1:125427095-125427582_intron_Actr3
chr1:125431090-125431587	1.25631	1.5453	0.897597	1.61342	3.01088	3.28697	1.47696	1.32816	2.5916	-0.625438	1.21919	1.84463	chr1:125431090-125431587_intron_Actr3
chr1:125435496-125435627	0.499304	0.819197	0.983904	1.01042	1.36858	1.31479	1.47696	0.828207	1.38677	-0.384633	0.870429	1.25506	chr1:125435496-125435627_5'_Actr3
chr1:125558673-125563259	16.2354	16.1605	17.7793	23.5494	10.9486	15.7774	10.3387	18.4312	12.3549	0.541	4.2803	3.7393	chr1:125558673-125563259_promoter-TSS_Slc35f5
chr1:125677580-125678154	0.515411	0.409598	0.880335	0.554103	0.547432	4.60175	1.47696	0.589862	2.20871	-1.01309	0.668901	1.682	chr1:125677580-125678154_exon_Gpr39
chr1:125688356-125688679	1.41738	1.17294	2.07138	1.49934	1.09486	1.97218	0	1.54026	1.02235	0.328944	1.34498	1.01603	chr1:125688356-125688679_intron_Gpr39
chr1:125701344-125701777	3.68841	3.23955	3.52134	4.12318	1.09486	3.06784	3.69239	3.64312	2.61836	0.359757	2.21509	1.85534	chr1:125701344-125701777_intron_Gpr39
chr1:126283545-126283665	0.0322132	0.0558543	0.172615	0.0977828	0	0.657393	0	0.0896163	0.219131	-0.162033	0.12382	0.285853	chr1:126283545-126283665_intron_Nckap5
chr1:126719658-126719787	0	0	0.0517844	0	0	0.657393	0	0.0129461	0.219131	-0.267296	0.0185574	0.285853	chr1:126719658-126719787_intron_Nckap5
chr1:126818124-126818246	0.241599	0.204799	0.327968	0.407428	0	0.657393	0	0.295449	0.219131	0.0875985	0.373452	0.285853	chr1:126818124-126818246_intron_Nckap5
chr1:127202790-127209950	26.2537	26.6425	19.54	26.7436	26.003	14.4627	23.6313	24.795	21.3657	0.205804	4.68902	4.48321	chr1:127202790-127209950_intron_Mgat5
chr1:127210333-127216030	14.2221	13.4423	11.686	13.7059	7.11662	11.3948	7.38478	13.2641	8.63207	0.566468	3.83431	3.26785	chr1:127210333-127216030_intron_Mgat5
chr1:127223768-127227302	4.97693	4.35664	3.33147	5.05211	7.93776	4.38262	2.95391	4.42929	5.09143	-0.166019	2.44076	2.60678	chr1:127223768-127227302_intron_Mgat5
chr1:127231684-127231881	0.257705	0.279272	0.12083	0.22816	0	2.19131	0	0.221492	0.730437	-0.502492	0.288644	0.791136	chr1:127231684-127231881_intron_Mgat5
chr1:127232918-127233520	2.38377	2.55068	1.69163	3.06386	0.547432	3.06784	0.738478	2.42249	1.45125	0.481528	1.77504	1.29352	chr1:127232918-127233520_intron_Mgat5
chr1:127237639-127245094	29.9582	33.3078	23.2512	38.9828	24.087	20.1601	20.6774	31.375	21.6415	0.515912	5.01681	4.5009	chr1:127237639-127245094_intron_Mgat5
chr1:127249842-127249963	0.450984	0.353744	0.500583	0.244457	0	1.09566	1.47696	0.387442	0.857537	-0.420964	0.472428	0.893391	chr1:127249842-127249963_intron_Mgat5
chr1:127250327-127250800	1.30463	1.47083	0.448798	0.831154	0	2.41044	0.738478	1.01385	1.04964	-0.0254115	1.00996	1.03537	chr1:127250327-127250800_intron_Mgat5
chr1:127254781-127263013	13.4651	13.554	9.35572	11.0332	9.03263	10.5183	2.95391	11.852	7.50161	0.596184	3.68392	3.08774	chr1:127254781-127263013_intron_Mgat5
chr1:127290081-127290343	1.57845	1.41498	1.01843	1.40155	1.09486	2.41044	1.47696	1.35335	1.66075	-0.177119	1.23472	1.41184	chr1:127290081-127290343_intron_Mgat5
chr1:127291557-127291655	1.41738	1.60116	1.36366	1.89047	0.273716	1.09566	0	1.56817	0.456457	0.818275	1.36074	0.542463	chr1:127291557-127291655_intron_Mgat5
chr1:127293302-127293512	1.27242	1.47083	0.46606	0.651886	0	2.8487	0	0.965299	0.949568	0.0115942	0.974749	0.963155	chr1:127293302-127293512_intron_Mgat5
chr1:127310222-127324088	30.8119	31.5949	16.2258	24.8042	12.0435	12.4905	4.43087	25.8592	9.65495	1.33389	4.74735	3.41345	chr1:127310222-127324088_intron_Mgat5
chr1:127337581-127341525	10.9525	12.5486	7.59505	7.9693	1.09486	3.06784	1.47696	9.76636	1.87989	1.90245	3.42846	1.52601	chr1:127337581-127341525_intron_Mgat5
chr1:127343888-127350594	16.767	18.5995	11.3753	17.3076	9.85378	7.0122	5.90783	16.0123	7.59127	0.985638	4.08851	3.10287	chr1:127343888-127350594_intron_Mgat5
chr1:127353595-127363008	15.6717	15.8254	7.4397	13.9829	3.83202	13.1479	9.60022	13.2299	8.86004	0.529264	3.83086	3.30159	chr1:127353595-127363008_intron_Mgat5
chr1:127365333-127376176	33.856	39.7869	25.7196	38.7709	6.56918	7.45046	6.6463	34.5334	6.88865	2.17132	5.1511	2.97978	chr1:127365333-127376176_intron_Mgat5
chr1:127406130-127409960	8.45596	8.76913	4.4362	6.69812	1.91601	2.41044	2.95391	7.08985	2.42679	1.23926	3.01611	1.77686	chr1:127406130-127409960_intron_Mgat5
chr1:127418993-127426784	21.5023	20.5916	12.8598	24.9183	8.21148	20.8175	13.2926	19.968	14.1072	0.472955	4.39012	3.91716	chr1:127418993-127426784_intron_Mgat5
chr1:127460050-127462839	6.37821	6.77699	3.57313	6.76331	2.73716	1.97218	1.47696	5.87291	2.0621	1.1664	2.78092	1.61452	chr1:127460050-127462839_intron_Tmem163
chr1:127470663-127470997	0.644263	0.316508	0.414276	0.863748	1.91601	2.19131	0	0.559699	1.36911	-0.603076	0.641267	1.24434	chr1:127470663-127470997_intron_Tmem163
chr1:127483050-127491469	11.5484	14.6152	6.12783	9.38715	3.28459	11.3948	13.2926	10.4197	9.32401	0.145516	3.51345	3.36793	chr1:127483050-127491469_Intergenic_Tmem163
chr1:127505728-127510366	14.1255	14.2615	8.00933	10.2509	8.4852	7.88872	7.38478	11.6618	7.91957	0.505436	3.66241	3.15697	chr1:127505728-127510366_intron_Tmem163
chr1:127549399-127552854	5.70173	5.30616	3.57313	6.74702	4.10574	4.60175	3.69239	5.33201	4.13329	0.302778	2.66266	2.35989	chr1:127549399-127552854_intron_Tmem163
chr1:127552889-127555049	5.07357	4.50558	3.57313	5.76919	2.18973	1.97218	1.47696	4.73037	1.87962	0.992748	2.51863	1.52588	chr1:127552889-127555049_intron_Tmem163
chr1:127571579-127581623	30.1193	33.8291	27.8428	42.7474	29.835	26.734	25.1083	33.6346	27.2258	0.295203	5.11414	4.81894	chr1:127571579-127581623_intron_Tmem163
chr1:127585598-127590767	9.69616	11.3943	8.18194	16.3949	7.11662	3.5061	2.95391	11.4168	4.52554	1.16811	3.63422	2.46612	chr1:127585598-127590767_intron_Tmem163
chr1:127610499-127611023	1.44959	0.949523	0.776767	1.05931	2.18973	2.41044	0	1.0588	1.53339	-0.299266	1.0418	1.34107	chr1:127610499-127611023_intron_Tmem163
chr1:127618102-127631203	68.0181	69.7806	62.5211	95.2568	48.9952	56.755	42.8317	73.8942	49.5273	0.56779	6.22678	5.65899	chr1:127618102-127631203_intron_Tmem163
chr1:127637548-127639943	5.25075	5.62267	2.48565	4.33504	3.83202	3.5061	4.43087	4.42353	3.923	0.139694	2.43923	2.29954	chr1:127637548-127639943_intron_Tmem163
chr1:127646953-127647270	0.595944	0.595779	0.310707	1.17339	0	1.97218	0	0.668956	0.657393	0.0100298	0.738946	0.728916	chr1:127646953-127647270_intron_Tmem163
chr1:127772087-127792036	52.2175	55.5378	38.683	59.892	39.4151	52.1532	28.0622	51.5826	39.8768	0.363302	5.71651	5.35321	chr1:127772087-127792036_intron_Ccnt2
chr1:127801999-127815377	31.1501	31.4087	25.8922	38.6405	9.85378	13.1479	19.2004	31.7729	14.0674	1.12108	5.03443	3.91335	chr1:127801999-127815377_Intergenic_Map3k19
chr1:127833875-127833997	0.418771	0.409598	0.103569	0.309646	0	1.09566	0	0.310396	0.365219	-0.059129	0.390003	0.449132	chr1:127833875-127833997_intron_Map3k19
chr1:127836985-127837150	0.322132	0.856433	0.58689	1.1245	0	1.75305	0	0.722489	0.58435	0.120604	0.784495	0.663891	chr1:127836985-127837150_intron_Map3k19
chr1:127839334-127839454	0.322132	0.353744	0.0863074	0.602994	0	0.657393	0.738478	0.341294	0.465291	-0.127561	0.423626	0.551187	chr1:127839334-127839454_intron_Map3k19
chr1:127868804-127869143	1.2241	1.43359	1.51901	1.90677	0	2.8487	2.95391	1.52087	1.93421	-0.21905	1.33392	1.55297	chr1:127868804-127869143_exon_Rab3gap1
chr1:127940635-127948162	12.9497	11.3012	8.35456	11.5873	2.18973	7.88872	5.90783	11.0482	5.32876	0.92882	3.59074	2.66192	chr1:127940635-127948162_TTS_Rab3gap1
chr1:127958626-127958911	0.547624	0.875051	0.58689	0.831154	0	2.8487	2.95391	0.71018	1.93421	-0.778822	0.774148	1.55297	chr1:127958626-127958911_intron_Rab3gap1
chr1:127979894-127985889	19.1829	19.8469	10.5813	20.5181	5.47432	12.2713	14.7696	17.5323	10.8384	0.646567	4.21197	3.5654	chr1:127979894-127985889_intron_Rab3gap1
chr1:128102286-128103028	2.2066	2.53206	2.81362	2.73792	4.65317	6.57393	8.12326	2.57255	6.45012	-1.06031	1.83695	2.89726	chr1:128102286-128103028_promoter-TSS_Zranb3
chr1:128103308-128103685	1.53013	2.06661	2.84814	2.96608	0	2.19131	0	2.35274	0.730437	0.954204	1.74534	0.791136	chr1:128103308-128103685_promoter-TSS_R3hdm1
chr1:128103772-128104622	2.15828	2.5693	1.89876	3.47129	2.46344	5.47828	1.47696	2.52441	3.13956	-0.232096	1.81738	2.04948	chr1:128103772-128104622_intron_R3hdm1
chr1:128121697-128127697	8.77809	7.70789	5.6445	5.57362	3.83202	6.13567	1.47696	6.92603	3.81488	0.719097	2.9866	2.2675	chr1:128121697-128127697_intron_R3hdm1
chr1:128151871-128152302	1.27242	0.893669	0.483321	1.30377	0.547432	1.97218	0	0.988295	0.839871	0.111928	0.991532	0.879604	chr1:128151871-128152302_intron_R3hdm1
chr1:128243058-128246902	12.5953	14.8572	10.7021	13.6896	14.7807	14.6818	11.8157	12.9611	13.7594	-0.0802205	3.80334	3.88356	chr1:128243058-128246902_intron_Ubxn4
chr1:128270198-128270605	0.467091	0.484071	0.327968	0.831154	0	2.19131	0.738478	0.527571	0.976596	-0.371779	0.611239	0.983018	chr1:128270198-128270605_intron_Ubxn4
chr1:128277183-128277297	0.225492	0.148945	0.207138	0.211863	0	0.657393	0	0.198359	0.219131	-0.0247926	0.261061	0.285853	chr1:128277183-128277297_3'_Ubxn4
chr1:128356404-128356524	0.0805329	0	0.034523	0	0	1.31479	0	0.028764	0.438262	-0.483415	0.040912	0.524327	chr1:128356404-128356524_intron_Mcm6
chr1:128357085-128357559	0.70869	0.893669	0.327968	0.782263	0.547432	2.62957	0	0.678147	1.059	-0.295076	0.746869	1.04195	chr1:128357085-128357559_intron_Mcm6
chr1:128358879-128358999	0.338238	0.372362	0.224399	0.358537	0.273716	1.53392	0	0.323384	0.602545	-0.276133	0.404232	0.680364	chr1:128358879-128358999_intron_Mcm6
chr1:128381764-128382148	0.257705	0.335126	0.155353	0.211863	0.547432	1.97218	1.47696	0.240012	1.33219	-0.911331	0.310354	1.22169	chr1:128381764-128382148_intron_Mcm6
chr1:128397401-128402577	19.0058	23.0492	15.4663	23.093	9.03263	12.2713	5.90783	20.1536	9.0706	1.07075	4.40283	3.33208	chr1:128397401-128402577_intron_Dars
chr1:128547060-128547476	0.0966395	0.130327	0.189876	0.391131	0.273716	1.97218	0	0.201993	0.748632	-0.540798	0.265429	0.806227	chr1:128547060-128547476_Intergenic_Cxcr4
chr1:128548907-128549193	0.579837	0.651634	0.638675	0.733371	1.09486	1.97218	0	0.650879	1.02235	-0.292797	0.723235	1.01603	chr1:128548907-128549193_Intergenic_Cxcr4
chr1:128613910-128616233	3.88169	4.43111	3.02076	3.82983	4.92689	3.06784	1.47696	3.79085	3.15723	0.204659	2.26028	2.05562	chr1:128613910-128616233_Intergenic_Cxcr4
chr1:128672237-128672739	0.386558	0.372362	0.673198	1.18969	0.273716	3.28697	0	0.655452	1.18689	-0.401658	0.727225	1.12888	chr1:128672237-128672739_Intergenic_Cxcr4
chr1:128704778-128705138	0.676477	0.465453	0.448798	1.20599	0.547432	2.41044	0	0.699179	0.985958	-0.224997	0.764838	0.989835	chr1:128704778-128705138_Intergenic_Cxcr4
chr1:128714089-128714219	0.193279	0.167563	0.172615	0.0814857	0	1.31479	0	0.153736	0.438262	-0.318014	0.206313	0.524327	chr1:128714089-128714219_Intergenic_Cxcr4
chr1:128748578-128748698	0.144959	0.0930905	0.155353	0.0488914	0	1.53392	0	0.110574	0.511306	-0.444491	0.151305	0.595796	chr1:128748578-128748698_Intergenic_Cxcr4
chr1:128781149-128781269	0	0	0	0	0	1.31479	0	0	0.438262	-0.524327	0	0.524327	chr1:128781149-128781269_Intergenic_Cxcr4
chr1:129055533-129055654	0.0483198	0.167563	0.0172615	0.244457	0	1.31479	0	0.1194	0.438262	-0.361601	0.162726	0.524327	chr1:129055533-129055654_Intergenic_Thsd7b
chr1:129202892-129203012	0.0322132	0	0.0172615	0.0325943	0	1.31479	0	0.0205172	0.438262	-0.495026	0.0293005	0.524327	chr1:129202892-129203012_Intergenic_Thsd7b
chr1:129462504-129462937	0.306025	0.130327	0.034523	0.325943	0	2.8487	0	0.199204	0.949568	-0.701077	0.262078	0.963155	chr1:129462504-129462937_intron_Thsd7b
chr1:129491999-129492130	0.0161066	0.316508	0.0517844	0.391131	0	1.31479	0	0.193883	0.438262	-0.268666	0.255661	0.524327	chr1:129491999-129492130_intron_Thsd7b
chr1:129542801-129542922	0.273812	0.465453	0.604152	0.602994	0.273716	1.09566	0	0.486603	0.456457	0.0295558	0.572019	0.542463	chr1:129542801-129542922_intron_Thsd7b
chr1:129780499-129780619	0.0322132	0.167563	0.034523	0.0814857	0	0.657393	0	0.0789462	0.219131	-0.17623	0.109623	0.285853	chr1:129780499-129780619_intron_Thsd7b
chr1:129908273-129910334	3.93001	3.5002	4.45346	9.22418	0	0.876524	0	5.27696	0.292175	2.28027	2.65007	0.369801	chr1:129908273-129910334_intron_Gm15674
chr1:130041001-130053055	34.307	31.9487	43.9305	42.6985	2.73716	1.75305	4.43087	38.2212	2.97369	3.30308	5.29356	1.99048	chr1:130041001-130053055_intron_Gm15674
chr1:130089046-130089166	0.0161066	0.0744724	0.172615	0.0814857	0	0.657393	0	0.0861699	0.219131	-0.166604	0.11925	0.285853	chr1:130089046-130089166_intron_Gm15674
chr1:130194309-130194443	0.0322132	0.0558543	0	0.11408	0	1.09566	0	0.0505369	0.365219	-0.378005	0.0711268	0.449132	chr1:130194309-130194443_intron_Gm15674
chr1:130421379-130422601	3.89779	3.92842	2.57196	4.15577	3.28459	0	0	3.63849	1.09486	1.1468	2.21365	1.06686	chr1:130421379-130422601_promoter-TSS_Gm15674
chr1:130484153-130488453	7.90833	6.8887	8.90692	12.7281	3.28459	0.876524	0	9.10801	1.38704	2.0822	3.33743	1.25522	chr1:130484153-130488453_Intergenic_Cd55
chr1:130693899-130694291	0.370451	0.353744	0.621413	0.651886	0.273716	3.28697	0.738478	0.499374	1.43305	-0.698408	0.58436	1.28277	chr1:130693899-130694291_3'_C4bp-ps1
chr1:130716124-130716656	0.966395	1.56392	0.655936	2.62384	3.55831	4.60175	4.43087	1.45252	4.19698	-1.08341	1.29427	2.37767	chr1:130716124-130716656_promoter-TSS_Pfkfb2
chr1:130740982-130741229	0.789223	0.949523	1.19104	3.29202	0.273716	2.19131	0	1.55545	0.821676	0.488313	1.35358	0.865266	chr1:130740982-130741229_exon_AA986860
chr1:130806674-130806802	0.0322132	0.242035	0.0690459	0.0162971	0.547432	0.657393	0	0.0898979	0.401608	-0.36289	0.124193	0.487083	chr1:130806674-130806802_intron_Fcamr
chr1:130880112-130880619	2.49652	3.36988	2.7791	2.68903	1.6423	3.72523	3.69239	2.83363	3.01997	-0.068474	1.93871	2.00719	chr1:130880112-130880619_intron_Il24
chr1:130886928-130887910	4.57427	5.69714	5.05761	6.95888	2.73716	7.0122	9.60022	5.57198	6.44986	-0.180886	2.71633	2.89721	chr1:130886928-130887910_promoter-TSS_Il24
chr1:130889711-130895914	21.2446	24.669	16.4329	20.7137	7.11662	14.6818	8.86174	20.765	10.22	0.955934	4.44394	3.48801	chr1:130889711-130895914_Intergenic_Il24
chr1:130929088-130929387	0.177172	0.167563	0.414276	0.309646	0	1.53392	0	0.267164	0.511306	-0.254192	0.341603	0.595796	chr1:130929088-130929387_Intergenic_Il19
chr1:130992388-131002422	24.1921	23.7567	21.9566	34.3544	10.4012	26.2957	25.1083	26.0649	20.6017	0.325278	4.75835	4.43308	chr1:130992388-131002422_Intergenic_Il10
chr1:131013932-131016832	5.33128	5.32478	6.42127	7.46409	5.2006	8.98438	2.95391	6.13535	5.71296	0.0880352	2.83499	2.74695	chr1:131013932-131016832_Intergenic_Il10
chr1:131021711-131022367	1.65898	1.80596	3.0035	3.35721	3.83202	5.91654	4.43087	2.45641	4.72648	-0.728373	1.78927	2.51765	chr1:131021711-131022367_intron_Il10
chr1:131048666-131052369	11.178	12.9954	9.18311	13.8526	2.73716	10.08	14.7696	11.8023	9.19559	0.328455	3.67833	3.34987	chr1:131048666-131052369_Intergenic_Il10
chr1:131058333-131065668	23.0002	29.1187	12.083	20.3877	6.02175	19.7218	8.86174	21.1474	11.5351	0.821165	4.46907	3.6479	chr1:131058333-131065668_intron_Mapkapk2
chr1:131068149-131068303	0.515411	0.577161	0.189876	0.211863	0	1.31479	0	0.373578	0.438262	-0.0663882	0.457939	0.524327	chr1:131068149-131068303_intron_Mapkapk2
chr1:131082778-131082969	0.66037	0.558543	0.293445	0.391131	0.547432	1.53392	0	0.475872	0.693783	-0.198681	0.561568	0.760249	chr1:131082778-131082969_intron_Mapkapk2
chr1:131087204-131087335	0.450984	0.353744	0.276184	0.554103	0	0.876524	0	0.408754	0.292175	0.124618	0.494419	0.369801	chr1:131087204-131087335_intron_Mapkapk2
chr1:131090000-131090297	3.12468	3.09061	2.00233	3.19424	2.46344	4.16349	2.95391	2.85296	3.19362	-0.122226	1.94597	2.06819	chr1:131090000-131090297_intron_Mapkapk2
chr1:131090372-131091199	6.99026	7.24244	3.78026	7.70855	3.83202	6.57393	6.6463	6.43038	5.68409	0.152705	2.89344	2.74073	chr1:131090372-131091199_intron_Mapkapk2
chr1:131097055-131097286	1.7073	2.43897	1.67436	2.41198	1.91601	2.19131	1.47696	2.05815	1.86143	0.0959258	1.61266	1.51673	chr1:131097055-131097286_intron_Mapkapk2
chr1:131097735-131098346	1.24021	1.7501	1.41544	0.831154	0.547432	4.82088	1.47696	1.30923	2.28176	-0.507059	1.20741	1.71447	chr1:131097735-131098346_promoter-TSS_Mapkapk2
chr1:131118426-131118972	1.32074	1.50807	1.48449	1.23858	0	3.28697	0	1.38797	1.09566	0.188383	1.25578	1.0674	chr1:131118426-131118972_Intergenic_Dyrk3
chr1:131138474-131139242	3.1891	3.92842	3.93562	5.19879	2.73716	6.57393	6.6463	4.06298	5.31913	-0.319739	2.33999	2.65973	chr1:131138474-131139242_promoter-TSS_Dyrk3
chr1:131174378-131174754	0.644263	0.29789	0.293445	0.472617	0	2.8487	0	0.427054	0.949568	-0.450115	0.51304	0.963155	chr1:131174378-131174754_Intergenic_Eif2d
chr1:131183188-131183310	0.0483198	0.223417	0.12083	0.244457	0.547432	1.09566	0	0.159256	0.547696	-0.416923	0.213199	0.630122	chr1:131183188-131183310_intron_Rassf5
chr1:131184136-131184428	1.43349	1.37774	0.742244	2.90089	0.821148	3.72523	3.69239	1.61359	2.74626	-0.519417	1.38603	1.90545	chr1:131184136-131184428_intron_Rassf5
chr1:131232634-131232858	0.0322132	0.148945	0.138092	0.358537	0.273716	2.41044	0	0.169447	0.894719	-0.696158	0.225826	0.921984	chr1:131232634-131232858_intron_Rassf5
chr1:131250514-131250689	0.128853	0.0186181	0.0172615	0.0651886	0	2.19131	0	0.0574802	0.730437	-0.710506	0.0806307	0.791136	chr1:131250514-131250689_Intergenic_Rassf5
chr1:131274400-131280641	20.3426	26.6053	13.6538	22.2293	18.6127	19.9409	17.7235	20.7078	18.759	0.135698	4.44014	4.30444	chr1:131274400-131280641_intron_Ikbke
chr1:131287084-131287754	3.31796	4.5242	2.41661	4.18836	0.547432	5.69741	2.95391	3.61178	3.06625	0.181625	2.20532	2.0237	chr1:131287084-131287754_3'_Ikbke
chr1:131332979-131333400	0.628157	1.15432	1.10473	0.68448	0	2.19131	0	0.892923	0.730437	0.12948	0.920616	0.791136	chr1:131332979-131333400_intron_Ikbke
chr1:131377909-131381321	8.19825	9.96068	7.14625	11.9132	9.03263	6.79306	5.90783	9.3046	7.24451	0.321784	3.36522	3.04343	chr1:131377909-131381321_intron_Ikbke
chr1:131525352-131526111	3.36628	3.38849	2.74458	3.92761	2.18973	8.98438	2.21543	3.35674	4.46318	-0.326492	2.12325	2.44974	chr1:131525352-131526111_intron_Srgap2
chr1:131674567-131674737	0.128853	0.0372362	0.103569	0	1.09486	1.53392	0	0.0674144	0.876261	-0.81374	0.0941204	0.90786	chr1:131674567-131674737_intron_Rab7b
chr1:131687361-131694206	39.2195	43.3988	27.6874	43.4156	23.5396	19.9409	19.9389	38.4303	21.1398	0.832663	5.30123	4.46857	chr1:131687361-131694206_intron_Rab7b
chr1:131713126-131720112	16.2515	19.3814	11.1164	19.4262	5.47432	9.20351	13.2926	16.5439	9.32348	0.76504	4.1329	3.36786	chr1:131713126-131720112_Intergenic_Slc26a9
chr1:131727517-131735999	28.0738	29.7703	22.4227	29.7912	24.6344	21.9131	36.9239	27.5145	27.8238	-0.0155664	4.83362	4.84919	chr1:131727517-131735999_Intergenic_Slc26a9
chr1:131754730-131755320	1.43349	2.04799	1.63984	1.1245	2.18973	3.5061	2.21543	1.56146	2.63709	-0.50582	1.35696	1.86278	chr1:131754730-131755320_intron_Slc26a9
chr1:131759418-131759851	0.273812	0.409598	0.0517844	0.309646	0.547432	2.8487	0	0.26121	1.13205	-0.75743	0.334809	1.09224	chr1:131759418-131759851_intron_Slc26a9
chr1:131759948-131760311	0.757009	0.949523	0.414276	0.928937	1.6423	2.62957	0.738478	0.762436	1.67012	-0.599331	0.817571	1.4169	chr1:131759948-131760311_intron_Slc26a9
chr1:131841344-131841667	0.144959	0.242035	0.103569	0.11408	0	2.41044	0	0.151161	0.803481	-0.647695	0.203089	0.850784	chr1:131841344-131841667_intron_Slc41a1
chr1:131911097-131911822	3.97833	3.55606	2.62375	6.02994	3.55831	6.57393	2.95391	4.04702	4.36205	-0.0873539	2.33543	2.42279	chr1:131911097-131911822_intron_Nucks1
chr1:131945438-131945558	0.193279	0.148945	0.224399	0.0325943	0.273716	0.657393	0	0.149804	0.31037	-0.188586	0.201388	0.389974	chr1:131945438-131945558_Intergenic_Slc45a3
chr1:131990359-131990541	0.402665	0.335126	0.0172615	0.146674	0	1.09566	0	0.225432	0.365219	-0.155842	0.29329	0.449132	chr1:131990359-131990541_Intergenic_Elk4
chr1:132001038-132016298	48.4486	55.5937	40.6508	58.5719	34.4882	28.9253	42.8317	50.8162	35.4151	0.508868	5.69533	5.18646	chr1:132001038-132016298_intron_Elk4
chr1:132023782-132026303	3.93001	2.99751	2.26125	2.46087	1.91601	3.94436	0	2.91241	1.95346	0.405653	1.96806	1.5624	chr1:132023782-132026303_3'_Elk4
chr1:132061170-132061335	0.128853	0.0558543	0.12083	0.0651886	0.273716	1.53392	0	0.0926815	0.602545	-0.552492	0.127873	0.680364	chr1:132061170-132061335_intron_Mfsd4a
chr1:132075872-132076057	0.322132	0.111709	0.224399	0.0325943	0	1.31479	0	0.172708	0.438262	-0.294482	0.229844	0.524327	chr1:132075872-132076057_Intergenic_Mfsd4a
chr1:132095203-132095570	0.257705	0.0744724	0.362491	0.358537	0	1.97218	0	0.263301	0.657393	-0.391717	0.337199	0.728916	chr1:132095203-132095570_Intergenic_Mfsd4a
chr1:132124261-132131233	21.7117	24.4456	18.7978	23.5657	8.21148	13.1479	20.6774	22.1302	14.0122	0.623636	4.5317	3.90807	chr1:132124261-132131233_intron_Cdk18
chr1:132131734-132141847	38.7685	47.923	28.1535	43.0244	12.5909	28.9253	26.5852	39.4674	22.7005	0.771842	5.33869	4.56684	chr1:132131734-132141847_intron_Cdk18
chr1:132194900-132208905	38.076	45.1117	35.2652	58.8001	18.6127	38.5671	28.0622	44.3132	28.414	0.62343	5.50186	4.87843	chr1:132194900-132208905_intron_Mir135b
chr1:132263461-132270054	25.6578	27.0893	28.3261	38.2983	21.3498	18.407	10.3387	29.8429	16.6985	0.801309	4.94687	4.14556	chr1:132263461-132270054_Intergenic_Klhdc8a
chr1:132274530-132274644	0.0644263	0.0372362	0.0863074	0.0488914	0	1.53392	0.738478	0.0592153	0.757465	-0.7305	0.0829959	0.813496	chr1:132274530-132274644_Intergenic_Klhdc8a
chr1:132284715-132294440	37.9149	42.4865	47.4518	60.5439	33.3934	24.3236	28.0622	47.0993	28.593	0.700758	5.58794	4.88719	chr1:132284715-132294440_Intergenic_Klhdc8a
chr1:132294468-132308743	40.1215	42.3189	30.5183	48.9566	16.9704	22.7896	16.2465	40.4788	18.6688	1.07646	5.3743	4.29784	chr1:132294468-132308743_intron_Klhdc8a
chr1:132317241-132317675	1.09525	0.930905	0.448798	0.293349	0.821148	3.5061	0.738478	0.692075	1.68857	-0.668048	0.758793	1.42684	chr1:132317241-132317675_intron_Nuak2
chr1:132332074-132336898	8.82641	10.1096	9.35572	12.3695	5.47432	10.9566	8.12326	10.1653	8.18471	0.281719	3.48095	3.19923	chr1:132332074-132336898_TTS_Nuak2
chr1:132341831-132342195	1.09525	1.5453	1.50175	1.46674	1.36858	2.8487	0	1.40226	1.40576	-0.00210104	1.26439	1.26649	chr1:132341831-132342195_Intergenic_Nuak2
chr1:132371783-132372164	1.93279	2.25279	1.3464	1.89047	0.547432	2.19131	1.47696	1.85561	1.40523	0.247623	1.5138	1.26618	chr1:132371783-132372164_intron_Tmcc2
chr1:132373891-132375733	8.90694	10.0724	5.17844	9.58272	2.73716	15.7774	8.86174	8.43512	9.12545	-0.101872	3.23804	3.33991	chr1:132373891-132375733_intron_Tmcc2
chr1:132376260-132377439	4.02665	4.28216	2.43387	3.24313	0.547432	8.98438	5.16935	3.49645	4.90039	-0.392022	2.16879	2.56081	chr1:132376260-132377439_intron_Tmcc2
chr1:132428851-132429299	0.306025	0.279272	0.0690459	0.162971	0.273716	2.62957	0	0.204328	0.967763	-0.708328	0.268229	0.976557	chr1:132428851-132429299_intron_Dstyk
chr1:132430067-132434940	14.351	14.2242	7.47422	12.9399	7.66405	7.45046	5.90783	12.2473	7.00744	0.726289	3.72763	3.00134	chr1:132430067-132434940_intron_Dstyk
chr1:132477235-132477698	1.32074	1.28465	2.08864	2.21641	3.83202	2.41044	0	1.72761	2.08082	-0.175678	1.44764	1.62332	chr1:132477235-132477698_promoter-TSS_Rbbp5
chr1:132845229-132845586	0.0805329	0.204799	0.207138	0.130377	0	2.19131	0.738478	0.155712	0.976596	-0.774237	0.208782	0.983018	chr1:132845229-132845586_Intergenic_Lrrn2
chr1:132981116-132981279	0.144959	0.0372362	0.327968	0.34224	0	1.97218	0	0.213101	0.657393	-0.450216	0.2787	0.728916	chr1:132981116-132981279_Intergenic_Mdm4
chr1:133017853-133021759	12.2088	13.796	8.71705	10.9191	3.83202	7.88872	2.95391	11.4102	4.89155	1.07481	3.63346	2.55865	chr1:133017853-133021759_intron_Mdm4
chr1:133024613-133025114	1.98111	1.88043	1.81246	1.59712	1.6423	5.04002	6.6463	1.81778	4.44287	-0.94981	1.49456	2.44437	chr1:133024613-133025114_intron_Mdm4
chr1:133025495-133025888	2.23882	1.00538	1.36366	2.47717	2.18973	1.97218	0	1.77125	1.3873	0.215157	1.47054	1.25538	chr1:133025495-133025888_promoter-TSS_Mdm4
chr1:133032001-133035746	8.21436	8.39676	6.9909	8.44192	6.56918	0.438262	5.90783	8.01099	4.30509	0.764307	3.17168	2.40738	chr1:133032001-133035746_Intergenic_Mdm4
chr1:133044276-133048016	8.13383	6.94455	7.61231	6.97518	2.46344	5.25915	11.8157	7.41647	6.51275	0.163874	3.07321	2.90934	chr1:133044276-133048016_5'_Pik3c2b
chr1:133056400-133059463	10.4371	11.5246	6.35222	7.36631	1.6423	9.42264	8.12326	8.92005	6.39606	0.42359	3.31035	2.88676	chr1:133056400-133059463_intron_Pik3c2b
chr1:133060071-133060379	0.354345	0.372362	0.0517844	0.22816	0	1.53392	0.738478	0.251663	0.757465	-0.48965	0.323846	0.813496	chr1:133060071-133060379_intron_Pik3c2b
chr1:133061582-133061718	0.161066	0.111709	0	0	0	1.09566	0	0.0681936	0.365219	-0.353959	0.0951732	0.449132	chr1:133061582-133061718_intron_Pik3c2b
chr1:133128270-133140033	36.4814	42.2259	24.3387	38.7709	28.4665	33.3079	50.2165	35.4542	37.3303	-0.0723999	5.18801	5.26041	chr1:133128270-133140033_intron_Ppp1r15b
chr1:133172164-133172355	0.0483198	0.0186181	0.138092	0.0325943	0	1.31479	0	0.059406	0.438262	-0.441071	0.0832556	0.524327	chr1:133172164-133172355_Intergenic_Ppp1r15b
chr1:133182433-133182700	1.4657	1.71287	1.39818	2.77051	0.547432	1.53392	0	1.83681	0.693783	0.744023	1.50427	0.760249	chr1:133182433-133182700_Intergenic_Ppp1r15b
chr1:133188311-133189343	8.64924	10.5751	9.13132	10.1857	7.11662	9.42264	9.60022	9.63534	8.71316	0.130854	3.41079	3.27994	chr1:133188311-133189343_Intergenic_Plekha6
chr1:133190964-133191101	0.289919	0.279272	0.189876	0.309646	0	1.75305	0	0.267178	0.58435	-0.322272	0.341619	0.663891	chr1:133190964-133191101_Intergenic_Plekha6
chr1:133199197-133203724	8.77809	10.0538	9.77	11.9947	3.83202	5.69741	1.47696	10.1491	3.6688	1.25581	3.47886	2.22305	chr1:133199197-133203724_Intergenic_Plekha6
chr1:133207539-133213164	19.489	22.6768	19.5227	24.8531	8.21148	13.5861	16.2465	21.6354	12.6814	0.726369	4.50051	3.77414	chr1:133207539-133213164_Intergenic_Plekha6
chr1:133216243-133217230	3.76894	4.18907	5.35106	6.99147	3.55831	7.88872	13.2926	5.07514	8.24655	-0.605998	2.60292	3.20891	chr1:133216243-133217230_Intergenic_Plekha6
chr1:133217365-133217707	1.41738	2.42035	2.46839	3.47129	4.10574	2.8487	3.69239	2.44435	3.54895	-0.401299	1.78423	2.18553	chr1:133217365-133217707_Intergenic_Plekha6
chr1:133220374-133234547	45.9038	54.8489	44.1894	59.8268	35.8568	37.0332	29.5391	51.1922	34.143	0.570596	5.70576	5.13517	chr1:133220374-133234547_Intergenic_Plekha6
chr1:133245544-133245709	0.467091	0.986759	0.517844	1.07561	0	0.876524	1.47696	0.761827	0.784494	-0.0184429	0.817072	0.835515	chr1:133245544-133245709_promoter-TSS_Plekha6
chr1:133245971-133246218	1.33685	2.47621	1.36366	1.43415	0	1.75305	1.47696	1.65271	1.07667	0.353199	1.40747	1.05427	chr1:133245971-133246218_promoter-TSS_Plekha6
chr1:133246359-133246543	0.918075	1.48945	1.01843	1.30377	0.547432	1.53392	0	1.18243	0.693783	0.365686	1.12594	0.760249	chr1:133246359-133246543_intron_Plekha6
chr1:133247395-133247926	1.01471	1.11709	0.604152	0.440023	3.01088	3.28697	1.47696	0.793994	2.5916	-1.00145	0.843175	1.84463	chr1:133247395-133247926_intron_Plekha6
chr1:133251510-133252317	3.57566	3.77947	3.03802	3.69945	2.18973	5.69741	1.47696	3.52315	3.12136	0.134206	2.17733	2.04312	chr1:133251510-133252317_intron_Plekha6
chr1:133269465-133269645	0.56373	0.707488	0.362491	0.586697	0	1.53392	0	0.555102	0.511306	0.0412131	0.637009	0.595796	chr1:133269465-133269645_non-coding_Gm19461
chr1:133295829-133296395	2.80255	3.46297	2.43387	3.65056	3.28459	1.97218	4.43087	3.08749	3.22921	-0.049176	2.03121	2.08039	chr1:133295829-133296395_intron_Golt1a
chr1:133296959-133297353	1.30463	1.47083	0.897597	1.45045	1.36858	3.5061	0	1.28088	1.62489	-0.20267	1.18959	1.39226	chr1:133296959-133297353_intron_Golt1a
chr1:133305738-133305858	0.0161066	0.0558543	0.172615	0.0488914	0	0.876524	0	0.0733668	0.292175	-0.267658	0.102143	0.369801	chr1:133305738-133305858_Intergenic_Golt1a
chr1:133319996-133325787	18.3776	20.1634	8.40634	12.7444	6.02175	4.82088	14.7696	14.9229	8.5374	0.739438	3.99303	3.2536	chr1:133319996-133325787_3'_Kiss1
chr1:133450648-133453869	8.26268	8.6388	5.16118	9.6642	2.18973	1.75305	5.90783	7.93172	3.28353	1.06014	3.15894	2.0988	chr1:133450648-133453869_Intergenic_Sox13
chr1:133469377-133473850	9.69616	10.7426	9.35572	11.7502	7.66405	6.57393	8.86174	10.3862	7.69991	0.388214	3.50921	3.121	chr1:133469377-133473850_Intergenic_Sox13
chr1:133481014-133485038	8.93915	11.6736	6.92185	9.19159	4.37946	5.69741	2.95391	9.18154	4.34359	0.930073	3.34788	2.41781	chr1:133481014-133485038_Intergenic_Sox13
chr1:133609639-133610181	1.90058	1.82457	1.81246	2.67273	2.73716	2.62957	1.47696	2.05258	2.28123	-0.104206	1.61003	1.71424	chr1:133609639-133610181_intron_Snrpe
chr1:133660585-133660975	1.41738	2.99751	1.46723	2.15122	0.273716	3.72523	4.43087	2.00834	2.80994	-0.340802	1.58897	1.92977	chr1:133660585-133660975_5'_Zbed6
chr1:133732088-133733929	4.38099	3.96566	2.41661	5.50843	1.6423	2.62957	0	4.06792	1.42396	1.06403	2.34139	1.27736	chr1:133732088-133733929_intron_Mir6903
chr1:133792394-133794488	5.25075	5.17583	3.55586	3.76464	2.18973	2.62957	2.95391	4.43677	2.59107	0.598336	2.44275	1.84441	chr1:133792394-133794488_Intergenic_Atp2b4
chr1:133800517-133800682	1.09525	0.819197	0.362491	0.765966	0.273716	1.53392	1.47696	0.760725	1.09486	-0.250686	0.81617	1.06686	chr1:133800517-133800682_Intergenic_Atp2b4
chr1:133805435-133805555	0	0.0186181	0.0517844	0.195566	0.273716	1.31479	0	0.0664921	0.529501	-0.520188	0.0928732	0.613061	chr1:133805435-133805555_Intergenic_Atp2b4
chr1:133909984-133910113	0.0644263	0.0930905	0.0172615	0.195566	0.273716	0.876524	0	0.092586	0.383413	-0.340486	0.127747	0.468232	chr1:133909984-133910113_TTS_Optc
chr1:134061171-134061312	1.12746	1.52668	1.05295	1.79269	1.36858	1.75305	2.21543	1.37495	1.77902	-0.226683	1.24789	1.47458	chr1:134061171-134061312_Intergenic_Btg2
chr1:134078410-134078926	2.35156	2.3645	1.39818	0.765966	0	4.82088	0	1.72005	1.60696	0.0612647	1.44363	1.38237	chr1:134078410-134078926_intron_Btg2
chr1:134093448-134094190	3.75283	3.89118	2.29578	5.73659	4.65317	5.69741	3.69239	3.9191	4.68099	-0.207749	2.29839	2.50614	chr1:134093448-134094190_Intergenic_Btg2
chr1:134098694-134099129	4.46152	4.28216	2.52018	4.80766	5.2006	2.41044	4.43087	4.01788	4.01397	0.00112408	2.32708	2.32595	chr1:134098694-134099129_Intergenic_Chit1
chr1:134143956-134144076	0.0966395	0.111709	0.12083	0.0814857	0	1.31479	0	0.102666	0.438262	-0.383331	0.140996	0.524327	chr1:134143956-134144076_exon_Chit1
chr1:134344753-134349103	12.5631	12.4369	6.69745	10.4302	2.73716	2.62957	1.47696	10.5319	2.28123	1.81332	3.52756	1.71424	chr1:134344753-134349103_non-coding_Ppfia4
chr1:134413517-134423847	44.8246	48.9656	34.3849	55.1984	24.9082	23.447	20.6774	45.8434	23.0109	0.964158	5.54977	4.58562	chr1:134413517-134423847_intron_Adipor1
chr1:134494723-134495052	1.36906	1.93628	2.29578	1.97195	3.01088	3.5061	0.738478	1.89327	2.41848	-0.240657	1.5327	1.77336	chr1:134494723-134495052_intron_Rabif
chr1:134560086-134560323	1.30463	1.30327	1.62258	2.18382	0.547432	3.06784	1.47696	1.60357	1.69741	-0.0510803	1.38049	1.43157	chr1:134560086-134560323_promoter-TSS_Kdm5b
chr1:134581035-134581343	0.676477	0.558543	0.327968	0.325943	0	1.97218	0.738478	0.472233	0.903553	-0.370689	0.558006	0.928695	chr1:134581035-134581343_intron_Kdm5b
chr1:134598014-134598134	0	0	0.0172615	0.0162971	0	0.876524	0	0.00838966	0.292175	-0.357748	0.0120532	0.369801	chr1:134598014-134598134_intron_Kdm5b
chr1:134752767-134755678	5.68562	7.37277	5.05761	8.44192	6.29547	5.04002	8.86174	6.63948	6.73241	-0.017443	2.93347	2.95092	chr1:134752767-134755678_Intergenic_Syt2
chr1:134802329-134806113	9.82502	9.90483	10.8402	14.4882	7.11662	7.88872	1.47696	11.2646	5.4941	0.917294	3.61642	2.69913	chr1:134802329-134806113_promoter-TSS_Ppp1r12b
chr1:135021187-135021476	0.338238	0.39098	1.03569	1.23858	0.273716	3.06784	0	0.750872	1.11385	-0.271799	0.808074	1.07987	chr1:135021187-135021476_intron_Ube2t
chr1:135026101-135026211	0	0	0.103569	0	0.547432	0.876524	0	0.0258922	0.474652	-0.523495	0.0368792	0.560375	chr1:135026101-135026211_intron_Ube2t
chr1:135083983-135084103	0.0322132	0	0.034523	0.0325943	0	1.31479	0	0.0248326	0.438262	-0.488938	0.0353883	0.524327	chr1:135083983-135084103_intron_Lgr6
chr1:135112665-135112804	0.144959	0.186181	0.155353	0.179269	0.547432	0.876524	0	0.166441	0.474652	-0.338262	0.222113	0.560375	chr1:135112665-135112804_intron_Lgr6
chr1:135133703-135133995	0.241599	0.0744724	0.0690459	0.0977828	0.547432	2.19131	0	0.120725	0.912914	-0.77134	0.164432	0.935772	chr1:135133703-135133995_exon_Ptpn7
chr1:135145139-135149439	14.2704	13.0141	11.7033	16.0527	6.02175	10.5183	8.12326	13.7601	8.2211	0.678693	3.88363	3.20494	chr1:135145139-135149439_intron_Arl8a
chr1:135159184-135159305	0	0.0186181	0.138092	0.0651886	0	0.657393	0	0.0554746	0.219131	-0.207961	0.0778919	0.285853	chr1:135159184-135159305_Intergenic_Gpr37l1
chr1:135184029-135184307	0.885862	1.17294	1.58806	1.23858	0.273716	2.19131	3.69239	1.22136	2.05247	-0.458535	1.15144	1.60998	chr1:135184029-135184307_Intergenic_Gpr37l1
chr1:135313408-135314118	2.9314	2.88581	2.96897	4.66098	1.09486	5.04002	1.47696	3.36179	2.53728	0.302281	2.12492	1.82264	chr1:135313408-135314118_promoter-TSS_Timm17a
chr1:135374504-135374800	1.35295	1.65701	1.67436	2.16752	1.91601	1.97218	0	1.71296	1.29606	0.240706	1.43987	1.19916	chr1:135374504-135374800_intron_Shisa4
chr1:135409277-135415138	16.171	16.7935	11.9104	15.0912	6.02175	8.32698	5.90783	14.9915	6.75219	1.04463	3.99924	2.9546	chr1:135409277-135415138_intron_Ipo9
chr1:135443676-135443796	0.0483198	0.0930905	0.0690459	0.0488914	0.547432	1.31479	0	0.0648369	0.62074	-0.60602	0.0906325	0.696652	chr1:135443676-135443796_exon_Mir1231
chr1:135512590-135513087	0.547624	0.614397	0.794028	0.831154	0.547432	3.06784	0.738478	0.696801	1.45125	-0.5307	0.762817	1.29352	chr1:135512590-135513087_intron_Mir1231
chr1:135531804-135539625	26.9946	29.4166	22.6643	32.4802	9.85378	11.3948	28.0622	27.8889	16.4369	0.728372	4.85245	4.12407	chr1:135531804-135539625_intron_Nav1
chr1:135540265-135540696	1.14357	0.837815	0.46606	0.880046	0.547432	4.38262	1.47696	0.831872	2.13567	-0.775455	0.873319	1.64877	chr1:135540265-135540696_intron_Nav1
chr1:135542005-135550288	19.0702	20.6102	13.7056	22.0337	8.21148	6.13567	4.43087	18.8549	6.25934	1.45159	4.31143	2.85984	chr1:135542005-135550288_intron_Nav1
chr1:135565047-135565746	1.965	3.38849	1.96781	3.9602	2.73716	5.04002	1.47696	2.82038	3.08471	-0.0965185	1.93372	2.03023	chr1:135565047-135565746_intron_Nav1
chr1:135568067-135568415	1.09525	0.819197	1.29461	2.31419	1.09486	2.8487	2.95391	1.38081	2.29916	-0.470645	1.25145	1.7221	chr1:135568067-135568415_intron_Nav1
chr1:135568461-135568786	0.950289	1.07985	1.51901	1.32007	0.273716	2.41044	0	1.2173	0.894719	0.226823	1.14881	0.921984	chr1:135568461-135568786_intron_Nav1
chr1:135568903-135569284	0.402665	0.539925	0.46606	1.1571	1.09486	2.41044	1.47696	0.641437	1.66075	-0.696876	0.714959	1.41184	chr1:135568903-135569284_intron_Nav1
chr1:135569540-135570247	1.20799	1.3405	1.60532	1.56453	0.821148	5.69741	1.47696	1.42959	2.66517	-0.593171	1.28071	1.87388	chr1:135569540-135570247_intron_Nav1
chr1:135585562-135585751	1.06303	0.651634	0.707721	1.17339	0.547432	1.97218	0	0.898946	0.839871	0.0455943	0.925199	0.879604	chr1:135585562-135585751_promoter-TSS_Nav1
chr1:135596737-135596857	0.0966395	0.111709	0.0690459	0.0977828	0	1.53392	0	0.0937942	0.511306	-0.466454	0.129341	0.595796	chr1:135596737-135596857_promoter-TSS_Gm4793
chr1:135643034-135643154	0.241599	0.223417	0.189876	0.146674	0	0.657393	0	0.200392	0.219131	-0.0223481	0.263505	0.285853	chr1:135643034-135643154_Intergenic_Gm4793
chr1:135659607-135660108	5.29907	5.10136	5.29927	7.20334	1.36858	2.8487	6.6463	5.72576	3.6212	0.541431	2.7497	2.20827	chr1:135659607-135660108_Intergenic_Csrp1
chr1:135661627-135665022	9.51899	8.47124	6.05878	10.3324	7.11662	4.38262	0	8.59535	3.83308	0.989393	3.26234	2.27294	chr1:135661627-135665022_Intergenic_Csrp1
chr1:135666139-135671416	23.725	23.5519	20.4376	28.1452	12.5909	7.88872	10.3387	23.9649	10.2728	1.14706	4.64183	3.49477	chr1:135666139-135671416_Intergenic_Csrp1
chr1:135682572-135692318	37.3029	44.0132	32.0891	41.0036	22.4447	23.2279	26.5852	38.6022	24.0859	0.658701	5.30751	4.64881	chr1:135682572-135692318_Intergenic_Csrp1
chr1:135696848-135701074	12.8047	13.6098	12.342	19.1817	6.56918	6.57393	0	14.4846	4.38104	1.52487	3.95276	2.42788	chr1:135696848-135701074_Intergenic_Csrp1
chr1:135719073-135725269	18.5065	20.1262	10.5985	15.7593	15.3281	16.2157	8.86174	16.2476	13.4685	0.253482	4.10833	3.85484	chr1:135719073-135725269_intron_Csrp1
chr1:135727303-135736532	34.1137	39.7869	21.5423	32.8224	17.5178	21.4748	31.0161	32.0663	23.3363	0.442257	5.04729	4.60504	chr1:135727303-135736532_intron_Csrp1
chr1:135742431-135747537	12.1122	12.2507	6.02426	11.8154	5.2006	5.69741	7.38478	10.5506	6.09427	0.703247	3.5299	2.82665	chr1:135742431-135747537_intron_Csrp1
chr1:135750950-135757183	15.108	15.7323	11.2545	15.0097	3.28459	6.13567	6.6463	14.2761	5.35552	1.26519	3.9332	2.66801	chr1:135750950-135757183_Intergenic_Phlda3
chr1:135767174-135767939	2.94751	2.81133	1.38092	3.27573	1.36858	5.25915	0.738478	2.60387	2.4554	0.0606938	1.84955	1.78885	chr1:135767174-135767939_intron_Phlda3
chr1:135769157-135769496	2.04554	2.62515	0.621413	2.2816	0.273716	2.41044	1.47696	1.89343	1.38704	0.277557	1.53278	1.25522	chr1:135769157-135769496_TTS_Phlda3
chr1:135770473-135771036	6.00776	4.54282	4.24632	5.73659	1.09486	4.16349	9.60022	5.13337	4.95286	0.0430983	2.61668	2.57358	chr1:135770473-135771036_Intergenic_Phlda3
[truncated: 30,479 more rows]
