# Supplementary material for: PAX3-FOXO1 dictates myogenic reprogramming and rhabdomyosarcoma identity in endothelial progenitors
Source: Nat Commun. 2023 Nov 15;14:7291. doi: 10.1038/s41467-023-43044-1 (PMC10651858; doi:10.1038/s41467-023-43044-1)
Supplement: Supplementary file 25 — Dataset 24 [file 41467_2023_43044_MOESM25_ESM.xlsx]

## Sheet: Sheet1
Supplementary Data 24 – Differential H3K27ac peak coverage in MCP vs TCP. Generated using DEseq2, which uses a Wald test and internal multiple testing amelioration
Peaks_annotation	baseMean	log2(MCP/TCP)	lfcSE	stat	pvalue	padj	b1_MCP	b2_MCP	b3_MCP	b1_TCP	b2_TCP	b3_TCP	b1_MCP_norm	b2_MCP_norm	b3_MCP_norm	b1_TCP_norm	b2_TCP_norm	b3_TCP_norm
chr1:3833960-3834080_Intergenic_Xkr4	1.77451	-1.67658	1.83463	-0.913851	0.360795	0.532564	6	1	7	0	3	0	1.14	0.21	1.77	0	7.53	0
chr1:4785140-4785480_intron_Mrpl15	22.0914	0.542886	0.754653	0.719385	0.471904	0.63418	112	105	188	0	12	2	22.82	23.17	33.54	0	32.46	20.56
chr1:4806456-4809375_promoter-TSS_Lypla1	71.346	0.81488	0.421179	1.93476	0.0530196	0.160754	469	391	549	22	14	2	95.54	86.3	97.95	89.86	37.86	20.56
chr1:5083494-5083722_intron_Atp6v1h	14.4317	0.0611216	0.701538	0.0871252	0.930572	0.961455	66	68	113	4	8	0	13.45	15.01	20.16	16.34	21.64	0
chr1:5087618-5087924_intron_Atp6v1h	9.16152	-1.7011	1.20491	-1.41181	0.158006	0.315822	25	26	20	0	15	0	5.09	5.74	3.57	0	40.57	0
chr1:5091630-5091756_intron_Atp6v1h	3.51691	-2.03642	1.44102	-1.41318	0.157602	0.315362	5	11	8	0	6	0	1.02	2.43	1.43	0	16.23	0
chr1:5103460-5103605_intron_Atp6v1h	6.0811	-0.847302	1.21774	-0.695799	0.486555	0.646629	27	27	19	0	8	0	5.5	5.96	3.39	0	21.64	0
chr1:5118263-5118396_intron_Atp6v1h	2.68605	-1.39484	1.51303	-0.921884	0.356589	0.529652	11	9	6	0	4	0	2.24	1.99	1.07	0	10.82	0
chr1:5591972-5592105_intron_Oprk1	2.05362	-3.10839	2.10399	-1.47738	0.139574	NA	3	0	5	0	4	0	0.61	0	0.89	0	10.82	0
chr1:6211914-6216795_promoter-TSS_Rb1cc1	212.312	0.702801	0.233869	3.0051	0.00265493	0.0231237	1170	1254	1481	42	51	18	238.35	276.77	264.24	171.54	137.93	185.03
chr1:6217088-6223236_intron_Rb1cc1	77.2709	0.582908	0.367284	1.58708	0.112495	0.256003	512	450	467	12	32	4	104.3	99.32	83.32	49.01	86.55	41.12
chr1:6223307-6226861_intron_Rb1cc1	53.3836	0.651242	0.467645	1.3926	0.163741	0.322945	316	273	332	4	14	8	64.38	60.25	59.24	16.34	37.86	82.23
chr1:6235427-6235547_intron_Rb1cc1	3.81421	-1.90264	1.24662	-1.52625	0.126948	0.275319	7	5	11	0	3	1	1.43	1.1	1.96	0	8.11	10.28
chr1:6243437-6243558_intron_Rb1cc1	3.88333	-0.20366	1.31077	-0.155375	0.876526	0.928537	21	21	20	0	4	0	4.28	4.63	3.57	0	10.82	0
chr1:6344236-6344356_Intergenic_Alkal1	1.93699	-2.95813	2.08077	-1.42165	0.155127	0.323564	0	4	3	0	4	0	0	0.82	0.76	0	10.04	0
chr1:6448085-6448918_Intergenic_St18	20.9664	-2.92584	0.842756	-3.47176	0.000517066	0.00747483	36	16	24	1	28	3	7.33	3.53	4.28	4.08	75.73	30.84
chr1:6454301-6454998_Intergenic_St18	12.0415	-2.79728	1.09869	-2.54602	0.010896	0.0590248	11	6	36	2	20	0	2.24	1.32	6.42	8.17	54.09	0
chr1:6498517-6498659_intron_St18	4.59955	-4.66495	1.37439	-3.39421	0.000688279	0.0090999	4	1	0	2	3	1	0.81	0.22	0	8.17	8.11	10.28
chr1:7086349-7092872_intron_Pcmtd1	318.152	0.291206	0.182739	1.59356	0.111035	0.254333	1748	1505	1995	68	103	30	356.1	332.17	355.95	277.74	278.57	308.38
chr1:7098388-7106731_intron_Pcmtd1	159.057	0.131227	0.294073	0.446238	0.655425	0.778514	887	780	743	36	43	20	180.7	172.16	132.57	147.04	116.3	205.58
chr1:7116581-7116906_intron_Pcmtd1	9.70732	-0.732358	1.04301	-0.702157	0.482582	0.643267	68	26	27	1	11	0	13.85	5.74	4.82	4.08	29.75	0
chr1:7146885-7147006_intron_Pcmtd1	4.46448	-1.83957	1.1912	-1.54429	0.122517	0.268983	12	5	12	0	4	1	2.44	1.1	2.14	0	10.82	10.28
chr1:7226341-7226479_Intergenic_Pcmtd1	1.88477	-3.26511	2.08393	-1.56681	0.11716	0.27416	4	0	2	0	4	0	0.76	0	0.5	0	10.04	0
chr1:8402704-8402824_intron_Sntg1	1.66534	-1.97441	2.3563	-0.837926	0.402072	0.567959	1	0	9	0	3	0	0.19	0	2.27	0	7.53	0
chr1:8952320-8952445_intron_Sntg1	1.33153	-4.43567	2.34519	-1.89139	0.0585726	NA	0	1	1	0	3	0	0	0.21	0.25	0	7.53	0
chr1:9290633-9290770_intron_Sntg1	1.61273	-2.77252	1.80663	-1.53464	0.124873	NA	2	2	4	0	3	0	0.41	0.44	0.71	0	8.11	0
chr1:9339263-9339383_Intergenic_Sntg1	3.88366	-2.99527	1.3949	-2.1473	0.0317697	0.117383	2	2	12	1	6	0	0.41	0.44	2.14	4.08	16.23	0
chr1:9544277-9552593_TTS_Adhfe1	307.028	0.309532	0.238517	1.29774	0.194378	0.35951	1795	1639	1736	62	128	20	365.68	361.75	309.74	253.23	346.19	205.58
chr1:9553913-9554150_intron_Adhfe1	12.728	-0.275258	0.700656	-0.392858	0.694424	0.806655	65	47	71	2	8	1	13.24	10.37	12.67	8.17	21.64	10.28
chr1:9558327-9568931_intron_Adhfe1	273.303	1.53051	0.28562	5.35855	8.38931e-08	9.71178e-06	2149	1937	2039	24	70	12	437.79	427.52	363.8	98.02	189.32	123.35
chr1:9576939-9579550_TTS_3110035E14Rik	26.6932	2.21748	0.687085	3.22736	0.00124936	0.0137951	235	229	209	4	3	0	47.87	50.54	37.29	16.34	8.11	0
chr1:9620883-9623603_intron_2610203C22Rik	27.9804	0.778891	0.623191	1.24984	0.211356	0.379255	258	144	125	4	9	2	52.56	31.78	22.3	16.34	24.34	20.56
chr1:9626108-9634641_intron_2610203C22Rik	319.515	1.01711	0.222278	4.57583	4.74326e-06	0.000240882	2072	2068	2186	56	64	24	422.11	456.44	390.03	228.72	173.09	246.7
chr1:9648733-9653947_Intergenic_2610203C22Rik	100.461	0.204033	0.318918	0.639767	0.522324	0.676493	624	486	485	20	36	10	127.12	107.27	86.54	81.69	97.37	102.79
chr1:9698181-9702572_promoter-TSS_Mybl1	97.574	1.16702	0.346038	3.37251	0.000744859	0.00961333	763	650	630	18	22	4	155.44	143.46	112.41	73.52	59.5	41.12
chr1:9748063-9748559_promoter-TSS_Vcpip1	64.1224	-0.42727	0.404905	-1.05524	0.291317	0.465917	268	235	288	8	30	11	54.6	51.87	51.39	32.67	81.14	113.07
chr1:9757883-9758020_intron_Vcpip1	3.72371	-3.52844	1.50245	-2.34845	0.0188517	0.0842169	1	1	9	1	6	0	0.2	0.22	1.61	4.08	16.23	0
chr1:9804261-9808406_intron_Sgk3	78.1099	-0.34447	0.379848	-0.906863	0.364479	0.53801	384	326	272	20	24	12	78.23	71.95	48.53	81.69	64.91	123.35
chr1:9941466-9941686_TTS_Snord87	9.25875	0.718687	0.908437	0.791125	0.428871	0.596778	75	55	59	1	5	0	15.28	12.14	10.53	4.08	13.52	0
chr1:9944075-9944409_promoter-TSS_Snhg6	15.9086	0.23218	0.901635	0.25751	0.796785	0.875529	75	124	76	1	13	0	15.28	27.37	13.56	4.08	35.16	0
chr1:9945935-9949488_Intergenic_Snhg6	81.3548	3.3063	0.514308	6.42863	1.28757e-10	4.41537e-08	693	760	799	5	6	0	141.18	167.74	142.56	20.42	16.23	0
chr1:9987191-9990174_intron_Ppp1r42	71.6534	1.15513	0.390396	2.95886	0.00308776	0.0256935	460	517	458	10	14	6	93.71	114.11	81.72	40.84	37.86	61.68
chr1:10002266-10006734_intron_Ppp1r42	143.991	2.61285	0.340316	7.67773	1.61931e-14	1.48794e-11	1172	1122	1375	8	14	6	238.76	247.64	245.33	32.67	37.86	61.68
chr1:10006807-10015742_Intergenic_Ppp1r42	191.399	1.20143	0.396569	3.02957	0.00244903	0.0218414	1582	1299	1023	14	50	16	322.28	286.71	182.53	57.18	135.23	164.47
chr1:10034757-10042619_promoter-TSS_Cspp1	269.105	0.16356	0.251618	0.650033	0.515671	0.671246	1291	1297	1635	42	101	32	263	286.27	291.72	171.54	273.17	328.93
chr1:10153745-10153918_intron_Arfgef1	4.06082	-1.97751	1.98547	-0.995994	0.319253	0.494017	18	8	0	0	7	0	3.67	1.77	0	0	18.93	0
chr1:10172130-10172272_intron_Arfgef1	4.5291	-0.867249	1.41502	-0.612887	0.539951	0.691134	6	19	31	0	6	0	1.22	4.19	5.53	0	16.23	0
chr1:10188337-10188539_intron_Arfgef1	9.34096	-2.48736	1.01883	-2.4414	0.0146306	0.0713548	7	14	22	0	10	2	1.43	3.09	3.93	0	27.05	20.56
chr1:10205408-10205768_intron_Arfgef1	7.55374	-1.53276	1.36785	-1.12056	0.262473	0.435637	19	6	43	0	12	0	3.87	1.32	7.67	0	32.46	0
chr1:10206194-10206593_intron_Arfgef1	14.4943	-3.21988	0.729846	-4.41172	1.02551e-05	0.000427584	15	14	10	2	11	4	3.06	3.09	1.78	8.17	29.75	41.12
chr1:10226257-10226782_intron_Arfgef1	8.8283	-0.359946	1.09872	-0.327604	0.743211	0.840798	41	40	49	0	10	0	8.35	8.83	8.74	0	27.05	0
chr1:10256383-10256691_Intergenic_Arfgef1	15.2122	-2.25369	0.819992	-2.74843	0.00598806	0.0400409	31	31	10	2	10	4	6.32	6.84	1.78	8.17	27.05	41.12
chr1:10256720-10257184_Intergenic_Arfgef1	32.0314	-1.61185	0.641988	-2.51073	0.0120483	0.0629873	68	57	104	2	21	8	13.85	12.58	18.56	8.17	56.8	82.23
chr1:10261216-10261766_Intergenic_Arfgef1	33.5824	0.0956682	0.474911	0.201444	0.840351	0.905644	205	159	161	6	15	3	41.76	35.09	28.73	24.51	40.57	30.84
chr1:10590620-10594915_intron_Cpa6	81.7786	0.462548	0.479898	0.963845	0.335123	0.508906	416	374	557	11	13	14	84.75	82.55	99.38	44.93	35.16	143.91
chr1:10900325-10900445_Intergenic_Mir467e	1.74272	-1.7688	1.84503	-0.95868	0.33772	0.511884	5	1	7	0	3	0	0.95	0.21	1.77	0	7.53	0
chr1:11152801-11152961_intron_Prex2	2.04358	-3.16925	2.2492	-1.40905	0.158819	NA	6	1	0	0	4	0	1.22	0.22	0	0	10.82	0
chr1:11275291-11275411_intron_Prex2	3.15189	-2.86419	1.55284	-1.84448	0.065113	0.182776	4	2	8	0	6	0	0.81	0.44	1.43	0	16.23	0
chr1:11504943-11505063_intron_A830018L16Rik	2.058	-3.74802	2.13264	-1.75746	0.0788398	0.21714	0	0	4	1	3	0	0	0	1.01	3.81	7.53	0
chr1:11654820-11654940_intron_A830018L16Rik	1.71348	-1.86924	1.7979	-1.03968	0.298486	0.474408	3	2	7	0	3	0	0.57	0.41	1.77	0	7.53	0
chr1:12276407-12276551_Intergenic_Mir6341	6.42512	-0.705034	1.01495	-0.694648	0.487276	0.647382	23	27	23	0	5	1	4.69	5.96	4.1	0	13.52	10.28
chr1:12287311-12287832_Intergenic_Mir6341	6.38285	-2.69687	1.29164	-2.08795	0.0368026	0.128281	8	11	10	0	12	0	1.63	2.43	1.78	0	32.46	0
chr1:12313638-12313771_Intergenic_Mir6341	1.74737	-4.81202	2.20386	-2.18345	0.0290026	0.11923	1	0	1	0	4	0	0.19	0	0.25	0	10.04	0
chr1:12397337-12400099_Intergenic_Mir6341	40.2428	0.403335	0.578121	0.697666	0.485386	0.645513	314	216	160	4	20	3	63.97	47.67	28.55	16.34	54.09	30.84
chr1:12428560-12428680_Intergenic_Mir6341	2.94794	-3.68327	1.99866	-1.84287	0.0653482	0.18307	5	2	0	0	6	0	1.02	0.44	0	0	16.23	0
chr1:12441413-12441544_Intergenic_Mir6341	2.24598	-2.3734	1.62783	-1.45802	0.144835	NA	5	5	3	0	4	0	1.02	1.1	0.54	0	10.82	0
chr1:12507791-12511727_Intergenic_Mir6341	61.2666	0.971898	0.421046	2.30829	0.0209828	0.0903073	493	380	380	10	20	2	100.43	83.87	67.8	40.84	54.09	20.56
chr1:12571721-12572268_Intergenic_Gm17644	15.0571	0.174325	0.839169	0.207735	0.835436	0.902202	79	49	143	2	11	0	16.09	10.81	25.51	8.17	29.75	0
chr1:12620788-12621060_Intergenic_Gm17644	19.1512	-0.947294	0.634051	-1.49403	0.135167	0.286096	55	71	90	11	10	0	11.2	15.67	16.06	44.93	27.05	0
chr1:12621325-12621768_Intergenic_Gm17644	20.0273	-0.604448	0.751798	-0.804003	0.421395	0.590406	77	59	133	4	19	0	15.69	13.02	23.73	16.34	51.39	0
chr1:12623642-12624008_Intergenic_Gm17644	20.1385	-2.71941	0.679607	-4.00144	6.29573e-05	0.00165433	13	36	26	4	14	5	2.65	7.95	4.64	16.34	37.86	51.4
chr1:12775506-12779097_intron_Sulf1	92.7032	0.633933	0.395333	1.60354	0.108815	0.251461	556	493	621	7	34	10	113.27	108.81	110.8	28.59	91.96	102.79
chr1:12865218-12865777_Intergenic_Slco5a1	16.1627	-1.00567	0.900814	-1.1164	0.264249	0.437499	35	54	79	0	16	2	7.13	11.92	14.1	0	43.27	20.56
chr1:12880805-12880925_intron_Slco5a1	3.67405	-3.7584	1.56225	-2.40576	0.016139	0.0761109	5	0	4	1	6	0	1.02	0	0.71	4.08	16.23	0
chr1:13103565-13103685_Intergenic_Prdm14	3.98964	-1.6005	1.20442	-1.32885	0.183897	0.346844	10	7	11	0	3	1	2.04	1.54	1.96	0	8.11	10.28
chr1:13131408-13131528_Intergenic_Prdm14	2.93951	-3.80455	1.60059	-2.37697	0.0174557	0.0799485	3	2	2	0	6	0	0.61	0.44	0.36	0	16.23	0
chr1:13189579-13189751_intron_Prdm14	9.98555	-0.0229136	1.08296	-0.0211584	0.983119	0.990518	53	62	47	0	10	0	10.8	13.68	8.39	0	27.05	0
chr1:13200811-13200936_intron_Prdm14	3.56689	-1.06985	1.61969	-0.660531	0.508913	0.665395	7	26	4	0	5	0	1.43	5.74	0.71	0	13.52	0
chr1:13206996-13207534_intron_Prdm14	17.3141	0.237198	0.693485	0.342038	0.732322	0.833167	107	104	96	3	11	0	21.8	22.95	17.13	12.25	29.75	0
chr1:13245760-13246223_intron_Prdm14	19.3125	0.802483	0.846549	0.947946	0.343157	0.516413	103	93	212	1	12	0	20.98	20.53	37.83	4.08	32.46	0
chr1:13246464-13246622_intron_Prdm14	5.37758	-0.35996	1.26383	-0.284817	0.775785	0.86212	27	34	17	0	6	0	5.5	7.5	3.03	0	16.23	0
chr1:13255215-13258218_intron_Ncoa2	72.0434	1.35193	0.40824	3.3116	0.000927645	0.0112343	463	390	678	9	12	6	94.32	86.08	120.97	36.76	32.46	61.68
chr1:13277779-13278077_intron_Ncoa2	8.53661	-2.45888	0.902243	-2.7253	0.00642431	0.0418961	19	15	7	2	9	1	3.87	3.31	1.25	8.17	24.34	10.28
chr1:13288523-13298182_intron_Ncoa2	175.746	0.156471	0.361987	0.432258	0.665554	0.7861	1108	889	705	25	66	22	225.72	196.21	125.79	102.11	178.5	226.14
chr1:13298453-13302790_intron_Ncoa2	83.182	0.374948	0.686111	0.546483	0.584734	0.726017	479	514	445	5	62	2	97.58	113.45	79.4	20.42	167.69	20.56
chr1:13330162-13337254_intron_Ncoa2	88.7925	0.125291	0.365336	0.342948	0.731637	0.832519	603	383	405	18	36	8	122.84	84.53	72.26	73.52	97.37	82.23
chr1:13370499-13375526_promoter-TSS_Ncoa2	173.919	0.922292	0.264409	3.48813	0.000486417	0.00713702	1114	908	1435	34	40	11	226.94	200.41	256.04	138.87	108.18	113.07
chr1:13431878-13432233_Intergenic_Ncoa2	7.73094	-2.99376	1.28723	-2.32573	0.0200331	0.0876264	7	11	11	0	15	0	1.43	2.43	1.96	0	40.57	0
chr1:13502890-13503010_Intergenic_Tram1	1.76541	-2.05788	2.32906	-0.883569	0.376929	NA	10	2	0	0	3	0	2.04	0.44	0	0	8.11	0
chr1:13584174-13590990_intron_Tram1	144.666	0.995618	0.271484	3.66731	0.000245113	0.00435224	915	794	1197	24	34	10	186.4	175.25	213.57	98.02	91.96	102.79
chr1:13599151-13599656_Intergenic_Tram1	20.1892	-2.38955	0.666262	-3.5865	0.000335144	0.00546869	22	28	56	5	22	2	4.48	6.18	9.99	20.42	59.5	20.56
chr1:13614948-13617076_Intergenic_Tram1	71.5017	0.341856	0.341249	1.00178	0.316451	0.491389	376	368	436	10	26	8	76.6	81.22	77.79	40.84	70.32	82.23
chr1:13658228-13658545_intron_Lactb2	16.1927	0.229632	0.689462	0.33306	0.739089	0.838254	97	95	96	3	10	0	19.76	20.97	17.13	12.25	27.05	0
chr1:13709713-13709833_Intergenic_Xkr9	3.16306	-2.82199	1.67213	-1.68766	0.0914759	0.224877	2	9	2	0	6	0	0.41	1.99	0.36	0	16.23	0
chr1:13753304-13753444_Intergenic_Gm5523	1.95249	-1.56835	1.75173	-0.895317	0.370618	NA	5	2	12	0	3	0	1.02	0.44	2.14	0	8.11	0
chr1:13830274-13830453_Intergenic_Gm5523	4.05626	-3.24282	1.47209	-2.20287	0.0276036	0.107324	3	3	8	0	8	0	0.61	0.66	1.43	0	21.64	0
chr1:14009260-14014409_Intergenic_Gm5523	100.139	0.879967	0.500196	1.75924	0.0785364	0.204633	670	484	836	33	12	4	136.49	106.83	149.16	134.78	32.46	41.12
chr1:14195957-14196077_intron_Eya1	1.47656	-2.86885	2.22769	-1.28781	0.197811	NA	0	4	2	0	3	0	0	0.82	0.5	0	7.53	0
chr1:14224831-14225434_intron_Eya1	20.6547	-1.52721	0.526526	-2.90055	0.0037251	0.0291999	45	60	54	7	12	3	9.17	13.24	9.63	28.59	32.46	30.84
chr1:14750351-14750472_Intergenic_Msc	2.56568	-2.37226	2.04476	-1.16016	0.245983	0.422845	3	0	9	0	5	0	0.57	0	2.27	0	12.55	0
chr1:15112750-15112874_Intergenic_Trpa1	2.74206	-3.67367	1.9363	-1.89726	0.057794	0.179596	2	0	4	0	6	0	0.38	0	1.01	0	15.06	0
chr1:15631211-15631331_intron_Terf1	1.2972	-5.36391	2.7172	-1.97406	0.048375	NA	0	0	1	0	3	0	0	0	0.25	0	7.53	0
chr1:15853961-15854081_3'_Sbspon	3.15739	-2.85784	1.58306	-1.80526	0.0710334	0.192256	4	7	2	0	6	0	0.81	1.54	0.36	0	16.23	0
chr1:15907090-15907231_Intergenic_Sbspon	2.5906	-2.15314	1.42788	-1.50793	0.131573	0.281222	9	2	6	1	3	0	1.83	0.44	1.07	4.08	8.11	0
chr1:16102208-16107549_promoter-TSS_Rpl7	205.563	0.228697	0.214771	1.06484	0.286946	0.461412	1140	957	1257	52	66	17	232.24	211.22	224.28	212.39	178.5	174.75
chr1:16113146-16113653_intron_Rdh10	18.5341	-1.20581	0.67153	-1.79562	0.0725549	0.194938	76	34	68	3	16	2	15.48	7.5	12.13	12.25	43.27	20.56
chr1:16115110-16115494_intron_Rdh10	5.75836	-2.79983	1.58008	-1.77196	0.0764018	0.201283	3	2	21	0	11	0	0.61	0.44	3.75	0	29.75	0
chr1:16128527-16128828_intron_Rdh10	7.73445	-0.426261	1.20992	-0.352306	0.724609	0.827658	52	35	21	0	9	0	10.59	7.72	3.75	0	24.34	0
chr1:16144825-16144962_Intergenic_Rdh10	2.68258	-2.60055	2.09042	-1.24403	0.213488	0.381523	10	0	3	0	5	0	2.04	0	0.54	0	13.52	0
chr1:16187023-16187210_Intergenic_Rdh10	11.6524	-0.948499	0.739741	-1.2822	0.199771	0.365826	53	29	52	6	7	0	10.8	6.4	9.28	24.51	18.93	0
chr1:16228065-16228387_TTS_Rdh10	23.4124	-0.752148	0.528755	-1.42249	0.154884	0.311761	104	87	81	6	15	2	21.19	19.2	14.45	24.51	40.57	20.56
chr1:16229827-16230152_intron_Rdh10	16.2754	-1.85806	0.703335	-2.64179	0.00824698	0.0495398	35	30	35	1	12	4	7.13	6.62	6.24	4.08	32.46	41.12
chr1:16231010-16231494_intron_Rdh10	6.52071	-1.89659	1.29789	-1.46128	0.143937	0.297486	24	9	14	0	11	0	4.89	1.99	2.5	0	29.75	0
chr1:16522151-16522271_Intergenic_Stau2	1.37357	-3.80221	2.3007	-1.65263	0.0984064	NA	0	1	2	0	3	0	0	0.21	0.5	0	7.53	0
chr1:16566445-16566576_intron_Stau2	2.28909	-0.963064	1.5611	-0.616914	0.537292	NA	13	7	8	0	3	0	2.65	1.54	1.43	0	8.11	0
chr1:16579917-16580041_intron_Ube2w	2.6465	-1.46362	1.50009	-0.975683	0.329222	0.503481	7	10	8	0	4	0	1.43	2.21	1.43	0	10.82	0
chr1:16601034-16615201_intron_Ube2w	295.249	0.92867	0.324221	2.86431	0.00417919	0.0315252	1993	1724	2216	38	115	12	406.01	380.51	395.39	155.21	311.03	123.35
chr1:16615531-16620365_intron_Ube2w	187.873	0.0710625	0.258696	0.274695	0.783551	0.867281	958	787	1232	41	84	14	195.16	173.7	219.82	167.46	227.19	143.91
chr1:16656338-16657086_promoter-TSS_Eloc	103.042	-0.935614	0.423443	-2.20954	0.0271373	0.106105	281	306	425	20	33	24	57.25	67.54	75.83	81.69	89.25	246.7
chr1:16657198-16657599_promoter-TSS_D030040B21Rik	20.4998	-0.0239554	0.63331	-0.0378257	0.969827	0.983176	83	93	160	8	9	0	16.91	20.53	28.55	32.67	24.34	0
chr1:16659321-16659441_non-coding_D030040B21Rik	3.11794	-2.97248	1.57531	-1.88692	0.0591713	0.172367	3	2	8	0	6	0	0.61	0.44	1.43	0	16.23	0
chr1:16664621-16668474_intron_Tmem70	103.798	0.457286	0.341066	1.34075	0.18	0.341998	561	493	759	30	22	8	114.29	108.81	135.42	122.53	59.5	82.23
chr1:16687045-16691621_intron_Ly96	135.979	0.0495346	0.269475	0.183819	0.854156	0.914691	639	608	777	24	48	18	130.18	134.19	138.63	98.02	129.82	185.03
chr1:16942346-16942518_Intergenic_Jph1	2.08902	-2.96045	1.80336	-1.64163	0.100667	NA	1	2	6	0	4	0	0.2	0.44	1.07	0	10.82	0
chr1:17512849-17512979_Intergenic_Pi15	5.67806	-7.48682	1.67777	-4.46237	8.10577e-06	0.000362222	0	0	1	3	8	0	0	0	0.18	12.25	21.64	0
chr1:17568110-17568230_Intergenic_Pi15	2.01608	-1.4422	1.67113	-0.86301	0.388132	NA	3	8	9	0	3	0	0.61	1.77	1.61	0	8.11	0
chr1:17749916-17750106_intron_Gm16070	3.66546	-3.63443	1.68748	-2.15375	0.0312594	0.124944	1	1	6	0	8	0	0.19	0.21	1.51	0	20.08	0
chr1:18686757-18686877_Intergenic_Tfap2d	1.67504	-2.45284	1.86399	-1.31591	0.188205	NA	1	3	6	0	3	0	0.2	0.66	1.07	0	8.11	0
chr1:19824590-19824710_Intergenic_4930486I03Rik	1.76315	-1.67275	2.18817	-0.764454	0.444597	0.605159	0	5	8	0	3	0	0	1.03	2.02	0	7.53	0
chr1:19885314-19885434_Intergenic_4930486I03Rik	3.24789	-2.50792	2.07055	-1.21123	0.225806	0.39587	3	12	0	0	6	0	0.61	2.65	0	0	16.23	0
chr1:20133763-20136599_intron_4930486I03Rik	43.8393	1.17295	0.542876	2.16063	0.0307243	0.114859	274	216	366	4	6	6	55.82	47.67	65.3	16.34	16.23	61.68
chr1:20565121-20565241_intron_Pkhd1	1.69351	-2.32528	2.29595	-1.01277	0.311169	NA	0	2	9	0	3	0	0	0.44	1.61	0	8.11	0
chr1:20688206-20688540_Intergenic_Mir133b	16.9724	-2.20614	0.558685	-3.94881	7.85423e-05	0.00193098	27	33	34	8	11	2	5.5	7.28	6.07	32.67	29.75	20.56
chr1:20691113-20691612_Intergenic_Mir133b	54.6208	-1.3052	0.586981	-2.22358	0.0261767	0.103901	83	110	267	12	17	14	16.91	24.28	47.64	49.01	45.98	143.91
chr1:20758566-20760736_Intergenic_Il17f	57.832	-0.12778	0.655501	-0.194935	0.845444	0.909119	239	246	300	2	18	13	48.69	54.3	53.53	8.17	48.68	133.63
chr1:20791861-20791994_Intergenic_Il17f	3.56774	-0.4261	1.36472	-0.312224	0.75487	0.848826	23	13	17	0	4	0	4.69	2.87	3.03	0	10.82	0
chr1:20795392-20798309_Intergenic_Il17f	46.8978	1.45617	0.485688	2.99815	0.00271622	0.0235389	349	348	352	3	14	2	71.1	76.81	62.8	12.25	37.86	20.56
chr1:20805425-20805820_intron_Mcm3	9.68232	-0.345188	1.1197	-0.308286	0.757864	0.850868	60	31	52	0	11	0	12.22	6.84	9.28	0	29.75	0
chr1:20807535-20807946_intron_Mcm3	13.9643	-1.71634	0.719961	-2.38394	0.0171284	0.0789305	47	15	39	4	10	2	9.57	3.31	6.96	16.34	27.05	20.56
chr1:20808881-20809147_intron_Mcm3	8.5588	-1.35157	1.18004	-1.14536	0.252059	0.424681	22	28	31	0	13	0	4.48	6.18	5.53	0	35.16	0
chr1:20821914-20822283_Intergenic_Mcm3	19.477	0.0883851	0.82131	0.107615	0.914301	0.951684	87	69	158	0	13	2	17.72	15.23	28.19	0	35.16	20.56
chr1:20822447-20822824_Intergenic_Mcm3	18.4841	-0.434418	0.910597	-0.47707	0.633312	0.762475	39	32	175	1	11	3	7.95	7.06	31.22	4.08	29.75	30.84
chr1:20823282-20823726_Intergenic_Mcm3	7.80962	-2.27624	1.26021	-1.80625	0.0708801	0.192017	11	12	23	0	14	0	2.24	2.65	4.1	0	37.86	0
chr1:20825198-20825590_Intergenic_Mcm3	15.4379	-0.865258	1.05665	-0.81887	0.412861	0.582941	27	20	124	0	11	3	5.5	4.41	22.12	0	29.75	30.84
chr1:20826722-20827259_Intergenic_Mcm3	6.0559	-3.27994	1.34897	-2.43145	0.0150385	0.0726678	6	8	5	0	12	0	1.22	1.77	0.89	0	32.46	0
chr1:20842846-20847286_Intergenic_Mcm3	149.579	0.423779	0.405791	1.04433	0.296333	0.471057	799	762	960	12	52	20	162.77	168.18	171.29	49.01	140.64	205.58
chr1:20896246-20896634_intron_Paqr8	17.6728	-0.887477	0.784782	-1.13086	0.258114	0.431154	59	58	58	0	11	4	12.02	12.8	10.35	0	29.75	41.12
chr1:20907496-20908056_intron_Paqr8	20.6085	-2.6024	0.722479	-3.60204	0.000315727	0.00525688	17	34	37	2	21	4	3.46	7.5	6.6	8.17	56.8	41.12
chr1:20910437-20915275_intron_Paqr8	159.17	0.132357	0.405167	0.326673	0.743915	0.841153	779	679	1077	16	83	16	158.7	149.86	192.16	65.35	224.48	164.47
chr1:20923386-20923902_intron_Paqr8	27.1619	-0.097537	0.623773	-0.156366	0.875744	0.928129	143	103	142	1	15	4	29.13	22.73	25.34	4.08	40.57	41.12
chr1:20931123-20934985_intron_Paqr8	62.4636	0.322824	0.38424	0.840164	0.400816	0.571831	334	350	336	8	24	7	68.04	77.25	59.95	32.67	64.91	71.95
chr1:20992662-21000087_Intergenic_Efhc1	196.785	0.841074	0.260087	3.23383	0.00122144	0.0135837	1403	1202	1195	34	57	12	285.82	265.3	213.22	138.87	154.16	123.35
chr1:21004640-21017008_intron_Efhc1	506.394	0.622959	0.169168	3.68249	0.000230971	0.00420005	3194	2725	3257	94	144	42	650.68	601.44	581.12	383.93	389.46	431.73
chr1:21031382-21044956_intron_Tram2	296.065	1.08976	0.301547	3.61392	0.000301606	0.00508219	2190	2053	1791	34	94	16	446.14	453.12	319.56	138.87	254.23	164.47
chr1:21049817-21049958_intron_Tram2	4.06931	-1.65744	1.2849	-1.28994	0.197071	0.362847	18	11	4	1	5	0	3.67	2.43	0.71	4.08	13.52	0
chr1:21052902-21053240_intron_Tram2	25.8509	0.869159	0.588048	1.47804	0.139397	0.291482	207	160	169	5	10	0	42.17	35.31	30.15	20.42	27.05	0
chr1:21060748-21060868_intron_Tram2	2.29208	-0.952386	1.57355	-0.605248	0.545014	NA	10	5	14	0	3	0	2.04	1.1	2.5	0	8.11	0
chr1:21076294-21076640_intron_Tram2	20.9892	-0.0920664	0.541297	-0.170085	0.864944	0.921776	102	97	111	4	10	2	20.78	21.41	19.8	16.34	27.05	20.56
chr1:21078489-21079101_intron_Tram2	31.4649	0.136907	0.484786	0.282406	0.777632	0.863337	150	176	201	8	15	1	30.56	38.85	35.86	32.67	40.57	10.28
chr1:21089819-21089959_Intergenic_Tram2	14.9273	-0.958597	0.653492	-1.46688	0.142407	0.295675	47	53	55	2	11	2	9.57	11.7	9.81	8.17	29.75	20.56
chr1:21146672-21147138_Intergenic_Tram2	27.4223	-0.571224	0.51481	-1.10958	0.267179	0.440489	123	108	91	5	14	4	25.06	23.84	16.24	20.42	37.86	41.12
chr1:21148553-21149065_Intergenic_Tram2	15.1119	-3.02003	0.741712	-4.0717	4.66707e-05	0.00135017	22	20	9	4	16	2	4.48	4.41	1.61	16.34	43.27	20.56
chr1:21353597-21353719_Intergenic_Khdc1a	1.86062	-3.45607	2.09516	-1.64955	0.0990353	0.248102	0	3	2	0	4	0	0	0.62	0.5	0	10.04	0
chr1:21484185-21487790_intron_Khdc1b	87.4464	1.35054	0.634093	2.12988	0.0331819	0.120558	576	496	918	7	39	0	117.34	109.47	163.79	28.59	105.48	0
chr1:21620210-21624246_intron_Khdc1b	93.026	0.514636	0.348443	1.47696	0.139686	0.291776	462	426	737	18	23	10	94.12	94.02	131.5	73.52	62.21	102.79
chr1:21735980-21736355_intron_Kcnq5	13.2876	-1.24717	0.679645	-1.83503	0.0665012	0.184873	44	38	37	2	10	2	8.96	8.39	6.6	8.17	27.05	20.56
chr1:21766001-21766401_intron_Kcnq5	5.36544	-1.32255	1.27134	-1.04028	0.298209	0.472979	13	14	27	0	8	0	2.65	3.09	4.82	0	21.64	0
chr1:21771252-21771384_intron_Kcnq5	3.13188	-0.819828	1.42915	-0.573646	0.566207	0.711425	18	9	13	0	4	0	3.67	1.99	2.32	0	10.82	0
chr1:21780071-21780622_intron_Kcnq5	18.4517	0.260663	1.02469	0.254383	0.7992	0.877288	100	87	141	0	17	0	20.37	19.2	25.16	0	45.98	0
chr1:21781089-21781584_intron_Kcnq5	14.2178	-0.234711	0.796387	-0.29472	0.768208	0.857244	52	52	119	3	11	0	10.59	11.48	21.23	12.25	29.75	0
chr1:21828593-21832871_intron_Kcnq5	75.7911	0.840136	0.343126	2.44848	0.0143461	0.0704786	436	445	616	14	22	4	88.82	98.22	109.91	57.18	59.5	41.12
chr1:21832887-21840433_intron_Kcnq5	267.961	0.997804	0.258362	3.86204	0.000112443	0.00249341	1559	1488	2274	36	60	24	317.6	328.42	405.73	147.04	162.28	246.7
chr1:21848365-21848751_intron_Kcnq5	7.57574	-2.04396	0.987602	-2.06962	0.0384881	0.131593	12	24	14	2	10	0	2.44	5.3	2.5	8.17	27.05	0
chr1:21870875-21871060_intron_Kcnq5	7.48587	-0.414727	0.957352	-0.433203	0.664868	0.785699	30	40	39	1	7	0	6.11	8.83	6.96	4.08	18.93	0
chr1:21880276-21881071_intron_Kcnq5	15.6121	-1.32499	1.17222	-1.13032	0.258341	0.43136	37	42	67	0	24	0	7.54	9.27	11.95	0	64.91	0
chr1:21891140-21891265_intron_Kcnq5	2.9741	-1.96531	1.50858	-1.30275	0.192661	0.357195	6	10	5	0	5	0	1.22	2.21	0.89	0	13.52	0
chr1:23201956-23202933_Intergenic_Mir30a	58.4606	-0.340251	0.417035	-0.815882	0.414568	0.584678	246	244	277	7	32	8	50.11	53.85	49.42	28.59	86.55	82.23
chr1:23214176-23215135_Intergenic_Mir30a	44.4939	-0.760536	0.608568	-1.24971	0.211404	0.379266	133	126	272	6	40	3	27.09	27.81	48.53	24.51	108.18	30.84
chr1:23255478-23259500_Intergenic_Mir30a	123.877	0.435877	0.356885	1.22134	0.221959	0.391229	673	528	935	14	45	14	137.1	116.54	166.83	57.18	121.71	143.91
chr1:23263338-23276757_Intergenic_Mir30a	396.945	0.369532	0.185243	1.99484	0.0460599	0.147393	2153	2237	2325	86	131	32	438.61	493.74	414.83	351.25	354.3	328.93
chr1:23382169-23385036_promoter-TSS_Ogfrl1	59.3724	0.383171	0.599154	0.639521	0.522484	0.676526	338	235	370	6	8	12	68.86	51.87	66.02	24.51	21.64	123.35
chr1:23650017-23650322_Intergenic_Gm28822	9.79903	-2.56568	1.11597	-2.29905	0.0215018	0.0915228	8	6	31	0	11	2	1.63	1.32	5.53	0	29.75	20.56
chr1:23891604-23895614_intron_Smap1	65.5243	0.416201	0.362477	1.14821	0.25088	0.42339	392	351	356	10	22	7	79.86	77.47	63.52	40.84	59.5	71.95
chr1:23895973-23900080_intron_Smap1	63.5865	1.20363	0.395234	3.04537	0.00232397	0.0211038	398	395	500	6	14	6	81.08	87.18	89.21	24.51	37.86	61.68
chr1:23911334-23914473_intron_Smap1	54.5327	0.688099	0.60787	1.13198	0.257641	0.430583	406	375	169	4	16	7	82.71	82.77	30.15	16.34	43.27	71.95
chr1:23917650-23918078_intron_Smap1	14.7002	-0.338025	0.787524	-0.429225	0.66776	0.787471	88	61	56	1	12	1	17.93	13.46	9.99	4.08	32.46	10.28
chr1:23918781-23923336_intron_Smap1	114.85	0.91003	0.329174	2.76458	0.00569959	0.0386777	712	669	934	14	41	6	145.05	147.66	166.65	57.18	110.89	61.68
chr1:24004079-24006786_intron_Sdhaf4	68.8534	0.626147	0.419938	1.49105	0.135949	0.286925	409	306	523	6	23	8	83.32	67.54	93.32	24.51	62.21	82.23
chr1:24033612-24033795_intron_Sdhaf4	7.38066	-1.52343	1.01849	-1.49578	0.134711	0.285522	24	14	29	1	10	0	4.89	3.09	5.17	4.08	27.05	0
chr1:24037462-24041702_intron_Sdhaf4	46.2656	1.11836	0.678485	1.64831	0.0992887	0.236727	382	275	347	3	24	0	77.82	60.7	61.91	12.25	64.91	0
chr1:24043861-24052458_intron_Sdhaf4	113.002	0.921372	0.361965	2.54547	0.0109129	0.0590729	889	699	592	22	24	8	181.11	154.28	105.63	89.86	64.91	82.23
chr1:24069009-24075346_intron_Fam135a	85.9266	0.169731	0.364611	0.465513	0.641564	0.767913	536	393	417	26	21	8	109.19	86.74	74.4	106.19	56.8	82.23
chr1:24089693-24111293_promoter-TSS_Fam135a	680.391	1.09592	0.27478	3.98836	6.65326e-05	0.00172515	4690	4343	4821	64	197	50	955.44	958.56	860.18	261.4	532.81	513.96
chr1:24119048-24122797_Intergenic_Fam135a	67.0001	1.20841	0.383748	3.14897	0.00163849	0.0166765	451	382	532	9	12	6	91.88	84.31	94.92	36.76	32.46	61.68
chr1:24676959-24684003_intron_Lmbrd1	227.511	-0.113987	0.265912	-0.428666	0.668166	0.787761	1134	926	1130	56	63	32	231.02	204.38	201.62	228.72	170.39	328.93
chr1:24684036-24684490_intron_Lmbrd1	18.5713	-1.70544	0.593268	-2.87466	0.00404459	0.0309303	46	48	36	4	14	3	9.37	10.59	6.42	16.34	37.86	30.84
chr1:24729169-24729399_intron_Lmbrd1	5.30105	-1.93039	1.44239	-1.33833	0.18079	0.342809	15	3	21	0	9	0	3.06	0.66	3.75	0	24.34	0
chr1:24748168-24748361_intron_Lmbrd1	6.07811	-1.26346	1.29964	-0.972159	0.330971	0.505132	20	9	34	0	9	0	4.07	1.99	6.07	0	24.34	0
chr1:24749452-24753571_intron_Lmbrd1	58.4692	1.28103	0.57572	2.2251	0.0260747	0.1037	538	345	424	6	24	0	109.6	76.15	75.65	24.51	64.91	0
chr1:25022286-25022406_Intergenic_Gm20172	3.4474	-2.11481	1.6897	-1.25159	0.21072	0.378497	8	12	1	0	6	0	1.63	2.65	0.18	0	16.23	0
chr1:25347190-25347310_intron_Gm20172	3.22546	-2.6648	1.47965	-1.80097	0.071708	0.193423	4	4	8	0	6	0	0.81	0.88	1.43	0	16.23	0
chr1:25658734-25658866_intron_Adgrb3	1.62966	-2.68244	1.91371	-1.40169	0.161007	NA	1	5	2	0	3	0	0.2	1.1	0.36	0	8.11	0
chr1:25865604-25865735_Intergenic_Adgrb3	3.05286	-3.14875	1.98247	-1.58829	0.11222	0.255773	0	3	8	0	6	0	0	0.66	1.43	0	16.23	0
chr1:26281319-26285128_Intergenic_4931408C20Rik	56.1791	1.47669	0.477267	3.09405	0.00197443	0.01888	446	440	410	8	16	0	90.86	97.11	73.15	32.67	43.27	0
chr1:26554373-26554493_Intergenic_4931408C20Rik	3.57623	-1.92095	1.50823	-1.27365	0.202789	0.369443	7	14	4	0	6	0	1.43	3.09	0.71	0	16.23	0
chr1:26735209-26735343_Intergenic_4931408C20Rik	1.74861	-2.16296	1.84466	-1.17255	0.240976	NA	1	5	6	0	3	0	0.2	1.1	1.07	0	8.11	0
chr1:27607580-27611167_Intergenic_Gm5524	91.7405	0.371196	0.300424	1.23558	0.216616	0.384997	466	481	576	16	29	10	94.93	106.16	102.77	65.35	78.43	102.79
chr1:27773477-27773608_Intergenic_Gm5524	3.49359	-3.4943	1.50093	-2.32809	0.0199075	0.0872137	3	4	3	0	7	0	0.61	0.88	0.54	0	18.93	0
chr1:27900439-27900622_non-coding_Gm5524	4.43184	-2.93794	1.29826	-2.26298	0.023637	0.0974514	11	2	5	1	7	0	2.24	0.44	0.89	4.08	18.93	0
chr1:27994345-27999148_Intergenic_Gm5524	79.8285	2.00751	0.389469	5.15446	2.54356e-07	2.38188e-05	629	587	675	8	10	4	128.14	129.56	120.44	32.67	27.05	41.12
chr1:28045546-28045905_Intergenic_Gm5524	13.4164	-0.535801	0.834428	-0.642118	0.520797	0.675258	47	62	54	0	10	2	9.57	13.68	9.63	0	27.05	20.56
chr1:28091882-28096157_Intergenic_Gm5524	70.8874	1.31094	0.404379	3.24186	0.00118752	0.0133223	535	502	481	6	20	4	108.99	110.8	85.82	24.51	54.09	41.12
chr1:28099973-28103558_Intergenic_Gm5524	78.9688	0.980892	0.351682	2.78914	0.00528479	0.0368494	529	456	634	10	26	4	107.77	100.65	113.12	40.84	70.32	41.12
chr1:28193889-28194009_Intergenic_Gm5524	2.5693	-2.19964	1.5071	-1.45952	0.144422	0.298233	11	2	3	1	3	0	2.24	0.44	0.54	4.08	8.11	0
chr1:28210161-28212620_Intergenic_Gm5524	47.0884	0.76614	0.511763	1.49706	0.134378	0.285135	323	283	348	8	22	0	65.8	62.46	62.09	32.67	59.5	0
chr1:28358288-28358641_Intergenic_Gm597	7.5992	-4.45678	1.21867	-3.65708	0.000255106	0.00447028	7	3	1	2	13	0	1.43	0.66	0.18	8.17	35.16	0
chr1:28376189-28381116_Intergenic_Gm597	98.382	1.52486	0.33937	4.49321	7.01577e-06	0.000325381	694	706	858	16	20	2	141.38	155.82	153.09	65.35	54.09	20.56
chr1:28381383-28384038_Intergenic_Gm597	28.1016	2.27593	0.775845	2.93348	0.00335184	0.0272334	234	131	371	5	2	0	47.67	28.91	66.19	20.42	5.41	0
chr1:28432557-28437049_Intergenic_Gm597	67.3151	1.45037	0.486567	2.98083	0.00287472	0.0245579	449	437	655	4	23	2	91.47	96.45	116.87	16.34	62.21	20.56
chr1:28561556-28569213_Intergenic_Gm597	264.682	0.865901	0.296867	2.9168	0.00353644	0.0282109	1637	1593	1967	30	98	16	333.49	351.6	350.96	122.53	265.05	164.47
chr1:28573325-28573867_Intergenic_Gm597	14.3579	-1.41877	0.750889	-1.88945	0.0588316	0.171752	37	40	57	4	16	0	7.54	8.83	10.17	16.34	43.27	0
chr1:28578510-28578826_Intergenic_Gm597	10.455	-0.786803	0.775175	-1.015	0.310106	0.484864	41	45	44	3	9	0	8.35	9.93	7.85	12.25	24.34	0
chr1:28596174-28600734_Intergenic_Gm597	74.8464	1.33065	0.549884	2.41988	0.0155255	0.0740995	506	412	768	4	30	2	103.08	90.93	137.03	16.34	81.14	20.56
chr1:28609068-28614646_Intergenic_Gm597	78.8074	2.60382	0.450701	5.77727	7.59229e-09	1.40405e-06	670	575	738	5	6	4	136.49	126.91	131.68	20.42	16.23	41.12
chr1:28662641-28664365_Intergenic_Gm597	20.555	2.12027	0.834642	2.54033	0.0110747	0.059663	236	166	110	2	4	0	48.08	36.64	19.63	8.17	10.82	0
chr1:28731430-28735925_Intergenic_Gm597	114.231	1.49325	0.415931	3.59014	0.000330502	0.00541613	690	693	1119	6	24	10	140.57	152.95	199.66	24.51	64.91	102.79
chr1:28789816-28791719_Intergenic_Gm597	32.2312	1.94961	0.842938	2.31287	0.0207298	0.089647	236	192	395	0	12	0	48.08	42.38	70.48	0	32.46	0
chr1:28820481-28820601_Intergenic_Gm597	3.66829	-3.81197	1.5921	-2.39431	0.0166518	0.0775124	4	4	0	1	6	0	0.81	0.88	0	4.08	16.23	0
chr1:28842172-28842688_Intergenic_Gm597	21.9794	-0.560786	0.668629	-0.83871	0.401632	0.572463	92	67	141	6	18	0	18.74	14.79	25.16	24.51	48.68	0
chr1:29035353-29035652_Intergenic_Gm597	10.4169	-0.165027	0.932194	-0.177031	0.859484	0.918235	64	31	60	0	8	1	13.04	6.84	10.71	0	21.64	10.28
chr1:29093505-29102724_Intergenic_Gm597	148.881	2.07683	0.373472	5.56087	2.68429e-08	3.96627e-06	1238	1266	1108	22	16	3	252.2	279.42	197.69	89.86	43.27	30.84
chr1:29115719-29115839_Intergenic_Mir6342	1.94521	-1.57578	1.86917	-0.843037	0.399208	NA	12	1	5	0	3	0	2.44	0.22	0.89	0	8.11	0
chr1:29137267-29137395_Intergenic_Mir6342	2.55056	-1.5855	1.71584	-0.924034	0.355469	0.528458	3	3	18	0	4	0	0.61	0.66	3.21	0	10.82	0
chr1:29146622-29149929_Intergenic_Mir6342	56.767	1.31137	0.492094	2.66487	0.00770185	0.047259	327	320	520	8	6	6	66.62	70.63	92.78	32.67	16.23	61.68
chr1:29178372-29186717_Intergenic_Mir6342	166.846	1.16545	0.264079	4.41328	1.01817e-05	0.000425983	1118	1042	1290	18	43	12	227.76	229.98	230.17	73.52	116.3	123.35
chr1:29207435-29207578_Intergenic_Mir6342	2.94794	-3.68327	1.99866	-1.84287	0.0653482	0.18307	5	2	0	0	6	0	1.02	0.44	0	0	16.23	0
chr1:29258618-29265156_Intergenic_Mir6342	264.325	0.681399	0.303431	2.24565	0.0247265	0.100173	1410	1269	2171	38	62	30	287.24	280.09	387.36	155.21	167.69	308.38
chr1:29271672-29272528_Intergenic_Mir6342	63.9026	0.627098	0.385196	1.628	0.103525	0.243271	375	322	507	9	25	4	76.39	71.07	90.46	36.76	67.62	41.12
chr1:29273039-29273590_Intergenic_Mir6342	34.607	0.502407	0.488462	1.02855	0.303691	0.478387	196	189	210	3	13	4	39.93	41.71	37.47	12.25	35.16	41.12
chr1:29283489-29286466_Intergenic_Mir6342	46.6105	0.728052	0.62405	1.16666	0.243349	0.415097	323	289	286	2	26	2	65.8	63.79	51.03	8.17	70.32	20.56
chr1:29293713-29293896_Intergenic_Mir6342	3.07394	-3.15905	1.53205	-2.06197	0.0392103	0.133206	5	3	3	0	6	0	1.02	0.66	0.54	0	16.23	0
chr1:29309189-29309312_Intergenic_Mir6342	2.18383	-2.5537	1.75697	-1.45346	0.146095	NA	4	1	7	0	4	0	0.81	0.22	1.25	0	10.82	0
chr1:29312328-29312933_Intergenic_Mir6342	23.8001	-1.55418	0.750104	-2.07195	0.0382697	0.131243	83	47	62	2	28	2	16.91	10.37	11.06	8.17	75.73	20.56
chr1:29461634-29461754_Intergenic_Mir6342	3.8587	-1.50952	1.12967	-1.33625	0.181468	0.343595	13	7	15	2	3	0	2.65	1.54	2.68	8.17	8.11	0
chr1:29596175-29596362_Intergenic_Mir6342	5.34964	-3.4017	1.25202	-2.71697	0.00658832	0.0425765	7	5	2	0	7	1	1.43	1.1	0.36	0	18.93	10.28
chr1:29603474-29603669_Intergenic_Mir6342	5.23225	-2.86823	1.36858	-2.09577	0.0361025	0.126814	10	4	8	0	10	0	2.04	0.88	1.43	0	27.05	0
chr1:29637510-29637637_Intergenic_Mir6342	2.82429	-2.26657	1.61033	-1.40751	0.159275	0.317373	5	2	11	0	5	0	1.02	0.44	1.96	0	13.52	0
chr1:29787150-29787295_Intergenic_Mir6342	3.20917	-1.57133	1.42475	-1.10288	0.270078	0.443135	7	9	13	0	5	0	1.43	1.99	2.32	0	13.52	0
chr1:29818555-29820434_Intergenic_Mir6342	37.9948	0.118121	0.511294	0.231023	0.817297	0.889803	226	187	210	5	23	2	46.04	41.27	37.47	20.42	62.21	20.56
chr1:30016850-30019412_Intergenic_Mir6342	43.5812	1.23984	0.539049	2.30005	0.0214452	0.0914257	372	256	266	2	12	4	75.78	56.5	47.46	8.17	32.46	41.12
chr1:30048825-30049138_Intergenic_Mir6342	10.6581	-2.7924	0.90786	-3.07581	0.00209933	0.0197217	13	21	5	2	10	2	2.65	4.63	0.89	8.17	27.05	20.56
chr1:30088503-30088623_Intergenic_Mir6342	1.86044	-1.79848	1.83183	-0.981794	0.326202	NA	6	1	9	0	3	0	1.22	0.22	1.61	0	8.11	0
chr1:30116669-30116789_Intergenic_Mir6342	1.88143	-1.70971	2.23194	-0.766022	0.443663	NA	8	7	0	0	3	0	1.63	1.54	0	0	8.11	0
chr1:30135827-30138554_Intergenic_Mir6342	64.2974	-0.00645235	0.340757	-0.0189353	0.984893	0.991604	314	263	375	18	19	7	63.97	58.05	66.91	73.52	51.39	71.95
chr1:30142048-30148009_Intergenic_Phf3	195.802	1.54811	0.350827	4.41274	1.0207e-05	0.000426317	1320	1310	1657	12	36	17	268.91	289.13	295.65	49.01	97.37	174.75
chr1:30481158-30481347_Intergenic_Phf3	2.69471	-1.38094	1.49652	-0.922762	0.356131	0.529113	6	9	12	0	4	0	1.22	1.99	2.14	0	10.82	0
chr1:30483484-30483604_Intergenic_Phf3	1.38129	-3.6799	2.7586	-1.33398	0.182212	NA	0	0	3	0	3	0	0	0	0.76	0	7.53	0
chr1:30500850-30504861_Intergenic_Phf3	80.0121	0.891635	0.426043	2.09283	0.0363642	0.127465	556	448	485	6	20	10	113.27	98.88	86.54	24.51	54.09	102.79
chr1:30581131-30585563_Intergenic_Phf3	58.6004	1.70191	0.500954	3.39733	0.000680458	0.00904529	552	443	397	8	14	0	112.45	97.78	70.83	32.67	37.86	0
chr1:30822805-30827627_intron_Phf3	67.9831	0.693823	0.443709	1.56369	0.117891	0.263069	441	354	507	6	31	4	89.84	78.13	90.46	24.51	83.84	41.12
chr1:30827638-30831096_intron_Phf3	49.5597	0.584013	0.491395	1.18848	0.234645	0.405399	326	293	237	4	17	6	66.41	64.67	42.29	16.34	45.98	61.68
chr1:30831408-30835001_intron_Phf3	59.4422	0.389328	0.541476	0.719013	0.472133	0.634402	347	305	412	6	37	2	70.69	67.32	73.51	24.51	100.07	20.56
chr1:30835750-30846067_intron_Phf3	175.523	0.510762	0.262655	1.94461	0.0518214	0.158675	1126	966	1067	34	66	10	229.39	213.21	190.38	138.87	178.5	102.79
chr1:30859887-30863370_intron_Phf3	47.7727	1.21672	0.440343	2.76311	0.00572534	0.0388077	364	324	325	8	11	2	74.15	71.51	57.99	32.67	29.75	20.56
chr1:30865840-30876202_Intergenic_Phf3	394.45	0.173706	0.187413	0.926865	0.353997	0.527141	2086	1827	2294	77	134	44	424.96	403.24	409.3	314.5	362.42	452.28
chr1:30903404-30903652_Intergenic_Phf3	23.7735	-0.727861	0.622825	-1.16864	0.242547	0.414113	59	56	163	7	11	3	12.02	12.36	29.08	28.59	29.75	30.84
chr1:30944060-30952559_intron_Gm13363	326.281	0.270401	0.198722	1.3607	0.173609	0.3345	1781	1748	1881	72	123	24	362.82	385.81	335.61	294.07	332.67	246.7
chr1:31018735-31019180_TTS_Ptp4a1	17.7938	0.931402	0.827499	1.12556	0.260351	0.433191	129	146	96	1	10	0	26.28	32.22	17.13	4.08	27.05	0
chr1:31047822-31047979_intron_Gm29669	5.69345	-3.02753	1.12381	-2.69398	0.00706033	0.0445329	9	9	3	2	8	0	1.83	1.99	0.54	8.17	21.64	0
chr1:31050438-31050931_intron_Gm29669	40.1345	0.0288626	0.437762	0.0659321	0.947432	0.970875	187	150	279	10	14	4	38.1	33.11	49.78	40.84	37.86	41.12
chr1:31092302-31097381_intron_Gm29669	129.131	1.63296	0.398123	4.10164	4.10235e-05	0.00122712	1159	1027	743	14	30	4	236.11	226.67	132.57	57.18	81.14	41.12
chr1:31143173-31143658_intron_Lgsn	10.8158	-1.15989	0.793337	-1.46204	0.143729	0.297287	44	34	36	3	11	0	8.96	7.5	6.42	12.25	29.75	0
chr1:31147781-31151035_intron_Lgsn	49.0431	0.706778	0.530608	1.33202	0.182855	0.345433	376	345	191	12	14	2	76.6	76.15	34.08	49.01	37.86	20.56
chr1:31613208-31613342_Intergenic_Gm4850	3.89769	-3.85499	1.56063	-2.47016	0.0135053	0.0679285	4	1	4	0	8	0	0.81	0.22	0.71	0	21.64	0
chr1:32190037-32190157_intron_Khdrbs2	2.9707	-3.55296	1.94754	-1.82433	0.0681017	0.187588	0	4	4	0	6	0	0	0.88	0.71	0	16.23	0
chr1:32295139-32295259_intron_Khdrbs2	1.55039	-2.4928	1.86776	-1.33465	0.181992	0.356193	1	4	3	0	3	0	0.19	0.82	0.76	0	7.53	0
chr1:33459015-33463540_intron_Prim2	81.8174	2.17985	0.589807	3.69586	0.000219142	0.0040298	610	534	891	0	18	4	124.27	117.86	158.97	0	48.68	41.12
chr1:33501616-33502011_intron_Prim2	16.5157	-1.00516	0.842991	-1.19238	0.233114	0.404061	42	65	45	0	10	4	8.56	14.35	8.03	0	27.05	41.12
chr1:33505707-33505829_intron_Prim2	4.335	-2.57677	1.36086	-1.89349	0.058293	0.170586	6	7	9	0	8	0	1.22	1.54	1.61	0	21.64	0
chr1:33507878-33508360_intron_Prim2	7.58266	-0.829713	1.17251	-0.707639	0.479169	0.640356	34	32	25	0	10	0	6.93	7.06	4.46	0	27.05	0
chr1:33529095-33535710_intron_Prim2	248.119	0.913723	0.246193	3.71141	0.000206104	0.0038527	1470	1462	1887	30	67	22	299.47	322.68	336.68	122.53	181.21	226.14
chr1:33580747-33585271_intron_Prim2	89.9871	1.06004	0.430554	2.46203	0.0138152	0.0688794	481	442	969	20	18	4	97.99	97.56	172.89	81.69	48.68	41.12
chr1:33588506-33591549_intron_Prim2	68.4414	1.33304	0.453989	2.93629	0.00332166	0.0270555	457	328	663	10	9	6	93.1	72.39	118.29	40.84	24.34	61.68
chr1:33647376-33647510_intron_Prim2	3.69592	-2.25177	1.20415	-1.87001	0.061482	0.176459	10	5	8	1	5	0	2.04	1.1	1.43	4.08	13.52	0
chr1:33657930-33658210_intron_Prim2	31.1869	0.754416	0.498003	1.51488	0.129802	0.278937	223	164	210	5	10	2	45.43	36.2	37.47	20.42	27.05	20.56
chr1:33719241-33719367_promoter-TSS_Rab23	2.22984	-1.05079	1.5798	-0.665144	0.505959	NA	6	7	14	0	3	0	1.22	1.54	2.5	0	8.11	0
chr1:33720512-33720897_intron_Rab23	11.7057	0.352656	1.0247	0.344155	0.73073	0.831984	74	53	92	0	10	0	15.08	11.7	16.41	0	27.05	0
chr1:33755120-33761084_promoter-TSS_Bag2	179.781	0.909642	0.310546	2.92917	0.00339874	0.0274551	1151	1098	1268	17	60	14	234.48	242.34	226.24	69.43	162.28	143.91
chr1:33769063-33769281_intron_Bag2	9.24917	-1.49806	0.788353	-1.90023	0.0574023	0.169107	28	27	21	2	8	1	5.7	5.96	3.75	8.17	21.64	10.28
chr1:33869965-33872471_intron_Gm15455	45.3249	0.778181	0.514325	1.51301	0.130276	0.279607	245	248	334	2	14	6	49.91	54.74	59.59	8.17	37.86	61.68
chr1:33883122-33883514_intron_Bend6	35.6656	-0.361908	0.505296	-0.71623	0.47385	0.636001	144	99	245	13	13	3	29.34	21.85	43.71	53.1	35.16	30.84
chr1:33896331-33913290_intron_Bend6	837.922	0.0590143	0.153628	0.384138	0.700876	0.810866	4137	4039	4753	193	339	72	842.79	891.46	848.04	788.28	916.86	740.1
chr1:33925477-33925799_intron_Dst	10.0289	-1.10375	1.02583	-1.07596	0.281944	0.456289	36	16	52	0	11	1	7.33	3.53	9.28	0	29.75	10.28
chr1:33938103-33938433_intron_Dst	8.27973	-1.70329	1.06046	-1.60619	0.108233	0.250564	20	27	13	0	10	1	4.07	5.96	2.32	0	27.05	10.28
chr1:33939464-33939974_intron_Dst	9.85433	-1.40865	0.88009	-1.60057	0.109472	0.252287	37	23	33	2	12	0	7.54	5.08	5.89	8.17	32.46	0
chr1:33941695-33941800_intron_Dst	5.20393	-1.68949	1.1034	-1.53116	0.125729	0.273522	9	14	14	0	5	1	1.83	3.09	2.5	0	13.52	10.28
chr1:33963993-33964402_intron_Dst	14.7967	-0.956913	0.766013	-1.24921	0.211587	0.37945	45	70	44	2	14	1	9.17	15.45	7.85	8.17	37.86	10.28
chr1:33967420-33967806_intron_Dst	20.8721	-2.42865	0.825217	-2.94304	0.00325002	0.0266522	30	32	23	1	8	8	6.11	7.06	4.1	4.08	21.64	82.23
chr1:33971737-33972316_intron_Dst	21.5121	-0.694783	0.553102	-1.25616	0.209059	0.376708	87	84	86	4	15	2	17.72	18.54	15.34	16.34	40.57	20.56
chr1:33979519-33986321_intron_Dst	172.028	1.0215	0.262507	3.89134	9.96916e-05	0.00228119	1147	1060	1257	20	50	12	233.67	233.96	224.28	81.69	135.23	123.35
chr1:33988721-33989297_intron_Dst	37.8861	-1.09538	0.524414	-2.08877	0.0367286	0.12808	79	112	200	16	24	2	16.09	24.72	35.68	65.35	64.91	20.56
chr1:33990451-33990935_intron_Dst	23.1411	-0.773934	0.61217	-1.26425	0.206141	0.373076	66	92	125	11	14	0	13.45	20.31	22.3	44.93	37.86	0
chr1:33995181-33995516_intron_Dst	25.1799	-2.01981	0.681046	-2.96575	0.00301945	0.0252658	27	49	59	3	11	8	5.5	10.81	10.53	12.25	29.75	82.23
chr1:33996119-34000593_intron_Dst	69.4904	0.725245	0.364921	1.9874	0.046878	0.149075	393	351	561	10	21	6	80.06	77.47	100.1	40.84	56.8	61.68
chr1:34003240-34019699_promoter-TSS_Dst	719.397	0.358445	0.245763	1.4585	0.144703	0.298649	3984	3808	4195	108	226	84	811.62	840.48	748.48	441.11	611.24	863.45
chr1:34027020-34032300_intron_Dst	154.558	-0.470249	0.257762	-1.82435	0.0680993	0.187588	614	672	652	36	76	18	125.08	148.32	116.33	147.04	205.55	185.03
chr1:34032566-34038153_intron_Dst	119.624	0.210655	0.350917	0.600298	0.548307	0.69776	735	622	601	20	59	8	149.73	137.28	107.23	81.69	159.57	82.23
chr1:34042377-34042850_intron_Dst	23.2161	-0.154868	0.540663	-0.286441	0.77454	0.861238	117	109	128	5	14	1	23.84	24.06	22.84	20.42	37.86	10.28
chr1:34047701-34057504_intron_Dst	206.015	0.513321	0.224954	2.2819	0.0224954	0.094284	1181	1168	1312	49	59	14	240.59	257.79	234.09	200.13	159.57	143.91
chr1:34057528-34065557_intron_Dst	185.613	-0.471799	0.293836	-1.60565	0.10835	0.25075	762	595	939	35	77	30	155.23	131.32	167.54	142.95	208.25	308.38
chr1:34075036-34075148_intron_Mir6896	7.10321	-0.947378	0.920853	-1.02881	0.303571	0.478284	30	14	31	1	5	1	6.11	3.09	5.53	4.08	13.52	10.28
chr1:34085763-34085900_intron_Mir6896	3.38094	-2.2532	1.68481	-1.33736	0.181105	0.343271	3	14	2	0	6	0	0.61	3.09	0.36	0	16.23	0
chr1:34099858-34107361_intron_Mir6896	154.85	-0.569857	0.34208	-1.66586	0.0957415	0.231683	647	635	538	26	77	24	131.81	140.15	95.99	106.19	208.25	246.7
chr1:34108002-34114059_intron_Mir6896	248.902	0.04472	0.248756	0.179774	0.85733	0.916986	1151	1184	1351	50	75	34	234.48	261.32	241.05	204.22	202.85	349.49
chr1:34137196-34144001_intron_Dst	293.353	-0.00691304	0.224037	-0.0308567	0.975384	0.986319	1562	1314	1432	60	104	36	318.21	290.02	255.5	245.06	281.28	370.05
chr1:34151380-34151494_intron_Dst	4.30306	-1.05183	1.06153	-0.990857	0.321755	0.496322	15	14	19	2	3	0	3.06	3.09	3.39	8.17	8.11	0
chr1:34159912-34160403_promoter-TSS_Dst	7.97958	-0.965002	1.21362	-0.795144	0.42653	0.594477	45	22	23	0	11	0	9.17	4.86	4.1	0	29.75	0
chr1:34185658-34185837_intron_Dst	15.3319	-0.64633	0.609212	-1.06093	0.288723	0.46333	64	58	70	4	10	1	13.04	12.8	12.49	16.34	27.05	10.28
chr1:34190249-34190991_exon_Dst	33.3792	0.459079	0.675827	0.679285	0.496958	0.655712	207	212	187	2	22	1	42.17	46.79	33.37	8.17	59.5	10.28
chr1:34223361-34227531_intron_Dst	79.6953	-0.19088	0.3135	-0.608868	0.542612	0.693242	337	328	459	16	36	9	68.65	72.39	81.9	65.35	97.37	92.51
chr1:34231553-34242514_intron_Dst	443.983	0.529561	0.215245	2.46027	0.0138833	0.0690935	2749	2563	2508	104	117	34	560.02	565.69	447.48	424.77	316.44	349.49
chr1:34260430-34260859_intron_Dst	13.5786	0.487875	1.01127	0.482437	0.629495	0.75987	98	59	105	0	11	0	19.96	13.02	18.73	0	29.75	0
chr1:34261170-34261290_intron_Dst	4.21648	0.605124	1.33054	0.454794	0.649257	0.773972	41	19	26	0	3	0	8.35	4.19	4.64	0	8.11	0
chr1:34281698-34288837_intron_Dst	130.726	1.07267	0.283923	3.77804	0.000158066	0.00315753	881	791	926	20	26	11	179.48	174.58	165.22	81.69	70.32	113.07
chr1:34297559-34302774_intron_Mir5103	95.7665	1.43629	0.382735	3.7527	0.000174944	0.0034135	679	660	845	10	29	2	138.33	145.67	150.77	40.84	78.43	20.56
chr1:34314299-34314427_Intergenic_Mir5103	1.73145	-2.18281	2.32223	-0.939965	0.347236	NA	9	2	0	0	3	0	1.83	0.44	0	0	8.11	0
chr1:34433605-34434603_promoter-TSS_Mir5103	54.7299	-1.27364	0.366305	-3.47699	0.00050708	0.00737398	160	119	222	20	32	6	32.6	26.26	39.61	81.69	86.55	61.68
chr1:34700882-34701008_Intergenic_AA619741	2.08886	-2.93714	2.14546	-1.36901	0.170997	NA	3	5	0	0	4	0	0.61	1.1	0	0	10.82	0
chr1:34741110-34741247_Intergenic_Arhgef4	2.46184	-3.73093	1.73693	-2.14801	0.0317131	0.117265	2	3	1	0	5	0	0.41	0.66	0.18	0	13.52	0
chr1:34798952-34799072_Intergenic_Arhgef4	2.28276	-2.25846	1.62725	-1.3879	0.165168	NA	5	6	3	0	4	0	1.02	1.32	0.54	0	10.82	0
chr1:34819668-34833450_intron_Fam168b	502.3	-0.0296568	0.181019	-0.163833	0.869863	0.924308	2529	2300	2749	134	208	38	515.21	507.64	490.48	547.3	562.56	390.61
chr1:34843207-34843888_promoter-TSS_Fam168b	60.882	-0.827518	0.361823	-2.28708	0.0221909	0.0933223	181	189	286	23	22	8	36.87	41.71	51.03	93.94	59.5	82.23
chr1:34850320-34851420_intron_Plekhb2	147.783	-0.975915	0.560655	-1.74067	0.0817414	0.209692	443	446	569	12	58	38	90.25	98.44	101.52	49.01	156.87	390.61
chr1:34851795-34853359_intron_Plekhb2	176.58	-0.392326	0.237268	-1.65351	0.0982265	0.235166	741	658	866	37	78	24	150.96	145.23	154.51	151.12	210.96	246.7
chr1:35607342-35607462_Intergenic_Hs6st1	1.68347	-2.43867	1.73847	-1.40277	0.160686	NA	3	3	4	0	3	0	0.61	0.66	0.71	0	8.11	0
chr1:35696509-35696652_Intergenic_Hs6st1	1.77653	-4.24998	2.53793	-1.67458	0.0940163	0.24043	0	3	0	0	4	0	0	0.62	0	0	10.04	0
chr1:35928744-35931927_Intergenic_Hs6st1	74.2638	0.43978	0.715177	0.614924	0.538605	0.690101	439	336	463	1	19	14	89.43	74.16	82.61	4.08	51.39	143.91
chr1:35935755-35935897_Intergenic_Hs6st1	3.02676	-0.138458	1.46408	-0.0945699	0.924656	0.957885	12	11	29	0	3	0	2.44	2.43	5.17	0	8.11	0
chr1:35985887-35986352_Intergenic_Hs6st1	21.2398	-0.663669	0.643178	-1.03186	0.302138	0.476843	113	54	92	3	16	2	23.02	11.92	16.41	12.25	43.27	20.56
chr1:36074357-36074852_intron_Hs6st1	30.3795	0.22486	0.520614	0.431912	0.665805	0.786224	143	173	195	4	16	2	29.13	38.18	34.79	16.34	43.27	20.56
chr1:36097685-36097968_intron_Hs6st1	11.7587	-0.100141	0.79757	-0.125558	0.900082	0.942622	64	47	82	2	9	0	13.04	10.37	14.63	8.17	24.34	0
chr1:36104359-36108696_TTS_Mir6897	75.5987	0.108817	0.409623	0.265653	0.790507	0.872165	345	364	478	8	38	8	70.28	80.34	85.29	32.67	102.78	82.23
chr1:36113971-36120744_Intergenic_Mir6897	173.825	0.52417	0.263014	1.99294	0.0462683	0.147829	968	965	1096	24	57	18	197.2	212.99	195.55	98.02	154.16	185.03
chr1:36124549-36134776_Intergenic_Mir6897	238.697	0.949569	0.214596	4.42491	9.64822e-06	0.000413551	1453	1488	1788	39	61	16	296	328.42	319.02	159.29	164.98	164.47
chr1:36160677-36161052_intron_Mir6897	21.1475	1.10938	0.659849	1.68126	0.0927117	0.226929	128	169	166	3	8	0	26.08	37.3	29.62	12.25	21.64	0
chr1:36161395-36161649_intron_Mir6897	7.86159	-0.580382	0.987638	-0.587647	0.556769	0.704117	25	45	36	1	8	0	5.09	9.93	6.42	4.08	21.64	0
chr1:36173689-36173858_intron_Mir6897	27.2325	-0.559857	0.472096	-1.1859	0.235663	0.406561	98	94	142	9	11	3	19.96	20.75	25.34	36.76	29.75	30.84
chr1:36174454-36174929_intron_Mir6897	21.9932	-0.178518	0.684405	-0.260837	0.794218	0.873931	93	96	134	1	16	2	18.95	21.19	23.91	4.08	43.27	20.56
chr1:36185395-36185518_intron_Mir6897	5.85022	-0.542548	1.08279	-0.501066	0.616324	0.749595	19	16	37	0	4	1	3.87	3.53	6.6	0	10.82	10.28
chr1:36187903-36188023_intron_Mir6897	2.42803	-0.751209	1.61454	-0.465277	0.641733	0.76794	4	11	18	0	3	0	0.81	2.43	3.21	0	8.11	0
chr1:36197481-36202786_intron_Uggt1	106.523	0.0405159	0.349416	0.115953	0.90769	0.947552	541	568	540	18	56	8	110.21	125.37	96.35	73.52	151.46	82.23
chr1:36228679-36238443_intron_Uggt1	332.894	0.802314	0.184804	4.34144	1.41553e-05	0.00055202	2121	1927	2299	60	88	24	432.09	425.31	410.19	245.06	238.01	246.7
chr1:36238492-36246071_intron_Uggt1	260.107	0.156989	0.26966	0.582174	0.56045	0.706879	1272	1198	1549	44	78	36	259.13	264.41	276.38	179.71	210.96	370.05
chr1:36261967-36262372_Intergenic_Neurl3	12.8954	-0.443486	0.91406	-0.485183	0.627547	0.758016	43	55	77	0	12	1	8.76	12.14	13.74	0	32.46	10.28
chr1:36308825-36309408_intron_Arid5a	51.1489	-0.823358	0.434036	-1.89698	0.0578305	0.169593	211	128	190	9	23	10	42.98	28.25	33.9	36.76	62.21	102.79
chr1:36323395-36323811_non-coding_Arid5a	15.2168	-1.68382	0.785509	-2.1436	0.0320651	0.118092	55	33	15	3	10	3	11.2	7.28	2.68	12.25	27.05	30.84
chr1:36326225-36327105_Intergenic_Arid5a	42.7574	-1.52318	0.553364	-2.75257	0.00591291	0.0396857	95	85	174	8	42	4	19.35	18.76	31.05	32.67	113.59	41.12
chr1:36330242-36336196_Intergenic_Mir6898	101.509	0.0267617	0.32837	0.0814988	0.935045	0.964197	511	509	451	20	32	14	104.1	112.34	80.47	81.69	86.55	143.91
chr1:36362586-36362729_intron_Kansl3	3.05077	-0.10696	1.51887	-0.0704209	0.943859	0.969003	19	6	28	0	3	0	3.87	1.32	5	0	8.11	0
chr1:36365443-36369542_intron_Kansl3	143.124	0.179297	0.269061	0.666383	0.505166	0.662294	788	653	776	26	46	18	160.53	144.13	138.46	106.19	124.41	185.03
chr1:36468449-36480850_intron_Cnnm4	332.883	0.765189	0.326834	2.34122	0.019221	0.0853174	2359	2156	1656	38	108	29	480.57	475.86	295.47	155.21	292.1	298.1
chr1:36487139-36487259_intron_Cnnm4	5.54329	-0.290841	1.20353	-0.241656	0.809047	0.883864	29	31	24	0	6	0	5.91	6.84	4.28	0	16.23	0
chr1:36489461-36494966_intron_Cnnm3	137.361	1.15943	0.396056	2.92744	0.00341767	0.0275392	1067	1008	712	12	39	10	217.37	222.48	127.04	49.01	105.48	102.79
chr1:36511392-36511902_promoter-TSS_Cnnm3	18.6599	-0.46496	0.683148	-0.680614	0.496116	0.655089	89	75	99	4	16	0	18.13	16.55	17.66	16.34	43.27	0
chr1:36518027-36518167_intron_Cnnm3	5.69807	-0.422369	1.08256	-0.390158	0.69642	0.808015	34	30	17	1	5	0	6.93	6.62	3.03	4.08	13.52	0
chr1:36533127-36537229_intron_Ankrd23	103.92	1.27742	0.327359	3.90219	9.53261e-05	0.00222105	752	667	851	12	30	4	153.2	147.22	151.84	49.01	81.14	41.12
chr1:36545918-36546804_intron_Ankrd39	35.2425	-0.294418	0.784111	-0.37548	0.707303	0.815878	129	185	145	0	21	6	26.28	40.83	25.87	0	56.8	61.68
chr1:36561979-36562634_TTS_Sema4c	48.688	-0.679642	0.466579	-1.45665	0.145213	0.299387	172	210	146	8	22	9	35.04	46.35	26.05	32.67	59.5	92.51
chr1:36562736-36564260_intron_Sema4c	164.085	-0.113585	0.358152	-0.317143	0.751135	0.846448	804	658	857	20	68	25	163.79	145.23	152.91	81.69	183.91	256.98
chr1:36565645-36574694_intron_Sema4c	638.491	0.171876	0.149359	1.15076	0.24983	0.422173	3186	3029	3968	146	219	60	649.05	668.54	707.98	596.32	592.31	616.75
chr1:36574958-36581878_intron_Fam178b	199.914	0.409149	0.224513	1.82239	0.0683962	0.188096	1117	973	1320	46	55	18	227.55	214.75	235.52	187.88	148.75	185.03
chr1:36588614-36589095_intron_Fam178b	24.1375	0.503668	0.57043	0.882961	0.377257	0.550323	145	124	165	2	11	2	29.54	27.37	29.44	8.17	29.75	20.56
chr1:36589890-36590654_intron_Fam178b	20.5384	-0.728128	0.649028	-1.12188	0.261915	0.435007	91	72	79	2	17	2	18.54	15.89	14.1	8.17	45.98	20.56
chr1:36602795-36606360_intron_Fam178b	131.906	-0.0199837	0.261142	-0.0765243	0.939002	0.966447	567	608	753	31	43	16	115.51	134.19	134.35	126.61	116.3	164.47
chr1:36611085-36615839_intron_Fam178b	168.152	0.433987	0.242031	1.7931	0.0729563	0.195738	951	813	1183	40	51	12	193.74	179.44	211.07	163.37	137.93	123.35
chr1:36646322-36646721_intron_Fam178b	16.0965	-0.143967	0.787139	-0.1829	0.854877	0.915097	75	62	97	0	11	2	15.28	13.68	17.31	0	29.75	20.56
chr1:36672736-36673254_intron_Fam178b	19.426	-0.844897	0.973113	-0.868241	0.385262	0.557548	53	78	90	0	23	1	10.8	17.22	16.06	0	62.21	10.28
chr1:36690898-36694364_intron_Cox5b	79.4268	0.111956	0.32844	0.340872	0.7332	0.833779	471	327	431	20	25	8	95.95	72.17	76.9	81.69	67.62	82.23
chr1:36710226-36710367_promoter-TSS_Actr1b	11.0885	-0.698432	0.729224	-0.957774	0.338177	0.511516	48	39	57	4	8	0	9.78	8.61	10.17	16.34	21.64	0
chr1:36804027-36804469_intron_Zap70	23.7235	0.817309	0.969167	0.84331	0.399055	0.569962	129	151	206	0	17	0	26.28	33.33	36.76	0	45.98	0
chr1:36838937-36846538_intron_Zap70	114.374	0.0999019	0.331259	0.301582	0.76297	0.853992	632	487	585	18	36	17	128.75	107.49	104.38	73.52	97.37	174.75
chr1:36857040-36857383_intron_Zap70	6.24226	-1.3912	1.20376	-1.15571	0.247802	0.419987	22	28	6	1	8	0	4.48	6.18	1.07	4.08	21.64	0
chr1:36868544-36868703_intron_Tmem131	3.97641	-0.723535	1.40105	-0.516422	0.605559	0.740899	8	16	29	0	5	0	1.63	3.53	5.17	0	13.52	0
chr1:36882253-36889140_intron_Tmem131	165.763	0.845866	0.343969	2.45914	0.0139272	0.069245	996	995	1200	14	58	14	202.9	219.61	214.11	57.18	156.87	143.91
chr1:36901831-36906589_intron_Tmem131	120.099	0.282755	0.316414	0.893626	0.371522	0.544819	641	546	737	16	40	16	130.58	120.51	131.5	65.35	108.18	164.47
chr1:36907255-36911162_intron_Tmem131	63.925	1.07788	0.467457	2.30584	0.0211198	0.0906315	362	353	535	4	14	8	73.75	77.91	95.46	16.34	37.86	82.23
chr1:36911831-36911969_intron_Tmem131	4.71438	-0.758278	1.29803	-0.584178	0.559101	0.705722	21	11	30	0	6	0	4.28	2.43	5.35	0	16.23	0
chr1:36913717-36913837_intron_Tmem131	5.00858	-2.3873	1.06007	-2.25202	0.0243208	0.0991446	6	12	10	2	6	0	1.22	2.65	1.78	8.17	16.23	0
chr1:36919974-36920459_intron_Tmem131	31.5772	0.682092	0.56244	1.21274	0.22523	0.395171	216	164	224	2	15	2	44	36.2	39.97	8.17	40.57	20.56
chr1:36923673-36923865_intron_Tmem131	13.0449	0.097285	0.739701	0.131519	0.895365	0.939805	64	71	76	1	8	1	13.04	15.67	13.56	4.08	21.64	10.28
chr1:36936605-36936844_intron_Tmem131	12.0019	-0.679924	0.763187	-0.890901	0.372982	0.546174	37	36	77	2	9	1	7.54	7.95	13.74	8.17	24.34	10.28
chr1:36968406-36972274_Intergenic_Tmem131	78.8587	1.03677	0.397855	2.60589	0.00916365	0.0527916	468	408	786	14	22	3	95.34	90.05	140.24	57.18	59.5	30.84
chr1:36986539-36993098_Intergenic_Tmem131	176.184	0.934106	0.341412	2.73601	0.00621893	0.0410555	1295	1118	931	24	36	18	263.82	246.76	166.11	98.02	97.37	185.03
chr1:37000876-37001132_Intergenic_Tmem131	9.41429	-1.46973	0.832084	-1.76633	0.0773408	0.20283	21	31	34	3	10	0	4.28	6.84	6.07	12.25	27.05	0
chr1:37028958-37029297_Intergenic_Tmem131	26.8357	-1.15663	0.475324	-2.43335	0.01496	0.0724566	71	91	83	8	14	4	14.46	20.08	14.81	32.67	37.86	41.12
chr1:37101454-37101921_Intergenic_Cnga3	7.8088	-1.81266	1.21498	-1.49193	0.135718	0.286623	16	18	25	0	13	0	3.26	3.97	4.46	0	35.16	0
chr1:37111919-37112057_Intergenic_Cnga3	3.10642	-2.93496	2.16747	-1.35409	0.175706	0.337016	1	10	0	0	6	0	0.2	2.21	0	0	16.23	0
chr1:37307584-37308134_intron_Inpp4a	28.1794	-0.14008	0.556124	-0.251886	0.801129	0.878773	153	156	100	6	15	2	31.17	34.43	17.84	24.51	40.57	20.56
chr1:37317470-37317814_intron_Inpp4a	14.4171	-1.24623	0.763928	-1.63134	0.102818	0.242092	56	54	23	4	12	1	11.41	11.92	4.1	16.34	32.46	10.28
chr1:37319656-37326989_intron_Inpp4a	198.391	0.699164	0.269244	2.59677	0.00941061	0.0536779	1369	1177	1088	36	54	16	278.89	259.78	194.12	147.04	146.05	164.47
chr1:37348293-37352562_intron_Inpp4a	80.3516	1.09699	0.388331	2.82489	0.00472966	0.0342202	560	424	594	8	16	9	114.08	93.58	105.98	32.67	43.27	92.51
chr1:37400516-37400636_intron_Coa5	3.32919	-2.34954	1.50024	-1.56611	0.117323	0.262301	14	3	1	2	3	0	2.85	0.66	0.18	8.17	8.11	0
chr1:37426928-37432894_promoter-TSS_Coa5	213.737	-0.0716067	0.318316	-0.224955	0.822015	0.892955	978	752	1391	34	82	30	199.24	165.98	248.19	138.87	221.78	308.38
chr1:37440367-37440471_3'_Unc50	2.33315	-0.894193	1.56044	-0.57304	0.566617	0.711727	6	9	15	0	3	0	1.22	1.99	2.68	0	8.11	0
chr1:37445567-37445687_intron_Unc50	2.02023	-1.44178	1.62251	-0.888612	0.374211	NA	9	5	6	0	3	0	1.83	1.1	1.07	0	8.11	0
chr1:37468588-37476452_intron_4930594C11Rik	211.225	0.00153854	0.286105	0.00537753	0.995709	0.997541	1210	876	1001	50	58	28	246.5	193.34	178.6	204.22	156.87	287.82
chr1:37487135-37487314_non-coding_4930594C11Rik	9.4673	-1.89435	0.92012	-2.05881	0.0395127	0.133781	21	20	18	0	9	2	4.28	4.41	3.21	0	24.34	20.56
chr1:37494264-37506048_intron_4930594C11Rik	321.694	0.687745	0.219184	3.13775	0.00170251	0.0170469	2085	1951	1952	60	102	20	424.75	430.61	348.28	245.06	275.87	205.58
chr1:37522210-37526532_intron_Mgat4a	139.571	0.0633545	0.455098	0.139211	0.889284	0.936484	564	600	912	20	29	26	114.9	132.43	162.72	81.69	78.43	267.26
chr1:37526806-37527048_intron_Mgat4a	15.2088	-2.48859	1.01024	-2.46336	0.0137642	0.0686971	37	15	11	0	10	5	7.54	3.31	1.96	0	27.05	51.4
chr1:37529935-37530559_intron_Mgat4a	17.4198	-0.891828	0.675727	-1.31981	0.1869	0.350462	70	66	51	2	14	2	14.26	14.57	9.1	8.17	37.86	20.56
chr1:37536350-37541999_intron_Mgat4a	109.283	0.467644	0.321833	1.45306	0.146207	0.300886	736	602	604	22	42	6	149.94	132.87	107.77	89.86	113.59	61.68
chr1:37567614-37569830_Intergenic_Mgat4a	27.1503	1.56006	0.727498	2.14442	0.0319989	0.117936	233	213	147	0	8	2	47.47	47.01	26.23	0	21.64	20.56
chr1:37614788-37617736_intron_Mgat4a	65.926	0.886402	0.58867	1.50577	0.132126	0.281995	332	329	701	5	33	2	67.63	72.61	125.07	20.42	89.25	20.56
chr1:37628359-37635209_intron_2010300C02Rik	335.275	0.329243	0.252736	1.30271	0.192672	0.357195	1728	1736	2126	48	130	34	352.03	383.16	379.33	196.05	351.6	349.49
chr1:37876559-37879112_intron_Lipt1	26.4497	4.0827	1.05224	3.88	0.000104455	0.00234995	254	277	211	2	0	0	51.74	61.14	37.65	8.17	0	0
chr1:37949199-37949328_intron_Lyg1	7.88447	-3.72372	1.23095	-3.02508	0.00248567	0.0221012	9	1	5	0	5	3	1.83	0.22	0.89	0	13.52	30.84
chr1:37950447-37950889_exon_Lyg1	12.1423	-0.222471	0.801826	-0.277455	0.781431	0.865788	72	58	57	2	10	0	14.67	12.8	10.17	8.17	27.05	0
chr1:38036533-38040140_intron_Eif5b	89.7469	0.166561	0.539346	0.308819	0.757459	0.850608	379	399	596	6	25	17	77.21	88.06	106.34	24.51	67.62	174.75
chr1:38042869-38042978_intron_Eif5b	5.56315	-1.92365	1.04203	-1.84606	0.0648839	0.182412	15	13	5	2	3	1	3.06	2.87	0.89	8.17	8.11	10.28
chr1:38078788-38082850_intron_Rev1	80.6117	1.82251	0.448668	4.06205	4.8643e-05	0.0013806	617	612	709	4	22	2	125.69	135.08	126.5	16.34	59.5	20.56
chr1:38102726-38102870_intron_Rev1	3.4137	-2.21502	1.48397	-1.49263	0.135534	0.286427	8	3	11	0	6	0	1.63	0.66	1.96	0	16.23	0
chr1:38123207-38131516_intron_Rev1	174.278	1.27343	0.344966	3.69147	0.000222963	0.00408983	1469	1161	1086	18	52	8	299.26	256.25	193.77	73.52	140.64	82.23
chr1:38285527-38285649_intron_Gm5099	2.91399	-3.90689	1.98319	-1.97	0.0488386	0.153056	4	2	0	0	6	0	0.81	0.44	0	0	16.23	0
chr1:38394943-38395415_intron_Aff3	7.96364	-2.48155	1.07461	-2.30926	0.0209294	0.090183	10	17	11	0	11	1	2.04	3.75	1.96	0	29.75	10.28
chr1:38395477-38395798_intron_Aff3	8.29231	-3.47619	1.25703	-2.76539	0.00568543	0.0386213	5	2	16	0	13	1	1.02	0.44	2.85	0	35.16	10.28
chr1:38406081-38406476_intron_Aff3	7.11107	-2.44313	1.25659	-1.94426	0.051864	0.158723	12	10	16	0	13	0	2.44	2.21	2.85	0	35.16	0
chr1:38971376-38974184_Intergenic_Pdcl3	37.6582	1.83392	0.557726	3.2882	0.00100829	0.0118781	305	317	298	4	9	0	62.13	69.97	53.17	16.34	24.34	0
chr1:38980075-38980217_Intergenic_Pdcl3	7.311	1.13601	1.09829	1.03434	0.300975	0.475623	49	56	60	0	4	0	9.98	12.36	10.71	0	10.82	0
chr1:38988071-38988377_intron_Pdcl3	30.6411	0.624144	0.509561	1.22487	0.220625	0.389649	153	174	236	8	7	2	31.17	38.4	42.11	32.67	18.93	20.56
chr1:38988434-38989289_intron_Pdcl3	53.3729	-0.226904	0.492845	-0.460397	0.645231	0.770616	257	190	306	5	33	6	52.36	41.94	54.6	20.42	89.25	61.68
chr1:38998166-38998293_TTS_Pdcl3	2.8101	-0.335765	1.48002	-0.226865	0.820529	0.891994	15	8	22	0	3	0	3.06	1.77	3.93	0	8.11	0
chr1:39067044-39067164_Intergenic_Pdcl3	2.72154	-3.78742	1.91063	-1.98229	0.0474466	0.161079	4	0	2	0	6	0	0.76	0	0.5	0	15.06	0
chr1:39085446-39085663_Intergenic_Pdcl3	4.87425	-3.82572	1.53142	-2.49815	0.0124842	0.0644914	1	5	5	0	10	0	0.2	1.1	0.89	0	27.05	0
chr1:39103427-39108706_Intergenic_Mir6349	234.589	1.0735	0.33084	3.24477	0.00117547	0.0132376	1433	1368	1997	19	72	18	291.93	301.94	356.31	77.6	194.73	185.03
chr1:39122759-39122883_Intergenic_Mir6349	4.37776	-2.00496	1.38395	-1.44872	0.147415	0.302335	3	4	25	1	6	0	0.61	0.88	4.46	4.08	16.23	0
chr1:39158219-39160130_Intergenic_Mir6349	30.8604	0.803193	0.543966	1.47655	0.139796	0.291964	235	155	243	8	10	0	47.87	34.21	43.36	32.67	27.05	0
chr1:39192432-39192645_Intergenic_Npas2	9.12618	-0.700399	0.805189	-0.869857	0.384379	0.556707	44	29	46	3	7	0	8.96	6.4	8.21	12.25	18.93	0
chr1:39194523-39194789_5'_Npas2	10.2659	-0.440837	0.765464	-0.575908	0.564678	0.710322	58	40	47	4	6	0	11.82	8.83	8.39	16.34	16.23	0
chr1:39196965-39197774_intron_Npas2	34.7211	-0.693223	0.540883	-1.28165	0.199965	0.366074	128	132	166	6	29	2	26.08	29.13	29.62	24.51	78.43	20.56
chr1:39234341-39240308_intron_Npas2	155.492	0.684893	0.30526	2.24364	0.0248555	0.100466	841	775	1343	25	54	10	171.33	171.05	239.62	102.11	146.05	102.79
chr1:39246942-39254092_intron_Npas2	132.734	0.2005	0.348287	0.575674	0.564836	0.71046	779	691	661	18	63	12	158.7	152.51	117.94	73.52	170.39	123.35
chr1:39281205-39281907_intron_Rpl31	89.4338	0.282007	0.296804	0.950147	0.342037	0.515255	474	417	553	18	27	10	96.56	92.04	98.67	73.52	73.02	102.79
chr1:39282487-39283267_intron_Rpl31	48.738	0.0701419	0.429117	0.163456	0.870159	0.924457	247	266	286	14	24	1	50.32	58.71	51.03	57.18	64.91	10.28
chr1:39283348-39284151_intron_Rpl31	51.7053	0.0650388	0.427474	0.152147	0.879071	0.930361	272	265	313	14	27	1	55.41	58.49	55.85	57.18	73.02	10.28
chr1:39288666-39288801_intron_Rpl31	10.4958	-3.15571	1.10944	-2.84443	0.00444908	0.03282	3	9	17	0	6	4	0.61	1.99	3.03	0	16.23	41.12
chr1:39305562-39315253_intron_Rpl31	277.551	0.407872	0.216458	1.8843	0.0595244	0.173001	1784	1324	1669	58	92	22	363.43	292.22	297.79	236.89	248.82	226.14
chr1:39317501-39320662_intron_Rpl31	80.1988	0.11644	0.373922	0.311403	0.755494	0.849148	456	385	443	12	42	6	92.9	84.97	79.04	49.01	113.59	61.68
chr1:39368366-39368839_intron_Rpl31	49.4567	-0.240144	0.39649	-0.605674	0.544731	0.694901	250	213	226	9	26	5	50.93	47.01	40.32	36.76	70.32	51.4
chr1:39374748-39375161_intron_Rpl31	16.7887	-0.689466	0.665181	-1.03651	0.299965	0.474662	61	76	58	2	12	2	12.43	16.77	10.35	8.17	32.46	20.56
chr1:39408385-39408530_intron_Rpl31	4.17942	-2.35796	1.25831	-1.87392	0.0609418	0.175525	7	3	15	1	6	0	1.43	0.66	2.68	4.08	16.23	0
chr1:39417075-39419868_intron_Rpl31	48.7506	0.744675	0.440366	1.69104	0.0908295	0.223938	330	222	401	12	13	2	67.23	49	71.55	49.01	35.16	20.56
chr1:39503003-39503822_Intergenic_Tbc1d8	33.8336	-1.54721	0.721925	-2.14318	0.032099	0.118157	39	61	184	20	21	1	7.95	13.46	32.83	81.69	56.8	10.28
chr1:39528700-39529018_Intergenic_Cnot11	8.1477	-1.98371	1.2559	-1.57951	0.11422	0.258129	24	10	22	0	14	0	4.89	2.21	3.93	0	37.86	0
chr1:39534967-39538863_intron_Cnot11	96.8681	1.07136	0.425988	2.515	0.0119031	0.0625221	599	504	787	12	13	12	122.03	111.24	140.42	49.01	35.16	123.35
chr1:39552503-39558138_intron_Snord89	211.344	0.218969	0.24057	0.91021	0.362712	0.536272	1076	953	1356	36	75	24	219.2	210.34	241.94	147.04	202.85	246.7
chr1:39574414-39578730_intron_Rnf149	152.334	0.236831	0.354606	0.667869	0.504217	0.661521	763	705	992	48	28	15	155.44	155.6	177	196.05	75.73	154.19
chr1:39622263-39622384_3'_Creg2	1.62837	-2.62915	2.27399	-1.15618	0.247607	NA	2	0	7	0	3	0	0.41	0	1.25	0	8.11	0
chr1:39667520-39667792_intron_Creg2	5.38288	-3.69943	1.82031	-2.03231	0.0421225	0.1394	6	6	0	0	11	0	1.22	1.32	0	0	29.75	0
chr1:39695880-39696036_exon_Rfx8	13.5428	0.111349	0.937103	0.118823	0.905416	0.946422	44	59	123	0	10	1	8.96	13.02	21.95	0	27.05	10.28
chr1:39696431-39697335_intron_Rfx8	47.5438	-0.87062	0.651458	-1.33642	0.181413	0.343548	131	134	225	2	25	11	26.69	29.58	40.15	8.17	67.62	113.07
chr1:39698765-39699782_intron_Rfx8	46.011	-0.276946	0.614193	-0.45091	0.652055	0.776077	201	141	285	2	27	7	40.95	31.12	50.85	8.17	73.02	71.95
chr1:39709569-39709977_intron_Rfx8	21.5939	0.230311	0.833342	0.27637	0.782264	0.866353	100	74	193	0	14	2	20.37	16.33	34.44	0	37.86	20.56
chr1:39758231-39758327_Intergenic_Rfx8	8.18504	-1.09382	0.866944	-1.26169	0.20706	0.374301	37	13	30	3	4	1	7.54	2.87	5.35	12.25	10.82	10.28
chr1:39848910-39849030_Intergenic_1700066B17Rik	1.35814	-3.92221	2.72687	-1.43836	0.150333	NA	0	3	0	0	3	0	0	0.62	0	0	7.53	0
chr1:39868083-39868438_Intergenic_1700066B17Rik	24.7806	1.13513	0.602243	1.88484	0.059452	0.172892	191	141	201	2	9	1	38.91	31.12	35.86	8.17	24.34	10.28
chr1:39899107-39912281_intron_Map4k4	484.098	0.501834	0.201044	2.49614	0.0125553	0.0647886	2643	2678	3173	76	165	44	538.43	591.07	566.14	310.41	446.26	452.28
chr1:39912454-39912593_intron_Map4k4	3.84531	-1.53586	1.46904	-1.04549	0.295798	0.470473	4	16	14	0	6	0	0.81	3.53	2.5	0	16.23	0
chr1:39913354-39913741_intron_Map4k4	21.3916	-0.257632	0.540562	-0.476601	0.633647	0.762553	84	87	115	4	9	3	17.11	19.2	20.52	16.34	24.34	30.84
chr1:39918361-39919034_intron_Map4k4	45.9406	-0.588256	0.578214	-1.01737	0.308979	0.48359	203	172	219	14	37	0	41.35	37.96	39.07	57.18	100.07	0
chr1:39921496-39928195_intron_Map4k4	208.16	-0.319181	0.244779	-1.30396	0.192248	0.35667	1048	867	847	60	82	22	213.5	191.36	151.12	245.06	221.78	226.14
chr1:39931150-39931715_intron_Map4k4	26.8204	-0.578377	0.66819	-0.865587	0.386717	0.558937	116	106	97	1	19	4	23.63	23.4	17.31	4.08	51.39	41.12
chr1:39933870-39934354_intron_Map4k4	9.49205	-0.152417	1.10293	-0.138194	0.890087	0.936894	36	57	56	0	10	0	7.33	12.58	9.99	0	27.05	0
chr1:39936422-39936799_intron_Map4k4	19.0554	-0.0685767	0.645332	-0.106266	0.915372	0.952292	85	86	141	5	12	0	17.32	18.98	25.16	20.42	32.46	0
chr1:39937142-39938415_intron_Map4k4	62.1557	0.667224	0.51802	1.28803	0.197736	0.363597	378	385	386	3	29	5	77.01	84.97	68.87	12.25	78.43	51.4
chr1:39956690-39957208_intron_Map4k4	11.2052	-0.161803	1.12023	-0.144437	0.885156	0.934446	67	65	38	0	12	0	13.65	14.35	6.78	0	32.46	0
chr1:39960590-39961063_intron_Map4k4	13.2775	0.0708657	1.04686	0.0676935	0.94603	0.970073	65	60	101	0	13	0	13.24	13.24	18.02	0	35.16	0
chr1:39961236-39961541_intron_Map4k4	11.2478	-0.639513	0.770205	-0.830315	0.406361	0.577082	52	55	38	4	8	0	10.59	12.14	6.78	16.34	21.64	0
chr1:39967258-39973735_intron_Map4k4	120.632	0.253443	0.372038	0.681228	0.495727	0.654823	674	593	620	14	38	18	137.31	130.88	110.62	57.18	102.78	185.03
chr1:40050729-40050860_Intergenic_Il1r2	3.21063	-3.60333	1.65651	-2.17525	0.0296113	0.112197	2	0	7	1	5	0	0.41	0	1.25	4.08	13.52	0
chr1:40146437-40146557_Intergenic_Il1r2	1.25516	-6.29815	3.24446	-1.9412	0.0522338	NA	0	0	0	0	3	0	0	0	0	0	7.53	0
chr1:40172490-40172971_Intergenic_Il1r1	6.94017	-2.0279	1.36184	-1.4891	0.136462	0.287596	16	22	6	0	12	0	3.26	4.86	1.07	0	32.46	0
chr1:40231910-40232030_intron_Il1r1	2.58938	-2.94352	2.09338	-1.40611	0.159692	0.317956	2	0	9	0	5	0	0.41	0	1.61	0	13.52	0
chr1:40265085-40268202_promoter-TSS_Il1r1	48.9379	0.274394	0.417988	0.656465	0.511525	0.66751	309	209	263	8	16	6	62.95	46.13	46.93	32.67	43.27	61.68
chr1:40390313-40394950_Intergenic_Il1rl1	188.031	-0.236657	0.247381	-0.95665	0.338744	0.512047	845	889	873	43	90	18	172.14	196.21	155.76	175.63	243.41	185.03
chr1:40398440-40403041_Intergenic_Il1rl1	109.666	1.13513	0.352987	3.21577	0.00130095	0.0142311	754	695	893	26	24	2	153.6	153.4	159.33	106.19	64.91	20.56
chr1:40415139-40421050_Intergenic_Il1rl1	125.693	-0.043768	0.370807	-0.118034	0.90604	0.946738	617	593	573	16	46	20	125.69	130.88	102.24	65.35	124.41	205.58
chr1:40433532-40434432_intron_Il1rl1	94.6083	0.0738124	0.323506	0.228164	0.819519	0.891331	423	433	535	18	27	14	86.17	95.57	95.46	73.52	73.02	143.91
chr1:40436149-40437660_intron_Il1rl1	131.024	0.803797	0.443595	1.812	0.0699854	0.190684	871	703	949	8	55	10	177.44	155.16	169.32	32.67	148.75	102.79
chr1:40440843-40441245_intron_Il1rl1	31.1163	0.606613	0.536495	1.1307	0.258183	0.431219	179	187	195	2	13	3	36.47	41.27	34.79	8.17	35.16	30.84
chr1:40445766-40445904_intron_Il1rl1	10.718	0.64075	1.0992	0.582926	0.559943	0.706482	73	92	42	0	8	0	14.87	20.31	7.49	0	21.64	0
chr1:40458093-40463282_intron_Il18r1	71.7732	0.356195	0.38536	0.924316	0.355322	0.528338	436	369	359	18	15	8	88.82	81.44	64.05	73.52	40.57	82.23
chr1:40463306-40471081_intron_Il18r1	313.227	0.120484	0.259075	0.465052	0.641894	0.768089	1813	1614	1382	80	93	32	369.34	356.23	246.58	326.75	251.53	328.93
chr1:40511877-40519358_intron_Il18rap	443.053	0.320784	0.31649	1.01357	0.31079	0.485727	2364	2393	2629	146	94	32	481.59	528.17	469.07	596.32	254.23	328.93
chr1:40529021-40529332_intron_Il18rap	17.9517	-0.93828	0.668427	-1.40371	0.160404	0.318876	75	45	74	2	15	2	15.28	9.93	13.2	8.17	40.57	20.56
chr1:40530150-40530634_intron_Il18rap	23.864	-0.220381	0.569493	-0.386978	0.698772	0.809699	103	112	151	8	14	0	20.98	24.72	26.94	32.67	37.86	0
chr1:40534628-40534956_intron_Il18rap	7.94929	-0.672268	1.15406	-0.582525	0.560213	0.706694	30	40	32	0	10	0	6.11	8.83	5.71	0	27.05	0
chr1:40536189-40536368_intron_Il18rap	5.01992	-1.37205	1.07831	-1.27241	0.203227	0.369914	12	18	19	1	6	0	2.44	3.97	3.39	4.08	16.23	0
chr1:40537119-40545101_intron_Il18rap	240.865	0.25311	0.224236	1.12877	0.258997	0.431817	1320	1299	1325	48	93	20	268.91	286.71	236.41	196.05	251.53	205.58
chr1:40789050-40791592_intron_Mfsd9	47.2394	1.63996	0.504159	3.25286	0.0011425	0.0129607	433	299	335	8	6	2	88.21	65.99	59.77	32.67	16.23	20.56
chr1:40855854-40855995_TTS_Tmem182	3.26363	-2.57048	1.45411	-1.76773	0.0771065	0.202449	6	4	7	0	6	0	1.22	0.88	1.25	0	16.23	0
chr1:41406200-41406320_Intergenic_4930448I06Rik	2.94511	-3.68458	2.08465	-1.76748	0.0771473	0.202449	6	1	0	0	6	0	1.22	0.22	0	0	16.23	0
chr1:42055186-42055306_Intergenic_Pantr1	2.12767	-3.25227	1.53493	-2.11884	0.0341041	0.131177	4	2	1	1	3	0	0.76	0.41	0.25	3.81	7.53	0
chr1:42136689-42136822_Intergenic_Pantr1	2.50583	-3.36679	2.05884	-1.63528	0.101989	0.2407	0	2	6	0	5	0	0	0.44	1.07	0	13.52	0
chr1:42670939-42671130_intron_Pantr1	4.5904	-4.71041	1.61561	-2.91556	0.00355051	0.0283002	4	1	0	0	6	1	0.81	0.22	0	0	16.23	10.28
chr1:42851161-42851962_intron_Mrps9	60.181	-0.548282	0.332886	-1.64706	0.0995458	0.237091	213	223	303	17	27	7	43.39	49.22	54.06	69.43	73.02	71.95
chr1:42854844-42854964_intron_Mrps9	2.15271	-2.68226	1.72792	-1.5523	0.12059	NA	2	2	7	0	4	0	0.41	0.44	1.25	0	10.82	0
chr1:42858026-42863208_intron_Mrps9	104.911	0.774211	0.424501	1.82382	0.0681797	0.187696	797	694	463	12	37	8	162.36	153.18	82.61	49.01	100.07	82.23
chr1:43092637-43093373_promoter-TSS_Tgfbrap1	72.0296	-0.247298	0.436435	-0.566631	0.570965	0.715046	290	314	363	7	36	11	59.08	69.3	64.77	28.59	97.37	113.07
chr1:43096653-43101797_promoter-TSS_AI597479	266.539	-0.0864622	0.243726	-0.354751	0.722776	0.826528	1060	1209	1557	55	94	35	215.94	266.84	277.8	224.64	254.23	359.77
chr1:43115254-43118980_Intergenic_AI597479	55.367	1.14978	0.447774	2.56778	0.0102353	0.0568173	386	381	417	5	20	2	78.64	84.09	74.4	20.42	54.09	20.56
chr1:43121849-43132444_intron_AI597479	386.865	0.168051	0.194314	0.864842	0.387126	0.559308	1865	1814	2494	76	146	38	379.94	400.37	444.99	310.41	394.87	390.61
chr1:43138504-43138999_intron_Fhl2	20.5344	-0.861775	0.669813	-1.28659	0.198237	0.364151	70	58	105	2	18	2	14.26	12.8	18.73	8.17	48.68	20.56
chr1:43141832-43142757_intron_Fhl2	96.3831	-0.119092	0.50848	-0.234212	0.81482	0.887821	464	402	488	6	44	16	94.53	88.73	87.07	24.51	119	164.47
chr1:43143812-43145077_intron_Fhl2	108.064	-0.553475	0.456804	-1.21163	0.225656	0.395688	415	352	491	14	35	24	84.54	77.69	87.61	57.18	94.66	246.7
chr1:43145756-43146197_intron_Fhl2	33.1448	0.131614	0.740176	0.177814	0.858869	0.9179	150	129	238	0	17	5	30.56	28.47	42.46	0	45.98	51.4
chr1:43146457-43146743_intron_Fhl2	34.4246	-0.410794	0.480302	-0.855281	0.392395	0.563854	134	135	170	4	19	5	27.3	29.8	30.33	16.34	51.39	51.4
chr1:43148905-43149313_intron_Fhl2	10.9083	-0.466407	1.10654	-0.4215	0.67339	0.791856	51	36	67	0	13	0	10.39	7.95	11.95	0	35.16	0
chr1:43153449-43153571_intron_Fhl2	8.04754	0.315436	1.23889	0.254613	0.799022	0.877215	24	30	100	0	7	0	4.89	6.62	17.84	0	18.93	0
chr1:43158229-43158801_intron_Fhl2	45.0307	-0.628101	0.440659	-1.42537	0.154051	0.310798	180	112	247	10	23	6	36.67	24.72	44.07	40.84	62.21	61.68
chr1:43161009-43161227_intron_Fhl2	11.4191	-1.10576	0.840426	-1.31572	0.188269	0.352111	51	16	51	2	10	1	10.39	3.53	9.1	8.17	27.05	10.28
chr1:43162448-43162774_intron_Fhl2	34.9242	-1.56556	0.63984	-2.44679	0.0144134	0.0706704	61	70	111	4	12	11	12.43	15.45	19.8	16.34	32.46	113.07
chr1:43163101-43163678_intron_Fhl2	55.1106	-1.11167	0.368105	-3.01999	0.0025278	0.0223407	157	132	220	14	26	10	31.98	29.13	39.25	57.18	70.32	102.79
chr1:43202159-43202345_Intergenic_Fhl2	5.74045	-0.194256	1.19463	-0.162608	0.870827	0.924905	29	21	43	0	6	0	5.91	4.63	7.67	0	16.23	0
chr1:43236701-43237147_Intergenic_Fhl2	13.0256	-2.78549	0.785766	-3.54494	0.000392706	0.00609347	17	7	29	3	13	2	3.46	1.54	5.17	12.25	35.16	20.56
chr1:43310676-43311126_Intergenic_Fhl2	9.69805	-0.842564	1.17726	-0.715701	0.474176	0.636274	50	21	46	0	13	0	10.19	4.63	8.21	0	35.16	0
chr1:43361127-43361640_Intergenic_Nck2	39.836	1.09952	0.62938	1.74699	0.080639	0.207849	253	245	305	0	14	4	51.54	54.07	54.42	0	37.86	41.12
chr1:43447139-43447616_intron_Nck2	22.4778	0.347372	0.595258	0.583566	0.559512	0.70606	110	127	165	3	12	1	22.41	28.03	29.44	12.25	32.46	10.28
chr1:43449131-43449632_intron_Nck2	17.9048	-0.926833	0.660375	-1.4035	0.160469	0.318899	86	60	41	4	12	2	17.52	13.24	7.32	16.34	32.46	20.56
chr1:43470483-43481094_intron_Nck2	380.455	1.18679	0.227054	5.2269	1.72372e-07	1.74286e-05	2762	2563	2666	52	104	18	562.67	565.69	475.68	212.39	281.28	185.03
chr1:43495526-43501887_intron_Nck2	112.102	0.607757	0.27746	2.19043	0.0284929	0.10954	675	613	800	24	36	6	137.51	135.3	142.74	98.02	97.37	61.68
chr1:43501915-43506152_intron_Nck2	113.984	0.740888	0.323018	2.29365	0.0218108	0.0922107	650	549	954	16	34	10	132.42	121.17	170.22	65.35	91.96	102.79
chr1:43512468-43512605_intron_Nck2	3.84451	-2.00427	1.17878	-1.7003	0.0890747	0.221418	7	11	9	1	5	0	1.43	2.43	1.61	4.08	13.52	0
chr1:43521931-43522116_intron_Nck2	6.30257	-0.34255	1.17825	-0.290728	0.771259	0.859219	40	26	28	0	7	0	8.15	5.74	5	0	18.93	0
chr1:43766609-43770938_intron_1500015O10Rik	110.533	0.116935	0.285583	0.40946	0.682202	0.797999	496	514	694	21	39	13	101.04	113.45	123.83	85.77	105.48	133.63
chr1:43779722-43782961_intron_Uxs1	64.5115	0.781068	0.381671	2.04644	0.0407126	0.136423	404	306	497	12	14	6	82.3	67.54	88.68	49.01	37.86	61.68
chr1:43798679-43798799_intron_Uxs1	3.68407	-1.75516	1.46199	-1.20053	0.229933	0.400455	4	10	16	0	6	0	0.81	2.21	2.85	0	16.23	0
chr1:43811771-43815117_intron_Uxs1	84.1817	-0.820377	0.276407	-2.96801	0.00299738	0.025167	314	270	326	25	40	11	63.97	59.59	58.17	102.11	108.18	113.07
chr1:43843571-43843726_Intergenic_Uxs1	14.6675	-2.56742	0.776525	-3.30629	0.000945391	0.0113467	14	9	38	4	7	4	2.85	1.99	6.78	16.34	18.93	41.12
chr1:43934009-43935613_intron_Tpp2	168.827	-0.273437	0.402733	-0.678953	0.497168	0.65593	659	614	969	24	53	32	134.25	135.52	172.89	98.02	143.34	328.93
chr1:44008347-44008467_Intergenic_Mettl21c	2.5353	-0.608457	1.68195	-0.361756	0.717534	0.822922	4	22	8	0	3	0	0.81	4.86	1.43	0	8.11	0
chr1:44035524-44035644_Intergenic_Mettl21c	4.48483	-3.47391	1.50579	-2.30703	0.0210531	0.0904374	8	4	0	2	6	0	1.63	0.88	0	8.17	16.23	0
chr1:44102438-44102763_promoter-TSS_Tex30	8.40358	0.376989	1.11563	0.337914	0.735428	0.835665	34	45	82	0	7	0	6.93	9.93	14.63	0	18.93	0
chr1:44116787-44122597_promoter-TSS_Bivm	203.433	-0.354982	0.213773	-1.66056	0.0968022	0.233023	796	799	1082	54	82	24	162.16	176.35	193.05	220.56	221.78	246.7
chr1:44141748-44141887_exon_Ercc5	3.55656	-1.96031	1.44873	-1.35312	0.176018	0.337394	12	4	10	0	6	0	2.44	0.88	1.78	0	16.23	0
chr1:44147356-44147777_promoter-TSS_Ercc5	29.7679	-0.216434	0.459445	-0.471078	0.637585	0.764803	137	122	144	6	12	4	27.91	26.93	25.69	24.51	32.46	41.12
chr1:44148115-44148341_intron_Ercc5	34.0069	-0.601174	0.497142	-1.20926	0.226563	0.396765	122	88	209	8	18	4	24.85	19.42	37.29	32.67	48.68	41.12
chr1:44159225-44159346_intron_Ercc5	2.84559	-2.19628	1.68235	-1.30548	0.191729	0.355887	3	2	14	0	5	0	0.61	0.44	2.5	0	13.52	0
chr1:44465481-44465819_Intergenic_Gulp1	11.7637	-1.66887	0.75983	-2.19637	0.0280656	0.10857	20	33	43	6	10	0	4.07	7.28	7.67	24.51	27.05	0
chr1:44550657-44550777_promoter-TSS_Gulp1	1.63954	-2.58604	2.39525	-1.07965	0.280298	NA	0	7	1	0	3	0	0	1.54	0.18	0	8.11	0
chr1:44676517-44680888_intron_4930521E06Rik	71.6043	2.75593	0.4724	5.8339	5.41465e-09	1.06142e-06	626	576	660	5	6	2	127.53	127.13	117.76	20.42	16.23	20.56
chr1:44787877-44788024_intron_4930521E06Rik	4.25277	-2.7252	1.48245	-1.83831	0.0660171	0.184067	11	5	3	0	8	0	2.24	1.1	0.54	0	21.64	0
chr1:44858282-44858402_Intergenic_4930521E06Rik	3.01041	-3.32612	2.00734	-1.65698	0.0975242	0.234033	2	0	8	0	6	0	0.41	0	1.43	0	16.23	0
chr1:45018913-45019033_Intergenic_4930521E06Rik	3.63557	-1.80062	1.60934	-1.11886	0.263201	0.436557	17	8	2	0	6	0	3.46	1.77	0.36	0	16.23	0
chr1:45020161-45020654_Intergenic_4930521E06Rik	19.2959	-0.223591	0.635068	-0.352074	0.724783	0.82776	76	88	134	6	12	0	15.48	19.42	23.91	24.51	32.46	0
chr1:45020752-45020945_Intergenic_4930521E06Rik	14.3912	1.06832	0.822106	1.29949	0.193775	0.358758	78	105	136	1	7	0	15.89	23.17	24.27	4.08	18.93	0
chr1:45021912-45022291_Intergenic_4930521E06Rik	14.5976	0.638326	0.982273	0.649846	0.515791	0.671285	77	98	115	0	11	0	15.69	21.63	20.52	0	29.75	0
chr1:45091854-45091974_Intergenic_Col3a1	1.63259	-2.61275	2.23255	-1.1703	0.241882	NA	3	0	6	0	3	0	0.61	0	1.07	0	8.11	0
chr1:45298050-45301774_Intergenic_Col3a1	81.3789	0.171843	0.355975	0.482738	0.629282	0.759644	435	436	451	13	40	6	88.62	96.23	80.47	53.1	108.18	61.68
chr1:45307794-45319335_intron_Col3a1	319.642	1.32197	0.280323	4.71587	2.40675e-06	0.000146822	2413	2265	2110	30	82	20	491.57	499.92	376.47	122.53	221.78	205.58
chr1:45319459-45326295_intron_Col3a1	86.2227	1.08692	0.377251	2.88117	0.00396201	0.030521	607	577	648	12	30	2	123.66	127.35	115.62	49.01	81.14	20.56
chr1:45326375-45346320_intron_Col3a1	276.68	1.60291	0.341859	4.6888	2.74817e-06	0.000162127	2150	2083	2080	24	78	8	438	459.75	371.12	98.02	210.96	82.23
chr1:45346440-45361798_Intergenic_Col3a1	515.24	0.984668	0.190889	5.15834	2.49154e-07	2.34811e-05	3290	2958	4082	70	142	36	670.24	652.87	728.32	285.9	384.05	370.05
chr1:45371365-45374038_Intergenic_Col3a1	20.2843	2.81214	0.91952	3.05827	0.00222617	0.0204685	228	161	162	0	4	0	46.45	35.53	28.9	0	10.82	0
chr1:45384631-45392300_intron_Col3a1	108.075	1.68005	0.508477	3.30408	0.000952873	0.0114034	815	810	801	2	26	8	166.03	178.78	142.92	8.17	70.32	82.23
chr1:45403033-45406688_intron_Col3a1	44.8762	1.21373	0.501307	2.42113	0.0154725	0.0739518	332	290	298	2	13	4	67.63	64.01	53.17	8.17	35.16	41.12
chr1:45414549-45414674_intron_Col5a2	4.69274	-1.33245	1.07572	-1.23866	0.215473	0.383685	20	15	10	2	4	0	4.07	3.31	1.78	8.17	10.82	0
chr1:45416511-45425136_intron_Col5a2	125.969	1.92717	0.47079	4.09348	4.24944e-05	0.00125958	924	903	1038	8	10	12	188.24	199.3	185.2	32.67	27.05	123.35
chr1:45428340-45431548_exon_Col5a2	41.1358	1.87591	0.543292	3.45287	0.000554661	0.00784854	330	322	295	6	4	2	67.23	71.07	52.63	24.51	10.82	20.56
chr1:45431605-45437217_intron_Col5a2	66.9888	1.27779	0.474338	2.69384	0.00706338	0.0445329	587	454	443	12	20	0	119.58	100.2	79.04	49.01	54.09	0
chr1:45445733-45450701_intron_Col5a2	72.5017	1.26191	0.488672	2.58233	0.00981352	0.055147	503	588	396	4	20	6	102.47	129.78	70.66	16.34	54.09	61.68
chr1:45457467-45478612_intron_Col5a2	315.904	1.84643	0.333057	5.54388	2.95839e-08	4.28514e-06	2713	2512	2123	20	68	14	552.69	554.43	378.79	81.69	183.91	143.91
chr1:45478670-45484663_intron_Col5a2	90.4597	0.966658	0.344662	2.80465	0.0050371	0.0356096	649	548	554	12	22	8	132.21	120.95	98.85	49.01	59.5	82.23
chr1:45501649-45502738_intron_Col5a2	67.0271	0.092662	0.349715	0.264964	0.791037	0.872382	355	344	348	12	30	6	72.32	75.93	62.09	49.01	81.14	61.68
chr1:45503811-45503940_promoter-TSS_Col5a2	3.63902	0.289015	1.37879	0.209615	0.833968	0.901213	23	28	16	0	3	0	4.69	6.18	2.85	0	8.11	0
chr1:45516467-45516698_Intergenic_Col5a2	5.78465	-2.71511	1.93999	-1.39955	0.161649	0.320482	20	4	0	0	11	0	4.07	0.88	0	0	29.75	0
chr1:45585358-45590273_Intergenic_Col5a2	112.979	1.00004	0.358019	2.79326	0.00521805	0.0365139	735	748	674	16	20	12	149.73	165.09	120.26	65.35	54.09	123.35
chr1:45624408-45629899_Intergenic_Col5a2	131.381	0.914218	0.310665	2.94278	0.00325284	0.0266648	931	800	777	18	32	12	189.66	176.57	138.63	73.52	86.55	123.35
chr1:45668927-45678188_Intergenic_Wdr75	205.404	1.19591	0.26815	4.45986	8.20143e-06	0.000365941	1466	1422	1329	32	40	14	298.65	313.85	237.12	130.7	108.18	143.91
chr1:45698384-45703176_Intergenic_Wdr75	93.4445	1.14352	0.347454	3.29114	0.00099781	0.0117949	687	585	611	10	22	8	139.96	129.12	109.02	40.84	59.5	82.23
chr1:45742376-45742496_Intergenic_Wdr75	1.42426	-3.23184	2.27854	-1.41838	0.15608	NA	1	4	0	0	3	0	0.19	0.82	0	0	7.53	0
chr1:45745312-45745432_Intergenic_Wdr75	2.13066	-1.2195	1.63889	-0.744102	0.456815	NA	4	11	8	0	3	0	0.81	2.43	1.43	0	8.11	0
chr1:45807451-45807593_intron_Wdr75	6.74366	-3.48551	0.933157	-3.73518	0.000187581	0.003604	5	7	7	5	6	0	1.02	1.54	1.25	20.42	16.23	0
chr1:45814070-45816618_intron_Wdr75	46.9583	0.833511	0.453866	1.83647	0.0662882	0.184432	282	270	304	4	12	6	57.45	59.59	54.24	16.34	32.46	61.68
chr1:45866720-45867137_Intergenic_Slc40a1	11.1182	-3.2969	0.857812	-3.84339	0.000121347	0.00262167	12	13	10	4	16	0	2.44	2.87	1.78	16.34	43.27	0
chr1:46019337-46019591_TTS_Stk-ps2	12.3326	-1.0727	0.733675	-1.46208	0.143718	0.297287	25	46	47	2	8	2	5.09	10.15	8.39	8.17	21.64	20.56
chr1:46107203-46107323_intron_Dnah7b	3.17175	-2.72458	1.96713	-1.38505	0.166036	0.325757	5	0	10	0	6	0	1.02	0	1.78	0	16.23	0
chr1:46197426-46197560_intron_Dnah7b	2.71563	-1.29705	1.78565	-0.726377	0.467608	0.630539	13	12	1	0	4	0	2.65	2.65	0.18	0	10.82	0
chr1:46313122-46313242_intron_Dnah7c	1.51089	-2.6566	2.23108	-1.19073	0.233761	0.411066	0	5	2	0	3	0	0	1.03	0.5	0	7.53	0
chr1:46369441-46369561_intron_Dnah7c	4.26541	-2.20963	1.30121	-1.69814	0.0894821	0.222111	17	5	4	1	6	0	3.46	1.1	0.71	4.08	16.23	0
chr1:46396877-46397004_Intergenic_Dnah7c	2.04523	-2.50487	1.75956	-1.42358	0.154569	0.322971	4	1	5	0	4	0	0.76	0.21	1.26	0	10.04	0
chr1:46407983-46408843_Intergenic_Dnah7c	57.4455	-0.238746	0.79437	-0.300548	0.763759	0.854424	276	234	266	0	32	10	56.23	51.65	47.46	0	86.55	102.79
chr1:46412440-46412726_Intergenic_Dnah7c	6.03865	-0.871822	1.21857	-0.715447	0.474333	0.636398	29	24	19	0	8	0	5.91	5.3	3.39	0	21.64	0
chr1:46419382-46419729_Intergenic_Dnah7c	24.1301	-0.785031	0.515602	-1.52255	0.127871	0.276447	96	79	77	7	9	4	19.56	17.44	13.74	28.59	24.34	41.12
chr1:46849535-46855464_intron_Slc39a10	257.029	0.541574	0.232199	2.33237	0.019681	0.0866318	1359	1267	1987	54	72	21	276.85	279.64	354.53	220.56	194.73	215.86
chr1:47197969-47198089_Intergenic_Mir6350	1.40019	-3.47483	2.28395	-1.52141	0.128156	NA	0	3	1	0	3	0	0	0.62	0.25	0	7.53	0
chr1:48491668-48492096_Intergenic_C230029F24Rik	33.2243	-3.58149	0.588895	-6.08172	1.189e-09	2.91346e-07	33	26	12	10	19	9	6.72	5.74	2.14	40.84	51.39	92.51
chr1:49217268-49217388_Intergenic_C230029F24Rik	2.73689	-3.75917	1.66269	-2.2609	0.0237653	0.105474	1	2	3	0	6	0	0.19	0.41	0.76	0	15.06	0
chr1:50973710-50973830_intron_Tmeff2	1.81603	-3.8749	1.86139	-2.08172	0.0373676	0.138899	1	2	1	0	4	0	0.19	0.41	0.25	0	10.04	0
chr1:51265596-51265887_intron_Cavin2	18.8713	-1.56017	0.602425	-2.58982	0.00960251	0.0544031	36	40	63	3	12	4	7.33	8.83	11.24	12.25	32.46	41.12
chr1:51400539-51406505_Intergenic_9330175M20Rik	135.81	0.837596	0.541574	1.54659	0.121961	0.268203	693	593	1452	10	67	6	141.18	130.88	259.07	40.84	181.21	61.68
chr1:51473138-51473825_intron_Nabp1	47.4745	-2.62461	0.691818	-3.79378	0.00014837	0.00301916	43	29	128	6	29	14	8.76	6.4	22.84	24.51	78.43	143.91
chr1:51476545-51476765_intron_Nabp1	10.8766	-1.73161	0.788387	-2.1964	0.0280635	0.10857	24	13	40	2	8	2	4.89	2.87	7.14	8.17	21.64	20.56
chr1:51477010-51477252_intron_Nabp1	10.4321	-1.43333	0.799539	-1.7927	0.0730216	0.195837	23	27	48	4	10	0	4.69	5.96	8.56	16.34	27.05	0
chr1:51477306-51477564_intron_Nabp1	18.873	-1.62907	0.561148	-2.9031	0.00369491	0.0290684	36	55	53	7	13	2	7.33	12.14	9.46	28.59	35.16	20.56
chr1:51477676-51479031_promoter-TSS_Nabp1	125.41	-1.1611	0.393549	-2.95034	0.00317423	0.0262325	267	322	557	26	57	26	54.39	71.07	99.38	106.19	154.16	267.26
chr1:51479269-51479661_Intergenic_Nabp1	12.3967	-0.73306	0.838957	-0.873775	0.382241	0.554853	52	69	29	4	10	0	10.59	15.23	5.17	16.34	27.05	0
chr1:51505289-51505778_Intergenic_Nabp1	9.29213	-2.23044	1.04528	-2.13382	0.0328573	0.119835	15	13	29	1	15	0	3.06	2.87	5.17	4.08	40.57	0
chr1:51506398-51506574_Intergenic_Nabp1	3.19701	-2.72651	1.6291	-1.67363	0.0942038	0.229037	3	9	2	0	6	0	0.61	1.99	0.36	0	16.23	0
chr1:51509018-51509545_TTS_Nabp1	13.987	-0.631526	0.831179	-0.759795	0.447377	0.612951	50	36	103	3	13	0	10.19	7.95	18.38	12.25	35.16	0
chr1:51520875-51521385_intron_Nabp1	12.2597	-3.75298	0.825652	-4.54547	5.48119e-06	0.000269064	5	10	14	8	13	0	1.02	2.21	2.5	32.67	35.16	0
chr1:51529723-51530245_intron_Nabp1	35.2355	-1.0476	0.444838	-2.35501	0.0185223	0.0831621	108	91	168	12	22	3	22	20.08	29.98	49.01	59.5	30.84
chr1:51531186-51531621_intron_Nabp1	9.46519	-3.52369	0.830686	-4.2419	2.21635e-05	0.000771236	7	10	9	6	10	0	1.43	2.21	1.61	24.51	27.05	0
chr1:51537455-51537856_intron_Gm17767	14.46	-3.27948	0.932791	-3.51577	0.000438473	0.00658471	12	8	20	0	14	4	2.44	1.77	3.57	0	37.86	41.12
chr1:51745548-51750132_Intergenic_Gm17767	167.805	0.697973	0.248115	2.8131	0.00490657	0.0351285	1034	910	1150	24	51	15	210.65	200.85	205.19	98.02	137.93	154.19
chr1:51755834-51762958_intron_Myo1b	159.46	0.618304	0.253936	2.43488	0.0148968	0.0722697	898	967	996	28	46	14	182.94	213.43	177.71	114.36	124.41	143.91
chr1:51784230-51791627_intron_Myo1b	192.19	0.522853	0.306497	1.7059	0.0880265	0.219816	1097	934	1329	22	63	22	223.48	206.15	237.12	89.86	170.39	226.14
chr1:51794910-51795359_intron_Myo1b	7.35224	-1.69976	1.26928	-1.33915	0.18052	0.342497	28	10	21	0	12	0	5.7	2.21	3.75	0	32.46	0
chr1:51795827-51796301_intron_Myo1b	33.7883	-0.438111	0.801214	-0.546809	0.58451	0.725799	168	141	106	0	21	6	34.22	31.12	18.91	0	56.8	61.68
chr1:51806185-51823840_intron_Myo1b	502.753	0.495395	0.317881	1.55843	0.119132	0.264802	2967	2824	2959	54	187	52	604.43	623.29	527.95	220.56	505.76	534.52
chr1:51828945-51829929_intron_Myo1b	43.0176	-0.153882	0.554583	-0.277474	0.781416	0.865788	205	195	237	4	31	3	41.76	43.04	42.29	16.34	83.84	30.84
chr1:51830995-51831517_intron_Myo1b	12.7959	-0.892496	0.92856	-0.961161	0.336471	0.510189	48	45	50	0	14	1	9.78	9.93	8.92	0	37.86	10.28
chr1:51836646-51836829_intron_Myo1b	7.82111	-1.84678	0.881167	-2.09583	0.0360968	0.126813	22	22	13	4	7	0	4.48	4.86	2.32	16.34	18.93	0
chr1:51846896-51858071_intron_Myo1b	494.158	-0.0151765	0.356827	-0.0425318	0.966075	0.980954	2459	2210	2663	56	212	68	500.95	487.78	475.14	228.72	573.38	698.98
chr1:51859293-51859655_intron_Myo1b	6.35861	-0.704897	1.17827	-0.598247	0.549675	0.698895	26	29	27	0	8	0	5.3	6.4	4.82	0	21.64	0
chr1:51876802-51882365_intron_Myo1b	99.4118	0.235065	0.433755	0.54193	0.587867	0.727969	599	425	625	10	54	8	122.03	93.8	111.51	40.84	146.05	82.23
chr1:51883178-51893751_intron_Myo1b	243.697	0.465344	0.308267	1.50955	0.131158	0.28061	1476	1221	1664	42	111	12	300.69	269.49	296.9	171.54	300.21	123.35
chr1:51895356-51895842_intron_Myo1b	14.8	-2.01673	0.688949	-2.92725	0.00341969	0.0275411	22	34	30	2	12	3	4.48	7.5	5.35	8.17	32.46	30.84
chr1:51906582-51907494_intron_Myo1b	29.8792	-1.1293	0.887909	-1.27186	0.203422	0.370092	104	109	66	0	30	4	21.19	24.06	11.78	0	81.14	41.12
chr1:51908188-51918314_intron_Myo1b	284.038	0.284719	0.262998	1.08259	0.278991	0.453104	1551	1429	1647	40	106	32	315.97	315.4	293.86	163.37	286.69	328.93
chr1:51948166-51948289_Intergenic_Myo1b	1.84733	-1.48324	1.9107	-0.776279	0.437584	0.599096	3	1	11	0	3	0	0.57	0.21	2.77	0	7.53	0
chr1:51977699-51978491_Intergenic_Stat4	28.6805	-2.33212	0.938311	-2.48544	0.0129391	0.0658925	38	28	83	0	34	5	7.74	6.18	14.81	0	91.96	51.4
chr1:51978546-51979093_Intergenic_Stat4	15.3672	-1.21793	0.830672	-1.4662	0.142594	0.295937	35	20	94	2	13	2	7.13	4.41	16.77	8.17	35.16	20.56
chr1:52008455-52008904_5'_Stat4	8.57096	-1.92946	1.01328	-1.90418	0.0568869	0.168077	18	14	26	0	11	1	3.67	3.09	4.64	0	29.75	10.28
chr1:52112213-52112795_Intergenic_Stat1	11.3017	-1.42335	0.976617	-1.45743	0.144997	0.299024	32	24	44	0	14	1	6.52	5.3	7.85	0	37.86	10.28
chr1:52131664-52134591_intron_Stat1	55.1984	0.927479	0.417046	2.22392	0.0261537	0.103852	383	275	422	12	10	4	78.02	60.7	75.29	49.01	27.05	41.12
chr1:52147209-52151011_intron_Stat1	86.9369	1.61477	0.435562	3.70733	0.000209455	0.00390046	738	641	516	12	10	6	150.34	141.48	92.07	49.01	27.05	61.68
chr1:52151766-52151953_intron_Stat1	4.16207	-1.93464	1.15725	-1.67176	0.0945719	0.229623	12	12	5	2	4	0	2.44	2.65	0.89	8.17	10.82	0
chr1:52155434-52162264_intron_Stat1	152.556	0.631893	0.28253	2.23655	0.0253157	0.101703	1042	879	862	34	42	10	212.28	194.01	153.8	138.87	113.59	102.79
chr1:52162689-52170654_intron_Stat1	146.947	-0.302945	0.28394	-1.06693	0.286002	0.460447	740	649	562	40	59	16	150.75	143.24	100.27	163.37	159.57	164.47
chr1:52254167-52254637_Intergenic_Gls	15.7066	-1.69158	0.603119	-2.80472	0.00503598	0.0356096	41	31	51	6	13	1	8.35	6.84	9.1	24.51	35.16	10.28
chr1:52303205-52303785_Intergenic_Gls	25.1689	-0.172682	0.686725	-0.251457	0.801461	0.878973	96	84	199	2	18	2	19.56	18.54	35.51	8.17	48.68	20.56
chr1:52328761-52328922_Intergenic_Gls	3.52811	-2.00968	1.47413	-1.3633	0.172789	0.333531	11	9	4	0	6	0	2.24	1.99	0.71	0	16.23	0
chr1:52343318-52343444_Intergenic_Gls	1.74171	-1.75796	2.02931	-0.866282	0.386335	0.554359	1	1	10	0	3	0	0.19	0.21	2.52	0	7.53	0
chr1:52389013-52389271_Intergenic_Nab1	10.1822	0.052701	1.15708	0.0455466	0.963672	0.979935	28	50	97	0	10	0	5.7	11.04	17.31	0	27.05	0
chr1:52427822-52428189_Intergenic_Nab1	11.5826	-1.8364	0.860445	-2.13424	0.0328231	0.119758	23	21	28	0	9	3	4.69	4.63	5	0	24.34	30.84
chr1:52469945-52470115_intron_Nab1	9.54188	0.68312	0.86846	0.786588	0.431523	0.599051	49	57	88	2	4	0	9.98	12.58	15.7	8.17	10.82	0
chr1:52471227-52471553_intron_Nab1	30.8985	0.227558	0.587265	0.387488	0.698395	0.809476	105	121	273	5	10	4	21.39	26.71	48.71	20.42	27.05	41.12
chr1:52473825-52474010_intron_Nab1	4.56503	-1.46551	1.30274	-1.12494	0.260614	0.433506	11	12	20	0	7	0	2.24	2.65	3.57	0	18.93	0
chr1:52494721-52502998_intron_Nab1	343.293	-0.277893	0.264464	-1.05078	0.293362	0.468067	1396	1239	2053	64	156	44	284.39	273.46	366.3	261.4	421.92	452.28
chr1:52504020-52504140_Intergenic_Nab1	1.52895	-2.57	2.24597	-1.14427	0.252511	0.429381	2	0	5	0	3	0	0.38	0	1.26	0	7.53	0
chr1:52517561-52517923_Intergenic_Nab1	4.90471	-2.5085	1.34983	-1.85838	0.0631152	0.179187	6	7	13	0	9	0	1.22	1.54	2.32	0	24.34	0
chr1:52520633-52521405_Intergenic_Nab1	50.6157	-1.45474	0.441212	-3.29716	0.000976681	0.0116128	118	101	208	13	39	6	24.04	22.29	37.11	53.1	105.48	61.68
chr1:52521960-52522193_Intergenic_Nab1	6.33569	-2.07026	1.32026	-1.56807	0.116864	0.26157	10	8	25	0	11	0	2.04	1.77	4.46	0	29.75	0
chr1:52540359-52540479_Intergenic_Gm28178	1.57454	-2.37123	1.85592	-1.27766	0.20137	0.378126	5	1	3	0	3	0	0.95	0.21	0.76	0	7.53	0
chr1:52594460-52599999_Intergenic_Gm28178	160.073	0.480236	0.261148	1.83894	0.0659239	0.183974	881	778	1164	26	56	14	179.48	171.72	207.68	106.19	151.46	143.91
chr1:52630033-52632081_intron_Nemp2	57.8147	0.135783	0.41878	0.324236	0.74576	0.842457	289	195	434	14	18	6	58.87	43.04	77.44	57.18	48.68	61.68
chr1:52636546-52637016_intron_Nemp2	6.72698	-0.519425	1.18422	-0.43862	0.660937	0.782438	28	21	47	0	8	0	5.7	4.63	8.39	0	21.64	0
chr1:52637976-52638331_intron_Nemp2	7.18406	-1.02262	1.19207	-0.857858	0.390971	0.562703	23	20	39	0	10	0	4.69	4.41	6.96	0	27.05	0
chr1:52638823-52639728_intron_Nemp2	40.5078	0.138294	0.803817	0.172047	0.8634	0.920645	149	157	346	0	24	5	30.35	34.65	61.73	0	64.91	51.4
chr1:52647164-52647602_intron_Nemp2	13.378	-1.18627	0.837839	-1.41587	0.156813	0.314337	47	26	68	3	15	0	9.57	5.74	12.13	12.25	40.57	0
chr1:52675432-52676837_intron_Nemp2	37.7467	0.0819615	0.490323	0.167158	0.867246	0.922928	178	142	241	4	14	6	36.26	31.34	43	16.34	37.86	61.68
chr1:52722625-52723028_intron_Mfsd6	27.7224	-2.37683	0.578634	-4.10766	3.9969e-05	0.00120263	54	35	32	6	13	8	11	7.72	5.71	24.51	35.16	82.23
chr1:52763501-52766996_Intergenic_Mfsd6	108.207	-0.466726	0.347547	-1.34291	0.1793	0.341172	392	376	540	20	38	20	79.86	82.99	96.35	81.69	102.78	205.58
chr1:52796391-52804060_intron_Inpp1	338.302	0.750444	0.201713	3.72035	0.000198944	0.0037619	2049	1977	2467	66	104	18	417.42	436.35	440.17	269.57	281.28	185.03
chr1:52844893-52845661_intron_Hibch	51.7591	-0.440415	0.494804	-0.890081	0.373423	0.546682	191	162	295	5	26	9	38.91	35.76	52.63	20.42	70.32	92.51
chr1:52933538-52933677_intron_1700019D03Rik	2.14827	-2.65016	2.20096	-1.20409	0.228553	NA	8	2	0	0	4	0	1.63	0.44	0	0	10.82	0
chr1:53156000-53156133_Intergenic_1700019A02Rik	2.26103	-3.83654	2.0458	-1.87533	0.0607479	0.185494	1	4	0	0	5	0	0.19	0.82	0	0	12.55	0
chr1:53616560-53616680_intron_Dnah7a	2.77639	-3.52295	1.66584	-2.11482	0.0344452	0.131995	2	1	4	0	6	0	0.38	0.21	1.01	0	15.06	0
chr1:53705844-53708567_promoter-TSS_Dnah7a	46.9279	1.41157	0.567131	2.48898	0.0128112	0.0655587	318	340	430	4	18	0	64.78	75.04	76.72	16.34	48.68	0
chr1:53713035-53713480_Intergenic_Dnah7a	16.0896	-0.14809	0.810481	-0.182718	0.855019	0.915175	108	58	88	2	14	0	22	12.8	15.7	8.17	37.86	0
chr1:53715735-53715920_Intergenic_Dnah7a	3.28324	-0.671589	1.40289	-0.478719	0.632139	0.761753	19	13	12	0	4	0	3.87	2.87	2.14	0	10.82	0
chr1:53739235-53743626_Intergenic_Dnah7a	95.2474	0.434085	0.421677	1.02942	0.30328	0.477965	471	568	568	29	14	9	95.95	125.37	101.34	118.45	37.86	92.51
chr1:53754554-53755121_TTS_Stk17b	15.8855	-0.334889	0.665053	-0.503553	0.614576	0.748378	82	47	85	2	9	2	16.7	10.37	15.17	8.17	24.34	20.56
chr1:53760434-53767207_intron_Stk17b	129.103	0.667125	0.345312	1.93195	0.0533656	0.161401	844	748	877	23	54	4	171.94	165.09	156.48	93.94	146.05	41.12
chr1:53771583-53777498_intron_Stk17b	191.379	0.0875489	0.311038	0.281473	0.778347	0.863805	963	896	1203	63	74	8	196.18	197.76	214.64	257.31	200.14	82.23
chr1:53837892-53839358_intron_Mir7681	104.947	-0.707226	0.328765	-2.15116	0.0314634	0.116675	340	299	545	24	46	17	69.26	65.99	97.24	98.02	124.41	174.75
chr1:53844485-53847879_intron_Mir7681	115.723	0.126919	0.307916	0.412187	0.680203	0.796618	610	535	651	36	28	11	124.27	118.08	116.15	147.04	75.73	113.07
chr1:53851371-53851634_intron_Mir7681	12.227	-0.888067	0.948992	-0.9358	0.349376	0.522456	57	33	55	1	15	0	11.61	7.28	9.81	4.08	40.57	0
chr1:53851844-53852689_intron_Mir7681	46.2626	-0.178166	0.414224	-0.430119	0.667109	0.787019	190	217	286	14	23	2	38.71	47.89	51.03	57.18	62.21	20.56
chr1:53852759-53853313_intron_Mir7681	29.7441	-0.799946	0.614203	-1.30241	0.192775	0.357332	140	94	115	18	13	0	28.52	20.75	20.52	73.52	35.16	0
chr1:53855532-53856048_intron_Mir7681	39.4445	-0.38115	0.427549	-0.891477	0.372673	0.546077	170	149	224	16	16	2	34.63	32.89	39.97	65.35	43.27	20.56
chr1:53871133-53871510_intron_Mir7681	5.83272	-1.44072	1.36392	-1.05631	0.290828	0.465361	13	29	9	0	9	0	2.65	6.4	1.61	0	24.34	0
chr1:53908230-53913907_intron_Mir7681	125.205	0.78379	0.311894	2.513	0.0119709	0.0627547	920	745	713	22	37	8	187.42	164.43	127.22	89.86	100.07	82.23
chr1:53940464-53940879_intron_Mir7681	36.0241	0.449837	0.488228	0.921366	0.356859	0.5299	167	183	248	4	11	5	34.02	40.39	44.25	16.34	29.75	51.4
chr1:53984699-53987716_intron_Mir7681	33.9152	2.02369	0.671604	3.01321	0.00258498	0.0226892	366	260	203	6	4	0	74.56	57.39	36.22	24.51	10.82	0
chr1:54001842-54007159_intron_Mir7681	69.9893	0.482087	0.456256	1.05662	0.290687	0.465238	448	403	296	10	16	10	91.27	88.95	52.81	40.84	43.27	102.79
chr1:54013033-54015493_intron_Mir7681	28.7441	1.86877	0.665887	2.80643	0.00500937	0.0355205	259	244	202	2	8	0	52.76	53.85	36.04	8.17	21.64	0
chr1:54051613-54057458_intron_Hecw2	85.1914	0.688433	0.445476	1.54539	0.122253	0.268623	656	565	326	16	25	6	133.64	124.7	58.17	65.35	67.62	61.68
chr1:54057590-54063523_intron_Hecw2	244.633	0.0875263	0.221549	0.395065	0.692795	0.805367	1281	1270	1218	60	88	22	260.96	280.31	217.32	245.06	238.01	226.14
chr1:54071628-54080747_intron_Hecw2	220.842	0.406264	0.326288	1.24511	0.213092	0.381016	1444	1369	935	54	73	14	294.17	302.16	166.83	220.56	197.44	143.91
chr1:54120869-54121340_intron_Hecw2	15.3836	-0.360816	0.759751	-0.474913	0.634849	0.763356	59	60	110	3	13	0	12.02	13.24	19.63	12.25	35.16	0
chr1:54127864-54127995_intron_Hecw2	12.445	0.0106931	0.718833	0.0148757	0.988131	0.993164	57	64	84	5	5	0	11.61	14.13	14.99	20.42	13.52	0
chr1:54129528-54129852_intron_Hecw2	12.6271	-0.420555	0.775743	-0.542131	0.587728	0.727896	62	58	50	1	10	1	12.63	12.8	8.92	4.08	27.05	10.28
chr1:54185808-54189626_intron_Hecw2	71.6375	0.72959	0.563674	1.29435	0.195546	0.361011	534	531	218	18	11	6	108.79	117.2	38.9	73.52	29.75	61.68
chr1:54250768-54251083_intron_Ccdc150	15.7961	-0.527685	0.715115	-0.737902	0.460574	0.624146	88	51	79	4	13	0	17.93	11.26	14.1	16.34	35.16	0
chr1:54345674-54345794_intron_Gtf3c3	3.82199	-4.76609	1.58168	-3.01331	0.00258412	0.0259538	3	1	0	0	5	1	0.57	0.21	0	0	12.55	9.6
chr1:54639944-54640064_Intergenic_Pgap1	2.34711	-2.94206	1.78696	-1.64641	0.0996795	0.237326	6	3	0	1	3	0	1.22	0.66	0	4.08	8.11	0
chr1:54835069-54838913_intron_Ankrd44	50.8039	0.444018	0.473996	0.936755	0.348884	0.52196	333	301	274	18	14	1	67.84	66.43	48.89	73.52	37.86	10.28
chr1:54850281-54853863_intron_Ankrd44	56.8083	0.337429	0.448491	0.752364	0.451832	0.616343	397	316	243	10	24	4	80.88	69.75	43.36	40.84	64.91	41.12
chr1:54864037-54864220_intron_Ankrd44	3.32018	-2.42835	1.49272	-1.6268	0.103779	0.243668	4	9	5	0	6	0	0.81	1.99	0.89	0	16.23	0
chr1:54867368-54868475_intron_Ankrd44	53.0206	-1.53458	0.734568	-2.0891	0.0366988	0.128021	210	129	52	4	40	11	42.78	28.47	9.28	16.34	108.18	113.07
chr1:54896193-54899293_intron_Ankrd44	65.1238	0.319148	0.419771	0.76029	0.447081	0.612754	415	397	280	14	26	4	84.54	87.62	49.96	57.18	70.32	41.12
chr1:54899537-54902576_intron_Ankrd44	49.9269	0.254022	0.444712	0.571206	0.56786	0.712673	329	278	236	12	22	2	67.02	61.36	42.11	49.01	59.5	20.56
chr1:54904186-54904328_intron_Ankrd44	4.64129	-1.59533	1.19419	-1.33591	0.181578	0.343684	17	6	11	0	4	1	3.46	1.32	1.96	0	10.82	10.28
chr1:54911978-54916513_intron_Ankrd44	108.114	-0.172003	0.545967	-0.315043	0.752729	0.847368	568	430	573	56	32	2	115.71	94.91	102.24	228.72	86.55	20.56
chr1:54921348-54927150_intron_Ankrd44	198.329	-0.16354	0.317749	-0.514682	0.606775	0.741917	911	953	835	48	52	30	185.59	210.34	148.98	196.05	140.64	308.38
chr1:54960077-54962594_Intergenic_Ankrd44	38.9887	1.35658	0.487198	2.78445	0.00536183	0.037175	308	245	298	4	10	2	62.75	54.07	53.17	16.34	27.05	20.56
chr1:54969424-54969998_Intergenic_Ankrd44	20.5064	-0.0518298	0.613206	-0.0845226	0.932641	0.962377	96	110	101	2	12	2	19.56	24.28	18.02	8.17	32.46	20.56
chr1:55004547-55004667_intron_Sf3b1	4.69582	-2.96729	1.06774	-2.77904	0.00545193	0.0376488	7	5	7	2	6	0	1.43	1.1	1.25	8.17	16.23	0
chr1:55016679-55021444_intron_Sf3b1	88.7634	0.486577	0.302117	1.61056	0.107277	0.249089	499	476	559	20	23	8	101.66	105.06	99.74	81.69	62.21	82.23
chr1:55025134-55030371_promoter-TSS_Sf3b1	197.572	0.489385	0.250272	1.95541	0.0505341	0.15625	1193	1172	1133	44	66	12	243.04	258.68	202.15	179.71	178.5	123.35
chr1:55052002-55052519_promoter-TSS_Coq10b	46.0947	0.336815	0.564872	0.596267	0.550997	0.699861	223	209	283	3	11	9	45.43	46.13	50.49	12.25	29.75	92.51
chr1:55053066-55053406_intron_Coq10b	24.1439	0.682322	0.705606	0.967002	0.333543	0.507267	175	121	138	0	10	3	35.65	26.71	24.62	0	27.05	30.84
chr1:55082576-55091910_promoter-TSS_Hspd1	313.2	-0.0574945	0.181881	-0.31611	0.751919	0.846845	1547	1433	1673	85	120	27	315.15	316.28	298.5	347.17	324.55	277.54
chr1:55129872-55134656_intron_Mob4	167.324	0.661281	0.233205	2.83562	0.00457371	0.0334683	999	905	1200	32	49	12	203.52	199.75	214.11	130.7	132.53	123.35
chr1:55159277-55165064_Intergenic_Mob4	124.44	0.409419	0.319051	1.28324	0.199408	0.365389	729	653	665	18	36	16	148.51	144.13	118.65	73.52	97.37	164.47
chr1:55200597-55203673_intron_Rftn2	115.537	0.530204	0.335123	1.58212	0.113623	0.257354	623	546	911	32	26	8	126.92	120.51	162.54	130.7	70.32	82.23
chr1:55508912-55509038_intron_Plcl1	2.56808	-3.05353	2.01458	-1.51571	0.129592	0.278751	4	0	6	0	5	0	0.81	0	1.07	0	13.52	0
chr1:55808670-55809139_Intergenic_9130227L01Rik	14.6052	-2.93597	0.755326	-3.88703	0.00010148	0.00231312	31	10	13	9	11	1	6.32	2.21	2.32	36.76	29.75	10.28
chr1:55809657-55809780_Intergenic_9130227L01Rik	2.62179	-2.9237	1.56903	-1.86339	0.0624081	0.177935	3	4	4	0	5	0	0.61	0.88	0.71	0	13.52	0
chr1:56791017-56791154_Intergenic_Hsfy2	2.50348	-1.70352	1.66352	-1.02405	0.305813	0.480323	5	12	3	0	4	0	1.02	2.65	0.54	0	10.82	0
chr1:56791875-56798932_3'_Hsfy2	237.532	1.4645	0.278256	5.26313	1.41625e-07	1.50882e-05	1524	1428	2337	24	52	14	310.47	315.18	416.97	98.02	140.64	143.91
chr1:56965488-56965637_intron_Satb2	2.68055	-1.3922	1.53958	-0.904271	0.365852	0.539423	11	4	12	0	4	0	2.24	0.88	2.14	0	10.82	0
chr1:56968668-56978476_non-coding_9130024F11Rik	253.196	1.14416	0.240084	4.76568	1.88217e-06	0.000121367	1859	1629	1823	46	61	10	378.71	359.54	325.27	187.88	164.98	102.79
chr1:57053405-57053937_Intergenic_Satb2	8.33207	-1.33791	1.01991	-1.31179	0.189591	0.353569	23	35	21	1	11	0	4.69	7.72	3.75	4.08	29.75	0
chr1:57055593-57056109_Intergenic_Satb2	10.6422	-1.92575	0.783646	-2.45742	0.0139937	0.0693751	13	26	33	3	10	1	2.65	5.74	5.89	12.25	27.05	10.28
chr1:57056252-57056708_Intergenic_Satb2	12.4707	-0.881689	0.719752	-1.22499	0.220579	0.389626	45	56	36	3	9	1	9.17	12.36	6.42	12.25	24.34	10.28
chr1:57242272-57245429_Intergenic_BC055402	47.4114	0.995933	0.67675	1.47164	0.141118	0.293765	336	262	353	0	20	4	68.45	57.83	62.98	0	54.09	41.12
chr1:57260556-57261086_Intergenic_BC055402	14.1718	-0.527384	0.71398	-0.738654	0.460117	0.623642	66	46	86	4	11	0	13.45	10.15	15.34	16.34	29.75	0
chr1:57388113-57388304_TTS_1700066M21Rik	6.06872	-1.77017	1.31007	-1.3512	0.176632	0.33822	20	7	21	0	10	0	4.07	1.54	3.75	0	27.05	0
chr1:57404968-57409988_promoter-TSS_Tyw5	174.446	-0.122353	0.250867	-0.487721	0.625747	0.756775	810	652	1099	46	70	16	165.01	143.91	196.09	187.88	189.32	164.47
chr1:57511808-57512018_Intergenic_Tyw5	3.8891	-3.86183	1.87954	-2.05467	0.0399113	0.134643	4	4	0	0	8	0	0.81	0.88	0	0	21.64	0
chr1:57989460-57989693_intron_Sgo2a	22.4856	0.207431	0.608761	0.340743	0.733297	0.833822	108	116	107	2	7	4	22	25.6	19.09	8.17	18.93	41.12
chr1:57995671-57996152_promoter-TSS_Sgo2a	14.6706	0.188348	0.874587	0.215356	0.82949	0.898156	60	93	105	1	12	0	12.22	20.53	18.73	4.08	32.46	0
chr1:58029448-58030027_promoter-TSS_Aox1	53.93	-0.399354	0.47812	-0.83526	0.403571	0.574323	181	169	328	7	22	10	36.87	37.3	58.52	28.59	59.5	102.79
chr1:58030482-58030843_intron_Aox1	27.0289	0.63157	0.688773	0.916951	0.359169	0.532497	140	131	205	0	10	4	28.52	28.91	36.58	0	27.05	41.12
chr1:58177968-58178088_intron_Aox4	1.42171	-3.25529	2.20413	-1.4769	0.139702	NA	2	3	0	0	3	0	0.38	0.62	0	0	7.53	0
chr1:58274055-58274458_Intergenic_Aox2	10.0189	-2.91157	1.07699	-2.70344	0.00686267	0.0436869	13	4	20	0	12	2	2.65	0.88	3.57	0	32.46	20.56
chr1:58300560-58305800_intron_Aox2	139.346	0.5438	0.376463	1.4445	0.148599	0.303536	790	673	997	12	50	16	160.94	148.54	177.89	49.01	135.23	164.47
chr1:58353071-58353567_intron_Bzw1	15.9659	-0.169194	0.786506	-0.215121	0.829673	0.898255	83	64	81	0	11	2	16.91	14.13	14.45	0	29.75	20.56
chr1:58354888-58355013_intron_Bzw1	1.69052	-2.41192	1.74696	-1.38064	0.16739	NA	3	4	3	0	3	0	0.61	0.88	0.54	0	8.11	0
chr1:58360102-58361188_intron_Bzw1	44.7034	0.260358	0.880515	0.295688	0.767468	0.856842	263	245	239	0	36	2	53.58	54.07	42.64	0	97.37	20.56
chr1:58365360-58368310_intron_Bzw1	118.334	-0.640779	0.284662	-2.25102	0.0243844	0.0993453	452	377	563	25	62	16	92.08	83.21	100.45	102.11	167.69	164.47
chr1:58373105-58376845_intron_Bzw1	85.5265	-0.239363	0.508058	-0.471133	0.637546	0.764803	377	362	393	6	36	16	76.8	79.9	70.12	24.51	97.37	164.47
chr1:58392937-58393226_promoter-TSS_Bzw1	32.8761	-0.370216	0.559432	-0.661772	0.508117	0.664799	108	87	237	6	14	5	22	19.2	42.29	24.51	37.86	51.4
chr1:58393650-58394307_intron_Bzw1	53.7581	-0.540376	0.400017	-1.35088	0.176733	0.33839	174	214	292	22	21	4	35.45	47.23	52.1	89.86	56.8	41.12
chr1:58411382-58411692_TTS_Clk1	12.473	-0.60434	0.964924	-0.626308	0.531113	0.684229	58	30	81	1	14	0	11.82	6.62	14.45	4.08	37.86	0
chr1:58423440-58423746_intron_Clk1	34.698	0.779499	0.521571	1.49452	0.13504	0.28593	195	155	294	4	9	4	39.73	34.21	52.46	16.34	24.34	41.12
chr1:58445729-58446053_promoter-TSS_Ppil3	31.8388	-0.14094	0.535998	-0.262949	0.79259	0.873255	154	108	165	3	12	6	31.37	23.84	29.44	12.25	32.46	61.68
chr1:58446364-58446580_promoter-TSS_Ppil3	22.6775	-1.46864	0.579002	-2.53651	0.0111963	0.0601485	85	40	55	11	9	3	17.32	8.83	9.81	44.93	24.34	30.84
chr1:58504393-58504705_intron_Orc2	23.7427	0.0130359	0.747323	0.0174435	0.986083	0.992122	85	114	148	0	12	4	17.32	25.16	26.41	0	32.46	41.12
chr1:58504884-58505359_promoter-TSS_Orc2	21.0429	-0.428477	0.635545	-0.674189	0.500191	0.658383	70	70	145	3	14	2	14.26	15.45	25.87	12.25	37.86	20.56
chr1:58585506-58585937_promoter-TSS_Fam126b	41.4745	-1.06945	0.387605	-2.75912	0.00579578	0.0391229	148	124	130	16	19	5	30.15	27.37	23.19	65.35	51.39	51.4
chr1:58608600-58611508_Intergenic_Ndufb3	37.4098	1.58999	0.621722	2.55739	0.0105461	0.0578758	301	241	241	5	2	4	61.32	53.19	43	20.42	5.41	41.12
chr1:58650830-58655514_intron_Gm20257	363.233	0.0312707	0.226168	0.138263	0.890032	0.936894	1586	1511	2419	82	120	42	323.1	333.5	431.61	334.92	324.55	431.73
chr1:58709247-58730526_intron_Cflar	1258.11	-0.234624	0.154482	-1.51878	0.128818	0.277696	5622	5517	6184	375	449	130	1145.31	1217.68	1103.37	1531.63	1214.37	1336.29
chr1:58739388-58739777_intron_Cflar	20.7779	-0.817473	0.578712	-1.41257	0.157781	0.315548	63	87	85	4	15	2	12.83	19.2	15.17	16.34	40.57	20.56
chr1:58744157-58744862_intron_Cflar	56.698	-0.885443	0.383218	-2.31054	0.0208581	0.0900208	208	210	169	22	22	7	42.37	46.35	30.15	89.86	59.5	71.95
chr1:58753721-58754117_exon_Cflar	6.31486	-1.5826	1.22715	-1.28965	0.197171	0.362917	16	19	19	0	10	0	3.26	4.19	3.39	0	27.05	0
chr1:58757826-58763172_Intergenic_Cflar	147.9	0.262868	0.304214	0.864089	0.387539	0.559685	848	797	848	44	54	6	172.75	175.91	151.3	179.71	146.05	61.68
chr1:58793941-58798822_intron_Casp8	187.052	-0.267191	0.243964	-1.09521	0.273425	0.447177	885	827	899	59	83	13	180.29	182.53	160.4	240.98	224.48	133.63
chr1:58949906-58954303_intron_Trak2	139.456	-0.116418	0.472988	-0.246132	0.80558	0.881321	716	624	597	12	52	25	145.86	137.73	106.52	49.01	140.64	256.98
chr1:58960549-58961333_intron_Trak2	42.7815	-1.71913	0.598771	-2.87111	0.00409037	0.0311669	90	81	121	3	31	10	18.33	17.88	21.59	12.25	83.84	102.79
chr1:58973901-58974031_promoter-TSS_Stradb	13.683	0.0874406	0.775253	0.11279	0.910197	0.949145	43	54	127	3	6	1	8.76	11.92	22.66	12.25	16.23	10.28
chr1:59067988-59068110_intron_Als2cr11	3.11916	-2.9652	1.66884	-1.77681	0.0756001	0.200051	7	4	1	0	6	0	1.43	0.88	0.18	0	16.23	0
chr1:59162078-59162993_promoter-TSS_Mpp4	52.2136	-0.0927111	0.414626	-0.223602	0.823067	0.893735	301	200	257	8	25	6	61.32	44.14	45.85	32.67	67.62	61.68
chr1:59257401-59257735_intron_Cdk15	14.0515	0.0799753	0.875669	0.0913305	0.92723	0.959368	70	92	74	1	12	0	14.26	20.31	13.2	4.08	32.46	0
chr1:59317193-59317580_intron_Cdk15	12.5488	-1.57708	0.664566	-2.37309	0.0176399	0.0805252	30	39	31	5	9	1	6.11	8.61	5.53	20.42	24.34	10.28
chr1:59322822-59322946_intron_Cdk15	8.64922	-0.124897	0.914365	-0.136594	0.891352	0.937554	41	40	46	0	6	1	8.35	8.83	8.21	0	16.23	10.28
chr1:59340627-59341194_intron_Cdk15	32.9751	0.71952	0.848916	0.847576	0.396674	0.567806	198	176	274	0	22	1	40.34	38.85	48.89	0	59.5	10.28
chr1:59341257-59341662_intron_Cdk15	19.5573	-0.0717884	0.667485	-0.107551	0.914352	0.951703	114	79	126	4	14	0	23.22	17.44	22.48	16.34	37.86	0
chr1:59351137-59353950_TTS_Cdk15	38.6937	1.69112	0.624997	2.70581	0.00681381	0.0434135	316	256	272	0	8	4	64.38	56.5	48.53	0	21.64	41.12
chr1:59442556-59446861_Intergenic_Fzd7	112.023	0.93362	0.284915	3.27684	0.00104977	0.0122247	740	646	826	16	31	8	150.75	142.58	147.38	65.35	83.84	82.23
chr1:59450470-59452308_Intergenic_Fzd7	54.4751	-0.395848	0.496818	-0.796766	0.425587	0.593839	251	196	201	8	15	12	51.13	43.26	35.86	32.67	40.57	123.35
chr1:59463084-59467175_Intergenic_Fzd7	121.894	0.648255	0.380549	1.70347	0.0884798	0.220453	661	729	825	10	46	12	134.66	160.9	147.2	40.84	124.41	123.35
chr1:59475637-59475994_Intergenic_Fzd7	9.10767	-1.43918	0.950606	-1.51396	0.130036	0.279236	42	16	26	2	11	0	8.56	3.53	4.64	8.17	29.75	0
chr1:59484959-59485313_3'_Fzd7	15.2551	-0.113997	0.924371	-0.123324	0.90185	0.943833	92	85	36	0	10	2	18.74	18.76	6.42	0	27.05	20.56
chr1:59487303-59487840_TTS_Fzd7	40.8531	0.450031	0.523581	0.859525	0.390051	0.562071	237	192	227	3	11	7	48.28	42.38	40.5	12.25	29.75	71.95
chr1:59488039-59488449_Intergenic_Fzd7	19.6913	0.961735	0.78416	1.22645	0.220028	0.388938	154	138	126	1	11	0	31.37	30.46	22.48	4.08	29.75	0
chr1:59518835-59521739_intron_Gm973	58.776	1.39229	0.493458	2.8215	0.00477994	0.0344835	494	465	327	6	17	2	100.64	102.63	58.34	24.51	45.98	20.56
chr1:59577670-59581263_intron_Gm973	63.0899	1.70383	0.438484	3.88574	0.000102019	0.00231811	456	494	455	8	8	4	92.9	109.03	81.18	32.67	21.64	41.12
chr1:59608441-59608950_intron_Sumo1	13.8634	-1.52555	0.900942	-1.69329	0.0904009	0.223259	27	37	47	0	15	2	5.5	8.17	8.39	0	40.57	20.56
chr1:59658466-59658761_intron_Sumo1	11.0652	-1.31235	0.725464	-1.80898	0.0704544	0.191323	31	33	45	5	9	0	6.32	7.28	8.03	20.42	24.34	0
chr1:59663424-59663643_intron_Sumo1	6.62629	-0.895011	1.40885	-0.635277	0.525248	0.678904	39	29	6	0	9	0	7.95	6.4	1.07	0	24.34	0
chr1:59666514-59672885_intron_Sumo1	244.844	-0.0457049	0.201421	-0.226912	0.820492	0.891993	1151	1076	1367	66	80	26	234.48	237.49	243.9	269.57	216.37	267.26
chr1:59684297-59684570_promoter-TSS_Nop58	8.57304	-0.619651	0.952987	-0.65022	0.51555	0.671119	28	38	50	1	9	0	5.7	8.39	8.92	4.08	24.34	0
chr1:59685114-59685535_intron_Nop58	36.2907	-0.358798	0.416799	-0.860841	0.389326	0.561521	172	144	179	9	19	3	35.04	31.78	31.94	36.76	51.39	30.84
chr1:59685551-59685866_intron_Nop58	44.1677	-1.20757	0.447482	-2.69859	0.00696333	0.0441556	135	99	142	16	12	9	27.5	21.85	25.34	65.35	32.46	92.51
chr1:59760445-59772414_intron_Bmpr2	366.281	0.378608	0.189599	1.99689	0.0458372	0.147095	1999	1777	2448	86	104	32	407.23	392.21	436.78	351.25	281.28	328.93
chr1:59789238-59789638_intron_Bmpr2	11.665	-1.59682	0.738505	-2.16223	0.0306006	0.114658	40	27	32	5	11	0	8.15	5.96	5.71	20.42	29.75	0
chr1:59826688-59827013_intron_Bmpr2	9.76514	-1.31762	0.902464	-1.46002	0.144283	0.298034	25	31	25	0	8	2	5.09	6.84	4.46	0	21.64	20.56
chr1:59849988-59850259_intron_Fam117b	12.3937	-0.943913	0.764182	-1.23519	0.216758	0.385121	48	44	33	1	9	2	9.78	9.71	5.89	4.08	24.34	20.56
chr1:59866774-59866925_intron_Fam117b	9.33556	-2.22256	1.05776	-2.10119	0.0356242	0.126037	25	11	8	0	6	3	5.09	2.43	1.43	0	16.23	30.84
chr1:59891606-59897868_Intergenic_Fam117b	279.517	0.575435	0.214101	2.68769	0.00719491	0.0450989	1506	1502	1966	56	71	26	306.8	331.51	350.78	228.72	192.03	267.26
chr1:59903881-59904268_Intergenic_Fam117b	11.4648	-0.974692	1.13621	-0.857845	0.390978	0.562703	46	40	41	0	16	0	9.37	8.83	7.32	0	43.27	0
chr1:59907196-59907572_Intergenic_Fam117b	8.04596	-0.32458	1.15722	-0.280482	0.779107	0.864453	39	49	29	0	9	0	7.95	10.81	5.17	0	24.34	0
chr1:59907941-59908080_Intergenic_Fam117b	6.37895	-0.928986	0.972747	-0.955013	0.339571	0.512696	26	24	14	1	4	1	5.3	5.3	2.5	4.08	10.82	10.28
chr1:59912262-59913143_promoter-TSS_Fam117b	44.5084	0.030204	0.6573	0.0459516	0.963349	0.979844	254	198	271	7	35	0	51.74	43.7	48.35	28.59	94.66	0
chr1:59913971-59914271_intron_Fam117b	24.7719	-0.055059	0.594281	-0.0926482	0.926183	0.958791	141	110	140	12	8	0	28.72	24.28	24.98	49.01	21.64	0
chr1:59920077-59920208_intron_Fam117b	7.87932	-1.14852	1.00196	-1.14626	0.251686	0.42415	34	18	25	0	8	1	6.93	3.97	4.46	0	21.64	10.28
chr1:59926341-59926683_intron_Fam117b	31.8921	0.360062	0.501843	0.717481	0.473078	0.635351	196	160	162	4	11	4	39.93	35.31	28.9	16.34	29.75	41.12
chr1:59927138-59927746_intron_Fam117b	35.2851	0.756194	0.595242	1.2704	0.203943	0.370581	225	253	198	2	17	2	45.84	55.84	35.33	8.17	45.98	20.56
chr1:59928192-59928348_intron_Fam117b	8.95892	0.258633	1.18803	0.217699	0.827664	0.897041	61	69	25	0	8	0	12.43	15.23	4.46	0	21.64	0
chr1:59939092-59947873_intron_Fam117b	213.87	0.63963	0.219659	2.91192	0.0035921	0.0285388	1269	1229	1431	36	69	16	258.52	271.26	255.32	147.04	186.62	164.47
chr1:59949129-59954233_intron_Fam117b	75.7601	-0.0913473	0.40761	-0.224105	0.822676	0.893476	455	326	289	12	32	10	92.69	71.95	51.56	49.01	86.55	102.79
chr1:59959587-59977257_intron_Fam117b	522.509	0.756246	0.170655	4.43142	9.36148e-06	0.000405398	3294	3133	3395	96	142	38	671.05	691.5	605.75	392.1	384.05	390.61
chr1:59986759-60002934_intron_Ica1l	436.075	0.484955	0.214463	2.26125	0.0237437	0.0976895	2712	2501	2395	80	151	34	552.49	552	427.32	326.75	408.4	349.49
chr1:60004922-60007835_intron_Ica1l	48.021	0.437148	0.490365	0.891475	0.372674	0.546077	305	268	225	4	18	6	62.13	59.15	40.15	16.34	48.68	61.68
chr1:60097035-60100672_promoter-TSS_Wdr12	106.675	0.219548	0.281804	0.77908	0.435933	0.602924	591	535	658	26	43	6	120.4	118.08	117.4	106.19	116.3	61.68
chr1:60155899-60160300_Intergenic_Nbeal1	81.4694	1.55433	0.444786	3.49455	0.000474868	0.00701307	643	617	517	4	19	6	130.99	136.18	92.24	16.34	51.39	61.68
chr1:60178556-60182992_intron_Nbeal1	172.609	0.212124	0.234643	0.90403	0.365979	0.539547	893	791	1121	34	65	16	181.92	174.58	200.01	138.87	175.8	164.47
chr1:60198599-60198719_intron_Nbeal1	6.95101	-0.856403	0.982058	-0.872049	0.383182	0.555826	23	25	28	0	6	1	4.69	5.52	5	0	16.23	10.28
chr1:60215165-60215291_intron_Nbeal1	2.58426	-1.55062	1.6165	-0.959245	0.337435	0.510871	3	12	8	0	4	0	0.61	2.65	1.43	0	10.82	0
chr1:60240416-60240536_intron_Nbeal1	3.98113	-3.92298	1.22682	-3.19769	0.00138535	0.0148707	3	2	2	1	3	1	0.61	0.44	0.36	4.08	8.11	10.28
chr1:60261589-60264768_intron_Cyp20a1	58.6892	0.447682	0.441257	1.01456	0.310316	0.485114	334	252	402	5	20	8	68.04	55.62	71.73	20.42	54.09	82.23
chr1:60297108-60297295_intron_Cyp20a1	5.21926	-1.44052	1.31602	-1.0946	0.273691	0.447438	16	21	10	0	8	0	3.26	4.63	1.78	0	21.64	0
chr1:60342606-60343188_promoter-TSS_Cyp20a1	43.6473	1.11512	0.531602	2.09766	0.0359353	0.126503	322	208	432	10	12	0	65.6	45.91	77.08	40.84	32.46	0
chr1:60447453-60447573_intron_Abi2	3.78293	-3.28031	1.79586	-1.8266	0.0677606	0.186925	0	10	1	1	6	0	0	2.21	0.18	4.08	16.23	0
chr1:60567085-60567245_promoter-TSS_Raph1	20.2881	-0.831869	0.640324	-1.29914	0.193897	0.358913	60	46	94	3	7	5	12.22	10.15	16.77	12.25	18.93	51.4
chr1:60750323-60750470_intron_Cd28	8.25947	-3.79924	0.938353	-4.04884	5.1472e-05	0.00143731	5	7	4	1	8	2	1.02	1.54	0.71	4.08	21.64	20.56
chr1:60763092-60763212_exon_Cd28	1.92674	-1.62228	1.88745	-0.85951	0.390059	NA	13	2	2	0	3	0	2.65	0.44	0.36	0	8.11	0
chr1:60898654-60898984_Intergenic_Ctla4	10.8112	-2.1827	0.970159	-2.24983	0.0244595	0.0995581	27	11	22	0	12	2	5.5	2.43	3.93	0	32.46	20.56
chr1:60899157-60899436_Intergenic_Ctla4	8.2481	-1.94772	0.949399	-2.05153	0.0402157	0.135246	8	27	22	4	8	0	1.63	5.96	3.93	16.34	21.64	0
chr1:60910528-60910655_intron_Ctla4	2.74844	-3.52141	1.38334	-2.54558	0.0109098	0.0590667	3	2	3	1	4	0	0.61	0.44	0.54	4.08	10.82	0
chr1:61050594-61050888_Intergenic_Icos	15.2043	-0.0707104	0.780215	-0.0906294	0.927787	0.959877	64	56	90	0	7	3	13.04	12.36	16.06	0	18.93	30.84
chr1:61141750-61142236_Intergenic_Icos	26.5092	0.379766	0.771918	0.491977	0.622735	0.754463	183	150	148	2	20	0	37.28	33.11	26.41	8.17	54.09	0
chr1:61312379-61312499_Intergenic_9530026F06Rik	1.58472	-2.33069	1.8648	-1.24984	0.21136	0.387783	1	5	3	0	3	0	0.19	1.03	0.76	0	7.53	0
chr1:61376825-61376976_Intergenic_9530026F06Rik	9.24282	0.0270542	0.875161	0.0309134	0.975339	0.986307	67	32	58	2	6	0	13.65	7.06	10.35	8.17	16.23	0
chr1:61422413-61422630_Intergenic_9530026F06Rik	4.39803	-1.64234	1.32207	-1.24225	0.214145	0.382383	10	10	18	0	7	0	2.04	2.21	3.21	0	18.93	0
chr1:61637771-61637894_promoter-TSS_Pard3b	4.97947	-0.549757	1.40274	-0.391915	0.695121	0.807202	10	13	49	0	6	0	2.04	2.87	8.74	0	16.23	0
chr1:61639844-61640168_intron_Pard3b	14.6866	0.462953	0.834052	0.555065	0.57885	0.721086	62	67	158	2	9	0	12.63	14.79	28.19	8.17	24.34	0
chr1:61658810-61659667_intron_Pard3b	102.641	0.271362	0.277878	0.976552	0.328791	0.503189	550	511	592	21	32	11	112.05	112.78	105.63	85.77	86.55	113.07
chr1:61668774-61669168_intron_Pard3b	22.7505	-0.406675	0.565223	-0.719495	0.471836	0.634147	96	107	120	9	13	0	19.56	23.62	21.41	36.76	35.16	0
chr1:61689023-61689159_intron_Pard3b	3.75307	-1.64738	1.51492	-1.08744	0.276842	0.450962	20	6	5	0	6	0	4.07	1.32	0.89	0	16.23	0
chr1:61704481-61708718_intron_Pard3b	144.789	-0.569873	0.28904	-1.9716	0.0486549	0.152753	513	473	738	46	46	21	104.51	104.4	131.68	187.88	124.41	215.86
chr1:61708922-61717831_intron_Pard3b	274.12	0.746124	0.240289	3.10511	0.00190206	0.018452	1731	1602	1875	39	96	18	352.64	353.58	334.54	159.29	259.64	185.03
chr1:61827509-61827860_intron_Pard3b	8.87902	-1.92273	1.0055	-1.91221	0.0558489	0.166374	18	31	12	2	12	0	3.67	6.84	2.14	8.17	32.46	0
chr1:61902343-61907029_intron_Pard3bos2	131.192	1.0627	0.280486	3.78877	0.000151397	0.00307366	885	727	1083	20	33	8	180.29	160.46	193.23	81.69	89.25	82.23
chr1:62201534-62202018_intron_Pard3bos2	14.7886	-0.998018	0.650936	-1.53321	0.125225	0.272752	49	49	53	2	11	2	9.98	10.81	9.46	8.17	29.75	20.56
chr1:62237321-62237441_intron_Pard3bos2	3.17303	-2.82584	1.47665	-1.91368	0.0556608	0.165905	4	5	5	0	6	0	0.81	1.1	0.89	0	16.23	0
chr1:62242090-62242529_intron_Pard3bos2	9.71013	-0.912135	0.850068	-1.07301	0.283265	0.457669	31	37	48	2	10	0	6.32	8.17	8.56	8.17	27.05	0
chr1:62346069-62346189_intron_Pard3bos2	3.17319	-2.77276	1.64966	-1.6808	0.0928009	0.227052	2	2	11	0	6	0	0.41	0.44	1.96	0	16.23	0
chr1:62702169-62708396_intron_Nrp2	322.163	-0.379712	0.280909	-1.35173	0.176463	0.338049	1436	1216	1481	56	135	50	292.54	268.39	264.24	228.72	365.12	513.96
chr1:62712865-62713607_intron_Nrp2	35.2876	-1.26651	0.819686	-1.54512	0.122317	0.268725	97	84	120	0	22	9	19.76	18.54	21.41	0	59.5	92.51
chr1:62716557-62717091_intron_Nrp2	31.0979	-1.09076	0.604959	-1.80302	0.0713845	0.192814	123	83	73	3	17	7	25.06	18.32	13.02	12.25	45.98	71.95
chr1:62717339-62718397_intron_Nrp2	58.8758	-1.49506	0.501043	-2.9839	0.002846	0.0243763	156	159	132	7	41	12	31.78	35.09	23.55	28.59	110.89	123.35
chr1:62718596-62718794_intron_Nrp2	13.2669	-1.00597	0.69725	-1.44276	0.149087	0.304175	56	37	39	2	9	2	11.41	8.17	6.96	8.17	24.34	20.56
chr1:62724443-62724855_intron_Nrp2	20.2924	-1.10484	0.626395	-1.7638	0.0777648	0.203398	83	54	80	8	17	0	16.91	11.92	14.27	32.67	45.98	0
chr1:62731818-62731954_intron_Nrp2	3.16583	-2.75594	1.98798	-1.3863	0.165654	0.325237	6	7	0	0	6	0	1.22	1.54	0	0	16.23	0
chr1:62734501-62742985_intron_Nrp2	306.682	-0.407406	0.228039	-1.78657	0.0740076	0.197375	1386	1277	1228	70	133	40	282.35	281.85	219.1	285.9	359.71	411.17
chr1:62747324-62747508_intron_Nrp2	6.01904	-4.1502	1.14999	-3.6089	0.000307496	0.00515485	7	2	2	3	8	0	1.43	0.44	0.36	12.25	21.64	0
chr1:62751122-62752329_intron_4930487H11Rik	105.807	-0.659487	0.290814	-2.26773	0.0233458	0.0965621	397	333	539	28	58	11	80.88	73.5	96.17	114.36	156.87	113.07
chr1:62766468-62768800_intron_4930487H11Rik	186.472	-0.952736	0.281862	-3.38015	0.000724476	0.00940507	523	535	827	44	88	32	106.55	118.08	147.56	179.71	238.01	328.93
chr1:62774855-62775005_intron_4930487H11Rik	7.97572	-0.0522616	0.885617	-0.0590115	0.952943	0.974187	46	30	57	2	5	0	9.37	6.62	10.17	8.17	13.52	0
chr1:62777459-62777726_intron_4930487H11Rik	11.1737	-1.66998	0.797876	-2.09304	0.0363457	0.12744	22	26	45	4	12	0	4.48	5.74	8.03	16.34	32.46	0
chr1:62830513-62830799_Intergenic_4930487H11Rik	13.7854	-0.614425	0.955	-0.643377	0.519979	0.674548	36	66	71	0	14	1	7.33	14.57	12.67	0	37.86	10.28
chr1:62838601-62838734_Intergenic_4930487H11Rik	3.49693	-2.03684	1.59901	-1.27381	0.20273	0.369357	14	7	2	0	6	0	2.85	1.54	0.36	0	16.23	0
chr1:62901094-62903499_Intergenic_4930487H11Rik	49.0433	0.115653	0.471995	0.245031	0.806432	0.881958	269	231	287	5	28	4	54.8	50.98	51.21	20.42	75.73	41.12
chr1:62987411-62987908_Intergenic_Ino80d	8.76823	-1.61166	0.994472	-1.62062	0.1051	0.245773	35	10	30	2	11	0	7.13	2.21	5.35	8.17	29.75	0
chr1:63111702-63116454_promoter-TSS_Ino80d	253.092	0.124301	0.283023	0.439192	0.660522	0.782325	1177	1115	1752	82	74	18	239.78	246.1	312.6	334.92	200.14	185.03
chr1:63174458-63179845_promoter-TSS_Eef1b2	146.919	-0.210749	0.244067	-0.863486	0.38787	0.560026	695	661	674	36	60	16	141.58	145.89	120.26	147.04	162.28	164.47
chr1:63182924-63183044_3'_Snora41	6.77135	-0.935596	1.02719	-0.91083	0.362385	0.535967	16	20	24	0	3	2	3.26	4.41	4.28	0	8.11	20.56
chr1:63442120-63442252_Intergenic_Adam23	3.56288	-3.20887	1.55726	-2.06059	0.039342	0.133489	7	3	2	0	7	0	1.43	0.66	0.36	0	18.93	0
chr1:63534617-63535206_intron_Adam23	37.4574	0.0522888	0.511809	0.102165	0.918626	0.953815	185	225	184	6	22	2	37.69	49.66	32.83	24.51	59.5	20.56
chr1:63675000-63675120_intron_Dytn	2.23745	-2.70365	1.77324	-1.52469	0.127336	0.28823	3	0	6	1	3	0	0.57	0	1.51	3.81	7.53	0
chr1:63696807-63697142_Intergenic_Dytn	7.38023	-0.232035	1.23051	-0.188568	0.850432	0.912245	61	18	35	0	8	0	12.43	3.97	6.24	0	21.64	0
chr1:63729724-63731546_promoter-TSS_Fastkd2	34.7608	1.03807	0.71833	1.44511	0.148426	0.303288	261	182	312	2	19	0	53.17	40.17	55.67	8.17	51.39	0
chr1:63762683-63770790_intron_4933402D24Rik	272.924	1.17133	0.215528	5.43468	5.48934e-08	6.89781e-06	1787	1773	2043	38	58	20	364.05	391.32	364.52	155.21	156.87	205.58
chr1:63774982-63779931_Intergenic_4933402D24Rik	185.779	0.34165	0.271664	1.25762	0.20853	0.375988	1003	882	1232	52	44	16	204.33	194.67	219.82	212.39	119	164.47
chr1:63874956-63875076_Intergenic_Gm13749	2.48736	-2.45574	1.38376	-1.77469	0.0759499	0.200434	4	3	7	1	3	0	0.81	0.66	1.25	4.08	8.11	0
chr1:63988142-63988262_Intergenic_Gm13749	2.03304	-1.39434	1.72108	-0.810156	0.41785	NA	10	2	9	0	3	0	2.04	0.44	1.61	0	8.11	0
chr1:64050227-64050418_intron_Mir6899	5.42742	-1.28121	1.25112	-1.02405	0.305811	0.480323	16	21	17	0	8	0	3.26	4.63	3.03	0	21.64	0
chr1:64053694-64053823_intron_Mir6899	4.30365	-1.74746	1.11117	-1.57264	0.115803	0.260283	17	8	9	2	4	0	3.46	1.77	1.61	8.17	10.82	0
chr1:64075533-64091516_intron_Klf7	439.167	0.485604	0.204305	2.37685	0.017461	0.0799524	2701	2510	2437	98	128	34	550.25	553.99	434.82	400.27	346.19	349.49
chr1:64093338-64103690_intron_Klf7	223.766	0.214187	0.413795	0.517616	0.604726	0.74052	1558	1306	694	48	101	14	317.39	288.25	123.83	196.05	273.17	143.91
chr1:64112888-64124385_intron_Klf7	540.776	-0.18901	0.176995	-1.06788	0.285574	0.460031	2373	2279	2860	142	181	66	483.43	503.01	510.29	579.98	489.53	678.43
chr1:64191416-64191757_Intergenic_Klf7	15.0247	0.309906	0.76459	0.405323	0.68524	0.800066	75	77	127	2	10	0	15.28	16.99	22.66	8.17	27.05	0
chr1:64197136-64197278_Intergenic_Klf7	2.69951	-2.60582	1.76067	-1.48001	0.13887	0.290815	9	3	1	0	5	0	1.83	0.66	0.18	0	13.52	0
chr1:64207349-64210560_Intergenic_Klf7	76.3625	0.515725	0.355314	1.45146	0.146651	0.301379	426	484	438	12	28	6	86.78	106.83	78.15	49.01	75.73	61.68
chr1:64225271-64225775_Intergenic_Klf7	39.522	-0.778701	0.525001	-1.48324	0.138012	0.289781	147	138	115	5	16	9	29.95	30.46	20.52	20.42	43.27	92.51
chr1:64251347-64254926_Intergenic_Klf7	79.3443	-0.158856	0.32841	-0.483712	0.628591	0.758965	425	355	340	20	32	8	86.58	78.35	60.66	81.69	86.55	82.23
chr1:64295088-64299996_Intergenic_Klf7	112.305	-0.344751	0.256369	-1.34475	0.178707	0.340552	497	470	514	33	44	12	101.25	103.74	91.71	134.78	119	123.35
chr1:64300664-64306849_Intergenic_Klf7	254.563	-0.0733181	0.212892	-0.344391	0.730552	0.831862	1332	1117	1346	73	102	19	271.35	246.54	240.16	298.16	275.87	195.3
chr1:64318955-64319137_Intergenic_Klf7	6.94728	-1.61079	0.969618	-1.66126	0.0966607	0.232845	17	26	15	2	8	0	3.46	5.74	2.68	8.17	21.64	0
chr1:64321464-64324844_Intergenic_Klf7	62.625	0.156478	0.436565	0.35843	0.720022	0.824818	366	345	238	10	22	8	74.56	76.15	42.46	40.84	59.5	82.23
chr1:64336769-64340288_Intergenic_Creb1	72.1945	0.809512	0.454536	1.78096	0.0749182	0.198889	587	470	346	16	23	2	119.58	103.74	61.73	65.35	62.21	20.56
chr1:64374385-64374577_Intergenic_Creb1	23.4744	-0.817683	0.546966	-1.49494	0.134929	0.285778	79	57	109	8	7	4	16.09	12.58	19.45	32.67	18.93	41.12
chr1:64452729-64456635_Intergenic_Creb1	48.2644	1.64623	0.469177	3.50876	0.000450199	0.00672986	410	336	358	5	10	2	83.52	74.16	63.88	20.42	27.05	20.56
chr1:64468641-64470832_Intergenic_Creb1	37.7347	0.845645	0.773396	1.09342	0.274211	0.448088	290	229	221	0	21	2	59.08	50.54	39.43	0	56.8	20.56
chr1:64542982-64548281_intron_Creb1	86.0916	-0.247002	0.293252	-0.842286	0.399628	0.570498	386	380	460	25	40	6	78.64	83.87	82.07	102.11	108.18	61.68
chr1:64548792-64554365_intron_Creb1	81.8217	0.503585	0.440233	1.14391	0.252663	0.425368	471	418	489	6	25	12	95.95	92.26	87.25	24.51	67.62	123.35
chr1:64564855-64565297_intron_Creb1	11.715	-1.30946	0.825297	-1.58665	0.112593	0.256085	39	24	54	3	13	0	7.95	5.3	9.63	12.25	35.16	0
chr1:64578563-64578978_intron_Mettl21a	23.9137	-0.699787	0.696704	-1.00443	0.315174	0.490103	96	42	139	2	15	4	19.56	9.27	24.8	8.17	40.57	41.12
chr1:64580096-64582910_intron_Mettl21a	53.0163	0.0154272	0.456306	0.0338088	0.97303	0.985115	262	221	254	8	13	10	53.37	48.78	45.32	32.67	35.16	102.79
chr1:64597148-64605192_3'_Mettl21a	225.797	0.143734	0.239368	0.600474	0.548191	0.697671	1083	1012	1559	59	84	16	220.63	223.36	278.16	240.98	227.19	164.47
chr1:64607643-64607792_3'_Mettl21a	3.27365	-0.669181	1.44017	-0.464656	0.642178	0.768227	8	14	23	0	4	0	1.63	3.09	4.1	0	10.82	0
chr1:64608896-64609250_intron_Mettl21a	11.194	-0.774134	1.08834	-0.711297	0.4769	0.638723	10	25	102	1	10	1	2.04	5.52	18.2	4.08	27.05	10.28
chr1:64609332-64609791_intron_Mettl21a	24.7438	-1.80364	0.582841	-3.09457	0.00197101	0.0188785	41	32	97	9	14	4	8.35	7.06	17.31	36.76	37.86	41.12
chr1:64616344-64617605_5'_Mettl21a	141.889	-0.466519	0.306079	-1.52418	0.127464	0.275813	524	485	731	28	54	24	106.75	107.05	130.43	114.36	146.05	246.7
chr1:64617745-64617959_promoter-TSS_Mettl21a	21.8515	-0.4248	0.543373	-0.781783	0.434342	0.601545	105	69	118	5	12	2	21.39	15.23	21.05	20.42	32.46	20.56
chr1:64674904-64677668_Intergenic_2810408I11Rik	48.8048	0.31163	0.561835	0.554665	0.579124	0.721274	345	279	210	6	29	2	70.28	61.58	37.47	24.51	78.43	20.56
chr1:64741782-64741893_Intergenic_Fzd5	1.58735	-2.33381	1.78742	-1.30569	0.191659	0.367509	3	2	4	0	3	0	0.57	0.41	1.01	0	7.53	0
chr1:64786880-64794611_3'_Fzd5	188.398	1.23809	0.306173	4.04375	5.26033e-05	0.00146057	1365	1298	1397	24	58	6	278.08	286.49	249.26	98.02	156.87	61.68
chr1:64794667-64798680_intron_Fzd5	194.887	0.474535	0.40662	1.16702	0.2432	0.414939	1006	922	1503	16	82	20	204.94	203.5	268.17	65.35	221.78	205.58
chr1:64805220-64805393_intron_Fzd5	9.44971	-0.471721	0.830088	-0.568278	0.569846	0.714172	42	37	57	2	8	0	8.56	8.17	10.17	8.17	21.64	0
chr1:64817842-64818262_intron_Fzd5	8.17245	-0.892927	1.14951	-0.776787	0.437284	0.603998	28	30	39	0	11	0	5.7	6.62	6.96	0	29.75	0
chr1:64831319-64831744_intron_Fzd5	8.19575	0.0191687	1.12706	0.0170077	0.98643	0.992302	56	27	57	0	8	0	11.41	5.96	10.17	0	21.64	0
chr1:64840064-64840184_intron_Fzd5	2.92175	-0.244749	1.4189	-0.172492	0.863051	0.920496	14	16	17	0	3	0	2.85	3.53	3.03	0	8.11	0
chr1:64848546-64855652_intron_Plekhm3	155.465	0.977172	0.314086	3.11116	0.00186352	0.0181802	1076	859	1269	22	54	6	219.2	189.59	226.42	89.86	146.05	61.68
chr1:64873092-64880167_intron_Plekhm3	234.777	0.894469	0.26775	3.34068	0.000835725	0.0103774	1411	1301	1937	29	76	16	287.45	287.15	345.61	118.45	205.55	164.47
chr1:64926364-64936354_intron_Plekhm3	282.883	0.501126	0.202001	2.4808	0.0131086	0.0664676	1651	1433	1949	66	82	20	336.34	316.28	347.75	269.57	221.78	205.58
chr1:64949111-64951278_intron_Plekhm3	175.461	-0.258145	0.279189	-0.924625	0.355161	0.52824	670	686	1123	50	80	14	136.49	151.41	200.37	204.22	216.37	143.91
chr1:64978148-64978288_Intergenic_Plekhm3	4.48077	-3.5173	1.23769	-2.84183	0.00448558	0.0330065	5	1	7	2	6	0	1.02	0.22	1.25	8.17	16.23	0
chr1:65084698-65084835_Intergenic_Crygb	2.90978	-3.99275	1.67441	-2.38457	0.0170991	0.0788677	3	2	1	0	6	0	0.61	0.44	0.18	0	16.23	0
chr1:65089110-65089259_Intergenic_Crygb	7.09231	-2.15546	1.18243	-1.82291	0.0683173	0.187967	3	9	34	3	8	0	0.61	1.99	6.07	12.25	21.64	0
chr1:65177628-65178858_intron_Idh1	91.2291	-0.508943	0.284412	-1.78946	0.0735405	0.196706	363	338	407	20	41	13	73.95	74.6	72.62	81.69	110.89	133.63
chr1:65185538-65188253_promoter-TSS_Pikfyve	63.0685	0.73504	0.489945	1.50025	0.133549	0.284084	341	417	485	20	18	0	69.47	92.04	86.54	81.69	48.68	0
chr1:65312726-65312846_intron_Pth2r	5.63268	-4.95228	1.17345	-4.22027	2.44006e-05	0.000823738	3	2	1	4	6	0	0.61	0.44	0.18	16.34	16.23	0
chr1:65353264-65353384_intron_Pth2r	3.06973	-3.17781	1.5123	-2.10131	0.035614	0.126026	4	3	4	0	6	0	0.81	0.66	0.71	0	16.23	0
chr1:65572838-65573314_Intergenic_Pth2r	6.88983	-2.06728	1.37574	-1.50267	0.132924	0.283101	5	13	28	0	12	0	1.02	2.87	5	0	32.46	0
chr1:65726252-65726389_Intergenic_Crygf	2.47886	-3.54043	2.01381	-1.75808	0.0787342	0.204894	4	0	3	0	5	0	0.81	0	0.54	0	13.52	0
chr1:65960382-65960515_Intergenic_Crygf	3.11938	-2.89824	1.97792	-1.46529	0.142841	0.29624	0	4	9	0	6	0	0	0.88	1.61	0	16.23	0
chr1:66106095-66106265_Intergenic_Map2	4.12117	-3.05124	1.51275	-2.01702	0.0436937	0.142578	8	5	2	0	8	0	1.63	1.1	0.36	0	21.64	0
chr1:66185276-66189020_intron_Map2	122.473	0.650071	0.27991	2.32243	0.02021	0.088051	671	690	928	22	40	8	136.7	152.29	165.58	89.86	108.18	82.23
chr1:66244439-66244931_intron_Map2	12.9414	-2.21385	0.950288	-2.32967	0.0198238	0.087025	26	15	38	2	20	0	5.3	3.31	6.78	8.17	54.09	0
chr1:66245157-66245751_intron_Map2	23.7938	-0.365992	0.840874	-0.435252	0.663379	0.784413	97	53	166	0	15	4	19.76	11.7	29.62	0	40.57	41.12
chr1:66279806-66280203_intron_Map2	9.04684	-1.49496	0.88619	-1.68695	0.0916124	0.225082	27	29	25	2	11	0	5.5	6.4	4.46	8.17	29.75	0
chr1:66701209-66701694_intron_Rpe	32.2147	-0.24644	0.442443	-0.556997	0.577529	0.720203	148	150	165	9	16	2	30.15	33.11	29.44	36.76	43.27	20.56
chr1:66701824-66702373_intron_Rpe	15.0714	-0.442104	0.640187	-0.690586	0.489826	0.649454	74	61	69	3	10	1	15.08	13.46	12.31	12.25	27.05	10.28
chr1:66715620-66722749_TTS_Rpe	93.9179	1.18177	0.361949	3.265	0.00109463	0.0125875	730	585	687	10	30	4	148.71	129.12	122.58	40.84	81.14	41.12
chr1:66732996-66736741_intron_Rpe	47.8408	1.39035	0.486321	2.8589	0.00425106	0.0318792	367	366	318	4	14	2	74.76	80.78	56.74	16.34	37.86	20.56
chr1:66788284-66788421_intron_Kansl1l	11.5466	1.25872	0.951474	1.32292	0.185863	0.349431	86	85	94	0	6	0	17.52	18.76	16.77	0	16.23	0
chr1:66809204-66818826_intron_Kansl1l	292.978	0.0104821	0.243628	0.0430251	0.965682	0.980859	1528	1451	1478	92	104	20	311.28	320.26	263.71	375.76	281.28	205.58
chr1:66836225-66836559_intron_Kansl1l	14.1613	0.262883	0.837247	0.313985	0.753532	0.847915	92	74	90	1	11	0	18.74	16.33	16.06	4.08	29.75	0
chr1:66862274-66862524_intron_Acadl	17.6595	-0.562247	0.677731	-0.829602	0.406764	0.577383	57	64	75	1	8	4	11.61	14.13	13.38	4.08	21.64	41.12
chr1:66874894-66875036_Intergenic_Acadl	1.32127	-4.567	2.33445	-1.95635	0.0504236	NA	1	1	0	0	3	0	0.19	0.21	0	0	7.53	0
chr1:67216277-67216397_intron_Cps1	1.9365	-1.27844	1.92249	-0.664991	0.506056	0.656278	1	3	13	0	3	0	0.19	0.62	3.28	0	7.53	0
chr1:67610954-67611074_Intergenic_Cps1	3.82695	-4.20075	1.84115	-2.28159	0.0225135	0.0943136	3	0	4	0	8	0	0.61	0	0.71	0	21.64	0
chr1:68610474-68610594_intron_Erbb4	1.89446	-1.37166	1.91788	-0.715198	0.474487	0.628936	1	3	12	0	3	0	0.19	0.62	3.03	0	7.53	0
chr1:69098248-69098429_intron_Erbb4	4.76654	-1.90407	1.36884	-1.39101	0.164222	0.323386	7	17	10	0	8	0	1.43	3.75	1.78	0	21.64	0
chr1:69440143-69442706_Intergenic_Ikzf2	48.7017	0.702588	0.447615	1.56962	0.116503	0.261201	276	228	399	12	9	4	56.23	50.32	71.19	49.01	24.34	41.12
chr1:69591494-69591638_intron_Ikzf2	9.87845	-1.50965	0.76167	-1.98203	0.0474764	0.150366	31	21	31	2	9	1	6.32	4.63	5.53	8.17	24.34	10.28
chr1:69613695-69613833_intron_Ikzf2	1.82326	-1.50477	2.2849	-0.658572	0.51017	0.659653	2	0	12	0	3	0	0.38	0	3.03	0	7.53	0
chr1:69655102-69655433_intron_Ikzf2	27.6613	-1.42395	0.503766	-2.8266	0.00470453	0.0340803	87	51	105	12	18	2	17.72	11.26	18.73	49.01	48.68	20.56
chr1:69655768-69656259_intron_Ikzf2	20.0013	-1.32737	0.65257	-2.03407	0.0419444	0.139108	28	67	69	4	11	4	5.7	14.79	12.31	16.34	29.75	41.12
chr1:69656601-69656902_intron_Ikzf2	16.6098	-1.62987	0.633287	-2.57367	0.0100626	0.0561231	47	40	32	3	12	3	9.57	8.83	5.71	12.25	32.46	30.84
chr1:69759362-69759834_Intergenic_Spag16	18.7218	0.352343	0.738382	0.477182	0.633232	0.762409	109	94	146	2	13	0	22.21	20.75	26.05	8.17	35.16	0
chr1:70077945-70083464_intron_Spag16	99.666	1.05212	0.314708	3.34317	0.000828278	0.0103253	654	634	792	15	30	4	133.23	139.93	141.31	61.27	81.14	41.12
chr1:70131634-70133908_intron_Spag16	51.8821	0.757453	0.736885	1.02791	0.303991	0.478602	337	313	333	0	27	4	68.65	69.08	59.41	0	73.02	41.12
chr1:70134280-70137287_intron_Spag16	55.2093	0.0297764	0.384658	0.0774101	0.938297	0.966266	307	206	328	10	23	6	62.54	45.47	58.52	40.84	62.21	61.68
chr1:70476964-70477084_intron_Vwc2l	1.80802	-1.97292	1.73419	-1.13766	0.255262	NA	6	2	6	0	3	0	1.22	0.44	1.07	0	8.11	0
chr1:70692684-70692812_intron_Vwc2l	3.84105	-4.18823	1.53511	-2.7283	0.00636622	0.0417096	3	2	2	0	8	0	0.61	0.44	0.36	0	21.64	0
chr1:70778503-70778623_intron_Vwc2l	3.4334	-2.18437	1.46394	-1.49212	0.135668	0.286583	11	4	7	0	6	0	2.24	0.88	1.25	0	16.23	0
chr1:70829923-70830043_intron_Vwc2l	7.03043	-4.32223	1.02676	-4.20958	2.55841e-05	0.000851952	2	2	7	2	8	1	0.41	0.44	1.25	8.17	21.64	10.28
chr1:70852240-70852380_intron_Vwc2l	3.58699	-0.721279	1.19491	-0.603626	0.546092	0.695795	12	15	20	1	3	0	2.44	3.31	3.57	4.08	8.11	0
chr1:70963854-70963974_Intergenic_Bard1	1.72309	-2.27483	1.76492	-1.28891	0.197428	NA	2	5	4	0	3	0	0.41	1.1	0.71	0	8.11	0
chr1:70999801-70999943_Intergenic_Bard1	8.36837	-1.64333	0.790981	-2.07758	0.0377476	0.130203	19	22	23	2	7	1	3.87	4.86	4.1	8.17	18.93	10.28
chr1:71000274-71000789_Intergenic_Bard1	34.2833	-0.494847	0.528304	-0.93667	0.348928	0.521972	103	102	226	6	17	5	20.98	22.51	40.32	24.51	45.98	51.4
chr1:71002058-71005735_Intergenic_Bard1	97.4473	0.357093	0.379114	0.941915	0.346236	0.519546	499	424	812	22	42	4	101.66	93.58	144.88	89.86	113.59	41.12
chr1:71027083-71027203_TTS_Bard1	3.34564	-2.44111	1.38706	-1.75992	0.0784218	0.216501	4	2	7	0	3	1	0.76	0.41	1.77	0	7.53	9.6
chr1:71094918-71104763_intron_Bard1	316.082	-0.46986	0.207866	-2.2604	0.0237966	0.0977881	1435	1225	1262	86	128	40	292.34	270.37	225.17	351.25	346.19	411.17
chr1:71258308-71258494_intron_Bard1	3.14116	-1.63216	1.63354	-0.999155	0.31772	0.492708	2	15	9	0	5	0	0.41	3.31	1.61	0	13.52	0
chr1:71459039-71464469_Intergenic_Abca12	123.94	0.481031	0.376476	1.27772	0.201348	0.367797	734	638	698	14	32	18	149.53	140.82	124.54	57.18	86.55	185.03
chr1:71503975-71504097_Intergenic_Atic	3.48288	-3.56217	1.38843	-2.56561	0.0102995	0.0569686	2	6	1	2	4	0	0.41	1.32	0.18	8.17	10.82	0
chr1:71556223-71559610_intron_Atic	87.721	0.806505	0.474866	1.69839	0.0894351	0.222063	562	520	669	10	43	2	114.49	114.77	119.37	40.84	116.3	20.56
chr1:71578491-71580701_TTS_Atic	40.1783	1.12803	0.721579	1.56328	0.117987	0.263143	276	231	347	0	19	2	56.23	50.98	61.91	0	51.39	20.56
chr1:71583442-71583742_Intergenic_Atic	3.86997	-2.42664	1.41185	-1.71877	0.085657	0.215749	8	8	5	0	7	0	1.63	1.77	0.89	0	18.93	0
chr1:71643215-71643393_intron_Fn1	3.53403	-1.97202	1.55059	-1.27179	0.203449	0.370118	10	2	14	0	6	0	2.04	0.44	2.5	0	16.23	0
chr1:71653505-71653958_promoter-TSS_Apol7d	20.3128	-0.889723	0.733615	-1.21279	0.225209	0.395157	57	47	126	2	18	2	11.61	10.37	22.48	8.17	48.68	20.56
chr1:71750424-71760190_Intergenic_Apol7d	315.403	-0.0498811	0.214682	-0.232348	0.816267	0.889077	1481	1248	2021	85	122	27	301.71	275.45	360.59	347.17	329.96	277.54
chr1:71862968-71867134_Intergenic_Gm8883	101.073	2.33908	0.44887	5.21105	1.87776e-07	1.87165e-05	691	630	1196	6	10	6	140.77	139.05	213.39	24.51	27.05	61.68
chr1:71880810-71881325_Intergenic_Gm8883	22.9061	-1.09336	0.605286	-1.80635	0.0708631	0.191998	42	63	122	6	14	3	8.56	13.9	21.77	24.51	37.86	30.84
chr1:71888159-71888281_non-coding_Gm8883	4.32705	-0.176246	1.12434	-0.156755	0.875438	0.927951	24	20	25	1	3	0	4.89	4.41	4.46	4.08	8.11	0
chr1:71893504-71894258_Intergenic_Gm8883	42.1995	-0.65504	0.58779	-1.11441	0.265103	0.438345	136	101	286	6	32	4	27.71	22.29	51.03	24.51	86.55	41.12
chr1:71897136-71897613_Intergenic_Gm8883	22.3663	-0.620945	0.904453	-0.686542	0.492371	0.651532	50	51	162	0	12	5	10.19	11.26	28.9	0	32.46	51.4
chr1:71909539-71909691_Intergenic_Gm8883	8.84849	-1.90359	0.941382	-2.02213	0.0431633	0.141691	21	5	35	3	7	1	4.28	1.1	6.24	12.25	18.93	10.28
chr1:71910664-71914790_Intergenic_Gm8883	108.907	0.0358481	0.310808	0.115338	0.908177	0.947832	486	434	762	30	36	10	99.01	95.79	135.96	122.53	97.37	102.79
chr1:71916363-71920471_Intergenic_Gm8883	109.416	-0.612346	0.271325	-2.25687	0.0240161	0.0984345	381	373	523	28	46	16	77.62	82.33	93.32	114.36	124.41	164.47
chr1:71928856-71928984_Intergenic_Gm8883	3.62735	-2.32056	1.26258	-1.83794	0.0660709	0.184112	5	5	7	0	3	1	1.02	1.1	1.25	0	8.11	10.28
chr1:71934851-71940254_Intergenic_Gm8883	191.767	0.325389	0.292117	1.1139	0.265322	0.438584	849	853	1527	41	57	19	172.96	188.27	272.45	167.46	154.16	195.3
chr1:71944359-71948203_Intergenic_Gm8883	54.5262	1.40648	0.454633	3.09367	0.00197698	0.0188922	423	351	475	12	11	0	86.17	77.47	84.75	49.01	29.75	0
chr1:71965975-71971948_intron_4933417E11Rik	118.085	0.921933	0.338118	2.72666	0.00639785	0.0417841	614	656	1093	17	34	8	125.08	144.79	195.02	69.43	91.96	82.23
chr1:71989170-71992432_intron_4933417E11Rik	76.8818	0.705778	0.539841	1.30738	0.191083	0.355203	521	364	619	27	20	0	106.14	80.34	110.44	110.28	54.09	0
chr1:71992705-71995366_intron_4933417E11Rik	52.9059	0.240619	0.390641	0.615959	0.537922	0.689707	271	239	326	14	12	6	55.21	52.75	58.17	57.18	32.46	61.68
chr1:71998070-72005046_intron_4933417E11Rik	209.038	1.1504	0.269464	4.26922	1.9616e-05	0.000703399	1361	1213	1887	34	56	8	277.26	267.73	336.68	138.87	151.46	82.23
chr1:72013671-72016182_Intergenic_4933417E11Rik	74.0596	0.343414	0.362301	0.947868	0.343197	0.516419	361	366	558	22	22	4	73.54	80.78	99.56	89.86	59.5	41.12
chr1:72016233-72020637_Intergenic_4933417E11Rik	192.744	-0.0680319	0.462063	-0.147235	0.882946	0.932857	871	726	1212	16	77	32	177.44	160.24	216.25	65.35	208.25	328.93
chr1:72101765-72115565_Intergenic_4933417E11Rik	375.397	0.576097	0.294311	1.95744	0.0502957	0.155837	1929	1728	3103	74	78	40	392.97	381.39	553.65	302.24	210.96	411.17
chr1:72153746-72153982_Intergenic_Mreg	4.27958	-2.59248	1.92213	-1.34876	0.177415	0.3391	9	10	0	0	8	0	1.83	2.21	0	0	21.64	0
chr1:72186757-72189195_intron_Mreg	36.6709	2.3646	0.62588	3.77804	0.00015807	0.00315753	321	343	275	4	5	0	65.39	75.7	49.07	16.34	13.52	0
chr1:72197148-72197577_intron_Mreg	14.1572	0.0722772	1.09867	0.0657864	0.947548	0.970892	117	56	61	0	14	0	23.84	12.36	10.88	0	37.86	0
chr1:72209253-72213866_intron_Mreg	81.2979	2.34407	0.668767	3.50506	0.000456503	0.00680335	762	745	563	2	22	0	155.23	164.43	100.45	8.17	59.5	0
chr1:72243904-72244493_intron_D230017M19Rik	40.4719	0.267977	0.435938	0.614714	0.538743	0.690159	185	213	272	12	11	3	37.69	47.01	48.53	49.01	29.75	30.84
chr1:72257977-72261464_intron_D230017M19Rik	35.718	1.15214	0.742079	1.55259	0.120522	0.266694	313	232	199	0	16	2	63.76	51.21	35.51	0	43.27	20.56
chr1:72262965-72267872_intron_Pecr	47.0714	1.10945	0.602387	1.84177	0.0655095	0.183295	452	284	275	6	20	0	92.08	62.68	49.07	24.51	54.09	0
chr1:72270789-72270909_intron_Pecr	3.73764	-3.53305	1.4029	-2.51839	0.0117892	0.0621793	3	6	1	1	6	0	0.61	1.32	0.18	4.08	16.23	0
chr1:72304889-72318778_intron_Xrcc5	599.763	0.113682	0.204624	0.555565	0.578508	0.720805	2959	2998	3249	120	190	73	602.8	661.7	579.7	490.12	513.88	750.38
chr1:72330542-72335845_intron_Xrcc5	86.7306	0.275754	0.476256	0.579003	0.562587	0.708663	469	437	457	6	29	14	95.54	96.45	81.54	24.51	78.43	143.91
chr1:72338982-72339306_intron_Xrcc5	7.93113	-0.681452	1.14627	-0.594497	0.55218	0.700626	27	35	41	0	10	0	5.5	7.72	7.32	0	27.05	0
chr1:72340833-72340994_intron_Xrcc5	11.497	-2.49726	0.884264	-2.82412	0.00474111	0.0342862	26	5	23	2	11	2	5.3	1.1	4.1	8.17	29.75	20.56
chr1:72343826-72343960_intron_Xrcc5	4.31498	-1.74396	1.07658	-1.61991	0.105251	0.246029	13	12	9	2	4	0	2.65	2.65	1.61	8.17	10.82	0
chr1:72346369-72346855_intron_Xrcc5	16.4527	0.58746	1.0567	0.555939	0.578253	0.720701	114	131	64	0	13	0	23.22	28.91	11.42	0	35.16	0
chr1:72366558-72374856_intron_Xrcc5	187.129	0.574079	0.250253	2.29399	0.0217911	0.0921685	1055	1148	1198	34	66	12	214.92	253.38	213.75	138.87	178.5	123.35
chr1:72377677-72380892_intron_Xrcc5	83.3637	-0.0806213	0.415449	-0.194058	0.84613	0.909642	479	454	285	20	40	6	97.58	100.2	50.85	81.69	108.18	61.68
chr1:72381703-72387309_intron_Xrcc5	137.518	0.204395	0.364675	0.560485	0.575149	0.718362	626	590	1093	26	68	8	127.53	130.22	195.02	106.19	183.91	82.23
chr1:72398164-72406862_Intergenic_Xrcc5	236.174	0.66662	0.234643	2.841	0.00449725	0.033051	1475	1330	1447	42	58	23	300.49	293.55	258.18	171.54	156.87	236.42
chr1:72413069-72413175_Intergenic_Xrcc5	6.80147	-0.495339	1.04514	-0.473944	0.63554	0.763843	41	19	25	0	5	1	8.35	4.19	4.46	0	13.52	10.28
chr1:72414160-72414827_Intergenic_Xrcc5	85.5398	-0.522816	0.347133	-1.5061	0.132042	0.281856	328	256	504	21	45	9	66.82	56.5	89.93	85.77	121.71	92.51
chr1:72414989-72415455_Intergenic_Xrcc5	52.6113	0.114627	0.366973	0.312359	0.754767	0.848825	260	247	308	15	15	5	52.97	54.52	54.95	61.27	40.57	51.4
chr1:72418518-72419377_Intergenic_Xrcc5	53.8903	-0.185759	0.406126	-0.457392	0.647389	0.772339	262	229	257	7	27	7	53.37	50.54	45.85	28.59	73.02	71.95
chr1:72420331-72420799_Intergenic_Xrcc5	44.0184	0.889273	0.539558	1.64815	0.0993217	0.236727	295	295	311	4	21	1	60.1	65.11	55.49	16.34	56.8	10.28
chr1:72420975-72421309_Intergenic_Xrcc5	43.6111	-0.866584	0.493379	-1.75643	0.0790158	0.205427	140	164	121	13	11	9	28.52	36.2	21.59	53.1	29.75	92.51
chr1:72427904-72428634_3'_March4	98.2945	-0.414097	0.343204	-1.20656	0.227601	0.397811	392	392	412	25	27	17	79.86	86.52	73.51	102.11	73.02	174.75
chr1:72428704-72429258_exon_March4	46.3373	0.358462	0.479166	0.748095	0.454403	0.618734	195	229	405	10	20	2	39.73	50.54	72.26	40.84	54.09	20.56
chr1:72429568-72430359_intron_March4	57.9499	-0.404194	0.385899	-1.04741	0.294911	0.469647	200	232	351	20	26	4	40.74	51.21	62.63	81.69	70.32	41.12
chr1:72431473-72432064_intron_March4	21.6996	-0.214607	0.642399	-0.334071	0.738326	0.837697	97	118	116	5	16	0	19.76	26.04	20.7	20.42	43.27	0
chr1:72432310-72432933_intron_March4	34.8642	-1.10904	0.452548	-2.45065	0.0142597	0.0702216	116	96	100	7	17	7	23.63	21.19	17.84	28.59	45.98	71.95
chr1:72436327-72446094_intron_March4	184.237	-0.436517	0.252283	-1.73026	0.0835831	0.21251	816	712	755	52	62	26	166.23	157.15	134.71	212.39	167.69	267.26
chr1:72447722-72448136_intron_March4	21.2942	-0.645392	0.629578	-1.02512	0.305308	0.479811	99	98	71	10	12	0	20.17	21.63	12.67	40.84	32.46	0
chr1:72460377-72460743_intron_March4	17.6817	-0.273431	0.698957	-0.391199	0.695651	0.807569	100	65	80	1	12	2	20.37	14.35	14.27	4.08	32.46	20.56
chr1:72461453-72461873_intron_March4	26.6679	0.460762	0.552101	0.834561	0.403965	0.574668	128	147	203	3	12	2	26.08	32.44	36.22	12.25	32.46	20.56
chr1:72462471-72462873_intron_March4	42.8859	0.609149	0.461368	1.32031	0.186731	0.350376	242	214	282	4	12	6	49.3	47.23	50.32	16.34	32.46	61.68
chr1:72464144-72464425_intron_March4	11.3926	0.166794	0.927519	0.179828	0.857288	0.916977	95	52	51	1	9	0	19.35	11.48	9.1	4.08	24.34	0
chr1:72464586-72465034_intron_March4	32.3636	-0.361302	0.585975	-0.616584	0.537509	0.689328	154	155	135	4	25	2	31.37	34.21	24.09	16.34	67.62	20.56
chr1:72469624-72476053_intron_March4	137.157	0.0940866	0.361429	0.260318	0.794618	0.874161	703	728	589	24	37	21	143.21	160.68	105.09	98.02	100.07	215.86
chr1:72492697-72515323_intron_March4	586.455	0.0875069	0.194563	0.449761	0.652883	0.776624	2917	3185	2882	140	207	56	594.25	702.97	514.22	571.81	559.85	575.63
chr1:72515500-72527802_intron_March4	264.223	0.591771	0.249324	2.3735	0.0176205	0.0804526	1713	1600	1438	48	87	19	348.97	353.14	256.57	196.05	235.3	195.3
chr1:72527862-72541317_intron_March4	538.018	0.13289	0.277157	0.479476	0.6316	0.761479	2998	2699	2598	84	187	69	610.75	595.71	463.54	343.09	505.76	709.26
chr1:72549215-72553302_Intergenic_March4	73.038	1.45901	0.526031	2.77362	0.0055436	0.0380455	580	531	497	2	24	4	118.16	117.2	88.68	8.17	64.91	41.12
chr1:72573448-72573568_Intergenic_Smarcal1	3.88174	-1.46021	1.61197	-0.905855	0.365013	0.538554	21	11	2	0	6	0	4.28	2.43	0.36	0	16.23	0
chr1:72580290-72587563_intron_Smarcal1	213.73	0.0166514	0.265212	0.0627853	0.949938	0.972189	1097	1137	950	44	86	22	223.48	250.95	169.5	179.71	232.6	226.14
chr1:72600793-72601297_intron_Smarcal1	11.9485	-0.610318	1.1107	-0.549492	0.582668	0.724399	49	40	69	0	15	0	9.98	8.83	12.31	0	40.57	0
chr1:72601631-72602008_intron_Smarcal1	7.17875	-2.35416	1.32296	-1.77947	0.0751626	0.199268	21	10	8	0	13	0	4.28	2.21	1.43	0	35.16	0
chr1:72605269-72613830_intron_Smarcal1	309.764	1.08222	0.28202	3.83739	0.000124351	0.00266892	2315	1883	2024	31	80	26	471.61	415.6	361.13	126.61	216.37	267.26
chr1:72663705-72663844_intron_Ankar	2.04556	-1.30937	2.37002	-0.552475	0.580623	NA	2	17	0	0	3	0	0.41	3.75	0	0	8.11	0
chr1:72691963-72692083_intron_Ankar	2.13059	-1.22815	1.58885	-0.77298	0.439534	NA	9	8	6	0	3	0	1.83	1.77	1.07	0	8.11	0
chr1:72711007-72711331_promoter-TSS_Rpl37a	23.2312	-0.22256	0.567257	-0.392344	0.694804	0.807	96	81	148	3	12	3	19.56	17.88	26.41	12.25	32.46	30.84
chr1:72711763-72712047_intron_Rpl37a	40.2875	-0.437443	0.397592	-1.10023	0.271231	0.444529	152	156	218	11	19	4	30.97	34.43	38.9	44.93	51.39	41.12
chr1:72714577-72714883_TTS_Rpl37a	12.9371	-0.710092	0.72479	-0.97972	0.327224	0.501682	46	66	50	5	9	0	9.37	14.57	8.92	20.42	24.34	0
chr1:72745345-72745465_Intergenic_Rpl37a	1.63825	-2.62	1.89601	-1.38185	0.167018	NA	1	2	6	0	3	0	0.2	0.44	1.07	0	8.11	0
chr1:72839356-72839499_intron_Igfbp2	5.00853	-1.64749	1.29081	-1.27632	0.201843	0.368358	18	11	13	0	8	0	3.67	2.43	2.32	0	21.64	0
chr1:72856158-72856660_Intergenic_Igfbp5	32.8136	-1.07034	0.511655	-2.09192	0.0364455	0.12754	116	121	82	7	23	4	23.63	26.71	14.63	28.59	62.21	41.12
chr1:72856679-72856941_Intergenic_Igfbp5	18.7657	-0.677132	0.581919	-1.16362	0.244578	0.41618	79	79	74	5	13	1	16.09	17.44	13.2	20.42	35.16	10.28
chr1:72871798-72871942_intron_Igfbp5	6.66009	-0.572785	1.01842	-0.562423	0.573828	0.717169	21	32	27	0	5	1	4.28	7.06	4.82	0	13.52	10.28
chr1:72873316-72874035_intron_Igfbp5	26.2436	-0.0184055	0.626825	-0.0293631	0.976575	0.98692	137	125	169	5	19	0	27.91	27.59	30.15	20.42	51.39	0
chr1:72945178-72945612_Intergenic_Tnp1	18.4926	-1.21501	0.554504	-2.19116	0.0284399	0.109399	53	49	74	5	13	2	10.8	10.81	13.2	20.42	35.16	20.56
chr1:72946089-72946388_Intergenic_Tnp1	11.9333	-2.95678	0.757839	-3.90159	9.5562e-05	0.00222479	16	12	18	10	8	0	3.26	2.65	3.21	40.84	21.64	0
chr1:73025637-73025815_TTS_1700027A15Rik	10.8432	-1.13639	0.823801	-1.37944	0.167759	0.327803	26	36	55	3	11	0	5.3	7.95	9.81	12.25	29.75	0
chr1:73032392-73032829_Intergenic_1700027A15Rik	10.9033	-2.11996	0.923594	-2.29534	0.0217137	0.0920077	21	15	27	0	12	2	4.28	3.31	4.82	0	32.46	20.56
chr1:73037918-73038094_Intergenic_1700027A15Rik	8.29693	-2.14735	0.834186	-2.57418	0.0100477	0.0560585	20	11	22	5	7	0	4.07	2.43	3.93	20.42	18.93	0
chr1:73221773-73221917_Intergenic_D530049I02Rik	7.07345	-1.04844	1.17172	-0.894783	0.370903	0.544294	18	6	58	2	7	0	3.67	1.32	10.35	8.17	18.93	0
chr1:73257255-73257862_Intergenic_D530049I02Rik	20.7998	-1.68993	0.565957	-2.98598	0.00282672	0.0242534	52	41	43	4	11	5	10.59	9.05	7.67	16.34	29.75	51.4
chr1:73263403-73263564_Intergenic_D530049I02Rik	3.0442	-3.27398	1.57597	-2.07744	0.0377614	0.130203	5	3	2	0	6	0	1.02	0.66	0.36	0	16.23	0
chr1:73298439-73298947_Intergenic_D530049I02Rik	10.4533	-0.366601	1.1017	-0.332759	0.739316	0.838313	50	36	68	0	12	0	10.19	7.95	12.13	0	32.46	0
chr1:73389609-73390069_Intergenic_D530049I02Rik	9.25629	-0.484042	1.11483	-0.434186	0.664153	0.784981	38	47	43	0	11	0	7.74	10.37	7.67	0	29.75	0
chr1:73409993-73410295_intron_Pinc	14.9499	0.742843	0.886178	0.838255	0.401888	0.572701	121	100	62	0	8	1	24.65	22.07	11.06	0	21.64	10.28
chr1:73668084-73674618_intron_Mir6351	161.148	0.4171	0.277141	1.50501	0.132321	0.282229	1047	872	841	38	49	12	213.29	192.46	150.05	155.21	132.53	123.35
chr1:73681045-73686792_intron_Mir6351	194.975	-0.0703219	0.243692	-0.288568	0.772912	0.860091	941	976	937	58	68	17	191.7	215.42	167.18	236.89	183.91	174.75
chr1:73754442-73761384_intron_Mir6351	206.961	1.32165	0.51863	2.54836	0.0108231	0.0587598	1514	1489	1375	6	63	16	308.43	328.64	245.33	24.51	170.39	164.47
chr1:73769003-73769137_intron_Mir6351	2.39444	-1.87512	2.15683	-0.869391	0.384633	0.556994	12	5	0	0	4	0	2.44	1.1	0	0	10.82	0
chr1:73771951-73772236_intron_Mir6351	11.9758	-0.229907	0.971537	-0.236642	0.812934	0.886446	30	56	90	0	10	1	6.11	12.36	16.06	0	27.05	10.28
chr1:73820450-73820570_intron_Mir6351	2.39312	-1.95615	1.64183	-1.19144	0.233481	0.404458	5	9	3	0	4	0	1.02	1.99	0.54	0	10.82	0
chr1:73821467-73826765_intron_Mir6351	168.517	0.623263	0.418287	1.49004	0.136215	0.28728	1010	1068	877	14	48	22	205.76	235.72	156.48	57.18	129.82	226.14
chr1:73969565-73969702_intron_6030407O03Rik	3.31184	-1.86921	1.32051	-1.41552	0.156915	0.314401	8	3	15	1	4	0	1.63	0.66	2.68	4.08	10.82	0
chr1:74000576-74000724_intron_Tns1	5.88847	-1.96868	1.08888	-1.80799	0.0706079	0.191545	7	9	27	2	7	0	1.43	1.99	4.82	8.17	18.93	0
chr1:74065892-74066244_intron_Tns1	6.48536	-1.03149	1.18813	-0.868168	0.385302	0.55757	26	21	26	0	9	0	5.3	4.63	4.64	0	24.34	0
chr1:74081536-74081656_intron_Tns1	1.66638	-2.46251	2.26476	-1.08732	0.276897	NA	6	3	0	0	3	0	1.22	0.66	0	0	8.11	0
chr1:74165045-74165183_Intergenic_Cxcr2	6.03676	-3.90486	1.47775	-2.64244	0.00823119	0.0494949	4	6	0	0	5	2	0.81	1.32	0	0	13.52	20.56
chr1:74200536-74200905_Intergenic_Mir1928	6.3947	-1.08081	1.2084	-0.894414	0.3711	0.544508	29	19	22	0	9	0	5.91	4.19	3.93	0	24.34	0
chr1:74206999-74207132_promoter-TSS_Mir1928	1.82218	-1.9187	1.84663	-1.03902	0.298794	NA	1	7	6	0	3	0	0.2	1.54	1.07	0	8.11	0
chr1:74235472-74259576_intron_Arpc2	876.866	0.0756954	0.155498	0.486792	0.626406	0.757198	4433	4256	4819	186	346	84	903.09	939.36	859.82	759.69	935.79	863.45
chr1:74283158-74306579_intron_Tmbim1	1400.5	0.00756988	0.16848	0.0449306	0.964163	0.980228	7166	6946	6761	316	507	150	1459.85	1533.08	1206.32	1290.66	1371.24	1541.88
chr1:74331753-74331886_promoter-TSS_Pnkd	6.74123	-0.162441	1.15391	-0.140775	0.888048	0.935852	36	40	30	0	7	0	7.33	8.83	5.35	0	18.93	0
chr1:74333022-74333419_intron_Pnkd	33.3376	-1.84278	0.724512	-2.54347	0.0109756	0.0592594	43	61	120	2	32	6	8.76	13.46	21.41	8.17	86.55	61.68
chr1:74381508-74382064_exon_Slc11a1	20.4181	-2.18337	0.785863	-2.7783	0.00546433	0.0377167	56	12	48	3	21	3	11.41	2.65	8.56	12.25	56.8	30.84
chr1:74382281-74382758_intron_Slc11a1	12.5029	-3.02348	0.889567	-3.39883	0.000676759	0.00901486	28	4	10	4	11	2	5.7	0.88	1.78	16.34	29.75	20.56
chr1:74385255-74395770_Intergenic_Ctdsp1	464.354	0.130432	0.213305	0.611482	0.540881	0.691654	2326	2356	2470	88	154	56	473.85	520	440.7	359.42	416.51	575.63
chr1:74408389-74408509_promoter-TSS_Vil1	3.92743	-3.71207	1.55923	-2.3807	0.0172796	0.0794384	4	1	5	0	8	0	0.81	0.22	0.89	0	21.64	0
chr1:74433091-74442416_3'_Vil1	189.104	0.562445	0.242693	2.31752	0.0204756	0.0888788	1190	1084	1135	43	56	12	242.43	239.25	202.51	175.63	151.46	123.35
chr1:74460306-74464237_intron_Usp37	45.1875	0.851243	0.674129	1.26273	0.206686	0.373803	338	215	382	4	26	0	68.86	47.45	68.16	16.34	70.32	0
chr1:74500981-74501320_intron_Usp37	10.2695	0.549045	1.10636	0.496261	0.61971	0.752245	65	88	41	0	8	0	13.24	19.42	7.32	0	21.64	0
chr1:74505319-74506143_promoter-TSS_Usp37	63.7602	-0.191602	0.478	-0.400841	0.688537	0.802193	176	283	481	16	34	4	35.85	62.46	85.82	65.35	91.96	41.12
chr1:74506364-74507541_intron_Cnot9	108.224	-0.244824	0.267031	-0.916838	0.359228	0.53253	472	477	566	26	51	10	96.16	105.28	100.99	106.19	137.93	102.79
chr1:74508128-74508617_intron_Cnot9	15.7555	0.0136279	0.72176	0.0188815	0.984936	0.991613	67	84	114	3	11	0	13.65	18.54	20.34	12.25	29.75	0
chr1:74558061-74558181_intron_Plcd4	4.27887	-4.68806	1.83468	-2.55524	0.0106114	0.0634652	0	0	4	0	6	1	0	0	1.01	0	15.06	9.6
chr1:74587370-74588861_promoter-TSS_Zfp142	105.217	-0.323873	0.327039	-0.99032	0.322018	0.496649	417	423	591	19	58	11	84.95	93.36	105.45	77.6	156.87	113.07
chr1:74588911-74589129_promoter-TSS_Bcs1l	12.1415	-0.53901	0.815172	-0.661222	0.50847	0.665082	66	50	39	1	10	1	13.45	11.04	6.96	4.08	27.05	10.28
chr1:74598954-74602534_promoter-TSS_Rnf25	135.077	-0.66946	0.376887	-1.77629	0.0756856	0.200089	487	435	581	23	48	28	99.21	96.01	103.66	93.94	129.82	287.82
chr1:74612024-74612153_intron_Stk36	3.44044	-2.17467	1.45306	-1.49662	0.134492	0.285298	11	5	6	0	6	0	2.24	1.1	1.07	0	16.23	0
chr1:74666988-74667101_intron_Ttll4	1.98927	-1.49195	1.69438	-0.880532	0.378571	NA	5	3	12	0	3	0	1.02	0.66	2.14	0	8.11	0
chr1:74677181-74677302_intron_Ttll4	7.4172	-2.15013	1.10171	-1.95163	0.0509825	0.157121	22	9	7	0	6	2	4.48	1.99	1.25	0	16.23	20.56
chr1:74741730-74741851_intron_Prkag3	3.39245	-3.10133	1.36468	-2.27257	0.023052	0.0957241	2	3	5	0	3	1	0.41	0.66	0.89	0	8.11	10.28
chr1:74753856-74754261_Intergenic_Prkag3	7.1998	-1.86467	1.02095	-1.8264	0.0677907	0.18699	24	19	9	2	9	0	4.89	4.19	1.61	8.17	24.34	0
chr1:75004963-75005083_intron_Nhej1	2.04641	-3.16426	2.16302	-1.46289	0.143499	NA	5	2	0	0	4	0	1.02	0.44	0	0	10.82	0
chr1:75023196-75027871_intron_Nhej1	81.234	1.62493	0.501467	3.24035	0.00119384	0.0133729	761	609	454	4	22	4	155.03	134.41	81	16.34	59.5	41.12
chr1:75040637-75040948_intron_Nhej1	11.1259	0.706597	1.0545	0.67008	0.502807	0.660289	108	53	64	0	8	0	22	11.7	11.42	0	21.64	0
chr1:75139454-75144439_promoter-TSS_Cnppd1	225.195	0.064521	0.222561	0.289903	0.77189	0.859653	1214	1029	1190	44	88	24	247.31	227.11	212.32	179.71	238.01	246.7
chr1:75152262-75152382_Intergenic_Retreg2	2.84768	-3.11974	1.90906	-1.63417	0.102222	0.25284	4	0	5	0	6	0	0.76	0	1.26	0	15.06	0
chr1:75177998-75182303_TTS_Abcb6	106.87	0.0792304	0.374373	0.211635	0.832392	0.900171	557	443	567	16	29	18	113.47	97.78	101.17	65.35	78.43	185.03
chr1:75210339-75210710_promoter-TSS_Glb1l	33.6519	-0.605677	0.471339	-1.28501	0.198787	0.364762	139	143	109	12	12	4	28.32	31.56	19.45	49.01	32.46	41.12
chr1:75215476-75215744_TTS_Tuba4a	8.23486	-0.896421	0.931146	-0.962708	0.335694	0.509356	41	34	21	2	8	0	8.35	7.5	3.75	8.17	21.64	0
chr1:75231921-75232160_promoter-TSS_A630095N17Rik	18.9564	-1.17491	0.748957	-1.56873	0.11671	0.261348	50	83	27	3	10	4	10.19	18.32	4.82	12.25	27.05	41.12
chr1:75234407-75241648_intron_Dnajb2	265.93	0.275548	0.310777	0.886642	0.375272	0.548407	1319	1464	1494	34	92	34	268.71	323.12	266.56	138.87	248.82	349.49
chr1:75342276-75350504_Intergenic_Des	269.508	1.58679	0.325813	4.87025	1.11456e-06	7.97383e-05	1985	2064	1994	18	68	14	404.38	455.55	355.78	73.52	183.91	143.91
chr1:75379961-75388161_intron_Speg	230.612	1.1276	0.612803	1.84007	0.0657575	0.183731	1529	1425	1790	4	80	20	311.49	314.52	319.38	16.34	216.37	205.58
chr1:75392815-75393319_intron_Speg	56.9619	0.584155	0.72655	0.804012	0.42139	0.590406	351	318	327	0	22	8	71.51	70.19	58.34	0	59.5	82.23
chr1:75398622-75400098_promoter-TSS_Speg	117.449	0.477882	0.51714	0.924087	0.355441	0.528458	667	607	799	6	61	10	135.88	133.97	142.56	24.51	164.98	102.79
chr1:75400292-75400763_intron_Speg	46.223	0.631104	0.527817	1.19569	0.231818	0.402479	293	270	264	2	19	5	59.69	59.59	47.1	8.17	51.39	51.4
chr1:75425779-75425908_intron_Gmppa	2.93431	-0.975126	1.79252	-0.543998	0.586443	0.727042	4	2	31	0	4	0	0.81	0.44	5.53	0	10.82	0
chr1:75435878-75437064_intron_Gmppa	86.8062	0.185232	0.411166	0.450504	0.652347	0.776269	451	397	588	11	48	6	91.88	87.62	104.91	44.93	129.82	61.68
chr1:75476257-75480470_5'_Chpf	128.821	0.935998	0.351359	2.66394	0.00772315	0.0473601	829	780	894	10	40	12	168.88	172.16	159.51	40.84	108.18	123.35
chr1:75521021-75521814_promoter-TSS_Stk11ip	57.7351	0.17811	0.474648	0.375246	0.707477	0.815951	235	280	467	12	31	2	47.87	61.8	83.32	49.01	83.84	20.56
chr1:75537259-75540723_Intergenic_Slc4a3	46.3983	0.67585	0.659638	1.02458	0.305562	0.480031	339	340	189	18	10	0	69.06	75.04	33.72	73.52	27.05	0
chr1:76075305-76075418_Intergenic_Gm17751	1.65235	-2.56681	1.85626	-1.38278	0.166732	NA	1	4	4	0	3	0	0.2	0.88	0.71	0	8.11	0
chr1:76358158-76358278_Intergenic_Gm17751	1.67488	-2.42703	2.272	-1.06824	0.285414	NA	3	6	0	0	3	0	0.61	1.32	0	0	8.11	0
chr1:77460479-77460944_intron_Mir6352	15.3799	-0.736008	1.12448	-0.654532	0.512769	0.668653	26	8	162	2	14	1	5.3	1.77	28.9	8.17	37.86	10.28
chr1:77595090-77595220_Intergenic_Epha4	4.03058	-3.26704	1.89696	-1.72225	0.0850249	0.214763	6	6	0	0	8	0	1.22	1.32	0	0	21.64	0
chr1:77604022-77604142_Intergenic_Epha4	2.92686	-3.79968	1.96939	-1.92937	0.0536845	0.162018	0	2	5	0	6	0	0	0.44	0.89	0	16.23	0
chr1:78044460-78044580_Intergenic_Pax3	1.42171	-3.25529	2.20413	-1.4769	0.139702	NA	2	3	0	0	3	0	0.38	0.62	0	0	7.53	0
chr1:78086020-78086140_Intergenic_Pax3	2.94235	-3.79073	1.60464	-2.36236	0.018159	0.081982	2	3	2	0	6	0	0.41	0.66	0.36	0	16.23	0
chr1:78108190-78108373_intron_Pax3	7.8389	-0.715888	1.16316	-0.615468	0.538246	0.689822	43	25	32	0	10	0	8.76	5.52	5.71	0	27.05	0
chr1:78129826-78130011_intron_Pax3	3.41336	-0.546724	1.42097	-0.384755	0.700419	0.810608	17	20	10	0	4	0	3.46	4.41	1.78	0	10.82	0
chr1:78130637-78137847_intron_Pax3	117.79	0.301527	0.490081	0.615258	0.538384	0.689969	618	614	662	7	42	18	125.9	135.52	118.12	28.59	113.59	185.03
chr1:78145785-78154543_intron_Pax3	260.974	0.10366	0.32171	0.322214	0.74729	0.843574	1327	1264	1340	42	72	40	270.34	278.98	239.09	171.54	194.73	411.17
chr1:78154611-78165402_intron_Pax3	227.652	0.389602	0.289659	1.34504	0.178613	0.340439	1508	1203	1111	36	82	22	307.21	265.52	198.23	147.04	221.78	226.14
chr1:78181854-78182199_intron_Pax3	28.6615	0.456668	0.715403	0.638337	0.523255	0.677042	147	166	151	0	10	5	29.95	36.64	26.94	0	27.05	51.4
chr1:78187929-78188777_intron_Pax3	50.9492	-0.155685	0.379775	-0.40994	0.68185	0.797836	267	224	255	11	26	4	54.39	49.44	45.5	44.93	70.32	41.12
chr1:78190018-78190186_intron_Pax3	32.5674	-1.26536	0.526509	-2.40331	0.0162475	0.0764144	91	122	66	8	20	5	18.54	26.93	11.78	32.67	54.09	51.4
chr1:78192243-78192907_exon_Pax3	55.0454	-0.462916	0.507903	-0.911425	0.362072	0.535558	255	198	203	5	24	11	51.95	43.7	36.22	20.42	64.91	113.07
chr1:78194934-78196323_intron_Pax3	108.964	0.208735	0.386991	0.539379	0.589625	0.729439	568	612	562	12	52	11	115.71	135.08	100.27	49.01	140.64	113.07
chr1:78196459-78197292_5'_Pax3	66.9477	0.656957	0.405978	1.61821	0.105617	0.246513	410	361	530	11	29	2	83.52	79.68	94.56	44.93	78.43	20.56
chr1:78233689-78235112_Intergenic_Pax3	17.1383	1.79564	0.804329	2.23247	0.0255842	0.102434	172	133	109	2	4	0	35.04	29.35	19.45	8.17	10.82	0
chr1:78335639-78342268_intron_Sgpp2	124.283	3.02734	0.41011	7.38178	1.56185e-13	1.04374e-10	1155	1070	1118	4	14	2	235.3	236.16	199.48	16.34	37.86	20.56
chr1:78373228-78373348_intron_Sgpp2	3.69237	-1.7423	1.46692	-1.18772	0.234942	0.405675	16	4	10	0	6	0	3.26	0.88	1.78	0	16.23	0
chr1:78387499-78387659_intron_Sgpp2	7.45517	-1.23537	0.919305	-1.34381	0.17901	0.340843	18	16	43	4	5	0	3.67	3.53	7.67	16.34	13.52	0
chr1:78393715-78400724_intron_Sgpp2	253.421	0.54597	0.204038	2.67583	0.00745454	0.0462846	1457	1287	1763	50	72	22	296.82	284.06	314.56	204.22	194.73	226.14
chr1:78425646-78426797_intron_Farsb	28.0322	0.30006	0.608475	0.493135	0.621917	0.753817	215	137	136	4	16	1	43.8	30.24	24.27	16.34	43.27	10.28
chr1:78434529-78438087_intron_Farsb	79.4759	0.154632	0.64687	0.239047	0.811069	0.88512	423	420	363	2	30	14	86.17	92.7	64.77	8.17	81.14	143.91
chr1:78445688-78454052_intron_Farsb	292.029	0.594623	0.267963	2.21905	0.0264831	0.104707	1649	1598	2032	36	106	26	335.93	352.7	362.56	147.04	286.69	267.26
chr1:78482305-78486722_intron_Farsb	117.697	-0.251898	0.335737	-0.750284	0.453083	0.617438	567	566	434	36	36	14	115.51	124.92	77.44	147.04	97.37	143.91
chr1:78486908-78490922_promoter-TSS_Farsb	105.093	-0.214232	0.319375	-0.670786	0.502357	0.660031	461	394	597	17	48	14	93.91	86.96	106.52	69.43	129.82	143.91
chr1:78532103-78532331_intron_Mogat1	22.3502	0.738903	0.60813	1.21504	0.224351	0.394064	136	108	200	3	9	1	27.71	23.84	35.68	12.25	24.34	10.28
chr1:78567146-78569609_Intergenic_Mogat1	35.6743	0.799523	0.755615	1.05811	0.290005	0.464581	249	215	231	0	20	2	50.73	47.45	41.22	0	54.09	20.56
chr1:78582817-78582937_Intergenic_Mogat1	1.7817	-4.27826	1.9177	-2.23093	0.0256859	0.110454	1	1	1	0	4	0	0.19	0.21	0.25	0	10.04	0
chr1:78644383-78644554_Intergenic_Utp14b	10.6919	-0.521778	0.918044	-0.568358	0.569792	0.714167	77	42	22	4	7	0	15.69	9.27	3.93	16.34	18.93	0
chr1:78657102-78662310_intron_Utp14b	209.431	0.037536	0.277971	0.135036	0.892584	0.938286	1087	923	1068	43	58	30	221.44	203.72	190.56	175.63	156.87	308.38
chr1:78681553-78690404_intron_Utp14b	173.278	0.279783	0.263454	1.06198	0.288245	0.462816	921	833	1018	28	54	22	187.63	183.85	181.63	114.36	146.05	226.14
chr1:78696260-78712499_intron_Utp14b	566.148	0.128778	0.185136	0.695583	0.48669	0.64672	2834	2616	3593	134	230	42	577.34	577.39	641.07	547.3	622.06	431.73
chr1:78713945-78718737_Intergenic_Utp14b	138.791	-0.275718	0.287484	-0.959072	0.337523	0.510917	604	527	690	26	51	22	123.05	116.32	123.11	106.19	137.93	226.14
chr1:78726673-78727144_Intergenic_Utp14b	33.1204	0.784106	0.48738	1.60882	0.107657	0.249628	212	170	265	5	11	2	43.19	37.52	47.28	20.42	29.75	20.56
chr1:78734251-78734747_Intergenic_Utp14b	40.8477	0.978037	0.467753	2.09092	0.0365348	0.127752	252	215	370	8	10	2	51.34	47.45	66.02	32.67	27.05	20.56
chr1:78744109-78747024_Intergenic_Kcne4	94.3992	0.363594	0.352299	1.03206	0.302044	0.476746	489	435	673	28	20	8	99.62	96.01	120.08	114.36	54.09	82.23
chr1:78812925-78813291_intron_Kcne4	9.66178	-1.36091	0.802821	-1.69516	0.0900443	0.222942	32	30	31	3	10	0	6.52	6.62	5.53	12.25	27.05	0
chr1:78834033-78834176_intron_Kcne4	4.61715	-2.11951	1.11303	-1.90427	0.0568754	0.16806	16	6	8	2	5	0	3.26	1.32	1.43	8.17	13.52	0
chr1:78851762-78853914_intron_Kcne4	55.3931	2.14669	0.527413	4.07023	4.69662e-05	0.00135392	476	361	568	10	5	0	96.97	79.68	101.34	40.84	13.52	0
chr1:78900113-78901509_intron_Kcne4	24.4652	0.65984	0.654966	1.00744	0.313722	0.488751	196	159	113	8	7	0	39.93	35.09	20.16	32.67	18.93	0
chr1:78903441-78908459_intron_Kcne4	111.371	1.23085	0.418132	2.94369	0.0032433	0.0266393	863	648	879	29	16	3	175.81	143.02	156.83	118.45	43.27	30.84
chr1:78943104-78946530_intron_Kcne4	51.4186	1.57477	0.539837	2.91712	0.00353285	0.0281976	437	384	297	2	12	4	89.03	84.75	52.99	8.17	32.46	41.12
chr1:79000443-79000826_intron_Kcne4	15.1371	-0.493962	0.914177	-0.540335	0.588966	0.728993	70	68	60	0	15	1	14.26	15.01	10.71	0	40.57	10.28
chr1:79080110-79086642_intron_Gm29536	83.6757	1.22556	0.490353	2.49935	0.0124422	0.0644069	516	589	689	4	32	4	105.12	130	122.93	16.34	86.55	41.12
chr1:79087220-79087523_intron_Gm29536	4.98323	-1.39927	1.08521	-1.2894	0.197258	0.363005	15	11	23	1	6	0	3.06	2.43	4.1	4.08	16.23	0
chr1:79092325-79094327_intron_Gm29536	53.6747	-0.0918976	0.356287	-0.257931	0.79646	0.87535	262	224	282	15	17	6	53.37	49.44	50.32	61.27	45.98	61.68
chr1:79105673-79106000_intron_Gm29536	18.7315	-1.51845	0.690379	-2.19944	0.0278464	0.108035	67	34	59	4	20	1	13.65	7.5	10.53	16.34	54.09	10.28
chr1:79141536-79141656_intron_Gm29536	2.10101	-1.2772	1.59765	-0.799424	0.424044	NA	7	5	11	0	3	0	1.43	1.1	1.96	0	8.11	0
chr1:79142777-79146684_intron_Gm29536	107.714	0.759948	0.358169	2.12176	0.0338581	0.122123	627	644	846	16	44	4	127.73	142.14	150.95	65.35	119	41.12
chr1:79188236-79192438_intron_Gm29536	88.1147	1.48218	0.365757	4.05236	5.07032e-05	0.00142124	553	551	833	10	16	6	112.66	121.61	148.63	40.84	43.27	61.68
chr1:79244798-79247394_Intergenic_Gm29536	56.1241	0.791879	0.380224	2.08267	0.0372818	0.129303	379	317	368	11	14	4	77.21	69.97	65.66	44.93	37.86	41.12
chr1:79261271-79265259_Intergenic_Gm29536	40.7099	1.18298	0.534493	2.21328	0.0268786	0.105516	348	219	242	6	6	4	70.89	48.34	43.18	24.51	16.23	41.12
chr1:79301653-79301787_Intergenic_Gm29536	2.62601	-2.90851	1.57442	-1.84736	0.0646955	0.182026	4	4	3	0	5	0	0.81	0.88	0.54	0	13.52	0
chr1:79313500-79319218_Intergenic_Gm29536	148.599	1.21421	0.404132	3.00449	0.00266028	0.0231497	1008	961	1169	38	18	6	205.35	212.11	208.58	155.21	48.68	61.68
chr1:79330900-79338339_Intergenic_Scg2	212.583	1.37869	0.310366	4.44214	8.90675e-06	0.000392057	1337	1182	2239	32	48	8	272.37	260.88	399.49	130.7	129.82	82.23
chr1:79362743-79362962_Intergenic_Scg2	15.9814	-0.0826446	0.685399	-0.120579	0.904025	0.945371	106	57	95	5	9	0	21.59	12.58	16.95	20.42	24.34	0
chr1:79403901-79408081_Intergenic_Scg2	138.6	1.07311	0.476678	2.25122	0.0243719	0.0993113	837	795	1257	42	18	4	170.51	175.47	224.28	171.54	48.68	41.12
chr1:79430131-79430372_Intergenic_Scg2	23.1793	-0.0546699	0.795811	-0.0686971	0.945231	0.969735	108	121	82	0	9	5	22	26.71	14.63	0	24.34	51.4
chr1:79432047-79432354_Intergenic_Scg2	20.488	0.497318	0.705069	0.705346	0.480595	0.64152	96	113	189	3	12	0	19.56	24.94	33.72	12.25	32.46	0
chr1:79459273-79459404_Intergenic_Scg2	5.6525	0.645601	1.17576	0.549093	0.582942	0.724556	33	37	46	0	4	0	6.72	8.17	8.21	0	10.82	0
chr1:79466773-79467382_Intergenic_Scg2	16.916	-1.36299	0.776961	-1.75426	0.0793856	0.205952	79	30	38	2	16	2	16.09	6.62	6.78	8.17	43.27	20.56
chr1:79469234-79469354_Intergenic_Scg2	3.09097	-3.00464	1.95423	-1.53751	0.124168	0.271292	7	0	5	0	6	0	1.43	0	0.89	0	16.23	0
chr1:79482638-79482770_Intergenic_Scg2	2.97208	-3.61993	1.57376	-2.30018	0.0214381	0.0914257	2	3	3	0	6	0	0.41	0.66	0.54	0	16.23	0
chr1:79547700-79547911_Intergenic_Scg2	4.97181	-0.600318	1.24665	-0.481545	0.630129	0.760417	26	15	28	0	6	0	5.3	3.31	5	0	16.23	0
chr1:79558942-79564269_Intergenic_Ap1s3	119.51	1.06859	0.362625	2.94682	0.00321056	0.0264456	669	628	1201	15	35	7	136.29	138.61	214.29	61.27	94.66	71.95
chr1:79575176-79575296_Intergenic_Ap1s3	2.36418	-0.847585	1.58943	-0.533264	0.593851	0.732572	5	14	11	0	3	0	1.02	3.09	1.96	0	8.11	0
chr1:79575303-79588388_Intergenic_Ap1s3	571.275	0.297416	0.260373	1.14227	0.253343	0.426161	2939	2665	3982	174	151	40	598.73	588.2	710.48	710.68	408.4	411.17
chr1:79617995-79618259_intron_Ap1s3	11.9806	-2.33487	0.812918	-2.8722	0.00407623	0.0310753	28	17	10	2	8	3	5.7	3.75	1.78	8.17	21.64	30.84
chr1:79636293-79641870_intron_Ap1s3	253.882	0.338166	0.328465	1.02953	0.303229	0.477965	1239	1262	1766	78	49	22	252.41	278.54	315.1	318.58	132.53	226.14
chr1:79643498-79643984_intron_Ap1s3	29.2179	-1.08739	0.524253	-2.07417	0.0380635	0.130918	75	77	146	15	13	2	15.28	16.99	26.05	61.27	35.16	20.56
chr1:79644316-79645044_intron_Ap1s3	58.968	-0.490507	0.45154	-1.0863	0.277347	0.451382	264	188	329	28	24	2	53.78	41.49	58.7	114.36	64.91	20.56
chr1:79710578-79710738_intron_Ap1s3	9.1823	-2.66387	1.07091	-2.48749	0.0128647	0.0657068	5	18	14	0	10	2	1.02	3.97	2.5	0	27.05	20.56
chr1:79711046-79711987_intron_Ap1s3	31.4566	-1.64345	0.512514	-3.20665	0.0013429	0.0145653	53	80	114	14	23	2	10.8	17.66	20.34	57.18	62.21	20.56
chr1:79715567-79715886_intron_Ap1s3	11.5379	-1.92104	0.733763	-2.61807	0.00884293	0.0517242	27	19	37	7	9	0	5.5	4.19	6.6	28.59	24.34	0
chr1:79723009-79723328_intron_Wdfy1	11.1855	-2.12255	0.734204	-2.89095	0.00384075	0.0298135	21	19	32	7	9	0	4.28	4.19	5.71	28.59	24.34	0
chr1:79740939-79741436_intron_Wdfy1	16.8484	0.0224732	0.701482	0.0320367	0.974443	0.985877	102	74	108	3	12	0	20.78	16.33	19.27	12.25	32.46	0
chr1:79758585-79762363_intron_Wdfy1	156.685	-0.17915	0.337132	-0.531394	0.595146	0.733481	686	744	859	43	87	7	139.75	164.21	153.27	175.63	235.3	71.95
chr1:79771008-79771163_Intergenic_Mrpl44	3.33371	-3.05785	1.95236	-1.56623	0.117295	0.274355	0	2	8	0	7	0	0	0.41	2.02	0	17.57	0
chr1:79775930-79776211_promoter-TSS_Mrpl44	19.0713	-0.881003	0.540061	-1.6313	0.102826	0.242094	68	54	85	7	9	2	13.85	11.92	15.17	28.59	24.34	20.56
chr1:79790944-79791107_Intergenic_Mrpl44	2.96633	-1.0114	1.43374	-0.705423	0.480547	0.641512	14	9	12	0	4	0	2.85	1.99	2.14	0	10.82	0
chr1:79819473-79826166_intron_Serpine2	227.036	1.37527	0.247079	5.56613	2.60452e-08	3.90731e-06	1567	1452	2022	34	52	8	319.23	320.48	360.77	138.87	140.64	82.23
chr1:79866910-79870012_Intergenic_Serpine2	39.1424	2.09312	0.598511	3.49722	0.000470134	0.00695714	348	264	395	2	10	0	70.89	58.27	70.48	8.17	27.05	0
chr1:79894914-79895378_Intergenic_Serpine2	5.37029	-0.832286	1.23497	-0.673929	0.500356	0.658541	16	22	29	0	7	0	3.26	4.86	5.17	0	18.93	0
chr1:79929966-79934121_Intergenic_Serpine2	87.6991	1.17038	0.394541	2.96643	0.00301279	0.0252604	512	451	844	10	18	8	104.3	99.54	150.59	40.84	48.68	82.23
chr1:79936527-79936879_Intergenic_Serpine2	14.7115	-1.11542	0.879095	-1.26883	0.204503	0.371168	57	25	47	0	8	4	11.61	5.52	8.39	0	21.64	41.12
chr1:79947199-79947319_Intergenic_Serpine2	1.4079	-3.42029	2.24343	-1.52458	0.127363	NA	0	2	2	0	3	0	0	0.41	0.5	0	7.53	0
chr1:80025899-80026093_Intergenic_Serpine2	9.15492	-1.19768	0.994685	-1.20408	0.228559	0.399082	21	24	45	0	10	1	4.28	5.3	8.03	0	27.05	10.28
chr1:80071548-80071668_Intergenic_Fam124b	2.80734	-0.338517	1.47948	-0.228808	0.819018	0.891025	11	10	24	0	3	0	2.24	2.21	4.28	0	8.11	0
chr1:80251860-80254398_Intergenic_Fam124b	72.2555	1.39598	0.457736	3.04975	0.00229029	0.0209077	583	513	552	10	23	0	118.77	113.23	98.49	40.84	62.21	0
chr1:80260859-80260973_Intergenic_Fam124b	3.80052	-1.5909	1.13956	-1.39606	0.162696	0.321695	12	12	8	2	3	0	2.44	2.65	1.43	8.17	8.11	0
chr1:80291817-80291977_intron_Cul3	8.19432	-2.25295	0.898163	-2.50839	0.0121282	0.0632412	11	20	18	3	10	0	2.24	4.41	3.21	12.25	27.05	0
chr1:80314512-80314687_intron_Cul3	5.20096	-0.227493	1.05387	-0.215864	0.829094	0.897958	31	21	30	1	4	0	6.32	4.63	5.35	4.08	10.82	0
chr1:80329082-80343128_intron_Cul3	397.948	0.241863	0.186669	1.29567	0.195088	0.360393	2172	1993	2223	79	131	42	442.48	439.88	396.63	322.66	354.3	431.73
chr1:80360926-80361064_Intergenic_Cul3	2.5171	-2.36165	1.38745	-1.70216	0.0887256	0.220868	4	3	8	1	3	0	0.81	0.66	1.43	4.08	8.11	0
chr1:80730789-80731316_intron_Dock10	14.9459	-2.09166	0.92505	-2.26113	0.0237513	0.0976895	33	24	32	0	19	2	6.72	5.3	5.71	0	51.39	20.56
chr1:80941741-80941861_Intergenic_Nyap2	1.2972	-5.36391	2.7172	-1.97406	0.048375	NA	0	0	1	0	3	0	0	0	0.25	0	7.53	0
chr1:81229165-81229285_intron_Nyap2	3.02718	-3.2775	1.99842	-1.64005	0.100996	0.239278	3	6	0	0	6	0	0.61	1.32	0	0	16.23	0
chr1:81445302-81445422_Intergenic_Nyap2	1.56328	-2.4356	1.90942	-1.27558	0.202106	0.378639	2	1	5	0	3	0	0.38	0.21	1.26	0	7.53	0
chr1:81611631-81611751_Intergenic_Mir6344	2.88854	-4.03941	2.49523	-1.61885	0.105479	0.246326	0	5	0	0	6	0	0	1.1	0	0	16.23	0
chr1:81674447-81678611_Intergenic_Mir6344	51.4413	0.49951	0.480219	1.04017	0.298261	0.473035	377	304	206	12	14	4	76.8	67.1	36.76	49.01	37.86	41.12
chr1:81732971-81741590_Intergenic_Mir6344	189.817	1.34439	0.430003	3.12647	0.00176921	0.0175513	1358	1271	1534	48	30	3	276.65	280.53	273.7	196.05	81.14	30.84
chr1:81745678-81746250_Intergenic_Mir6344	24.463	-0.480756	0.541396	-0.887994	0.374544	0.547697	83	115	109	4	14	3	16.91	25.38	19.45	16.34	37.86	30.84
chr1:81794710-81794830_Intergenic_Mir6344	1.90412	-1.70171	1.75734	-0.968346	0.332872	NA	8	6	2	0	3	0	1.63	1.32	0.36	0	8.11	0
chr1:81846848-81846968_Intergenic_Mir6344	2.23242	-1.02805	1.74768	-0.588238	0.556373	NA	4	17	4	0	3	0	0.81	3.75	0.71	0	8.11	0
chr1:81971346-81974745_Intergenic_Mir6344	45.9481	1.2841	0.567893	2.26117	0.0237488	0.0976895	348	318	343	14	6	0	70.89	70.19	61.2	57.18	16.23	0
chr1:81990837-81991121_Intergenic_Mir6344	6.78256	-1.30312	0.907879	-1.43535	0.151189	0.307082	21	22	25	2	7	0	4.28	4.86	4.46	8.17	18.93	0
chr1:82012853-82012973_Intergenic_Mir6344	3.0938	-3.05211	1.62976	-1.87274	0.061104	0.175799	6	1	5	0	6	0	1.22	0.22	0.89	0	16.23	0
chr1:82116840-82117254_Intergenic_Mir6344	10.3556	-3.62381	1.01119	-3.58372	0.000338738	0.00551797	10	5	12	2	18	0	2.04	1.1	2.14	8.17	48.68	0
chr1:82154580-82159988_Intergenic_Mir6344	108.241	0.413039	0.308683	1.33807	0.180874	0.342946	653	551	735	28	40	4	133.03	121.61	131.14	114.36	108.18	41.12
chr1:82245330-82245807_intron_Irs1	27.903	-0.0175219	0.625132	-0.0280291	0.977639	0.987275	132	143	130	1	15	4	26.89	31.56	23.19	4.08	40.57	41.12
chr1:82261225-82261740_intron_Irs1	16.9294	-1.29218	0.803163	-1.60886	0.107647	0.249626	49	38	54	0	12	4	9.98	8.39	9.63	0	32.46	41.12
chr1:82268775-82269054_intron_Irs1	9.1086	-1.7114	0.962882	-1.77737	0.0755077	0.199894	28	12	23	0	8	2	5.7	2.65	4.1	0	21.64	20.56
chr1:82274389-82274514_intron_Irs1	5.04401	0.419653	1.24409	0.337318	0.735877	0.836036	37	20	42	0	4	0	7.54	4.41	7.49	0	10.82	0
chr1:82278913-82294546_intron_Irs1	584.875	0.63305	0.213237	2.96876	0.00299008	0.0251345	3568	3373	3814	95	214	38	726.87	744.47	680.51	388.01	578.79	390.61
chr1:82315603-82319001_intron_Rhbdd1	92.3704	0.442767	0.329589	1.34339	0.179146	0.340971	474	429	683	14	30	10	96.56	94.69	121.86	57.18	81.14	102.79
chr1:82320479-82320749_intron_Rhbdd1	3.65055	-2.86068	1.94171	-1.47328	0.140676	0.293261	7	7	0	0	7	0	1.43	1.54	0	0	18.93	0
chr1:82587160-82587328_promoter-TSS_Col4a3	5.42046	-2.54423	1.34122	-1.89695	0.057834	0.169593	6	12	9	0	10	0	1.22	2.65	1.61	0	27.05	0
chr1:82687376-82687514_intron_Mff	3.25308	-3.41192	1.63596	-2.08558	0.0370169	0.128734	0	3	7	1	5	0	0	0.66	1.25	4.08	13.52	0
chr1:82695967-82696087_intron_Mff	3.62874	-2.31815	1.27367	-1.82007	0.068749	0.18859	7	4	6	0	3	1	1.43	0.88	1.07	0	8.11	10.28
chr1:82739209-82739791_intron_Mff	13.5907	-1.77461	0.799661	-2.2192	0.0264733	0.104683	42	20	34	1	14	2	8.56	4.41	6.07	4.08	37.86	20.56
chr1:82761372-82761516_intron_Tm4sf20	3.74621	-2.05918	1.3887	-1.48282	0.138124	0.289954	2	11	7	0	3	1	0.41	2.43	1.25	0	8.11	10.28
chr1:82795467-82795882_Intergenic_Tm4sf20	24.8366	0.283453	0.564053	0.502529	0.615296	0.748972	148	130	171	6	13	0	30.15	28.69	30.51	24.51	35.16	0
chr1:82795976-82796733_Intergenic_Tm4sf20	40.513	-0.502368	0.442986	-1.13405	0.256774	0.429671	182	141	219	11	26	2	37.08	31.12	39.07	44.93	70.32	20.56
chr1:82798850-82798994_Intergenic_Tm4sf20	3.78115	-0.240458	1.45838	-0.164881	0.869038	0.923965	22	27	8	0	4	0	4.48	5.96	1.43	0	10.82	0
chr1:82807948-82810170_Intergenic_Agfg1	45.7293	0.917849	0.424715	2.1611	0.030688	0.114832	288	250	350	6	12	4	58.67	55.18	62.45	24.51	32.46	41.12
chr1:82816489-82816664_Intergenic_Agfg1	3.46044	-0.509533	1.38436	-0.368064	0.712825	0.819643	15	11	25	0	4	0	3.06	2.43	4.46	0	10.82	0
chr1:82831281-82831749_Intergenic_Agfg1	25.8763	-0.187554	0.651822	-0.287737	0.773548	0.860584	82	109	208	11	12	0	16.7	24.06	37.11	44.93	32.46	0
chr1:82832700-82832991_Intergenic_Agfg1	15.6674	0.548777	0.750135	0.731571	0.464431	0.627723	92	78	104	0	7	2	18.74	17.22	18.56	0	18.93	20.56
chr1:82834835-82835101_Intergenic_Agfg1	16.8878	-0.830037	0.894317	-0.928124	0.353343	0.526514	49	81	54	0	16	2	9.98	17.88	9.63	0	43.27	20.56
chr1:82840234-82840840_intron_Agfg1	40.8738	-0.942485	0.411765	-2.28889	0.0220857	0.0930362	113	128	195	15	21	4	23.02	28.25	34.79	61.27	56.8	41.12
chr1:82852442-82852960_intron_Agfg1	19.8432	-0.958548	0.726708	-1.31903	0.18716	0.350794	56	103	58	7	17	0	11.41	22.73	10.35	28.59	45.98	0
chr1:82879071-82879248_intron_Agfg1	7.38722	-0.256066	1.14644	-0.223357	0.823258	0.893811	45	37	30	0	8	0	9.17	8.17	5.35	0	21.64	0
chr1:83271915-83272373_intron_Daw1	6.97656	-3.03157	0.98767	-3.06942	0.00214475	0.019976	11	4	12	3	9	0	2.24	0.88	2.14	12.25	24.34	0
chr1:83272684-83273025_intron_Daw1	11.3487	-1.88561	0.726713	-2.59471	0.009467	0.0538846	27	29	26	6	10	0	5.5	6.4	4.64	24.51	27.05	0
chr1:83273848-83274120_intron_Daw1	6.13106	-1.2643	0.993041	-1.27316	0.202962	0.369644	12	20	31	2	6	0	2.44	4.41	5.53	8.17	16.23	0
chr1:83279548-83279991_intron_Daw1	6.66924	-1.76953	1.2833	-1.37889	0.167928	0.327981	26	12	13	0	11	0	5.3	2.65	2.32	0	29.75	0
chr1:83522548-83522668_Intergenic_Sphkap	1.54276	-2.52634	1.86001	-1.35824	0.174387	0.347574	4	1	3	0	3	0	0.76	0.21	0.76	0	7.53	0
chr1:83839928-83840049_Intergenic_Mir6353	3.07272	-3.09027	1.8005	-1.71634	0.0860991	0.216534	1	1	10	0	6	0	0.2	0.22	1.78	0	16.23	0
chr1:83900139-83900530_Intergenic_Mir6353	10.2037	-1.9897	0.826511	-2.40735	0.0160686	0.075864	10	18	39	4	8	1	2.04	3.97	6.96	16.34	21.64	10.28
chr1:83907115-83907235_Intergenic_Mir6353	5.88864	-1.60937	1.25119	-1.28628	0.198347	0.364262	9	5	33	0	6	1	1.83	1.1	5.89	0	16.23	10.28
chr1:83992753-83992897_Intergenic_Mir6353	3.53327	-2.50422	1.65278	-1.51516	0.129732	0.278834	0	9	9	1	5	0	0	1.99	1.61	4.08	13.52	0
chr1:84037858-84038239_exon_Mir6353	9.45035	-1.51244	0.948043	-1.59533	0.110639	0.25394	16	9	56	3	7	1	3.26	1.99	9.99	12.25	18.93	10.28
chr1:84084361-84084497_intron_Mir6353	5.56073	-3.98623	1.35985	-2.93137	0.00337467	0.0273358	2	1	9	1	10	0	0.41	0.22	1.61	4.08	27.05	0
chr1:84092629-84093203_intron_Mir6353	20.2066	-1.22313	0.740711	-1.65128	0.0986806	0.235769	72	32	77	1	15	4	14.67	7.06	13.74	4.08	40.57	41.12
chr1:84142904-84143035_intron_Mir6353	4.08784	-3.11908	1.65648	-1.88295	0.0597068	0.173343	2	11	0	2	5	0	0.41	2.43	0	8.17	13.52	0
chr1:84222881-84223115_intron_Mir6353	6.41606	-3.68112	1.00133	-3.67624	0.000236701	0.00426169	3	7	6	4	7	0	0.61	1.54	1.07	16.34	18.93	0
chr1:84262648-84262871_intron_Pid1	7.38062	-3.95888	1.00747	-3.92954	8.51093e-05	0.00205296	1	7	6	3	7	1	0.2	1.54	1.07	12.25	18.93	10.28
chr1:84312699-84312819_Intergenic_Pid1	1.78256	-2.05803	1.74629	-1.17851	0.238592	NA	2	5	6	0	3	0	0.41	1.1	1.07	0	8.11	0
chr1:84359668-84360187_Intergenic_Pid1	22.1098	-1.45874	0.60835	-2.39786	0.0164911	0.0770914	74	64	47	5	20	2	15.08	14.13	8.39	20.42	54.09	20.56
chr1:84360404-84360879_Intergenic_Pid1	15.0269	-0.0884699	0.865999	-0.102159	0.91863	0.953815	79	76	86	1	14	0	16.09	16.77	15.34	4.08	37.86	0
chr1:84365127-84365433_Intergenic_Pid1	20.3069	-2.49301	0.663893	-3.75514	0.000173243	0.00339143	23	30	31	2	13	6	4.69	6.62	5.53	8.17	35.16	61.68
chr1:84365611-84365738_Intergenic_Pid1	5.33747	-2.29774	1.3405	-1.71408	0.0865131	0.217162	8	16	2	0	6	1	1.63	3.53	0.36	0	16.23	10.28
chr1:84405912-84407484_intron_Pid1	119.39	-0.5906	0.290571	-2.03255	0.0420982	0.139367	427	363	631	33	47	17	86.99	80.12	112.58	134.78	127.12	174.75
chr1:84442795-84445794_intron_Pid1	52.7795	1.43251	0.618255	2.31701	0.020503	0.088933	393	346	410	0	17	4	80.06	76.37	73.15	0	45.98	41.12
chr1:84448768-84450910_intron_Pid1	34.6967	1.12423	0.726285	1.54792	0.12164	0.267899	323	204	227	2	18	0	65.8	45.03	40.5	8.17	48.68	0
chr1:84480117-84480237_intron_Pid1	3.76527	-3.79747	1.6172	-2.34817	0.0188657	0.0842408	3	4	0	0	4	1	0.61	0.88	0	0	10.82	10.28
chr1:84586362-84586482_intron_Mir5126	1.89842	-1.65625	2.35679	-0.702757	0.482207	NA	2	13	0	0	3	0	0.41	2.87	0	0	8.11	0
chr1:84720482-84726941_3'_Dner	95.17	0.879008	0.410999	2.13871	0.0324593	0.118903	705	522	684	10	40	4	143.62	115.21	122.04	40.84	108.18	41.12
chr1:84732588-84741607_intron_Dner	149.435	0.370996	0.325201	1.14082	0.253944	0.426685	1047	769	744	40	50	8	213.29	169.73	132.75	163.37	135.23	82.23
chr1:84776719-84785839_intron_Trip12	117.86	0.376208	0.274295	1.37154	0.170205	0.330715	691	633	675	22	42	10	140.77	139.71	120.44	89.86	113.59	102.79
chr1:84789553-84794039_intron_Trip12	77.2968	0.181166	0.358288	0.505643	0.613107	0.74736	474	372	409	13	36	6	96.56	82.11	72.98	53.1	97.37	61.68
chr1:84794837-84795360_intron_Trip12	9.88741	-1.31144	1.24047	-1.05721	0.290415	0.46493	21	47	23	0	15	0	4.28	10.37	4.1	0	40.57	0
chr1:84800664-84801260_intron_Trip12	22.6524	-0.705549	0.549853	-1.28316	0.199436	0.365395	84	80	98	3	15	3	17.11	17.66	17.49	12.25	40.57	30.84
chr1:84820590-84828989_intron_Trip12	195.153	0.403303	0.242865	1.6606	0.096793	0.23302	1082	1009	1165	42	49	21	220.42	222.7	207.86	171.54	132.53	215.86
chr1:84834133-84843660_promoter-TSS_Trip12	340.612	0.12966	0.325151	0.398769	0.690063	0.803398	1807	1595	1866	42	128	46	368.12	352.04	332.94	171.54	346.19	472.84
chr1:84871350-84871939_intron_Fbxo36	11.6695	-0.690891	1.10948	-0.622713	0.533473	0.686097	45	45	58	0	15	0	9.17	9.93	10.35	0	40.57	0
chr1:84882632-84882923_intron_Fbxo36	26.8205	-0.541488	0.496671	-1.09023	0.27561	0.449561	111	109	114	12	9	2	22.61	24.06	20.34	49.01	24.34	20.56
chr1:84906967-84907263_3'_Slc16a14	4.61015	-1.41749	1.32335	-1.07114	0.284105	0.458497	10	19	14	0	7	0	2.04	4.19	2.5	0	18.93	0
chr1:85004221-85004347_Intergenic_Slc16a14	3.0263	-1.75742	2.06487	-0.851108	0.394709	0.566148	13	9	0	0	5	0	2.65	1.99	0	0	13.52	0
chr1:85450285-85450405_Intergenic_Sp110	1.7689	-4.33697	2.52525	-1.71744	0.0858988	0.227879	3	0	0	0	4	0	0.57	0	0	0	10.04	0
chr1:85694799-85694919_intron_A630001G21Rik	2.17873	-1.13055	1.6314	-0.692994	0.488313	NA	13	4	8	0	3	0	2.65	0.88	1.43	0	8.11	0
chr1:85735948-85736420_intron_A630001G21Rik	24.7351	-2.41516	0.511181	-4.72466	2.30504e-06	0.000142091	41	29	51	15	12	3	8.35	6.4	9.1	61.27	32.46	30.84
chr1:85771292-85771412_Intergenic_9930111H07Rik	1.67652	-1.98239	1.8615	-1.06494	0.286902	0.462898	1	4	6	0	3	0	0.19	0.82	1.51	0	7.53	0
chr1:85792897-85796705_intron_Cab39	183.711	0.219109	0.288246	0.760147	0.447166	0.61284	914	845	1147	46	41	22	186.2	186.5	204.65	187.88	110.89	226.14
chr1:85894343-85894782_promoter-TSS_Itm2c	24.4002	-0.344898	0.598115	-0.576641	0.564182	0.70994	88	77	187	8	13	1	17.93	16.99	33.37	32.67	35.16	10.28
chr1:85895016-85896129_intron_Itm2c	117.491	-1.38161	0.341934	-4.04057	5.33206e-05	0.00147492	259	286	402	26	57	25	52.76	63.12	71.73	106.19	154.16	256.98
chr1:85902321-85902471_intron_Itm2c	9.03812	-0.501609	1.01254	-0.495395	0.620321	0.752611	20	20	89	4	5	0	4.07	4.41	15.88	16.34	13.52	0
chr1:86080172-86080617_intron_Psmd1	12.6745	-2.44674	0.765636	-3.19569	0.00139495	0.0149169	25	11	26	2	13	2	5.09	2.43	4.64	8.17	35.16	20.56
chr1:86117953-86130610_intron_Htr2b	279.179	1.41405	0.223684	6.32164	2.58797e-10	7.8904e-08	2006	1866	2327	44	58	10	408.66	411.85	415.19	179.71	156.87	102.79
chr1:86136310-86141477_intron_Armc9	112.897	1.23848	0.29859	4.14777	3.3573e-05	0.00104908	753	751	902	14	29	6	153.4	165.76	160.94	57.18	78.43	61.68
chr1:86142244-86149939_Intergenic_Armc9	182.924	1.00084	0.293978	3.40445	0.000662963	0.00886886	1187	1079	1315	18	46	18	241.81	238.15	234.63	73.52	124.41	185.03
chr1:86190227-86190681_intron_Armc9	11.119	-1.85146	0.750726	-2.46623	0.0136543	0.0683272	28	20	36	5	11	0	5.7	4.41	6.42	20.42	29.75	0
chr1:86202395-86202964_intron_Armc9	18.7526	-0.955632	0.658391	-1.45146	0.14665	0.301379	90	65	48	5	15	1	18.33	14.35	8.56	20.42	40.57	10.28
chr1:86202965-86203534_intron_Armc9	31.0398	-0.431489	0.478354	-0.902027	0.367043	0.540707	141	93	145	8	10	5	28.72	20.53	25.87	32.67	27.05	51.4
chr1:86210007-86210139_intron_Armc9	2.07694	-1.32541	1.60292	-0.826874	0.408309	NA	5	7	10	0	3	0	1.02	1.54	1.78	0	8.11	0
chr1:86299306-86302655_Intergenic_B3gnt7	68.5297	0.662188	0.362848	1.82497	0.0680049	0.187423	407	429	479	16	23	2	82.91	94.69	85.46	65.35	62.21	20.56
chr1:86343381-86350004_3'_Snora75	113.548	0.727421	0.378976	1.91944	0.0549291	0.164578	781	783	547	28	28	6	159.1	172.82	97.6	114.36	75.73	61.68
chr1:86355966-86361629_promoter-TSS_Ncl	160.311	-0.177395	0.226931	-0.781712	0.434384	0.601574	774	680	789	38	64	18	157.68	150.09	140.78	155.21	173.09	185.03
chr1:86399664-86399801_Intergenic_Nmur1	2.20069	-2.49164	1.80266	-1.3822	0.16691	NA	8	1	3	0	4	0	1.63	0.22	0.54	0	10.82	0
chr1:86432516-86445045_Intergenic_Tex44	734.324	0.212785	0.281509	0.755872	0.449726	0.614783	3744	3591	4374	136	180	100	762.72	792.58	780.42	555.47	486.83	1027.92
chr1:86468365-86474481_Intergenic_Tex44	273.868	0.0741116	0.230488	0.321543	0.747799	0.843918	1203	1267	1719	52	100	32	245.07	279.64	306.71	212.39	270.46	328.93
chr1:86503556-86503860_Intergenic_Ptma	12.7092	-0.36996	0.905321	-0.40865	0.682796	0.798383	62	66	55	1	13	0	12.63	14.57	9.81	4.08	35.16	0
chr1:86529780-86530058_intron_Ptma	15.2537	-1.21797	0.679719	-1.79187	0.0731543	0.196065	51	56	43	9	9	0	10.39	12.36	7.67	36.76	24.34	0
chr1:86530937-86531163_TTS_Ptma	10.9254	-0.0156507	1.01796	-0.0153746	0.987733	0.992997	73	64	26	0	8	1	14.87	14.13	4.64	0	21.64	10.28
chr1:86531726-86531943_Intergenic_Ptma	11.4215	-0.272566	0.899599	-0.302986	0.7619	0.853347	69	45	60	1	11	0	14.06	9.93	10.71	4.08	29.75	0
chr1:86581560-86581913_intron_Pde6d	12.9779	-1.02546	0.724808	-1.4148	0.157128	0.314705	41	47	58	4	12	0	8.35	10.37	10.35	16.34	32.46	0
chr1:86582360-86582870_promoter-TSS_Pde6d	34.1359	-0.123702	0.467854	-0.264404	0.791469	0.872616	191	163	157	8	18	2	38.91	35.98	28.01	32.67	48.68	20.56
chr1:86586855-86588015_intron_Cops7b	68.5573	-0.629303	0.376098	-1.67324	0.0942798	0.229146	253	237	336	12	43	8	51.54	52.31	59.95	49.01	116.3	82.23
chr1:86705548-86705828_intron_Dis3l2	6.84496	-1.46742	1.00469	-1.46057	0.144135	0.29781	20	17	27	1	9	0	4.07	3.75	4.82	4.08	24.34	0
chr1:86768771-86768900_intron_Dis3l2	3.36266	-2.32382	1.49468	-1.55473	0.120011	0.265963	10	3	7	0	6	0	2.04	0.66	1.25	0	16.23	0
chr1:87000357-87004999_intron_Alppl2	95.1476	0.564644	0.313523	1.80097	0.0717079	0.193423	628	496	595	24	25	6	127.94	109.47	106.16	98.02	67.62	61.68
chr1:87036239-87036930_intron_Alppl2	49.6702	-0.685932	0.364366	-1.88254	0.0597632	0.173417	162	195	226	16	24	5	33	43.04	40.32	65.35	64.91	51.4
chr1:87037086-87037559_intron_Alppl2	23.6267	-1.44831	0.531027	-2.72737	0.00638408	0.0417459	63	58	59	4	14	5	12.83	12.8	10.53	16.34	37.86	51.4
chr1:87041422-87041542_intron_Alppl2	2.2143	-1.0614	1.65802	-0.640166	0.522065	NA	9	3	15	0	3	0	1.83	0.66	2.68	0	8.11	0
chr1:87078854-87078989_Intergenic_Alppl2	3.25722	-1.50612	1.4104	-1.06787	0.285581	0.460031	8	11	11	0	5	0	1.63	2.43	1.96	0	13.52	0
chr1:87106119-87106313_Intergenic_Alpi	4.32577	-4.14788	1.51069	-2.74569	0.00603837	0.0402704	4	2	2	0	9	0	0.81	0.44	0.36	0	24.34	0
chr1:87178815-87184442_Intergenic_Prss56	220.678	-0.101529	0.2745	-0.369867	0.711481	0.81861	1036	840	1314	37	94	28	211.05	185.4	234.45	151.12	254.23	287.82
chr1:87190595-87191013_intron_Chrnd	13.029	-0.529392	0.776111	-0.682109	0.49517	0.654234	56	42	75	1	11	1	11.41	9.27	13.38	4.08	29.75	10.28
chr1:87195216-87195423_intron_Chrnd	3.38811	-2.17626	1.99296	-1.09197	0.274847	0.448728	14	0	7	0	6	0	2.85	0	1.25	0	16.23	0
chr1:87212008-87221450_intron_Eif4e2	322.122	-0.0683278	0.198402	-0.34439	0.730553	0.831862	1503	1454	1683	68	117	40	306.19	320.92	300.29	277.74	316.44	411.17
chr1:87271517-87271943_intron_Efhd1	25.4428	-0.691142	0.503049	-1.37391	0.169471	0.329877	100	85	126	6	17	2	20.37	18.76	22.48	24.51	45.98	20.56
chr1:87326117-87330215_intron_Gigyf2	122.658	0.858471	0.290449	2.95567	0.00311995	0.0258906	813	664	902	27	26	8	165.62	146.55	160.94	110.28	70.32	82.23
chr1:87405723-87406045_intron_Kcnj13	20.9007	-1.31574	0.536609	-2.45195	0.0142085	0.0700395	58	46	84	10	10	2	11.82	10.15	14.99	40.84	27.05	20.56
chr1:87417079-87417514_intron_Kcnj13	10.9328	-0.721584	0.922769	-0.781976	0.434229	0.601493	68	40	28	2	11	0	13.85	8.83	5	8.17	29.75	0
chr1:87454914-87455385_Intergenic_3110079O15Rik	7.03058	-1.86154	1.91691	-0.971119	0.331489	0.505503	12	33	0	0	12	0	2.44	7.28	0	0	32.46	0
chr1:87550033-87554136_intron_Ngef	145.639	-0.350203	0.303565	-1.15363	0.248651	0.420747	678	647	581	28	74	17	138.12	142.8	103.66	114.36	200.14	174.75
chr1:87607367-87608047_Intergenic_Inpp5d	25.4075	-1.60078	0.698451	-2.29189	0.0219118	0.092518	54	41	102	2	24	4	11	9.05	18.2	8.17	64.91	41.12
chr1:87616282-87616402_Intergenic_Inpp5d	1.67771	-2.41151	2.31697	-1.04081	0.297965	NA	2	7	0	0	3	0	0.41	1.54	0	0	8.11	0
chr1:87616570-87616711_Intergenic_Inpp5d	5.44451	-4.48156	1.50458	-2.97861	0.00289559	0.024615	2	4	0	0	4	2	0.41	0.88	0	0	10.82	20.56
chr1:87623650-87623894_intron_Inpp5d	9.05845	-4.30752	1.24349	-3.46405	0.000532107	0.00762479	7	0	8	4	13	0	1.43	0	1.43	16.34	35.16	0
chr1:87627256-87627608_intron_Inpp5d	6.68357	-3.5769	1.15758	-3.08998	0.00200173	0.019042	10	1	7	3	9	0	2.04	0.22	1.25	12.25	24.34	0
chr1:87637735-87638140_intron_Inpp5d	11.3411	-1.15725	0.748519	-1.54606	0.12209	0.268427	44	26	44	2	10	1	8.96	5.74	7.85	8.17	27.05	10.28
chr1:87640570-87640886_intron_Inpp5d	19.5634	-1.59974	0.604231	-2.64756	0.00810745	0.048951	55	27	74	7	14	2	11.2	5.96	13.2	28.59	37.86	20.56
chr1:87641065-87641278_intron_Inpp5d	12.2187	-3.04569	0.704668	-4.32216	1.54509e-05	0.000593104	15	7	19	5	9	2	3.06	1.54	3.39	20.42	24.34	20.56
chr1:87755038-87759560_intron_Atg16l1	111.497	0.460157	0.3263	1.41023	0.158472	0.31645	563	537	910	28	36	6	114.69	118.52	162.36	114.36	97.37	61.68
chr1:87786427-87786925_intron_Scarna6	8.15834	-0.296433	1.11469	-0.265933	0.790291	0.872057	33	39	52	0	9	0	6.72	8.61	9.28	0	24.34	0
chr1:87789622-87795772_TTS_Scarna6	174.787	0.545434	0.235999	2.31117	0.0208237	0.0899552	1013	1018	1113	34	58	12	206.37	224.69	198.58	138.87	156.87	123.35
chr1:87846019-87850493_Intergenic_Dgkd	160.323	-0.402764	0.271215	-1.48503	0.137535	0.28896	640	552	951	46	77	14	130.38	121.83	169.68	187.88	208.25	143.91
chr1:87852009-87857698_promoter-TSS_Gm19582	175.201	0.157284	0.233992	0.672177	0.501471	0.659263	984	849	996	45	66	12	200.46	187.39	177.71	183.8	178.5	123.35
chr1:87871458-87872110_intron_Gm19582	45.2535	0.600988	0.574766	1.04562	0.295735	0.470473	276	271	289	2	24	3	56.23	59.81	51.56	8.17	64.91	30.84
chr1:87873216-87873351_intron_Gm19582	8.40091	0.558638	1.05886	0.527585	0.597787	0.735638	93	28	43	1	5	0	18.95	6.18	7.67	4.08	13.52	0
chr1:87879914-87880266_intron_Gm19582	24.2628	-0.161661	0.504812	-0.320239	0.748787	0.844612	117	109	140	8	11	1	23.84	24.06	24.98	32.67	29.75	10.28
chr1:87881706-87881941_intron_Gm19582	13.965	0.922568	0.962624	0.958389	0.337867	0.511203	76	103	119	0	9	0	15.48	22.73	21.23	0	24.34	0
chr1:87889408-87893432_intron_Gm19582	88.3639	0.199167	0.355866	0.559667	0.575706	0.718844	502	405	445	20	20	12	102.27	89.39	79.4	81.69	54.09	123.35
chr1:87900757-87901060_intron_Gm19582	23.5313	0.536501	0.586767	0.914334	0.360541	0.534048	117	162	137	3	9	2	23.84	35.76	24.44	12.25	24.34	20.56
chr1:87922870-87923356_intron_Gm19582	12.4753	-2.20131	0.708781	-3.10577	0.00189787	0.0184174	24	27	24	8	10	0	4.89	5.96	4.28	32.67	27.05	0
chr1:87925321-87925687_intron_Gm19582	8.00141	-1.28331	1.2804	-1.00227	0.316212	0.491177	29	34	12	0	12	0	5.91	7.5	2.14	0	32.46	0
chr1:87933188-87933882_intron_Usp40	33.1419	-1.09455	0.471411	-2.32186	0.0202407	0.0881324	86	103	130	6	22	5	17.52	22.73	23.19	24.51	59.5	51.4
chr1:87934785-87934920_intron_Usp40	12.6854	-0.359122	0.756413	-0.474769	0.634952	0.763416	42	65	54	1	7	2	8.56	14.35	9.63	4.08	18.93	20.56
chr1:87941672-87948287_TTS_Usp40	105.33	0.253153	0.30598	0.827352	0.408038	0.578536	585	573	520	23	32	11	119.18	126.47	92.78	93.94	86.55	113.07
chr1:88004735-88005175_intron_Usp40	7.2781	-1.78369	1.07342	-1.66168	0.0965771	0.232824	6	24	26	2	9	0	1.22	5.3	4.64	8.17	24.34	0
chr1:88016056-88016509_Intergenic_Usp40	9.56877	-3.59519	1.21209	-2.96611	0.0030159	0.0252628	10	1	12	0	12	2	2.04	0.22	2.14	0	32.46	20.56
chr1:88103595-88104168_intron_Ugt1a6b	23.9115	0.302641	0.727651	0.415915	0.677472	0.794655	160	148	88	1	14	2	32.6	32.67	15.7	4.08	37.86	20.56
chr1:88107208-88107330_exon_Ugt1a6b	2.86163	-3.01102	1.39819	-2.15352	0.0312781	0.116315	2	6	3	1	4	0	0.41	1.32	0.54	4.08	10.82	0
chr1:88109110-88109265_intron_Ugt1a6b	7.85191	-3.77	0.924302	-4.07876	4.52769e-05	0.00131945	5	5	9	4	10	0	1.02	1.1	1.61	16.34	27.05	0
chr1:88135126-88135616_intron_Ugt1a6a	19.4592	0.446621	0.750475	0.595118	0.551765	0.700431	143	115	106	2	13	0	29.13	25.38	18.91	8.17	35.16	0
chr1:88258355-88270578_TTS_6430706D22Rik	856.754	0.478486	0.264488	1.8091	0.0704351	0.191288	5738	4928	4031	179	207	85	1168.94	1087.68	719.22	731.1	559.85	873.73
chr1:88428532-88428705_Intergenic_Spp2	4.13843	-1.20146	1.46345	-0.820978	0.411659	0.581831	16	4	25	0	6	0	3.26	0.88	4.46	0	16.23	0
chr1:88436647-88438627_Intergenic_Spp2	33.9671	1.07626	0.4928	2.18398	0.0289638	0.11062	229	200	275	4	10	2	46.65	44.14	49.07	16.34	27.05	20.56
chr1:88467141-88467570_Intergenic_Glrp1	12.0182	-0.985896	0.789452	-1.24884	0.211725	0.379561	37	52	47	3	12	0	7.54	11.48	8.39	12.25	32.46	0
chr1:88472966-88476851_Intergenic_Glrp1	184.528	-0.239083	0.351876	-0.679451	0.496852	0.655669	810	615	1123	26	86	26	165.01	135.74	200.37	106.19	232.6	267.26
chr1:88477808-88478165_Intergenic_Glrp1	9.25694	-1.14412	1.01436	-1.12792	0.259355	0.432112	22	21	51	0	10	1	4.48	4.63	9.1	0	27.05	10.28
chr1:88554855-88554998_intron_Gm19589	1.82794	-1.89884	1.79276	-1.05917	0.289523	NA	2	3	10	0	3	0	0.41	0.66	1.78	0	8.11	0
chr1:88560241-88560722_intron_Gm19589	13.392	-2.0204	0.704764	-2.86678	0.00414675	0.0314012	22	26	35	2	13	2	4.48	5.74	6.24	8.17	35.16	20.56
chr1:88588908-88589518_Intergenic_Gm19589	14.6796	-4.08389	0.765031	-5.33821	9.38707e-08	1.06984e-05	15	6	4	8	11	2	3.06	1.32	0.71	32.67	29.75	20.56
chr1:88639956-88640255_Intergenic_Arl4c	22.0093	-1.62567	0.615324	-2.64197	0.00824252	0.0495398	48	26	88	8	10	4	9.78	5.74	15.7	32.67	27.05	41.12
chr1:88662128-88662238_Intergenic_Arl4c	5.45951	-2.1213	1.11188	-1.90785	0.0564105	0.16716	8	8	16	0	6	1	1.63	1.77	2.85	0	16.23	10.28
chr1:88667582-88668099_Intergenic_Arl4c	14.0488	-7.58566	1.56714	-4.84045	1.29549e-06	9.03812e-05	0	2	0	0	12	5	0	0.44	0	0	32.46	51.4
chr1:88697437-88704212_3'_Arl4c	218.889	-0.492851	0.294625	-1.67281	0.0943644	0.229294	874	735	1094	38	101	34	178.05	162.22	195.19	155.21	273.17	349.49
chr1:88707836-88708072_Intergenic_Arl4c	5.77367	-3.61736	1.17869	-3.06898	0.00214794	0.0199994	4	3	7	0	8	1	0.81	0.66	1.25	0	21.64	10.28
chr1:88946133-88946263_Intergenic_1700067G17Rik	3.06606	-3.18965	1.41052	-2.26133	0.0237389	0.0976895	3	6	1	2	3	0	0.61	1.32	0.18	8.17	8.11	0
chr1:88988246-88988739_Intergenic_1700067G17Rik	19.284	-1.3974	0.618057	-2.26096	0.0237619	0.0977197	51	62	65	9	16	0	10.39	13.68	11.6	36.76	43.27	0
chr1:89020383-89020847_intron_1700067G17Rik	35.4616	-1.5386	0.575812	-2.67205	0.00753892	0.0466455	91	43	134	6	20	8	18.54	9.49	23.91	24.51	54.09	82.23
chr1:89038494-89044091_Intergenic_1700067G17Rik	175.479	0.266245	0.337267	0.789418	0.429868	0.597741	948	798	1192	61	44	10	193.13	176.13	212.68	249.15	119	102.79
chr1:89069258-89069541_Intergenic_Sh3bp4	26.4077	0.0140533	0.534447	0.0262951	0.979022	0.988095	104	106	172	5	8	4	21.19	23.4	30.69	20.42	21.64	41.12
chr1:89080556-89081116_intron_Sh3bp4	20.1873	0.111006	0.720891	0.153985	0.877622	0.929295	136	124	62	3	12	1	27.71	27.37	11.06	12.25	32.46	10.28
chr1:89082830-89089186_intron_Sh3bp4	128.921	1.89526	0.362649	5.22615	1.73076e-07	1.74286e-05	1171	1008	867	14	22	4	238.56	222.48	154.69	57.18	59.5	41.12
chr1:89102368-89102542_intron_Sh3bp4	10.5204	-0.462529	0.815798	-0.566965	0.570738	0.714965	49	25	53	1	5	2	9.98	5.52	9.46	4.08	13.52	20.56
chr1:89111697-89118457_intron_Sh3bp4	88.1901	0.417982	0.351262	1.18994	0.234069	0.404886	557	520	467	24	29	4	113.47	114.77	83.32	98.02	78.43	41.12
chr1:89119344-89126371_intron_Sh3bp4	147.695	0.435363	0.258981	1.68106	0.0927518	0.226983	821	775	981	24	56	12	167.25	171.05	175.03	98.02	151.46	123.35
chr1:89130102-89135045_intron_Sh3bp4	144.528	0.583972	0.383035	1.52459	0.127361	0.275727	844	805	852	14	38	20	171.94	177.67	152.02	57.18	102.78	205.58
chr1:89257719-89257862_Intergenic_C030007H22Rik	1.67354	-6.62524	2.95936	-2.23874	0.0251731	0.108996	0	0	0	0	4	0	0	0	0	0	10.04	0
chr1:89303962-89306572_Intergenic_C030007H22Rik	28.4467	1.70125	0.652146	2.6087	0.00908865	0.0525654	225	237	162	3	4	2	45.84	52.31	28.9	12.25	10.82	20.56
chr1:89453690-89457523_intron_Agap1	71.8856	1.90914	0.489531	3.89994	9.62157e-05	0.00223021	452	431	779	6	7	6	92.08	95.13	138.99	24.51	18.93	61.68
chr1:89470685-89475443_intron_Agap1	86.6336	1.75479	0.376038	4.66651	3.06353e-06	0.000174236	682	671	633	10	14	4	138.94	148.1	112.94	40.84	37.86	41.12
chr1:89509201-89510959_intron_Agap1	42.5131	0.590467	0.491508	1.20134	0.22962	0.400151	227	204	322	12	6	4	46.24	45.03	57.45	49.01	16.23	41.12
chr1:89565567-89573736_intron_4933400F21Rik	233.133	0.939197	0.232632	4.03727	5.40777e-05	0.00148596	1645	1364	1643	47	57	12	335.12	301.05	293.15	191.96	154.16	123.35
chr1:89579638-89581649_intron_4933400F21Rik	37.2322	3.48614	0.85067	4.09811	4.16542e-05	0.00123842	246	260	504	0	2	2	50.11	57.39	89.93	0	5.41	20.56
chr1:89636615-89636788_intron_4933400F21Rik	7.03188	-1.50375	1.22996	-1.2226	0.221482	0.390659	14	20	29	0	11	0	2.85	4.41	5.17	0	29.75	0
chr1:89644322-89644681_intron_4933400F21Rik	17.3031	0.535802	0.66643	0.803988	0.421404	0.590406	115	99	123	3	9	0	23.43	21.85	21.95	12.25	24.34	0
chr1:89654879-89659322_intron_4933400F21Rik	83.9077	2.00382	0.44319	4.52135	6.14454e-06	0.000295219	630	588	865	4	20	2	128.34	129.78	154.34	16.34	54.09	20.56
chr1:89679334-89684793_intron_4933400F21Rik	104.956	1.83844	0.353502	5.20066	1.98586e-07	1.95292e-05	756	758	950	16	12	4	154.01	167.3	169.5	65.35	32.46	41.12
chr1:89685043-89692874_intron_4933400F21Rik	305.192	2.07292	0.287479	7.2107	5.56667e-13	3.63738e-10	2440	2304	2581	16	50	16	497.07	508.52	460.51	65.35	135.23	164.47
chr1:89699159-89702661_intron_4933400F21Rik	62.6648	2.14922	0.633198	3.39424	0.000688203	0.0090999	514	483	456	0	8	6	104.71	106.6	81.36	0	21.64	61.68
chr1:89704158-89721123_intron_4933400F21Rik	490.293	2.4316	0.268307	9.06276	1.27193e-19	4.67498e-16	3972	3727	4885	28	78	11	809.17	822.6	871.6	114.36	210.96	113.07
chr1:89721305-89738209_intron_4933400F21Rik	632.111	1.10326	0.166529	6.62506	3.471e-11	1.5233e-08	4047	3989	4948	108	138	38	824.45	880.43	882.84	441.11	373.24	390.61
chr1:89755383-89758751_intron_4933400F21Rik	58.8819	1.75104	0.513928	3.40716	0.000656429	0.00879346	440	396	483	10	3	4	89.64	87.4	86.18	40.84	8.11	41.12
chr1:89760171-89767963_intron_4933400F21Rik	77.0433	2.37662	0.486416	4.88597	1.0292e-06	7.5093e-05	678	610	728	4	16	0	138.12	134.64	129.89	16.34	43.27	0
chr1:89778038-89783009_intron_4933400F21Rik	74.7971	2.61337	0.47953	5.44985	5.04123e-08	6.51248e-06	615	528	871	6	10	0	125.29	116.54	155.41	24.51	27.05	0
chr1:89784174-89787826_intron_4933400F21Rik	61.1827	1.99988	0.453341	4.41143	1.02692e-05	0.000427584	442	398	629	6	8	3	90.04	87.84	112.23	24.51	21.64	30.84
chr1:89797485-89806692_intron_4933400F21Rik	180.222	2.82396	0.355756	7.9379	2.05627e-15	2.4185e-12	1567	1378	1796	4	22	6	319.23	304.14	320.45	16.34	59.5	61.68
chr1:89828858-89834440_intron_Gbx2	101.823	2.15918	0.480706	4.49167	7.06654e-06	0.000326736	719	710	1006	2	14	8	146.47	156.71	179.49	8.17	37.86	82.23
chr1:90153289-90153622_promoter-TSS_Iqca	20.1246	-0.892939	0.696136	-1.28271	0.199595	0.365617	60	59	97	1	16	3	12.22	13.02	17.31	4.08	43.27	30.84
chr1:90153645-90153885_promoter-TSS_Iqca	8.68246	-0.923357	0.826113	-1.11771	0.26369	0.436967	35	27	32	1	7	1	7.13	5.96	5.71	4.08	18.93	10.28
chr1:90164535-90164793_Intergenic_Iqca	10.5581	-2.8306	0.975808	-2.90077	0.00372243	0.0291999	6	14	23	1	15	1	1.22	3.09	4.1	4.08	40.57	10.28
chr1:90201800-90208277_intron_Ackr3	262.387	0.238687	0.395431	0.603612	0.546101	0.695795	1183	1241	1821	25	97	36	241	273.91	324.91	102.11	262.35	370.05
chr1:90223625-90230289_Intergenic_Ackr3	175.579	0.602707	0.248672	2.4237	0.0153633	0.0736097	1162	930	1085	30	56	14	236.72	205.26	193.59	122.53	151.46	143.91
chr1:90233421-90239340_Intergenic_Ackr3	128.791	0.727888	0.317461	2.29284	0.0218572	0.0923668	794	613	1088	30	36	6	161.75	135.3	194.12	122.53	97.37	61.68
chr1:90267828-90270268_Intergenic_Ackr3	42.8556	1.49475	0.516528	2.89385	0.00380554	0.0296251	326	261	388	2	13	2	66.41	57.61	69.23	8.17	35.16	20.56
chr1:90275003-90280521_Intergenic_Ackr3	169.527	0.222214	0.310821	0.714926	0.474654	0.636568	875	956	838	46	39	18	178.25	211	149.52	187.88	105.48	185.03
chr1:90439188-90443825_Intergenic_Cops8	146.442	0.397623	0.287711	1.38202	0.166965	0.326839	822	680	977	20	52	16	167.46	150.09	174.32	81.69	140.64	164.47
chr1:90514075-90514323_Intergenic_Cops8	17.2223	-1.50283	0.630578	-2.38325	0.0171603	0.0790015	45	42	65	10	12	0	9.17	9.27	11.6	40.84	32.46	0
chr1:90601777-90605082_promoter-TSS_Cops8	94.9486	-0.642236	0.366598	-1.75188	0.0797941	0.206483	362	352	455	42	46	4	73.75	77.69	81.18	171.54	124.41	41.12
chr1:90608586-90608960_intron_Cops8	6.44982	-1.95438	1.34507	-1.45299	0.146225	0.300887	25	11	8	0	11	0	5.09	2.43	1.43	0	29.75	0
chr1:90610277-90610469_intron_Cops8	7.09607	-3.29229	0.900874	-3.65455	0.000257633	0.00449849	8	7	8	4	8	0	1.63	1.54	1.43	16.34	21.64	0
chr1:90676671-90677238_Intergenic_Cops8	23.1719	-1.28571	0.500371	-2.56952	0.0101841	0.056618	66	58	75	5	14	4	13.45	12.8	13.38	20.42	37.86	41.12
chr1:90689487-90693412_Intergenic_Cops8	113.568	0.547723	0.363633	1.50625	0.132003	0.281833	696	516	838	12	46	10	141.79	113.89	149.52	49.01	124.41	102.79
chr1:90737641-90737988_Intergenic_Col6a3	21.0089	-0.0880836	0.890665	-0.0988964	0.921221	0.955502	109	103	109	0	19	1	22.21	22.73	19.45	0	51.39	10.28
chr1:90769603-90774258_intron_Col6a3	77.0584	0.88718	0.339702	2.61164	0.00901079	0.052259	435	473	586	12	20	6	88.62	104.4	104.56	49.01	54.09	61.68
chr1:90894163-90901483_Intergenic_Mlph	225.736	0.685021	0.244152	2.80572	0.00502042	0.03556	1385	1339	1360	35	61	22	282.15	295.54	242.66	142.95	164.98	226.14
chr1:90916545-90920699_intron_Mlph	96.5077	0.235914	0.351722	0.67074	0.502386	0.660031	591	522	485	18	45	6	120.4	115.21	86.54	73.52	121.71	61.68
chr1:90958609-90958729_3'_Prlh	1.87023	-1.78982	1.78846	-1.00076	0.316942	NA	2	9	4	0	3	0	0.41	1.99	0.71	0	8.11	0
chr1:91014558-91014678_intron_Lrrfip1	3.03294	-3.3207	1.54775	-2.1455	0.0319132	0.117709	4	2	4	0	6	0	0.81	0.44	0.71	0	16.23	0
chr1:91022381-91023903_intron_Lrrfip1	106.536	-0.358573	0.275992	-1.29922	0.193869	0.358885	445	411	560	23	52	12	90.66	90.71	99.92	93.94	140.64	123.35
chr1:91024196-91024629_intron_Lrrfip1	24.5354	-1.70632	0.504744	-3.38057	0.000723354	0.00939466	66	55	65	8	21	2	13.45	12.14	11.6	32.67	56.8	20.56
chr1:91043082-91043322_intron_Lrrfip1	8.24648	-0.728475	0.84488	-0.862223	0.388565	0.560699	28	41	35	3	6	0	5.7	9.05	6.24	12.25	16.23	0
chr1:91047859-91048212_intron_Lrrfip1	7.84534	-2.62981	0.888633	-2.95939	0.00308246	0.0256689	13	14	7	2	8	1	2.65	3.09	1.25	8.17	21.64	10.28
chr1:91048962-91058554_intron_Lrrfip1	555.301	-0.572579	0.223334	-2.56378	0.0103539	0.0571425	2329	2027	2225	140	206	86	474.46	447.39	396.99	571.81	557.15	884.01
chr1:91059574-91067039_intron_Lrrfip1	434.698	-0.473078	0.217413	-2.17594	0.0295594	0.112078	1745	1834	1769	119	155	61	355.49	404.79	315.63	486.04	419.21	627.03
chr1:91067224-91072579_intron_Lrrfip1	116.43	-0.362549	0.309727	-1.17054	0.241782	0.413503	569	524	432	36	48	11	115.92	115.65	77.08	147.04	129.82	113.07
chr1:91077085-91077905_intron_Lrrfip1	57.455	-0.480286	0.390809	-1.22895	0.219089	0.387868	199	256	299	15	34	4	40.54	56.5	53.35	61.27	91.96	41.12
chr1:91080024-91080370_intron_Lrrfip1	23.2768	0.939229	0.696558	1.34839	0.177534	0.339239	161	174	156	2	12	0	32.8	38.4	27.83	8.17	32.46	0
chr1:91092099-91098542_intron_Lrrfip1	274.631	-0.748854	0.210919	-3.55043	0.000384606	0.00603144	984	820	1285	91	113	35	200.46	180.98	229.27	371.68	305.62	359.77
chr1:91116647-91116958_3'_Rbm44	5.55344	-2.05696	1.06355	-1.93406	0.0531053	0.160865	14	11	13	1	8	0	2.85	2.43	2.32	4.08	21.64	0
chr1:91203013-91203315_intron_Ramp1	7.2774	-2.03622	1.03398	-1.9693	0.0489186	0.153181	13	12	21	0	9	1	2.65	2.65	3.75	0	24.34	10.28
chr1:91241373-91241607_Intergenic_Ube2f	8.55878	-0.715366	1.19493	-0.598668	0.549394	0.69871	48	18	44	0	11	0	9.78	3.97	7.85	0	29.75	0
chr1:91247400-91260291_intron_Ube2f	526.945	0.127696	0.221003	0.577802	0.563398	0.709319	2582	2594	2956	96	172	66	526	572.53	527.42	392.1	465.19	678.43
chr1:91275773-91281284_intron_Scly	101.513	-0.0626873	0.28225	-0.222098	0.824237	0.894417	464	447	568	19	42	12	94.53	98.66	101.34	77.6	113.59	123.35
chr1:91296837-91299874_promoter-TSS_Scly	103.341	0.0281385	0.31814	0.088447	0.929521	0.960859	573	379	651	31	35	8	116.73	83.65	116.15	126.61	94.66	82.23
chr1:91350166-91353810_intron_Klhl30	136.024	0.287154	0.279735	1.02652	0.304647	0.479208	726	639	911	22	56	12	147.9	141.04	162.54	89.86	151.46	123.35
chr1:91356211-91356624_intron_Klhl30	13.889	-2.20228	0.726363	-3.03193	0.00242994	0.0217437	30	31	22	7	14	0	6.11	6.84	3.93	28.59	37.86	0
chr1:91379962-91385605_intron_Ilkap	104.054	0.0491084	0.301981	0.162621	0.870817	0.924905	550	414	619	18	42	12	112.05	91.38	110.44	73.52	113.59	123.35
chr1:91386648-91390444_intron_Ilkap	52.703	0.82357	0.392055	2.10065	0.0356716	0.126079	314	306	367	8	13	5	63.97	67.54	65.48	32.67	35.16	51.4
chr1:91393897-91400013_intron_Ilkap	158.115	0.0812655	0.240113	0.338447	0.735026	0.835306	845	712	952	40	64	11	172.14	157.15	169.86	163.37	173.09	113.07
chr1:91413658-91413958_promoter-TSS_Hes6	27.3428	-1.00216	0.663358	-1.51074	0.130855	0.280176	84	70	152	9	25	0	17.11	15.45	27.12	36.76	67.62	0
chr1:91435327-91440353_intron_Per2	84.6008	0.837885	0.480433	1.74402	0.0811553	0.208738	688	610	314	16	26	4	140.16	134.64	56.02	65.35	70.32	41.12
chr1:91453450-91461774_intron_Per2	317.335	0.686641	0.217837	3.15208	0.00162112	0.0165522	2001	1848	1955	66	75	26	407.64	407.88	348.82	269.57	202.85	267.26
chr1:91463572-91465997_Intergenic_Per2	41.8504	0.898942	0.85055	1.05689	0.29056	0.46506	253	298	198	0	6	8	51.54	65.77	35.33	0	16.23	82.23
chr1:91667510-91673237_Intergenic_Asb1	121.162	1.62233	0.465573	3.48459	0.000492896	0.00721768	933	976	858	6	38	4	190.07	215.42	153.09	24.51	102.78	41.12
chr1:91695068-91699815_Intergenic_Twist2	68.8289	2.19467	0.656564	3.34266	0.000829792	0.0103255	643	571	486	0	18	2	130.99	126.03	86.71	0	48.68	20.56
chr1:91797968-91808025_intron_Twist2	303.27	1.22875	0.56836	2.16193	0.0306237	0.114679	2316	2173	1731	9	64	34	471.81	479.61	308.85	36.76	173.09	349.49
chr1:91812998-91848043_intron_Twist2	838.572	1.00895	0.399587	2.52497	0.0115707	0.0615681	5598	5327	5725	60	186	92	1140.42	1175.74	1021.47	245.06	503.06	945.68
chr1:91856416-91863090_Intergenic_Twist2	203.283	2.48879	0.391633	6.35492	2.08533e-10	6.73814e-08	1861	1725	1618	8	36	4	379.12	380.73	288.69	32.67	97.37	41.12
chr1:91939592-91947510_intron_Twist2	116.102	0.791002	0.420155	1.88265	0.0597484	0.173398	794	754	734	20	50	2	161.75	166.42	130.96	81.69	135.23	20.56
chr1:91956271-91956806_intron_Twist2	13.2827	-0.95038	0.97259	-0.977164	0.328488	0.502883	38	35	75	0	15	1	7.74	7.72	13.38	0	40.57	10.28
chr1:91958190-91958312_intron_Twist2	4.08504	-3.15415	1.41094	-2.23549	0.0253854	0.101872	11	1	2	2	5	0	2.24	0.22	0.36	8.17	13.52	0
chr1:91961785-91966631_intron_Twist2	69.6766	1.7455	0.421534	4.14083	3.4605e-05	0.00107044	549	485	660	10	15	0	111.84	107.05	117.76	40.84	40.57	0
chr1:92061303-92061529_intron_Hdac4	10.4425	-2.47387	0.823168	-3.0053	0.00265317	0.0231166	9	23	15	2	9	2	1.83	5.08	2.68	8.17	24.34	20.56
chr1:92106304-92109790_intron_Hdac4	60.8914	0.460582	0.475804	0.968008	0.33304	0.50666	325	352	300	8	12	10	66.21	77.69	53.53	32.67	32.46	102.79
chr1:92110042-92116324_intron_Hdac4	164.49	1.48642	0.309206	4.80722	1.53044e-06	0.000103451	1306	1249	1073	22	34	7	266.06	275.67	191.45	89.86	91.96	71.95
chr1:92128447-92133005_intron_Hdac4	153.09	0.361432	0.377947	0.956305	0.338918	0.512106	620	693	1309	20	59	16	126.31	152.95	233.56	81.69	159.57	164.47
chr1:92143567-92143786_intron_Hdac4	7.78377	-1.68418	0.854224	-1.97159	0.0486561	0.152753	25	18	21	3	8	0	5.09	3.97	3.75	12.25	21.64	0
chr1:92144296-92144516_intron_Hdac4	11.933	-0.680279	0.836869	-0.812886	0.416283	0.586229	63	45	46	2	12	0	12.83	9.93	8.21	8.17	32.46	0
chr1:92178640-92179107_intron_Hdac4	29.7138	-0.371331	0.603842	-0.614948	0.538589	0.690101	157	146	115	9	21	0	31.98	32.22	20.52	36.76	56.8	0
chr1:92179319-92179570_intron_Hdac4	18.9129	-0.0722252	0.684852	-0.105461	0.91601	0.952708	85	70	156	5	12	0	17.32	15.45	27.83	20.42	32.46	0
chr1:92214621-92214764_Intergenic_Hdac4	5.94909	-4.25924	1.2166	-3.50095	0.000463602	0.00689865	4	2	2	0	5	2	0.81	0.44	0.36	0	13.52	20.56
chr1:92252406-92252572_Intergenic_Hdac4	2.42141	-1.89126	1.61713	-1.16952	0.242195	0.413848	8	7	3	0	4	0	1.63	1.54	0.54	0	10.82	0
chr1:92275139-92275268_Intergenic_Hdac4	1.72447	-2.27568	1.72817	-1.31682	0.1879	NA	4	4	3	0	3	0	0.81	0.88	0.54	0	8.11	0
chr1:92348269-92348587_Intergenic_Mir6900	21.2169	-1.62711	0.657835	-2.47344	0.0133821	0.0674587	34	38	86	3	16	4	6.93	8.39	15.34	12.25	43.27	41.12
chr1:92370701-92374304_Intergenic_Mir6900	191.969	-0.180687	0.319424	-0.565665	0.571622	0.7154	782	743	1249	72	62	14	159.31	163.99	222.85	294.07	167.69	143.91
chr1:92375127-92381138_Intergenic_Mir6900	224.538	0.278648	0.249621	1.11629	0.2643	0.437541	1141	1002	1519	38	74	26	232.44	221.15	271.02	155.21	200.14	267.26
chr1:92385931-92386068_Intergenic_Mir6900	4.08183	-0.062684	1.33538	-0.0469411	0.96256	0.979496	15	19	36	0	4	0	3.06	4.19	6.42	0	10.82	0
chr1:92402183-92402590_Intergenic_Mir6900	15.029	0.232951	0.799678	0.291306	0.770817	0.858982	59	74	110	0	8	2	12.02	16.33	19.63	0	21.64	20.56
chr1:92472939-92473333_intron_Ndufa10	31.6272	-0.867033	0.524469	-1.65316	0.0982978	0.235217	113	70	165	15	11	3	23.02	15.45	29.44	61.27	29.75	30.84
chr1:92641200-92642016_non-coding_Cops9	55.0193	-0.516845	0.435126	-1.1878	0.23491	0.405668	242	183	273	8	36	6	49.3	40.39	48.71	32.67	97.37	61.68
chr1:92664386-92664507_Intergenic_Otos	1.834	-3.69451	2.1666	-1.70521	0.0881548	0.231341	0	1	3	0	4	0	0	0.21	0.76	0	10.04	0
chr1:92675312-92677684_Intergenic_Otos	71.2763	-0.320952	0.353338	-0.908344	0.363697	0.537286	362	317	288	18	36	6	73.75	69.97	51.39	73.52	97.37	61.68
chr1:92680496-92680681_Intergenic_Otos	7.40908	-2.75781	0.989734	-2.78642	0.00532943	0.0370553	8	5	21	4	8	0	1.63	1.1	3.75	16.34	21.64	0
chr1:92697119-92707165_Intergenic_Otos	364.282	0.116983	0.211591	0.552874	0.58035	0.722403	1959	1741	1880	84	108	42	399.09	384.26	335.44	343.09	292.1	431.73
chr1:92772015-92776213_Intergenic_Gpc1	134.496	0.168395	0.348724	0.482888	0.629175	0.759546	873	690	528	26	49	14	177.85	152.29	94.21	106.19	132.53	143.91
chr1:92785388-92792420_Intergenic_Gpc1	198.243	0.926633	0.242326	3.82392	0.000131348	0.00277852	1252	1224	1344	32	44	17	255.06	270.15	239.8	130.7	119	174.75
chr1:92803905-92804485_Intergenic_Gpc1	21.9013	-1.37742	0.651639	-2.11378	0.0345341	0.123443	76	54	49	2	17	4	15.48	11.92	8.74	8.17	45.98	41.12
chr1:92813397-92817739_Intergenic_Gpc1	141.037	0.358479	0.398766	0.898971	0.368668	0.542232	658	633	1021	19	32	22	134.05	139.71	182.17	77.6	86.55	226.14
chr1:92832133-92832397_intron_Gpc1	39.6961	1.349	0.530936	2.5408	0.0110598	0.0595973	226	254	350	2	9	4	46.04	56.06	62.45	8.17	24.34	41.12
chr1:92832594-92833076_intron_Gpc1	41.7298	1.5474	0.578509	2.67481	0.00747714	0.0463814	333	287	372	3	15	0	67.84	63.34	66.37	12.25	40.57	0
chr1:92833097-92833492_intron_Gpc1	26.5963	0.185636	0.519207	0.357538	0.720689	0.825168	135	124	183	4	13	2	27.5	27.37	32.65	16.34	35.16	20.56
chr1:92841219-92848395_intron_Mir149	198.775	0.526645	0.276343	1.90576	0.0566809	0.167682	1274	1170	1115	36	76	12	259.54	258.23	198.94	147.04	205.55	123.35
chr1:92848800-92855491_intron_Mir149	190.668	0.255835	0.316258	0.808943	0.418548	0.588204	1229	847	967	28	64	24	250.37	186.94	172.54	114.36	173.09	246.7
chr1:92857772-92862781_TTS_Mir149	72.1511	0.727914	0.471121	1.54507	0.122329	0.268732	580	461	310	10	28	4	118.16	101.75	55.31	40.84	75.73	41.12
chr1:92971646-92975079_intron_Gpr35	90.0999	-0.343192	0.329208	-1.04248	0.29719	0.471973	434	302	411	22	29	14	88.41	66.66	73.33	89.86	78.43	143.91
chr1:93161835-93162274_Intergenic_2310007B03Rik	18.0551	-0.927096	0.641387	-1.44546	0.14833	0.303155	46	68	70	2	12	3	9.37	15.01	12.49	8.17	32.46	30.84
chr1:93165165-93167896_Intergenic_Crocc2	67.8908	0.390449	0.360181	1.08404	0.278348	0.452435	398	288	500	14	24	5	81.08	63.57	89.21	57.18	64.91	51.4
chr1:93174597-93178155_intron_Crocc2	81.5631	0.197152	0.591066	0.333554	0.738716	0.837945	392	432	414	4	22	16	79.86	95.35	73.87	16.34	59.5	164.47
chr1:93187732-93187864_intron_Crocc2	4.86785	-3.30483	1.54871	-2.13393	0.0328488	0.119822	8	0	6	0	6	1	1.63	0	1.07	0	16.23	10.28
chr1:93224769-93225135_intron_Sned1	15.9816	0.348858	1.01716	0.342971	0.73162	0.832519	99	102	86	0	14	0	20.17	22.51	15.34	0	37.86	0
chr1:93441883-93448484_intron_Hdlbp	312.838	0.286699	0.269959	1.06201	0.288231	0.462816	1669	1761	1604	74	74	35	340.01	388.68	286.19	302.24	200.14	359.77
chr1:93474187-93483090_promoter-TSS_Hdlbp	375.924	0.0862289	0.180934	0.476578	0.633663	0.762553	1889	1801	2210	88	152	30	384.83	397.5	394.31	359.42	411.1	308.38
chr1:93483467-93489416_intron_Sept2	91.969	0.410574	0.393951	1.0422	0.297321	0.472104	603	569	420	26	30	4	122.84	125.59	74.94	106.19	81.14	41.12
chr1:93489883-93490003_intron_Sept2	4.48774	-2.30628	1.35255	-1.70514	0.0881692	0.219952	9	10	7	0	8	0	1.83	2.21	1.25	0	21.64	0
chr1:93504114-93504305_intron_Farp2	4.90316	-0.155732	1.22065	-0.127581	0.89848	0.941843	24	24	32	0	5	0	4.89	5.3	5.71	0	13.52	0
chr1:93512400-93512711_intron_Farp2	15.8275	-0.216382	0.672711	-0.321657	0.747712	0.843917	78	67	102	4	11	0	15.89	14.79	18.2	16.34	29.75	0
chr1:93513002-93513291_intron_Farp2	11.0758	0.931462	1.01042	0.92186	0.356602	0.529652	71	94	69	0	7	0	14.46	20.75	12.31	0	18.93	0
chr1:93530089-93530428_intron_Farp2	18.1794	1.18033	0.731478	1.61363	0.106608	0.248077	179	90	136	3	6	0	36.47	19.86	24.27	12.25	16.23	0
chr1:93549320-93549446_intron_Farp2	5.32728	-1.32397	1.21425	-1.09037	0.275552	0.449555	22	23	4	2	5	0	4.48	5.08	0.71	8.17	13.52	0
chr1:93584851-93585023_intron_Stk25	4.9151	-1.74412	1.30475	-1.33675	0.181304	0.343495	17	11	11	0	8	0	3.46	2.43	1.96	0	21.64	0
chr1:93617062-93623518_TTS_Stk25	152.229	0.775609	0.394737	1.96487	0.0494289	0.154264	866	971	1022	11	56	14	176.42	214.31	182.35	44.93	151.46	143.91
chr1:93632673-93633127_intron_Stk25	10.3687	0.163451	0.913101	0.179006	0.857933	0.917133	50	44	93	1	8	0	10.19	9.71	16.59	4.08	21.64	0
chr1:93633643-93634107_intron_Stk25	33.3392	-0.440412	0.452361	-0.973584	0.330263	0.504444	160	134	124	9	14	4	32.6	29.58	22.12	36.76	37.86	41.12
chr1:93635699-93636438_promoter-TSS_Stk25	25.2214	-0.440261	0.723012	-0.608926	0.542573	0.693242	108	99	147	4	24	0	22	21.85	26.23	16.34	64.91	0
chr1:93680344-93680950_Intergenic_Bok	34.5313	-0.00344187	0.571688	-0.00602054	0.995196	0.997197	150	150	225	2	20	4	30.56	33.11	40.15	8.17	54.09	41.12
chr1:93686787-93687011_intron_Bok	14.369	0.250716	0.869428	0.288369	0.773064	0.860139	69	60	121	0	10	1	14.06	13.24	21.59	0	27.05	10.28
chr1:93688009-93688185_intron_Bok	7.75081	0.185319	1.11811	0.165743	0.868359	0.923478	31	47	61	0	7	0	6.32	10.37	10.88	0	18.93	0
chr1:93690916-93691453_intron_Bok	22.597	-0.52601	0.636946	-0.825831	0.4089	0.579268	92	97	101	2	18	2	18.74	21.41	18.02	8.17	48.68	20.56
chr1:93691630-93691980_intron_Bok	34.2865	-0.953253	0.552627	-1.72495	0.084537	0.214012	103	106	117	3	17	8	20.98	23.4	20.88	12.25	45.98	82.23
chr1:93692348-93692704_intron_Bok	18.2458	-2.49256	0.948058	-2.62912	0.00856058	0.050596	31	11	37	0	12	6	6.32	2.43	6.6	0	32.46	61.68
chr1:93694599-93699339_Intergenic_Bok	149.509	0.134043	0.433768	0.30902	0.757307	0.850502	744	669	899	12	60	22	151.57	147.66	160.4	49.01	162.28	226.14
chr1:93725287-93725695_intron_Thap4	10.4491	-0.992534	1.01276	-0.980026	0.327073	0.501526	60	25	32	1	13	0	12.22	5.52	5.71	4.08	35.16	0
chr1:93726651-93727021_intron_Thap4	9.79988	-0.0605061	1.12115	-0.0539678	0.956961	0.976522	68	52	36	0	10	0	13.85	11.48	6.42	0	27.05	0
chr1:93729364-93729486_intron_Thap4	4.31154	-0.483237	1.35075	-0.357754	0.720527	0.825082	11	28	22	0	5	0	2.24	6.18	3.93	0	13.52	0
chr1:93745156-93750077_intron_Thap4	89.605	0.646358	0.379989	1.70099	0.0889445	0.221263	669	538	456	20	29	4	136.29	118.74	81.36	81.69	78.43	41.12
chr1:93751115-93757333_promoter-TSS_Thap4	192.808	0.185782	0.307293	0.604574	0.545462	0.695395	957	841	1202	30	56	28	194.96	185.62	214.46	122.53	151.46	287.82
chr1:93793189-93797669_intron_Dtymk	145.748	-0.197817	0.305317	-0.647908	0.517044	0.672201	665	615	737	22	69	19	135.47	135.74	131.5	89.86	186.62	195.3
chr1:93800789-93807056_promoter-TSS_Ing5	217.615	-0.459581	0.25978	-1.76911	0.0768752	0.202114	979	745	978	68	67	30	199.44	164.43	174.5	277.74	181.21	308.38
chr1:93818179-93818299_intron_D2hgdh	2.58759	-0.569748	1.53746	-0.370579	0.710951	0.818256	14	15	7	0	3	0	2.85	3.31	1.25	0	8.11	0
chr1:93822635-93827199_promoter-TSS_D2hgdh	230.51	-0.368714	0.199524	-1.84797	0.0646069	0.181842	960	931	1139	72	88	24	195.57	205.48	203.22	294.07	238.01	246.7
chr1:93834716-93835043_intron_D2hgdh	14.4704	-0.0805153	0.787956	-0.102182	0.918612	0.953815	65	58	89	0	9	2	13.24	12.8	15.88	0	24.34	20.56
chr1:94366455-94366647_Intergenic_Pdcd1	4.13527	-2.94414	1.9088	-1.5424	0.122976	0.269608	8	7	0	0	8	0	1.63	1.54	0	0	21.64	0
chr1:94580521-94583282_Intergenic_4930440C22Rik	63.7794	-0.296027	0.429884	-0.688622	0.491061	0.650433	330	319	207	14	33	6	67.23	70.41	36.93	57.18	89.25	61.68
chr1:94696654-94696776_Intergenic_4930440C22Rik	5.75859	-3.17602	1.52978	-2.07614	0.0378814	0.130498	8	7	0	0	4	2	1.63	1.54	0	0	10.82	20.56
chr1:94711275-94715512_Intergenic_4930440C22Rik	75.2819	0.111508	0.582583	0.191402	0.848211	0.91068	456	430	201	10	16	14	92.9	94.91	35.86	40.84	43.27	143.91
chr1:94866718-94866852_Intergenic_4930440C22Rik	3.10928	-3.00091	1.64275	-1.82676	0.0677355	0.186891	8	2	2	0	6	0	1.63	0.44	0.36	0	16.23	0
chr1:95249518-95249638_Intergenic_Fam174a	1.72302	-2.26366	1.8369	-1.23232	0.217829	NA	7	2	2	0	3	0	1.43	0.44	0.36	0	8.11	0
chr1:95370754-95370876_Intergenic_Fam174a	2.2275	-2.36103	2.13208	-1.10738	0.268128	NA	6	6	0	0	4	0	1.22	1.32	0	0	10.82	0
chr1:96504820-96504955_Intergenic_4930533P14Rik	2.7222	-2.5503	1.66093	-1.53546	0.12467	0.272085	9	2	3	0	5	0	1.83	0.44	0.54	0	13.52	0
chr1:96552306-96552426_Intergenic_4930533P14Rik	1.74993	-2.15211	1.88847	-1.13961	0.25445	NA	8	1	3	0	3	0	1.63	0.22	0.54	0	8.11	0
chr1:96844573-96844693_exon_Panct2	2.69108	-2.66621	1.59676	-1.66976	0.0949669	0.230301	7	3	3	0	5	0	1.43	0.66	0.54	0	13.52	0
chr1:96896407-96896587_Intergenic_Slco4c1	3.36476	-4.11638	1.93169	-2.13098	0.033091	0.120317	4	2	0	0	7	0	0.81	0.44	0	0	18.93	0
chr1:97631639-97631783_Intergenic_D1Ertd622e	3.08864	-1.68188	1.81347	-0.927439	0.353698	0.526766	20	1	4	0	5	0	4.07	0.22	0.71	0	13.52	0
chr1:97634114-97634243_Intergenic_D1Ertd622e	3.52245	-2.01459	1.49057	-1.35156	0.176516	0.338129	13	7	4	0	6	0	2.65	1.54	0.71	0	16.23	0
chr1:97640745-97641153_Intergenic_D1Ertd622e	9.31464	-1.12936	0.955338	-1.18216	0.237144	0.407888	29	25	40	0	10	1	5.91	5.52	7.14	0	27.05	10.28
chr1:97650610-97651086_intron_D1Ertd622e	24.2829	-1.41822	0.578873	-2.44996	0.0142872	0.0703097	70	60	92	13	18	0	14.26	13.24	16.41	53.1	48.68	0
chr1:97754432-97754738_intron_Ppip5k2	6.40038	-2.01252	1.30155	-1.54624	0.122046	0.268349	22	10	11	0	11	0	4.48	2.21	1.96	0	29.75	0
chr1:97758832-97761340_intron_Ppip5k2	35.7864	0.278169	0.464412	0.598971	0.549192	0.698523	239	154	214	10	12	2	48.69	33.99	38.18	40.84	32.46	20.56
chr1:97770132-97770840_promoter-TSS_Gin1	33.4413	-0.994014	0.4546	-2.18657	0.0287742	0.110315	117	91	155	12	22	2	23.84	20.08	27.66	49.01	59.5	20.56
chr1:97786919-97787039_intron_Gin1	2.73142	-3.60398	1.56348	-2.30511	0.0211605	0.0907134	1	5	1	1	4	0	0.2	1.1	0.18	4.08	10.82	0
chr1:97941367-97946508_intron_B230216N24Rik	142.351	0.287184	0.293978	0.97689	0.328624	0.503012	736	759	849	20	59	14	149.94	167.52	151.48	81.69	159.57	143.91
chr1:97953568-97965231_intron_B230216N24Rik	228.183	0.708114	0.244667	2.8942	0.00380127	0.0296158	1496	1174	1693	42	77	12	304.76	259.12	302.07	171.54	208.25	123.35
chr1:98001857-98004732_intron_B230216N24Rik	54.9704	0.447834	0.441841	1.01356	0.310792	0.485727	372	245	303	14	10	6	75.78	54.07	54.06	57.18	27.05	61.68
chr1:98038108-98038606_intron_B230216N24Rik	43.6559	-0.333713	0.443047	-0.753222	0.451316	0.615915	179	138	229	9	13	8	36.47	30.46	40.86	36.76	35.16	82.23
chr1:98057408-98063320_intron_B230216N24Rik	91.9078	0.684715	0.362404	1.88937	0.0588425	0.171767	615	428	669	10	33	8	125.29	94.47	119.37	40.84	89.25	82.23
chr1:98078472-98087772_intron_Pam	286.454	0.699608	0.350688	1.99496	0.0460473	0.147393	1891	1600	1737	26	87	32	385.23	353.14	309.92	106.19	235.3	328.93
chr1:98092956-98097043_intron_Pam	107.858	1.17379	0.302231	3.88375	0.000102858	0.00233007	720	715	861	19	26	4	146.68	157.81	153.62	77.6	70.32	41.12
chr1:98519671-98519802_Intergenic_Slco6d1	1.834	-3.69451	2.1666	-1.70521	0.0881548	0.231341	0	1	3	0	4	0	0	0.21	0.76	0	10.04	0
chr1:98549814-98549953_Intergenic_Slco6d1	1.58989	-2.32387	1.78988	-1.29834	0.194172	0.370383	2	3	4	0	3	0	0.38	0.62	1.01	0	7.53	0
chr1:98587498-98593555_Intergenic_Slco6d1	240.286	0.916553	0.255904	3.58163	0.000341452	0.00555313	1637	1588	1415	40	58	18	333.49	350.49	252.47	163.37	156.87	185.03
chr1:98594048-98598377_Intergenic_Slco6d1	60.6218	0.617799	0.413788	1.49303	0.135428	0.286314	400	345	311	8	17	7	81.49	76.15	55.49	32.67	45.98	71.95
chr1:98679511-98679631_Intergenic_Slco6d1	3.02451	-3.34034	1.59669	-2.09204	0.0364353	0.12754	2	2	6	0	6	0	0.41	0.44	1.07	0	16.23	0
chr1:99102817-99102937_Intergenic_Cntnap5b	4.2487	-4.62981	1.51477	-3.05644	0.00223985	0.0205494	1	0	5	2	6	0	0.2	0	0.89	8.17	16.23	0
chr1:99529702-99529822_Intergenic_Cntnap5b	2.88287	-4.15137	1.97677	-2.10008	0.0357218	0.126079	2	3	0	0	6	0	0.41	0.66	0	0	16.23	0
chr1:99550932-99551072_Intergenic_Cntnap5b	1.49292	-2.74119	2.29957	-1.19205	0.233243	0.410835	1	6	0	0	3	0	0.19	1.24	0	0	7.53	0
chr1:99622797-99622917_Intergenic_Cntnap5b	1.50063	-2.73461	1.9593	-1.39571	0.162801	0.333562	1	5	1	0	3	0	0.19	1.03	0.25	0	7.53	0
chr1:99827388-99827524_intron_Cntnap5b	3.05658	-1.74612	1.73396	-1.00701	0.31393	0.488971	2	3	21	0	5	0	0.41	0.66	3.75	0	13.52	0
chr1:100100696-100100860_intron_Cntnap5b	5.52961	-2.79771	1.17296	-2.38517	0.0170713	0.0787641	6	2	17	3	6	0	1.22	0.44	3.03	12.25	16.23	0
chr1:100148928-100149118_intron_Cntnap5b	3.7336	-1.69127	1.42316	-1.18839	0.234679	0.40541	10	5	17	0	6	0	2.04	1.1	3.03	0	16.23	0
chr1:100385774-100385902_intron_Cntnap5b	4.34704	-2.50845	1.59235	-1.57532	0.115183	0.271489	1	1	14	0	5	1	0.19	0.21	3.53	0	12.55	9.6
chr1:100824451-100824593_Intergenic_Gm20268	2.75484	-2.47949	1.54618	-1.60362	0.108797	0.251461	3	6	6	0	5	0	0.61	1.32	1.07	0	13.52	0
chr1:100996794-100996914_Intergenic_Gm20268	1.52123	-2.6488	1.903	-1.39191	0.16395	0.335097	2	1	4	0	3	0	0.38	0.21	1.01	0	7.53	0
chr1:101030471-101030593_Intergenic_Gm20268	1.31873	-4.58647	2.71304	-1.69053	0.0909271	NA	2	0	0	0	3	0	0.38	0	0	0	7.53	0
chr1:101143369-101143490_Intergenic_Gm20268	3.41919	-3.03063	1.68044	-1.80347	0.0713141	0.192715	5	5	0	0	3	1	1.02	1.1	0	0	8.11	10.28
chr1:101873932-101874052_Intergenic_Gm20268	1.81935	-1.94094	1.74421	-1.11279	0.265798	NA	2	6	6	0	3	0	0.41	1.32	1.07	0	8.11	0
chr1:102146827-102146948_Intergenic_Gm20268	3.13537	-1.66984	1.50806	-1.10728	0.268174	0.441324	14	7	5	0	5	0	2.85	1.54	0.89	0	13.52	0
chr1:103302311-103302443_Intergenic_Cdh20	2.28981	-2.22781	1.68634	-1.32109	0.18647	NA	5	7	2	0	4	0	1.02	1.54	0.36	0	10.82	0
chr1:104408450-104408570_Intergenic_Cdh20	4.89888	-3.2393	1.2681	-2.55445	0.0106355	0.058149	7	5	2	0	6	1	1.43	1.1	0.36	0	16.23	10.28
chr1:104791138-104791258_intron_Cdh20	1.7004	-2.3622	1.83966	-1.28404	0.199129	NA	2	6	2	0	3	0	0.41	1.32	0.36	0	8.11	0
chr1:105210581-105210701_Intergenic_Gm17634	2.25391	-1.00868	1.59004	-0.634372	0.525838	NA	8	5	15	0	3	0	1.63	1.1	2.68	0	8.11	0
chr1:105247285-105247405_Intergenic_Gm17634	1.94795	-1.57834	1.85724	-0.849829	0.39542	NA	8	8	1	0	3	0	1.63	1.77	0.18	0	8.11	0
chr1:105432264-105432447_Intergenic_Rnf152	13.8616	-1.81537	0.662137	-2.74169	0.00611237	0.0405615	26	40	33	5	12	1	5.3	8.83	5.89	20.42	32.46	10.28
chr1:105519217-105519591_3'_Pign	24.0596	0.385372	0.694332	0.555025	0.578877	0.721089	116	141	191	3	16	0	23.63	31.12	34.08	12.25	43.27	0
chr1:105547449-105547704_intron_Pign	7.64392	-1.5148	1.20087	-1.26141	0.20716	0.374436	22	17	29	0	12	0	4.48	3.75	5.17	0	32.46	0
chr1:105620514-105620652_intron_Pign	3.48646	-1.21991	1.36496	-0.893732	0.371465	0.544819	13	11	13	0	5	0	2.65	2.43	2.32	0	13.52	0
chr1:105659847-105665646_intron_Pign	180.367	-0.115892	0.242304	-0.478292	0.632442	0.761957	830	755	1073	40	84	16	169.09	166.64	191.45	163.37	227.19	164.47
chr1:105676934-105681162_intron_2310035C23Rik	43.076	1.45479	0.511679	2.84316	0.00446683	0.0329015	387	291	312	8	10	0	78.84	64.23	55.67	32.67	27.05	0
chr1:105696110-105696230_intron_2310035C23Rik	3.16583	-2.75594	1.98798	-1.3863	0.165654	0.325237	6	7	0	0	6	0	1.22	1.54	0	0	16.23	0
chr1:105826837-105826957_intron_Tnfrsf11a	2.24249	-1.0384	1.5435	-0.672761	0.5011	NA	9	7	11	0	3	0	1.83	1.54	1.96	0	8.11	0
chr1:105927676-105927816_Intergenic_Gm7160	2.0344	-1.40827	1.66085	-0.847922	0.396482	NA	4	10	6	0	3	0	0.81	2.21	1.07	0	8.11	0
chr1:105970490-105973028_Intergenic_Gm7160	106.078	0.0314698	0.334491	0.0940826	0.925044	0.958117	555	505	506	32	25	12	113.06	111.46	90.28	130.7	67.62	123.35
chr1:105997266-105997530_intron_Zcchc2	7.68257	-2.19399	1.0863	-2.01969	0.0434152	0.142085	20	14	9	0	10	1	4.07	3.09	1.61	0	27.05	10.28
chr1:106028691-106028928_intron_Zcchc2	3.57698	-3.09444	1.93749	-1.59714	0.110234	0.253388	7	5	0	0	7	0	1.43	1.1	0	0	18.93	0
chr1:106107480-106107612_Intergenic_Gm20753	3.01542	-1.85386	1.5916	-1.16478	0.244109	0.415692	3	5	16	0	5	0	0.61	1.1	2.85	0	13.52	0
chr1:106165453-106181597_intron_Phlpp1	554.987	0.781922	0.204301	3.8273	0.000129558	0.00274857	3566	3445	3432	82	164	44	726.46	760.36	612.35	334.92	443.56	452.28
chr1:106181654-106200637_intron_Phlpp1	431.059	0.883993	0.195688	4.51736	6.26151e-06	0.000298401	2808	2697	2832	82	100	30	572.04	595.26	505.29	334.92	270.46	308.38
chr1:106205797-106205955_intron_Phlpp1	7.89985	-1.3961	0.822551	-1.69728	0.089643	0.222342	21	26	27	4	6	0	4.28	5.74	4.82	16.34	16.23	0
chr1:106211063-106211759_intron_Phlpp1	62.8809	-0.392685	0.344836	-1.13876	0.254804	0.427567	254	266	290	12	31	8	51.74	58.71	51.74	49.01	83.84	82.23
chr1:106217008-106217301_intron_Phlpp1	6.44532	-0.860929	1.08198	-0.795698	0.426207	0.594253	31	31	14	1	7	0	6.32	6.84	2.5	4.08	18.93	0
chr1:106219818-106220220_intron_Phlpp1	34.8378	0.178574	0.445425	0.400906	0.688489	0.802176	200	162	209	11	11	2	40.74	35.76	37.29	44.93	29.75	20.56
chr1:106220475-106220955_intron_Phlpp1	47.3933	0.446158	0.437873	1.01892	0.308241	0.482847	260	239	338	5	21	4	52.97	52.75	60.31	20.42	56.8	41.12
chr1:106224460-106246678_intron_Phlpp1	650.313	0.774782	0.261145	2.96686	0.00300859	0.0252324	4182	3954	4262	160	172	29	851.95	872.7	760.44	653.5	465.19	298.1
chr1:106252691-106258872_intron_Phlpp1	111.438	0.710538	0.29521	2.40689	0.0160892	0.0759245	755	651	708	21	36	6	153.81	143.68	126.32	85.77	97.37	61.68
chr1:106287740-106293613_intron_Phlpp1	309.763	0.811882	0.241372	3.36362	0.000769281	0.00981768	1998	1782	2090	67	61	24	407.03	393.31	372.9	273.65	164.98	246.7
chr1:106300727-106310292_intron_Phlpp1	306.306	0.946562	0.268084	3.53084	0.000414235	0.00629541	2008	2018	2096	70	74	12	409.07	445.4	373.97	285.9	200.14	123.35
chr1:106311508-106323595_intron_Phlpp1	319.397	0.880539	0.246077	3.57831	0.00034583	0.00560881	2106	2037	2070	72	70	18	429.03	449.59	369.34	294.07	189.32	185.03
chr1:106324028-106329279_intron_Phlpp1	102.966	1.30961	0.392345	3.33792	0.00084409	0.0104724	833	725	638	22	16	4	169.7	160.02	113.83	89.86	43.27	41.12
chr1:106338221-106343025_intron_Phlpp1	110.076	-0.00388679	0.300393	-0.012939	0.989676	0.994003	622	500	582	34	44	6	126.71	110.36	103.84	138.87	119	61.68
chr1:106346988-106355946_intron_Phlpp1	171.779	0.798603	0.268156	2.97813	0.00290009	0.0246315	1081	1030	1107	36	35	14	220.22	227.33	197.51	147.04	94.66	143.91
chr1:106356727-106361676_intron_Phlpp1	72.9377	1.0525	0.592574	1.77616	0.0757072	0.200089	598	500	405	24	13	0	121.82	110.36	72.26	98.02	35.16	0
chr1:106370158-106370296_intron_Mir3473f	7.8837	-1.93567	0.957766	-2.02102	0.0432772	0.141857	7	22	16	1	5	2	1.43	4.86	2.85	4.08	13.52	20.56
chr1:106372297-106382217_intron_Mir3473f	160.584	0.681865	0.348664	1.95565	0.0505064	0.156243	1028	1038	978	38	57	4	209.42	229.1	174.5	155.21	154.16	41.12
chr1:106386924-106387044_intron_Mir3473f	2.89916	-0.261636	1.43085	-0.182854	0.854913	0.915102	17	11	19	0	3	0	3.46	2.43	3.39	0	8.11	0
chr1:106389193-106389601_intron_Mir3473f	18.4874	-1.46325	0.57899	-2.52724	0.0114963	0.061282	44	49	65	11	9	1	8.96	10.81	11.6	44.93	24.34	10.28
chr1:106398703-106406545_Intergenic_Mir3473f	212.127	0.623877	0.22216	2.80824	0.00498136	0.0353882	1234	1102	1530	36	64	18	251.39	243.23	272.99	147.04	173.09	185.03
chr1:106406636-106409580_Intergenic_Mir3473f	106.087	-0.157742	0.296834	-0.531416	0.59513	0.733481	432	439	615	20	43	14	88.01	96.89	109.73	81.69	116.3	143.91
chr1:106448412-106448547_Intergenic_Mir3473f	2.62462	-2.90442	1.61118	-1.80267	0.0714399	0.192877	2	5	4	0	5	0	0.41	1.1	0.71	0	13.52	0
chr1:106465780-106465974_Intergenic_Mir3473f	5.56674	-2.74519	1.29246	-2.124	0.0336698	0.121685	14	8	2	1	9	0	2.85	1.77	0.36	4.08	24.34	0
chr1:106544096-106544237_intron_Mir3473f	4.748	-1.91948	1.4058	-1.3654	0.172128	0.332771	13	15	5	0	8	0	2.65	3.31	0.89	0	21.64	0
chr1:106547285-106557220_intron_Mir3473f	191.212	0.981464	0.252518	3.88671	0.000101611	0.0023143	1347	1222	1229	32	48	12	274.41	269.71	219.28	130.7	129.82	123.35
chr1:106568791-106573122_intron_Mir3473f	105.856	-0.0208214	0.403896	-0.0515513	0.958886	0.977571	545	489	492	11	44	16	111.03	107.93	87.78	44.93	119	164.47
chr1:106580489-106581046_intron_Mir3473f	13.6949	-3.84959	0.758357	-5.07622	3.85016e-07	3.39971e-05	9	6	12	2	14	3	1.83	1.32	2.14	8.17	37.86	30.84
chr1:106610968-106611093_intron_Mir3473f	5.7595	-0.5993	1.11294	-0.538483	0.590244	0.729929	27	11	31	0	4	1	5.5	2.43	5.53	0	10.82	10.28
chr1:106617285-106617768_intron_Mir3473f	10.7064	-2.24526	0.907345	-2.47454	0.0133407	0.067331	21	20	23	2	16	0	4.28	4.41	4.1	8.17	43.27	0
chr1:106617935-106618047_intron_Mir3473f	4.47024	-2.84356	1.27517	-2.22995	0.0257507	0.102895	6	2	12	1	7	0	1.22	0.44	2.14	4.08	18.93	0
chr1:106676975-106682263_intron_Bcl2	174.946	0.755883	0.304296	2.48404	0.0129902	0.066084	1145	1131	1019	23	62	12	233.26	249.63	181.81	93.94	167.69	123.35
chr1:106692566-106715771_intron_Bcl2	701.032	0.670566	0.247201	2.71263	0.00667512	0.0429017	4344	3950	4670	92	261	52	884.96	871.82	833.24	375.76	705.9	534.52
chr1:106739612-106739742_intron_Kdsr	2.36647	-1.98381	1.77476	-1.11779	0.263655	0.436934	5	1	12	0	4	0	1.02	0.22	2.14	0	10.82	0
chr1:106750512-106750633_intron_Kdsr	6.74106	-3.21185	1.1141	-2.88291	0.00394017	0.0303847	4	4	11	0	6	2	0.81	0.88	1.96	0	16.23	20.56
chr1:106758690-106759854_intron_Kdsr	101.04	0.424839	0.401521	1.05807	0.290022	0.464581	515	496	795	13	50	6	104.92	109.47	141.85	53.1	135.23	61.68
chr1:106761894-106762036_Intergenic_Kdsr	4.57485	-1.45994	1.28897	-1.13264	0.257364	0.430316	15	11	17	0	7	0	3.06	2.43	3.03	0	18.93	0
chr1:106791260-106797941_intron_Vps4b	210.368	-0.0537403	0.248215	-0.216507	0.828593	0.897653	898	869	1389	48	88	20	182.94	191.8	247.83	196.05	238.01	205.58
chr1:106840558-106840688_Intergenic_Serpinb5	1.73712	-2.16896	2.25272	-0.962819	0.335638	NA	7	4	0	0	3	0	1.43	0.88	0	0	8.11	0
chr1:107285716-107285851_Intergenic_Serpinb3c	1.6975	-2.31962	2.31445	-1.00223	0.316231	NA	8	2	0	0	3	0	1.63	0.44	0	0	8.11	0
chr1:107290165-107290296_Intergenic_Serpinb3c	2.59977	-1.52697	1.5758	-0.969011	0.33254	0.506348	13	4	7	0	4	0	2.65	0.88	1.25	0	10.82	0
chr1:107340715-107341138_Intergenic_Serpinb11	11.8039	-4.32006	1.1401	-3.78918	0.000151144	0.00307136	0	13	4	6	12	1	0	2.87	0.71	24.51	32.46	10.28
chr1:107349750-107349891_Intergenic_Serpinb11	5.91433	-2.66578	1.02059	-2.612	0.00900139	0.0522457	7	12	9	2	8	0	1.43	2.65	1.61	8.17	21.64	0
chr1:107352815-107352972_Intergenic_Serpinb11	6.46128	-4.24832	1.43885	-2.95258	0.00315134	0.0260946	2	8	0	3	9	0	0.41	1.77	0	12.25	24.34	0
chr1:107389679-107390167_Intergenic_Serpinb11	24.0885	-0.360545	0.555217	-0.649377	0.516095	0.671585	110	79	133	3	14	3	22.41	17.44	23.73	12.25	37.86	30.84
chr1:107438795-107438915_intron_Serpinb7	2.99477	-3.48566	1.58963	-2.19275	0.0283254	0.109205	2	2	5	0	6	0	0.41	0.44	0.89	0	16.23	0
chr1:107495164-107498086_Intergenic_Serpinb2	63.3512	-0.159766	0.419459	-0.380887	0.703287	0.812584	357	316	234	22	24	4	72.73	69.75	41.75	89.86	64.91	41.12
chr1:107505975-107507320_Intergenic_Serpinb2	116.337	-0.128496	0.299155	-0.429529	0.667538	0.787273	569	490	628	20	58	12	115.92	108.15	112.05	81.69	156.87	123.35
chr1:107508621-107514334_promoter-TSS_Serpinb2	77.0093	1.28004	0.404741	3.16262	0.00156358	0.0161544	606	561	511	10	23	2	123.45	123.82	91.17	40.84	62.21	20.56
chr1:107527706-107531954_intron_Serpinb10	152.526	1.0529	0.319537	3.29508	0.00098392	0.0116611	873	945	1230	14	40	14	177.85	208.57	219.46	57.18	108.18	143.91
chr1:107533524-107542296_intron_Serpinb10	136.374	1.30925	0.306019	4.27833	1.88304e-05	0.000681883	1088	914	940	18	34	6	221.65	201.73	167.72	73.52	91.96	61.68
chr1:107557729-107561231_Intergenic_Serpinb10	47.522	1.69546	0.533152	3.18008	0.00147236	0.0154896	455	349	273	6	8	2	92.69	77.03	48.71	24.51	21.64	20.56
chr1:107583433-107583616_Intergenic_Serpinb8	4.51035	-3.4508	1.1997	-2.87638	0.0040226	0.0308183	7	4	2	2	6	0	1.43	0.88	0.36	8.17	16.23	0
chr1:107590262-107590885_intron_Serpinb8	69.1604	-0.35209	0.407247	-0.86456	0.387281	0.559422	298	271	318	8	34	11	60.71	59.81	56.74	32.67	91.96	113.07
chr1:107591192-107591456_intron_Serpinb8	15.1126	-0.806952	0.80303	-1.00488	0.314953	0.489857	72	59	33	1	12	2	14.67	13.02	5.89	4.08	32.46	20.56
chr1:107594990-107595574_intron_Serpinb8	20.1978	-1.41344	0.834525	-1.6937	0.090322	0.22316	102	48	16	5	17	2	20.78	10.59	2.85	20.42	45.98	20.56
chr1:107979602-107979722_Intergenic_D830032E09Rik	2.55236	-6.22156	2.30239	-2.70222	0.00688779	0.0485745	0	0	1	0	6	0	0	0	0.25	0	15.06	0
chr1:108073835-108073962_Intergenic_D830032E09Rik	3.60881	-3.08808	1.2631	-2.44484	0.0144916	0.0708532	7	4	2	2	4	0	1.43	0.88	0.36	8.17	10.82	0
chr1:108096633-108096753_Intergenic_D830032E09Rik	1.32899	-4.47091	2.34213	-1.90891	0.0562733	NA	1	0	1	0	3	0	0.19	0	0.25	0	7.53	0
chr1:108317939-108318059_Intergenic_D830032E09Rik	2.0635	-3.11764	1.71329	-1.81968	0.068808	NA	2	2	4	0	4	0	0.41	0.44	0.71	0	10.82	0
chr1:108858357-108858493_Intergenic_D830032E09Rik	2.23034	-2.35139	2.139	-1.0993	0.271639	NA	5	7	0	0	4	0	1.02	1.54	0	0	10.82	0
chr1:108976426-108976546_Intergenic_Cdh7	3.06551	-3.18947	1.52131	-2.09653	0.0360352	0.126682	3	3	5	0	6	0	0.61	0.66	0.89	0	16.23	0
chr1:112138276-112138408_Intergenic_Dsel	2.5944	-5.1558	2.31969	-2.22263	0.026241	0.111995	0	0	2	0	6	0	0	0	0.5	0	15.06	0
chr1:112571632-112571752_Intergenic_Dsel	2.22467	-2.36957	2.13491	-1.10992	0.267035	NA	7	5	0	0	4	0	1.43	1.1	0	0	10.82	0
chr1:112605166-112605346_Intergenic_Dsel	2.35073	-2.05317	1.68982	-1.21502	0.224358	0.394064	2	9	5	0	4	0	0.41	1.99	0.89	0	10.82	0
chr1:112624076-112624196_Intergenic_Dsel	2.94511	-3.68458	2.08465	-1.76748	0.0771473	0.202449	6	1	0	0	6	0	1.22	0.22	0	0	16.23	0
chr1:114149422-114149542_Intergenic_Cntnap5a	3.66546	-3.82154	1.60125	-2.3866	0.017005	0.0785568	5	3	0	1	6	0	1.02	0.66	0	4.08	16.23	0
chr1:114481655-114481775_Intergenic_Cntnap5a	1.71339	-1.82093	2.179	-0.835674	0.403338	0.569141	0	6	6	0	3	0	0	1.24	1.51	0	7.53	0
chr1:115407885-115408005_Intergenic_Cntnap5a	1.28694	-5.36348	2.72344	-1.96937	0.0489101	NA	1	0	0	0	3	0	0.19	0	0	0	7.53	0
chr1:116498352-116498489_intron_Cntnap5a	4.27406	-4.55661	1.28948	-3.53367	0.000409826	0.00626461	2	3	1	2	6	0	0.41	0.66	0.18	8.17	16.23	0
chr1:118276220-118276398_Intergenic_Tsn	2.62934	-1.45347	1.70355	-0.853201	0.393548	0.565088	15	7	2	0	4	0	3.06	1.54	0.36	0	10.82	0
chr1:118309810-118312545_promoter-TSS_Tsn	89.9083	-0.464793	0.413311	-1.12456	0.260775	0.433579	357	290	509	41	23	8	72.73	64.01	90.82	167.46	62.21	82.23
chr1:118320856-118324945_intron_Nifk	107.813	-0.804882	0.348915	-2.30681	0.0210653	0.0904769	398	337	480	22	75	11	81.08	74.38	85.64	89.86	202.85	113.07
chr1:118367569-118370226_Intergenic_Clasp1	126.246	-0.122928	0.314964	-0.390293	0.69632	0.807963	542	471	759	32	34	18	110.42	103.96	135.42	130.7	91.96	185.03
chr1:118370903-118371028_Intergenic_Clasp1	2.57503	-2.21669	1.36195	-1.62759	0.103612	0.243379	4	7	5	1	3	0	0.81	1.54	0.89	4.08	8.11	0
chr1:118389526-118390418_intron_Clasp1	84.2424	-0.0308257	0.303745	-0.101485	0.919165	0.954146	386	364	472	16	31	11	78.64	80.34	84.22	65.35	83.84	113.07
chr1:118399670-118400154_intron_Clasp1	23.9522	0.0209515	0.53953	0.0388328	0.969024	0.982727	128	125	116	4	12	2	26.08	27.59	20.7	16.34	32.46	20.56
chr1:118401177-118404764_intron_Clasp1	115.183	0.415211	0.333465	1.24514	0.21308	0.381016	705	595	717	16	52	8	143.62	131.32	127.93	65.35	140.64	82.23
chr1:118406303-118409555_intron_Clasp1	77.8406	-0.102374	0.353617	-0.289506	0.772194	0.859768	369	398	322	16	29	10	75.17	87.84	57.45	65.35	78.43	102.79
chr1:118418125-118418391_intron_Clasp1	9.41043	-1.9558	0.815452	-2.39842	0.0164658	0.0770098	26	22	12	3	8	1	5.3	4.86	2.14	12.25	21.64	10.28
chr1:118419117-118425172_intron_Clasp1	103.449	0.0959046	0.273801	0.350272	0.726135	0.828629	526	520	588	24	42	8	107.16	114.77	104.91	98.02	113.59	82.23
chr1:118444599-118445407_intron_2900060B14Rik	110.857	-0.228968	0.416665	-0.549524	0.582646	0.724399	485	427	542	18	28	22	98.8	94.24	96.71	73.52	75.73	226.14
chr1:118447260-118447466_intron_2900060B14Rik	11.5763	-1.36321	0.759701	-1.7944	0.0727495	0.195283	39	41	28	5	10	0	7.95	9.05	5	20.42	27.05	0
chr1:118459304-118459817_promoter-TSS_2900060B14Rik	39.4234	0.0523364	0.474868	0.110213	0.912241	0.950297	175	145	310	9	17	3	35.65	32	55.31	36.76	45.98	30.84
chr1:118490986-118497190_intron_2900060B14Rik	199.724	0.833129	0.260528	3.19785	0.00138457	0.0148692	1209	1224	1301	28	48	20	246.3	270.15	232.13	114.36	129.82	205.58
chr1:118499036-118499204_intron_2900060B14Rik	5.60296	-2.77994	1.25677	-2.21196	0.0269692	0.105674	14	3	5	0	7	1	2.85	0.66	0.89	0	18.93	10.28
chr1:118589405-118592015_intron_Tfcp2l1	42.6739	-0.119403	0.516363	-0.231239	0.817129	0.889719	233	176	220	4	27	4	47.47	38.85	39.25	16.34	73.02	41.12
chr1:118593539-118593679_intron_Tfcp2l1	3.01671	-1.35546	1.31107	-1.03386	0.301204	0.475829	5	10	15	1	3	0	1.02	2.21	2.68	4.08	8.11	0
chr1:118698422-118698543_Intergenic_Tfcp2l1	1.88725	-1.75836	1.65618	-1.0617	0.288371	NA	4	6	6	0	3	0	0.81	1.32	1.07	0	8.11	0
chr1:118863519-118863642_intron_Mir6346	1.73429	-2.17666	2.2769	-0.955974	0.339086	NA	8	3	0	0	3	0	1.63	0.66	0	0	8.11	0
chr1:118876981-118879777_intron_Mir6346	37.2714	1.73891	0.573882	3.03009	0.00244481	0.0218303	332	285	224	4	6	2	67.63	62.9	39.97	16.34	16.23	20.56
chr1:118955930-118956050_intron_Mir6346	6.28859	-3.55731	1.39084	-2.55767	0.0105375	0.0578499	2	12	0	2	6	1	0.41	2.65	0	8.17	16.23	10.28
chr1:118973852-118979555_intron_Mir6346	96.3962	1.23128	0.353951	3.47868	0.000503885	0.00734568	682	670	720	10	30	4	138.94	147.88	128.46	40.84	81.14	41.12
chr1:118979560-118986422_intron_Mir6346	267.342	2.22057	0.363275	6.11265	9.79929e-10	2.50538e-07	2084	2103	2478	11	54	8	424.55	464.16	442.13	44.93	146.05	82.23
chr1:119087517-119087659_Intergenic_Gli2	4.33487	-2.51285	1.65679	-1.5167	0.129343	0.278459	16	1	5	0	8	0	3.26	0.22	0.89	0	21.64	0
chr1:119093321-119093460_Intergenic_Gli2	1.43969	-3.17418	1.91642	-1.65631	0.0976597	NA	1	2	2	0	3	0	0.19	0.41	0.5	0	7.53	0
chr1:119107282-119110679_Intergenic_Gli2	87.2479	1.56626	0.490257	3.19478	0.00139937	0.0149463	662	531	766	2	24	6	134.86	117.2	136.67	8.17	64.91	61.68
chr1:119214893-119220761_Intergenic_Gli2	86.1829	1.43656	0.373895	3.84216	0.000121955	0.00262754	727	588	617	14	19	2	148.1	129.78	110.09	57.18	51.39	20.56
chr1:119241365-119241485_Intergenic_Inhbb	1.74578	-2.1844	1.75418	-1.24526	0.213038	NA	2	4	6	0	3	0	0.41	0.88	1.07	0	8.11	0
chr1:119253891-119254011_Intergenic_Inhbb	3.65295	0.322811	1.50227	0.214882	0.829859	0.898324	25	33	8	0	3	0	5.09	7.28	1.43	0	8.11	0
chr1:119270425-119274293_Intergenic_Inhbb	63.9027	0.813082	0.459756	1.76851	0.0769758	0.202252	454	409	331	5	22	6	92.49	90.27	59.06	20.42	59.5	61.68
chr1:119277676-119280693_Intergenic_Inhbb	52.6204	0.0785789	0.53196	0.147716	0.882567	0.932771	337	245	220	4	28	6	68.65	54.07	39.25	16.34	75.73	61.68
chr1:119288797-119296604_Intergenic_Inhbb	160.487	1.06953	0.311538	3.43308	0.000596765	0.00826143	1200	1079	1039	24	50	6	244.46	238.15	185.38	98.02	135.23	61.68
chr1:119298569-119303643_Intergenic_Inhbb	202.828	0.124118	0.290656	0.427028	0.669359	0.78851	1011	1124	930	41	60	26	205.96	248.08	165.93	167.46	162.28	267.26
chr1:119457196-119457592_Intergenic_Inhbb	23.1857	-0.194675	0.77939	-0.249779	0.802758	0.879824	127	102	81	0	13	4	25.87	22.51	14.45	0	35.16	41.12
chr1:119468766-119469187_Intergenic_Ralb	10.759	-1.68935	0.999524	-1.69016	0.0909974	0.224151	21	27	39	1	16	0	4.28	5.96	6.96	4.08	43.27	0
chr1:119475741-119475861_intron_Ralb	1.80947	-1.97399	1.70319	-1.159	0.246458	NA	3	4	7	0	3	0	0.61	0.88	1.25	0	8.11	0
chr1:119483241-119490910_intron_Ralb	149.981	0.165388	0.257086	0.643315	0.520019	0.674548	878	738	779	36	55	12	178.87	162.89	138.99	147.04	148.75	123.35
chr1:119502861-119503806_intron_Ralb	71.9169	-0.233373	0.355254	-0.656918	0.511233	0.667299	285	355	397	21	36	4	58.06	78.35	70.83	85.77	97.37	41.12
chr1:119519905-119529699_Intergenic_Tmem185b	259.417	0.898803	0.228401	3.9352	8.31276e-05	0.0020184	1706	1687	1684	42	74	16	347.54	372.34	300.46	171.54	200.14	164.47
chr1:119533810-119539822_promoter-TSS_3830432H09Rik	197.669	0.265136	0.218327	1.2144	0.224596	0.394364	1070	938	1259	50	62	16	217.98	207.03	224.63	204.22	167.69	164.47
chr1:119556493-119559283_intron_3830432H09Rik	92.6635	1.10408	0.390488	2.82742	0.00469242	0.0340177	733	638	490	16	19	6	149.33	140.82	87.43	65.35	51.39	61.68
chr1:119648066-119648243_intron_Epb41l5	7.1698	-0.699121	0.912408	-0.766237	0.443535	0.609795	31	21	43	2	6	0	6.32	4.63	7.67	8.17	16.23	0
chr1:119652023-119652152_Intergenic_Epb41l5	4.6258	-4.4601	1.3638	-3.27036	0.00107412	0.0124198	2	3	1	0	6	1	0.41	0.66	0.18	0	16.23	10.28
chr1:119676214-119676395_intron_Epb41l5	5.31394	-1.3376	1.39337	-0.95998	0.337065	0.510539	29	14	7	0	8	0	5.91	3.09	1.25	0	21.64	0
chr1:119691213-119691351_intron_Epb41l5	3.6054	-1.08908	1.35171	-0.805702	0.420414	0.589667	13	11	17	0	5	0	2.65	2.43	3.03	0	13.52	0
chr1:119837282-119837884_promoter-TSS_Ptpn4	28.683	-1.44514	0.472382	-3.05926	0.00221886	0.0204397	83	81	68	8	19	4	16.91	17.88	12.13	32.67	51.39	41.12
chr1:119895242-119895374_Intergenic_Tmem177	2.10117	-1.24502	1.77476	-0.701514	0.482982	NA	5	2	17	0	3	0	1.02	0.44	3.03	0	8.11	0
chr1:119908661-119908789_3'_Tmem177	1.80097	-1.97952	1.83041	-1.08146	0.279492	NA	6	1	7	0	3	0	1.22	0.22	1.25	0	8.11	0
chr1:119931606-119931727_intron_Tmem177	1.74861	-2.16296	1.84466	-1.17255	0.240976	NA	1	5	6	0	3	0	0.2	1.1	1.07	0	8.11	0
chr1:120012590-120012990_intron_Sctr	15.2285	-2.41633	0.861003	-2.80641	0.00500965	0.0355205	28	8	35	1	12	4	5.7	1.77	6.24	4.08	32.46	41.12
chr1:120044939-120045283_intron_Tmem37	12.2128	-0.885055	0.967165	-0.915102	0.360138	0.533637	19	43	69	0	10	2	3.87	9.49	12.31	0	27.05	20.56
chr1:120055537-120056443_intron_Tmem37	56.1514	-0.209361	0.368482	-0.568172	0.569918	0.714218	234	225	336	11	27	6	47.67	49.66	59.95	44.93	73.02	61.68
chr1:120073622-120074449_promoter-TSS_Tmem37	52.6379	-0.068346	0.516266	-0.132385	0.89468	0.939679	254	282	279	22	23	0	51.74	62.24	49.78	89.86	62.21	0
chr1:120098802-120102430_Intergenic_Dbi	93.298	0.0769673	0.30723	0.25052	0.802185	0.879473	467	366	590	20	31	11	95.14	80.78	105.27	81.69	83.84	113.07
chr1:120111217-120111321_Intergenic_Dbi	4.18297	-2.34025	1.28904	-1.8155	0.0694474	0.189727	5	3	13	0	4	1	1.02	0.66	2.32	0	10.82	10.28
chr1:120184144-120184277_intron_3110009E18Rik	3.17715	-2.14129	1.33235	-1.60715	0.108021	0.250255	5	11	4	1	4	0	1.02	2.43	0.71	4.08	10.82	0
chr1:120244309-120250368_intron_Steap3	175.162	0.0512596	0.313601	0.163455	0.87016	0.924457	1048	910	700	49	62	14	213.5	200.85	124.9	200.13	167.69	143.91
chr1:120251319-120251697_intron_Steap3	6.96077	-2.07866	0.994798	-2.08953	0.03666	0.127962	23	11	12	2	9	0	4.69	2.43	2.14	8.17	24.34	0
chr1:120255484-120257918_intron_Steap3	46.9976	-0.34488	0.403634	-0.854437	0.392863	0.564328	256	176	213	16	21	3	52.15	38.85	38	65.35	56.8	30.84
chr1:120257969-120260383_intron_Steap3	68.8293	-0.0288245	0.338012	-0.0852765	0.932042	0.96201	359	270	431	18	29	5	73.14	59.59	76.9	73.52	78.43	51.4
chr1:120715694-120715814_Intergenic_En1	2.89713	-4.01228	1.9567	-2.05054	0.0403122	0.135375	0	2	4	0	6	0	0	0.44	0.71	0	16.23	0
chr1:120756378-120763193_Intergenic_En1	209.76	0.88271	0.562509	1.56924	0.116593	0.261265	1292	1128	1681	6	80	20	263.21	248.96	299.93	24.51	216.37	205.58
chr1:120888296-120888420_Intergenic_Celrr	6.12323	-4.08928	1.19425	-3.42415	0.000616727	0.00844655	4	0	7	2	6	1	0.81	0	1.25	8.17	16.23	10.28
chr1:121012409-121012529_Intergenic_Celrr	3.10075	-2.97392	2.02558	-1.46818	0.142055	0.295214	3	8	0	0	6	0	0.61	1.77	0	0	16.23	0
chr1:121052742-121052883_Intergenic_Celrr	1.86579	-3.46524	1.86547	-1.85757	0.0632307	0.189728	1	1	3	0	4	0	0.19	0.21	0.76	0	10.04	0
chr1:121066014-121066167_Intergenic_Celrr	3.78645	-2.54305	1.6858	-1.50851	0.131424	0.281026	14	1	4	0	7	0	2.85	0.22	0.71	0	18.93	0
chr1:121243436-121243672_Intergenic_Insig2	12.6353	-0.0713463	0.705821	-0.101083	0.919485	0.954367	69	49	76	2	7	1	14.06	10.81	13.56	8.17	18.93	10.28
chr1:121245251-121253033_Intergenic_Insig2	158.171	1.0172	0.299539	3.39587	0.000684097	0.00906089	1168	1062	948	30	38	8	237.94	234.4	169.15	122.53	102.78	82.23
chr1:121277591-121277711_Intergenic_Insig2	1.62685	-2.16162	1.8529	-1.16662	0.243366	0.420422	4	1	5	0	3	0	0.76	0.21	1.26	0	7.53	0
chr1:121296677-121300269_Intergenic_Insig2	61.6515	0.363274	0.378262	0.960377	0.336865	0.510393	338	344	354	8	25	6	68.86	75.93	63.16	32.67	67.62	61.68
chr1:121307329-121307521_intron_Insig2	4.25347	-1.80913	1.39027	-1.30128	0.193164	0.357895	8	16	8	0	7	0	1.63	3.53	1.43	0	18.93	0
chr1:121324978-121333061_promoter-TSS_Insig2	244.415	0.398985	0.220266	1.81138	0.0700823	0.190788	1532	1195	1428	48	79	22	312.1	263.75	254.79	196.05	213.66	226.14
chr1:121354353-121358387_Intergenic_Insig2	87.6841	2.46342	0.501483	4.91228	9.00253e-07	6.8401e-05	830	690	783	4	18	0	169.09	152.29	139.71	16.34	48.68	0
chr1:121359371-121363123_Intergenic_Insig2	105.491	1.12558	0.371167	3.03254	0.00242506	0.0217133	693	651	907	26	22	2	141.18	143.68	161.83	106.19	59.5	20.56
chr1:121364661-121369305_Intergenic_Insig2	103.056	1.77354	0.360648	4.91764	8.75925e-07	6.68979e-05	907	736	757	10	20	4	184.77	162.45	135.07	40.84	54.09	41.12
chr1:121369640-121382085_Intergenic_Insig2	335.75	0.565892	0.249259	2.27029	0.0231898	0.0961604	2185	2021	1733	58	107	28	445.13	446.06	309.21	236.89	289.39	287.82
chr1:121387873-121388003_Intergenic_Ccdc93	3.57702	-1.09995	1.43551	-0.766242	0.443532	0.609795	7	19	13	0	5	0	1.43	4.19	2.32	0	13.52	0
chr1:121388719-121389113_Intergenic_Ccdc93	12.5097	1.14347	0.939381	1.21726	0.223505	0.393129	98	83	100	0	7	0	19.96	18.32	17.84	0	18.93	0
chr1:121391103-121400666_Intergenic_Ccdc93	243.502	1.20149	0.312383	3.8462	0.000119962	0.00260323	1931	1645	1462	24	67	16	393.38	363.07	260.85	98.02	181.21	164.47
chr1:121436017-121436202_intron_Ccdc93	5.29672	-2.7882	1.09095	-2.55575	0.0105959	0.0579972	4	7	13	2	7	0	0.81	1.54	2.32	8.17	18.93	0
chr1:121477890-121478995_intron_Ccdc93	58.702	-0.207768	0.422486	-0.491775	0.622878	0.754463	239	184	421	13	27	6	48.69	40.61	75.12	53.1	73.02	61.68
chr1:121480358-121480676_intron_Htr5b	14.1691	-2.45317	1.06935	-2.29406	0.0217868	0.0921685	28	5	29	0	8	5	5.7	1.1	5.17	0	21.64	51.4
chr1:121481125-121481511_intron_Htr5b	10.0237	-2.35621	1.52946	-1.54056	0.123425	0.270269	0	30	18	0	11	2	0	6.62	3.21	0	29.75	20.56
chr1:121545153-121545344_Intergenic_Htr5b	2.0747	-2.9507	2.75706	-1.07023	0.284514	NA	8	0	0	0	4	0	1.63	0	0	0	10.82	0
chr1:122270209-122270329_Intergenic_Gm28590	2.25126	-2.67357	1.51494	-1.7648	0.0775967	0.215047	5	1	4	1	3	0	0.95	0.21	1.01	3.81	7.53	0
chr1:122552505-122552639_Intergenic_Gm28590	2.56305	-2.43736	1.74296	-1.3984	0.161992	0.332611	1	3	8	0	5	0	0.19	0.62	2.02	0	12.55	0
chr1:123479773-123479917_intron_Dpp10	2.20636	-2.50105	1.65494	-1.51126	0.130722	NA	6	3	3	0	4	0	1.22	0.66	0.54	0	10.82	0
chr1:123750206-123750326_intron_Dpp10	3.15878	-2.83611	1.66021	-1.70828	0.087585	0.219085	6	6	1	0	6	0	1.22	1.32	0.18	0	16.23	0
chr1:124248612-124248732_Intergenic_Dpp10	3.14178	-2.80244	2.16929	-1.29187	0.196403	0.36214	12	0	1	0	6	0	2.44	0	0.18	0	16.23	0
chr1:125336887-125337007_Intergenic_Actr3	2.80996	-2.22704	2.06589	-1.07801	0.281031	0.455261	12	0	5	0	5	0	2.44	0	0.89	0	13.52	0
chr1:125393447-125393576_3'_Actr3	7.09828	-2.17624	1.18287	-1.83979	0.0657984	0.183771	1	22	16	2	6	1	0.2	4.86	2.85	8.17	16.23	10.28
chr1:125401937-125402380_intron_Actr3	18.605	-1.35812	0.570486	-2.38063	0.0172831	0.0794422	60	39	67	5	14	2	12.22	8.61	11.95	20.42	37.86	20.56
chr1:125403842-125409797_intron_Actr3	96.2334	-0.12409	0.289401	-0.428783	0.668081	0.787692	496	366	531	22	40	10	101.04	80.78	94.74	89.86	108.18	102.79
chr1:125413927-125414574_intron_Actr3	23.9728	-0.986716	0.617235	-1.59861	0.109908	0.25302	110	56	98	6	21	1	22.41	12.36	17.49	24.51	56.8	10.28
chr1:125418455-125420863_intron_Actr3	52.9301	-0.0379802	0.368522	-0.103061	0.917915	0.953558	278	238	252	13	18	6	56.63	52.53	44.96	53.1	48.68	61.68
chr1:125427095-125427582_intron_Actr3	23.532	-0.341478	0.699871	-0.487916	0.625609	0.75667	150	117	53	6	15	1	30.56	25.82	9.46	24.51	40.57	10.28
chr1:125431090-125431587_intron_Actr3	26.3214	-1.14387	0.463561	-2.46757	0.0136033	0.068169	78	83	99	11	15	2	15.89	18.32	17.66	44.93	40.57	20.56
chr1:125435496-125435627_5'_Actr3	14.0494	-1.04015	0.656428	-1.58456	0.113066	0.256765	31	44	62	5	6	2	6.32	9.71	11.06	20.42	16.23	20.56
chr1:125558673-125563259_promoter-TSS_Slc35f5	192.794	0.342478	0.259245	1.32106	0.18648	0.350078	1008	868	1445	40	72	14	205.35	191.58	257.82	163.37	194.73	143.91
chr1:125677580-125678154_exon_Gpr39	17.1608	-2.39722	0.731873	-3.27546	0.00105489	0.0122504	32	22	34	2	21	2	6.52	4.86	6.07	8.17	56.8	20.56
chr1:125688356-125688679_intron_Gpr39	14.821	-0.0574019	0.678781	-0.0845662	0.932606	0.962377	88	63	92	4	9	0	17.93	13.9	16.41	16.34	24.34	0
chr1:125701344-125701777_intron_Gpr39	39.2991	0.410506	0.464579	0.883609	0.376907	0.549977	229	174	253	4	14	5	46.65	38.4	45.14	16.34	37.86	51.4
chr1:126283545-126283665_intron_Nckap5	1.70899	-2.32134	1.77228	-1.30981	0.190261	NA	2	3	6	0	3	0	0.41	0.66	1.07	0	8.11	0
chr1:126719658-126719787_intron_Nckap5	1.38129	-3.6799	2.7586	-1.33398	0.182212	NA	0	0	3	0	3	0	0	0	0.76	0	7.53	0
chr1:126818124-126818246_intron_Nckap5	3.00967	-0.160073	1.43429	-0.111604	0.911137	0.94974	15	11	25	0	3	0	3.06	2.43	4.46	0	8.11	0
chr1:127202790-127209950_intron_Mgat5	306.024	0.0982684	0.299839	0.327738	0.74311	0.840724	1630	1431	1641	95	66	32	332.06	315.84	292.79	388.01	178.5	328.93
chr1:127210333-127216030_intron_Mgat5	139.82	0.435623	0.267475	1.62865	0.103388	0.243104	883	722	841	26	52	10	179.88	159.36	150.05	106.19	140.64	102.79
chr1:127223768-127227302_intron_Mgat5	63.9271	-0.392131	0.405904	-0.966068	0.33401	0.507756	309	234	310	29	20	4	62.95	51.65	55.31	118.45	54.09	41.12
chr1:127231684-127231881_intron_Mgat5	6.01903	-1.8353	1.25075	-1.46736	0.142277	0.295466	16	15	14	0	10	0	3.26	3.31	2.5	0	27.05	0
chr1:127232918-127233520_intron_Mgat5	25.0407	0.53121	0.617345	0.860476	0.389527	0.561673	148	137	188	2	14	1	30.15	30.24	33.54	8.17	37.86	10.28
chr1:127237639-127245094_intron_Mgat5	349.438	0.42764	0.211528	2.02167	0.0432109	0.141714	1860	1789	2392	88	92	28	378.92	394.86	426.79	359.42	248.82	287.82
chr1:127249842-127249963_intron_Mgat5	7.7759	-1.27475	0.995926	-1.27997	0.200556	0.366648	28	19	15	0	5	2	5.7	4.19	2.68	0	13.52	20.56
chr1:127250327-127250800_intron_Mgat5	13.8445	-0.0331759	0.911294	-0.0364053	0.970959	0.98399	81	79	51	0	11	1	16.5	17.44	9.1	0	29.75	10.28
chr1:127254781-127263013_intron_Mgat5	126.25	0.44147	0.35448	1.2454	0.212984	0.38089	836	728	677	33	48	4	170.31	160.68	120.79	134.78	129.82	41.12
chr1:127290081-127290343_intron_Mgat5	19.7883	-0.417573	0.559791	-0.745945	0.455701	0.619913	98	76	86	4	11	2	19.96	16.77	15.34	16.34	29.75	20.56
chr1:127291557-127291655_intron_Mgat5	12.5355	1.29405	0.832869	1.55372	0.12025	0.266314	88	86	116	1	5	0	17.93	18.98	20.7	4.08	13.52	0
chr1:127293302-127293512_intron_Mgat5	12.6378	-0.0378589	1.12184	-0.0337471	0.973079	0.985115	79	79	40	0	13	0	16.09	17.44	7.14	0	35.16	0
chr1:127310222-127324088_intron_Mgat5	238.562	1.28868	0.324106	3.9761	7.00557e-05	0.00178968	1913	1697	1522	44	57	6	389.71	374.55	271.56	179.71	154.16	61.68
chr1:127337581-127341525_intron_Mgat5	74.8832	2.21173	0.493223	4.48425	7.31717e-06	0.000334209	680	674	489	4	14	2	138.53	148.76	87.25	16.34	37.86	20.56
chr1:127343888-127350594_intron_Mgat5	156.311	0.947706	0.288568	3.28416	0.00102286	0.0119921	1041	999	1062	36	32	8	212.07	220.49	189.49	147.04	86.55	82.23
chr1:127353595-127363008_intron_Mgat5	148.666	0.609236	0.36864	1.65266	0.0984006	0.23531	973	850	858	14	60	13	198.22	187.61	153.09	57.18	162.28	133.63
chr1:127365333-127376176_intron_Mgat5	267.807	2.22792	0.246697	9.03099	1.70132e-19	5.55841e-16	2102	2137	2379	24	34	9	428.22	471.66	424.47	98.02	91.96	92.51
chr1:127406130-127409960_intron_Mgat5	63.9497	1.59467	0.43775	3.64287	0.000269616	0.00465245	525	471	411	7	11	4	106.95	103.96	73.33	28.59	29.75	41.12
chr1:127418993-127426784_intron_Mgat5	225.563	0.45846	0.291785	1.57123	0.11613	0.260692	1335	1106	1529	30	95	18	271.97	244.11	272.81	122.53	256.94	185.03
chr1:127460050-127462839_intron_Tmem163	53.4669	1.40465	0.424357	3.31007	0.000932738	0.0112726	396	364	415	10	9	2	80.67	80.34	74.05	40.84	24.34	20.56
chr1:127470663-127470997_intron_Tmem163	12.8323	-1.58593	0.784566	-2.02141	0.0432375	0.141766	40	17	53	7	10	0	8.15	3.75	9.46	28.59	27.05	0
chr1:127483050-127491469_Intergenic_Tmem163	132.796	0.230292	0.438606	0.525054	0.599546	0.736726	717	785	576	12	52	18	146.07	173.26	102.77	49.01	140.64	185.03
chr1:127505728-127510366_intron_Tmem163	131.121	0.490389	0.325557	1.50631	0.131988	0.281822	877	766	629	31	36	10	178.66	169.07	112.23	126.61	97.37	102.79
chr1:127549399-127552854_intron_Tmem163	63.0575	0.278958	0.341878	0.815956	0.414525	0.584646	354	285	414	15	21	5	72.12	62.9	73.87	61.27	56.8	51.4
chr1:127552889-127555049_intron_Tmem163	43.0534	1.17608	0.452923	2.59665	0.00941383	0.0536858	315	242	354	8	9	2	64.17	53.41	63.16	32.67	24.34	20.56
chr1:127571579-127581623_intron_Tmem163	395.774	0.148677	0.209873	0.708415	0.478688	0.639999	1870	1817	2623	109	122	34	380.95	401.04	468	445.19	329.96	349.49
chr1:127585598-127590767_intron_Tmem163	104.632	1.15465	0.409717	2.81818	0.00482974	0.0347222	602	612	1006	26	16	4	122.64	135.08	179.49	106.19	43.27	41.12
chr1:127610499-127611023_intron_Tmem163	17.269	-0.829824	0.661236	-1.25496	0.209494	0.377101	90	51	65	8	11	0	18.33	11.26	11.6	32.67	29.75	0
chr1:127618102-127631203_intron_Tmem163	793.034	0.412364	0.182416	2.26057	0.023786	0.0977848	4223	3748	5845	179	259	58	860.31	827.23	1042.88	731.1	700.49	596.19
chr1:127637548-127639943_intron_Tmem163	57.1097	0.212708	0.391466	0.543363	0.58688	0.727391	326	302	266	14	16	6	66.41	66.66	47.46	57.18	43.27	61.68
chr1:127646953-127647270_intron_Tmem163	8.63139	-0.133142	1.12925	-0.117903	0.906145	0.94678	37	32	72	0	9	0	7.54	7.06	12.85	0	24.34	0
chr1:127772087-127792036_intron_Ccnt2	599.5	0.238487	0.199601	1.19482	0.232157	0.402901	3242	2983	3675	144	238	38	660.46	658.39	655.7	588.15	643.7	390.61
chr1:127801999-127815377_Intergenic_Map3k19	294.325	1.14175	0.246964	4.62317	3.77927e-06	0.000202415	1934	1687	2371	36	60	26	393.99	372.34	423.04	147.04	162.28	267.26
chr1:127833875-127833997_intron_Map3k19	4.51091	-0.37303	1.27047	-0.293617	0.769051	0.857794	26	22	19	0	5	0	5.3	4.86	3.39	0	13.52	0
chr1:127836985-127837150_intron_Map3k19	8.02921	-0.0120596	1.19815	-0.0100652	0.991969	0.99529	20	46	69	0	8	0	4.07	10.15	12.31	0	21.64	0
chr1:127839334-127839454_intron_Map3k19	5.54376	-0.173198	1.10649	-0.156529	0.875616	0.928074	20	19	37	0	3	1	4.07	4.19	6.6	0	8.11	10.28
chr1:127868804-127869143_exon_Rab3gap1	21.6049	-0.427471	0.75979	-0.562617	0.573695	0.717125	76	77	117	0	13	4	15.48	16.99	20.88	0	35.16	41.12
chr1:127940635-127948162_TTS_Rab3gap1	106.149	0.999755	0.387342	2.58107	0.00984952	0.0552807	804	607	711	8	36	8	163.79	133.97	126.86	32.67	97.37	82.23
chr1:127958626-127958911_intron_Rab3gap1	17.1127	-1.44981	0.825545	-1.75618	0.0790574	0.205473	34	47	51	0	13	4	6.93	10.37	9.1	0	35.16	41.12
chr1:127979894-127985889_intron_Rab3gap1	190.212	0.756593	0.298993	2.53047	0.0113911	0.0609208	1191	1066	1259	20	56	20	242.63	235.28	224.63	81.69	151.46	205.58
chr1:128102286-128103028_promoter-TSS_Zranb3	58.5908	-1.50903	0.329931	-4.57377	4.79014e-06	0.000241936	137	136	168	17	30	11	27.91	30.02	29.98	69.43	81.14	113.07
chr1:128103308-128103685_promoter-TSS_R3hdm1	17.2286	1.1431	0.940944	1.21484	0.224426	0.394136	95	111	182	0	10	0	19.35	24.5	32.47	0	27.05	0
chr1:128103772-128104622_intron_R3hdm1	36.7823	-0.537949	0.47825	-1.12483	0.260663	0.433545	134	138	213	9	25	2	27.3	30.46	38	36.76	67.62	20.56
chr1:128121697-128127697_intron_R3hdm1	69.4819	0.62734	0.450936	1.3912	0.164166	0.323339	545	414	342	14	28	2	111.03	91.38	61.02	57.18	75.73	20.56
chr1:128151871-128152302_intron_R3hdm1	12.2453	0.0062562	0.797144	0.00784827	0.993738	0.996313	79	48	80	2	9	0	16.09	10.59	14.27	8.17	24.34	0
chr1:128243058-128246902_intron_Ubxn4	175.257	-0.246284	0.230784	-1.06716	0.285899	0.460382	782	798	840	54	67	16	159.31	176.13	149.88	220.56	181.21	164.47
chr1:128270198-128270605_intron_Ubxn4	9.67854	-0.966155	0.965124	-1.00107	0.316794	0.491635	29	26	51	0	10	1	5.91	5.74	9.1	0	27.05	10.28
chr1:128277183-128277297_3'_Ubxn4	2.50852	-0.668685	1.50015	-0.445747	0.65578	0.778716	14	8	13	0	3	0	2.85	1.77	2.32	0	8.11	0
chr1:128356404-128356524_intron_Mcm6	2.87437	-4.1422	2.47489	-1.67369	0.0941914	0.229025	5	0	0	0	6	0	1.02	0	0	0	16.23	0
chr1:128357085-128357559_intron_Mcm6	11.4577	-0.823201	0.828538	-0.993559	0.320437	0.495146	44	48	48	2	12	0	8.96	10.59	8.56	8.17	32.46	0
chr1:128358879-128358999_intron_Mcm6	5.93905	-1.19292	1.01343	-1.17711	0.239152	0.410197	21	20	22	1	7	0	4.28	4.41	3.93	4.08	18.93	0
chr1:128381764-128382148_intron_Mcm6	10.4367	-2.48163	0.76119	-3.2602	0.00111332	0.0127328	16	18	13	2	9	2	3.26	3.97	2.32	8.17	24.34	20.56
chr1:128397401-128402577_intron_Dars	189.155	0.958141	0.255165	3.75498	0.000173354	0.00339143	1180	1238	1417	33	56	8	240.39	273.24	252.83	134.78	151.46	82.23
chr1:128547060-128547476_Intergenic_Cxcr4	5.91255	-2.25349	1.18744	-1.89778	0.0577256	0.16955	6	7	24	1	9	0	1.22	1.54	4.28	4.08	24.34	0
chr1:128548907-128549193_Intergenic_Cxcr4	10.6278	-1.10003	0.740634	-1.48525	0.137477	0.288906	36	35	45	4	9	0	7.33	7.72	8.03	16.34	24.34	0
chr1:128613910-128616233_Intergenic_Cxcr4	45.9161	0.0196247	0.437148	0.0448926	0.964193	0.980228	241	238	235	18	14	2	49.1	52.53	41.93	73.52	37.86	20.56
chr1:128672237-128672739_Intergenic_Cxcr4	11.1636	-1.21356	1.06759	-1.13673	0.255651	0.428524	24	20	73	1	15	0	4.89	4.41	13.02	4.08	40.57	0
chr1:128704778-128705138_Intergenic_Cxcr4	10.8661	-0.746312	0.901756	-0.82762	0.407886	0.578443	42	25	74	2	11	0	8.56	5.52	13.2	8.17	29.75	0
chr1:128714089-128714219_Intergenic_Cxcr4	3.5918	-1.90831	1.44406	-1.32149	0.186339	0.350033	12	9	5	0	6	0	2.44	1.99	0.89	0	16.23	0
chr1:128748578-128748698_Intergenic_Cxcr4	3.73409	-2.71369	1.49114	-1.81987	0.0687784	0.188639	9	5	3	0	7	0	1.83	1.1	0.54	0	18.93	0
chr1:128781149-128781269_Intergenic_Cxcr4	2.51031	-7.14043	2.62458	-2.7206	0.00651628	0.0470484	0	0	0	0	6	0	0	0	0	0	15.06	0
chr1:129055533-129055654_Intergenic_Thsd7b	3.58359	-1.90122	1.50509	-1.26319	0.206519	0.373531	3	9	15	0	6	0	0.61	1.99	2.68	0	16.23	0
chr1:129202892-129203012_Intergenic_Thsd7b	2.61593	-4.79241	1.96425	-2.43982	0.0146947	0.0783496	2	0	1	0	6	0	0.38	0	0.25	0	15.06	0
chr1:129462504-129462937_intron_Thsd7b	7.35734	-2.17351	1.29338	-1.68049	0.0928622	0.227139	19	7	20	0	13	0	3.87	1.54	3.57	0	35.16	0
chr1:129491999-129492130_intron_Thsd7b	4.07761	-1.2198	1.68282	-0.724857	0.46854	0.63121	1	17	24	0	6	0	0.2	3.75	4.28	0	16.23	0
chr1:129542801-129542922_intron_Thsd7b	5.53168	-0.515713	1.05976	-0.48663	0.626521	0.757305	17	25	37	1	5	0	3.46	5.52	6.6	4.08	13.52	0
chr1:129780499-129780619_intron_Thsd7b	1.89997	-1.71055	1.76755	-0.967753	0.333167	NA	2	9	5	0	3	0	0.41	1.99	0.89	0	8.11	0
chr1:129908273-129910334_intron_Gm15674	33.8346	3.62033	0.950367	3.8094	0.000139305	0.00289479	244	188	566	0	4	0	49.71	41.49	100.99	0	10.82	0
chr1:130041001-130053055_intron_Gm15674	234.048	3.60376	0.373867	9.63914	5.46415e-22	4.0167e-18	2130	1716	2620	10	8	6	433.92	378.74	467.47	40.84	21.64	61.68
chr1:130089046-130089166_intron_Gm15674	1.68209	-2.42806	1.85056	-1.31207	0.189497	NA	1	4	5	0	3	0	0.2	0.88	0.89	0	8.11	0
chr1:130194309-130194443_intron_Gm15674	2.64026	-2.83038	1.62353	-1.74335	0.0812729	0.208938	2	3	7	0	5	0	0.41	0.66	1.25	0	13.52	0
chr1:130421379-130422601_promoter-TSS_Gm15674	31.7301	1.42822	0.972945	1.46793	0.142122	0.295312	242	211	255	12	0	0	49.3	46.57	45.5	49.01	0	0
chr1:130484153-130488453_Intergenic_Cd55	63.4782	2.25424	0.607285	3.712	0.000205626	0.00384768	491	370	781	12	4	0	100.03	81.66	139.35	49.01	10.82	0
chr1:130693899-130694291_3'_C4bp-ps1	11.8248	-1.92377	0.868852	-2.21416	0.0268179	0.105436	23	19	40	1	15	1	4.69	4.19	7.14	4.08	40.57	10.28
chr1:130716124-130716656_promoter-TSS_Pfkfb2	38.5096	-1.51074	0.490817	-3.07801	0.0020839	0.0196053	60	84	161	13	21	6	12.22	18.54	28.73	53.1	56.8	61.68
chr1:130740982-130741229_exon_AA986860	14.7351	0.600639	1.01233	0.593326	0.552963	0.701097	49	51	202	1	10	0	9.98	11.26	36.04	4.08	27.05	0
chr1:130806674-130806802_intron_Fcamr	3.28961	-2.44826	1.54839	-1.58116	0.113841	0.257782	2	13	1	2	3	0	0.41	2.87	0.18	8.17	8.11	0
chr1:130880112-130880619_intron_Il24	37.1409	-0.224674	0.451133	-0.498022	0.618469	0.751124	155	181	165	6	17	5	31.58	39.95	29.44	24.51	45.98	51.4
chr1:130886928-130887910_promoter-TSS_Il24	77.1002	-0.266955	0.39914	-0.668827	0.503606	0.660984	284	306	427	10	32	13	57.86	67.54	76.19	40.84	86.55	133.63
chr1:130889711-130895914_Intergenic_Il24	199.78	0.893052	0.284641	3.13746	0.00170417	0.0170556	1319	1325	1271	26	67	12	268.71	292.45	226.78	106.19	181.21	123.35
chr1:130929088-130929387_Intergenic_Il19	4.42494	-1.60995	1.32519	-1.21488	0.224411	0.394133	11	9	19	0	7	0	2.24	1.99	3.39	0	18.93	0
chr1:130992388-131002422_Intergenic_Il10	298.83	0.241739	0.314667	0.768238	0.442346	0.608759	1502	1276	2108	38	120	34	305.99	281.63	376.12	155.21	324.55	349.49
chr1:131013932-131016832_Intergenic_Il10	73.6468	-0.240108	0.366457	-0.655216	0.512329	0.668227	331	286	458	19	41	4	67.43	63.12	81.72	77.6	110.89	41.12
chr1:131021711-131022367_intron_Il10	45.1713	-1.29354	0.43634	-2.96452	0.00303154	0.0253597	103	97	206	14	27	6	20.98	21.41	36.76	57.18	73.02	61.68
chr1:131048666-131052369_Intergenic_Il10	136.323	0.359898	0.441652	0.81489	0.415135	0.585029	694	698	850	10	46	20	141.38	154.06	151.66	40.84	124.41	205.58
chr1:131058333-131065668_intron_Mapkapk2	219.322	0.863628	0.386344	2.23539	0.0253918	0.101872	1428	1564	1251	22	90	12	290.91	345.2	223.21	89.86	243.41	123.35
chr1:131068149-131068303_intron_Mapkapk2	5.31805	-0.380665	1.30458	-0.291791	0.770446	0.858699	32	31	13	0	6	0	6.52	6.84	2.32	0	16.23	0
chr1:131082778-131082969_intron_Mapkapk2	7.72617	-0.79749	0.916623	-0.87003	0.384284	0.556613	41	30	24	2	7	0	8.35	6.62	4.28	8.17	18.93	0
chr1:131087204-131087335_intron_Mapkapk2	4.46375	0.141075	1.26643	0.111396	0.911302	0.94974	28	19	34	0	4	0	5.7	4.19	6.07	0	10.82	0
chr1:131090000-131090297_intron_Mapkapk2	40.0657	-0.254998	0.399261	-0.638675	0.523034	0.676936	194	166	196	9	19	4	39.52	36.64	34.97	36.76	51.39	41.12
chr1:131090372-131091199_intron_Mapkapk2	81.5829	0.207701	0.308607	0.673029	0.500929	0.65903	434	389	473	14	30	9	88.41	85.86	84.39	57.18	81.14	92.51
chr1:131097055-131097286_intron_Mapkapk2	25.5182	-0.0427621	0.504537	-0.0847551	0.932456	0.962337	106	131	148	7	10	2	21.59	28.91	26.41	28.59	27.05	20.56
chr1:131097735-131098346_promoter-TSS_Mapkapk2	22.2936	-1.05792	0.743649	-1.42261	0.15485	0.311735	77	94	51	2	22	2	15.69	20.75	9.1	8.17	59.5	20.56
chr1:131118426-131118972_Intergenic_Dyrk3	14.7853	0.000827805	1.04816	0.000789771	0.99937	0.999765	82	81	76	0	15	0	16.7	17.88	13.56	0	40.57	0
chr1:131138474-131139242_promoter-TSS_Dyrk3	59.7197	-0.526048	0.393481	-1.33691	0.181253	0.343444	198	211	319	10	30	9	40.34	46.57	56.92	40.84	81.14	92.51
chr1:131174378-131174754_Intergenic_Eif2d	8.66906	-1.28315	1.21871	-1.05288	0.292398	0.467189	40	16	29	0	13	0	8.15	3.53	5.17	0	35.16	0
chr1:131183188-131183310_intron_Rassf5	4.60463	-2.11903	1.18278	-1.79157	0.0732022	0.196097	3	12	15	2	5	0	0.61	2.65	2.68	8.17	13.52	0
chr1:131184136-131184428_intron_Rassf5	29.3084	-0.666804	0.60407	-1.10385	0.269657	0.442838	89	74	178	3	17	5	18.13	16.33	31.76	12.25	45.98	51.4
chr1:131232634-131232858_intron_Rassf5	6.65558	-2.66788	1.29212	-2.06473	0.0389482	0.132688	2	8	22	1	11	0	0.41	1.77	3.93	4.08	29.75	0
chr1:131250514-131250689_Intergenic_Rassf5	4.93504	-3.59417	1.55379	-2.31316	0.0207139	0.089609	8	1	4	0	10	0	1.63	0.22	0.71	0	27.05	0
chr1:131274400-131280641_intron_Ikbke	264.437	0.0781233	0.222165	0.351646	0.725104	0.827869	1263	1429	1364	68	91	24	257.3	315.4	243.37	277.74	246.12	246.7
chr1:131287084-131287754_3'_Ikbke	43.5099	0.195831	0.588767	0.332612	0.739427	0.838313	206	243	257	2	26	4	41.97	53.63	45.85	8.17	70.32	41.12
chr1:131332979-131333400_intron_Ikbke	9.36152	-0.185018	1.12293	-0.164764	0.86913	0.923996	39	62	42	0	10	0	7.95	13.68	7.49	0	27.05	0
chr1:131377909-131381321_intron_Ikbke	108.844	0.204783	0.306609	0.667899	0.504198	0.661521	509	535	731	33	31	8	103.69	118.08	130.43	134.78	83.84	82.23
chr1:131525352-131526111_intron_Srgap2	50.0247	-0.596743	0.511533	-1.16658	0.24338	0.415126	209	182	241	8	41	3	42.58	40.17	43	32.67	110.89	30.84
chr1:131674567-131674737_intron_Rab7b	6.22347	-4.24793	1.40502	-3.0234	0.00249949	0.0221705	8	2	0	4	7	0	1.63	0.44	0	16.34	18.93	0
chr1:131687361-131694206_intron_Rab7b	393.462	0.767114	0.204102	3.75848	0.000170946	0.00336221	2435	2331	2664	86	91	27	496.06	514.48	475.32	351.25	246.12	277.54
chr1:131713126-131720112_Intergenic_Slc26a9	171.384	0.883158	0.288504	3.06116	0.00220479	0.0203675	1009	1041	1192	20	42	18	205.55	229.76	212.68	81.69	113.59	185.03
chr1:131727517-131735999_Intergenic_Slc26a9	364.362	-0.0973654	0.248689	-0.391515	0.695416	0.807393	1743	1599	1828	90	100	50	355.08	352.92	326.16	367.59	270.46	513.96
chr1:131754730-131755320_intron_Slc26a9	26.9178	-1.01583	0.526321	-1.93005	0.0536001	0.161863	89	110	69	8	16	3	18.13	24.28	12.31	32.67	43.27	30.84
chr1:131759418-131759851_intron_Slc26a9	9.17293	-2.14457	0.920348	-2.33017	0.0197972	0.0869869	17	22	19	2	13	0	3.46	4.86	3.39	8.17	35.16	0
chr1:131759948-131760311_intron_Slc26a9	16.3736	-1.2853	0.581416	-2.21063	0.0270614	0.105884	47	51	57	6	12	1	9.57	11.26	10.17	24.51	32.46	10.28
chr1:131841344-131841667_intron_Slc41a1	5.9504	-2.55101	1.32775	-1.9213	0.054694	0.164155	9	13	7	0	11	0	1.83	2.87	1.25	0	29.75	0
chr1:131911097-131911822_intron_Nucks1	55.6405	-0.2399	0.410355	-0.584616	0.558806	0.705556	247	191	370	13	30	4	50.32	42.16	66.02	53.1	81.14	41.12
chr1:131945438-131945558_Intergenic_Slc45a3	2.79423	-1.7056	1.46073	-1.16764	0.242953	0.414637	12	8	2	1	3	0	2.44	1.77	0.36	4.08	8.11	0
chr1:131990359-131990541_Intergenic_Elk4	4.03244	-0.682032	1.39749	-0.488041	0.62552	0.756602	25	18	9	0	5	0	5.09	3.97	1.61	0	13.52	0
chr1:132001038-132016298_intron_Elk4	563.486	0.422968	0.219327	1.92848	0.053795	0.162318	3008	2986	3594	126	132	58	612.79	659.05	641.25	514.63	357.01	596.19
chr1:132023782-132026303_3'_Elk4	31.5763	0.286543	0.615795	0.465321	0.641702	0.76794	244	161	151	7	18	0	49.71	35.53	26.94	28.59	48.68	0
chr1:132061170-132061335_intron_Mfsd4a	4.33703	-3.20787	1.24091	-2.58508	0.00973554	0.0548924	8	3	4	1	7	0	1.63	0.66	0.71	4.08	18.93	0
chr1:132075872-132076057_Intergenic_Mfsd4a	3.66386	-1.7491	1.64491	-1.06334	0.287627	0.462227	20	6	2	0	6	0	4.07	1.32	0.36	0	16.23	0
chr1:132095203-132095570_Intergenic_Mfsd4a	5.40152	-1.82742	1.40173	-1.30369	0.192338	0.356814	16	4	22	0	9	0	3.26	0.88	3.93	0	24.34	0
chr1:132124261-132131233_intron_Cdk18	232.506	0.622136	0.292508	2.1269	0.0334284	0.12114	1348	1313	1446	30	60	28	274.61	289.8	258	122.53	162.28	287.82
chr1:132131734-132141847_intron_Cdk18	407.407	0.762284	0.273881	2.78327	0.00538137	0.0372841	2407	2574	2640	46	132	36	490.35	568.12	471.04	187.88	357.01	370.05
chr1:132194900-132208905_intron_Mir135b	467.414	0.530166	0.255085	2.07839	0.0376734	0.130079	2364	2423	3608	68	176	38	481.59	534.79	643.75	277.74	476.01	390.61
chr1:132263461-132270054_Intergenic_Klhdc8a	292.439	0.573307	0.283861	2.01968	0.043417	0.142085	1593	1455	2350	78	84	14	324.52	321.14	419.29	318.58	227.19	143.91
chr1:132274530-132274644_Intergenic_Klhdc8a	5.16717	-4.08325	1.24433	-3.28148	0.00103262	0.0120873	4	2	3	0	7	1	0.81	0.44	0.54	0	18.93	10.28
chr1:132284715-132294440_Intergenic_Klhdc8a	472.529	0.476432	0.259936	1.83289	0.0668196	0.18546	2354	2282	3715	122	111	38	479.55	503.67	662.84	498.29	300.21	390.61
chr1:132294468-132308743_intron_Klhdc8a	384.297	0.987218	0.186988	5.27959	1.29475e-07	1.40482e-05	2491	2273	3004	62	104	22	507.46	501.68	535.98	253.23	281.28	226.14
chr1:132317241-132317675_intron_Nuak2	15.651	-1.36303	0.85351	-1.59697	0.110273	0.253437	68	50	18	3	16	1	13.85	11.04	3.21	12.25	43.27	10.28
chr1:132332074-132336898_TTS_Nuak2	116.149	0.136422	0.293498	0.464814	0.642065	0.768197	548	543	759	20	50	11	111.64	119.85	135.42	81.69	135.23	113.07
chr1:132341831-132342195_Intergenic_Nuak2	17.302	-0.485415	0.655236	-0.740825	0.4588	0.622391	68	83	90	5	13	0	13.85	18.32	16.06	20.42	35.16	0
chr1:132371783-132372164_intron_Tmcc2	21.2705	0.329302	0.597438	0.55119	0.581504	0.723349	120	121	116	2	10	2	24.45	26.71	20.7	8.17	27.05	20.56
chr1:132373891-132375733_intron_Tmcc2	115.983	-0.110253	0.469188	-0.234986	0.814219	0.887325	553	541	588	10	72	12	112.66	119.41	104.91	40.84	194.73	123.35
chr1:132376260-132377439_intron_Tmcc2	54.702	-0.488795	0.657836	-0.743035	0.457461	0.621469	250	230	199	2	41	7	50.93	50.76	35.51	8.17	110.89	71.95
chr1:132428851-132429299_intron_Dstyk	7.58421	-2.27537	1.07226	-2.12204	0.0338342	0.12209	19	15	10	1	12	0	3.87	3.31	1.78	4.08	32.46	0
chr1:132430067-132434940_intron_Dstyk	130.06	0.740189	0.286078	2.58737	0.00967117	0.0546392	891	764	794	28	34	8	181.51	168.63	141.67	114.36	91.96	82.23
chr1:132477235-132477698_promoter-TSS_Rbbp5	23.8552	-0.805608	0.63577	-1.26714	0.205106	0.371803	82	69	136	14	11	0	16.7	15.23	24.27	57.18	29.75	0
chr1:132845229-132845586_Intergenic_Lrrn2	7.03318	-3.0392	1.12762	-2.69524	0.00703383	0.0444052	5	11	8	0	10	1	1.02	2.43	1.43	0	27.05	10.28
chr1:132981116-132981279_Intergenic_Mdm4	5.06054	-2.22426	1.5143	-1.46884	0.141877	0.294907	9	2	21	0	9	0	1.83	0.44	3.75	0	24.34	0
chr1:133017853-133021759_intron_Mdm4	105.529	1.03457	0.3636	2.84535	0.00443623	0.032755	758	741	670	14	36	4	154.42	163.55	119.54	57.18	97.37	41.12
chr1:133024613-133025114_intron_Mdm4	40.6766	-1.36347	0.4849	-2.81187	0.00492551	0.0351901	123	101	98	6	23	9	25.06	22.29	17.49	24.51	62.21	92.51
chr1:133025495-133025888_promoter-TSS_Mdm4	20.7287	0.0280384	0.706775	0.0396709	0.968356	0.982286	139	54	152	8	9	0	28.32	11.92	27.12	32.67	24.34	0
chr1:133032001-133035746_Intergenic_Mdm4	80.2548	0.743524	0.684842	1.08569	0.277618	0.451772	510	451	518	24	2	8	103.9	99.54	92.42	98.02	5.41	82.23
chr1:133044276-133048016_5'_Pik3c2b	87.951	0.133984	0.466539	0.287186	0.77397	0.860925	505	373	428	9	24	16	102.88	82.33	76.37	36.76	64.91	164.47
chr1:133056400-133059463_intron_Pik3c2b	100.526	0.489554	0.505605	0.968255	0.332917	0.506595	648	619	452	6	43	11	132.01	136.62	80.65	24.51	116.3	113.07
chr1:133060071-133060379_intron_Pik3c2b	6.76757	-1.43209	1.04164	-1.37484	0.16918	0.329551	22	20	14	0	7	1	4.48	4.41	2.5	0	18.93	10.28
chr1:133061582-133061718_intron_Pik3c2b	2.81408	-2.22283	2.06632	-1.07575	0.282041	0.456319	10	6	0	0	5	0	2.04	1.32	0	0	13.52	0
chr1:133128270-133140033_intron_Ppp1r15b	486.888	-0.0978133	0.238461	-0.410186	0.68167	0.797764	2265	2268	2379	104	152	68	461.42	500.58	424.47	424.77	411.1	698.98
chr1:133172164-133172355_Intergenic_Ppp1r15b	2.90273	-4.03306	1.66392	-2.42383	0.0153576	0.0735944	3	1	2	0	6	0	0.61	0.22	0.36	0	16.23	0
chr1:133182433-133182700_Intergenic_Ppp1r15b	16.0462	0.996768	0.760191	1.31121	0.189788	0.35378	91	92	170	2	7	0	18.54	20.31	30.33	8.17	18.93	0
chr1:133188311-133189343_Intergenic_Plekha6	117.066	-0.00813453	0.262039	-0.0310432	0.975235	0.986236	537	568	625	26	43	13	109.4	125.37	111.51	106.19	116.3	133.63
chr1:133190964-133191101_Intergenic_Plekha6	5.33409	-1.35844	1.24248	-1.09333	0.274248	0.448124	18	15	19	0	8	0	3.67	3.31	3.39	0	21.64	0
chr1:133199197-133203724_Intergenic_Plekha6	84.9318	1.10289	0.359582	3.06715	0.00216111	0.0200838	545	540	736	14	26	2	111.03	119.19	131.32	57.18	70.32	20.56
chr1:133207539-133213164_Intergenic_Plekha6	217.297	0.680171	0.247814	2.74469	0.00605688	0.040344	1210	1218	1525	30	62	22	246.5	268.83	272.1	122.53	167.69	226.14
chr1:133216243-133217230_Intergenic_Plekha6	84.8936	-0.846066	0.447948	-1.88876	0.0589242	0.171851	234	225	429	13	36	18	47.67	49.66	76.54	53.1	97.37	185.03
chr1:133217365-133217707_Intergenic_Plekha6	38.7409	-0.771309	0.499451	-1.54431	0.122513	0.268983	88	130	213	15	13	5	17.93	28.69	38	61.27	35.16	51.4
chr1:133220374-133234547_Intergenic_Plekha6	548.185	0.40693	0.176639	2.30374	0.0212372	0.090931	2850	2946	3671	131	169	40	580.6	650.22	654.99	535.05	457.08	411.17
chr1:133245544-133245709_promoter-TSS_Plekha6	10.1264	0.151479	0.943432	0.160561	0.872439	0.925941	29	53	66	0	4	2	5.91	11.7	11.78	0	10.82	20.56
chr1:133245971-133246218_promoter-TSS_Plekha6	17.36	0.600598	0.806116	0.745052	0.456241	0.620418	83	133	88	0	8	2	16.91	29.35	15.7	0	21.64	20.56
chr1:133246359-133246543_intron_Plekha6	11.774	0.340466	0.795923	0.427762	0.668824	0.788324	57	80	80	2	7	0	11.61	17.66	14.27	8.17	18.93	0
chr1:133247395-133247926_intron_Plekha6	22.825	-1.8655	0.625959	-2.98023	0.00288032	0.0245793	63	60	27	11	15	2	12.83	13.24	4.82	44.93	40.57	20.56
chr1:133251510-133252317_intron_Plekha6	42.3476	-0.0894372	0.460181	-0.194352	0.8459	0.909461	222	203	227	8	26	2	45.23	44.8	40.5	32.67	70.32	20.56
chr1:133269465-133269645_non-coding_Gm19461	6.81213	-0.140774	1.13259	-0.124294	0.901083	0.943301	35	38	36	0	7	0	7.13	8.39	6.42	0	18.93	0
chr1:133295829-133296395_intron_Golt1a	41.9159	-0.0637224	0.444923	-0.143221	0.886116	0.93495	174	186	224	12	9	6	35.45	41.05	39.97	49.01	24.34	61.68
chr1:133296959-133297353_intron_Golt1a	18.9188	-0.626718	0.653949	-0.95836	0.337881	0.511203	81	79	89	5	16	0	16.5	17.44	15.88	20.42	43.27	0
chr1:133305738-133305858_Intergenic_Golt1a	2.03659	-3.27273	1.77653	-1.8422	0.0654461	NA	1	3	3	0	4	0	0.2	0.66	0.54	0	10.82	0
chr1:133319996-133325787_3'_Kiss1	160.991	0.913214	0.444399	2.05494	0.0398845	0.134584	1141	1083	782	22	22	20	232.44	239.03	139.53	89.86	59.5	205.58
chr1:133450648-133453869_Intergenic_Sox13	74.8781	1.48794	0.442317	3.36396	0.000768338	0.00981232	513	464	593	8	8	8	104.51	102.41	105.8	32.67	21.64	82.23
chr1:133469377-133473850_Intergenic_Sox13	116.247	0.316651	0.277557	1.14085	0.253933	0.426685	602	577	721	28	30	12	122.64	127.35	128.64	114.36	81.14	123.35
chr1:133481014-133485038_Intergenic_Sox13	88.1447	0.89947	0.346696	2.59441	0.00947547	0.0539224	555	627	564	16	26	4	113.06	138.39	100.63	65.35	70.32	41.12
chr1:133609639-133610181_intron_Snrpe	28.1312	-0.408817	0.478549	-0.854284	0.392947	0.564419	118	98	164	10	12	2	24.04	21.63	29.26	40.84	32.46	20.56
chr1:133660585-133660975_5'_Zbed6	31.4586	-0.442258	0.695889	-0.635529	0.525083	0.678751	88	161	132	1	17	6	17.93	35.53	23.55	4.08	45.98	61.68
chr1:133732088-133733929_intron_Mir6903	36.6153	1.19795	0.524886	2.28231	0.0224711	0.0942516	272	213	338	6	12	0	55.41	47.01	60.31	24.51	32.46	0
chr1:133792394-133794488_Intergenic_Atp2b4	45.8722	0.720015	0.458973	1.56875	0.116705	0.261348	326	278	231	8	12	4	66.41	61.36	41.22	32.67	32.46	41.12
chr1:133800517-133800682_Intergenic_Atp2b4	12.5875	-0.384619	0.75452	-0.509753	0.610225	0.744613	68	44	47	1	7	2	13.85	9.71	8.39	4.08	18.93	20.56
chr1:133805435-133805555_Intergenic_Atp2b4	3.77896	-3.26737	1.77152	-1.84439	0.0651268	0.182798	0	1	12	1	6	0	0	0.22	2.14	4.08	16.23	0
chr1:133909984-133910113_TTS_Optc	3.16038	-2.16819	1.30067	-1.66698	0.0955192	0.231338	4	5	12	1	4	0	0.81	1.1	2.14	4.08	10.82	0
chr1:134061171-134061312_Intergenic_Btg2	20.8136	-0.402513	0.550862	-0.730697	0.464964	0.628185	70	82	110	5	8	3	14.26	18.1	19.63	20.42	21.64	30.84
chr1:134078410-134078926_intron_Btg2	20.9435	-0.00888993	1.16843	-0.00760847	0.993929	0.996375	146	127	47	0	22	0	29.74	28.03	8.39	0	59.5	0
chr1:134093448-134094190_Intergenic_Btg2	57.925	-0.34314	0.362654	-0.946193	0.34405	0.517325	233	209	352	17	26	5	47.47	46.13	62.8	69.43	70.32	51.4
chr1:134098694-134099129_Intergenic_Chit1	54.8096	-0.00973869	0.419365	-0.0232225	0.981473	0.989448	277	230	295	19	11	6	56.43	50.76	52.63	77.6	29.75	61.68
chr1:134143956-134144076_exon_Chit1	3.27773	-2.54015	1.45115	-1.75044	0.0800423	0.206816	6	6	5	0	6	0	1.22	1.32	0.89	0	16.23	0
chr1:134344753-134349103_non-coding_Ppfia4	85.7309	2.06924	0.408776	5.06204	4.14783e-07	3.60286e-05	780	668	640	10	12	2	158.9	147.44	114.19	40.84	32.46	20.56
chr1:134413517-134423847_intron_Adipor1	450.105	0.873628	0.186116	4.694	2.67911e-06	0.000158504	2783	2630	3387	91	107	28	566.95	580.48	604.32	371.68	289.39	287.82
chr1:134494723-134495052_intron_Rabif	26.7234	-0.846738	0.500921	-1.69036	0.090959	0.224113	85	104	121	11	16	1	17.32	22.95	21.59	44.93	43.27	10.28
chr1:134560086-134560323_promoter-TSS_Kdm5b	20.4086	-0.335549	0.64673	-0.518839	0.603873	0.74003	81	70	134	2	14	2	16.5	15.45	23.91	8.17	37.86	20.56
chr1:134581035-134581343_intron_Kdm5b	8.89445	-0.989422	1.01642	-0.973435	0.330337	0.504452	42	30	20	0	9	1	8.56	6.62	3.57	0	24.34	10.28
chr1:134598014-134598134_intron_Kdm5b	1.71559	-5.69807	2.52911	-2.253	0.0242594	0.106641	0	0	1	0	4	0	0	0	0.25	0	10.04	0
chr1:134752767-134755678_Intergenic_Syt2	88.5391	-0.0446957	0.339097	-0.131808	0.895136	0.939685	353	396	518	23	23	12	71.91	87.4	92.42	93.94	62.21	123.35
chr1:134802329-134806113_promoter-TSS_Ppp1r12b	104.071	0.68131	0.383593	1.77613	0.0757121	0.200089	610	532	889	26	36	2	124.27	117.42	158.62	106.19	97.37	20.56
chr1:135021187-135021476_intron_Ube2t	10.737	-1.11852	1.08127	-1.03445	0.300925	0.475618	21	21	76	1	14	0	4.28	4.63	13.56	4.08	37.86	0
chr1:135026101-135026211_intron_Ube2t	3.19515	-3.73572	1.91953	-1.94616	0.0516355	0.168717	0	0	6	2	4	0	0	0	1.51	7.62	10.04	0
chr1:135083983-135084103_intron_Lgr6	2.65797	-4.32833	1.92098	-2.25319	0.0242469	0.106641	2	0	2	0	6	0	0.38	0	0.5	0	15.06	0
chr1:135112665-135112804_intron_Lgr6	4.16507	-1.94502	1.0707	-1.81658	0.0692814	0.189573	9	10	11	2	4	0	1.83	2.21	1.96	8.17	10.82	0
chr1:135133703-135133995_exon_Ptpn7	6.70399	-3.0427	1.10822	-2.74558	0.00604046	0.0402752	15	4	6	2	10	0	3.06	0.88	1.07	8.17	27.05	0
chr1:135145139-135149439_intron_Arl8a	140.545	0.602539	0.269698	2.23412	0.0254749	0.102066	886	699	985	22	48	11	180.5	154.28	175.75	89.86	129.82	113.07
chr1:135159184-135159305_Intergenic_Gpr37l1	1.62584	-2.12315	2.35162	-0.902847	0.366607	0.537506	0	1	8	0	3	0	0	0.21	2.02	0	7.53	0
chr1:135184029-135184307_Intergenic_Gpr37l1	20.1993	-0.900973	0.677744	-1.32937	0.183726	0.346678	55	63	76	1	10	5	11.2	13.9	13.56	4.08	27.05	51.4
chr1:135313408-135314118_promoter-TSS_Timm17a	36.903	0.16192	0.563998	0.287093	0.774041	0.860925	182	155	286	4	23	2	37.08	34.21	51.03	16.34	62.21	20.56
chr1:135374504-135374800_intron_Shisa4	18.903	-0.0647488	0.61545	-0.105206	0.916213	0.952729	84	89	133	7	9	0	17.11	19.64	23.73	28.59	24.34	0
chr1:135409277-135415138_intron_Ipo9	140.617	1.00915	0.280098	3.60284	0.000314759	0.00524755	1004	902	926	22	38	8	204.53	199.08	165.22	89.86	102.78	82.23
chr1:135443676-135443796_exon_Mir1231	4.44106	-3.71002	1.16457	-3.18574	0.00144385	0.0152612	3	5	3	2	6	0	0.61	1.1	0.54	8.17	16.23	0
chr1:135512590-135513087_intron_Mir1231	13.2703	-1.44002	0.740903	-1.9436	0.051944	0.158827	34	33	51	2	14	1	6.93	7.28	9.1	8.17	37.86	10.28
chr1:135531804-135539625_intron_Nav1	287.34	0.721986	0.366985	1.96734	0.0491438	0.153757	1676	1580	1993	36	52	38	341.43	348.73	355.6	147.04	140.64	390.61
chr1:135540265-135540696_intron_Nav1	19.475	-1.3892	0.704634	-1.97152	0.0486647	0.152762	71	45	54	2	20	2	14.46	9.93	9.63	8.17	54.09	20.56
chr1:135542005-135550288_intron_Nav1	164.449	1.4297	0.28057	5.09572	3.47425e-07	3.11454e-05	1184	1107	1352	30	28	6	241.2	244.33	241.23	122.53	75.73	61.68
chr1:135565047-135565746_intron_Nav1	38.6647	-0.329272	0.495805	-0.664116	0.506616	0.663513	122	182	243	10	23	2	24.85	40.17	43.36	40.84	62.21	20.56
chr1:135568067-135568415_intron_Nav1	23.5857	-0.863675	0.638708	-1.35222	0.176304	0.337855	68	44	142	4	13	4	13.85	9.71	25.34	16.34	35.16	41.12
chr1:135568461-135568786_intron_Nav1	12.1847	-0.103693	0.872522	-0.118843	0.9054	0.946422	59	58	81	1	11	0	12.02	12.8	14.45	4.08	29.75	0
chr1:135568903-135569284_intron_Nav1	15.1347	-1.5043	0.701071	-2.14572	0.0318952	0.117687	25	29	71	4	11	2	5.09	6.4	12.67	16.34	29.75	20.56
chr1:135569540-135570247_intron_Nav1	25.2384	-1.22175	0.649267	-1.88174	0.0598718	0.17363	75	72	96	3	26	2	15.28	15.89	17.13	12.25	70.32	20.56
chr1:135585562-135585751_promoter-TSS_Nav1	11.0878	-0.245598	0.838853	-0.292778	0.769692	0.858216	66	35	72	2	9	0	13.45	7.72	12.85	8.17	24.34	0
chr1:135596737-135596857_promoter-TSS_Gm4793	3.75823	-2.67294	1.40516	-1.90222	0.0571418	0.16861	6	6	6	0	7	0	1.22	1.32	1.07	0	18.93	0
chr1:135643034-135643154_Intergenic_Gm4793	2.57066	-0.59502	1.50306	-0.395873	0.692199	0.804897	15	12	9	0	3	0	3.06	2.65	1.61	0	8.11	0
chr1:135659607-135660108_Intergenic_Csrp1	59.076	0.717582	0.479156	1.4976	0.134238	0.28493	329	274	442	5	13	9	67.02	60.48	78.86	20.42	35.16	92.51
chr1:135661627-135665022_Intergenic_Csrp1	82.3714	0.895869	0.502695	1.78213	0.0747275	0.198634	591	455	634	26	20	0	120.4	100.42	113.12	106.19	54.09	0
chr1:135666139-135671416_Intergenic_Csrp1	219.429	1.07783	0.280048	3.84875	0.000118724	0.00258398	1473	1265	1727	46	36	14	300.08	279.2	308.14	187.88	97.37	143.91
chr1:135682572-135692318_Intergenic_Csrp1	405.691	0.57493	0.193451	2.97197	0.002959	0.0249597	2316	2364	2516	82	106	36	471.81	521.77	448.91	334.92	286.69	370.05
chr1:135696848-135701074_Intergenic_Csrp1	118.744	1.38193	0.451935	3.0578	0.00222967	0.0204815	795	731	1177	24	30	0	161.96	161.34	210	98.02	81.14	0
chr1:135719073-135725269_intron_Csrp1	199.569	0.162991	0.280555	0.580958	0.561269	0.70756	1149	1081	967	56	74	12	234.07	238.59	172.54	228.72	200.14	123.35
chr1:135727303-135736532_intron_Csrp1	370.11	0.459595	0.250923	1.83162	0.0670082	0.185738	2118	2137	2014	64	98	42	431.48	471.66	359.34	261.4	265.05	431.73
chr1:135742431-135747537_intron_Csrp1	113.083	0.851476	0.295858	2.87798	0.00400225	0.0307184	752	658	725	19	26	10	153.2	145.23	129.36	77.6	70.32	102.79
chr1:135750950-135757183_Intergenic_Phlda3	126.529	1.3839	0.307652	4.49827	6.8508e-06	0.000320096	938	845	921	12	28	9	191.09	186.5	164.33	49.01	75.73	92.51
chr1:135767174-135767939_intron_Phlda3	33.6805	-0.0487294	0.568556	-0.0857073	0.931699	0.961893	183	151	201	5	24	1	37.28	33.33	35.86	20.42	64.91	10.28
chr1:135769157-135769496_TTS_Phlda3	22.7276	0.54388	0.632153	0.860361	0.38959	0.561737	127	141	140	1	11	2	25.87	31.12	24.98	4.08	29.75	20.56
chr1:135770473-135771036_Intergenic_Phlda3	65.6667	0.104617	0.566623	0.184632	0.853517	0.914274	373	244	352	4	19	13	75.99	53.85	62.8	16.34	51.39	133.63
[truncated: 30,479 more rows]
