# Supplementary material for: PAX3-FOXO1 dictates myogenic reprogramming and rhabdomyosarcoma identity in endothelial progenitors
Source: Nat Commun. 2023 Nov 15;14:7291. doi: 10.1038/s41467-023-43044-1 (PMC10651858; doi:10.1038/s41467-023-43044-1)
Supplement: Supplementary file 26 — Dataset 25 [file 41467_2023_43044_MOESM26_ESM.xlsx]

## Sheet: Sheet1
Supplementary Data 25 – GSEA on unique H3K27ac peaks in TCP vs MCP tumors. GSEA uses a weighted Kolmogorov-Smirnov test and reports both multiple testing-corrected and uncorrected values
TCP				MCP
pathway	pval	padj	NES	None of the HALLMARK gene sets are enriched in MCP-specifc H3K27ac peaks
HALLMARK_NOTCH_SIGNALING	0.17294	0.999001	-1.21914
HALLMARK_INFLAMMATORY_RESPONSE	0.0549451	0.999001	-1.19333
HALLMARK_WNT_BETA_CATENIN_SIGNALING	0.200201	0.999001	-1.19316
HALLMARK_CHOLESTEROL_HOMEOSTASIS	0.171	0.999001	-1.18894
HALLMARK_MYC_TARGETS_V2	0.247984	0.999001	-1.16372
HALLMARK_UV_RESPONSE_DN	0.15984	0.999001	-1.13237
HALLMARK_PANCREAS_BETA_CELLS	0.307613	0.999001	-1.12434
HALLMARK_MYOGENESIS	0.18981	0.999001	-1.11442
HALLMARK_APICAL_JUNCTION	0.217782	0.999001	-1.09917
HALLMARK_KRAS_SIGNALING_DN	0.292707	0.999001	-1.08514
HALLMARK_IL2_STAT5_SIGNALING	0.378621	0.999001	-1.04098
HALLMARK_BILE_ACID_METABOLISM	0.434565	0.999001	-1.03423
HALLMARK_UV_RESPONSE_UP	0.41958	0.999001	-1.02855
HALLMARK_TGF_BETA_SIGNALING	0.452452	0.999001	-1.02745
HALLMARK_EPITHELIAL_MESENCHYMAL_TRANSITION	0.428571	0.999001	-1.02334
HALLMARK_KRAS_SIGNALING_UP	0.480519	0.999001	-1.00993
HALLMARK_SPERMATOGENESIS	0.51049	0.999001	-0.997311
HALLMARK_HEDGEHOG_SIGNALING	0.522403	0.999001	-0.988798
HALLMARK_FATTY_ACID_METABOLISM	0.605395	0.999001	-0.96667
HALLMARK_APOPTOSIS	0.629371	0.999001	-0.961464
HALLMARK_G2M_CHECKPOINT	0.664336	0.999001	-0.954259
HALLMARK_MITOTIC_SPINDLE	0.696304	0.999001	-0.947225
HALLMARK_HYPOXIA	0.691309	0.999001	-0.944821
HALLMARK_COMPLEMENT	0.683317	0.999001	-0.939914
HALLMARK_MTORC1_SIGNALING	0.725275	0.999001	-0.930776
HALLMARK_ANGIOGENESIS	0.606186	0.999001	-0.93021
HALLMARK_ALLOGRAFT_REJECTION	0.748252	0.999001	-0.916659
HALLMARK_TNFA_SIGNALING_VIA_NFKB	0.781219	0.999001	-0.91375
HALLMARK_XENOBIOTIC_METABOLISM	0.77023	0.999001	-0.904585
HALLMARK_INTERFERON_GAMMA_RESPONSE	0.799201	0.999001	-0.89986
HALLMARK_ESTROGEN_RESPONSE_LATE	0.797203	0.999001	-0.899052
HALLMARK_HEME_METABOLISM	0.812188	0.999001	-0.889233
HALLMARK_PROTEIN_SECRETION	0.782218	0.999001	-0.877167
HALLMARK_UNFOLDED_PROTEIN_RESPONSE	0.794206	0.999001	-0.867321
HALLMARK_OXIDATIVE_PHOSPHORYLATION	0.85015	0.999001	-0.866209
HALLMARK_PI3K_AKT_MTOR_SIGNALING	0.806194	0.999001	-0.864473
HALLMARK_PEROXISOME	0.805195	0.999001	-0.854786
HALLMARK_ADIPOGENESIS	0.889111	0.999001	-0.849889
HALLMARK_ESTROGEN_RESPONSE_EARLY	0.899101	0.999001	-0.84355
HALLMARK_REACTIVE_OXYGEN_SPECIES_PATHWAY	0.786935	0.999001	-0.833503
HALLMARK_E2F_TARGETS	0.897103	0.999001	-0.830417
HALLMARK_COAGULATION	0.875125	0.999001	-0.813324
HALLMARK_P53_PATHWAY	0.944056	0.999001	-0.796119
HALLMARK_APICAL_SURFACE	0.813576	0.999001	-0.793394
HALLMARK_INTERFERON_ALPHA_RESPONSE	0.897103	0.999001	-0.779352
HALLMARK_ANDROGEN_RESPONSE	0.909091	0.999001	-0.772656
HALLMARK_GLYCOLYSIS	0.966034	0.999001	-0.764009
HALLMARK_MYC_TARGETS_V1	0.979021	0.999001	-0.737942
HALLMARK_IL6_JAK_STAT3_SIGNALING	0.979	0.999001	-0.639749
HALLMARK_DNA_REPAIR	1	1	-0.570122
