# Supplementary material for: PAX3-FOXO1 dictates myogenic reprogramming and rhabdomyosarcoma identity in endothelial progenitors
Source: Nat Commun. 2023 Nov 15;14:7291. doi: 10.1038/s41467-023-43044-1 (PMC10651858; doi:10.1038/s41467-023-43044-1)
Supplement: Supplementary file 27 — Dataset 26 [file 41467_2023_43044_MOESM27_ESM.xlsx]

## Sheet: Sheet1
Supplementary Data 26 – H3K27ac super enhancer peaks and associated genes
SE	MCP_20_H3K27ac_1	MCP_20_H3K27ac_2	MCP_38_H3K27ac	MCP_56_H3K27ac	TCP_25_H3K27ac	TCP_H3K27ac_1	TCP_H3K27ac_2	MCP_H3K27ac_mean	TCP_H3K27ac_mean	MCP_TCP_H3K27ac_fc	MCP_H3K27ac_mean_log2	TCP_H3K27ac_mean_log2	Mid-point anno
chr1:9538114-9566499	65.892	68.7194	41.0478	64.4715	28.7402	52.5915	32.493	60.0327	37.9416	0.648271	5.93151	5.28324	chr1:9552306-9552306_Adhfe1
chr1:13145066-13159312	11.0008	11.7108	10.8575	12.2717	10.9486	10.9566	22.1543	11.4602	14.6865	-0.332198	3.63926	3.97145	chr1:13152189-13152189_Prdm14
chr1:13637701-13661493	51.8793	51.5163	32.5552	56.1925	30.1088	30.6784	36.9239	48.0358	32.5703	0.546649	5.61576	5.06912	chr1:13649597-13649597_Lactb2
chr1:20896246-20923902	31.4884	34.6483	34.7128	46.5935	20.255	60.2611	35.447	36.8608	38.6543	-0.0667753	5.24263	5.30941	chr1:20910074-20910074_Paqr8
chr1:21004292-21016785	51.4444	50.9205	34.523	53.2428	26.003	31.5549	31.0161	47.5327	29.5247	0.668981	5.60088	4.9319	chr1:21010538-21010538_Efhc1
chr1:21790082-21834466	35.3056	37.2734	39.8568	48.647	22.4447	25.6383	50.2165	40.2707	32.7665	0.289524	5.36705	5.07752	chr1:21812274-21812274_Kcnq5
chr1:23201956-23215135	13.7067	15.4716	14.8276	20.404	9.58006	27.8297	20.6774	16.1025	19.3624	-0.251699	4.09613	4.34783	chr1:23208545-23208545_Mir30a
chr1:23255261-23276887	48.8674	55.5564	39.2699	56.8118	27.919	41.1966	33.97	50.1264	34.3619	0.531872	5.676	5.14412	chr1:23266074-23266074_Mir30a
chr1:24089693-24121699	93.4987	96.9631	72.7917	93.187	23.5396	51.2767	41.3548	89.1101	38.7237	1.18169	6.49362	5.31193	chr1:24105696-24105696_Fam135a
chr1:28563949-28578826	31.6172	35.0765	38.3377	39.0479	13.4121	32.4314	20.6774	36.0199	22.1736	0.675815	5.21023	4.53441	chr1:28571387-28571387_Gm597
chr1:29258294-29275002	48.9962	52.8382	50.6797	67.9102	19.1601	33.7462	36.9239	55.1061	29.9434	0.858525	5.81009	4.95156	chr1:29266648-29266648_Mir6342
chr1:30871729-30874906	19.3762	19.4745	19.0049	23.3212	14.5069	15.3392	23.6313	20.2942	17.8258	0.17775	4.41239	4.23464	chr1:30873317-30873317_Phf3
chr1:33881951-33914720	78.9223	88.9573	58.292	93.6923	67.6078	90.0629	64.9861	79.966	74.2189	0.106219	6.33924	6.23302	chr1:33898335-33898335_Bend6
chr1:33963993-34042850	171.793	195.267	136.901	192.437	100.18	177.058	174.281	174.099	150.506	0.208795	7.45203	7.24323	chr1:34003421-34003421_Dst
chr1:34073675-34144001	153.544	156.243	110.042	156.208	96.348	142.435	156.557	144.009	131.78	0.127105	7.18	7.0529	chr1:34108838-34108838_Mir6896
chr1:34230882-34256982	61.8815	70.8791	43.5335	62.744	40.51	39.2245	39.8778	59.7595	39.8708	0.572041	5.92504	5.353	chr1:34243932-34243932_Dst
chr1:34821496-34862309	113.439	124.685	82.6825	133.751	104.286	124.466	138.834	113.639	122.529	-0.107745	6.84096	6.9487	chr1:34841902-34841902_Fam168b
chr1:36067508-36101087	113.068	126.156	83.2521	136.016	39.4151	79.3255	88.6174	114.623	69.1193	0.721546	6.85329	6.13174	chr1:36084297-36084297_Hs6st1
chr1:36228934-36246568	54.7946	58.4795	39.6669	63.0373	28.4665	35.9375	44.3087	53.9946	36.2376	0.562531	5.78122	5.21869	chr1:36237751-36237751_Uggt1
chr1:36544610-36581397	154.816	164.882	128.564	187.27	109.213	150.762	173.542	158.883	144.506	0.135941	7.32087	7.18493	chr1:36563003-36563003_Sema4c
chr1:36901831-36941977	84.7851	96.9072	63.3842	103.291	37.2254	87.6524	69.417	87.0919	64.7649	0.421692	6.46094	6.03925	chr1:36921904-36921904_Tmem131
chr1:37428941-37434096	14.1738	11.9901	11.0128	21.2189	5.47432	16.2157	23.6313	14.5989	15.1071	-0.0462543	3.96337	4.00963	chr1:37431518-37431518_Unc50
chr1:37474837-37503386	49.0123	53.6946	34.195	49.5107	36.6779	39.4436	47.2626	46.6032	41.1281	0.176276	5.57299	5.39671	chr1:37489111-37489111_4930594C11Rik
chr1:37512112-37525218	20.0044	22.0625	11.4098	20.567	10.1275	18.8453	31.0161	18.5109	19.9963	-0.105853	4.28621	4.39206	chr1:37518665-37518665_Mgat4a
chr1:37526806-37539487	18.1199	19.6235	9.78726	15.6453	6.02175	26.0766	22.8928	15.794	18.3304	-0.202927	4.06987	4.2728	chr1:37533146-37533146_Mgat4a
chr1:37602108-37634187	47.4983	54.6814	43.2918	66.2968	21.8973	52.5915	35.447	52.9421	36.6452	0.518943	5.75334	5.2344	chr1:37618147-37618147_Mgat4a
chr1:39224763-39242340	26.7853	29.5655	23.6137	34.4196	21.8973	26.734	31.0161	28.596	26.5491	0.103397	4.88733	4.78393	chr1:39233551-39233551_Npas2
chr1:39304035-39312945	21.3734	17.7431	19.8852	19.964	14.5069	14.9009	22.1543	19.7414	17.1874	0.189576	4.37444	4.18487	chr1:39308490-39308490_Rpl31
chr1:39685567-39717637	43.3428	42.1328	61.2092	59.2401	15.8755	74.9428	53.1704	51.4812	47.9963	0.0991295	5.71373	5.6146	chr1:39701602-39701602_Rfx8
chr1:39757888-39765332	24.6431	26.0653	20.9209	25.5376	12.0435	20.5983	32.493	24.2917	21.7116	0.155235	4.66059	4.50536	chr1:39761610-39761610_Rfx8
chr1:39899073-39938415	105.659	121.595	96.647	111.815	66.7867	106.279	79.7557	108.929	84.2736	0.366399	6.78043	6.41403	chr1:39918744-39918744_Map4k4
chr1:39954879-40033497	118.319	121.539	98.5976	135.527	68.9764	119.207	124.064	118.496	104.083	0.185433	6.90081	6.71538	chr1:39994188-39994188_Il1r2
chr1:40427393-40471956	161.758	170.486	108.506	133.832	67.3341	93.3499	98.9561	143.646	86.5467	0.724397	7.17638	6.45198	chr1:40449674-40449674_Il1rl1
chr1:40501199-40543619	87.9097	96.8514	67.665	95.5827	78.2828	66.6159	65.7246	87.0022	70.2077	0.305506	6.45947	6.15396	chr1:40522409-40522409_Il18rap
chr1:43092637-43101518	24.5625	32.0231	24.2524	33.7351	19.9813	29.8018	35.447	28.6433	28.41	0.0113976	4.88963	4.87824	chr1:43097077-43097077_Tgfbrap1
chr1:43121424-43165383	131.687	139.263	104.777	180.491	66.2393	145.722	159.511	139.055	123.824	0.166092	7.12985	6.96375	chr1:43143403-43143403_Fhl2
chr1:43444011-43479963	102.937	109.419	60.2944	102.542	43.7946	58.7271	50.955	93.7979	51.1589	0.861942	6.56678	5.70484	chr1:43461987-43461987_Nck2
chr1:43934256-43935561	9.16465	9.70003	7.57779	11.9947	4.92689	10.08	23.6313	9.60929	12.8794	-0.387618	3.40726	3.79487	chr1:43934908-43934908_Tpp2
chr1:45298878-45324316	54.8107	59.7455	41.9281	51.9227	15.0544	35.7184	20.6774	52.1018	23.8167	1.09745	5.73069	4.63324	chr1:45311597-45311597_Col3a1
chr1:45346652-45361268	52.3142	54.2532	42.3942	66.0523	19.1601	31.1166	26.5852	53.7535	25.6207	1.0404	5.77488	4.73447	chr1:45353960-45353960_Col3a1
chr1:45457467-45493558	72.9628	74.3793	49.5922	55.3451	10.4012	27.1723	25.1083	63.0699	20.8939	1.54912	6.00157	4.45246	chr1:45475512-45475512_Col5a2
chr1:45753666-45769185	57.275	67.8257	46.1399	57.2681	4.92689	7.45046	20.6774	57.1272	11.0182	2.27399	5.86114	3.58715	chr1:45761425-45761425_Wdr75
chr1:46396877-46419729	25.4001	25.3206	23.2857	22.9464	14.5069	33.0888	39.8778	24.2382	29.1579	-0.256925	4.65754	4.91446	chr1:46408303-46408303_Dnah7c
chr1:51472865-51479661	10.0505	12.6417	11.1164	18.3995	18.6127	35.2801	38.4009	13.052	30.7646	-1.17664	3.81271	4.98935	chr1:51476263-51476263_Nabp1
chr1:51505289-51537856	15.0597	15.9371	21.9393	20.0455	32.0248	46.0175	31.0161	18.2454	36.3528	-0.956703	4.26644	5.22314	chr1:51521572-51521572_Nabp1
chr1:51809551-51856925	106.062	112.416	79.7653	106.648	32.8459	127.973	110.772	101.223	90.5301	0.159401	6.67558	6.51617	chr1:51833238-51833238_Myo1b
chr1:51884394-51915084	56.5019	54.8303	46.2435	52.6724	25.1819	69.4646	51.6935	52.562	48.78	0.105645	5.74314	5.63749	chr1:51899739-51899739_Myo1b
chr1:51950099-51970665	6.32989	5.28754	6.7665	5.1336	1.6423	15.7774	25.1083	5.87938	14.176	-1.14144	2.78228	3.92372	chr1:51960382-51960382_Stat4
chr1:52452463-52475229	26.3021	28.6905	42.7567	53.3405	22.171	37.2523	36.9239	37.7724	32.1157	0.227515	5.27696	5.04944	chr1:52463846-52463846_Nab1
chr1:52486987-52503009	28.2348	29.2118	34.2295	43.057	23.8133	44.7027	39.8778	33.6833	36.1313	-0.0983941	5.11617	5.21456	chr1:52494998-52494998_Nab1
chr1:52795023-52819375	56.7757	60.2854	44.1894	72.4897	31.7511	48.2088	33.2315	58.435	37.7305	0.617845	5.89324	5.2754	chr1:52807199-52807199_Inpp1
chr1:53817628-53858351	60.5285	67.0624	57.7224	70.094	82.6622	60.9184	57.6013	63.8518	67.0607	-0.0696737	6.01908	6.08875	chr1:53837989-53837989_Mir7681
chr1:54051613-54094329	78.6323	84.3028	39.0109	58.4904	54.7432	57.6315	47.2626	65.1091	53.2124	0.286226	6.04678	5.76055	chr1:54072971-54072971_Hecw2
chr1:54908685-54925798	28.0416	28.5788	26.8934	23.2234	34.7619	21.9131	35.447	26.6843	30.7073	-0.195749	4.791	4.98674	chr1:54917241-54917241_Ankrd44
chr1:58353071-58374860	39.6383	39.5635	41.3067	40.1724	20.255	45.141	25.1083	40.1702	30.1681	0.401532	5.36353	4.962	chr1:58363965-58363965_Bzw1
chr1:58644969-58669539	40.5403	44.7021	39.8395	57.9037	32.2985	49.0854	66.463	45.7464	49.2823	-0.105196	5.54678	5.65198	chr1:58657254-58657254_Gm20257
chr1:58700739-58762975	144.267	165.012	116.998	162.075	170.799	161.28	150.65	147.088	160.91	-0.128733	7.21031	7.33904	chr1:58731857-58731857_Cflar
chr1:58952573-58972421	18.2971	19.6607	14.9484	17.878	13.6858	32.6505	42.0933	17.6961	29.4765	-0.704965	4.22466	4.92963	chr1:58962497-58962497_Trak2
chr1:59752164-59763143	12.8853	12.6231	11.4961	15.906	8.75891	10.5183	22.1543	13.2276	13.8105	-0.0579273	3.83062	3.88855	chr1:59757653-59757653_Bmpr2
chr1:59894607-59928348	100.698	102.474	66.8365	90.498	49.8163	79.3255	61.2937	90.1267	63.4785	0.499056	6.5098	6.01075	chr1:59911477-59911477_Fam117b
chr1:59939092-60002934	138.339	149.522	96.5952	136.945	67.8816	100.8	85.6635	130.35	84.7818	0.614677	7.03728	6.4226	chr1:59971013-59971013_Fam117b
chr1:61645377-61670684	74.0098	78.7546	82.3027	120.289	44.6157	53.2489	45.7857	88.8391	47.8834	0.877998	6.48927	5.61127	chr1:61658030-61658030_Pard3b
chr1:61704616-61718936	37.2867	39.489	38.7348	43.986	23.5396	31.5549	31.0161	39.8741	28.7035	0.460554	5.35312	4.89256	chr1:61711776-61711776_Pard3b
chr1:62703792-62777726	142.237	148.721	115.755	150.814	140.143	221.98	216.374	139.382	192.832	-0.46545	7.13321	7.59866	chr1:62740759-62740759_Nrp2
chr1:63762683-63779017	45.63	50.1199	32.6932	54.1065	23.2659	21.694	28.0622	45.6374	24.3407	0.880033	5.54342	4.66338	chr1:63770850-63770850_4933402D24Rik
chr1:64118212-64122753	24.8525	28.2623	24.9256	36.9782	30.3825	32.6505	38.4009	28.7546	33.8113	-0.226441	4.89504	5.12148	chr1:64120482-64120482_Klf7
chr1:64207615-64226847	25.4162	27.0335	15.8288	21.5611	13.1384	25.2001	35.447	22.4599	24.5951	-0.125673	4.55212	4.6778	chr1:64217231-64217231_Klf7
chr1:64297520-64319137	32.3581	33.6801	26.5136	33.0343	32.2985	41.1966	31.0161	31.3966	34.8371	-0.145613	5.01777	5.16338	chr1:64308328-64308328_Klf7
chr1:64531051-64539790	32.7447	33.103	25.8059	41.8185	17.2441	27.1723	33.97	33.368	26.1288	0.341242	5.10299	4.76175	chr1:64535420-64535420_Creb1
chr1:64595475-64622542	67.2933	70.1158	61.7961	89.2105	54.1958	72.0941	69.417	72.1039	65.2356	0.142342	6.19188	6.04954	chr1:64609008-64609008_Mettl21a
chr1:64789901-64811355	45.9843	50.604	36.8187	61.8313	13.1384	36.5949	22.1543	48.8096	23.9625	0.996659	5.63835	4.64169	chr1:64800628-64800628_Fzd5
chr1:71096434-71101790	12.7564	13.5726	8.85514	9.53383	16.1492	16.8731	23.6313	11.1795	18.8845	-0.707193	3.60638	4.31358	chr1:71099112-71099112_Bard1
chr1:71206378-71232348	7.92444	8.06164	9.5456	4.5306	5.47432	8.98438	28.0622	7.51557	14.1736	-0.833391	3.0901	3.92349	chr1:71219363-71219363_Bard1
chr1:71880810-71909691	21.1963	22.3417	39.7187	43.2037	30.3825	40.9775	34.7085	31.6151	35.3562	-0.15666	5.02747	5.18413	chr1:71895250-71895250_Gm8883
chr1:71926844-71941080	17.4112	20.8523	24.3905	31.4535	17.5178	19.5027	25.1083	23.5269	20.7096	0.176031	4.61629	4.44026	chr1:71933962-71933962_Gm8883
chr1:71989241-72021673	61.3661	61.7004	68.0965	86.766	38.0465	47.3323	42.8317	69.4822	42.7369	0.68841	6.13919	5.45078	chr1:72005457-72005457_4933417E11Rik
chr1:72304516-72318633	47.7238	55.7985	37.2675	53.1613	32.8459	41.6349	55.3859	48.4878	43.2889	0.160127	5.629	5.46887	chr1:72311574-72311574_Xrcc5
chr1:72340630-72396125	114.647	128.446	98.7702	124.494	60.7649	101.239	81.2326	116.589	81.0787	0.518676	6.87761	6.35894	chr1:72368377-72368377_Xrcc5
chr1:72400258-72513358	280.512	314.981	208.329	291.67	210.761	266.683	243.698	273.873	240.381	0.187456	8.10262	7.91517	chr1:72456808-72456808_Marchf4
chr1:72515500-72541317	75.8781	80.0392	48.919	65.7264	36.1305	60.0419	64.9861	67.6407	53.7195	0.327009	6.10099	5.77398	chr1:72528408-72528408_Marchf4
chr1:72607889-72624900	31.3112	29.398	18.6251	31.8935	11.2224	19.5027	31.7546	27.807	20.8265	0.400334	4.84835	4.44801	chr1:72616394-72616394_Smarcal1
chr1:72865681-72870960	9.96998	10.3517	7.6641	7.90411	9.30634	9.42264	30.2776	8.97246	16.3355	-0.79771	3.31795	4.11566	chr1:72868320-72868320_Igfbp5
chr1:72950749-72981800	27.9127	29.3049	51.7499	40.2376	54.7432	37.6906	35.447	37.3013	42.6269	-0.187825	5.25932	5.44715	chr1:72966274-72966274_Tnp1
chr1:74235630-74254103	63.3955	71.1025	47.8488	68.2035	46.5317	69.0263	54.6474	62.6376	56.7351	0.14043	5.99181	5.85138	chr1:74244866-74244866_Arpc2
chr1:74282501-74306140	115.951	130.178	81.6295	111.016	86.4943	111.319	110.772	109.694	102.862	0.0919115	6.79043	6.69852	chr1:74294320-74294320_Pnkd
chr1:74381508-74393651	37.5122	42.7099	32.3825	39.2272	25.1819	40.5393	43.5702	37.958	36.4304	0.0577065	5.28385	5.22614	chr1:74387579-74387579_Ctdsp1
chr1:74792964-74814714	45.6783	51.7397	42.0317	51.5642	23.8133	39.4436	41.3548	47.7535	34.8706	0.442704	5.60743	5.16473	chr1:74803839-74803839_Wnt10a
chr1:75227000-75254203	48.0137	56.6735	36.8187	53.6013	27.919	53.9063	69.417	48.7768	50.4141	-0.0466896	5.6374	5.68409	chr1:75240601-75240601_Dnajb2
chr1:75392815-75400098	32.8896	35.7654	20.6275	31.1927	3.83202	24.9809	17.7235	30.1188	15.5121	0.914259	4.95971	4.04546	chr1:75396456-75396456_Speg
chr1:78144069-78153458	22.823	25.3392	16.7782	22.9953	10.9486	16.2157	31.7546	21.9839	19.6396	0.155208	4.52255	4.36735	chr1:78148763-78148763_Pax3
chr1:78179363-78203288	85.8642	94.58	58.1021	86.9941	50.3637	74.7237	76.0633	81.3851	67.0502	0.275783	6.36431	6.08853	chr1:78191325-78191325_Pax3
chr1:78661038-78673215	12.1122	13.9263	8.21646	11.3917	13.6858	18.407	27.3237	11.4117	19.8055	-0.745269	3.63362	4.37889	chr1:78667126-78667126_Utp14b
chr1:78685324-78746619	114.196	120.236	117.464	151.026	87.5891	113.729	101.91	125.73	101.076	0.312118	6.98562	6.6735	chr1:78715971-78715971_Utp14b
chr1:79312981-79338393	44.9052	48.798	62.6764	68.0243	27.919	19.5027	10.3387	56.101	19.2535	1.49535	5.83544	4.3401	chr1:79325687-79325687_Gm29536
chr1:79422122-79443367	63.4116	64.0835	56.376	79.2856	35.5831	26.0766	35.447	65.7892	32.3689	1.00111	6.06154	5.06043	chr1:79432744-79432744_Scg2
chr1:79458850-79479021	9.22907	8.47124	10.3914	9.1101	9.30634	14.0244	26.5852	9.30046	16.6387	-0.776032	3.36464	4.14067	chr1:79468935-79468935_Scg2
chr1:79558301-79596839	72.4796	79.6482	73.9309	106.486	65.6918	57.4124	44.3087	83.1361	55.8043	0.566725	6.39465	5.82793	chr1:79577570-79577570_Ap1s3
chr1:81735170-81747729	29.7005	32.47	36.2146	35.3322	23.5396	15.5583	14.7696	33.4293	17.9558	0.860997	5.10557	4.24457	chr1:81741449-81741449_Mir6344
chr1:82243385-82294579	113.181	125.225	86.7735	119.849	65.1444	102.992	87.1404	111.257	85.0922	0.382855	6.81066	6.42781	chr1:82268982-82268982_Irs1
chr1:82830496-82866210	66.3752	74.6027	49.4196	70.1755	41.3311	66.6159	44.3087	65.1433	50.7519	0.353983	6.04752	5.69354	chr1:82848353-82848353_Agfg1
chr1:84821542-84842689	48.4003	50.7529	34.6093	52.4768	25.4556	40.5393	50.2165	46.5598	38.7371	0.259256	5.57167	5.31242	chr1:84832115-84832115_Trip12
chr1:84863368-84888988	30.5381	33.3636	23.4411	31.1275	20.255	36.814	28.0622	29.6176	28.3771	0.0596706	4.93629	4.87662	chr1:84876178-84876178_Fbxo36
chr1:85794133-85806536	19.4245	22.1369	15.9496	24.7879	17.7915	19.5027	31.0161	20.5748	22.7701	-0.139804	4.43127	4.57108	chr1:85800334-85800334_Cab39
chr1:85894816-85909050	23.3062	27.9085	19.8852	34.5499	25.7293	39.8819	46.5241	26.4125	37.3784	-0.485463	4.77676	5.26222	chr1:85901933-85901933_Itm2c
chr1:86141895-86160783	46.2259	49.729	27.9809	51.0752	23.8133	23.2279	24.3698	43.7527	23.8037	0.851423	5.4839	4.63248	chr1:86151339-86151339_Armc9
chr1:86420733-86449001	77.2472	84.731	64.5579	87.3853	49.8163	56.5358	96.0022	78.4803	67.4514	0.215517	6.31253	6.09701	chr1:86434867-86434867_Tex44
chr1:87175876-87193446	27.0268	28.2623	26.341	39.1946	19.4338	36.3758	44.3087	30.2062	33.3728	-0.139434	4.96376	5.10319	chr1:87184661-87184661_Prss56
chr1:87378689-87413311	32.0038	30.4778	23.303	36.636	18.0653	37.6906	36.9239	30.6051	30.8932	-0.0130911	4.98209	4.99518	chr1:87396000-87396000_Kcnj13
chr1:87609437-87661076	21.0352	19.2697	26.2892	21.2352	101.275	89.6246	67.94	21.9573	86.2798	-1.92669	4.52088	6.44758	chr1:87635256-87635256_Inpp5d
chr1:87848084-87855358	18.9736	19.5676	14.4133	22.0337	21.6236	27.8297	20.6774	18.7471	23.3769	-0.303875	4.30357	4.60744	chr1:87851721-87851721_Dgkd
chr1:88254397-88270578	98.6045	98.0243	38.2687	69.3769	57.2066	50.4002	64.9861	76.0686	57.531	0.396943	6.26807	5.87113	chr1:88262487-88262487_6430706D22Rik
chr1:88467141-88478165	16.3482	15.3972	19.6953	22.4575	9.03263	29.8018	23.6313	18.4745	20.8219	-0.164189	4.28352	4.44771	chr1:88472653-88472653_Glrp1
chr1:88525360-88541388	9.84112	9.81174	10.167	13.494	13.1384	27.6105	31.7546	10.8285	24.1678	-1.08932	3.56419	4.65351	chr1:88533374-88533374_Gm19589
chr1:88699158-88707892	14.7858	14.3732	15.1038	18.1224	12.5909	23.6662	32.493	15.5963	22.9167	-0.527157	4.05279	4.57995	chr1:88703525-88703525_Arl4c
chr1:89679836-89739094	199.593	222.803	167.281	239.03	49.2689	65.3011	60.5552	207.177	58.3751	1.80988	7.70166	5.89179	chr1:89709465-89709465_4933400F21Rik
chr1:89774138-89807043	55.906	59.0939	53.1308	70.4036	12.5909	12.7096	11.8157	59.6336	12.3721	2.18089	5.92204	3.74115	chr1:89790590-89790590_4933400F21Rik
chr1:90200523-90205726	13.5617	15.1179	13.1187	21.0559	5.74804	15.7774	31.0161	15.7136	17.5139	-0.147585	4.06295	4.21053	chr1:90203124-90203124_Ackr3
chr1:90223689-90236827	32.2454	29.5469	34.0914	34.2729	15.3281	22.7896	18.462	32.5392	18.8599	0.755988	5.06777	4.31179	chr1:90230258-90230258_Ackr3
chr1:91014558-91024629	15.269	15.4158	12.7908	17.8943	17.5178	24.5427	22.1543	15.3425	21.405	-0.455192	4.03055	4.48575	chr1:91019593-91019593_Lrrfip1
chr1:91039677-91097470	142.946	154.605	100.548	143.953	164.777	177.058	190.527	135.513	177.454	-0.386516	7.09289	7.47941	chr1:91068573-91068573_Lrrfip1
chr1:91247398-91274976	65.28	72.7782	55.1504	73.6142	35.5831	63.9863	69.417	66.7057	56.3288	0.240018	6.08121	5.84119	chr1:91261187-91261187_Ube2f
chr1:91404949-91417707	11.8061	11.506	12.8771	16.6557	12.8647	19.7218	26.5852	13.2112	19.7239	-0.544265	3.82896	4.37322	chr1:91411328-91411328_Hes6
chr1:91798632-91848043	140.176	154.065	108.54	131.518	20.8024	59.6037	96.0022	133.575	58.8028	1.17012	7.07226	5.90214	chr1:91823337-91823337_Twist2
chr1:92639303-92651442	13.3363	12.6045	10.495	11.5873	10.4012	20.3792	28.0622	12.0057	19.6142	-0.66449	3.70108	4.36557	chr1:92645372-92645372_Cops9
chr1:92703268-92711653	20.6486	20.9267	19.868	22.0826	17.2441	22.3514	22.1543	20.8815	20.5833	0.0197974	4.45164	4.43184	chr1:92707460-92707460_Otos
chr1:92745004-92755006	14.1899	14.8759	11.3926	17.1283	6.29547	13.367	31.0161	14.3967	16.8929	-0.216766	3.94455	4.16131	chr1:92750005-92750005_Gpc1
chr1:92830220-92855491	80.3558	81.9941	58.4992	82.6265	26.8242	56.3167	45.7857	75.8689	42.9755	0.8057	6.26433	5.45863	chr1:92842855-92842855_Mir149
chr1:93300213-93312428	10.6626	10.9661	8.25099	13.9341	9.30634	12.2713	28.0622	10.9534	16.5466	-0.55377	3.57935	4.13312	chr1:93306320-93306320_Gm28535
chr1:93442654-93446324	20.6647	25.6371	15.8288	21.5611	14.5069	10.9566	22.1543	20.9229	15.8726	0.377758	4.45437	4.07661	chr1:93444489-93444489_Hdlbp
chr1:93474531-93490003	40.3953	44.46	32.6415	42.9267	31.2036	41.4158	25.1083	40.1059	32.5759	0.291919	5.36127	5.06935	chr1:93482267-93482267_Septin2
chr1:93677963-93701325	46.7091	48.8353	42.1525	59.2075	13.6858	57.6315	57.6013	49.2261	42.9729	0.191824	5.65037	5.45854	chr1:93689644-93689644_Bok
chr1:93805447-93826307	28.7664	32.2652	20.5239	30.769	31.7511	36.3758	39.8778	28.0811	36.0015	-0.347503	4.86201	5.20951	chr1:93815877-93815877_D2hgdh
chr1:97942621-97978310	52.0082	53.7877	45.7084	68.7413	27.6453	43.6071	33.97	55.0614	35.0741	0.636043	5.80894	5.17289	chr1:97960465-97960465_B230216N24Rik
chr1:105981438-105992419	17.0247	15.3972	17.5894	16.8024	22.171	21.4748	28.0622	16.7034	23.9027	-0.492273	4.14596	4.63823	chr1:105986928-105986928_Gm7160
chr1:106165453-106200635	102.663	114.315	80.8528	102.02	44.8894	57.8506	54.6474	99.9628	52.4625	0.917226	6.65768	5.74045	chr1:106183044-106183044_Phlpp1
chr1:106205797-106382217	443.881	482.079	320.632	445.922	260.578	249.152	172.804	423.129	227.511	0.892237	8.72836	7.83612	chr1:106294007-106294007_Phlpp1
chr1:106675969-106715770	103.453	114.352	64.0746	109.06	37.2254	80.6402	53.1704	97.735	57.012	0.76721	6.62549	5.85828	chr1:106695869-106695869_Bcl2
chr1:106739612-106762036	26.1732	27.2941	21.1453	34.2403	14.7807	32.6505	26.5852	27.2132	24.6721	0.136169	4.8183	4.68213	chr1:106750824-106750824_Kdsr
chr1:107495709-107507320	28.7019	31.7066	22.4744	27.0695	18.339	32.6505	17.7235	27.4881	22.9043	0.25309	4.83229	4.5792	chr1:107501514-107501514_Serpinb2
chr1:118389526-118403469	30.0388	32.1907	21.8703	32.8713	17.5178	24.5427	24.3698	29.2428	22.1434	0.385988	4.91852	4.53253	chr1:118396497-118396497_Clasp1
chr1:118439681-118461004	57.0334	57.7161	39.1145	65.0745	35.5831	47.3323	85.6635	54.7346	56.193	-0.0372635	5.8005	5.83777	chr1:118450342-118450342_2900060B14Rik
chr1:118478728-118496900	42.6824	51.87	33.1766	50.0322	16.9704	23.2279	29.5391	44.4403	23.2458	0.906238	5.5059	4.59966	chr1:118487814-118487814_2900060B14Rik
chr1:118974301-118985627	43.5361	50.5668	43.7061	51.5479	4.37946	17.9688	8.86174	47.3392	10.4033	2.08374	5.59512	3.51138	chr1:118979964-118979964_Mir6346
chr1:119278453-119303322	44.5025	49.0028	43.6198	37.3042	20.255	34.1845	32.493	43.6073	28.9775	0.573401	5.47921	4.90581	chr1:119290887-119290887_Inhbb
chr1:119457196-119488271	26.8497	27.201	21.4905	29.4163	13.6858	35.061	25.8467	26.2394	24.8645	0.0747214	4.76762	4.6929	chr1:119472733-119472733_Ralb
chr1:121349538-121400705	115.533	120.515	99.1672	105.165	39.9625	65.9585	42.8317	110.095	49.5842	1.13503	6.79565	5.66062	chr1:121375121-121375121_Insig2
chr1:121478037-121483443	8.40764	8.37815	6.95638	14.0155	4.92689	17.5305	23.6313	9.43943	15.3629	-0.648386	3.38397	4.03236	chr1:121480740-121480740_Htr5b
chr1:125393447-125442575	80.7101	78.7918	59.3968	81.5346	98.264	94.6646	96.7407	75.1083	96.5564	-0.358183	6.24998	6.60817	chr1:125418011-125418011_Actr3
chr1:127202665-127259627	132.976	143.75	100.099	143.236	105.381	93.3499	84.1865	130.015	94.3057	0.459101	7.03359	6.57449	chr1:127231146-127231146_Mgat5
chr1:127310222-127388423	177.205	193.368	116.895	163.379	50.9112	74.2854	51.6935	162.711	58.9634	1.449	7.35501	5.90601	chr1:127349322-127349322_Mgat5
chr1:127484051-127506537	23.9827	29.0256	15.1728	21.333	12.0435	19.5027	28.0622	22.3785	19.8694	0.163792	4.54711	4.38332	chr1:127495294-127495294_Tmem163
chr1:127570452-127590597	46.1293	49.8965	39.8222	66.036	41.0574	34.6227	33.97	50.471	36.55	0.454946	5.68569	5.23074	chr1:127580524-127580524_Tmem163
chr1:127617964-127639943	76.7157	78.6801	67.7168	103.112	56.3855	64.4245	47.2626	81.5561	56.0242	0.533801	6.3673	5.8335	chr1:127628953-127628953_Tmem163
chr1:127773629-127800157	59.5299	62.11	43.9132	68.725	48.9952	63.3289	37.6624	58.5695	49.9955	0.224205	5.8965	5.6723	chr1:127786893-127786893_Ccnt2
chr1:130040052-130055266	36.8035	34.1456	49.5404	46.9521	3.28459	3.06784	4.43087	41.8604	3.59443	3.22169	5.42157	2.19989	chr1:130047659-130047659_Cd55os
chr1:130992677-131016554	40.653	43.6222	42.3942	60.2831	27.3716	54.5636	53.9089	46.7381	45.2814	0.0447102	5.57707	5.53236	chr1:131004615-131004615_Il10
chr1:131039071-131111469	152.111	166.837	93.4364	148.94	94.432	141.34	119.633	140.331	118.468	0.242448	7.14293	6.90048	chr1:131075270-131075270_Mapkapk2
chr1:131713134-131735822	48.9962	54.9048	37.0777	52.7375	35.5831	35.4992	56.1243	48.4291	42.4022	0.18759	5.62729	5.4397	chr1:131724478-131724478_Slc26a9
chr1:132000405-132015383	47.901	55.4075	40.0984	58.1808	33.9408	28.487	42.8317	50.3969	35.0865	0.510222	5.68361	5.17339	chr1:132007894-132007894_Elk4
chr1:132124537-132152395	73.3816	87.2444	60.6568	80.2797	27.919	64.8628	71.6324	75.3906	54.8047	0.453008	6.25532	5.80232	chr1:132138466-132138466_Cdk18
chr1:132263948-132303247	106.674	117.778	113.114	156.192	73.9033	73.1898	64.9861	123.44	70.6931	0.79554	6.9593	6.16376	chr1:132283597-132283597_Klhdc8a
chr1:132334547-132354250	37.48	39.5821	34.1777	48.5818	17.7915	41.854	62.7707	39.9554	40.8054	-0.0296359	5.35598	5.38562	chr1:132344398-132344398_Tmcc2
chr1:132371065-132377439	24.1438	26.8287	14.6205	22.0989	8.21148	33.0888	26.5852	21.923	22.6285	-0.0437344	4.51872	4.56246	chr1:132374252-132374252_Tmcc2
chr1:133129640-133139354	34.1943	39.8614	23.6655	36.1634	25.7293	30.8975	46.5241	33.4711	34.3836	-0.0376943	5.10732	5.14501	chr1:133134497-133134497_Ppp1r15b
chr1:133175622-133280700	230.244	260.728	220.136	273.352	137.405	177.934	156.557	246.115	157.299	0.642528	7.94904	7.30651	chr1:133228161-133228161_Plekha6
chr1:134405075-134424717	57.5488	61.4584	44.7245	74.9017	36.1305	35.9375	29.5391	59.6583	33.869	0.798759	5.92263	5.12388	chr1:134414896-134414896_Adipor1
chr1:135077848-135089899	5.29907	6.66528	6.93912	7.51298	3.83202	13.1479	32.493	6.60411	16.491	-1.20176	2.92678	4.12854	chr1:135083873-135083873_Lgr6
chr1:135429189-135430394	4.6387	4.07736	3.41777	5.18249	4.37946	7.23133	20.6774	4.32908	10.7627	-1.14226	2.41389	3.55615	chr1:135429791-135429791_Ipo9
chr1:135530869-135549619	49.3667	53.043	38.683	57.6104	19.7076	23.8853	42.8317	49.6758	28.8082	0.765587	5.66322	4.89764	chr1:135540244-135540244_Nav1
chr1:135683209-135701387	51.4766	59.1497	45.484	60.8698	30.1088	31.5549	25.8467	54.245	29.1701	0.872724	5.78777	4.91505	chr1:135692298-135692298_Csrp1
chr1:135719009-135783319	147.858	160.246	96.1119	150.749	72.8085	110.88	128.495	138.741	104.061	0.411526	7.12661	6.71509	chr1:135751164-135751164_Phlda3
chr1:136126271-136157721	72.2219	81.026	56.3587	75.5372	45.9843	42.0732	38.4009	71.286	42.1528	0.744262	6.17564	5.43138	chr1:136141996-136141996_Kif21b
chr1:136306016-136347614	94.8839	93.2395	63.2806	92.2744	18.0653	57.8506	53.9089	85.9196	43.2749	0.973191	6.44161	5.46842	chr1:136326815-136326815_Camsap2
chr1:136461781-136476619	54.0215	59.0939	30.2939	55.9644	22.9921	25.8575	36.9239	49.8434	28.5912	0.780894	5.66799	4.8871	chr1:136469200-136469200_Kif14
chr1:138494090-138621422	285.199	304.406	288.508	370.434	249.082	265.587	235.575	312.137	250.081	0.318641	8.29065	7.97201	chr1:138557756-138557756_Nek7
chr1:150455524-150498784	115.404	120.18	94.1959	145.696	25.1819	67.9306	59.0783	118.869	50.7303	1.21238	6.90531	5.69294	chr1:150477154-150477154_Prg4
chr1:151684637-151707730	60.3997	61.5514	41.5829	56.8444	32.2985	55.221	51.6935	55.0946	46.4043	0.242843	5.80979	5.56695	chr1:151696183-151696183_2810414N06Rik
chr1:151938114-151977338	82.9972	89.5158	63.0734	108.197	32.8459	42.5114	33.97	85.9458	36.4425	1.21544	6.44204	5.2266	chr1:151957726-151957726_1700025G04Rik
chr1:151991976-152054872	140.16	153.264	123.126	205.474	56.9329	71.875	58.3398	155.506	62.3826	1.30406	7.29007	5.98601	chr1:152023424-152023424_1700025G04Rik
chr1:152080943-152097383	37.9149	46.3591	36.8187	56.0296	12.0435	26.2957	32.493	44.2806	23.6108	0.879603	5.50082	4.62122	chr1:152089163-152089163_1700025G04Rik
chr1:152901315-152904355	8.76198	9.90483	11.3235	14.9282	11.2224	12.7096	24.3698	11.2296	16.1006	-0.483664	3.61231	4.09597	chr1:152902835-152902835_Smg7
chr1:153037969-153067144	46.6125	50.1013	51.4565	68.2687	16.9704	26.2957	33.97	54.1097	25.7454	1.04302	5.78424	4.74122	chr1:153052556-153052556_Nmnat2
chr1:153282684-153335640	86.3635	97.7264	86.3764	129.839	43.2471	81.5168	78.2787	100.076	67.6809	0.557466	6.6593	6.10184	chr1:153309162-153309162_Lamc1
chr1:155039075-155078201	113.31	122.786	103.051	140.481	87.0417	109.566	135.88	119.907	110.829	0.112604	6.91776	6.80515	chr1:155058638-155058638_Gm9530
chr1:155080492-155109372	67.9054	75.6454	56.4968	64.227	44.342	61.5758	50.2165	66.0686	52.0448	0.338427	6.06757	5.72914	chr1:155094932-155094932_Ier5
chr1:155121958-155147960	60.2225	72.5734	47.4345	66.199	29.5613	55.6593	51.6935	61.6074	45.638	0.424825	5.96826	5.54344	chr1:155134959-155134959_Mr1
chr1:155227313-155246108	36.7552	40.7736	59.0688	51.939	38.3202	49.9619	43.5702	47.1342	43.9508	0.0987149	5.58899	5.49027	chr1:155236710-155236710_BC034090
chr1:155810037-155812850	11.1619	12.4369	8.59622	11.8317	9.58006	14.6818	25.1083	11.0067	16.4567	-0.539944	3.58576	4.12571	chr1:155811443-155811443_Qsox1
chr1:156029220-156071132	86.3313	91.7872	69.115	91.9811	73.6296	101.458	90.0943	84.8036	88.3939	-0.0591373	6.42297	6.4821	chr1:156050176-156050176_Tor1aip2
chr1:156444146-156473376	41.104	46.9921	39.1145	47.5388	76.093	94.6646	79.0172	43.6873	83.2583	-0.914952	5.48179	6.39675	chr1:156458761-156458761_Soat1
chr1:156605757-156625043	48.6902	53.676	40.9442	57.1215	45.4369	50.4002	54.6474	50.108	50.1615	-0.00150918	5.67548	5.67699	chr1:156615400-156615400_Abl2
chr1:156642847-156657535	37.6733	45.633	29.1201	47.2128	20.255	38.3479	31.7546	39.9098	30.1192	0.394643	5.35437	4.95973	chr1:156650191-156650191_Tor3a
chr1:156660130-156691100	92.4357	106.44	73.275	114.65	48.9952	84.8037	87.1404	96.7002	73.6464	0.388288	6.61029	6.222	chr1:156675615-156675615_Tor3a
chr1:157505420-157528271	49.1895	52.6148	58.5682	88.412	33.3934	38.1288	38.4009	62.1961	36.641	0.74753	5.98176	5.23423	chr1:157516845-157516845_Gm15486
chr1:160036566-160068808	78.1653	87.4678	74.794	92.9752	88.684	101.239	67.94	83.3506	85.9542	-0.0438576	6.39833	6.44218	chr1:160052687-160052687_4930523C07Rik
chr1:162210567-162226842	65.9081	76.0549	48.2804	71.463	9.58006	53.0297	54.6474	65.4266	39.0857	0.728673	6.05369	5.32502	chr1:162218704-162218704_Mir199a-2
chr1:163187814-163209884	13.8839	14.0567	14.5169	13.7548	13.1384	22.1322	47.2626	14.0531	27.5111	-0.921466	3.91198	4.83345	chr1:163198849-163198849_Mroh9
chr1:163269839-163315945	116.757	122.321	90.9507	146.837	145.069	155.583	146.219	119.216	148.957	-0.318916	6.90949	7.22841	chr1:163292892-163292892_Prrx1
chr1:163374868-163402860	41.5228	43.6595	33.4355	41.3621	27.919	55.4402	56.1243	39.995	46.4945	-0.212314	5.35737	5.56969	chr1:163388864-163388864_Gorab
chr1:166131998-166139153	9.58342	9.08563	8.28551	10.7887	8.75891	30.021	26.5852	9.43582	21.7884	-1.12675	3.38347	4.51023	chr1:166135575-166135575_Gpa33
chr1:167230818-167248656	52.4269	57.7161	33.4873	54.5954	50.9112	73.6281	87.1404	49.5564	70.5599	-0.501256	5.65982	6.16108	chr1:167239737-167239737_Uck2
chr1:167262428-167296418	54.2953	56.6735	37.2675	56.4044	38.8677	80.8594	66.463	51.1602	62.0634	-0.273853	5.70488	5.97873	chr1:167279423-167279423_Uck2
chr1:168382345-168394505	24.5303	23.5519	20.4376	34.3055	9.30634	30.6784	19.2004	25.7063	19.7284	0.365574	4.73911	4.37354	chr1:168388425-168388425_Pbx1
chr1:168417181-168435066	24.0632	25.7116	21.9739	37.4834	11.4961	44.9219	51.6935	27.308	36.0371	-0.387761	4.82314	5.2109	chr1:168426123-168426123_Pbx1
chr1:169739085-169766732	76.925	76.7624	62.6937	86.1304	6.02175	41.6349	38.4009	75.6279	28.6858	1.36809	6.2598	4.8917	chr1:169752908-169752908_Rgs4
chr1:169847096-169874300	53.2323	52.6706	43.9477	51.7597	5.47432	24.7618	20.6774	50.4026	16.9712	1.51616	5.68377	4.16761	chr1:169860698-169860698_Ccdc190
chr1:169998334-170007085	19.2152	21.7273	18.4525	25.8636	13.1384	27.8297	12.5541	21.3146	17.8407	0.244137	4.47992	4.23578	chr1:170002709-170002709_3110045C21Rik
chr1:170036198-170127767	180.168	195.118	176.878	214.91	105.107	221.98	215.636	191.769	180.907	0.0836659	7.59073	7.50706	chr1:170081982-170081982_Ddr2
chr1:170147588-170161368	13.8356	11.9714	10.3051	12.5325	10.1275	14.4627	22.1543	12.1612	15.5815	-0.333289	3.71821	4.0515	chr1:170154478-170154478_Uap1
chr1:172157915-172215369	108.558	119.249	72.0667	125.081	65.1444	83.489	76.8017	106.239	75.145	0.494003	6.74468	6.25068	chr1:172186642-172186642_Pea15a
chr1:172305414-172317768	55.5999	64.3069	44.2067	57.2519	47.3529	47.3323	60.5552	55.3413	51.7468	0.0951103	5.81612	5.72101	chr1:172311591-172311591_Igsf8
chr1:172496997-172532405	91.4854	98.1919	74.4142	87.5971	70.8924	88.0907	104.125	87.9222	87.7029	0.00356238	6.47447	6.47091	chr1:172514701-172514701_Cfap45
chr1:173765131-173769387	33.9205	36.8266	27.0487	37.679	30.9299	31.9931	19.2004	33.8687	27.3745	0.297338	5.12386	4.82652	chr1:173767259-173767259_Ifi204
chr1:173907753-173916278	66.2303	67.4534	48.3667	62.4017	52.006	53.0297	38.4009	61.113	47.8122	0.347654	5.95682	5.60917	chr1:173912015-173912015_Ifi211
chr1:176793154-176833300	112.811	119.752	83.3384	107.219	93.6109	97.7325	119.633	105.78	103.659	0.0289441	6.7385	6.70955	chr1:176813227-176813227_Cep170
chr1:177700269-177720517	46.1776	48.5374	44.6209	48.7773	34.4882	46.6749	33.97	47.0283	38.3777	0.286506	5.58581	5.29931	chr1:177710393-177710393_1700016C15Rik
chr1:178315341-178339997	65.5216	78.2519	55.4439	75.4884	59.6701	63.7672	82.7096	68.6764	68.7156	-0.000810941	6.1226	6.12341	chr1:178327669-178327669_Cox20
chr1:179031138-179061949	26.0927	26.2143	27.5321	31.7794	19.1601	40.101	32.493	27.9046	30.5847	-0.127927	4.85323	4.98115	chr1:179046543-179046543_Smyd3
chr1:179545449-179577055	89.7459	99.3462	69.909	103.259	44.8894	56.3167	73.8478	90.5649	58.3513	0.625515	6.51672	5.89121	chr1:179561252-179561252_Cnst
chr1:179750825-179768864	21.9533	21.2246	13.3431	21.3167	8.21148	17.3114	20.6774	19.4594	15.4001	0.319063	4.35469	4.03563	chr1:179759844-179759844_Kif28
chr1:180366509-180405929	74.0581	74.9751	71.9113	77.6396	60.2175	50.8384	39.8778	74.646	50.3113	0.559989	6.24119	5.6812	chr1:180386219-180386219_Gm5069
chr1:180799938-180839833	64.4102	66.5783	47.6935	59.9409	41.0574	45.5793	51.6935	59.6557	46.11	0.364609	5.92257	5.55796	chr1:180819885-180819885_H3f3a
chr1:180847716-180853071	21.0352	26.6611	16.2948	26.9718	19.7076	15.12	36.9239	22.7407	23.9172	-0.0697758	4.56929	4.63907	chr1:180850393-180850393_Sde2
chr1:180902660-180918037	35.8372	36.8452	34.3676	43.383	15.8755	29.8018	16.2465	37.6082	20.6413	0.835122	5.27084	4.43571	chr1:180910348-180910348_Pycr2
chr1:180922130-180950289	75.9909	83.8001	56.8593	80.7197	49.8163	69.4646	70.8939	74.3425	63.3916	0.226592	6.23539	6.0088	chr1:180936209-180936209_Lefty1
chr1:181228098-181233052	15.108	15.1179	10.6676	18.1876	12.0435	23.8853	24.3698	14.7703	20.0995	-0.420003	3.97914	4.39914	chr1:181230575-181230575_Wdr26
chr1:182367139-182383425	34.2265	35.151	25.4089	43.2037	25.7293	31.3357	28.0622	34.4975	28.3757	0.273093	5.14965	4.87655	chr1:182375282-182375282_Fbxo28
chr1:182488814-182530126	132.863	148.293	100.255	145.908	87.5891	142.873	113.726	131.83	114.729	0.198824	7.05344	6.85461	chr1:182509470-182509470_Capn2
chr1:182944914-182958239	24.1277	29.6959	18.6942	29.7423	21.0761	31.3357	33.97	25.565	28.794	-0.165493	4.73145	4.89695	chr1:182951576-182951576_Tlr5
chr1:183144688-183171749	48.5452	56.5618	46.9857	49.8041	34.4882	46.6749	56.1243	50.4742	45.7625	0.138498	5.68578	5.54728	chr1:183158218-183158218_Disp1
chr1:183864659-183869775	7.40903	8.11749	14.4651	10.968	15.6018	16.4348	29.5391	10.2399	20.5253	-0.937401	3.49056	4.42796	chr1:183867217-183867217_Gm34068
chr1:184031731-184085720	152.078	159.11	128.788	161.537	128.099	149.228	165.419	150.378	147.582	0.026899	7.24202	7.21512	chr1:184058725-184058725_Dusp10
chr1:188986869-189008526	51.074	54.2718	35.5759	61.5869	12.5909	44.9219	41.3548	50.6271	32.9559	0.604469	5.69006	5.08559	chr1:188997697-188997697_Kctd3
chr1:191391762-191398341	24.482	25.9909	20.6102	31.7631	13.1384	15.9966	22.1543	25.7116	17.0964	0.561759	4.73939	4.17763	chr1:191395051-191395051_Ppp2r5a
chr1:191573179-191594677	43.2784	48.2023	38.4413	53.3242	25.7293	31.5549	32.493	45.8116	29.9257	0.598056	5.54879	4.95074	chr1:191583928-191583928_Ints7
chr1:192446131-192457793	8.00497	9.02978	24.0625	13.4288	27.3716	37.2523	33.97	13.6315	32.8646	-1.2107	3.87101	5.08171	chr1:192451962-192451962_Kcnh1
chr1:192783984-192824884	74.9439	76.9859	57.9295	78.2915	47.0791	62.6715	73.8478	72.0377	61.1995	0.231738	6.19057	5.95883	chr1:192804434-192804434_A730013G03Rik
chr1:193766883-193789393	26.6403	24.4828	48.1595	60.4787	30.6562	13.5861	19.2004	39.9403	21.1476	0.886373	5.35545	4.46908	chr1:193778138-193778138_Mir205
chr1:194937258-194955229	61.0923	61.2536	46.7096	64.5856	13.6858	16.2157	10.3387	58.4102	13.4134	2.0433	5.89264	3.84934	chr1:194946243-194946243_Cd34
chr10:3376134-3386230	11.4357	11.7853	8.26825	9.7131	5.47432	14.0244	29.5391	10.3006	16.3459	-0.618203	3.49832	4.11653	chr10:3381182-3381182_Ppp1r14c
chr10:3627683-3647134	29.8133	32.7679	39.9948	57.9526	21.8973	13.367	10.3387	40.1322	15.201	1.34418	5.36219	4.01801	chr10:3637408-3637408_Iyd
chr10:5837926-5872272	37.1418	43.0823	64.7651	39.5858	64.597	77.5724	45.7857	46.1437	62.6517	-0.433133	5.55899	5.99213	chr10:5855099-5855099_Mtrf1l
chr10:8742745-8773716	68.308	79.0897	61.6753	85.9022	82.1148	64.8628	62.0322	73.7438	69.6699	0.0808576	6.22388	6.14302	chr10:8758230-8758230_Sash1
chr10:12803671-12828601	49.9465	49.8034	40.3401	55.8014	50.09	35.9375	33.97	48.9729	39.9992	0.28555	5.64307	5.35752	chr10:12816136-12816136_Utrn
chr10:12847547-12869902	46.2098	45.4468	40.3401	49.4292	31.4773	30.8975	38.4009	45.3565	33.5919	0.422337	5.5347	5.11236	chr10:12858724-12858724_Utrn
chr10:13726354-13740945	14.206	16.9425	15.052	24.4457	10.4012	21.9131	35.447	17.6616	22.5871	-0.337929	4.222	4.55993	chr10:13733649-13733649_Aig1
chr10:13823444-13844218	26.0766	30.8688	28.7749	44.1978	36.9517	35.4992	38.4009	32.4795	36.9506	-0.180843	5.06521	5.24605	chr10:13833831-13833831_Aig1
chr10:13962906-13989568	48.964	56.5618	47.5899	65.6286	52.006	48.2088	36.9239	54.6861	45.7129	0.253495	5.79924	5.54575	chr10:13976237-13976237_Hivep2
chr10:14186688-14236687	70.5468	77.8795	73.9827	103.666	47.0791	39.4436	36.9239	81.5188	41.1489	0.969228	6.36665	5.39742	chr10:14211687-14211687_Hivep2
chr10:23674382-23687265	15.6717	14.429	17.0026	21.2352	24.6344	16.4348	31.0161	17.0846	24.0285	-0.468806	4.17669	4.6455	chr10:23680823-23680823_Snora33
chr10:24148989-24172641	32.181	36.175	20.6275	26.3688	50.3637	49.3045	26.5852	28.838	42.0845	-0.530016	4.89908	5.4291	chr10:24160815-24160815_Stx7
chr10:25360471-25405545	65.1995	69.9296	55.7201	67.9917	76.6405	77.3533	73.8478	64.7102	75.9472	-0.227752	6.03805	6.2658	chr10:25383008-25383008_Epb41l2
chr10:25425552-25471170	90.6479	100.575	77.1588	107.659	128.099	97.0751	106.341	94.0101	110.505	-0.230955	6.57001	6.80096	chr10:25448361-25448361_Epb41l2
chr10:39411735-39473707	104.999	110.536	89.1555	121.821	171.62	120.303	134.403	106.628	142.109	-0.41106	6.74991	7.16097	chr10:39442721-39442721_Fyn
chr10:40891119-40922744	71.1106	80.7839	45.0525	82.8384	16.6967	29.3636	36.9239	69.9463	27.6614	1.30762	6.14866	4.84104	chr10:40906931-40906931_Wasf1
chr10:41552604-41571378	26.5437	30.031	22.0774	23.696	20.255	17.9688	28.0622	25.587	22.0953	0.203123	4.73265	4.52953	chr10:41561991-41561991_5730435O14Rik
chr10:41702405-41720867	20.552	22.621	19.54	30.2801	24.087	37.9097	42.8317	23.2483	34.9428	-0.567821	4.59981	5.16763	chr10:41711636-41711636_Ccdc162
chr10:42191770-42229078	80.0497	87.4492	42.5323	72.1474	62.4072	61.5758	50.2165	70.5447	58.0665	0.276503	6.16077	5.88427	chr10:42210424-42210424_Foxo3
chr10:42230858-42287743	114.244	126.584	70.8066	115.498	90.6	104.306	134.403	106.783	109.77	-0.0394321	6.75199	6.79142	chr10:42259300-42259300_Foxo3
chr10:45290680-45317368	32.6642	34.6855	40.9615	42.8941	51.4586	43.6071	48.7396	37.8013	47.9351	-0.334764	5.27803	5.6128	chr10:45304024-45304024_Gm15934
chr10:58328608-58353544	55.455	56.8783	36.5771	59.7616	53.922	50.181	47.2626	52.168	50.4552	0.0472403	5.73249	5.68525	chr10:58341076-58341076_Lims1
chr10:58357233-58393997	53.1839	52.2983	39.5633	63.787	93.0634	50.181	54.6474	52.2081	65.964	-0.331738	5.73357	6.06531	chr10:58375615-58375615_Lims1
chr10:59560890-59582131	41.7644	44.5159	39.0109	51.01	42.6997	34.1845	10.3387	44.0753	29.0743	0.583807	5.49427	4.91046	chr10:59571510-59571510_Mcu
chr10:59890228-59922326	56.663	61.2163	50.8178	75.2765	42.1523	62.0141	78.2787	60.9934	60.815	0.00415704	5.95404	5.94989	chr10:59906277-59906277_Dnajb12
chr10:59942710-59949438	17.685	20.0517	13.8264	17.389	15.8755	10.7374	28.0622	17.2381	18.225	-0.0760348	4.18888	4.26491	chr10:59946074-59946074_Ddit4
chr10:59970155-60001916	54.7946	58.9635	50.9214	64.0641	50.9112	48.8662	24.3698	57.1859	41.3824	0.457204	5.8626	5.40539	chr10:59986035-59986035_Ascc1
chr10:60251842-60291795	67.3738	67.9747	51.8535	71.2511	72.8085	66.1776	69.417	64.6133	69.4677	-0.102974	6.03592	6.13889	chr10:60271818-60271818_Psap
chr10:60347025-60391445	54.408	58.5167	59.2069	76.3521	135.763	78.4489	107.818	62.1209	107.343	-0.77942	5.98005	6.75947	chr10:60369235-60369235_Vsir
chr10:60787313-60828939	102.357	118.653	82.7515	139.112	66.2393	58.2889	48.7396	110.719	57.7559	0.927064	6.80373	5.87666	chr10:60808126-60808126_Unc5b
chr10:60924059-60949948	26.7208	28.5788	27.066	29.9867	39.1414	42.9497	41.3548	28.0881	41.1486	-0.535057	4.86236	5.39741	chr10:60937003-60937003_Pldi
chr10:61515693-61560628	109.46	107.166	91.3132	133.865	49.8163	36.814	45.7857	110.451	44.1387	1.30397	6.80027	5.49629	chr10:61538160-61538160_Npffr1
chr10:62306181-62339686	74.0581	87.3003	55.8927	92.1114	72.5347	58.2889	64.9861	77.3406	65.2699	0.241407	6.29169	6.05028	chr10:62322933-62322933_Hk1
chr10:63022466-63028094	10.8397	13.4237	13.0842	15.0423	18.0653	16.8731	26.5852	13.0975	20.5079	-0.609428	3.81736	4.42679	chr10:63025280-63025280_Pbld2
chr10:66812201-66846473	54.0698	55.7985	52.5094	71.903	19.7076	17.5305	26.5852	58.5702	21.2744	1.4192	5.89652	4.47732	chr10:66829337-66829337_1110002J07Rik
chr10:67094876-67133674	91.2438	100.147	71.3935	105.736	67.3341	70.3411	90.0943	92.13	75.9232	0.275827	6.54117	6.26535	chr10:67114275-67114275_Jmjd1c
chr10:67181598-67220446	65.8115	67.9561	40.8924	63.0699	90.8737	67.7115	48.7396	59.4325	69.1083	-0.21426	5.91725	6.13151	chr10:67201022-67201022_Jmjd1c
chr10:67535219-67550415	43.1334	48.5746	28.3606	49.7878	30.6562	27.3914	48.7396	42.4641	35.5957	0.24815	5.44175	5.1936	chr10:67542817-67542817_Egr2
chr10:67697400-67779418	144.267	154.754	119.518	163.411	145.069	97.5133	90.0943	145.488	110.892	0.388666	7.19463	6.80597	chr10:67738409-67738409_4930563J15Rik
chr10:68276500-68284160	12.4504	13.3678	14.9312	19.7358	27.919	18.407	23.6313	15.1213	23.3191	-0.593123	4.0109	4.60402	chr10:68280330-68280330_Arid5b
chr10:69735544-69815501	125.809	144.812	115.514	157.707	169.704	91.5968	70.1554	135.96	110.485	0.296904	7.09761	6.80071	chr10:69775522-69775522_Ank3
chr10:70094559-70110931	25.4323	31.2784	21.0935	36.7989	20.8024	30.8975	36.9239	28.6508	29.5413	-0.0426893	4.89	4.93269	chr10:70102745-70102745_Ccdc6
chr10:75079272-75132018	87.6198	92.4389	68.9769	135.283	67.0604	113.948	178.712	96.0795	119.907	-0.316656	6.6011	6.91775	chr10:75105645-75105645_Bcr
chr10:75214206-75224560	18.6192	23.5519	15.4835	23.9568	28.7402	25.8575	38.4009	20.4029	30.9995	-0.580246	4.41973	4.99998	chr10:75219383-75219383_Specc1l
chr10:77099844-77121743	36.4814	36.1564	20.7483	28.797	25.7293	37.2523	38.4009	30.5458	33.7942	-0.141398	4.97938	5.12077	chr10:77110793-77110793_Col18a1
chr10:77158659-77168747	8.66534	8.37815	6.55936	10.3161	10.9486	26.734	17.7235	8.47974	18.4687	-1.03824	3.24485	4.28308	chr10:77163703-77163703_Col18a1
chr10:77252189-77264065	10.9042	11.8783	10.4432	17.3076	15.6018	10.2992	22.1543	12.6333	16.0184	-0.319962	3.76906	4.08903	chr10:77258127-77258127_Gm10941
chr10:77322244-77335084	33.1151	35.2813	27.8773	34.99	26.003	32.6505	28.0622	32.8159	28.9052	0.177304	5.07963	4.90233	chr10:77328664-77328664_Pofut2
chr10:77359207-77421220	116.773	123.736	90.1567	126.808	119.614	121.837	87.8789	114.368	109.777	0.0585948	6.8501	6.79151	chr10:77390213-77390213_Adarb1
chr10:77606682-77630006	35.1285	44.7579	24.1488	37.9886	50.3637	29.8018	41.3548	35.506	40.5068	-0.185215	5.19006	5.37528	chr10:77618344-77618344_Ube2g2
chr10:78279400-78299049	34.2587	37.6272	26.5309	43.0082	28.4665	30.8975	27.3237	35.3562	28.8959	0.282256	5.18413	4.90187	chr10:78289224-78289224_Trappc10
chr10:78568299-78590958	34.3553	34.8159	26.0131	44.2304	23.8133	55.0019	59.0783	34.8537	45.9645	-0.389449	5.16405	5.5535	chr10:78579628-78579628_Ilvbl
chr10:79857133-79864904	10.9364	11.897	5.83438	8.58859	11.7698	11.3948	25.1083	9.31408	16.091	-0.728618	3.36654	4.09516	chr10:79861018-79861018_Mir6910
chr10:79982472-79986323	9.42235	10.1469	7.71588	10.6257	21.8973	9.8609	23.6313	9.47771	18.4632	-0.893423	3.38925	4.28267	chr10:79984397-79984397_Tmem259
chr10:80040889-80114745	168.861	187.168	131.412	176.824	211.856	178.373	197.912	166.066	196.047	-0.23812	7.38428	7.6224	chr10:80077817-80077817_Sbno2
chr10:80141836-80166088	53.5383	59.5035	49.8166	66.1664	69.5239	75.3811	81.2326	57.2562	75.3792	-0.390768	5.86434	6.25511	chr10:80153962-80153962_Midn
chr10:80653462-80697216	88.1836	94.04	61.7616	84.1584	108.939	77.3533	106.341	82.0359	97.5444	-0.247038	6.37566	6.6227	chr10:80675339-80675339_Mknk2
chr10:80700205-80715509	17.8783	20.4799	17.6067	23.696	19.9813	16.2157	33.97	19.9152	23.389	-0.221675	4.38648	4.60816	chr10:80707857-80707857_Izumo4
chr10:81123825-81147682	53.4094	56.3384	40.1502	51.2545	63.2284	55.221	63.5091	50.2881	60.6529	-0.265543	5.68055	5.9461	chr10:81135753-81135753_Zbtb7a
chr10:81293148-81320783	58.6602	60.453	42.2388	56.6815	95.8006	60.9184	73.8478	54.5084	76.8556	-0.488096	5.79463	6.28273	chr10:81306965-81306965_Pip5k1c
chr10:81375407-81385524	13.9966	17.8361	9.26941	16.9327	13.6858	24.3236	22.1543	14.5087	20.0546	-0.441053	3.95501	4.39606	chr10:81380465-81380465_Fzr1
chr10:81392181-81435519	100.763	113.31	81.1807	115.563	150.544	90.282	87.1404	102.704	109.322	-0.0892489	6.69633	6.78558	chr10:81413850-81413850_Mir1191b
chr10:85481391-85503708	16.6542	21.1129	18.2972	17.4542	24.9082	30.6784	23.6313	18.3796	26.4059	-0.499947	4.27647	4.77642	chr10:85492549-85492549_Btbd11
chr10:85526050-85541636	4.99304	5.71576	6.33496	3.86242	11.4961	11.1757	32.493	5.22655	18.3883	-1.63868	2.63843	4.27711	chr10:85533843-85533843_Btbd11
chr10:91137745-91188025	120.654	133.678	98.2523	128.291	104.012	92.6925	79.0172	120.219	91.9072	0.383752	6.92147	6.53772	chr10:91162885-91162885_Tmpo
chr10:93161635-93191055	37.7699	36.5101	37.3884	48.0277	42.426	39.6627	41.3548	39.924	41.1478	-0.0425105	5.35488	5.39739	chr10:93176345-93176345_Mir1931
chr10:93245709-93313890	97.2999	104.615	90.571	142.47	132.752	109.566	104.864	108.739	115.727	-0.0890663	6.77793	6.867	chr10:93279799-93279799_Elk3
chr10:93749615-93768370	37.319	40.271	31.1915	49.1033	55.5643	24.9809	33.97	39.4712	38.1718	0.0470806	5.33882	5.29174	chr10:93758992-93758992_Usp44
chr10:94378366-94390906	9.74448	9.0484	11.5479	11.7013	9.03263	12.2713	22.1543	10.5105	14.4861	-0.428019	3.52488	3.9529	chr10:94384636-94384636_Tmcc3
chr10:94545435-94561614	31.1179	38.1671	30.2249	39.3413	30.9299	28.2679	34.7085	34.7128	31.3021	0.144813	5.15837	5.01356	chr10:94553524-94553524_Tmcc3
chr10:98912953-98965741	98.0569	106.514	75.8815	103.748	131.657	94.4455	72.3709	96.05	99.4913	-0.0502694	6.60066	6.65093	chr10:98939347-98939347_Atp2b1
chr10:99164508-99204383	32.1326	33.6988	38.9246	56.1599	60.7649	51.7149	31.0161	40.229	47.832	-0.244167	5.36559	5.60975	chr10:99184445-99184445_Galnt4
chr10:99241420-99266148	57.0656	60.062	49.7994	77.004	48.4477	63.1098	70.8939	60.9827	60.8171	0.00385991	5.95379	5.94993	chr10:99253784-99253784_Dusp6
chr10:99372543-99398740	47.0957	53.8622	59.4313	80.0027	69.2501	39.8819	25.1083	60.0979	44.7468	0.417454	5.93305	5.5156	chr10:99385641-99385641_Dusp6
chr10:99551866-99580179	24.9652	23.5147	28.1535	49.9507	60.2175	39.4436	45.7857	31.646	48.4823	-0.600004	5.02884	5.62884	chr10:99566022-99566022_Gm20110
chr10:107529347-107545472	38.1565	40.6433	37.561	53.4057	8.75891	8.76524	8.86174	42.4416	8.7953	2.14892	5.44101	3.29209	chr10:107537409-107537409_Myf6
chr10:107600070-107631933	62.2358	66.6714	61.4163	76.564	15.8755	20.1601	20.6774	66.7219	18.9043	1.76654	6.08155	4.31501	chr10:107616001-107616001_Ptprq
chr10:110746254-110766096	49.6083	55.2027	37.6646	54.3021	50.6375	35.4992	39.8778	49.1944	42.0048	0.223027	5.64945	5.42643	chr10:110756175-110756175_E2f7
chr10:111515219-111578891	112.972	123.01	112.666	159.956	114.961	107.813	103.387	127.151	108.72	0.224016	7.0017	6.77768	chr10:111547055-111547055_Phlda1
chr10:111620883-111695669	99.5226	105.918	114.219	148.337	122.351	95.5412	94.5252	116.999	104.139	0.166477	6.88263	6.71616	chr10:111658276-111658276_4933440J02Rik
chr10:111786236-111815512	41.2651	47.0107	38.4413	50.5211	39.9625	48.6471	19.2004	44.3096	35.9367	0.294761	5.50174	5.20698	chr10:111800874-111800874_Gm20758
chr10:116913659-116952051	65.3927	72.0521	45.8638	69.6703	36.6779	53.2489	63.5091	63.2447	51.1453	0.30104	6.00551	5.70447	chr10:116932855-116932855_Rab3ip
chr10:116985713-117025577	94.4007	104.299	85.8068	122.326	89.7788	83.2698	96.0022	101.708	89.6836	0.179636	6.68241	6.50277	chr10:117005645-117005645_Best3
chr10:118222313-118235536	32.3098	36.7335	49.0916	49.7389	22.9921	12.7096	16.2465	41.9685	17.3161	1.23017	5.42521	4.19504	chr10:118228924-118228924_Il22
chr10:118263931-118277157	32.342	36.9197	49.1607	49.4455	22.9921	12.7096	16.2465	41.967	17.3161	1.23012	5.42516	4.19504	chr10:118270544-118270544_Iltifb
chr10:119340341-119360465	38.237	46.1543	39.5806	49.3151	65.6918	30.4592	29.5391	43.3218	41.8967	0.0471474	5.46994	5.4228	chr10:119350403-119350403_4930477N07Rik
chr10:120358150-120456540	264.502	307.962	196.729	296.119	142.332	174.428	165.419	266.328	160.727	0.725055	8.06247	7.33741	chr10:120407345-120407345_9230105E05Rik
chr10:120597294-120702362	140.852	159.687	135.226	219.571	167.24	147.475	127.018	163.834	147.245	0.153037	7.36487	7.21184	chr10:120649828-120649828_4921513I03Rik
chr10:121462212-121474893	14.7214	19.5118	9.63191	13.9341	9.58006	10.5183	25.1083	14.4498	15.0689	-0.0566816	3.94952	4.0062	chr10:121468552-121468552_Rassf3
chr10:127589856-127617305	74.8956	86.5183	53.4933	66.4271	73.0822	69.6837	67.94	70.3336	70.2353	0.00198978	6.15651	6.15452	chr10:127603580-127603580_Lrp1
chr10:128089101-128095136	17.1535	17.4824	12.3592	17.7476	21.6236	23.0088	25.8467	16.1857	23.493	-0.511164	4.10313	4.6143	chr10:128092118-128092118_Baz2a
chr10:128343767-128371051	27.0591	29.2304	20.5929	29.4	28.1927	32.4314	32.493	26.5706	31.0391	-0.2167	4.78506	5.00176	chr10:128357409-128357409_Coq10a
chr10:128477888-128526996	57.6294	64.791	44.9316	60.6417	91.6949	74.2854	91.5713	56.9984	85.8505	-0.582521	5.85794	6.44046	chr10:128502442-128502442_A430046D13Rik
chr10:128779510-128785319	8.97137	9.58832	8.40634	12.4999	10.4012	7.45046	22.1543	9.86648	13.3353	-0.399691	3.44181	3.8415	chr10:128782414-128782414_Mmp19
chr10:128910447-128922650	29.3462	30.5523	17.0889	23.9894	29.5613	43.8262	48.0011	25.2442	40.4629	-0.659822	4.71393	5.37375	chr10:128916548-128916548_Rdh5
chr11:3334507-3353156	24.6109	24.9296	19.9197	26.3199	21.8973	31.5549	29.5391	23.945	27.6638	-0.200475	4.64068	4.84116	chr11:3343831-3343831_Limk2
chr11:3893864-3913546	52.8457	60.8812	49.6785	50.2604	60.7649	44.0454	52.432	53.4165	52.4141	0.0268227	5.76597	5.73915	chr11:3903705-3903705_Dusp18
chr11:4260195-4271549	10.0988	11.5805	21.9739	19.5892	34.2145	29.3636	36.9239	15.8106	33.5007	-1.03725	4.0713	5.10855	chr11:4265872-4265872_Lif
chr11:4283083-4322089	26.0927	29.7145	52.2678	45.0942	95.2532	68.1498	57.6013	38.2923	73.6681	-0.926246	5.29617	6.22242	chr11:4302586-4302586_Lif
chr11:4987249-5018901	31.5367	33.6243	42.4287	37.4182	77.1879	32.2123	31.0161	36.252	46.8054	-0.359857	5.21925	5.5791	chr11:5003075-5003075_Ap1b1
chr11:5056920-5063578	17.83	20.6847	22.4917	21.3656	28.1927	23.447	25.1083	20.593	25.5827	-0.299923	4.43249	4.73241	chr11:5060249-5060249_Rasl10a
chr11:5097568-5111718	15.7522	15.8999	19.3501	19.6544	26.003	15.7774	32.493	17.6641	24.7578	-0.464742	4.2222	4.68694	chr11:5104643-5104643_Rhbdd3
chr11:5217063-5262320	96.5912	102.12	108.54	106.763	55.8381	59.6037	60.5552	103.504	58.6656	0.80858	6.70741	5.89883	chr11:5239691-5239691_Kremen1
chr11:5509765-5523402	14.8342	18.5064	18.6942	26.5317	42.1523	19.5027	35.447	19.6416	32.3673	-0.692878	4.36748	5.06036	chr11:5516583-5516583_Xbp1
chr11:5725790-5743216	55.8415	61.5142	53.5106	66.4597	60.7649	40.7584	50.2165	59.3315	50.58	0.226101	5.91484	5.68874	chr11:5734503-5734503_Urgcp
chr11:6388235-6415782	36.4814	35.5606	36.7842	38.2494	54.1958	33.7462	44.3087	36.7689	44.0836	-0.255402	5.23913	5.49453	chr11:6402008-6402008_Mir7651
chr11:8433806-8470011	44.0354	51.87	55.323	57.7571	60.7649	63.548	50.2165	52.2464	58.1765	-0.152341	5.73461	5.88695	chr11:8451908-8451908_Tns3
chr11:16774581-16828146	98.3307	104.001	124.283	136.016	65.1444	53.0297	48.7396	115.658	55.6379	1.04244	6.86614	5.8237	chr11:16801363-16801363_Egfr
chr11:17167519-17182075	15.4462	14.4849	16.6401	20.7789	16.6967	20.3792	26.5852	16.8375	21.2204	-0.316968	4.15684	4.47381	chr11:17174797-17174797_Ppp3r1
chr11:18922609-18960468	66.2303	67.0066	59.1724	89.1454	22.9921	35.4992	13.2926	70.3886	23.928	1.51793	6.15762	4.6397	chr11:18941538-18941538_Meis1
chr11:18981059-18993772	29.8294	30.8874	33.0903	39.1294	8.75891	16.654	17.7235	33.2341	14.3788	1.15449	5.09736	3.94287	chr11:18987415-18987415_Meis1
chr11:19638457-19674026	35.515	41.0715	73.3786	80.1493	32.2985	47.7706	45.7857	57.5286	41.9516	0.446431	5.87107	5.42464	chr11:19656241-19656241_Spred2
chr11:19828697-19851541	39.9121	40.122	46.3298	43.4156	75.2719	40.3201	46.5241	42.4449	54.0387	-0.341261	5.44111	5.78237	chr11:19840119-19840119_Spred2
chr11:19965993-19998558	70.9656	75.2544	77.4005	86.0815	105.107	67.4924	57.6013	77.4255	76.7335	0.0127854	6.29325	6.28047	chr11:19982275-19982275_Spred2
chr11:20092902-20115438	27.4939	31.7811	20.7828	44.5401	68.1553	32.4314	34.7085	31.1495	45.0984	-0.519921	5.00672	5.52664	chr11:20104170-20104170_Actr2
chr11:20200482-20250173	75.9748	82.5154	71.6697	85.0059	102.37	69.6837	62.0322	78.7914	78.0285	0.01386	6.31816	6.3043	chr11:20225327-20225327_Rab1a
chr11:20279982-20306252	35.4667	37.199	49.178	43.8067	23.5396	16.2157	17.7235	41.4126	19.1596	1.07303	5.40642	4.33339	chr11:20293117-20293117_Slc1a4
chr11:20459145-20478115	30.6508	31.5577	31.3641	35.4463	77.4616	40.101	57.6013	32.2547	58.388	-0.836611	5.05549	5.8921	chr11:20468630-20468630_Sertad2
chr11:20541283-20561982	45.6461	44.8324	43.1882	57.7245	50.9112	36.814	39.8778	47.8478	42.5343	0.166139	5.61022	5.44408	chr11:20551632-20551632_Sertad2
chr11:20589342-20656988	116	122.47	102.378	116.688	119.614	101.896	88.6174	114.384	103.376	0.144653	6.8503	6.70564	chr11:20623165-20623165_Sertad2
chr11:20732046-20742632	13.4651	13.8146	15.2074	16.4438	24.087	13.1479	38.4009	14.7327	25.2119	-0.736454	3.9757	4.71215	chr11:20737339-20737339_Aftph
chr11:22830074-22859473	64.2975	74.1	72.7399	86.1141	91.9686	44.2645	54.6474	74.3129	63.6268	0.220764	6.23482	6.01406	chr11:22844773-22844773_B3gnt2
chr11:30181935-30204200	35.6278	35.4116	38.3377	52.6072	57.4804	45.7984	47.2626	40.4961	50.1805	-0.302618	5.3749	5.67752	chr11:30193067-30193067_Sptbn1
chr11:32340269-32369985	69.6449	76.0736	54.7879	102.868	82.1148	70.5602	82.7096	75.8435	78.4615	-0.0483336	6.26385	6.31218	chr11:32355127-32355127_Sh3pxd2b
chr11:32533473-32574880	49.5439	53.0616	47.8833	43.1385	96.348	72.0941	87.1404	48.4068	85.1942	-0.80288	5.62664	6.42952	chr11:32554176-32554176_Stk10
chr11:46055562-46093791	26.5759	27.35	46.537	65.0256	105.107	63.7672	51.6935	41.3721	73.5225	-0.814562	5.40504	6.2196	chr11:46074676-46074676_Adam19
chr11:46093881-46117899	17.5723	17.0169	35.4206	43.0407	20.255	17.5305	13.2926	28.2626	17.026	0.698978	4.87099	4.17201	chr11:46105890-46105890_Mir8100
chr11:46263961-46311727	38.2531	44.4228	66.9228	59.1749	75.5456	46.6749	48.7396	52.1934	56.9867	-0.124475	5.73318	5.85765	chr11:46287844-46287844_Cyfip2
chr11:48852196-48875391	59.546	62.1845	55.9099	61.8639	74.7245	39.0053	54.6474	59.8761	56.1257	0.0917351	5.9278	5.83607	chr11:48863793-48863793_Irgm1
chr11:48976820-48995256	54.4725	60.4344	68.787	48.3373	90.6	44.0454	36.1854	58.0078	56.9436	0.0262562	5.88283	5.85658	chr11:48986038-48986038_Tgtp1
chr11:49046037-49064854	54.8751	62.11	70.4441	54.9865	82.9359	42.9497	42.8317	60.6039	56.2391	0.106021	5.94495	5.83893	chr11:49055445-49055445_9930111J21Rik2
chr11:49074228-49092855	51.8632	58.7215	66.3359	55.8992	72.8085	30.2401	33.97	58.2049	45.6728	0.343134	5.88765	5.54451	chr11:49083541-49083541_Ifi47
chr11:49237729-49263292	45.9682	49.7848	44.0858	51.4501	62.4072	47.5515	53.1704	47.8222	54.3764	-0.181733	5.60947	5.7912	chr11:49250510-49250510_Mgat1
chr11:50207329-50230282	69.822	72.5547	57.6879	65.3678	87.8628	60.6993	62.0322	66.3581	70.1981	-0.079987	6.07378	6.15377	chr11:50218805-50218805_Mgat4b
chr11:50251226-50296469	81.6443	94.5241	78.9195	92.7307	101.822	63.9863	67.94	86.9546	77.9162	0.156438	6.45869	6.30225	chr11:50273847-50273847_Maml1
chr11:51449480-51524617	95.206	105.36	143.892	95.1101	29.0139	47.7706	42.8317	109.892	39.8721	1.43997	6.79301	5.35304	chr11:51487048-51487048_Phykpl
chr11:51816768-51859560	85.3166	102.158	114.513	102.118	145.069	96.856	78.2787	101.026	106.735	-0.0785439	6.6728	6.75134	chr11:51838164-51838164_Jade2
chr11:52332566-52372338	61.9781	62.7989	60.8985	70.6481	73.9033	70.5602	57.6013	64.0809	67.3549	-0.0708115	6.02416	6.09497	chr11:52352452-52352452_Vdac1
chr11:53768132-53804791	58.4991	65.9081	66.8537	61.0002	100.454	60.2611	62.0322	63.0653	74.249	-0.23213	6.00147	6.2336	chr11:53786461-53786461_Irf1
chr11:54201204-54218343	18.442	19.7538	26.4618	24.7228	44.342	19.5027	19.2004	22.3451	27.6817	-0.29701	4.54505	4.84206	chr11:54209773-54209773_4933405E24Rik
chr11:54726192-54751736	38.2048	42.4865	38.8211	40.2539	37.4991	21.0366	20.6774	39.9416	26.4044	0.579162	5.35549	4.77633	chr11:54738964-54738964_Cdc42se2
chr11:54754261-54788442	42.6341	42.1141	44.5174	45.4527	75.5456	37.4714	41.3548	43.6796	51.4573	-0.231527	5.48154	5.71307	chr11:54771351-54771351_Cdc42se2
chr11:54941672-54961938	40.0893	46.8059	38.7693	46.2024	44.8894	48.8662	45.0472	42.9667	46.2676	-0.10444	5.45834	5.56278	chr11:54951805-54951805_Tnip1
chr11:54979449-54999690	11.8061	10.9288	13.4467	10.8376	12.3172	31.9931	11.8157	11.7548	18.7087	-0.627789	3.67297	4.30076	chr11:54989569-54989569_Tnip1
chr11:55392060-55429570	106.851	123.233	89.0347	108.653	120.709	97.7325	81.2326	106.943	99.8913	0.0974684	6.75413	6.65666	chr11:55410815-55410815_Sparc
chr11:55446741-55475296	57.0334	67.9188	59.2932	58.1482	87.5891	51.2767	62.7707	60.5984	67.2121	-0.147136	5.94482	6.09196	chr11:55461018-55461018_Atox1
chr11:58007423-58032053	55.8415	57.772	57.6879	71.5281	65.9656	55.4402	50.2165	60.7074	57.2074	0.0842401	5.94737	5.86313	chr11:58019738-58019738_Larp1
chr11:59209421-59227083	26.3826	29.1932	20.1269	25.9776	35.3094	37.0332	39.8778	25.4201	37.4068	-0.539727	4.72356	5.26329	chr11:59218252-59218252_2310033P09Rik
chr11:59632494-59780131	284.168	320.064	311.155	335.819	313.679	200.724	183.143	312.802	232.515	0.426337	8.29371	7.86737	chr11:59706312-59706312_1700007J10Rik
chr11:60104334-60138761	62.8318	73.5787	64.2645	86.8312	64.0495	67.2733	53.1704	71.8765	61.4977	0.221651	6.18738	5.96573	chr11:60121547-60121547_4930412M03Rik
chr11:60405116-60418873	12.547	13.5912	16.7954	15.4497	13.6858	21.9131	23.6313	14.5958	19.7434	-0.411492	3.96309	4.37458	chr11:60411994-60411994_Atpaf2
chr11:60528803-60549314	35.4667	39.8614	35.7313	37.6301	39.9625	28.9253	28.0622	37.1724	32.3167	0.196284	5.25446	5.05817	chr11:60539058-60539058_Alkbh5
chr11:60761881-60786017	24.1116	27.2383	32.1236	26.8577	57.7541	38.1288	48.7396	27.5828	48.2075	-0.783731	4.83707	5.62081	chr11:60773949-60773949_Top3a
chr11:60925554-60936600	24.5142	27.3314	26.1857	30.003	29.835	28.9253	33.97	27.0086	30.9101	-0.188145	4.8078	4.99594	chr11:60931077-60931077_Map2k3os
chr11:61050234-61077024	73.1239	78.8663	80.2659	88.689	124.814	62.8906	56.1243	80.2363	81.2765	-0.0183561	6.34405	6.36241	chr11:61063629-61063629_Kcnj12
chr11:61532038-61580359	69.5321	76.9672	69.2703	78.6174	84.3045	47.3323	37.6624	73.5968	56.4331	0.377231	6.22104	5.84381	chr11:61556198-61556198_Epn2
chr11:61683267-61716004	89.005	98.0802	82.5789	74.4453	93.6109	53.468	64.9861	86.0274	70.6883	0.279731	6.4434	6.16367	chr11:61699635-61699635_Fam83g
chr11:62129437-62153160	41.8932	45.0186	38.1306	35.2018	26.8242	30.6784	39.8778	40.0611	32.4601	0.295328	5.3597	5.06437	chr11:62141298-62141298_Specc1
chr11:62256360-62270270	24.2404	27.4245	20.8346	21.7404	10.4012	16.654	36.9239	23.56	21.3264	0.13756	4.61824	4.48068	chr11:62263315-62263315_Adora2b
chr11:63286236-63301966	38.1565	40.2896	51.0077	55.1658	6.02175	11.3948	10.3387	46.1549	9.25176	2.20154	5.55934	3.3578	chr11:63294101-63294101_Pmp22
chr11:64078045-64082922	7.07079	6.81423	7.61231	7.69225	8.4852	3.94436	22.1543	7.29739	11.528	-0.594422	3.05266	3.64708	chr11:64080483-64080483_2810001G20Rik
chr11:65794109-65829273	30.8119	36.9383	57.895	52.9005	62.4072	48.428	33.97	44.6364	48.2684	-0.110477	5.51211	5.62259	chr11:65811691-65811691_Zkscan6
chr11:67459601-67483530	42.5536	40.6806	40.53	33.3765	21.3498	11.3948	22.1543	39.2852	18.2997	1.06167	5.33218	4.2705	chr11:67471565-67471565_Gas7
chr11:67514172-67604849	161.13	174.396	152.85	137.124	114.961	76.2576	56.8628	156.375	82.6937	0.911016	7.29806	6.38705	chr11:67559510-67559510_Gas7
chr11:68208910-68225374	36.8841	43.6222	56.3587	38.0375	42.1523	27.8297	35.447	43.7256	35.143	0.307388	5.48303	5.17564	chr11:68217142-68217142_Mir6406
chr11:68243363-68345151	174.112	189.365	247.909	170.338	337.218	208.175	180.189	195.431	241.86	-0.306105	7.61788	7.92398	chr11:68294257-68294257_Mir6406
chr11:68373648-68399673	26.6081	33.9222	37.7854	24.0709	47.9003	35.9375	25.1083	30.5966	36.3154	-0.239999	4.9817	5.2217	chr11:68386660-68386660_Ntn1
chr11:68430977-68483024	14.8986	14.7083	24.3042	13.9341	97.9903	59.3845	50.2165	16.9613	69.1971	-1.96652	4.16682	6.13334	chr11:68457000-68457000_Pik3r5
chr11:69071851-69100959	57.9032	61.0301	63.3151	63.4122	94.1583	62.4524	59.0783	61.4151	71.8963	-0.22395	5.96382	6.18777	chr11:69086405-69086405_Vamp2
chr11:69364684-69368226	11.4035	11.3943	11.7205	11.3265	23.8133	13.5861	26.5852	11.4612	21.3282	-0.841425	3.63937	4.4808	chr11:69366455-69366455_Chd3
chr11:69408555-69419266	29.926	33.0658	38.0961	33.4417	59.6701	45.5793	61.2937	33.6324	55.5144	-0.706495	5.11405	5.82055	chr11:69413910-69413910_Kdm6b
chr11:69766354-69780224	18.0394	19.8097	19.609	20.1433	30.3825	19.5027	23.6313	19.4003	24.5055	-0.322215	4.35052	4.67274	chr11:69773289-69773289_Zbtb4
chr11:70188596-70213099	59.4816	70.2833	70.3751	76.7758	55.2906	39.4436	30.2776	69.229	41.6706	0.718823	6.13399	5.41517	chr11:70200847-70200847_Slc16a11
chr11:70237914-70239518	6.50706	6.62804	5.12666	6.09513	10.4012	8.54611	22.1543	6.08922	13.7006	-1.05217	2.82563	3.8778	chr11:70238716-70238716_0610010K14Rik
chr11:70377895-70392091	26.4631	29.1373	40.1157	39.3576	8.21148	10.08	5.90783	33.7684	8.06645	1.93917	5.11971	3.18054	chr11:70384993-70384993_Pelp1
chr11:70563080-70622880	103.308	102.902	103.759	113.64	162.04	120.522	116.68	105.902	133.081	-0.326809	6.74015	7.06696	chr11:70592980-70592980_4930544D05Rik
chr11:70666981-70687171	23.7411	28.0575	21.8358	20.5996	37.7728	38.5671	47.2626	23.5585	41.2008	-0.78105	4.61815	5.3992	chr11:70677076-70677076_Spag7
chr11:70710078-70717112	10.5981	9.32767	8.26825	13.1355	10.9486	11.6139	22.8928	10.3324	15.1518	-0.511244	3.50238	4.01362	chr11:70713595-70713595_Mir6925
chr11:72840581-72848787	30.5864	31.9487	21.9221	31.3883	18.0653	19.2835	32.493	28.9614	23.2806	0.303298	4.90503	4.60173	chr11:72844684-72844684_Zzef1
chr11:74829142-74842714	35.0318	36.7335	42.049	39.5695	55.2906	43.8262	44.3087	38.3459	47.8085	-0.310918	5.29814	5.60906	chr11:74835928-74835928_Mnt
chr11:74845600-74899727	90.5512	102.902	92.7977	101.547	85.3994	60.9184	57.6013	96.9497	67.973	0.506008	6.61397	6.10796	chr11:74872663-74872663_Mir6926
chr11:75459417-75465905	18.8447	19.698	20.5584	16.8512	27.6453	16.8731	32.493	18.9881	25.6705	-0.416104	4.32107	4.73717	chr11:75462661-75462661_Mir22
chr11:75530587-75595845	108.655	119.323	108.644	98.5162	169.704	130.383	158.034	108.785	152.707	-0.485508	6.77853	7.26404	chr11:75563216-75563216_Mir3971
chr11:75642526-75661465	36.0465	38.4464	46.1745	45.4527	60.4912	40.101	39.8778	41.53	46.8234	-0.169233	5.41041	5.57964	chr11:75651995-75651995_Myo1c
chr11:75735123-75743419	13.0302	13.8146	12.9116	11.4895	21.3498	14.4627	23.6313	12.8115	19.8146	-0.591728	3.7878	4.37952	chr11:75739271-75739271_Ywhae
chr11:75850711-75900127	37.9471	38.0182	87.4984	63.1188	88.1365	49.3045	67.94	56.6456	68.4603	-0.268978	5.84914	6.11812	chr11:75875419-75875419_Rph3al
chr11:75930146-75966589	28.7664	30.5895	61.1056	56.5185	95.2532	53.468	50.2165	44.245	66.3126	-0.573117	5.49969	6.0728	chr11:75948367-75948367_Rph3al
chr11:76261303-76285052	20.6003	23.3471	19.6953	20.7137	13.9595	34.4036	41.3548	21.0891	29.906	-0.48455	4.46526	4.94981	chr11:76273177-76273177_Mrm3
chr11:76457268-76498506	73.4621	85.755	59.1724	70.0451	98.5378	83.0507	86.402	72.1086	89.3301	-0.305165	6.19197	6.49714	chr11:76477887-76477887_Abr
chr11:77427381-77445927	21.6956	22.0811	23.8726	24.3968	25.7293	23.6662	31.0161	23.0115	26.8038	-0.211558	4.58565	4.79721	chr11:77436654-77436654_Coro6
chr11:77762087-77814272	116.821	130.625	108.419	109.957	106.202	105.402	127.018	116.455	112.874	0.0446748	6.87597	6.8313	chr11:77788179-77788179_Myo18a
chr11:78361885-78398177	70.4502	83.0367	68.0965	82.545	101.822	58.7271	62.7707	76.0321	74.44	0.0301296	6.26739	6.23726	chr11:78380031-78380031_Foxn1
chr11:79520832-79532210	18.4743	22.3045	21.3352	21.7893	38.3202	25.2001	22.1543	20.9758	28.5582	-0.427644	4.45784	4.88549	chr11:79526521-79526521_Evi2b
chr11:80050245-80086671	27.7678	27.5548	39.0282	39.2761	63.5021	51.4958	39.8778	33.4067	51.6252	-0.613065	5.10462	5.71768	chr11:80068458-80068458_Crlf3
chr11:80488445-80509660	42.5536	47.141	34.7646	41.4273	50.3637	44.2645	26.5852	41.4716	40.4045	0.0367131	5.40843	5.37172	chr11:80499052-80499052_C030013C21Rik
chr11:80697598-80716250	46.242	51.9817	41.3585	63.6077	36.1305	28.487	39.8778	50.7975	34.8318	0.531642	5.69481	5.16317	chr11:80706924-80706924_Myo1d
chr11:83447399-83474338	47.8366	50.5668	46.6405	53.8458	50.9112	55.4402	57.6013	49.7224	54.6509	-0.133782	5.66455	5.79833	chr11:83460868-83460868_Mmp28
chr11:84042069-84074021	47.1601	47.4575	54.063	53.5361	56.3855	41.6349	44.3087	50.5542	47.443	0.0898	5.68802	5.59822	chr11:84058045-84058045_Dusp14
chr11:84812782-84825757	24.933	24.427	20.4203	29.7423	20.8024	33.7462	28.0622	24.8806	27.5369	-0.140957	4.6938	4.83476	chr11:84819269-84819269_Mrm1
chr11:84874220-84887002	12.0155	13.405	15.2937	17.4868	16.9704	16.4348	35.447	14.5503	22.9507	-0.623131	3.95887	4.582	chr11:84880611-84880611_Pigw
chr11:86565001-86626368	117.401	131.369	124.507	114.243	196.528	135.642	138.095	121.88	156.755	-0.360437	6.94111	7.30154	chr11:86595684-86595684_Mir21a
chr11:86734117-86760546	58.1448	59.5965	48.1941	53.8458	80.1988	56.3167	57.6013	54.9453	64.7056	-0.232	5.80594	6.03794	chr11:86747331-86747331_Cltc
chr11:86826807-86870081	63.7176	65.9081	76.0368	82.6428	84.3045	35.4992	50.2165	72.0763	56.6734	0.341498	6.19133	5.84983	chr11:86848444-86848444_Gm51288
chr11:87751644-87759254	1.98111	2.17832	2.57196	2.49346	18.339	15.5583	25.1083	2.30621	19.6685	-2.64418	1.72518	4.36936	chr11:87755449-87755449_Mir142
chr11:88066411-88074398	28.3959	30.3103	35.0753	35.2344	16.9704	17.0922	11.8157	32.254	15.2928	1.0293	5.05546	4.02616	chr11:88070404-88070404_Vezf1
chr11:88095950-88148969	99.136	105.788	120.951	136.342	132.479	89.8438	88.6174	115.554	103.647	0.155477	6.86486	6.70938	chr11:88122459-88122459_Cuedc1
chr11:88396996-88531225	226.813	251.977	384.845	416.702	310.394	149.886	141.788	320.084	200.689	0.670818	8.32681	7.65599	chr11:88464110-88464110_Mir378b
chr11:88539853-88654038	212.494	247.528	318.543	354.251	404.552	188.234	212.682	283.204	268.489	0.0766996	8.15078	8.07408	chr11:88596945-88596945_0610039H22Rik
chr11:89975820-89987630	19.344	22.6024	33.4355	33.4743	10.4012	9.64177	5.90783	27.214	8.65027	1.54777	4.81834	3.27057	chr11:89981725-89981725_Pctp
chr11:90230030-90256301	52.5558	58.2374	31.6058	33.3277	71.1662	57.1932	44.3087	43.9317	57.556	-0.382085	5.48966	5.87175	chr11:90243165-90243165_Mmd
chr11:93954644-93968237	20.5681	21.3177	19.3156	19.2632	22.9921	30.6784	28.0622	20.1162	27.2442	-0.419608	4.40028	4.81988	chr11:93961440-93961440_Nme2
chr11:93987084-94000780	32.7286	32.3955	34.1259	36.9456	47.0791	24.5427	22.1543	34.0489	31.2587	0.11968	5.1313	5.01162	chr11:93993932-93993932_Spag9
chr11:94310738-94338449	51.8793	54.6441	46.934	47.7343	53.1009	45.3601	33.97	50.2979	44.1437	0.184377	5.68083	5.49645	chr11:94324593-94324593_Luc7l3
chr11:94369355-94393938	37.2384	38.9118	43.5162	53.1939	32.2985	29.5827	29.5391	43.2151	30.4734	0.490404	5.46647	4.97606	chr11:94381646-94381646_Abcc3
chr11:95061316-95106995	94.8678	108.562	96.0256	124.363	112.771	94.2264	119.633	105.955	108.877	-0.0388881	6.74086	6.77974	chr11:95084155-95084155_Itga3
chr11:95576176-95585623	20.7936	22.23	13.8955	19.524	6.02175	14.4627	26.5852	19.1108	15.6899	0.268995	4.3299	4.0609	chr11:95580899-95580899_Ngfr
chr11:95989460-96002711	28.2026	29.8448	20.8519	22.0174	3.28459	15.5583	29.5391	25.2292	16.1273	0.614872	4.7131	4.09823	chr11:95996085-95996085_Igf2bp1
chr11:96819477-96830045	31.0052	36.9756	31.3641	34.501	53.6483	37.2523	29.5391	33.4615	40.1466	-0.255788	5.10691	5.3627	chr11:96824761-96824761_Nfe2l1
chr11:96954986-96980122	54.5691	58.7215	52.8029	53.6339	84.852	49.0854	67.94	54.9318	67.2924	-0.288056	5.8056	6.09365	chr11:96967554-96967554_Sp2
chr11:97433275-97452134	56.6146	62.7989	49.9202	61.5217	53.922	33.9653	36.9239	57.7139	41.6038	0.46272	5.87563	5.41291	chr11:97442704-97442704_Arhgap23
chr11:97800650-97838046	107.721	115.227	105.882	110.951	143.975	89.8438	93.0483	109.945	108.956	0.012928	6.7937	6.78078	chr11:97819348-97819348_Lasp1
chr11:98032788-98060351	56.6791	61.2349	59.5176	57.3496	64.0495	48.428	49.478	58.6953	53.9852	0.118575	5.89955	5.78097	chr11:98046569-98046569_Stac2
chr11:98772531-98795368	33.0024	31.0922	42.049	38.6405	59.6701	41.6349	42.8317	36.196	48.0456	-0.398975	5.21708	5.61605	chr11:98783949-98783949_Nr1d1
chr11:98917064-98964724	123.779	141.46	131.101	133.653	161.219	117.893	162.465	132.498	147.192	-0.150648	7.06068	7.21133	chr11:98940894-98940894_Rara
chr11:99097027-99130521	61.6238	68.9428	86.1348	72.0985	53.1009	43.388	31.0161	72.2	42.5016	0.750773	6.19377	5.443	chr11:99113774-99113774_Tns4
chr11:99423235-99456402	32.6803	30.5523	40.5127	29.0252	4.92689	8.32698	8.86174	33.1926	7.37187	2.03006	5.09561	3.06555	chr11:99439818-99439818_Krt20
chr11:100275757-100307270	80.9517	90.0185	103.034	93.8226	103.465	53.468	60.5552	91.9567	72.496	0.338893	6.53849	6.19959	chr11:100291513-100291513_Krt42
chr11:100719544-100738482	33.244	38.5953	31.1742	31.6816	57.4804	34.6227	37.6624	33.6738	43.2552	-0.352	5.11577	5.46777	chr11:100729013-100729013_Rab5c
chr11:100951476-100980187	66.1981	78.6615	69.0632	67.0953	66.7867	48.2088	44.3087	70.2545	53.1014	0.397315	6.15491	5.75759	chr11:100965831-100965831_Cavin1
chr11:102309389-102321773	32.0199	34.3318	27.3594	29.286	24.087	28.0488	26.5852	30.7493	26.2403	0.220979	4.98865	4.76767	chr11:102315581-102315581_Ubtf
chr11:102995790-103009249	30.5542	36.7521	42.2561	31.9913	48.174	36.1566	37.6624	35.3884	40.6643	-0.195334	5.18541	5.38074	chr11:103002519-103002519_Mir6931
chr11:103056490-103067645	13.4007	14.8386	9.78726	12.2066	15.8755	14.4627	21.4159	12.5583	17.2513	-0.428829	3.7611	4.18993	chr11:103062067-103062067_Plcd3
chr11:103093975-103106575	37.7699	39.489	37.0949	37.5323	48.174	30.6784	39.8778	37.9715	39.5767	-0.0582316	5.28435	5.34258	chr11:103100275-103100275_Plcd3
chr11:103127157-103146151	45.1951	53.434	50.5761	43.5948	75.5456	34.6227	35.447	48.2	48.5384	-0.00988964	5.62059	5.63048	chr11:103136654-103136654_Hexim2
chr11:103168629-103182136	30.216	31.6508	43.8442	28.9111	56.9329	39.8819	42.8317	33.6555	46.5488	-0.456326	5.11501	5.57134	chr11:103175382-103175382_Fmnl1
chr11:103227870-103311041	159.214	175.829	172.097	175.683	218.699	140.025	141.049	170.706	166.591	0.0349933	7.42379	7.3888	chr11:103269455-103269455_Map3k14
chr11:103329758-103354790	43.8904	46.4522	43.6025	47.115	64.0495	46.2367	41.3548	45.265	50.547	-0.155966	5.53185	5.68782	chr11:103342274-103342274_Arhgap27
chr11:103682685-103699069	35.7727	39.5262	38.9592	46.6587	56.1118	44.2645	64.2476	40.2292	54.8746	-0.438526	5.36559	5.80412	chr11:103690877-103690877_Gosr2
chr11:105339303-105366418	31.2629	37.441	41.6174	35.5441	31.7511	25.6383	26.5852	36.4663	27.9915	0.369963	5.22752	4.85756	chr11:105352860-105352860_Mrc2
chr11:105386608-105471113	111.973	128.614	179.727	138.33	202.002	79.3255	69.417	139.661	116.915	0.254475	7.13608	6.8816	chr11:105428860-105428860_Marchf10
chr11:106152873-106167591	41.1845	47.681	40.5127	37.2879	41.3311	39.6627	39.8778	41.6665	40.2906	0.0472923	5.41503	5.36774	chr11:106160232-106160232_Limd2
chr11:106539122-106591624	76.8928	73.1691	66.7501	55.2473	48.7214	39.8819	39.1393	68.0149	42.5809	0.663211	6.10884	5.44562	chr11:106565373-106565373_Tex2
chr11:106704686-106723519	10.1633	9.21596	15.8978	12.2229	21.0761	19.9409	31.0161	11.875	24.011	-0.957996	3.6865	4.64449	chr11:106714102-106714102_Pecam1
chr11:109354665-109378185	55.8898	64.1952	53.4933	60.2505	61.3124	47.3323	54.6474	58.4572	54.4307	0.101167	5.89378	5.79261	chr11:109366425-109366425_Gm11696
chr11:112973726-112989858	22.6459	23.9056	45.087	37.8257	53.6483	28.487	22.1543	32.366	34.7632	-0.100097	5.06031	5.16041	chr11:112981792-112981792_1700012H19Rik
chr11:113060109-113074947	30.4576	30.0496	39.08	42.2096	39.1414	30.6784	31.0161	35.4492	33.6119	0.0746168	5.18781	5.1132	chr11:113067528-113067528_2610035D17Rik
chr11:113100156-113113930	30.8924	36.6963	43.8442	40.1399	52.5535	22.3514	35.447	37.8932	36.7839	0.0417444	5.28145	5.2397	chr11:113107043-113107043_2610035D17Rik
chr11:113674197-113683605	19.8594	20.3496	13.4122	18.7091	14.2332	27.1723	14.7696	18.0826	18.725	-0.0477709	4.25418	4.30195	chr11:113678901-113678901_Fam104a
chr11:113723342-113752940	77.0217	81.8266	84.5985	94.6538	84.852	77.5724	103.387	84.5251	88.6038	-0.067211	6.41828	6.48549	chr11:113738141-113738141_Cdc42ep4
chr11:114673708-114681314	22.3076	25.2461	19.3156	26.1732	24.3607	24.5427	34.7085	23.2606	27.8706	-0.250985	4.60055	4.85153	chr11:114677511-114677511_Ttyh2
chr11:115157650-115172900	24.4659	27.6106	21.8703	20.3225	30.6562	30.4592	23.6313	23.5673	28.2489	-0.251641	4.61867	4.87031	chr11:115165275-115165275_Slc9a3r1
chr11:115172931-115178115	16.9602	18.4692	15.846	17.1935	21.0761	10.5183	23.6313	17.1172	18.4086	-0.099332	4.17929	4.27862	chr11:115175523-115175523_Nat9
chr11:115377372-115388492	21.1318	22.863	17.3823	25.5376	19.1601	21.0366	39.8778	21.7287	26.6915	-0.284929	4.50644	4.79137	chr11:115382932-115382932_Cdr2l
chr11:115653223-115709769	110.105	124.983	109.887	99.7548	129.194	86.7759	93.0483	111.182	103.006	0.109178	6.8097	6.70052	chr11:115681496-115681496_Grb2
chr11:115945872-115976123	100.006	112.081	116.239	120.305	97.9903	54.7828	77.5402	112.158	76.7711	0.541029	6.82219	6.28116	chr11:115960997-115960997_Itgb4
chr11:116250854-116256268	13.594	14.187	14.3443	14.7652	12.8647	15.3392	25.1083	14.2226	17.7707	-0.302266	3.92814	4.23041	chr11:116253561-116253561_Evpl
chr11:116616721-116624066	26.6403	27.4803	23.8036	24.5761	36.1305	36.814	32.493	25.6251	35.1459	-0.441045	4.73471	5.17576	chr11:116620393-116620393_Rhbdf2
chr11:116679762-116703423	53.5061	55.3889	59.5348	56.8281	48.174	38.5671	39.8778	56.3145	42.2063	0.407658	5.84083	5.43317	chr11:116691592-116691592_St6galnac2
chr11:116816071-116837625	49.1412	51.2743	41.721	47.7017	35.0356	28.2679	25.1083	47.4595	29.4706	0.669363	5.59871	4.92935	chr11:116826848-116826848_Mxra7
chr11:117076011-117161056	152.932	171.659	172.632	166.508	284.117	123.59	110.772	165.933	172.826	-0.0583796	7.38312	7.4415	chr11:117118533-117118533_Sec14l1
chr11:117234480-117358456	333.358	384.836	381.151	389.322	521.155	318.836	385.486	372.167	408.492	-0.134015	8.54368	8.67769	chr11:117296468-117296468_Septin9
chr11:117810655-117822601	32.0521	34.4249	24.9601	32.6921	36.4042	31.3357	36.9239	31.0323	34.888	-0.163973	5.00145	5.16543	chr11:117816628-117816628_Syngr2
chr11:117922780-118018223	153.608	171.175	222.328	193.545	260.578	175.962	156.557	185.164	197.699	-0.0940111	7.54043	7.63444	chr11:117970501-117970501_Socs3
chr11:118152129-118177609	40.0893	46.4894	57.826	55.671	36.6779	21.9131	32.493	50.0189	30.3614	0.702044	5.67296	4.97092	chr11:118164869-118164869_Dnah17
chr11:118193009-118248435	71.2233	76.7252	91.6239	81.665	156.566	93.1307	110.772	80.3094	120.156	-0.575373	6.34535	6.92072	chr11:118220722-118220722_Cyth1
chr11:118313157-118367327	129.32	145.761	125.888	137.515	139.048	109.785	101.91	134.621	116.914	0.201844	7.08344	6.88159	chr11:118340242-118340242_Cep295nl
chr11:118400748-118409220	13.7389	14.2428	12.3765	14.4719	15.3281	10.08	22.1543	13.7075	15.8542	-0.19655	3.87848	4.07503	chr11:118404984-118404984_Lgals3bp
chr11:118430041-118439729	20.3265	23.5705	22.3881	22.1315	23.8133	21.4748	38.4009	22.1042	27.8963	-0.322733	4.53008	4.85281	chr11:118434885-118434885_C1qtnf1
chr11:119389650-119404904	40.2342	46.7128	39.0627	46.235	64.597	32.4314	45.7857	43.0612	47.6047	-0.141586	5.46144	5.60302	chr11:119397277-119397277_Mir1932
chr11:119656796-119693685	78.9062	93.2581	81.526	92.7633	85.3994	58.508	63.5091	86.6134	69.1388	0.320938	6.45308	6.13214	chr11:119675240-119675240_Rptor
chr11:119776626-119827319	85.5582	89.1062	105.865	116.41	126.183	89.8438	104.125	99.2349	106.717	-0.103867	6.64724	6.75111	chr11:119801972-119801972_Rptoros
chr11:119855134-119900091	76.4257	88.7339	75.3464	87.5319	77.1879	56.755	45.0472	82.0095	59.6633	0.452451	6.3752	5.92275	chr11:119877612-119877612_Mir5098
chr11:119911912-120006714	238.667	270.353	209.416	234.614	273.169	170.046	189.05	238.263	210.755	0.1762	7.90245	7.72625	chr11:119959313-119959313_Baiap2
chr11:120019176-120044199	51.686	57.6416	46.3126	55.834	50.9112	22.3514	11.8157	52.8686	28.3594	0.875621	5.75137	4.87575	chr11:120031687-120031687_Aatk
chr11:120134133-120150786	19.7628	24.669	16.6573	17.7965	21.8973	18.8453	35.447	19.7214	25.3965	-0.349226	4.37305	4.72227	chr11:120142459-120142459_Slc38a10
chr11:120224312-120270390	123.473	128.39	130.618	137.352	117.15	73.6281	100.433	129.958	97.0705	0.417217	7.03296	6.61575	chr11:120247351-120247351_Bahcc1
chr11:121678536-121746189	131.51	144.234	132.413	128.258	156.018	82.3933	98.2176	134.104	112.21	0.255073	7.07793	6.82285	chr11:121712362-121712362_Metrnl
chr12:8496652-8526951	49.2056	54.1042	33.9706	50.1463	52.5535	45.7984	47.2626	46.8567	48.5382	-0.04982	5.58065	5.63047	chr12:8511801-8511801_Rhob
chr12:8777390-8788757	32.4226	35.8771	16.502	40.5147	24.087	39.2245	32.493	31.3291	31.9348	-0.0267823	5.01476	5.04154	chr12:8783073-8783073_Sdc1
chr12:8799641-8811798	15.8489	17.5755	11.7723	20.7789	10.1275	17.7496	28.0622	16.4939	18.6464	-0.167416	4.12878	4.2962	chr12:8805719-8805719_Sdc1
chr12:8919975-8942247	36.5942	41.779	25.5988	44.9312	61.0387	35.061	38.4009	37.2258	44.8335	-0.261856	5.25647	5.51833	chr12:8931111-8931111_Laptm4a
chr12:16149847-16173107	33.6467	34.4621	51.6291	39.3087	19.7076	24.9809	26.5852	39.7616	23.7579	0.719323	5.34914	4.62982	chr12:16161477-16161477_Trib2
chr12:17722959-17739225	30.6025	31.5763	25.1155	38.2331	22.4447	31.774	35.447	31.3818	29.8886	0.0681123	5.01711	4.949	chr12:17731092-17731092_Hpcal1
chr12:21415768-21427230	27.8161	29.5469	21.0245	34.3381	22.9921	24.7618	33.97	28.1814	27.2413	0.0472411	4.86698	4.81974	chr12:21421499-21421499_Ywhaq
chr12:25185468-25210282	15.1563	16.5329	21.2489	18.3343	53.1009	39.8819	25.1083	17.8181	39.3637	-1.10094	4.23405	5.33499	chr12:25197875-25197875_Gm17746
chr12:31268755-31289117	13.4329	11.6177	14.724	26.3688	16.423	31.1166	48.7396	16.5359	32.093	-0.916221	4.13224	5.04846	chr12:31278936-31278936_Lamb1
chr12:33172497-33203046	51.1706	54.3276	48.0042	54.9703	27.0979	21.9131	22.1543	52.1182	23.7218	1.10342	5.73113	4.62771	chr12:33187771-33187771_Atxn7l1
chr12:33218545-33249860	56.7274	59.1497	39.6841	63.9011	14.7807	23.6662	26.5852	54.8656	21.6773	1.30071	5.80389	4.50318	chr12:33234202-33234202_Atxn7l1
chr12:51663618-51740250	122.684	135.149	99.0464	153.438	135.216	101.019	57.6013	127.579	97.9455	0.377951	7.00651	6.62856	chr12:51701934-51701934_Strn3
chr12:54707722-54740585	83.7865	81.1377	70.8584	89.0802	77.7353	58.2889	32.493	81.2157	56.1724	0.524094	6.36134	5.83725	chr12:54724153-54724153_Eapp
chr12:55436948-55469263	78.3585	80.7653	49.178	76.7106	53.1009	58.7271	78.2787	71.2531	63.3689	0.166696	6.17499	6.00829	chr12:55453105-55453105_Nfkbia
chr12:69433097-69478730	78.1975	87.021	84.2878	123.5	146.164	114.167	100.433	93.2515	120.255	-0.363455	6.55844	6.9219	chr12:69455913-69455913_5830428M24Rik
chr12:69495305-69558619	100.972	116.661	114.357	159.956	161.219	110.88	112.249	122.987	128.116	-0.0584811	6.95404	7.01252	chr12:69526962-69526962_5830428M24Rik
chr12:69974685-69999727	28.4764	31.297	26.3583	39.325	30.6562	33.5271	33.97	31.3642	32.7178	-0.05911	5.01633	5.07544	chr12:69987206-69987206_Sav1
chr12:70694540-70719991	22.0982	22.6396	26.9624	28.4874	32.8459	37.2523	47.2626	25.0469	39.1203	-0.623219	4.70304	5.32626	chr12:70707265-70707265_Frmd6
chr12:71881653-71906691	64.2492	76.539	58.8099	81.3553	49.2689	54.3445	56.1243	70.2383	53.2459	0.39314	6.15458	5.76144	chr12:71894172-71894172_Daam1
chr12:73029905-73053526	52.7652	58.7401	55.0469	64.6996	32.5722	51.2767	59.0783	57.8129	47.6424	0.27392	5.87806	5.60414	chr12:73041715-73041715_Gm51264
chr12:73284348-73291842	9.74448	11.0778	9.68369	14.6674	13.1384	14.9009	25.1083	11.2933	17.7158	-0.606383	3.61981	4.22619	chr12:73288095-73288095_Slc38a6
chr12:73443893-73483786	47.0151	51.4418	66.4567	67.5516	84.852	53.2489	38.4009	58.1163	58.8339	-0.0174065	5.88548	5.90289	chr12:73463839-73463839_D830013O20Rik
chr12:75812516-75832632	61.1406	68.4588	56.5659	79.09	37.2254	39.0053	39.8778	66.3138	38.7028	0.76166	6.07283	5.31117	chr12:75822574-75822574_Syne2
chr12:75861370-75899139	73.1561	82.8692	60.5187	82.9036	54.7432	41.4158	51.6935	74.8619	49.2842	0.593272	6.2453	5.65203	chr12:75880254-75880254_Mir5101
chr12:76533375-76579584	101.294	112.826	79.4891	125.7	112.771	117.673	94.5252	104.827	108.323	-0.0468886	6.72557	6.77246	chr12:76556479-76556479_AI463170
chr12:77235603-77254745	30.7314	36.6777	32.2444	41.3132	21.3498	25.8575	17.7235	35.2417	21.6436	0.678547	5.17958	4.50103	chr12:77245174-77245174_Fut8
chr12:79027229-79065304	88.86	98.3781	63.9538	90.4328	63.5021	70.9985	93.0483	85.4062	75.8496	0.169096	6.43306	6.26397	chr12:79046266-79046266_Plekhh1
chr12:79487459-79575965	139.016	158.98	162.517	212.645	238.133	81.0785	79.7557	168.289	132.989	0.337377	7.40335	7.06597	chr12:79531712-79531712_Rad51b
chr12:79596812-79648561	43.1334	49.7476	56.8593	59.4846	107.844	52.3723	33.2315	52.3062	64.4827	-0.296809	5.73623	6.03304	chr12:79622686-79622686_9430078K24Rik
chr12:80113123-80133542	34.7419	38.223	31.8474	46.072	51.4586	29.8018	39.8778	37.7211	40.3794	-0.0957943	5.27505	5.37084	chr12:80123332-80123332_2310015A10Rik
chr12:80215790-80235947	56.1798	63.5063	43.7406	68.7902	53.922	45.5793	54.6474	58.0542	51.3829	0.172944	5.88397	5.71102	chr12:80225868-80225868_Actn1
chr12:80358892-80379963	28.2832	30.031	25.6506	38.4287	22.9921	25.2001	39.8778	30.5983	29.3567	0.0578349	4.98178	4.92394	chr12:80369427-80369427_Mir1843a
chr12:80789602-80887057	136.987	143.378	128.011	141.312	203.645	143.75	137.357	137.422	161.584	-0.232111	7.11293	7.34504	chr12:80838329-80838329_Susd6
chr12:81970652-81975184	9.68006	9.38352	9.16585	13.217	18.339	8.32698	23.6313	10.3616	16.7658	-0.644933	3.50609	4.15103	chr12:81972918-81972918_Pcnx
chr12:82186912-82195275	25.69	25.544	19.3501	31.0949	19.1601	25.6383	14.7696	25.4198	19.856	0.341155	4.72355	4.38239	chr12:82191093-82191093_Sipa1l1
chr12:82223016-82257227	58.7407	66.4852	57.9295	79.4974	70.345	70.3411	79.7557	65.6632	73.4806	-0.159973	6.05882	6.21879	chr12:82240121-82240121_Sipa1l1
chr12:83687015-83722595	58.6441	64.6607	40.5817	65.8241	44.342	46.0175	37.6624	57.4277	42.674	0.419878	5.86858	5.4487	chr12:83704805-83704805_Psen1
chr12:84139022-84221162	169.699	193.442	138.075	214.177	178.463	171.141	158.773	178.848	169.459	0.0773545	7.49064	7.41328	chr12:84180092-84180092_Elmsan1
chr12:84750690-84775312	60.6574	65.6847	38.4413	58.6371	62.4072	62.0141	53.1704	55.8551	59.1973	-0.0824075	5.82922	5.91163	chr12:84763001-84763001_Npc2
chr12:84804871-84825060	29.6522	29.9193	18.1418	26.3525	21.8973	33.7462	30.2776	26.0165	28.6404	-0.133725	4.75577	4.88949	chr12:84814965-84814965_Isca2
chr12:85338028-85395231	67.9376	72.2569	60.1908	76.3684	113.866	74.0663	75.3248	69.1884	87.7523	-0.338552	6.13316	6.47171	chr12:85366629-85366629_Tmed10
chr12:85954990-85988332	41.555	47.3458	46.7614	73.9238	70.0713	66.6159	59.0783	52.3965	65.2551	-0.311287	5.73867	6.04996	chr12:85971661-85971661_Tgfb3
chr12:86795630-86839544	108.607	121.613	105.744	144.621	127.004	94.4455	128.495	120.146	116.648	0.0422685	6.92061	6.87834	chr12:86817587-86817587_Irf2bpl
chr12:86867658-86904407	74.0098	80.0951	68.0275	96.6746	84.852	71.2176	76.8017	79.7017	77.6238	0.0376343	6.33453	6.29689	chr12:86886032-86886032_Irf2bpl
chr12:99321295-99353838	79.18	93.2208	66.5085	112.564	91.9686	51.4958	46.5241	87.8684	63.3295	0.46619	6.4736	6.00741	chr12:99337566-99337566_Foxn3
chr12:99375149-99409869	55.5838	57.2693	42.1871	66.0523	57.4804	41.1966	36.9239	55.2731	45.2003	0.284544	5.81437	5.52983	chr12:99392509-99392509_Foxn3
chr12:100110574-100132021	19.5373	21.3922	18.487	28.9274	17.7915	22.3514	31.0161	22.086	23.7197	-0.0986417	4.52895	4.62759	chr12:100121297-100121297_Psmc1
chr12:100977634-101025757	71.1911	77.4327	101.687	166.378	109.486	113.072	119.633	104.172	114.064	-0.129682	6.71661	6.84629	chr12:101001695-101001695_Mir1190
chr12:102280046-102394353	214.652	251.493	172.995	280.425	334.755	274.133	243.698	229.891	284.195	-0.304736	7.85107	8.15581	chr12:102337199-102337199_Rin3
chr12:102435695-102456979	27.4939	27.108	21.387	30.6549	54.7432	27.3914	35.447	26.6609	39.1938	-0.539124	4.78978	5.3289	chr12:102446337-102446337_Lgmn
chr12:102620987-102712997	195.824	216.324	127.476	214.861	164.23	183.851	163.942	188.621	170.674	0.143447	7.56698	7.42353	chr12:102666992-102666992_Mir1936
chr12:104976096-105012960	84.0603	89.9627	65.421	117.03	72.8085	76.0385	84.1865	89.1184	77.6778	0.195865	6.49375	6.29789	chr12:104994528-104994528_Syne3
chr12:108908250-108948032	98.7656	107.724	87.9127	121.968	53.1009	65.7393	57.6013	104.093	58.8138	0.81311	6.71552	5.90241	chr12:108928141-108928141_Wdr25
chr12:110484594-110523976	75.2661	82.3665	59.2414	90.9869	98.5378	73.1898	62.7707	76.9652	78.1661	-0.0220514	6.28476	6.30681	chr12:110504285-110504285_Ppp2r5c
chr12:111336758-111379589	107.544	120.05	73.4131	116.313	67.8816	62.2332	45.7857	104.33	58.6335	0.820718	6.71877	5.89805	chr12:111358173-111358173_Cdc42bpb
chr12:111428549-111457284	74.4607	84.1724	62.9526	86.1793	84.3045	64.6437	84.1865	76.9413	77.7116	-0.0141884	6.28432	6.2985	chr12:111442916-111442916_Tnfaip2
chr12:111572282-111575864	10.3404	11.6177	9.52834	14.2274	7.66405	13.5861	23.6313	11.4285	14.9605	-0.360857	3.63558	3.99643	chr12:111574073-111574073_2810029C07Rik
chr12:111576022-111609315	41.8127	45.4468	29.7933	38.722	33.3934	41.854	36.9239	38.9437	37.3904	0.0572211	5.3199	5.26268	chr12:111592668-111592668_Mark3
chr12:111686113-111770042	183.712	191.282	146.395	211.553	148.354	151.639	158.773	183.235	152.922	0.259353	7.52541	7.26605	chr12:111728077-111728077_Apopt1
chr12:112560275-112634169	108.8	120.999	79.6963	97.9947	106.202	134.985	124.064	101.872	121.75	-0.254869	6.68471	6.93958	chr12:112597222-112597222_Inf2
chr12:112793693-112810610	47.8205	51.237	35.317	59.6964	36.6779	38.1288	44.3087	48.5177	39.7052	0.282734	5.62987	5.34714	chr12:112802151-112802151_Clba1
chr12:113138044-113157093	81.6443	86.9652	66.6984	87.7764	70.345	62.4524	84.1865	80.771	72.328	0.157227	6.35352	6.19629	chr12:113147568-113147568_Crip1
chr12:116255724-116296295	71.3522	75.2171	53.0273	62.4506	68.429	61.795	51.6935	65.5118	60.6391	0.109763	6.05554	5.94578	chr12:116276009-116276009_Esyt2
chr13:5842253-5874565	49.8982	57.8092	40.927	50.4071	90.3263	62.4524	73.8478	49.7604	75.5422	-0.592552	5.66563	6.25818	chr13:5858409-5858409_1700016G22Rik
chr13:6618421-6647560	38.7363	42.3189	39.7014	47.4573	82.1148	42.7306	42.8317	42.0535	55.8924	-0.402105	5.42806	5.83016	chr13:6632990-6632990_Pfkp
chr13:12630316-12660901	122.99	137.439	95.3524	125.406	90.3263	73.1898	62.0322	120.297	75.1827	0.671007	6.9224	6.25139	chr13:12645608-12645608_Gpr137b-ps
chr13:12701837-12704223	12.4504	14.429	14.4996	21.5448	6.56918	10.08	25.1083	15.731	13.9192	0.165355	4.06445	3.89909	chr13:12703030-12703030_Gpr137b-ps
chr13:13376111-13397651	120.026	133.659	93.937	122	93.0634	71.4367	62.0322	117.406	75.5108	0.630004	6.8876	6.25759	chr13:13386881-13386881_Gpr137b
chr13:13436832-13456067	40.7819	41.0529	39.7014	55.5407	20.8024	26.2957	42.0933	44.2692	29.7305	0.55886	5.50046	4.9416	chr13:13446449-13446449_Nid1
chr13:13503290-13529665	22.7264	27.7224	24.6149	29.3674	24.087	23.2279	35.447	26.1078	27.5873	-0.0766675	4.76063	4.8373	chr13:13516477-13516477_Lyst
chr13:15500193-15515621	19.4568	21.5784	17.6758	30.606	12.3172	29.8018	20.6774	22.3292	20.9321	0.0890916	4.54407	4.45498	chr13:15507907-15507907_Gli3
chr13:15657877-15670529	26.3665	28.9139	29.7933	51.7434	22.4447	24.5427	23.6313	34.2043	23.5396	0.520641	5.13768	4.61704	chr13:15664203-15664203_4933412O06Rik
chr13:28918217-28932007	11.935	11.9156	11.5307	19.6218	20.5287	25.4192	10.3387	13.7507	18.7622	-0.421956	3.88272	4.30467	chr13:28925112-28925112_Sox4
chr13:28947466-28959268	18.442	20.6475	19.54	28.7482	16.9704	23.6662	28.0622	21.8444	22.8996	-0.0651434	4.51377	4.57891	chr13:28953367-28953367_Sox4
chr13:34111779-34157548	113.406	124.127	82.6998	127.818	108.392	103.43	98.9561	112.013	103.593	0.111708	6.82034	6.70864	chr13:34134663-34134663_Tubb2b
chr13:35501053-35508877	12.9175	14.6711	20.0924	26.3525	29.0139	19.7218	26.5852	18.5083	25.107	-0.420344	4.28602	4.70636	chr13:35504965-35504965_Cdyl
chr13:37434757-37459702	32.6642	35.1882	43.0156	47.8973	52.5535	39.4436	28.0622	39.6913	40.0197	-0.0115976	5.34665	5.35825	chr13:37447229-37447229_Ly86
chr13:37827444-37882617	77.2955	89.1249	63.0734	86.1304	113.318	108.032	90.8328	78.906	104.061	-0.39485	6.32023	6.71508	chr13:37855030-37855030_Rreb1
chr13:43191268-43270347	114.325	120.664	111.734	142.241	177.915	156.24	165.419	122.241	166.525	-0.442896	6.94534	7.38823	chr13:43230807-43230807_Tbc1d7
chr13:43287197-43297630	17.7172	18.0968	16.0532	19.4914	30.6562	27.3914	17.7235	17.8396	25.257	-0.478931	4.2357	4.71463	chr13:43292413-43292413_Gfod1
chr13:44922154-44973974	110.813	125.058	99.3398	129.497	125.362	76.6959	67.94	116.177	89.9993	0.364763	6.87255	6.50778	chr13:44948064-44948064_Dtnbp1
chr13:45674975-45699693	46.4675	47.4948	41.4793	66.4434	55.8381	45.7984	42.0933	50.4713	47.9099	0.0736404	5.6857	5.61205	chr13:45687334-45687334_Gmpr
chr13:45872430-45886169	26.0605	27.3128	26.9106	38.2168	37.4991	30.4592	35.447	29.6252	34.4684	-0.211818	4.93665	5.14846	chr13:45879299-45879299_Atxn1
chr13:45903103-45928146	28.1382	30.5337	26.5827	40.5962	58.5752	48.6471	35.447	31.4627	47.5564	-0.58088	5.02071	5.60159	chr13:45915624-45915624_Atxn1
chr13:46832855-46869313	67.6477	72.3127	61.0366	81.0457	84.852	47.9897	47.2626	70.5107	60.0348	0.228527	6.16009	5.93156	chr13:46851084-46851084_Kif13a
chr13:47554092-47580710	38.8652	43.194	27.4112	50.6841	41.3311	39.2245	42.8317	40.0386	41.1291	-0.0378347	5.35891	5.39675	chr13:47567401-47567401_4930471G24Rik
chr13:48868574-48878613	21.454	25.4509	18.3144	28.7319	19.7076	16.654	33.97	23.4878	23.4438	0.0025924	4.61399	4.6114	chr13:48873593-48873593_Phf2
chr13:48949183-48970413	50.5264	53.7691	33.9533	55.9481	43.2471	36.814	31.0161	48.5492	37.0257	0.381886	5.63079	5.2489	chr13:48959798-48959798_Fam120a
chr13:49297741-49306086	9.93776	9.64418	10.3741	13.9178	17.5178	21.0366	32.493	10.9685	23.6825	-1.04425	3.58117	4.62542	chr13:49301913-49301913_Fgd3
chr13:49339862-49375784	69.0489	73.2436	50.8523	84.0769	60.4912	60.4802	70.8939	69.3055	63.9551	0.114194	6.13556	6.02137	chr13:49357823-49357823_Bicd2
chr13:51858530-51871595	2.83476	2.99751	4.2118	2.94978	4.92689	5.69741	20.6774	3.24846	10.4339	-1.4283	2.08694	3.51525	chr13:51865062-51865062_Gadd45g
chr13:52847122-52860306	6.37821	6.62804	5.23023	8.14857	9.85378	12.7096	25.1083	6.59626	15.8905	-1.15285	2.92529	4.07814	chr13:52853714-52853714_Auh
chr13:54555468-54578945	18.1682	21.9507	13.533	22.0663	19.7076	30.021	28.0622	18.9296	25.9302	-0.434316	4.31684	4.75115	chr13:54567206-54567206_4833439L19Rik
chr13:55152130-55191245	56.5502	58.4981	65.1103	67.4539	70.0713	63.1098	42.8317	61.9031	58.6709	0.0761032	5.97506	5.89896	chr13:55171687-55171687_Fgfr4
chr13:56105189-56120209	52.5558	54.7372	50.5589	72.5223	26.8242	27.1723	41.3548	57.5935	31.7837	0.837761	5.87267	5.03491	chr13:56112699-56112699_Macroh2a1
chr13:60001671-60021788	36.6103	40.7178	51.1285	53.4709	42.1523	20.3792	35.447	45.4819	32.6595	0.465656	5.5386	5.07294	chr13:60011729-60011729_A530065N20Rik
chr13:60044118-60112302	111.216	129.172	134.536	154.921	78.2828	55.4402	60.5552	132.461	64.7594	1.02115	7.06028	6.03912	chr13:60078210-60078210_A530065N20Rik
chr13:63087098-63156492	92.7256	94.431	115.341	130.768	102.37	76.6959	92.3098	108.317	90.4585	0.257323	6.77237	6.51505	chr13:63121795-63121795_Aopep
chr13:63234306-63259814	52.8618	60.0434	55.9445	81.6976	119.888	75.8194	59.0783	62.6368	84.9284	-0.433274	5.99179	6.42506	chr13:63247060-63247060_Aopep
chr13:63302846-63326678	53.4578	62.2589	41.6174	72.9134	63.5021	56.9741	80.4941	57.5619	66.9901	-0.215363	5.87189	6.08725	chr13:63314762-63314762_Mir3074-1
chr13:69594648-69604664	3.4307	2.7741	4.34989	3.66686	3.83202	14.2435	20.6774	3.55539	12.9176	-1.61127	2.18757	3.79884	chr13:69599656-69599656_Srd5a1
chr13:70120746-70163653	89.3593	95.1385	76.1577	98.4673	16.423	14.0244	22.1543	89.7807	17.5339	2.29222	6.50431	4.21209	chr13:70142199-70142199_4930520P13Rik
chr13:71374335-71384817	11.2424	11.9342	9.87357	10.5605	16.1492	13.5861	20.6774	10.9027	16.8043	-0.580936	3.57321	4.15415	chr13:71379576-71379576_Mir466f-4
chr13:73794707-73818699	21.5184	21.2246	19.1602	28.0474	26.003	25.8575	36.9239	22.4877	29.5948	-0.381383	4.55383	4.93521	chr13:73806703-73806703_Nkd2
chr13:91193318-91217525	15.3818	16.868	10.5985	16.5416	10.9486	11.3948	21.4159	14.8475	14.5864	0.0239621	3.98618	3.96222	chr13:91205421-91205421_Atg10
chr13:92655071-92678885	34.4359	33.978	36.439	51.6293	33.1196	32.8697	30.2776	39.1206	32.089	0.277991	5.32627	5.04828	chr13:92666978-92666978_Serinc5
chr13:92986928-93003384	46.8541	51.386	39.9948	60.6905	50.6375	21.9131	22.1543	49.7314	31.5683	0.639409	5.66481	5.0254	chr13:92995156-92995156_Gm4814
chr13:96668849-96689526	25.835	25.4323	17.7448	27.6725	37.7728	31.774	36.9239	24.1712	35.4902	-0.535739	4.6537	5.18944	chr13:96679187-96679187_Hmgcr
chr13:96925721-96933559	20.8097	21.0012	14.1372	31.3557	19.9813	25.4192	25.8467	21.8259	23.7491	-0.1167	4.5126	4.6293	chr13:96929640-96929640_Gcnt4
chr13:97468185-97506850	46.7413	51.1067	57.3426	58.9631	24.6344	32.8697	26.5852	53.5384	28.0298	0.90974	5.7692	4.85946	chr13:97487517-97487517_Lncenc1
chr13:99353443-99411850	79.5665	82.3292	59.6039	91.3292	111.676	76.4768	57.6013	78.2072	81.9181	-0.0660546	6.30756	6.37361	chr13:99382646-99382646_6430562O15Rik
chr13:102839815-102857025	21.5506	23.012	20.2995	24.7065	19.7076	27.8297	28.0622	22.3921	25.1998	-0.163532	4.54795	4.71148	chr13:102848420-102848420_1700099I09Rik
chr13:102877405-102903551	35.8049	37.5155	32.2444	44.4912	43.2471	46.0175	59.8167	37.514	49.6938	-0.396426	5.26731	5.66374	chr13:102890478-102890478_1700099I09Rik
chr13:103224569-103239313	23.7733	24.4828	13.6884	21.2189	19.9813	37.6906	11.8157	20.7908	23.1625	-0.149047	4.44565	4.5947	chr13:103231941-103231941_Mast4
chr13:103301171-103333436	59.8843	66.1874	41.8936	55.3614	35.3094	51.4958	52.432	55.8317	46.4124	0.261431	5.82862	5.56719	chr13:103317303-103317303_Mast4
chr13:106993923-107023665	56.7274	63.2085	40.3746	79.3182	39.4151	42.0732	48.0011	59.9072	43.1631	0.46377	5.92854	5.46477	chr13:107008794-107008794_Kif2a
chr13:109241354-109282940	64.7485	71.2329	64.9204	82.4309	49.2689	40.7584	50.2165	70.8332	46.7479	0.589212	6.16658	5.57737	chr13:109262147-109262147_Mir582
chr13:109629843-109709733	161.694	178.529	109.938	166.85	82.1148	72.3133	63.5091	154.253	72.6457	1.07595	7.27848	6.20253	chr13:109669788-109669788_Mir1904
chr13:110856772-110878762	20.552	22.863	16.4847	15.906	26.2767	23.2279	35.447	18.9514	28.3172	-0.555254	4.31842	4.87368	chr13:110867767-110867767_Gm38397
chr13:111790509-111806602	16.2032	16.6446	12.1521	17.8128	23.5396	26.9531	36.1854	15.7032	28.8927	-0.839672	4.06205	4.90172	chr13:111798555-111798555_Map3k1
chr13:113821262-113851905	18.9736	18.3761	21.9566	20.7137	62.681	43.1688	48.0011	20.005	51.2836	-1.31563	4.39266	5.70829	chr13:113836583-113836583_Arl15
chr13:116938656-117028535	187.867	211.204	154.853	241.181	168.883	175.524	175.758	198.776	173.388	0.196083	7.64224	7.44616	chr13:116983595-116983595_Parp8
chr13:117206420-117260858	97.7348	110.927	86.3247	120.289	101.275	111.976	100.433	103.819	104.561	-0.0101836	6.71175	6.72194	chr13:117233639-117233639_Emb
chr14:7807579-7857466	95.1255	101.487	79.4546	108.767	82.1148	100.143	82.7096	96.2086	88.3224	0.122062	6.60301	6.48095	chr14:7832522-7832522_Flnb
chr14:7943209-7954466	19.1829	19.3442	18.8668	25.4235	26.5505	21.2557	33.97	20.7044	27.2587	-0.380711	4.43991	4.82062	chr14:7948837-7948837_Gm45521
chr14:14703785-14735889	51.3317	58.3678	38.9592	48.321	35.3094	54.3445	59.0783	49.2449	49.5774	-0.00951499	5.65091	5.66042	chr14:14719837-14719837_Slc4a7
chr14:14767201-14800602	36.8197	34.369	26.7208	37.6301	29.2876	45.141	35.447	33.8849	36.6252	-0.109097	5.12453	5.23363	chr14:14783901-14783901_Nek10
chr14:20784846-20813844	35.2895	40.7736	32.3825	44.8171	52.8272	51.2767	56.1243	38.3157	53.4094	-0.46875	5.29703	5.76578	chr14:20799345-20799345_Gm30108
chr14:20825114-20847528	20.9386	25.4696	21.7322	21.5774	63.5021	47.7706	35.447	22.4294	48.9065	-1.09091	4.55025	5.64116	chr14:20836321-20836321_Plau
chr14:20925193-20954839	35.4184	33.4753	28.7058	35.8374	32.2985	41.1966	47.2626	33.3592	40.2526	-0.263786	5.10263	5.36641	chr14:20940016-20940016_Vcl
chr14:20968350-20982526	24.482	27.741	18.7114	26.108	16.423	28.487	19.2004	24.2606	21.3701	0.175315	4.65882	4.4835	chr14:20975438-20975438_Vcl
chr14:21025897-21053212	54.2309	56.9155	45.4667	78.8293	43.2471	39.8819	29.5391	58.8606	37.556	0.63465	5.90353	5.26888	chr14:21039554-21039554_Ap3m1
chr14:21837055-21848141	14.6409	16.9611	9.44203	17.112	19.4338	14.0244	20.6774	14.539	18.0452	-0.293534	3.95782	4.25136	chr14:21842598-21842598_A430057M04Rik
chr14:25360028-25377746	34.0332	31.837	29.0165	38.2657	29.5613	31.9931	19.2004	33.2881	26.9183	0.296497	5.09964	4.80314	chr14:25368887-25368887_Zmiz1
chr14:25455734-25562161	232.998	259.406	175.791	297.504	239.775	277.858	254.037	241.425	257.223	-0.0910822	7.92139	8.01248	chr14:25508947-25508947_Mir3075
chr14:25580010-25641673	87.8131	99.6255	74.0345	122.832	104.012	101.458	135.88	96.0762	113.783	-0.241723	6.60104	6.84277	chr14:25610841-25610841_Gm45915
chr14:25706840-25774136	179.798	194.392	144.289	221.364	145.069	156.898	168.373	184.961	156.78	0.237081	7.53885	7.30177	chr14:25740488-25740488_Zcchc24
chr14:25841788-25871518	70.9495	77.3024	73.4476	95.599	106.749	72.3133	93.0483	79.3246	90.7036	-0.191136	6.32777	6.51891	chr14:25856653-25856653_Anxa11
chr14:27058385-27086142	62.4774	68.3284	70.5131	104.025	22.4447	45.5793	41.3548	76.3359	36.4596	1.0458	6.27307	5.22726	chr14:27072263-27072263_Il17rd
chr14:27335893-27355603	15.9616	15.6206	16.6401	20.6322	68.9764	53.9063	57.6013	17.2136	60.1613	-1.7476	4.18695	5.93455	chr14:27345748-27345748_Arhgef3
chr14:27378603-27406444	9.45457	9.08563	9.73547	8.03449	57.4804	34.6227	29.5391	9.07754	40.5474	-2.04361	3.33307	5.37669	chr14:27392523-27392523_Arhgef3
chr14:29876396-29883173	6.63591	7.5031	5.62724	13.7385	14.7807	12.7096	26.5852	8.37618	18.0252	-1.02084	3.229	4.24984	chr14:29879784-29879784_Selenok
chr14:30531679-30575094	71.6904	77.8609	47.4863	70.8274	48.9952	69.2454	50.2165	66.9663	56.1524	0.250005	6.08675	5.83674	chr14:30553386-30553386_Tkt
chr14:30591643-30655497	76.8606	85.4385	61.8997	88.7705	117.15	88.3098	84.925	78.2423	96.7951	-0.303491	6.3082	6.61169	chr14:30623570-30623570_Prkcd
chr14:31179429-31208101	51.7988	57.0831	40.3919	61.4891	69.5239	45.3601	63.5091	52.6907	59.4644	-0.171413	5.7466	5.91801	chr14:31193765-31193765_Nisch
chr14:31400330-31414099	10.1794	9.5697	8.83788	13.6081	29.835	24.1044	28.8007	10.5488	27.58	-1.30727	3.52967	4.83694	chr14:31407214-31407214_Sh3bp5
chr14:31655671-31672090	56.0992	64.549	52.8547	75.1787	37.2254	32.4314	41.3548	62.1704	37.0039	0.733103	5.98118	5.24807	chr14:31663880-31663880_Btd
chr14:33230736-33265941	78.8739	89.3855	71.6869	103.585	82.1148	87.4333	89.3559	85.8828	86.3013	-0.00693378	6.441	6.44793	chr14:33248338-33248338_Arhgap22
chr14:33276005-33331717	84.7851	86.8907	69.6328	99.2333	78.8302	113.072	75.3248	85.1355	89.0755	-0.0645282	6.42854	6.49306	chr14:33303861-33303861_Arhgap22
chr14:34087302-34089765	9.50289	10.6868	7.40518	10.2672	7.66405	6.57393	22.1543	9.46551	12.1308	-0.327309	3.38757	3.71488	chr14:34088533-34088533_Anxa8
chr14:34295832-34324837	48.6741	53.6946	42.6704	61.1795	53.1009	45.5793	44.3087	51.5546	47.663	0.110994	5.71575	5.60475	chr14:34310334-34310334_Shld2
chr14:34471075-34506800	48.8996	57.2134	41.8246	59.3705	31.4773	56.0976	43.5702	51.827	43.715	0.240516	5.7232	5.48269	chr14:34488937-34488937_Bmpr1a
chr14:36690601-36707500	15.3657	15.2296	17.227	27.9496	53.6483	22.7896	18.462	18.943	31.6333	-0.710466	4.31781	5.02827	chr14:36699050-36699050_Ccser2
chr14:40899372-40975409	204.827	236.711	151.331	252.166	260.578	234.032	217.113	211.259	237.241	-0.166596	7.72968	7.89628	chr14:40937390-40937390_Tspan14
chr14:45475316-45509668	47.7882	51.9817	38.5621	55.6384	28.4665	44.2645	39.8778	48.4926	37.5363	0.360998	5.62914	5.26814	chr14:45492492-45492492_Fermt2
chr14:47337120-47380681	68.5496	74.3793	52.0261	71.8378	123.172	60.4802	81.2326	66.6982	88.295	-0.399462	6.08105	6.48051	chr14:47358900-47358900_Lgals3
chr14:48445475-48463436	36.4331	36.9011	41.4103	53.8458	58.5752	39.6627	41.3548	42.1476	46.5309	-0.139587	5.43121	5.57079	chr14:48454455-48454455_Tmem260
chr14:54430334-54449817	52.9907	57.8837	38.1824	59.9735	56.3855	44.7027	53.1704	52.2576	51.4196	0.022881	5.73491	5.71203	chr14:54440075-54440075_Mmp14
chr14:54479745-54488393	15.8811	18.5995	11.7896	24.8857	8.75891	17.5305	24.3698	17.789	16.8864	0.0710238	4.23181	4.16079	chr14:54484069-54484069_Rem2
chr14:54890624-54902452	16.3804	18.7484	12.411	17.0631	19.7076	20.5983	23.6313	16.1507	21.3124	-0.379575	4.1002	4.47977	chr14:54896538-54896538_Pabpn1
chr14:59535431-59552180	15.7039	15.8812	10.7194	16.1668	15.3281	15.3392	28.0622	14.6178	19.5765	-0.397803	3.96512	4.36292	chr14:59543805-59543805_Cdadc1
chr14:60732878-60758434	17.4434	17.7803	15.3455	28.0637	58.0278	42.0732	40.6163	19.6582	46.9058	-1.21348	4.36864	5.58213	chr14:60745656-60745656_Spata13
chr14:62838125-62858896	44.583	48.3326	40.9788	42.4866	35.3094	32.6505	38.4009	44.0953	35.4536	0.306915	5.4949	5.18799	chr14:62848510-62848510_Mir8098
chr14:62927065-62954446	39.5095	43.4919	32.3998	48.3536	25.1819	28.9253	35.447	40.9387	29.8514	0.442947	5.39021	4.94726	chr14:62940755-62940755_Defb48
chr14:63122422-63132923	26.4309	30.2544	22.4917	31.1438	45.4369	32.2123	14.0311	27.5802	30.5601	-0.143084	4.83694	4.98003	chr14:63127672-63127672_Ctsb
chr14:63426882-63466197	72.0286	79.0338	54.1665	98.1088	83.7571	54.7828	78.2787	75.8345	72.2729	0.0684745	6.26368	6.19521	chr14:63446539-63446539_Fam167a
chr14:64627305-64688842	49.8016	49.4683	38.4931	59.7616	89.2314	83.7081	85.6635	49.3811	86.201	-0.791461	5.65481	6.44627	chr14:64658073-64658073_Kif13b
chr14:65087007-65119829	33.2279	39.5448	32.0546	55.9318	66.7867	37.6906	14.7696	40.1898	39.7489	0.0155236	5.36421	5.34869	chr14:65103418-65103418_Extl3
chr14:65736366-65765853	57.6294	64.9586	57.2391	60.0387	55.2906	47.7706	39.8778	59.9664	47.6463	0.325683	5.92994	5.60426	chr14:65751109-65751109_Pbk
chr14:66219804-66281394	70.8368	78.4939	85.289	120.957	187.769	101.896	87.1404	88.8943	125.602	-0.493998	6.49016	6.98415	chr14:66250599-66250599_Ptk2b
chr14:66844028-66860886	41.0718	41.4625	34.0051	58.0341	54.1958	31.1166	25.1083	43.6434	36.8069	0.239798	5.48037	5.24058	chr14:66852457-66852457_Dpysl2
chr14:68971880-68990384	21.1963	24.669	35.8348	35.104	29.5613	27.1723	13.2926	29.201	23.3421	0.311146	4.91653	4.60538	chr14:68981132-68981132_Stc1
chr14:69254590-69278218	37.4478	42.4493	47.4863	48.7284	48.174	38.5671	32.493	44.028	39.7447	0.144209	5.49275	5.34854	chr14:69266404-69266404_Slc25a37
chr14:69465084-69504290	62.107	68.9056	83.5801	85.1852	78.2828	55.221	51.6935	74.9445	61.7324	0.275733	6.24687	5.97114	chr14:69484687-69484687_Synb
chr14:70096235-70114706	19.0702	20.7778	15.6562	26.3199	24.6344	24.5427	20.6774	20.456	23.2848	-0.178674	4.42331	4.60198	chr14:70105470-70105470_Bin3
chr14:70160923-70213203	98.7656	102.939	88.6032	135.853	72.261	104.087	100.433	106.54	92.2604	0.20554	6.74873	6.54319	chr14:70187063-70187063_Sorbs3
chr14:70514477-70517881	16.5576	18.2271	9.33846	19.6869	10.1275	13.1479	26.5852	15.9525	16.6202	-0.0557295	4.08343	4.13916	chr14:70516179-70516179_Bmp1
chr14:72868346-72886438	14.061	16.7191	14.0336	23.5983	24.6344	25.8575	20.6774	17.103	23.7231	-0.449632	4.17816	4.62779	chr14:72877392-72877392_Gm9199
chr14:73364135-73388154	34.9835	30.1986	29.2237	47.4247	50.9112	30.8975	31.0161	35.4576	37.6082	-0.0826893	5.18815	5.27084	chr14:73376144-73376144_Itm2b
chr14:75173753-75195205	6.49095	6.25568	8.66526	3.74834	53.6483	24.1044	19.2004	6.29006	32.3177	-2.19229	2.86593	5.05822	chr14:75184479-75184479_Lcp1
chr14:79157053-79184862	43.9871	46.3405	46.3126	46.8869	11.4961	20.5983	23.6313	45.8817	18.5752	1.26	5.55095	4.29096	chr14:79170957-79170957_Gm4632
chr14:79362765-79378657	13.1269	13.7215	9.92535	13.8037	7.11662	11.3948	22.8928	12.6444	13.8014	-0.117431	3.77023	3.88766	chr14:79370711-79370711_Naa16
chr14:79478363-79552168	144.975	165.906	105.243	127.574	168.609	122.494	122.587	135.925	137.897	-0.0206325	7.09724	7.11787	chr14:79515265-79515265_Elf1
chr14:84436033-84447721	14.1899	15.5647	13.464	20.7952	11.4961	19.5027	33.97	16.0034	21.6562	-0.414083	4.08775	4.50184	chr14:84441877-84441877_Pcdh17
chr14:120274780-120390327	318.572	357.896	256.885	347.634	281.927	267.121	267.329	320.247	272.126	0.234117	8.32754	8.09342	chr14:120332553-120332553_Mbnl2
chr14:121033864-121065767	63.2828	65.5171	54.7189	79.6441	38.3202	53.6871	36.1854	65.7907	42.7309	0.610994	6.06158	5.45058	chr14:121049815-121049815_Farp1
chr14:121080611-121104568	38.4303	43.0823	33.4355	44.3771	20.255	25.6383	42.8317	39.8313	29.575	0.417322	5.3516	4.93428	chr14:121092589-121092589_Farp1
chr14:121261076-121286849	25.0941	28.7464	23.2512	34.7292	19.7076	30.2401	32.493	27.9552	27.4802	0.0238621	4.85575	4.83189	chr14:121273962-121273962_B930095G15Rik
chr14:121822249-121830283	16.8153	17.501	18.09	22.8649	19.9813	14.9009	25.1083	18.8178	19.9968	-0.0833735	4.30873	4.3921	chr14:121826266-121826266_Dock9
chr15:5115135-5129503	28.8147	32.5817	14.586	29.9053	28.4665	38.3479	38.4009	26.4719	35.0718	-0.392914	4.77988	5.1728	chr15:5122319-5122319_Snord72
chr15:5156195-5178169	25.9638	26.9776	11.9795	25.6517	15.3281	26.0766	37.6624	22.6432	26.3557	-0.210419	4.56335	4.77377	chr15:5167182-5167182_Ttc33
chr15:6385784-6413196	73.8487	79.611	47.5209	77.167	64.597	55.0019	32.493	69.5369	50.6973	0.448289	6.14031	5.69202	chr15:6399490-6399490_Dab2
chr15:6553677-6585521	70.2247	74.6214	42.2906	67.1116	117.15	90.7203	79.7557	63.5621	95.8755	-0.585444	6.01262	6.59806	chr15:6569599-6569599_Fyb
chr15:9179519-9196359	64.2008	73.225	38.1479	69.9799	9.85378	27.1723	19.2004	61.3884	18.7422	1.66	5.96321	4.30321	chr15:9187939-9187939_Skp2
chr15:10601323-10625705	26.447	26.1398	15.7425	18.481	17.7915	42.9497	20.6774	21.7026	27.1395	-0.309744	4.50478	4.81453	chr15:10613514-10613514_Gm10389
chr15:10676305-10781671	146.65	157.509	100.376	143.855	130.289	182.317	155.08	137.097	155.895	-0.184116	7.10954	7.29366	chr15:10728988-10728988_4930556M19Rik
chr15:10805132-10819983	24.3209	25.0786	16.6919	27.3792	22.7184	30.021	22.1543	23.3676	24.9646	-0.0915781	4.60689	4.69847	chr15:10812557-10812557_Gm19276
chr15:10873770-10896003	11.0491	10.9661	11.3063	12.2229	15.6018	18.8453	26.5852	11.3861	20.3441	-0.785118	3.63065	4.41577	chr15:10884886-10884886_Gm19276
chr15:12225230-12253432	38.5431	40.0103	26.6517	48.4188	35.0356	40.3201	56.1243	38.406	43.8267	-0.185944	5.30034	5.48629	chr15:12239331-12239331_Mtmr12
chr15:12322478-12335455	21.0996	24.5945	11.7723	22.6856	21.3498	31.1166	18.462	20.038	23.6428	-0.228168	4.39493	4.62309	chr15:12328966-12328966_Golph3
chr15:13062642-13080221	51.7505	52.0004	29.379	65.0093	27.919	37.0332	38.4009	49.5348	34.451	0.51145	5.6592	5.14776	chr15:13071431-13071431_Cdh6
chr15:13116518-13176107	164.271	185.604	100.393	182.039	91.4211	119.207	132.188	158.077	114.272	0.46468	7.31358	6.8489	chr15:13146312-13146312_Cdh6
chr15:13234126-13263267	98.3307	107.315	71.8595	106.388	90.3263	73.8472	75.3248	95.9732	79.8327	0.262646	6.59951	6.33687	chr15:13248696-13248696_Cdh6
chr15:13360829-13387156	54.1987	60.7136	40.7544	79.4486	21.3498	36.5949	36.9239	58.7788	31.6229	0.87375	5.90156	5.02781	chr15:13373992-13373992_Cdh6
chr15:25367948-25405180	29.1046	28.2809	19.8334	18.5461	65.6918	49.7428	35.447	23.9413	50.2939	-1.04025	4.64046	5.68071	chr15:25386564-25386564_Basp1
chr15:25611839-25713868	246.366	270.223	131.947	211.765	101.549	187.138	203.082	215.075	163.923	0.389744	7.75539	7.36565	chr15:25662853-25662853_Myo10
chr15:25745542-25768576	50.5908	56.0405	30.9326	56.0622	33.3934	51.9341	36.9239	48.4065	40.7504	0.242909	5.62663	5.38372	chr15:25757059-25757059_Myo10
chr15:25782690-25792089	15.9294	17.0728	8.61348	18.9047	9.30634	21.0366	28.0622	15.1301	19.4684	-0.343641	4.01168	4.35532	chr15:25787389-25787389_Myo10
chr15:27487524-27497780	22.8391	23.496	11.2027	25.3583	6.29547	11.6139	21.4159	20.7241	13.1084	0.622736	4.44122	3.81849	chr15:27492652-27492652_Ank
chr15:27516779-27538658	47.5144	46.2474	25.2018	59.892	13.6858	52.1532	39.8778	44.7139	35.2389	0.335092	5.51456	5.17947	chr15:27527718-27527718_Mir7117
chr15:27546628-27601825	108.784	112.155	54.8397	113.64	58.0278	63.1098	50.2165	97.3548	57.118	0.759009	6.61992	5.86091	chr15:27574226-27574226_Mir7117
chr15:27774286-27811113	107.576	113.068	66.7156	137.401	47.6266	70.9985	69.417	106.19	62.6807	0.751244	6.74403	5.99278	chr15:27792699-27792699_Otulinl
chr15:27924506-27938379	22.2432	21.4853	21.9566	37.9071	48.174	33.9653	35.447	25.8981	39.1954	-0.579529	4.74943	5.32896	chr15:27931442-27931442_Trio
chr15:27988932-27998586	16.622	16.4025	14.9484	23.6471	11.4961	29.3636	48.7396	17.905	29.8664	-0.707267	4.2407	4.94797	chr15:27993759-27993759_Trio
chr15:31223304-31229417	16.0583	18.0223	12.3937	22.5715	16.423	15.9966	28.0622	17.2615	20.1606	-0.212576	4.19073	4.40331	chr15:31226360-31226360_Dap
chr15:31245936-31268128	21.4862	22.0811	15.7597	31.6002	27.3716	45.5793	41.3548	22.7318	38.1019	-0.720418	4.56875	5.28917	chr15:31257032-31257032_Dap
chr15:31335241-31345388	5.28296	4.91518	7.50874	4.38393	23.5396	25.8575	11.8157	5.5227	20.4042	-1.71435	2.70547	4.41982	chr15:31340314-31340314_Ankrd33b
chr15:31529692-31536361	15.6395	17.892	9.37298	18.1061	12.0435	24.3236	11.8157	15.2526	16.0609	-0.0700191	4.0226	4.09262	chr15:31533026-31533026_Marchf6
chr15:31610845-31633702	55.6644	59.3545	42.3769	69.6703	23.5396	23.2279	14.7696	56.7665	20.5123	1.42507	5.85216	4.42709	chr15:31622273-31622273_Atpsckmt
chr15:32988650-33000882	11.1297	11.7853	6.50758	11.4895	5.47432	16.2157	25.1083	10.228	15.5994	-0.564033	3.48903	4.05306	chr15:32994766-32994766_Sdc2
chr15:33183758-33198246	15.414	16.3839	11.7896	26.711	21.0761	20.8175	26.5852	17.5746	22.8263	-0.359219	4.21526	4.57448	chr15:33191002-33191002_Cpq
chr15:34083309-34088812	15.7522	16.1047	9.02775	20.1107	16.423	13.8053	29.5391	15.2488	19.9224	-0.364716	4.02226	4.38698	chr15:34086060-34086060_Mtdh
chr15:35753983-35779495	49.2217	53.4712	47.2447	49.4944	37.2254	29.3636	20.6774	49.858	29.0888	0.757249	5.6684	4.91115	chr15:35766739-35766739_Mir875
chr15:36750712-36769533	31.5689	30.7199	14.2407	28.797	18.8864	31.5549	31.7546	26.3316	27.3986	-0.0552488	4.7725	4.82775	chr15:36760122-36760122_Ywhaz
chr15:36774687-36787194	41.7322	42.8589	18.5043	37.0434	21.8973	37.4714	38.4009	35.0347	32.5899	0.101361	5.17131	5.06995	chr15:36780940-36780940_Ywhaz
chr15:38042093-38077621	107.028	107.054	60.7086	105.736	70.6187	91.1585	76.0633	95.1317	79.2802	0.259969	6.58694	6.32697	chr15:38059857-38059857_Ubr5
chr15:38167715-38200132	107.205	117.22	62.6247	125.423	68.429	60.0419	47.2626	103.118	58.5778	0.805373	6.70208	5.8967	chr15:38183923-38183923_Odf1
chr15:38389749-38476360	205.391	223.622	158.305	245.37	210.214	211.462	223.759	208.172	215.145	-0.0473082	7.70855	7.75585	chr15:38433054-38433054_Mir6951
chr15:39923100-39945242	71.3683	76.4645	34.2986	56.0785	19.1601	15.5583	22.1543	59.5525	18.9576	1.60125	5.92011	4.31887	chr15:39934171-39934171_Lrp12
chr15:50361880-50379478	26.4309	27.6851	15.9496	29.563	33.6671	25.2001	11.8157	24.9072	23.5609	0.0769856	4.69528	4.61829	chr15:50370679-50370679_Trps1
chr15:50821662-50893879	131.961	138.537	64.3335	107.887	152.734	126.658	121.11	110.68	133.501	-0.268244	6.80322	7.07147	chr15:50857770-50857770_Trps1
chr15:51572429-51598117	26.7853	26.3819	26.1339	34.4196	48.174	36.1566	28.0622	28.4301	37.4643	-0.386225	4.87922	5.26545	chr15:51585273-51585273_Gm19303
chr15:51671698-51733512	85.687	92.9602	74.4488	110.055	164.777	139.148	156.557	90.7876	153.494	-0.751181	6.52023	7.27141	chr15:51702605-51702605_Eif3h
chr15:51786373-51804612	29.2496	34.2573	20.4721	38.4124	26.5505	31.3357	37.6624	30.5978	31.8495	-0.056047	4.98175	5.0378	chr15:51795492-51795492_Eif3h
chr15:51826648-51866504	88.3285	92.1782	48.7292	84.0606	84.852	90.5011	97.4791	78.3241	90.9441	-0.212997	6.30969	6.52268	chr15:51846576-51846576_Eif3h
chr15:51948954-52002769	92.3229	96.4232	68.0793	105.231	74.4507	79.3255	56.1243	90.514	69.9669	0.366847	6.51592	6.14907	chr15:51975861-51975861_Rad21
chr15:53221665-53225181	20.552	22.2673	14.8967	25.228	18.0653	19.2835	38.4009	20.736	25.2499	-0.272227	4.44201	4.71424	chr15:53223423-53223423_Ext1
chr15:53247428-53275105	43.4234	43.2685	37.0604	53.0798	45.4369	61.795	45.7857	44.208	51.0058	-0.202095	5.49851	5.7006	chr15:53261266-53261266_Ext1
chr15:55184656-55204206	53.4094	64.3814	22.3709	48.8425	18.6127	28.9253	36.9239	47.2511	28.154	0.726868	5.59249	4.86562	chr15:55194431-55194431_Deptor
chr15:56667069-56695427	73.4299	75.7943	53.8386	87.1571	50.9112	57.6315	59.0783	72.555	55.8736	0.371063	6.20075	5.82969	chr15:56681248-56681248_Has2os
chr15:56858701-56882270	18.0072	17.3893	28.1362	43.0407	17.7915	22.7896	31.0161	26.6434	23.8658	0.152773	4.78886	4.63609	chr15:56870485-56870485_Has2
chr15:57844198-57848943	13.0785	16.1419	8.38908	10.3813	8.21148	10.2992	19.9389	11.9977	12.8165	-0.0881378	3.70018	3.78832	chr15:57846570-57846570_Derl1
chr15:57880544-57929559	69.7254	74.6958	45.3804	74.3964	82.1148	71.875	79.7557	66.0495	77.9152	-0.235075	6.06716	6.30223	chr15:57905051-57905051_Tbc1d31
chr15:57963987-57993858	85.7837	99.9606	59.5003	83.9955	70.6187	47.3323	84.1865	82.31	67.3792	0.284933	6.38042	6.09549	chr15:57978922-57978922_Fam83a
chr15:58196590-58220615	72.1575	79.1456	39.8568	69.6051	47.6266	69.9028	72.3709	65.1912	63.3001	0.0418192	6.04857	6.00675	chr15:58208602-58208602_Fbxo32
chr15:58348679-58397480	87.942	97.8754	79.9207	156.811	93.0634	83.7081	78.2787	105.637	85.0167	0.310022	6.73657	6.42655	chr15:58373079-58373079_Anxa13
chr15:58813522-58824866	52.3625	53.6574	31.4504	51.6456	33.3934	37.4714	39.8778	47.279	36.9142	0.348657	5.59332	5.24467	chr15:58819194-58819194_Tmem65
chr15:58869982-58901827	52.4914	55.575	32.7968	60.2668	36.1305	40.3201	59.0783	50.2825	45.1763	0.151314	5.68039	5.52908	chr15:58885904-58885904_Rnf139
chr15:58948461-58956997	8.00497	7.0935	3.95288	10.1368	9.85378	25.2001	13.2926	7.29704	16.1155	-1.04463	3.0526	4.09723	chr15:58952729-58952729_Ndufb9
chr15:58971139-59035978	191.298	207.052	144.185	245.761	229.648	223.075	243.698	197.074	232.14	-0.235159	7.6299	7.86505	chr15:59003558-59003558_Ndufb9
chr15:59050676-59087161	94.6906	103.163	63.902	111.603	123.172	124.028	110.772	93.3396	119.324	-0.35099	6.55979	6.91078	chr15:59068918-59068918_Mtss1
chr15:59137135-59169123	28.2509	26.2701	17.7793	25.1465	45.9843	53.468	49.478	24.3617	49.6434	-0.997722	4.66458	5.6623	chr15:59153129-59153129_Mtss1
chr15:59477762-59494879	19.0541	23.9429	20.4031	34.8433	48.9952	34.6227	48.0011	24.5608	43.873	-0.811913	4.67586	5.48778	chr15:59486320-59486320_Nsmce2
chr15:59510003-59549974	64.7324	70.0599	61.7616	101.662	99.0852	80.4211	82.7096	74.5539	87.4053	-0.226627	6.23943	6.46606	chr15:59529988-59529988_Trib1
chr15:59586190-59601105	38.8008	43.6036	27.0487	51.0589	53.3746	41.1966	44.3087	40.128	46.2933	-0.201515	5.36205	5.56356	chr15:59593647-59593647_Trib1
chr15:59633944-59650831	29.3945	30.7385	21.1626	37.1901	32.2985	39.0053	51.6935	29.6214	40.9991	-0.455818	4.93647	5.39229	chr15:59642387-59642387_Trib1
chr15:61678801-61688466	24.9974	26.8287	14.3443	26.434	28.4665	26.2957	5.16935	23.1511	19.9772	0.203267	4.59402	4.39075	chr15:61683633-61683633_D030024E09Rik
chr15:61989060-61991333	3.1891	3.705	1.91602	3.30832	1.6423	5.91654	19.9389	3.02961	9.16592	-1.33503	2.01064	3.34567	chr15:61990196-61990196_Myc
chr15:62029223-62165416	265.098	295.283	194.623	321.184	245.797	298.895	287.268	269.047	277.32	-0.043533	8.07707	8.1206	chr15:62097319-62097319_Pvt1
chr15:63988059-64018131	29.4751	30.3847	22.2673	39.2109	43.5208	69.9028	67.2015	30.3345	60.2084	-0.965977	4.96968	5.93566	chr15:64003095-64003095_Fam49b
chr15:64039315-64061527	16.7831	14.1498	11.4789	15.2541	52.5535	33.9653	29.5391	14.4165	38.686	-1.36416	3.9464	5.31056	chr15:64050421-64050421_Fam49b
chr15:64219442-64250098	44.277	47.1038	34.4194	40.7103	76.6405	65.5202	63.5091	41.6276	68.5566	-0.706399	5.41372	6.12012	chr15:64234770-64234770_Asap1
chr15:64340251-64367412	17.9749	19.9028	14.0336	19.7521	21.3498	34.4036	33.97	17.9159	29.9078	-0.708376	4.24152	4.9499	chr15:64353831-64353831_Asap1
chr15:64377630-64384452	12.3054	11.4129	6.05878	17.4379	9.58006	25.2001	14.0311	11.8038	16.2704	-0.431734	3.6785	4.11023	chr15:64381041-64381041_Asap1
chr15:66811580-66844719	23.8055	24.9669	31.1052	35.2996	50.9112	33.7462	29.5391	28.7943	38.0655	-0.390859	4.89696	5.28782	chr15:66828149-66828149_Sla
chr15:67097867-67206780	287.825	308.763	206.465	311.52	318.605	285.09	267.329	278.643	290.341	-0.0591248	8.12744	8.18657	chr15:67152323-67152323_St3gal1
chr15:67209405-67229592	35.2573	37.1059	26.9279	38.5916	48.174	50.4002	33.97	34.4707	44.1814	-0.349102	5.14856	5.49766	chr15:67219498-67219498_1700012I11Rik
chr15:68929897-68972503	66.2142	71.568	33.1766	51.8738	78.5565	85.6803	107.079	55.7081	90.4387	-0.689249	5.82548	6.51473	chr15:68951200-68951200_Khdrbs3
chr15:68993204-69006023	13.4168	15.3599	7.4397	13.5918	24.6344	20.3792	33.97	12.4521	26.3279	-1.02255	3.74976	4.7723	chr15:68999613-68999613_Khdrbs3
chr15:69060572-69092466	67.2772	69.1104	47.003	75.6676	94.1583	74.5046	106.341	64.7646	91.6679	-0.49476	6.03924	6.534	chr15:69076519-69076519_Khdrbs3
chr15:73117476-73184428	231.742	250.469	131.049	258.016	154.376	163.034	180.189	217.819	165.866	0.391048	7.77359	7.38255	chr15:73150952-73150952_Ago2
chr15:73242359-73272492	50.4136	56.8783	31.5367	63.9663	23.5396	50.181	35.447	50.6987	36.3892	0.467508	5.69206	5.22455	chr15:73257425-73257425_Mir151
chr15:73420042-73435438	34.4842	37.8134	21.456	44.0023	15.8755	39.8819	24.3698	34.439	26.7091	0.354979	5.14726	4.79229	chr15:73427740-73427740_Ptk2
chr15:73594716-73621744	24.9813	29.007	22.6816	28.1615	56.3855	37.6906	31.0161	26.2078	41.6974	-0.650125	4.76595	5.41608	chr15:73608230-73608230_Slc45a4
chr15:74918055-74970065	163.804	176.444	116.843	194.702	141.785	138.929	162.465	162.948	147.726	0.140579	7.3571	7.21652	chr15:74944060-74944060_Ly6e
chr15:74978640-75022956	84.2697	94.8034	72.8434	117.046	81.5674	91.3777	96.0022	92.2406	89.6491	0.0406666	6.54289	6.50222	chr15:75000798-75000798_Ly6a
chr15:75042686-75053940	49.6244	61.4397	41.7383	72.18	33.9408	45.141	31.0161	56.2456	36.6993	0.602627	5.83909	5.23647	chr15:75048313-75048313_Ly6c1
chr15:76188868-76214034	110.894	125.579	72.947	127.998	87.0417	124.247	135.88	109.354	115.723	-0.0809445	6.786	6.86695	chr15:76201451-76201451_Plec
chr15:76216605-76233619	61.5916	66.9879	35.0581	62.5484	27.919	39.0053	53.1704	56.5465	40.0316	0.487993	5.84666	5.35866	chr15:76225112-76225112_Plec
chr15:76447236-76480234	87.5715	87.2444	46.278	95.2731	48.7214	74.9428	72.3709	79.0918	65.3451	0.271665	6.32358	6.05192	chr15:76463735-76463735_Scx
chr15:76496093-76510978	30.7475	33.0471	14.983	21.4959	24.087	28.7062	31.0161	25.0684	27.9364	-0.150586	4.70423	4.85481	chr15:76503535-76503535_Dgat1
chr15:76792181-76803676	7.68284	7.18659	6.16235	7.54558	21.8973	14.4627	23.6313	7.14434	19.9971	-1.36632	3.0258	4.39212	chr15:76797928-76797928_Arhgap39
chr15:77053793-77083967	63.1056	68.3284	32.0373	59.2238	40.51	56.755	35.447	55.6738	44.2373	0.325169	5.82461	5.49944	chr15:77068880-77068880_1700109K24Rik
chr15:77249725-77308756	115.194	122.768	59.414	99.2985	33.9408	65.7393	66.463	99.1686	55.3811	0.829149	6.64629	5.81714	chr15:77279240-77279240_Rbfox2
chr15:77793983-77927192	439.855	493.454	263.755	457.624	378.823	385.89	404.686	413.672	389.8	0.0855415	8.69583	8.61029	chr15:77860587-77860587_Myh9
chr15:78430215-78458620	66.1659	78.8104	42.118	75.5698	50.9112	72.5324	47.2626	65.666	56.9021	0.203337	6.05888	5.85554	chr15:78444417-78444417_Kctd17
chr15:78591583-78618249	30.8924	34.2759	18.8668	31.2253	77.7353	55.221	59.0783	28.8151	64.0115	-1.12465	4.89797	6.02262	chr15:78604916-78604916_Cyth4
chr15:78789208-78807944	24.3048	25.1717	18.9704	25.7495	27.3716	30.4592	42.8317	23.5491	33.5542	-0.493191	4.6176	5.11079	chr15:78798576-78798576_Card10
chr15:78826927-78849511	66.9712	71.5866	43.6025	76.4499	39.4151	56.0976	67.2015	64.6525	54.2381	0.249188	6.03678	5.78759	chr15:78838219-78838219_Cdc42ep1
chr15:78868610-78878246	24.4498	25.4137	15.8288	23.7938	18.339	25.8575	20.6774	22.3715	21.6246	0.046859	4.54668	4.49982	chr15:78873428-78873428_Gga1
chr15:79101791-79125047	48.658	50.7343	31.5712	58.246	23.5396	37.0332	35.447	47.3024	32.0066	0.549342	5.59402	5.04468	chr15:79113419-79113419_Micall1
chr15:79194512-79230209	51.1384	54.8303	25.8404	62.907	84.852	38.1288	31.0161	48.679	51.3323	-0.0750643	5.63457	5.70963	chr15:79212360-79212360_Pick1
chr15:79326011-79328315	10.0344	11.8225	5.98973	10.5931	12.3172	10.08	25.1083	9.60994	15.8352	-0.666061	3.40735	4.07341	chr15:79327163-79327163_Pla2g6
chr15:79345786-79397753	109.831	120.105	60.3979	113.379	60.7649	73.6281	82.7096	100.928	72.3675	0.474342	6.67141	6.19707	chr15:79371769-79371769_Mir1943
chr15:79432129-79440940	34.3876	39.7496	20.9727	35.267	25.1819	34.1845	22.8928	32.5942	27.4197	0.241321	5.07014	4.82882	chr15:79436534-79436534_Csnk1e
chr15:79719053-79776766	129.078	144.476	74.069	127.835	107.844	109.566	81.2326	118.865	99.5474	0.25353	6.90526	6.65173	chr15:79747909-79747909_Gm16576
chr15:79881831-79912549	31.8588	34.9276	39.0455	68.5458	61.3124	74.9428	75.3248	43.5944	70.5267	-0.681618	5.47879	6.16041	chr15:79897190-79897190_Apobec3
chr15:80004489-80076613	144.025	150.639	91.8829	127.297	107.297	142.873	134.403	128.461	128.191	0.00301118	7.01637	7.01336	chr15:80040551-80040551_Pdgfb
chr15:80132692-80175933	120.606	132.393	66.3877	118.399	62.4072	69.4646	84.1865	109.446	72.0194	0.596995	6.7872	6.19021	chr15:80154312-80154312_Mgat3
chr15:80561150-80581039	22.2593	23.7381	15.3109	25.2606	25.1819	20.8175	23.6313	21.6422	23.2102	-0.0966002	4.50094	4.59754	chr15:80571094-80571094_Grap2
chr15:80782595-80823176	94.0625	104.857	52.7856	101.759	64.597	79.3255	64.9861	88.3661	69.6362	0.339321	6.48166	6.14234	chr15:80802885-80802885_Tnrc6b
chr15:80830139-80853549	62.5741	67.2486	34.2123	75.9447	36.1305	50.8384	29.5391	59.9949	38.836	0.614615	5.93062	5.316	chr15:80841844-80841844_Tnrc6b
chr15:80874494-80891880	18.6514	20.0331	12.0658	25.0813	8.75891	12.2713	26.5852	18.9579	15.8718	0.242344	4.31889	4.07654	chr15:80883187-80883187_Mir5113
chr15:81025697-81106094	210.819	235.109	146.878	225.65	117.698	133.232	159.511	204.614	136.814	0.577221	7.6838	7.10657	chr15:81065895-81065895_Mrtfa
chr15:81514402-81524844	17.6206	19.4001	17.5722	24.2827	21.8973	25.2001	38.4009	19.7189	28.4994	-0.509739	4.37288	4.88261	chr15:81519623-81519623_Rbx1
chr15:81836653-81857179	36.0949	43.2685	17.4168	28.1126	21.6236	40.7584	30.2776	31.2232	30.8865	0.0151523	5.01003	4.99487	chr15:81846916-81846916_Tob2
chr15:82010874-82015955	21.6634	23.9429	8.69979	17.4216	8.21148	26.5149	10.3387	17.9319	15.0217	0.240795	4.24275	4.00195	chr15:82013414-82013414_Desi1
chr15:82145101-82174179	69.7737	73.0761	28.3606	62.5484	32.8459	62.8906	59.8167	58.4397	51.8511	0.169494	5.89336	5.72386	chr15:82159640-82159640_Srebf2
chr15:83140179-83178948	152.755	180.521	113.667	184.386	136.311	165.225	176.496	157.832	159.344	-0.0136664	7.31136	7.32503	chr15:83159563-83159563_Rnu12
chr15:83202338-83229214	77.1666	85.2523	48.7464	87.3853	48.9952	51.0575	48.7396	74.6377	49.5974	0.580041	6.24103	5.66099	chr15:83215776-83215776_A4galt
chr15:83279286-83306877	65.6343	73.8394	36.9396	57.0237	28.7402	39.0053	42.8317	58.3592	36.8591	0.648833	5.8914	5.24257	chr15:83293081-83293081_A4galt
chr15:83333723-83354810	68.3563	79.7972	39.4252	74.6083	38.3202	49.9619	50.2165	65.5468	46.1662	0.496615	6.0563	5.55968	chr15:83344266-83344266_Gm51290
chr15:83401962-83495003	242.742	275.399	175.964	254.349	253.735	202.039	225.974	237.114	227.249	0.0610393	7.89551	7.83447	chr15:83448482-83448482_Pacsin2
chr15:83561511-83576388	27.3329	30.9805	24.0625	46.6913	47.6266	62.8906	52.432	32.2668	54.3164	-0.733624	5.05601	5.78964	chr15:83568949-83568949_Tspo
chr15:84221057-84325787	253.872	290.163	171.096	275.536	174.631	238.634	220.805	247.667	211.357	0.227725	7.95807	7.73034	chr15:84273422-84273422_Parvb
chr15:84693484-84717067	53.1839	55.4447	48.522	61.6032	23.5396	42.7306	75.3248	54.6885	47.1983	0.208396	5.79931	5.59091	chr15:84705275-84705275_Arhgap8
chr15:84972881-84995835	46.6769	53.434	27.9291	46.7891	52.006	49.0854	63.5091	43.7073	54.8668	-0.321484	5.48244	5.80392	chr15:84984358-84984358_5031439G07Rik
chr15:85558183-85577237	13.4329	13.6657	11.6342	12.8258	23.2659	52.3723	70.8939	12.8897	48.844	-1.84341	3.79594	5.63935	chr15:85567710-85567710_Wnt7b
chr15:85643733-85710815	273.506	305.113	178.518	328.844	209.666	216.94	223.759	271.495	216.788	0.323304	8.09009	7.76678	chr15:85677274-85677274_Lncppara
chr15:86063438-86074659	26.7369	31.3156	16.4502	31.6816	16.423	27.6105	36.9239	26.5461	26.9858	-0.0228466	4.78378	4.80662	chr15:86069048-86069048_Gramd4
chr15:86081516-86095101	50.7035	52.0004	32.676	61.2609	28.1927	33.7462	31.0161	49.1602	30.985	0.649147	5.64847	4.99932	chr15:86088308-86088308_Gramd4
chr15:86167734-86225777	139.741	151.105	87.7574	129.008	133.026	101.239	100.433	126.903	111.566	0.184277	6.9989	6.81463	chr15:86196755-86196755_Cerk
chr15:87648246-87666336	6.3621	5.19445	10.961	17.6172	14.2332	30.6784	27.3237	10.0337	24.0784	-1.18453	3.46384	4.64837	chr15:87657291-87657291_Tafa5
chr15:89167619-89198463	138.323	152.166	78.6606	137.189	87.0417	80.6402	78.2787	126.585	81.9869	0.620501	6.99531	6.37481	chr15:89183041-89183041_Plxnb2
chr15:91614558-91627338	17.7656	17.7803	14.8967	22.2945	15.8755	24.1044	29.5391	18.1842	23.173	-0.333476	4.26185	4.59533	chr15:91620948-91620948_Slc2a13
chr15:93267583-93276162	21.615	22.9189	13.3776	28.3081	21.6236	24.3236	24.3698	21.5549	23.439	-0.115741	4.49537	4.61111	chr15:93271872-93271872_Gxylt1
chr15:95788990-95834927	132.573	149.578	94.0405	155.752	131.931	138.71	128.495	132.986	133.045	-0.000641349	7.06594	7.06658	chr15:95811958-95811958_LOC102634389
chr15:95848573-95857074	18.1843	20.0889	12.808	21.5122	16.9704	23.8853	30.2776	18.1484	23.7111	-0.367937	4.25915	4.62709	chr15:95852823-95852823_LOC102634389
chr15:95972755-95977924	9.00358	9.08563	4.885	10.9191	6.29547	15.3392	26.5852	8.47332	16.0733	-0.849798	3.24387	4.09367	chr15:95975339-95975339_D030018L15Rik
chr15:96275284-96294904	54.9718	57.1948	33.8843	68.4806	39.9625	49.0854	42.8317	53.6329	43.9599	0.281131	5.7717	5.49057	chr15:96285094-96285094_Arid2
chr15:96590416-96645506	144.476	155.201	104.57	178.274	140.143	139.806	155.08	145.63	145.01	0.00612005	7.19604	7.18992	chr15:96617961-96617961_Slc38a1
chr15:97043208-97054925	26.0605	30.2917	13.4985	27.9985	21.6236	31.774	32.493	24.4623	28.6302	-0.218708	4.67029	4.889	chr15:97049066-97049066_Slc38a4
chr15:97243053-97258501	29.3784	31.5763	20.1787	27.3955	10.6749	28.0488	19.2004	27.1322	19.308	0.470172	4.81415	4.34398	chr15:97250777-97250777_Amigo2
chr15:97372594-97380488	21.5667	22.6396	15.5008	24.6902	12.5909	38.5671	54.6474	21.0993	35.2685	-0.714713	4.46593	5.18064	chr15:97376541-97376541_Amigo2
chr15:97810952-97833927	73.4621	84.8985	44.4311	76.6617	35.3094	33.7462	23.6313	69.8634	30.8956	1.15168	6.14697	4.99529	chr15:97822439-97822439_Hdac7
chr15:98500087-98534005	62.0909	66.4294	35.4206	58.8001	50.9112	69.0263	41.3548	55.6852	53.7641	0.0497428	5.8249	5.77516	chr15:98517046-98517046_Snora34
chr15:98558347-98569128	23.1291	23.3657	12.7562	26.9718	20.255	16.8731	28.0622	21.5557	21.7301	-0.0111114	4.49542	4.50653	chr15:98563737-98563737_9330020H09Rik
chr15:98816416-98840832	28.7825	30.031	17.5894	32.2031	26.2767	31.3357	22.1543	27.1515	26.5889	0.0291224	4.81514	4.78602	chr15:98828624-98828624_Prkag1
chr15:98867632-98887566	32.5514	32.4886	18.6769	29.9867	26.5505	34.6227	35.447	28.4259	32.2067	-0.174387	4.87902	5.0534	chr15:98877599-98877599_Rhebl1
chr15:98967206-98997806	85.7031	97.1306	47.331	85.8859	74.9982	87.8716	90.0943	79.0127	84.3214	-0.0926786	6.32216	6.41484	chr15:98982506-98982506_4930578M01Rik
chr15:99330668-99345681	26.4953	28.2437	19.9025	39.0317	55.2906	31.5549	37.6624	28.4183	41.5026	-0.530839	4.87864	5.40948	chr15:99338174-99338174_Fmnl3
chr15:99391507-99457026	127.065	131.518	73.7756	128.356	102.643	140.244	104.864	115.179	115.917	-0.00913992	6.8602	6.86934	chr15:99424266-99424266_Tmbim6
chr15:99712502-99728570	27.3329	31.446	17.4341	34.8922	28.4665	36.3758	33.97	27.7763	32.9374	-0.237996	4.84681	5.0848	chr15:99720536-99720536_Gpd1
chr15:99800664-99892990	137.566	157.379	113.65	183.441	172.989	130.383	96.7407	148.009	133.371	0.149179	7.21925	7.07008	chr15:99846827-99846827_Lima1
chr15:100410693-100419569	12.8853	13.2189	11.8414	19.8825	18.6127	25.8575	8.86174	14.457	17.7773	-0.280729	3.95019	4.23092	chr15:100415131-100415131_Slc11a2
chr15:101065733-101083109	54.2309	62.6499	34.2986	53.8132	14.2332	35.9375	36.9239	51.2481	29.0315	0.7989	5.70731	4.90841	chr15:101074421-101074421_Fignl2
chr15:101235364-101244980	10.0183	12.4927	7.24982	13.5755	8.75891	17.3114	28.8007	10.8341	18.2903	-0.704927	3.56488	4.2698	chr15:101240172-101240172_A330009N23Rik
chr15:101315496-101340136	47.4661	52.1493	48.9881	89.455	35.0356	62.2332	62.0322	59.5146	53.1004	0.161646	5.91921	5.75757	chr15:101327816-101327816_Smim41
chr15:101973642-101978224	34.4842	39.0422	20.6965	37.3205	24.087	28.0488	22.1543	32.8858	24.7634	0.39536	5.08261	4.68725	chr15:101975933-101975933_Krt78
chr15:102002856-102034447	70.8851	74.8448	48.9708	78.5848	55.5643	89.8438	82.7096	68.3214	76.0392	-0.152293	6.11523	6.26752	chr15:102018651-102018651_Krt18
chr15:102075823-102121798	136.165	151.309	70.8929	133.05	97.7166	119.865	118.157	122.854	111.913	0.133437	6.9525	6.81906	chr15:102098810-102098810_Tns2
chr15:102142999-102168968	57.5005	62.4824	31.8992	61.7825	50.3637	55.221	79.7557	53.4161	61.7801	-0.206274	5.76596	5.97224	chr15:102155983-102155983_Soat2
chr15:102224245-102260873	139.58	151.626	78.9885	131.143	91.4211	134.985	121.11	125.334	115.839	0.112727	6.9811	6.86838	chr15:102242559-102242559_Rarg
chr15:102314848-102320555	22.1466	24.5573	10.0807	19.7684	9.85378	22.7896	24.3698	19.1382	19.0044	0.00962052	4.33187	4.32225	chr15:102317701-102317701_Pfdn5
chr15:102391776-102416444	61.4466	71.8473	33.7807	52.1508	63.5021	52.5915	57.6013	54.8064	57.8983	-0.0777963	5.80236	5.88015	chr15:102404110-102404110_Sp1
chr15:103317332-103324402	15.0919	16.0302	9.82178	10.9028	10.9486	12.4905	23.6313	12.9617	15.6901	-0.257526	3.8034	4.06092	chr15:103320867-103320867_Gpr84
chr15:103357623-103377879	43.5683	46.3032	26.2375	48.4514	28.7402	68.8072	59.0783	41.1401	52.2085	-0.336464	5.39712	5.73359	chr15:103367751-103367751_Itga5
chr16:3130413-3141856	26.3665	30.7943	26.4446	22.7345	18.0653	22.7896	42.8317	26.585	27.8955	-0.0669641	4.78581	4.85278	chr16:3136134-3136134_Olfr161
chr16:3324613-3334053	22.7747	27.5734	24.3214	21.3167	17.5178	22.3514	35.447	23.9966	25.1054	-0.0626183	4.64366	4.70628	chr16:3329333-3329333_Olfr161
chr16:3713579-3729497	14.1094	12.4741	14.3098	15.9549	42.6997	24.1044	17.7235	14.212	28.1759	-0.939562	3.92714	4.8667	chr16:3721538-3721538_Mefv
chr16:4583513-4662616	203.668	226.88	147.448	221.478	137.405	162.157	159.511	199.868	153.025	0.38309	7.65011	7.26702	chr16:4623064-4623064_Pam16
chr16:4878366-4887956	28.0577	29.1932	19.8852	33.3439	41.3311	21.9131	36.9239	27.62	33.3894	-0.264939	4.83895	5.10389	chr16:4883161-4883161_Mgrn1
chr16:4904687-4942796	42.5536	46.5453	34.264	52.7864	68.9764	58.2889	56.1243	44.0373	61.1299	-0.464166	5.49305	5.95722	chr16:4923741-4923741_Nudt16l1
chr16:8653639-8672842	56.2603	63.2271	40.8579	69.0184	46.5317	36.1566	53.1704	57.3409	45.2863	0.333924	5.86644	5.53251	chr16:8663240-8663240_Carhsp1
chr16:10769533-10781723	21.9694	20.3868	13.6193	19.7847	20.5287	23.0088	28.8007	18.9401	24.1127	-0.332748	4.3176	4.65035	chr16:10775628-10775628_Socs1
chr16:10965697-11021829	96.2852	109.009	77.3832	120.827	141.511	98.3899	87.1404	100.876	109.014	-0.110869	6.67067	6.78154	chr16:10993763-10993763_Litaf
chr16:11252089-11253442	7.73116	6.98179	4.17728	7.64336	9.03263	7.88872	20.6774	6.6334	12.5329	-0.826075	2.93233	3.7584	chr16:11252765-11252765_Gspt1
chr16:11448782-11476843	52.6363	59.0752	42.7739	73.3371	43.2471	41.854	54.6474	56.9557	46.5829	0.284508	5.85688	5.57237	chr16:11462812-11462812_Snx29
chr16:18281785-18288298	6.47485	7.18659	4.29811	4.98692	6.02175	9.64177	25.8467	5.73662	13.8368	-1.13908	2.75202	3.8911	chr16:18285041-18285041_Gm24572
chr16:18408855-18427249	47.1923	51.2184	34.9718	53.6665	50.3637	31.5549	25.1083	46.7622	35.6756	0.381049	5.5778	5.19675	chr16:18418052-18418052_Comt
chr16:18446776-18474987	59.7554	57.2134	58.2402	85.2992	9.30634	27.6105	17.7235	65.1271	18.2134	1.78312	6.04717	4.26404	chr16:18460881-18460881_Comt
chr16:18788541-18795552	9.19686	9.08563	11.22	21.0396	11.2224	13.367	22.1543	12.6355	15.5812	-0.282182	3.7693	4.05148	chr16:18792046-18792046_Cldn5
chr16:20523192-20537566	18.1521	16.1605	12.411	20.0129	15.0544	24.1044	22.1543	16.6841	20.4377	-0.277696	4.14438	4.42208	chr16:20530379-20530379_Ap2m1
chr16:20693459-20706391	12.0799	13.796	9.30394	13.4451	8.75891	15.12	32.493	12.1563	18.7907	-0.589071	3.71768	4.30675	chr16:20699925-20699925_Fam131a
chr16:21319263-21333995	9.06801	7.94993	6.71472	10.5117	11.4961	10.08	22.1543	8.56108	14.5768	-0.704155	3.25717	3.96133	chr16:21326629-21326629_Magef1
chr16:23980278-23990388	23.7894	24.3339	19.7126	33.2299	31.4773	37.9097	34.7085	25.2664	34.6985	-0.442643	4.71515	5.15779	chr16:23985333-23985333_Bcl6
chr16:24908287-24935307	35.9016	40.9598	40.9442	55.5732	41.6048	50.181	35.447	43.3447	42.4109	0.0307038	5.47069	5.43999	chr16:24921797-24921797_A230028O05Rik
chr16:25041150-25062514	28.0577	30.4965	37.6128	47.6365	56.3855	44.0454	44.3087	35.9509	48.2465	-0.414414	5.20754	5.62195	chr16:25051832-25051832_A230028O05Rik
chr16:25405198-25427556	27.5906	29.2118	43.0674	36.9945	62.4072	41.6349	32.493	34.2161	45.5117	-0.401361	5.13816	5.53952	chr16:25416377-25416377_Tprg
chr16:26009175-26083882	130.769	137.402	124.283	165.09	48.7214	41.854	36.1854	139.386	42.2536	1.6985	7.13325	5.43475	chr16:26046528-26046528_P3h2
chr16:30385661-30399269	29.4912	31.8556	28.3261	33.8003	51.4586	30.021	26.5852	30.8683	36.0216	-0.216246	4.99405	5.2103	chr16:30392465-30392465_Atp13a3
chr16:30490446-30526422	80.1947	91.6755	83.3729	101.303	76.093	71.4367	77.5402	89.1365	75.0233	0.24567	6.49404	6.24837	chr16:30508434-30508434_Tmem44
chr16:32051037-32080238	68.2919	72.8713	39.2871	75.9121	61.3124	71.4367	62.0322	64.0906	64.9271	-0.0184225	6.02438	6.0428	chr16:32065637-32065637_Pak2
chr16:32630662-32657421	30.5381	32.3769	23.1476	37.5649	14.2332	24.7618	32.493	30.9069	23.8294	0.36182	4.9958	4.63398	chr16:32644041-32644041_Tnk2
chr16:32671734-32679364	28.2187	31.837	23.8036	37.4345	28.7402	32.4314	44.3087	30.3235	35.1601	-0.207155	4.96917	5.17633	chr16:32675549-32675549_Tnk2
chr16:32858562-32880970	31.7461	38.0926	26.9797	39.7976	34.4882	32.8697	42.0933	34.154	36.4837	-0.0925748	5.13562	5.22819	chr16:32869766-32869766_Rubcn
chr16:32913395-32943952	55.3261	63.767	39.3562	51.7597	49.2689	40.3201	42.8317	52.5523	44.1402	0.246533	5.74288	5.49634	chr16:32928673-32928673_Lrch3
chr16:33374710-33421996	65.4572	69.4083	44.3102	76.8899	67.8816	62.4524	69.417	64.0164	66.5836	-0.0558703	6.02273	6.0786	chr16:33398353-33398353_Zfp148
chr16:33428295-33478218	80.6618	84.098	61.7271	89.9113	71.1662	70.122	67.94	79.0995	69.7427	0.179212	6.32372	6.14451	chr16:33453256-33453256_Zfp148
chr16:33894087-33934472	65.4733	72.983	38.4413	54.4324	69.5239	33.5271	31.0161	57.8325	44.689	0.364766	5.87854	5.51378	chr16:33914279-33914279_Umps
chr16:34764344-34805161	21.7278	23.7753	25.2018	27.7866	33.3934	40.3201	70.1554	24.6229	47.9563	-0.934062	4.67936	5.61342	chr16:34784752-34784752_Mylk
chr16:34844324-34862675	9.85723	12.1949	16.0187	13.3637	10.9486	25.4192	25.1083	12.8586	20.492	-0.633021	3.79271	4.42573	chr16:34853499-34853499_Mylk
chr16:37674720-37694218	19.4729	20.6847	12.9116	19.4914	17.5178	17.0922	28.0622	18.1401	20.8907	-0.19372	4.25853	4.45225	chr16:37684469-37684469_Ndufb4
chr16:38083634-38096322	27.2523	31.8742	23.6828	35.6418	21.6236	30.2401	23.6313	29.6128	25.165	0.226497	4.93606	4.70957	chr16:38089978-38089978_BC031361
chr16:38173060-38187928	12.4504	12.4555	11.0473	18.5787	17.2441	24.7618	10.3387	13.633	17.4482	-0.334255	3.87115	4.20541	chr16:38180494-38180494_BC031361
chr16:38385176-38408339	45.6138	45.6144	43.9132	59.6638	67.3341	43.388	50.2165	48.7013	53.6462	-0.136837	5.63521	5.77205	chr16:38396757-38396757_Popdc2
chr16:43453745-43478457	58.6602	63.4877	54.4254	73.0112	50.9112	40.7584	31.0161	62.3961	40.8952	0.597609	5.98632	5.38871	chr16:43466101-43466101_Gm15713
chr16:43501139-43521445	23.7089	27.1452	26.0994	36.1959	75.5456	25.8575	26.5852	28.2873	42.6628	-0.576126	4.87221	5.44833	chr16:43511292-43511292_Gm15713
chr16:43567099-43636184	144.589	166.781	126.095	150.341	117.15	73.4089	72.3709	146.952	87.6434	0.739039	7.20898	6.46994	chr16:43601641-43601641_Mir568
chr16:44486462-44561406	175.336	197.519	144.893	222.407	144.522	140.244	128.495	185.039	137.754	0.423078	7.53946	7.11638	chr16:44523934-44523934_Mir3081
chr16:49935626-49955157	26.5598	26.326	36.4562	47.4247	32.2985	30.2401	23.6313	34.1917	28.7233	0.24364	5.13716	4.89352	chr16:49945391-49945391_Gm19723
chr16:52376772-52393090	34.6936	38.2602	33.9188	57.8385	33.1196	30.2401	56.1243	41.1778	39.828	0.0469236	5.39841	5.35149	chr16:52384931-52384931_Alcam
chr16:52413428-52422731	13.594	15.1924	13.4122	18.4321	18.0653	12.7096	25.1083	15.1576	18.6277	-0.280675	4.01414	4.29482	chr16:52418079-52418079_Alcam
chr16:55540114-55563776	25.0296	26.084	29.8278	37.9397	29.5613	25.4192	35.447	29.7203	30.1425	-0.0196926	4.94112	4.96081	chr16:55551945-55551945_Mir5118
chr16:57244959-57291539	31.3595	32.6934	59.1551	58.7675	112.224	38.5671	22.1543	45.4939	57.6483	-0.335049	5.53897	5.87402	chr16:57268249-57268249_Tmem30c
chr16:57393169-57429235	34.9996	40.364	65.4555	69.8658	74.4507	35.4992	32.493	52.6713	47.481	0.14673	5.74608	5.59935	chr16:57411202-57411202_Filip1l
chr16:57530831-57585794	105.418	122.042	105.416	141.443	109.486	76.0385	64.9861	118.579	83.5037	0.500884	6.90183	6.40094	chr16:57558312-57558312_Filip1l
chr16:86990914-87034744	64.6196	69.0918	35.1962	37.0597	14.2332	20.1601	13.2926	51.4918	15.8953	1.63547	5.71402	4.07855	chr16:87012829-87012829_Gm32865
chr16:87613035-87636435	18.5226	19.6421	21.8358	28.1452	32.5722	38.1288	28.0622	22.0364	32.9211	-0.558266	4.52584	5.08411	chr16:87624735-87624735_Map3k7cl
chr16:87653658-87665026	18.1038	17.6872	18.4698	23.5657	30.1088	30.2401	22.8928	19.4566	27.7472	-0.490856	4.3545	4.84535	chr16:87659342-87659342_Bach1
chr16:87699146-87735216	49.109	51.4046	44.2412	58.4578	81.0199	70.5602	67.94	50.8031	73.1734	-0.517862	5.69497	6.21283	chr16:87717181-87717181_Bach1
chr16:90733577-90753586	10.9686	11.4315	10.5813	12.5977	7.11662	15.7774	35.447	11.3948	19.447	-0.722158	3.63166	4.35382	chr16:90743581-90743581_Mrap
chr16:90863595-90888233	44.4864	49.2821	25.3399	56.2903	32.0248	34.1845	22.1543	43.8497	29.4545	0.558441	5.48703	4.92858	chr16:90875914-90875914_Eva1c
chr16:91545813-91565409	38.994	44.1249	26.1684	42.1118	41.6048	32.8697	41.3548	37.8498	38.6098	-0.0279492	5.27983	5.30778	chr16:91555611-91555611_Ifngr2
chr16:92542670-92555880	35.8855	39.1166	32.3135	45.1757	10.9486	14.6818	32.493	38.1228	19.3745	0.941246	5.28994	4.34869	chr16:92549275-92549275_Clic6
chr16:92602009-92658935	119.076	125.43	106.055	141.345	126.457	115.701	125.541	122.976	122.566	0.00477906	6.95392	6.94914	chr16:92630472-92630472_Runx1
chr16:92672586-92709579	66.2947	73.7091	56.7903	72.1474	57.7541	68.588	76.8017	67.2354	67.7146	-0.0100973	6.09245	6.10255	chr16:92691082-92691082_Runx1
chr16:92777211-92822669	30.1515	30.8874	46.7959	52.216	83.7571	63.3289	60.5552	40.0127	69.2137	-0.775682	5.358	6.13368	chr16:92799940-92799940_Runx1
chr16:94569700-94602637	69.4677	81.5101	57.9641	80.0353	60.4912	59.1654	70.8939	72.2443	63.5168	0.18304	6.19464	6.0116	chr16:94586168-94586168_Dyrk1a
chr16:96058037-96092004	43.6005	45.5213	32.1927	53.0635	22.9921	35.2801	41.3548	43.5945	33.209	0.382489	5.47879	5.0963	chr16:96075020-96075020_Brwd1
chr17:3078986-3083491	74.8795	74.0442	50.0065	45.6809	76.6405	34.8418	38.4009	61.1528	49.9611	0.286423	5.95775	5.67132	chr17:3081238-3081238_Pisd-ps2
chr17:5782587-5824820	69.355	69.0359	73.1887	85.4296	60.2175	64.8628	54.6474	74.2523	59.9092	0.305074	6.23366	5.92859	chr17:5803703-5803703_3300005D01Rik
chr17:5837803-5893604	103.775	108.078	99.3571	131.078	67.8816	86.3377	82.7096	110.572	78.9763	0.480331	6.80183	6.3215	chr17:5865703-5865703_Snx9
chr17:5958462-6017699	110.491	122.731	95.922	146.283	121.53	117.454	120.372	118.857	119.785	-0.011135	6.90517	6.9163	chr17:5988080-5988080_Synj2
chr17:6742898-6784891	70.4663	80.9329	60.8812	67.5353	76.6405	78.0107	72.3709	69.9539	75.674	-0.111855	6.14881	6.26067	chr17:6763894-6763894_Ezr
chr17:6807094-6829233	29.8938	31.1108	32.8831	44.3119	32.8459	19.7218	25.1083	34.5499	25.892	0.40267	5.15177	4.7491	chr17:6818163-6818163_Ezr
chr17:7110132-7117964	4.28435	3.63053	5.47189	3.09646	7.93776	8.76524	22.1543	4.12081	12.9525	-1.44608	2.35637	3.80245	chr17:7114048-7114048_Rps6ka2
chr17:8008263-8015911	4.44542	3.66777	5.57546	3.12905	7.93776	8.76524	22.1543	4.20442	12.9525	-1.42271	2.37974	3.80245	chr17:8012087-8012087_Rsph3a
chr17:8184711-8201681	8.16604	8.47124	8.02659	12.2066	12.0435	12.7096	25.1083	9.21761	16.6205	-0.786194	3.35299	4.13918	chr17:8193196-8193196_Fgfr1op
chr17:10358414-10392784	24.4015	25.8419	27.6356	34.4196	49.2689	26.2957	23.6313	28.0746	33.0653	-0.228541	4.86169	5.09023	chr17:10375599-10375599_1700110C19Rik
chr17:12150394-12164901	24.8686	27.592	22.3536	31.7631	31.2036	22.7896	36.9239	26.6443	30.3057	-0.179443	4.78891	4.96835	chr17:12157647-12157647_Agpat4
chr17:12197844-12231836	44.2448	47.3458	37.1294	54.351	31.7511	34.8418	45.0472	45.7678	37.2134	0.291437	5.54744	5.25601	chr17:12214840-12214840_Agpat4
chr17:12722665-12725666	14.4637	15.8068	17.3996	18.6602	17.2441	11.8331	20.6774	16.5826	16.5849	-0.000187849	4.13607	4.13626	chr17:12724165-12724165_Airn
chr17:12950785-12964647	10.6948	10.2027	7.57779	10.9517	10.1275	8.76524	25.1083	9.85674	14.667	-0.529138	3.44052	3.96966	chr17:12957716-12957716_Acat2
chr17:14715335-14729813	9.72838	8.60156	7.68136	15.1726	3.83202	10.7374	22.1543	10.296	12.2413	-0.229231	3.49774	3.72697	chr17:14722574-14722574_Thbs2
chr17:17596478-17626907	63.8948	69.4269	56.8075	71.137	82.9359	49.0854	38.4009	65.3166	56.8074	0.198115	6.0513	5.85318	chr17:17611692-17611692_Lnpep
chr17:25211093-25225207	19.0058	24.4642	14.8621	21.9034	16.9704	16.654	27.3237	20.0589	20.316	-0.0175104	4.39636	4.41387	chr17:25218150-25218150_Unkl
chr17:25751783-25759008	29.6683	32.861	25.6333	39.1946	18.0653	24.9809	31.0161	31.8393	24.6874	0.354361	5.03735	4.68299	chr17:25755395-25755395_Msln
chr17:26232736-26254971	42.0543	46.9921	42.4632	53.4872	44.8894	46.0175	54.6474	46.2492	48.5181	-0.0676662	5.56222	5.62988	chr17:26243853-26243853_Fam234a
chr17:27026350-27085536	132.573	152.855	124.524	166.459	116.329	119.426	126.28	144.103	120.679	0.254001	7.18093	6.92693	chr17:27055943-27055943_Itpr3
chr17:27121130-27147659	60.2547	63.4877	40.5645	58.1156	53.1009	51.4958	36.9239	55.6056	47.1735	0.232705	5.82287	5.59017	chr17:27134394-27134394_Uqcc2
chr17:27153532-27158968	25.7061	25.544	19.143	19.7684	13.4121	10.08	28.0622	22.5404	17.1848	0.372408	4.55707	4.18466	chr17:27156250-27156250_Ip6k3
chr17:27745353-27826684	179.186	200.163	135.762	182.495	127.552	123.152	147.696	174.401	132.8	0.390586	7.45452	7.06393	chr17:27786018-27786018_Ilrun
chr17:28228476-28287549	126.485	142.019	86.083	116.362	87.5891	99.4855	94.5252	117.737	93.8666	0.323799	6.89163	6.56783	chr17:28258012-28258012_1810013A23Rik
chr17:28468167-28471119	11.4679	14.2987	7.71588	13.9829	6.29547	8.54611	22.8928	11.8664	12.5781	-0.077682	3.68553	3.76321	chr17:28469643-28469643_Fkbp5
chr17:28698430-28717324	26.9141	28.9139	25.0119	25.4235	40.51	30.6784	28.8007	26.5659	33.3297	-0.316573	4.78481	5.10138	chr17:28707877-28707877_Mapk14
chr17:30005461-30017441	23.87	25.4509	13.8092	25.4235	23.5396	27.1723	36.9239	22.1384	29.2119	-0.384828	4.53222	4.91705	chr17:30011451-30011451_Zfand3
chr17:30186410-30213613	74.6379	85.0661	57.3081	83.2295	55.2906	51.7149	59.0783	75.0604	55.3613	0.432441	6.24907	5.81663	chr17:30200011-30200011_Zfand3
chr17:31827400-31879401	103.855	108.86	95.8012	124.575	80.4725	74.0663	84.1865	108.273	79.5751	0.43953	6.77179	6.33226	chr17:31853400-31853400_Sik1
chr17:31889392-31939897	89.456	104.783	93.7126	118.676	80.4725	63.548	63.5091	101.657	69.1766	0.548768	6.68168	6.13292	chr17:31914644-31914644_Sik1
chr17:31960790-32001086	78.9545	93.016	86.6354	92.0299	64.597	39.6627	39.8778	87.659	48.0458	0.854136	6.47019	5.61606	chr17:31980938-31980938_Hsf2bp
chr17:34117610-34124208	18.1843	17.4824	22.1465	26.0754	24.087	23.2279	27.3237	20.9722	24.8795	-0.236135	4.4576	4.69374	chr17:34120909-34120909_Brd2
chr17:35002213-35018270	18.0555	21.9694	13.205	17.6498	18.6127	20.3792	31.0161	17.7199	23.336	-0.378517	4.2265	4.60502	chr17:35010241-35010241_Vwa7
chr17:35043747-35052202	24.4337	26.6797	18.746	24.3805	29.835	36.1566	34.7085	23.56	33.5667	-0.493074	4.61824	5.11131	chr17:35047974-35047974_Msh5
chr17:35158211-35166025	13.9805	15.6951	12.6527	14.4556	15.6018	12.9287	21.4159	14.196	16.6488	-0.215884	3.92562	4.1415	chr17:35162118-35162118_Prrc2a
chr17:35694886-35713377	48.9479	54.7931	38.7865	54.1391	27.919	40.3201	45.7857	49.1667	38.0083	0.362949	5.64866	5.28571	chr17:35704131-35704131_Ddr1
chr17:35814203-35830132	26.9302	28.7277	19.2638	26.7599	23.2659	32.6505	20.6774	25.4204	25.5313	-0.00604019	4.72358	4.72962	chr17:35822167-35822167_Ier3
chr17:35858933-35870766	34.1299	35.4302	24.2006	32.2846	38.3202	43.1688	42.8317	31.5113	41.4403	-0.384491	5.02287	5.40736	chr17:35864849-35864849_Ppp1r18
chr17:35993656-36024596	47.7399	53.1547	43.5162	46.3002	62.4072	40.101	33.2315	47.6777	45.2466	0.0739154	5.60519	5.53127	chr17:36009126-36009126_H2-T24
chr17:43569375-43581561	32.1648	37.0314	35.8694	49.0707	33.3934	36.1566	42.0933	38.5341	37.2144	0.0489797	5.30502	5.25605	chr17:43575468-43575468_Pla2g7
chr17:44728402-44747129	21.4862	23.8312	22.4572	23.1093	27.919	31.9931	39.8778	22.721	33.2633	-0.530502	4.56809	5.09859	chr17:44737765-44737765_Runx2
chr17:45610162-45627257	19.5695	23.1609	16.0532	20.5507	35.0356	23.447	28.0622	19.8336	28.8483	-0.518738	4.38084	4.89958	chr17:45618709-45618709_Mymx
chr17:46589016-46624846	78.6485	90.4467	65.6281	95.0449	66.2393	83.0507	87.1404	82.4421	78.8101	0.064203	6.3827	6.3185	chr17:46606931-46606931_Ptk7
chr17:46666242-46675433	11.935	11.6922	7.78493	10.7072	12.5909	15.9966	22.1543	10.5298	16.914	-0.635713	3.5273	4.16301	chr17:46670837-46670837_Rrp36
chr17:47139957-47183393	63.6693	70.1158	53.6659	77.6396	63.5021	52.1532	35.447	66.2727	50.3674	0.389167	6.07195	5.68278	chr17:47161675-47161675_Trerf1
chr17:47500377-47533589	68.1953	79.7786	57.4807	82.0561	74.9982	67.4924	51.6935	71.8777	64.728	0.148968	6.1874	6.03844	chr17:47516983-47516983_Ccnd3
chr17:47567460-47586605	11.8061	12.5672	12.0658	15.5312	11.4961	13.367	23.6313	12.9926	16.1648	-0.294791	3.80659	4.10138	chr17:47577032-47577032_Ccnd3
chr17:47741245-47768291	25.5934	33.4567	24.4077	29.8238	52.8272	42.0732	62.0322	28.3204	52.3108	-0.862524	4.87383	5.73636	chr17:47754768-47754768_Tfeb
chr17:53567550-53597511	71.787	74.6958	57.8432	93.0078	78.2828	49.7428	60.5552	74.3335	62.8603	0.238373	6.23522	5.99685	chr17:53582530-53582530_Kat2b
chr17:56008902-56035996	57.2428	62.6313	40.6163	52.9494	65.1444	37.9097	47.2626	53.3599	50.1056	0.0890635	5.76447	5.67541	chr17:56022449-56022449_Mpnd
chr17:56065668-56081348	18.0394	21.206	13.6884	22.1641	22.7184	19.2835	31.0161	18.7745	24.3394	-0.357741	4.30557	4.66331	chr17:56073508-56073508_Ubxn6
chr17:56266023-56291768	48.9318	57.381	35.1789	57.8548	63.7758	43.8262	51.6935	49.8366	53.0985	-0.0897203	5.6678	5.75752	chr17:56278895-56278895_Ticam1
chr17:56337432-56348731	10.1633	11.1709	6.49032	10.2509	9.30634	8.98438	22.1543	9.51883	13.4817	-0.461255	3.3949	3.85616	chr17:56343081-56343081_Kdm4b
chr17:56810815-56821450	34.4681	37.7389	26.9279	33.7351	20.8024	20.1601	26.5852	33.2175	22.5159	0.541098	5.09666	4.55556	chr17:56816132-56816132_Rfx2
chr17:63799453-63804527	11.484	11.5805	11.1164	14.3415	11.2224	10.7374	21.4159	12.1306	14.4585	-0.235474	3.71486	3.95033	chr17:63801990-63801990_Fer
chr17:64598205-64624090	60.5447	69.1476	50.8351	72.6201	65.9656	50.8384	44.3087	63.2869	53.7042	0.232871	6.00645	5.77358	chr17:64611147-64611147_Man2a1
chr17:65643547-65667860	38.0599	40.9412	38.3205	48.647	40.7837	36.1566	39.8778	41.4921	38.9394	0.0893837	5.40912	5.31974	chr17:65655703-65655703_Txndc2
chr17:65717095-65751861	56.7113	60.5833	56.0998	71.3163	87.0417	58.0697	70.8939	61.1777	72.0018	-0.231535	5.95832	6.18986	chr17:65734478-65734478_Rab31
chr17:65765733-65802662	64.2653	72.9271	63.0562	85.0385	71.7136	68.3689	63.5091	71.3218	67.8639	0.0706824	6.17636	6.10568	chr17:65784197-65784197_Ppp4r1
chr17:65904042-65952894	95.3671	104.224	72.6536	108.115	48.9952	54.1254	35.447	95.09	46.1892	1.02593	6.58631	5.56038	chr17:65928468-65928468_Twsg1
chr17:70582106-70590705	18.9413	18.5064	27.0833	33.1158	22.7184	17.9688	29.5391	24.4117	23.4088	0.0580932	4.66742	4.60933	chr17:70586405-70586405_Dlgap1
chr17:70728367-70760514	67.1645	74.491	71.4625	85.4622	77.1879	53.0297	62.0322	74.6451	64.0833	0.216959	6.24117	6.02421	chr17:70744440-70744440_Tgif1
chr17:70832038-70855629	52.443	56.6921	45.2596	47.0172	67.3341	46.4558	82.7096	50.353	65.4998	-0.372902	5.68238	6.05528	chr17:70843833-70843833_Tgif1
chr17:70983596-71004522	58.8051	64.6234	43.6025	59.9409	53.1009	59.6037	41.3548	56.743	51.3531	0.14137	5.85157	5.7102	chr17:70994059-70994059_Myl12b
chr17:71473962-71486179	17.234	17.5941	17.624	22.653	27.919	17.5305	29.5391	18.7763	24.9962	-0.39453	4.3057	4.70023	chr17:71480070-71480070_Smchd1
chr17:71602045-71621181	12.1766	11.4315	10.6503	13.9829	13.6858	14.4627	35.447	12.0603	21.1985	-0.765267	3.70712	4.47239	chr17:71611613-71611613_Wdr43
chr17:72917266-72926090	17.8139	19.9586	17.8138	31.209	34.7619	24.9809	35.447	21.6988	31.7299	-0.527993	4.50455	5.03254	chr17:72921678-72921678_Lbh
chr17:73244651-73263561	26.1893	28.3554	30.3975	51.6782	39.9625	23.447	41.3548	34.1551	34.9214	-0.0311118	5.13566	5.16677	chr17:73254106-73254106_Capn13
chr17:73807778-73826033	45.6138	49.7476	48.0905	53.2102	29.835	33.3079	21.4159	49.1655	28.1863	0.781406	5.64862	4.86722	chr17:73816905-73816905_Ehd3
chr17:73936749-73952991	44.1481	47.2527	32.4171	49.0218	48.7214	37.6906	32.493	43.2099	39.635	0.121647	5.4663	5.34465	chr17:73944870-73944870_Xdh
chr17:75232367-75276535	45.0662	47.7741	61.5544	67.3235	54.4695	36.1566	20.6774	55.4295	37.1012	0.566616	5.81838	5.25176	chr17:75254451-75254451_Ltbp1
chr17:80710295-80727494	11.5967	10.9102	12.4283	18.2365	18.8864	21.2557	31.0161	13.2929	23.7194	-0.790342	3.83723	4.62757	chr17:80718894-80718894_Map4k3
chr17:83094731-83124506	50.1398	51.7025	43.9132	46.9358	20.5287	27.1723	25.1083	48.1728	24.2697	0.96045	5.61979	4.65934	chr17:83109618-83109618_Gm19689
chr17:83195378-83219534	32.342	36.0074	38.4068	40.2539	21.3498	28.487	38.4009	36.7525	29.4126	0.311905	5.2385	4.9266	chr17:83207456-83207456_Pkdcc
chr17:84031296-84126328	167.412	182.569	132.223	197.489	220.615	152.954	168.373	169.923	180.647	-0.0877913	7.4172	7.505	chr17:84078812-84078812_4933433H22Rik
chr17:84171487-84202219	36.3848	39.2656	36.8187	46.3002	47.0791	33.3079	39.8778	39.6923	40.0883	-0.0139713	5.34668	5.36066	chr17:84186853-84186853_Zfp36l2
chr17:85791471-85819925	63.1056	70.9722	64.4198	88.6075	60.4912	53.0297	47.2626	71.7763	53.5945	0.414712	6.1854	5.77068	chr17:85805698-85805698_Six2
chr17:86957573-86979088	37.8022	35.8957	29.4999	39.1131	55.8381	29.3636	22.1543	35.5777	35.7853	-0.0081654	5.19289	5.20106	chr17:86968330-86968330_Rhoq
chr17:87102411-87123390	34.7419	37.441	26.3755	43.8067	27.919	43.8262	42.8317	35.5913	38.1923	-0.0990711	5.19343	5.2925	chr17:87112900-87112900_Socs5
chr17:87169534-87208351	45.7588	50.2875	47.5899	56.9422	67.8816	59.3845	66.463	50.1446	64.5764	-0.358594	5.67651	6.0351	chr17:87188942-87188942_C330024C12Rik
chr17:87293355-87383028	165.994	190.538	128.494	168.789	169.156	119.865	119.633	163.454	136.218	0.261212	7.36154	7.10033	chr17:87338191-87338191_Ttc7
chr17:87848923-87864403	15.8167	17.3893	11.9449	23.3864	8.21148	12.0522	32.493	17.1343	17.5856	-0.0354602	4.18065	4.21611	chr17:87856663-87856663_Kcnk12
chr17:88132267-88143034	8.64924	10.5378	8.82062	11.4895	14.5069	8.32698	22.1543	9.8743	14.9961	-0.556798	3.44285	3.99965	chr17:88137650-88137650_Gm4832
chr18:4308265-4315628	16.2515	19.0649	11.0473	18.9373	13.6858	22.5705	33.97	16.3253	23.4088	-0.494521	4.11481	4.60933	chr18:4311946-4311946_Map3k8
chr18:4633894-4676989	79.5987	81.268	58.1539	96.6746	17.5178	32.8697	29.5391	78.9238	26.6422	1.53175	6.32055	4.7888	chr18:4655441-4655441_Jcad
chr18:4922006-4928960	9.34182	10.7799	7.90576	11.1472	11.4961	12.0522	22.1543	9.79368	15.2342	-0.588851	3.43211	4.02097	chr18:4925483-4925483_Gm10556
chr18:6454256-6501198	69.3711	77.6375	60.2426	84.631	68.429	53.468	69.417	72.9705	63.7713	0.191596	6.20888	6.01728	chr18:6477727-6477727_Mir1893
chr18:9393195-9417647	41.0718	42.1141	30.8463	54.6117	30.1088	46.2367	31.7546	42.161	36.0333	0.220903	5.43166	5.21075	chr18:9405421-9405421_Ccny
chr18:12128067-12141636	26.6242	27.9644	19.3156	31.8446	48.9952	30.4592	48.0011	26.4372	42.4852	-0.66439	4.77806	5.44245	chr18:12134851-12134851_Riok3
chr18:12456556-12475526	16.1871	13.0327	12.014	11.3265	32.0248	30.4592	25.1083	13.1401	29.1974	-1.09464	3.82172	4.91635	chr18:12466041-12466041_Lama3
chr18:20943139-20976720	81.3866	88.6036	62.2622	107.235	51.4586	44.2645	53.1704	84.8719	49.6312	0.76216	6.42411	5.66195	chr18:20959929-20959929_Rnf125
chr18:23803009-23823945	27.8483	31.0736	19.9715	27.754	47.6266	25.8575	23.6313	26.6619	32.3718	-0.27073	4.78983	5.06056	chr18:23813477-23813477_Mapre2
chr18:24106597-24117910	30.2965	33.8105	23.9417	37.6464	24.6344	30.4592	39.8778	31.4238	31.6572	-0.0103482	5.01898	5.02933	chr18:24112253-24112253_Ino80c
chr18:32375802-32401674	57.581	60.2296	38.1479	79.3508	59.3964	62.6715	60.5552	58.8273	60.8744	-0.0485375	5.90273	5.95127	chr18:32388738-32388738_A830052D11Rik
chr18:33884733-33933844	77.4082	85.997	67.6995	112.092	70.8924	47.7706	72.3709	85.7991	63.678	0.424406	6.43961	6.0152	chr18:33909288-33909288_Epb41l4a
chr18:34366480-34375502	12.8692	13.9077	8.35456	15.14	17.5178	9.64177	22.1543	12.5679	16.438	-0.362039	3.76212	4.12416	chr18:34370991-34370991_Reep5
chr18:34921788-34931479	16.767	18.7112	11.1337	17.0631	20.8024	14.6818	25.1083	15.9187	20.1975	-0.325272	4.08055	4.40582	chr18:34926633-34926633_Etf1
chr18:35241551-35270000	21.8244	23.2168	20.4203	29.4326	25.1819	38.3479	39.8778	23.7235	34.4692	-0.520682	4.62781	5.1485	chr18:35255775-35255775_Lrrtm2
chr18:35292592-35312737	19.4729	17.9851	16.4675	21.2189	8.75891	17.9688	25.1083	18.7861	17.2786	0.114326	4.30641	4.19209	chr18:35302664-35302664_Lrrtm2
chr18:35812959-35900095	215.281	241.495	199.405	286.227	163.408	145.941	162.465	235.602	157.272	0.580058	7.88632	7.30626	chr18:35856527-35856527_Cxxc5
chr18:35914703-35935579	51.6055	53.8436	47.9697	62.3855	32.2985	27.1723	22.1543	53.951	27.2084	0.962024	5.78007	4.81805	chr18:35925141-35925141_Psd2
chr18:36390799-36422134	68.3725	72.6292	62.0723	87.7438	43.7946	63.548	51.6935	72.7044	53.012	0.448471	6.20368	5.75521	chr18:36406466-36406466_Pfdn1
chr18:36491916-36507889	26.6081	35.635	26.4964	38.3961	24.087	26.9531	26.5852	31.7839	25.8751	0.286716	5.03492	4.7482	chr18:36499902-36499902_Hbegf
chr18:37813786-37854509	111.345	115.618	69.0459	119.262	75.5456	75.6002	96.0022	103.818	82.3827	0.330066	6.71174	6.38168	chr18:37834147-37834147_Pcdhgc5
chr18:37923435-37946482	45.3078	49.4497	33.4355	51.9553	50.9112	38.1288	42.8317	45.0371	43.9572	0.0342424	5.52472	5.49048	chr18:37934958-37934958_Diaph1
chr18:39241272-39251235	15.1563	15.9743	13.4294	20.9907	14.2332	12.7096	25.1083	16.3877	17.3504	-0.0777422	4.11999	4.19774	chr18:39246253-39246253_Nr3c1
chr18:43419166-43439130	36.1593	34.2387	35.0581	63.9174	11.4961	3.94436	13.2926	42.3434	9.57768	2.03479	5.43774	3.40295	chr18:43429148-43429148_Dpysl3
chr18:44384631-44403062	18.9575	19.1208	13.8782	19.0188	16.423	17.5305	22.1543	17.7438	18.7026	-0.0719718	4.22834	4.30031	chr18:44393846-44393846_Dcp2
chr18:46469068-46496581	56.1314	59.429	55.7201	62.6951	36.6779	29.3636	23.6313	58.4939	29.8909	0.945558	5.89467	4.94911	chr18:46482824-46482824_Mospd4
chr18:49996514-50025379	37.6572	41.8349	42.9983	46.5446	27.3716	29.3636	16.2465	42.2588	24.3272	0.772303	5.43492	4.66262	chr18:50010946-50010946_Tnfaip8
chr18:50047291-50068358	42.7308	45.0744	41.4276	64.7159	41.6048	25.2001	36.9239	48.4872	34.5763	0.476139	5.62898	5.15284	chr18:50057824-50057824_C030005K06Rik
chr18:53246641-53274030	53.0229	60.1365	36.8878	63.0047	62.4072	56.755	54.6474	53.263	57.9365	-0.119194	5.7619	5.88109	chr18:53260335-53260335_Snx24
chr18:54898285-54912773	19.0219	19.6235	17.4168	19.5566	17.5178	28.9253	57.6013	18.9047	34.6815	-0.842067	4.31504	5.1571	chr18:54905529-54905529_Zfp608
chr18:57119901-57155636	12.1766	13.1816	10.5985	17.5846	12.5909	38.7862	35.447	13.3853	28.9414	-1.05754	3.84653	4.90407	chr18:57137768-57137768_Megf10
chr18:60479692-60503203	45.9682	49.4311	42.0144	64.83	58.0278	49.0854	57.6013	50.5609	54.9048	-0.116694	5.68821	5.8049	chr18:60491447-60491447_Smim3
chr18:60609357-60777145	379.616	442.124	300.505	485.296	376.086	378.439	400.994	401.885	385.173	0.0611223	8.65423	8.5931	chr18:60693251-60693251_G630071F17Rik
chr18:61335116-61356712	40.3953	45.1861	30.9326	43.8719	30.1088	29.5827	38.4009	40.0965	32.6974	0.286376	5.36094	5.07457	chr18:61345914-61345914_Mir378a
chr18:61365041-61402422	85.2199	91.0984	65.1793	93.79	86.4943	76.6959	87.1404	83.8219	83.4435	0.00645045	6.40637	6.39991	chr18:61383731-61383731_Mir378a
chr18:61608465-61649540	100.908	110.927	72.2738	91.5084	98.5378	89.1864	75.3248	93.9042	87.683	0.0978144	6.5684	6.47059	chr18:61629002-61629002_Bvht
chr18:61992635-62010744	39.9121	49.1146	45.812	58.6697	39.1414	33.7462	31.0161	48.3771	34.6346	0.470565	5.62577	5.1552	chr18:62001689-62001689_Sh3tc2
chr18:66175509-66189970	27.6711	28.2809	36.6979	48.5166	12.0435	21.4748	10.3387	35.2916	14.619	1.21633	5.18156	3.96523	chr18:66182739-66182739_Mir694
chr18:66272602-66301874	32.1648	35.9143	43.4126	57.0889	25.4556	42.0732	39.8778	42.1452	35.8022	0.229407	5.43113	5.20172	chr18:66287238-66287238_Ccbe1
chr18:66455918-66490900	82.1275	92.4203	65.0585	91.6877	78.8302	73.6281	94.5252	82.8235	82.3278	0.0085563	6.38928	6.38073	chr18:66473409-66473409_Pmaip1
chr18:67563316-67585490	28.8791	31.5763	26.3238	34.9411	42.1523	30.8975	22.1543	30.4301	31.7347	-0.0586757	4.97407	5.03275	chr18:67574403-67574403_Spire1
chr18:68049552-68058643	9.88944	9.60694	7.73314	14.0644	6.56918	17.3114	22.1543	10.3235	15.345	-0.529527	3.50125	4.03077	chr18:68054097-68054097_Ldlrad4
chr18:69592120-69682927	187.787	207.517	149.709	246.038	169.704	134.108	125.541	197.763	143.118	0.463798	7.6349	7.1711	chr18:69637523-69637523_Ccdc68
chr18:70564209-70645188	100.215	106.607	84.7884	110.446	152.734	130.821	149.173	100.514	144.242	-0.516783	6.66554	7.18232	chr18:70604698-70604698_Mbd2
chr18:73563700-73574646	16.3965	18.8229	15.1728	23.0605	18.6127	11.8331	28.0622	18.3632	19.5026	-0.0824947	4.27524	4.35774	chr18:73569173-73569173_Mex3c
chr18:75371363-75391630	63.9592	71.0839	43.7061	65.2212	44.0683	66.6159	76.8017	60.9926	62.4953	-0.0345536	5.95402	5.98858	chr18:75381496-75381496_Smad7
chr18:75446477-75465864	34.452	38.6512	29.1029	45.7461	35.0356	45.5793	46.5241	36.988	42.3797	-0.191475	5.24747	5.43895	chr18:75456170-75456170_Gm10532
chr18:75682332-75695853	21.1641	21.9321	14.2407	27.1673	14.2332	15.3392	31.7546	21.1261	20.4423	0.0452851	4.46767	4.42239	chr18:75689092-75689092_Ctif
chr18:77593899-77604894	28.3476	29.1187	27.2559	50.2441	4.92689	9.64177	16.2465	33.7416	10.2717	1.62395	5.11859	3.49464	chr18:77599396-77599396_Rnf165
chr18:80535398-80556032	31.4884	34.6111	20.5757	31.1438	26.003	34.1845	23.6313	29.4547	27.9396	0.073622	4.92859	4.85497	chr18:80545715-80545715_Gm2176
chr18:80630355-80663385	66.649	74.9751	55.8409	70.6807	36.1305	38.3479	42.8317	67.0364	39.1034	0.762583	6.08824	5.32565	chr18:80646870-80646870_Nfatc1
chr18:82909235-82912203	8.45596	10.0352	12.2039	14.1459	13.4121	23.8853	13.2926	11.2102	16.8633	-0.548911	3.61002	4.15893	chr18:82910719-82910719_Zfp516
chr18:82915627-82928050	21.9694	24.7248	18.6769	27.5422	16.9704	25.2001	42.8317	23.2283	28.3341	-0.275882	4.59862	4.87451	chr18:82921838-82921838_4930592I03Rik
chr18:82964572-82984627	41.8288	44.8324	33.7807	49.8041	36.1305	35.061	51.6935	42.5615	40.9617	0.0539818	5.44498	5.391	chr18:82974599-82974599_4930592I03Rik
chr18:88879932-88908518	38.1082	39.7496	34.8855	50.5374	50.6375	36.814	54.6474	40.8202	47.3663	-0.209803	5.38613	5.59593	chr18:88894225-88894225_Socs6
chr19:3321873-3336945	34.6775	41.6487	28.5332	36.9293	29.5613	31.774	42.8317	35.4472	34.7224	0.0289798	5.18774	5.15876	chr19:3329409-3329409_Cpt1a
chr19:4091727-4116090	47.3695	55.4261	39.805	55.7851	41.6048	38.7862	29.5391	49.5964	36.6434	0.426639	5.66096	5.23432	chr19:4103908-4103908_Pitpnm1
chr19:4158601-4182661	26.7047	29.9193	20.1787	28.7482	39.4151	24.7618	33.97	26.3877	32.7156	-0.299889	4.77546	5.07535	chr19:4170631-4170631_Carns1
chr19:4199737-4231011	64.3297	74.5096	53.1308	73.989	64.0495	67.7115	97.4791	66.4898	76.4134	-0.197914	6.0766	6.27451	chr19:4215374-4215374_Clcf1
chr19:5049061-5075130	62.2681	70.4137	43.8787	70.2896	29.5613	35.4992	42.8317	61.7125	35.9641	0.762628	5.97068	5.20805	chr19:5062095-5062095_Cd248
chr19:5635093-5639763	12.4021	13.6098	14.6895	19.7358	16.423	12.7096	25.1083	15.1093	18.0803	-0.244187	4.00982	4.25401	chr19:5637428-5637428_Rela
chr19:5689453-5698071	15.2046	18.1527	11.4444	18.8721	24.6344	21.9131	30.2776	15.9184	25.6084	-0.653285	4.08052	4.73381	chr19:5693762-5693762_Map3k11
chr19:5724301-5726073	9.93776	12.5672	6.87007	9.50123	13.6858	9.20351	22.1543	9.71907	15.0146	-0.579204	3.42211	4.00131	chr19:5725187-5725187_Ehbp1l1
chr19:5786683-5827379	95.045	103.926	73.672	70.4688	114.961	82.1742	93.7867	85.778	96.9739	-0.175068	6.43926	6.61433	chr19:5807031-5807031_Malat1
chr19:5842303-5858230	37.9632	38.7257	40.2192	41.411	62.1335	39.4436	51.6935	39.5798	51.0902	-0.360251	5.34269	5.70294	chr19:5850266-5850266_Neat1
chr19:6269618-6280156	24.6592	26.5494	21.6632	32.2194	26.5505	22.1322	35.447	26.2728	28.0432	-0.0907384	4.76939	4.86013	chr19:6274887-6274887_Ehd1
chr19:6293196-6308259	47.3856	54.8675	37.8199	48.2721	45.4369	39.6627	17.7235	47.0863	34.2744	0.447006	5.58755	5.14055	chr19:6300727-6300727_Cdc42bpg
chr19:6971619-6976436	13.9966	16.4584	9.85631	15.6941	16.423	17.9688	29.5391	14.0014	21.3103	-0.572614	3.90702	4.47964	chr19:6974027-6974027_Ppp1r14b
chr19:7067810-7110008	97.5415	109.121	87.3258	114.243	76.093	57.8506	63.5091	102.058	65.8176	0.625153	6.68731	6.06216	chr19:7088909-7088909_Flrt1
chr19:7128119-7167397	83.5932	91.3032	65.2829	85.7393	26.2767	50.8384	31.0161	81.4796	36.0437	1.15481	6.36597	5.21116	chr19:7147758-7147758_Flrt1
chr19:7281166-7318313	82.7878	91.0239	56.9284	88.0697	69.5239	68.1498	66.463	79.7025	68.0456	0.225064	6.33454	6.10948	chr19:7299739-7299739_Mark2
chr19:8965771-9001035	100.457	111.467	82.4063	104.937	111.676	116.578	140.311	99.8167	122.855	-0.296916	6.65559	6.95251	chr19:8983403-8983403_Ahnak
chr19:9055007-9080575	45.4206	50.2875	43.1364	48.2884	63.2284	59.3845	33.97	46.7832	52.1943	-0.154767	5.57843	5.7332	chr19:9067791-9067791_Scgb1a1
chr19:9937765-9957864	35.4023	37.9437	43.2573	54.3021	73.6296	37.2523	50.955	42.7263	53.9456	-0.329503	5.45043	5.77993	chr19:9947814-9947814_Fth1
chr19:10267045-10297937	40.8785	43.2126	41.9627	52.2975	74.9982	77.7915	64.9861	44.5878	72.5919	-0.690899	5.51058	6.20148	chr19:10282491-10282491_Dagla
chr19:10360850-10402431	76.1036	85.8295	59.8456	77.3788	20.8024	34.6227	28.0622	74.7894	27.8291	1.39447	6.24392	4.84945	chr19:10381640-10381640_Syt7
chr19:10687739-10698828	20.7936	23.5519	21.6977	29.7097	29.2876	21.2557	29.5391	23.9382	26.6942	-0.151223	4.64029	4.79151	chr19:10693283-10693283_Vps37c
chr19:12433298-12502817	94.3363	101.245	87.5157	101.189	130.836	114.386	98.9561	96.0715	114.726	-0.253596	6.60098	6.85457	chr19:12468057-12468057_Mpeg1
chr19:16133130-16156279	18.587	19.94	16.2603	22.6693	46.5317	29.8018	14.7696	19.3642	30.3677	-0.623248	4.34796	4.97121	chr19:16144704-16144704_Gnaq
chr19:16313906-16331988	46.2742	47.5693	32.9694	51.6456	34.2145	32.8697	20.6774	44.6146	29.2539	0.592378	5.51142	4.91905	chr19:16322947-16322947_Mir496b
chr19:16948100-16975937	59.3367	64.9586	52.9927	60.3972	46.258	46.8941	47.2626	59.4213	46.8049	0.337899	5.91699	5.57909	chr19:16962018-16962018_Prune2
chr19:17009678-17049013	53.0712	55.8729	43.9305	55.2147	29.5613	31.1166	29.5391	52.0223	30.0724	0.770968	5.72853	4.95756	chr19:17029345-17029345_Prune2
chr19:17115363-17167947	79.9531	89.5531	67.1644	99.7548	99.6326	74.9428	67.94	84.1063	80.8385	0.0564872	6.41119	6.35471	chr19:17141655-17141655_Prune2
chr19:17336216-17364965	35.6117	39.1539	28.3261	33.018	41.8785	55.0019	56.1243	34.0274	51.0016	-0.570072	5.13041	5.70048	chr19:17350590-17350590_Gcnt1
chr19:18745446-18768485	38.0115	45.0372	37.2675	53.9435	54.4695	38.5671	39.8778	43.5649	44.3048	-0.0237542	5.47784	5.50159	chr19:18756965-18756965_Trpm6
chr19:21650710-21673416	47.1279	50.3433	43.8269	63.7055	32.2985	27.6105	32.493	51.2509	30.8007	0.716398	5.70738	4.99099	chr19:21662063-21662063_Abhd17b
chr19:28620422-28664904	30.7314	32.2279	55.4957	66.1175	18.6127	27.6105	36.9239	46.1431	27.7157	0.715207	5.55898	4.84377	chr19:28642663-28642663_D930032P07Rik
chr19:29234561-29272983	49.4794	53.6946	41.2722	64.9441	42.1523	47.9897	44.3087	52.3476	44.8169	0.219543	5.73735	5.51781	chr19:29253772-29253772_Jak2
chr19:29478998-29501812	6.44263	6.96317	10.3051	4.07428	52.006	25.8575	28.0622	6.9463	35.3086	-2.19195	2.99028	5.18224	chr19:29490405-29490405_A930007I19Rik
chr19:29923936-29941191	4.79976	4.59867	5.60998	4.95433	48.4477	23.2279	22.1543	4.99069	31.2767	-2.4297	2.58272	5.01242	chr19:29932563-29932563_Il33
chr19:30016778-30037025	13.4329	12.0087	10.2533	14.2763	17.5178	17.5305	27.3237	12.4928	20.7907	-0.691521	3.75412	4.44564	chr19:30026901-30026901_Uhrf2
chr19:32179605-32211722	29.1851	30.3847	28.7576	31.6816	61.3124	43.1688	47.2626	30.0023	50.5813	-0.734473	4.9543	5.68878	chr19:32195663-32195663_Sgms1
chr19:32239506-32306640	59.4816	69.129	61.658	85.5763	141.785	98.1707	90.0943	68.9612	110.017	-0.666149	6.12848	6.79463	chr19:32273073-32273073_Sgms1
chr19:38000247-38044924	123.006	133.231	107.625	161.162	113.866	70.9985	67.94	131.256	84.2681	0.633257	7.04719	6.41393	chr19:38022585-38022585_Myof
chr19:40233141-40273184	112.005	120.962	72.6018	104.171	72.261	42.9497	31.0161	102.435	48.7423	1.05618	6.69258	5.6364	chr19:40253162-40253162_Pdlim1
chr19:41968440-42025234	127.87	146.245	116.204	155.491	139.048	130.164	119.633	136.453	129.615	0.073614	7.10279	7.02918	chr19:41996837-41996837_Ubtd1
chr19:42122347-42152964	70.4019	77.3955	51.6463	68.6273	60.2175	52.5915	41.3548	67.0177	51.3879	0.376677	6.08784	5.71116	chr19:42137655-42137655_Avpi1
chr19:42743373-42779932	76.0714	81.1935	51.8017	86.6356	73.9033	77.5724	84.1865	73.9256	78.5541	-0.086478	6.22739	6.31386	chr19:42761652-42761652_Pyroxd2
chr19:43509529-43528672	29.3301	30.6082	24.9774	30.7527	54.1958	33.7462	53.1704	28.9171	47.0375	-0.683191	4.9029	5.58609	chr19:43519100-43519100_Got1
chr19:43658662-43680008	61.8171	68.1981	47.728	68.7087	36.6779	39.4436	38.4009	61.613	38.1741	0.67656	5.96839	5.29183	chr19:43669335-43669335_Slc25a28
chr19:43916143-43922758	10.1955	11.8411	5.88616	13.3311	9.30634	18.407	23.6313	10.3135	17.1149	-0.679137	3.49997	4.1791	chr19:43919450-43919450_Dnmbp
chr19:44275121-44316398	66.4558	77.0231	51.491	72.3593	57.4804	71.6559	57.6013	66.8323	62.2458	0.101001	6.0839	5.9829	chr19:44295759-44295759_Scd2
chr19:44376617-44394732	28.2509	31.055	23.7345	29.3511	26.5505	24.9809	44.3087	28.0979	31.9467	-0.179218	4.86284	5.04206	chr19:44385674-44385674_Scd1
chr19:45015331-45022114	23.1129	26.1771	18.1073	26.9229	22.7184	21.2557	36.1854	23.58	26.7199	-0.173433	4.61942	4.79285	chr19:45018722-45018722_Lzts2
chr19:46442721-46529265	206.406	207.368	154.404	213.004	220.889	206.86	254.037	195.295	227.262	-0.217662	7.61688	7.83454	chr19:46485993-46485993_Trim8
chr19:46944052-46986296	44.8085	51.1439	43.5507	60.2342	64.8707	53.9063	35.447	49.9343	51.408	-0.0411472	5.67057	5.71171	chr19:46965174-46965174_Nt5c2
chr19:47221384-47244319	16.1227	16.4584	14.6723	20.3062	53.1009	26.2957	15.508	16.8899	31.6349	-0.86727	4.16107	5.02834	chr19:47232851-47232851_Neurl1a
chr19:47297249-47348492	120.075	131.146	98.9773	129.432	88.684	82.3933	112.249	119.907	94.442	0.341207	6.91776	6.57655	chr19:47322870-47322870_Mir6995
chr19:47378413-47464123	201.896	233.992	180.331	259.63	191.054	180.564	203.082	218.962	191.566	0.191899	7.78111	7.58921	chr19:47421268-47421268_Sh3pxd2a
chr19:47488367-47517999	71.1106	80.4116	57.2736	77.1018	81.0199	66.3967	78.2787	71.4744	75.2318	-0.0729216	6.1794	6.25232	chr19:47503183-47503183_Gm19557
chr19:47893839-47910805	22.6942	24.8924	15.7079	28.1941	18.0653	29.3636	22.1543	22.8721	23.1944	-0.0193444	4.57726	4.5966	chr19:47902322-47902322_Itprip
chr19:53384917-53434579	59.5299	65.0703	52.8892	73.9564	84.3045	82.3933	78.2787	62.8615	81.6588	-0.372224	5.99687	6.3691	chr19:53409748-53409748_Smndc1
chr19:53527575-53536658	23.9022	23.403	13.9128	27.8029	13.1384	17.3114	33.97	22.2552	21.4732	0.0493451	4.53948	4.49014	chr19:53532116-53532116_Dusp5
chr19:53791341-53834658	96.865	110.089	85.5479	129.742	101.549	73.4089	90.0943	105.561	88.3506	0.254127	6.73553	6.48141	chr19:53812999-53812999_Pdcd4
chr19:54974043-54983516	12.1122	12.1576	14.7586	14.097	18.6127	16.2157	20.6774	13.2813	18.5019	-0.449485	3.83606	4.28554	chr19:54978779-54978779_Gpam
chr19:56996189-57018310	59.0951	61.3653	47.8488	58.3927	32.8459	35.061	42.8317	56.6755	36.9129	0.605269	5.84989	5.24462	chr19:57007249-57007249_Afap1l2
chr19:57192699-57205381	19.9722	24.1104	19.9888	24.5924	19.4338	27.3914	31.0161	22.1659	25.9471	-0.218125	4.53393	4.75206	chr19:57199040-57199040_Ablim1
chr2:3156238-3182980	58.0159	61.3466	24.2869	42.5029	37.2254	27.6105	8.86174	46.5381	24.5659	0.894865	5.57101	4.67615	chr2:3169609-3169609_Fam171a1
chr2:3656981-3660072	12.8531	14.578	10.1843	13.2496	12.3172	11.3948	24.3698	12.7162	16.0273	-0.311965	3.77781	4.08978	chr2:3658526-3658526_Fam107b
chr2:3710754-3767125	184.098	196.347	125.974	168.17	109.486	111.099	129.972	168.647	116.853	0.525554	7.40639	6.88084	chr2:3738939-3738939_Fam107b
chr2:4391473-4448064	65.7954	70.1716	46.9167	80.899	39.4151	112.195	96.7407	65.9457	82.7836	-0.323677	6.06492	6.3886	chr2:4419768-4419768_Frmd4a
chr2:4481175-4492634	19.6661	19.94	11.5134	19.8825	6.29547	26.9531	18.462	17.7505	17.2369	0.0400734	4.22886	4.18878	chr2:4486904-4486904_Frmd4a
chr2:4494384-4517088	19.1346	18.6926	10.3569	17.9594	13.6858	24.1044	33.97	16.5359	23.9201	-0.506998	4.13224	4.63924	chr2:4505736-4505736_Frmd4a
chr2:4539644-4572848	65.6021	68.887	41.5139	75.0972	54.7432	74.7237	57.6013	62.775	62.3561	0.00950917	5.99492	5.98541	chr2:4556246-4556246_Frmd4a
chr2:6319837-6406274	149.517	150.862	163.328	278.371	185.032	190.206	214.159	185.52	196.466	-0.0822713	7.54319	7.62546	chr2:6363055-6363055_Usp6nl
chr2:9871231-9875447	6.53927	7.68928	3.43503	4.35134	16.1492	17.7496	23.6313	5.50373	19.1767	-1.63335	2.70127	4.33462	chr2:9873339-9873339_Gata3
chr2:9984836-10011256	74.1225	81.8638	46.3298	51.01	38.3202	35.9375	36.9239	63.3315	37.0606	0.75723	6.00745	5.25022	chr2:9998046-9998046_Taf3
chr2:10052837-10089748	63.8948	66.7087	42.2906	67.5028	49.2689	52.8106	73.8478	60.0992	58.6424	0.0348147	5.93308	5.89827	chr2:10071292-10071292_Atp5c1
chr2:10990643-11019677	93.3377	105.714	80.4385	94.6701	41.6048	39.4436	45.0472	93.54	42.0319	1.13552	6.56285	5.42733	chr2:11005160-11005160_Prkcq
chr2:12167274-12185362	58.5313	64.6234	45.812	69.051	9.85378	13.5861	5.90783	59.5044	9.78258	2.48834	5.91897	3.43063	chr2:12176318-12176318_E030013I19Rik
chr2:13369020-13418553	144.75	156.169	119.363	161.928	106.202	83.0507	63.5091	145.553	84.2539	0.78158	7.19527	6.41369	chr2:13393786-13393786_Cubn
chr2:13529274-13585283	120.107	130.476	84.2878	124.706	120.435	83.2698	87.1404	114.894	96.9484	0.242712	6.85666	6.61395	chr2:13557278-13557278_Trdmt1
chr2:14104479-14147371	77.1666	80.8957	42.843	58.4415	55.2906	36.5949	28.0622	64.8367	39.9826	0.683882	6.04082	5.35694	chr2:14125925-14125925_Tmem236
chr2:20402179-20435969	56.4053	55.6681	54.8225	58.6045	25.7293	29.8018	22.1543	56.3751	25.8952	1.09308	5.84235	4.74927	chr2:20419074-20419074_Etl4
chr2:20516171-20605038	206.47	222.766	111.647	154.252	61.3124	109.566	72.3709	173.784	81.0829	1.09042	7.44943	6.35901	chr2:20560604-20560604_Etl4
chr2:20622332-20662270	100.618	116.084	51.6809	69.0673	27.3716	42.0732	25.1083	84.3625	31.5177	1.39238	6.41553	5.02315	chr2:20642301-20642301_Etl4
chr2:20720557-20772957	132.042	150.509	72.5673	118.431	65.1444	68.8072	66.463	118.387	66.8049	0.816188	6.89951	6.08332	chr2:20746757-20746757_Arhgap21
chr2:20931899-20949911	58.3703	61.3839	37.1467	65.9219	26.8242	33.0888	32.493	55.7057	30.802	0.834376	5.82542	4.99105	chr2:20940905-20940905_Arhgap21
chr2:25518816-25550319	82.804	92.9974	61.33	87.1734	91.4211	72.0941	64.2476	81.0762	75.921	0.0935872	6.35889	6.2653	chr2:25534567-25534567_Traf2
chr2:26114868-26149924	69.7737	73.6718	42.1525	54.9051	34.4882	39.0053	32.493	60.1258	35.3289	0.750665	5.93371	5.18304	chr2:26132396-26132396_Tmem250-ps
chr2:27374619-27428454	134.748	145.016	93.8334	122.098	70.0713	68.8072	64.9861	123.924	67.9548	0.857326	6.96491	6.10758	chr2:27401536-27401536_Vav2
chr2:27673779-27745382	168.491	190.594	102.896	147.098	122.625	80.4211	76.0633	152.27	93.0364	0.70478	7.25993	6.55515	chr2:27709580-27709580_Rxra
chr2:28510580-28548623	153.995	176.202	98.2696	156.192	82.1148	91.1585	90.0943	146.165	87.7892	0.728974	7.20129	6.47231	chr2:28529601-28529601_Ralgds
chr2:29618384-29693004	227.377	242.464	141.717	175.015	167.24	108.689	103.387	196.643	126.439	0.633092	7.62675	6.99366	chr2:29655694-29655694_Rapgef1
chr2:30242588-30270928	82.804	93.9283	53.1826	93.2848	81.0199	57.4124	81.2326	80.7999	73.2216	0.14026	6.35403	6.21377	chr2:30256758-30256758_Phyhd1
chr2:30318613-30389613	154.994	174.247	95.5423	138.216	53.6483	68.1498	78.2787	140.75	66.6923	1.06628	7.1472	6.08092	chr2:30354113-30354113_Sh3glb2
chr2:30438570-30474534	108.784	125.449	85.1681	108.604	83.7571	69.9028	72.3709	107.001	75.3436	0.500469	6.7549	6.25444	chr2:30456552-30456552_Ptpa
chr2:30684610-30726426	149.389	162.89	118.759	156.355	105.107	82.3933	71.6324	146.848	86.3775	0.758781	7.20797	6.44919	chr2:30705518-30705518_Mir3089
chr2:31076375-31153752	157.297	174.824	97.0958	142.535	137.953	117.673	121.11	142.938	125.579	0.185409	7.1693	6.98389	chr2:31115063-31115063_Fnbp1
chr2:31436723-31456492	81.1933	90.7633	49.5922	82.3169	34.4882	40.5393	36.9239	75.9664	37.3171	1.00624	6.26616	5.25992	chr2:31446607-31446607_Ass1
chr2:31632775-31654413	68.0664	74.7331	49.4369	72.1474	41.6048	36.3758	38.4009	66.096	38.7938	0.753681	6.06815	5.31447	chr2:31643594-31643594_Prdm12
chr2:31755817-31796069	124.923	140.511	75.7089	102.313	59.6701	61.795	45.7857	110.864	55.7502	0.979047	6.8056	5.82655	chr2:31775943-31775943_Abl1
chr2:32149303-32180385	84.4629	86.7417	51.3529	83.914	53.922	53.468	57.6013	76.6179	54.9971	0.471037	6.27832	5.80728	chr2:32164844-32164844_Prrc2b
chr2:32420343-32455030	101.504	109.139	54.5463	88.852	74.4507	47.7706	60.5552	88.5103	60.9255	0.53152	6.48398	5.95246	chr2:32437686-32437686_Slc25a25
chr2:32617151-32638338	58.934	62.9292	34.0224	43.5297	27.919	23.2279	32.493	49.8538	27.88	0.816285	5.66828	4.852	chr2:32627744-32627744_Ak1
chr2:32644592-32669107	65.0867	69.6131	34.0051	68.4154	21.8973	35.7184	36.9239	59.2801	31.5132	0.890656	5.91361	5.02295	chr2:32656849-32656849_Mir1954
chr2:32865952-32929304	247.333	280.984	145.204	214.568	159.85	145.065	165.419	222.022	156.778	0.499291	7.80104	7.30175	chr2:32897628-32897628_Fam129b
chr2:33216477-33249611	110.008	123.624	82.8033	114.308	53.1009	67.9306	70.1554	107.686	63.729	0.747681	6.76402	6.01634	chr2:33233044-33233044_Angptl2
chr2:33298220-33331566	108.043	115.581	79.7653	107.512	21.6236	35.9375	30.2776	102.725	29.2796	1.77635	6.69663	4.92027	chr2:33314893-33314893_Ralgps1
chr2:33401753-33432670	77.7626	84.2097	47.3137	54.0087	34.4882	33.7462	25.1083	65.8237	31.1142	1.05715	6.06229	5.00514	chr2:33417211-33417211_Zbtb34
chr2:34338297-34376893	91.9686	101.32	66.4567	88.6401	15.8755	30.2401	22.1543	87.0963	22.7567	1.89075	6.46101	4.57026	chr2:34357595-34357595_Pbx3
chr2:34943256-34977813	55.7288	63.0967	43.7579	61.4239	73.3559	46.0175	63.5091	56.0018	60.9608	-0.120349	5.83294	5.95329	chr2:34960534-34960534_Traf1
chr2:35254393-35303900	156.089	166.893	82.7515	130.475	77.7353	77.5724	92.3098	134.052	82.5392	0.69299	7.07737	6.38438	chr2:35279146-35279146_Gsn
chr2:35325403-35344368	56.3086	59.038	37.4747	49.6085	30.6562	32.8697	26.5852	50.6074	30.037	0.733589	5.68951	4.95592	chr2:35334885-35334885_Stom
chr2:35440052-35453649	34.5486	38.8746	25.3744	33.4417	27.919	15.7774	28.0622	33.0598	23.9195	0.450793	5.09	4.63921	chr2:35446850-35446850_Ggta1
chr2:35495224-35511234	50.5103	52.1121	34.1432	61.2772	22.4447	19.9409	7.38478	49.5107	16.5901	1.52182	5.65852	4.1367	chr2:35503229-35503229_Ggta1
chr2:35679410-35717053	81.7892	83.8746	71.2554	102.835	38.3202	67.0541	64.9861	84.9385	56.7868	0.572565	6.42523	5.85267	chr2:35698231-35698231_Dab2ip
chr2:38511857-38544843	65.1672	72.443	47.3137	55.4266	61.3124	70.122	60.5552	60.0876	63.9965	-0.0894819	5.93281	6.02229	chr2:38528350-38528350_Nek6
chr2:49731248-49751800	63.2828	73.1133	56.0135	73.1253	48.7214	42.5114	62.0322	66.3837	51.0884	0.371439	6.07433	5.70289	chr2:49741524-49741524_Lypd6b
chr2:49787117-49819457	77.4244	83.5394	42.5841	59.2401	28.4665	22.5705	25.1083	65.697	25.3817	1.33808	6.05955	4.72147	chr2:49803287-49803287_Lypd6b
chr2:53190143-53196422	12.547	15.453	11.7033	18.0246	21.0761	14.0244	25.8467	14.432	20.3158	-0.465996	3.94785	4.41385	chr2:53193282-53193282_Arl6ip6
chr2:57229292-57269076	89.311	97.0748	79.8861	81.339	62.681	77.5724	59.0783	86.9027	66.4439	0.382221	6.45784	6.07562	chr2:57249184-57249184_Gpd2
chr2:58531844-58569377	73.3011	77.8423	40.8924	69.8495	70.6187	66.1776	51.6935	65.4713	62.8299	0.0584992	6.05466	5.99616	chr2:58550610-58550610_Acvr1
chr2:59159521-59178032	45.3078	47.7741	39.7705	47.2943	33.3934	25.4192	26.5852	45.0367	28.4659	0.643735	5.52471	4.88098	chr2:59168776-59168776_Pkp4
chr2:59609580-59669285	168.137	187.242	108.109	173.336	60.2175	81.955	72.3709	159.206	71.5145	1.14359	7.32378	6.1802	chr2:59639432-59639432_Tanc1
chr2:59669700-59705223	113.874	131.016	78.1255	125.455	76.093	73.6281	72.3709	112.117	74.0307	0.59227	6.82168	6.22941	chr2:59687461-59687461_Tanc1
chr2:59745111-59784204	132.283	144.141	105.036	146.772	48.7214	51.9341	57.6013	132.058	52.7523	1.30766	7.05591	5.74825	chr2:59764657-59764657_Tanc1
chr2:60208577-60235400	63.0734	70.7674	36.5771	55.1984	43.2471	43.6071	31.7546	56.4041	39.5363	0.50194	5.84308	5.34114	chr2:60221988-60221988_Marchf7
chr2:60687622-60713559	51.9598	57.8278	54.9951	71.7563	23.5396	28.2679	47.2626	59.1348	33.0234	0.821673	5.91013	5.08845	chr2:60700590-60700590_Itgb6
chr2:60744579-60773450	58.0803	67.1183	35.9729	63.5751	31.7511	43.1688	47.2626	56.1867	40.7275	0.45468	5.83761	5.38293	chr2:60759014-60759014_Itgb6
chr2:60780398-60956477	480.685	533.725	324.222	493.559	319.153	274.79	259.944	458.048	284.629	0.684501	8.8425	8.158	chr2:60868437-60868437_Rbms1
chr2:61577154-61597904	50.8807	56.3198	29.638	37.5812	53.1009	25.8575	20.6774	43.6049	33.2119	0.382703	5.47913	5.09643	chr2:61587529-61587529_Tank
chr2:64924416-64972704	15.1563	15.8999	16.5538	14.4393	22.9921	19.9409	38.4009	15.5123	27.1113	-0.76761	4.04547	4.81308	chr2:64948560-64948560_Grb14
chr2:65185136-65240855	45.4528	42.7472	118.086	88.8194	99.0852	92.0351	121.849	73.7763	104.323	-0.494169	6.22451	6.71868	chr2:65212995-65212995_Cobll1
chr2:65528157-65567903	75.1211	75.4219	36.4908	88.5913	15.8755	13.1479	7.38478	68.9063	12.1361	2.41189	6.12735	3.71546	chr2:65548030-65548030_Scn3a
chr2:66589084-66607206	43.5844	45.3351	46.5887	66.0523	30.1088	32.8697	38.4009	50.3901	33.7931	0.56269	5.68342	5.12073	chr2:66598145-66598145_Scn9a
chr2:72294387-72322481	58.7246	63.4133	43.0329	59.8431	21.8973	38.7862	32.493	56.2535	31.0588	0.83664	5.83929	5.00265	chr2:72308434-72308434_Map3k20
chr2:72956967-73014790	105.788	114.911	83.9253	106.909	89.7788	70.7793	60.5552	102.883	73.7045	0.475698	6.69882	6.22312	chr2:72985878-72985878_Sp3
chr2:73447275-73541402	217.552	238.479	138.109	231.55	195.981	206.86	180.189	206.422	194.343	0.0865622	7.69643	7.60987	chr2:73494338-73494338_Wipf1
chr2:75639230-75662879	48.0943	50.1944	35.7313	50.1137	49.2689	28.487	26.5852	46.0334	34.7804	0.394517	5.55561	5.1611	chr2:75651054-75651054_Hnrnpa3
chr2:75672141-75707946	127.29	139.487	86.9288	114.276	82.3885	89.4055	73.8478	116.995	81.8806	0.509624	6.88259	6.37296	chr2:75690043-75690043_Nfe2l2
chr2:77264924-77278061	32.4709	33.8291	21.5941	28.5363	16.9704	23.447	32.493	29.1076	24.3035	0.250791	4.91206	4.66126	chr2:77271492-77271492_Sestd1
chr2:80016977-80048852	23.2901	20.3868	61.1402	52.6235	25.1819	13.1479	7.38478	39.3601	15.2382	1.31354	5.33486	4.02132	chr2:80032914-80032914_Pde1a
chr2:83722322-83755655	71.4971	71.4563	47.9697	61.4565	67.8816	59.6037	56.1243	63.0949	61.2032	0.0432208	6.00214	5.95892	chr2:83738988-83738988_Itgav
chr2:84608380-84650667	122.378	133.659	71.8595	119.116	100.727	80.4211	94.5252	111.753	91.8913	0.279553	6.81702	6.53747	chr2:84629523-84629523_Ctnnd1
chr2:84684414-84717999	69.6127	76.8369	38.0616	63.2329	47.9003	38.5671	25.1083	61.936	37.1919	0.72062	5.97581	5.25519	chr2:84701206-84701206_Zdhhc5
chr2:85036364-85074000	95.1899	107.259	56.1861	93.8063	54.1958	77.5724	81.2326	88.1103	71.0003	0.30759	6.47752	6.16993	chr2:85055182-85055182_Tnks1bp1
chr2:90479840-90585690	252.471	285.267	161.205	255.067	264.957	155.364	159.511	238.502	193.277	0.30192	7.9039	7.60197	chr2:90532765-90532765_Ptprj
chr2:91052414-91106288	81.3221	84.3586	53.7868	77.9166	112.224	76.2576	73.8478	74.346	87.443	-0.231216	6.23546	6.46668	chr2:91079351-91079351_Slc39a13
chr2:91931342-91967054	89.3754	97.0376	47.5554	87.2223	72.261	69.6837	54.6474	80.2977	65.5307	0.289194	6.34514	6.05595	chr2:91949198-91949198_Dgkz
chr2:93276082-93285638	11.1297	14.2615	7.02542	10.8865	7.39033	11.1757	28.0622	10.8258	15.5427	-0.484265	3.56386	4.04813	chr2:93280860-93280860_Tspan18
chr2:93424759-93463510	121.218	136.62	89.5871	110.56	134.121	90.282	115.203	114.496	113.202	0.0162594	6.8517	6.83544	chr2:93444134-93444134_Cd82
chr2:102850063-102903636	186.273	201.895	122.505	169.604	142.88	141.778	155.08	170.069	146.579	0.213089	7.41844	7.20535	chr2:102876849-102876849_Cd44
chr2:102935865-102960906	69.9992	79.5552	65.9216	89.9439	87.0417	54.1254	67.94	76.355	69.7024	0.129736	6.27342	6.14369	chr2:102948385-102948385_Cd44
chr2:104807671-104818381	41.7161	43.7525	23.4929	36.1959	14.7807	18.407	47.2626	36.2894	26.8168	0.422809	5.22069	4.79788	chr2:104813026-104813026_Qser1
chr2:104843664-104866099	74.493	85.0475	41.0305	55.8014	35.0356	31.9931	28.0622	64.0931	31.697	0.993347	6.02443	5.03109	chr2:104854881-104854881_Prrg4
chr2:112670483-112735299	119.801	132.077	94.0751	159.777	47.0791	41.1966	53.1704	126.432	47.1487	1.40416	6.99359	5.58943	chr2:112702891-112702891_Aven
chr2:113740792-113765981	47.6433	53.4153	27.8773	56.9259	35.8568	51.4958	32.493	46.4655	39.9485	0.213066	5.56881	5.35574	chr2:113753386-113753386_Grem1
chr2:115721419-115738857	44.8891	44.7952	43.8096	44.1001	20.8024	14.0244	8.86174	44.3985	14.5628	1.54454	5.50457	3.96003	chr2:115730138-115730138_Mir1951
chr2:116966174-116992982	62.3808	67.6582	45.7257	61.6032	60.7649	43.388	35.447	59.342	46.5333	0.344223	5.91509	5.57087	chr2:116979578-116979578_D330050G23Rik
chr2:117018037-117031155	36.0304	42.5051	27.86	32.8387	18.339	29.8018	11.8157	34.8086	19.9855	0.770914	5.16223	4.39132	chr2:117024596-117024596_Spred1
chr2:117118331-117167158	113.374	129.228	68.1483	108.702	52.006	67.0541	70.8939	104.863	63.318	0.718906	6.72606	6.00715	chr2:117142744-117142744_Spred1
chr2:118761457-118765712	19.8433	22.3603	12.808	18.8884	2.73716	11.3948	20.6774	18.475	11.6031	0.627843	4.28355	3.65571	chr2:118763584-118763584_Ccdc9b
chr2:119170411-119179075	49.8016	56.3384	28.2053	33.2788	13.4121	29.5827	38.4009	41.906	27.1319	0.608973	5.42311	4.81413	chr2:119174743-119174743_Gm14137
chr2:120111259-120164926	148.277	166.278	97.8553	134.288	119.066	91.5968	79.7557	136.675	96.8063	0.493265	7.10512	6.61186	chr2:120138092-120138092_Ehd4
chr2:120511967-120541475	63.8626	70.7302	50.9732	68.5295	55.2906	30.6784	20.6774	63.5239	35.5488	0.820009	6.01176	5.19175	chr2:120526721-120526721_Zfp106
chr2:121560727-121592164	63.0573	67.9002	82.8551	80.0841	34.4882	53.6871	51.6935	73.4742	46.6229	0.645084	6.21867	5.57358	chr2:121576445-121576445_Wdr76
chr2:122145146-122165956	55.1973	60.695	23.8726	35.104	39.9625	28.9253	29.5391	43.7172	32.809	0.403424	5.48276	5.07934	chr2:122155551-122155551_Trim69
chr2:122347445-122379885	84.1408	85.3826	62.2104	77.6722	73.9033	74.2854	76.8017	77.3515	74.9968	0.0440214	6.29189	6.24787	chr2:122363665-122363665_Shf
chr2:122637524-122669932	87.8614	94.4683	51.4737	69.491	50.3637	56.5358	70.8939	75.8236	59.2645	0.350241	6.26348	5.91324	chr2:122653728-122653728_Mir147
chr2:124607130-124654066	95.802	104.206	43.9995	83.2132	45.4369	57.8506	42.0933	81.805	48.4602	0.743449	6.37165	5.6282	chr2:124630598-124630598_Sema6d
chr2:124943810-124995458	89.1822	91.3218	44.759	60.4298	116.056	70.122	82.7096	71.4232	89.629	-0.323522	6.17838	6.5019	chr2:124969634-124969634_Slc24a5
chr2:125078576-125124968	103.871	111.411	66.215	94.9797	45.9843	40.5393	32.493	94.1192	39.6722	1.22569	6.57166	5.34597	chr2:125101772-125101772_Myef2
chr2:126675262-126677840	12.692	13.4237	9.44203	13.8852	14.7807	3.06784	20.6774	12.3607	12.842	-0.0510521	3.73992	3.79098	chr2:126676551-126676551_Gabpb1
chr2:127331610-127337799	15.9294	18.0409	10.8402	19.5077	16.9704	16.654	29.5391	16.0796	21.0545	-0.368802	4.0942	4.463	chr2:127334704-127334704_Dusp2
chr2:128359194-128472720	315.158	366.572	260.251	296.999	255.377	241.044	234.836	309.745	243.752	0.344408	8.27959	7.93518	chr2:128415957-128415957_Morrbid
chr2:128543826-128552849	19.0058	19.4745	16.174	19.3121	7.66405	16.2157	26.5852	18.4916	16.8217	0.129222	4.28478	4.15556	chr2:128548337-128548337_Spdye4c
chr2:129799012-129834406	80.1786	88.7153	54.063	75.3906	35.5831	32.8697	35.447	74.5868	34.6332	1.08491	6.24006	5.15515	chr2:129816709-129816709_Stk35os1
chr2:131185357-131216222	83.2549	100.37	51.6291	78.8293	56.9329	37.2523	33.97	78.5209	42.7184	0.863093	6.31326	5.45017	chr2:131200789-131200789_Ap5s1
chr2:131477366-131516477	132.01	135.67	70.1852	117.486	30.1088	42.9497	44.3087	113.838	39.1224	1.51712	6.84345	5.32634	chr2:131496921-131496921_Smox
chr2:132006354-132035443	18.136	16.1233	16.3121	11.9621	61.3124	27.8297	42.8317	15.6334	43.9913	-1.43556	4.05601	5.49157	chr2:132020898-132020898_Rassf2
chr2:132094683-132115221	27.9288	29.1559	23.6655	28.6341	52.006	39.8819	35.447	27.3461	42.445	-0.616039	4.82508	5.44112	chr2:132104952-132104952_Slc23a2
chr2:137048006-137089775	74.042	82.4596	39.477	47.6365	23.5396	25.4192	25.1083	60.9038	24.689	1.26888	5.95196	4.68308	chr2:137068890-137068890_Jag1
chr2:138254889-138293012	96.6717	102.865	72.2048	108.36	45.9843	49.3045	41.3548	95.0253	45.5479	1.0447	6.58534	5.54064	chr2:138273950-138273950_Btbd3
chr2:138354740-138387940	69.1456	75.906	47.2274	58.9793	40.51	36.3758	26.5852	62.8146	34.4903	0.846461	5.99581	5.14935	chr2:138371340-138371340_Btbd3
chr2:143901999-143964569	142.463	165.273	93.7298	128.699	116.056	101.019	90.8328	132.541	102.636	0.365758	7.06114	6.69538	chr2:143933284-143933284_Dstn
chr2:144245071-144269579	51.8149	56.3942	34.7819	53.3568	56.3855	45.5793	28.8007	49.087	43.5885	0.167764	5.64636	5.4786	chr2:144257325-144257325_Snord17
chr2:145746271-145765966	80.8551	96.479	64.0401	68.008	31.2036	41.1966	35.447	77.3455	35.9491	1.08431	6.29178	5.20747	chr2:145756118-145756118_Rin2
chr2:145780470-145814297	115.404	126.975	87.1532	97.2939	58.0278	67.7115	51.6935	106.707	59.1443	0.840607	6.75096	5.91036	chr2:145797383-145797383_Rin2
chr2:145829030-145889865	179.54	200.312	118.241	164.291	111.129	132.574	122.587	165.596	122.097	0.436562	7.38021	6.94365	chr2:145859447-145859447_Naa20
chr2:150830084-150855905	33.8721	40.4944	25.8059	35.5115	66.2393	39.2245	38.4009	33.921	47.9549	-0.487358	5.12602	5.61338	chr2:150842994-150842994_Abhd12
chr2:151540275-151569315	74.4768	75.7943	43.9477	78.3566	42.9734	43.388	42.8317	68.1439	43.0644	0.649989	6.11153	5.46154	chr2:151554795-151554795_Fkbp1a
chr2:151955744-151986929	91.9203	97.3541	57.1528	86.1793	49.8163	37.6906	31.0161	83.1516	39.5076	1.0548	6.39492	5.34012	chr2:151971336-151971336_Fam110a
chr2:152276350-152297167	29.3945	31.7066	17.9865	23.9894	15.3281	14.4627	29.5391	25.7692	19.7766	0.365615	4.7425	4.37689	chr2:152286758-152286758_Tbc1d20
chr2:152682164-152712709	73.3172	82.9436	36.9568	60.5928	48.7214	47.5515	50.2165	63.4526	48.8298	0.37123	6.01017	5.63894	chr2:152697436-152697436_Mcts2
chr2:152778523-152832955	151.869	160.637	107.608	163.574	132.479	94.6646	116.68	145.922	114.608	0.345816	7.19891	6.85309	chr2:152805739-152805739_Bcl2l1
chr2:152921636-152934574	64.8773	77.8051	33.3492	51.6456	20.8024	40.3201	32.493	56.9193	31.2052	0.846751	5.85597	5.00922	chr2:152928105-152928105_Foxs1
chr2:154651867-154675256	41.3134	44.8138	22.4572	40.2213	42.9734	47.7706	45.7857	37.2014	45.5099	-0.283911	5.25555	5.53947	chr2:154663561-154663561_Chmp4b
chr2:155817754-155826619	27.5906	31.0178	17.3478	30.003	20.5287	30.8975	31.0161	26.4898	27.4808	-0.0510916	4.78082	4.83192	chr2:155822186-155822186_BC029722
chr2:156171798-156210999	63.3311	69.7062	37.7681	53.9109	65.6918	42.2923	46.5241	56.1791	51.5028	0.123094	5.83742	5.71432	chr2:156191398-156191398_Phf20
chr2:156231300-156283896	113.39	123.27	54.6671	77.5744	61.8598	56.0976	45.7857	92.2256	54.581	0.746134	6.54265	5.79652	chr2:156257598-156257598_Cnbd2
chr2:156719655-156738903	84.9461	97.4844	51.6636	75.4069	51.1849	40.7584	44.3087	77.3752	45.4173	0.755735	6.29233	5.53659	chr2:156729279-156729279_Dlgap4
chr2:156966788-156983377	40.4275	41.388	35.2825	59.5172	9.85378	23.447	23.6313	44.1538	18.9774	1.17648	5.49678	4.32029	chr2:156975082-156975082_Ndrg3
chr2:157045123-157083203	159.665	176.164	97.3893	145.664	99.6326	78.8872	96.0022	144.721	91.5073	0.655565	7.18706	6.5315	chr2:157064163-157064163_Soga1
chr2:157416570-157489299	158.07	179.907	124.956	202.28	94.1583	123.59	107.818	166.303	108.522	0.611244	7.38632	6.77508	chr2:157452934-157452934_Src
chr2:157736808-157816368	241.502	256.334	185.803	222.929	56.3855	74.2854	70.8939	226.642	67.1883	1.73917	7.83062	6.09145	chr2:157776588-157776588_Ctnnbl1
chr2:157867264-157892122	68.0664	74.1745	41.8591	48.9729	13.1384	15.7774	16.2465	58.2682	15.0541	1.88432	5.88919	4.00487	chr2:157879693-157879693_Vstm2l
chr2:160719969-160748333	54.0054	61.3466	32.9867	47.1476	27.919	39.8819	28.0622	48.8716	31.9544	0.597749	5.64015	5.0424	chr2:160734151-160734151_Plcg1
chr2:163658795-163667607	20.9708	19.8097	10.4605	16.6394	23.8133	20.3792	31.0161	16.9701	25.0695	-0.536768	4.16752	4.70429	chr2:163663201-163663201_Pkig
chr2:163996420-164011087	33.55	34.9462	18.5388	30.2964	35.3094	26.5149	12.5541	29.3329	24.7928	0.233914	4.92281	4.6889	chr2:164003753-164003753_Ywhab
chr2:164418120-164455378	112.36	120.143	64.6442	92.5515	43.5208	61.795	78.2787	97.4245	61.1982	0.662145	6.62095	5.9588	chr2:164436749-164436749_Sdc4
chr2:164873422-164914810	68.9845	80.1695	42.9466	60.1201	46.8054	41.854	31.0161	63.0552	39.8919	0.647502	6.00124	5.35374	chr2:164894116-164894116_Pcif1
chr2:165627546-165670088	106.867	121.148	54.7879	79.6115	48.174	68.8072	82.7096	90.6037	66.5636	0.439159	6.51733	6.07817	chr2:165648817-165648817_Eya2
chr2:165691906-165714816	78.3102	84.4703	53.4761	91.5573	48.7214	49.0854	42.8317	76.9535	46.8795	0.703205	6.28454	5.58134	chr2:165703361-165703361_Eya2
chr2:165845552-165900904	179.331	198.171	118.155	164.927	139.048	91.5968	109.295	165.146	113.313	0.53946	7.37631	6.83685	chr2:165873228-165873228_Zmynd8
chr2:165982532-166009900	32.2293	33.7174	20.1441	22.9953	40.7837	29.3636	19.2004	27.2715	29.7826	-0.122764	4.82128	4.94404	chr2:165996216-165996216_Ncoa3
chr2:166652839-166685249	32.938	35.4302	24.2351	30.003	73.3559	34.6227	31.0161	30.6516	46.3316	-0.580524	4.98421	5.56473	chr2:166669044-166669044_Prex1
chr2:166968406-166997701	103.92	116.084	59.9836	76.8899	58.5752	47.3323	17.7235	89.2193	41.2103	1.09584	6.49536	5.39952	chr2:166983053-166983053_Stau1
chr2:167477197-167513634	72.9789	85.755	47.6589	65.2049	50.9112	55.8784	56.1243	67.8994	54.3047	0.317091	6.10642	5.78933	chr2:167495415-167495415_Spata2
chr2:167541434-167553741	44.7119	45.1303	24.9256	36.2774	18.339	17.5305	29.5391	37.7613	21.8029	0.765402	5.27654	4.51114	chr2:167547587-167547587_Snai1
chr2:167563006-167598282	123.248	138.649	82.5962	107.235	64.597	68.8072	71.6324	112.932	68.3455	0.716298	6.83203	6.11573	chr2:167580644-167580644_Snai1
chr2:167604470-167663129	149.356	158.719	89.0175	124.918	92.7897	89.4055	88.6174	130.503	90.2709	0.526866	7.03895	6.51208	chr2:167633799-167633799_Ube2v1
chr2:167682401-167713114	87.1849	90.7819	48.9536	60.935	52.5535	53.6871	52.432	71.9638	52.8908	0.437141	6.18911	5.75197	chr2:167697757-167697757_A530013C23Rik
chr2:167714985-167806374	206.47	229.617	143.115	168.838	180.105	166.978	165.419	187.01	170.834	0.129795	7.55467	7.42487	chr2:167760679-167760679_A530013C23Rik
chr2:167846948-167868348	66.1336	77.9912	44.3102	66.1338	40.7837	35.4992	35.447	63.6422	37.2433	0.75727	6.0144	5.25713	chr2:167857648-167857648_Ptpn1
chr2:167918322-168007767	208.355	229.319	148.932	204.448	175.178	136.957	138.834	197.763	150.323	0.393421	7.63491	7.24149	chr2:167963044-167963044_Ptpn1
chr2:168184687-168210514	51.2189	61.4397	31.6921	50.2441	37.2254	31.1166	38.4009	48.6487	35.581	0.440664	5.63368	5.19302	chr2:168197600-168197600_Adnp
chr2:168537155-168563932	19.3923	21.1315	20.6965	23.3375	29.835	28.9253	41.3548	21.1395	33.3717	-0.634601	4.46855	5.10315	chr2:168550543-168550543_Nfatc2
chr2:170109217-170249123	284.136	307.552	213.145	284.206	302.73	223.514	203.82	272.26	243.355	0.161297	8.09413	7.93283	chr2:170179170-170179170_Gm17619
chr2:170285935-170325734	82.2563	87.0024	66.9055	86.9126	85.1257	48.2088	42.0933	80.7692	58.4759	0.459252	6.35349	5.89423	chr2:170305834-170305834_Bcas1os2
chr2:170343616-170346576	15.8006	16.8866	13.7747	20.0129	17.2441	10.5183	25.1083	16.6187	17.6236	-0.0800224	4.13903	4.21906	chr2:170345096-170345096_Bcas1os2
chr2:172561167-172607297	75.4755	83.1298	67.1989	73.9238	82.3885	72.9707	69.417	74.932	74.9254	0.00012612	6.24664	6.24651	chr2:172584232-172584232_Tfap2c
chr2:172630022-172644183	27.9932	31.688	20.1787	26.1895	20.5287	20.5983	29.5391	26.5124	23.5554	0.16404	4.78201	4.61797	chr2:172637102-172637102_Tfap2c
chr2:172884927-172938328	124.327	136.452	97.8899	144.002	82.9359	119.207	131.449	125.668	111.197	0.175007	6.9849	6.8099	chr2:172911627-172911627_Bmp7
chr2:172956529-172978111	27.8161	30.3289	20.9037	29.6771	21.8973	32.8697	32.493	27.1814	29.0867	-0.0943795	4.81667	4.91105	chr2:172967320-172967320_Spo11
chr2:173216432-173236412	40.5725	47.7554	26.4101	42.7474	29.0139	36.814	41.3548	39.3713	35.7276	0.136468	5.33526	5.19879	chr2:173226422-173226422_Zbp1
chr2:173418706-173453251	46.8541	52.2796	44.8971	61.098	57.4804	47.3323	33.97	51.2822	46.2609	0.145673	5.70825	5.56257	chr2:173435978-173435978_1700021F07Rik
chr2:173675530-173707501	69.0006	77.6561	42.6013	62.9396	27.3716	39.8819	39.8778	63.0494	35.7104	0.802995	6.00111	5.19812	chr2:173691515-173691515_Mir6340
chr2:173747153-173793228	99.7803	104.057	72.8434	117.486	51.7323	74.5046	82.7096	98.5416	69.6488	0.494634	6.63723	6.14259	chr2:173770190-173770190_Vapb
chr2:174069305-174120589	153.447	168.401	108.523	167.665	54.7432	79.9829	81.2326	149.509	71.9862	1.04415	7.23371	6.18955	chr2:174094947-174094947_Npepl1
chr2:180032103-180052705	67.3416	72.9643	40.668	64.8789	32.8459	31.1166	44.3087	61.4632	36.0904	0.751961	5.96494	5.21297	chr2:180042404-180042404_Psma7
chr2:180171968-180185759	30.683	35.2813	16.1222	26.6132	18.8864	28.487	26.5852	27.175	24.6529	0.135292	4.81634	4.68105	chr2:180178863-180178863_Mir7005
chr2:180200771-180232288	133.733	138.723	80.7837	121.202	65.1444	88.3098	100.433	118.611	84.6291	0.482171	6.9022	6.42003	chr2:180216529-180216529_Lama5
chr2:180677838-180713548	93.3699	97.2796	60.7777	95.2894	80.4725	73.4089	85.6635	86.6791	79.8483	0.117016	6.45416	6.33715	chr2:180695693-180695693_Dido1
chr3:8981950-9006470	35.2895	41.2205	31.3123	43.383	56.3855	39.0053	41.3548	37.8013	45.5819	-0.263663	5.27803	5.5417	chr3:8994210-8994210_Tpd52
chr3:9333657-9349480	47.2567	55.9288	39.6324	55.0517	21.3498	18.1879	25.1083	49.4674	21.5487	1.16231	5.65728	4.49497	chr3:9341568-9341568_C030034L19Rik
chr3:9738774-9766227	20.6003	17.7989	15.9496	23.4516	15.3281	47.7706	32.493	19.4501	31.8639	-0.684396	4.35404	5.03843	chr3:9752500-9752500_Pag1
chr3:9794678-9826481	17.1696	18.134	14.586	26.3036	15.6018	36.1566	54.6474	19.0483	35.4686	-0.863176	4.32541	5.18858	chr3:9810579-9810579_Pag1
chr3:19426019-19430089	11.3068	9.27182	11.3581	12.2554	11.2224	10.2992	31.0161	11.048	17.5125	-0.619705	3.59073	4.21043	chr3:19428054-19428054_Dnajc5b
chr3:21934353-21964628	31.7139	30.1427	43.5162	49.6411	56.9329	41.854	32.493	38.7535	43.76	-0.17113	5.31301	5.48414	chr3:21949490-21949490_Tbl1xr1
chr3:22074473-22097845	38.7847	44.5904	45.5013	55.6547	41.3311	29.1444	15.508	46.1328	28.6612	0.668153	5.55866	4.8905	chr3:22086159-22086159_Tbl1xr1
chr3:27182243-27219342	100.553	106.738	65.1276	86.6845	95.2532	64.4245	70.8939	89.7758	76.8572	0.221477	6.50424	6.28276	chr3:27200792-27200792_Nceh1
chr3:27445698-27500680	88.2641	92.3458	61.9169	98.3858	62.4072	72.9707	70.8939	85.2282	68.7573	0.305815	6.43009	6.12427	chr3:27473189-27473189_Ghsr
chr3:27578504-27634132	131.687	147.567	110.801	156.567	95.2532	100.581	100.433	136.656	98.7558	0.464591	7.10492	6.64033	chr3:27606318-27606318_Mir3092
chr3:27641403-27711847	205.101	228.705	155.094	239.128	140.69	113.948	121.11	207.007	125.25	0.720355	7.70049	6.98013	chr3:27676625-27676625_Fndc3b
chr3:32396046-32455437	85.0428	89.3669	82.4754	114.927	101.001	119.646	101.172	92.9531	107.273	-0.204658	6.55387	6.75853	chr3:32425741-32425741_Pik3ca
chr3:32486904-32516650	61.0923	74.1931	64.6788	82.5613	56.3855	48.2088	62.0322	70.6314	55.5422	0.341264	6.16252	5.82126	chr3:32501777-32501777_Zfp639
chr3:36461306-36481263	45.8554	51.9817	31.2605	50.3419	49.8163	56.5358	72.3709	44.8599	59.5743	-0.401473	5.51916	5.92063	chr3:36471284-36471284_Mir7009
chr3:40681267-40697049	43.1173	48.165	41.4621	56.3229	15.3281	31.5549	31.0161	47.2668	25.9664	0.839872	5.59296	4.75309	chr3:40689158-40689158_Slc25a31
chr3:41562551-41615301	134.877	151.756	88.6204	170.713	101.275	124.905	101.91	136.491	109.363	0.317082	7.1032	6.78612	chr3:41588926-41588926_Jade1
chr3:51796419-51805546	12.3054	12.4927	8.83788	11.1309	9.30634	11.6139	28.8007	11.1918	16.5736	-0.527508	3.60783	4.13534	chr3:51800982-51800982_Mgst2
chr3:51887161-51946082	82.9489	90.2047	70.7548	90.0091	91.4211	69.2454	76.8017	83.4794	79.1561	0.0757869	6.40053	6.32474	chr3:51916621-51916621_Maml3
chr3:51984033-52108584	233.996	255.124	185.423	304.154	284.117	240.168	232.621	244.674	252.302	-0.0441114	7.9406	7.98471	chr3:52046308-52046308_Maml3
chr3:53200997-53217251	24.9813	26.9776	29.6725	43.0407	21.8973	36.5949	40.6163	31.168	33.0362	-0.0814401	5.00756	5.089	chr3:53209124-53209124_Lhfp
chr3:55570157-55621118	43.6811	45.7633	63.9365	61.2772	67.6078	52.3723	42.8317	53.6645	54.2706	-0.0159083	5.77253	5.78844	chr3:55595637-55595637_Dclk1
chr3:55775285-55788447	17.9911	19.5862	22.0947	33.3277	42.426	28.7062	45.0472	23.2499	38.7264	-0.71212	4.59991	5.31203	chr3:55781866-55781866_Mab21l1
chr3:56701336-56726356	38.1082	39.2842	47.1066	49.69	15.8755	14.4627	7.38478	43.5472	12.5743	1.71446	5.47726	3.76281	chr3:56713846-56713846_Nbea
chr3:57485131-57512247	60.8507	69.0173	37.4402	57.2844	41.3311	58.2889	62.7707	56.1481	54.1302	0.0518635	5.83663	5.78477	chr3:57498689-57498689_Tm4sf4
chr3:58671501-58691459	35.5633	41.4811	33.1593	38.1679	22.7184	48.2088	42.8317	37.0929	37.9197	-0.0309766	5.25145	5.28243	chr3:58681480-58681480_Siah2
chr3:60472562-60542550	55.2456	55.3144	62.1586	77.8514	127.552	92.0351	98.2176	62.6425	105.935	-0.748669	5.99192	6.74059	chr3:60507556-60507556_Mbnl1
chr3:61343165-61372021	34.758	35.3185	34.3503	42.5844	51.4586	36.5949	23.6313	36.7528	37.2283	-0.018055	5.23851	5.25657	chr3:61357593-61357593_Rap2b
chr3:65346905-65393109	74.5574	78.8104	41.3412	63.1025	81.8411	65.7393	54.6474	64.4529	67.4093	-0.0637348	6.03239	6.09612	chr3:65370007-65370007_A730090N16Rik
chr3:65819817-65875499	85.3327	87.5796	77.7112	105.198	100.727	88.3098	72.3709	88.9554	87.1361	0.0294769	6.49114	6.46166	chr3:65847658-65847658_Ccnl1
chr3:68490162-68533196	87.8292	93.1464	72.9125	121.349	57.7541	79.7637	64.9861	93.8091	67.5013	0.468895	6.56695	6.09806	chr3:68511679-68511679_Schip1
chr3:68563338-68629335	148.487	163.188	98.7529	167.111	73.3559	106.498	100.433	144.385	93.4289	0.622574	7.18373	6.56116	chr3:68596336-68596336_Schip1
chr3:79126852-79163607	61.2856	65.4799	48.3839	73.2393	64.0495	41.4158	36.9239	62.0972	47.4631	0.380689	5.9795	5.59881	chr3:79145229-79145229_Rapgef2
chr3:79176338-79197379	51.4283	56.6735	43.5852	70.3385	62.9547	23.2279	28.0622	55.5064	38.0816	0.531925	5.82034	5.28842	chr3:79186858-79186858_4921511C10Rik
chr3:82693573-82719942	10.4693	11.0405	13.5675	13.5266	16.423	30.2401	36.9239	12.151	27.8623	-1.13402	3.7171	4.85112	chr3:82706757-82706757_Npy2r
chr3:84951090-84977661	48.3036	51.4046	35.4378	49.4781	17.5178	16.4348	8.86174	46.156	14.2715	1.6266	5.55937	3.93277	chr3:84964375-84964375_Fbxw7
chr3:85043063-85067951	40.798	52.3169	37.7509	54.1717	20.8024	21.4748	25.1083	46.2593	22.4618	1.01028	5.56253	4.55224	chr3:85055507-85055507_Fbxw7
chr3:87118153-87131153	13.8517	15.0434	11.1854	17.9269	11.4961	11.8331	23.6313	14.5018	15.6535	-0.103384	3.95437	4.05775	chr3:87124653-87124653_Kirrel
chr3:87131907-87170268	79.0189	91.9362	71.9113	123.467	104.56	86.1185	103.387	91.5834	98.0217	-0.0969908	6.53268	6.62967	chr3:87151087-87151087_Kirrel
chr3:87761518-87768295	25.9316	25.4137	19.1948	24.3805	7.39033	24.9809	25.1083	23.7301	19.1598	0.294786	4.6282	4.33341	chr3:87764906-87764906_Pear1
chr3:87907049-87909830	12.2088	12.9023	7.16351	11.0006	14.5069	12.2713	22.1543	10.8188	16.3109	-0.550595	3.56301	4.11361	chr3:87908439-87908439_Hdgf
chr3:87944574-87988500	85.1716	92.9974	57.7569	92.1766	58.0278	82.8316	113.726	82.0256	84.8617	-0.0484572	6.37549	6.42394	chr3:87966537-87966537_Nes
chr3:88133663-88154182	63.7821	74.8262	47.9869	63.9826	61.3124	60.9184	75.3248	62.6444	65.8519	-0.0709337	5.99196	6.0629	chr3:88143922-88143922_Mef2d
chr3:88486496-88517377	94.3685	106.533	70.2542	80.8501	96.8955	89.8438	84.925	88.0014	90.5547	-0.0408065	6.47576	6.51656	chr3:88501936-88501936_Lmna
chr3:88613682-88631500	48.1265	53.4898	38.9592	41.9162	84.3045	70.9985	74.5863	45.6229	76.6298	-0.735571	5.54297	6.27854	chr3:88622591-88622591_Arhgef2
chr3:89372210-89395609	51.2995	53.4153	40.1675	52.7864	75.8193	63.548	70.8939	49.4172	70.0871	-0.495672	5.65584	6.15152	chr3:89383909-89383909_Zbtb7b
chr3:90064427-90086031	29.5234	34.6855	22.112	28.2918	34.2145	34.1845	33.97	28.6532	34.123	-0.244229	4.89011	5.13434	chr3:90075229-90075229_Tpm3
chr3:90249394-90264957	17.1535	16.9611	10.5985	15.4986	24.9082	32.4314	32.493	15.0529	29.9442	-0.946832	4.00477	4.9516	chr3:90257175-90257175_Crtc2
chr3:90523401-90560051	34.4037	35.6537	28.7749	39.1457	41.0574	64.8628	51.6935	34.4945	52.5379	-0.592965	5.14952	5.74249	chr3:90541726-90541726_S100a16
chr3:90585445-90588133	16.2515	16.1605	15.6907	22.7671	23.2659	13.367	23.6313	17.7175	20.0881	-0.172041	4.22631	4.39835	chr3:90586789-90586789_S100a3
chr3:90614756-90621696	14.8503	15.2668	9.01049	12.9888	11.2224	15.12	23.6313	13.0291	16.6579	-0.331891	3.81035	4.14224	chr3:90618226-90618226_S100a6
chr3:93535522-93569590	55.4872	61.086	48.8673	56.4696	42.6997	35.9375	31.0161	55.4775	36.5511	0.588821	5.8196	5.23078	chr3:93552556-93552556_S100a10
chr3:94559675-94563369	11.629	13.7588	9.04502	11.6688	8.4852	9.20351	20.6774	11.5254	12.7887	-0.138632	3.64678	3.78541	chr3:94561522-94561522_Snx27
chr3:94608968-94632589	64.9579	70.5254	51.888	71.6259	81.0199	42.5114	54.6474	64.7493	59.3929	0.122596	6.0389	5.91631	chr3:94620778-94620778_Snx27
chr3:94975038-94989271	25.7061	26.1212	18.0382	26.5317	19.9813	24.5427	26.5852	24.0993	23.7031	0.022959	4.64958	4.62662	chr3:94982154-94982154_Pi4kb
chr3:95628551-95710967	158.521	172.217	120.606	143.529	222.257	148.571	149.911	148.718	173.58	-0.221636	7.22611	7.44774	chr3:95669759-95669759_Mcl1
chr3:96159729-96172770	27.7033	33.1216	19.54	30.7038	33.6671	36.3758	37.6624	27.7672	35.9017	-0.359265	4.84635	5.20562	chr3:96166249-96166249_Mtmr11
chr3:96485728-96503818	19.2635	21.5598	25.0982	24.4131	52.006	27.6105	23.6313	22.5836	34.416	-0.586613	4.55971	5.14633	chr3:96494773-96494773_Hjv
chr3:97799230-97837627	68.8557	77.8237	72.7399	87.5808	78.2828	78.0107	98.2176	76.75	84.837	-0.142757	6.28077	6.42353	chr3:97818428-97818428_Pde4dip
chr3:98014794-98071573	131.832	141.833	111.009	129.302	217.878	142.654	152.127	128.494	170.886	-0.408571	7.01674	7.42531	chr3:98043183-98043183_Notch2
chr3:98079850-98106077	25.9638	28.6719	21.1108	26.0754	57.7541	38.7862	26.5852	25.4555	41.0418	-0.668259	4.72549	5.39375	chr3:98092963-98092963_Adam30
chr3:99245981-99274716	84.1247	88.2684	75.5017	114.927	59.1227	86.3377	82.7096	90.7056	76.0566	0.25109	6.51894	6.26785	chr3:99260348-99260348_Tbx15
chr3:101043576-101074701	60.8346	65.4054	51.2839	70.0288	73.9033	51.4958	41.3548	61.8882	55.5846	0.152378	5.97472	5.82234	chr3:101059138-101059138_Cd101
chr3:101497692-101517308	17.2985	17.9106	19.5573	20.7137	37.2254	28.7062	45.7857	18.87	37.2391	-0.944455	4.31252	5.25698	chr3:101507500-101507500_Atp1a1
chr3:102148686-102175145	31.0857	33.3264	40.3746	46.4468	14.7807	14.4627	23.6313	37.8084	17.6249	1.05914	5.2783	4.21916	chr3:102161915-102161915_Vangl1
chr3:102364539-102376446	9.58342	8.56433	10.4777	13.1192	12.8647	9.20351	32.493	10.4362	18.1871	-0.746531	3.51553	4.26206	chr3:102370492-102370492_Ngf
chr3:102722314-102763142	79.3088	86.4997	50.5071	79.3345	53.922	71.2176	51.6935	73.9125	58.9444	0.321582	6.22714	5.90555	chr3:102742728-102742728_Tspan2os
chr3:104659105-104676250	36.6425	43.6408	34.0396	43.6763	24.087	43.388	38.4009	39.4998	35.2919	0.158266	5.33984	5.18158	chr3:104667677-104667677_Slc16a1
chr3:104789016-104807252	34.0493	42.1141	21.5769	30.9483	24.6344	39.0053	47.2626	32.1721	36.9675	-0.194791	5.0519	5.24669	chr3:104798134-104798134_Rhoc
chr3:104992826-105021324	17.9427	22.3231	30.7254	40.4658	73.9033	46.6749	51.6935	27.8643	57.4239	-1.01727	4.85121	5.86849	chr3:105007075-105007075_Wnt2b
chr3:105035319-105056195	34.8063	35.8771	33.9879	54.2858	67.8816	60.2611	51.6935	39.7393	59.9454	-0.581097	5.34835	5.92944	chr3:105045757-105045757_Cttnbp2nl
chr3:108854512-108866109	27.204	27.4058	20.7828	29.6282	32.2985	20.5983	29.5391	26.2552	27.4786	-0.0633479	4.76846	4.83181	chr3:108860310-108860310_Stxbp3
chr3:109341488-109362723	19.4406	22.1555	26.738	38.0049	35.3094	35.061	29.5391	26.5848	33.3032	-0.314468	4.7858	5.10027	chr3:109352105-109352105_Vav3
chr3:116637634-116661822	37.6733	41.0157	27.5838	50.1952	46.5317	39.0053	50.2165	39.117	45.2512	-0.205277	5.32614	5.53142	chr3:116649728-116649728_Mfsd14a
chr3:122316109-122396698	115.355	135.54	105.416	155.915	119.34	101.896	104.864	128.056	108.7	0.234438	7.01186	6.77742	chr3:122356403-122356403_Mir760
chr3:122413533-122527190	284.056	320.529	249.86	370.287	278.917	237.319	248.867	306.183	255.034	0.262762	8.26295	8.00019	chr3:122470361-122470361_Bcar3
chr3:126597396-126643591	52.1048	52.3727	47.728	43.1548	87.5891	63.3289	57.6013	48.8401	69.5064	-0.500448	5.63923	6.13968	chr3:126620493-126620493_Camk2d
chr3:126684313-126715897	40.3309	46.9176	42.0144	41.0851	67.8816	38.1288	57.6013	42.587	54.5372	-0.349557	5.44583	5.79538	chr3:126700105-126700105_Camk2d
chr3:126820046-126831616	17.9749	18.2085	16.4675	15.8408	22.9921	24.1044	25.8467	17.1229	24.3144	-0.482144	4.17974	4.66189	chr3:126825831-126825831_Ank2
chr3:129212797-129228226	47.9976	51.7397	44.3275	61.701	8.21148	6.57393	7.38478	51.4414	7.39007	2.64395	5.71264	3.06868	chr3:129220511-129220511_Pitx2
chr3:129307332-129323633	44.8891	49.2076	51.2148	59.3379	28.4665	20.1601	17.7235	51.1623	22.1167	1.17408	5.70494	4.53086	chr3:129315482-129315482_Enpep
chr3:129361295-129394672	63.8787	73.3181	61.0021	68.3665	40.51	27.6105	19.2004	66.6413	29.107	1.16781	6.07983	4.91203	chr3:129377983-129377983_Enpep
chr3:130051581-130074762	48.5936	56.5618	41.6174	61.6847	32.8459	33.3079	23.6313	52.1144	29.9284	0.780171	5.73103	4.95086	chr3:130063171-130063171_Sec24b
chr3:132869725-132872889	14.7697	15.8626	12.8598	20.567	13.4121	13.1479	23.6313	16.0148	16.7304	-0.0594373	4.08872	4.14815	chr3:132871307-132871307_Gm29811
chr3:133542075-133549612	21.905	20.9454	18.1246	25.5376	25.1819	20.1601	39.8778	21.6281	28.4066	-0.378022	4.50005	4.87807	chr3:133545843-133545843_Tet2
chr3:135437438-135440700	9.59952	10.8171	9.01049	15.2052	12.3172	11.8331	28.0622	11.1581	17.4042	-0.598115	3.60384	4.20196	chr3:135439069-135439069_Ube2d3
chr3:135668462-135693645	67.6638	74.9937	47.331	65.0419	69.2501	58.2889	57.6013	63.7576	61.7134	0.0462745	6.01698	5.9707	chr3:135681053-135681053_Nfkb1
chr3:144559140-144606150	81.7892	88.1009	62.6247	94.1486	88.1365	76.2576	66.463	81.6658	76.9524	0.0846976	6.36922	6.28452	chr3:144582645-144582645_Selenof
chr3:144668641-144722324	87.1044	92.0665	67.6995	91.2803	112.224	85.4611	57.6013	84.5377	85.0953	-0.00937485	6.41849	6.42786	chr3:144695482-144695482_Sh3glb1
chr3:146757891-146782323	54.7302	55.8915	44.0513	75.1298	57.4804	40.9775	25.8467	57.4507	41.4349	0.46197	5.86915	5.40718	chr3:146770107-146770107_Prkacb
chr3:152107566-152128662	39.6544	44.4973	41.3585	38.4613	34.4882	21.2557	19.2004	40.9929	24.9815	0.692662	5.39207	4.69941	chr3:152118114-152118114_Gipc2
chr3:152211047-152237730	32.3903	32.6562	22.9405	32.8387	33.1196	32.4314	35.447	30.2064	33.666	-0.151678	4.96377	5.11545	chr3:152224388-152224388_Fubp1
chr3:152345650-152380123	73.7682	81.9755	55.4784	90.4002	36.6779	40.101	43.5702	75.4056	40.1164	0.893964	6.25561	5.36164	chr3:152362886-152362886_Usp33
chr4:3698914-3744493	41.9738	45.484	28.4124	31.8283	98.5378	53.2489	38.4009	36.9246	63.3958	-0.763832	5.24506	6.0089	chr4:3721703-3721703_6330407A03Rik
chr4:3757993-3779674	36.7391	37.1431	22.0256	36.3752	73.3559	35.2801	42.8317	33.0708	50.4892	-0.595736	5.09046	5.6862	chr4:3768833-3768833_6330407A03Rik
chr4:8847884-8863289	24.1599	25.0786	33.7635	33.2136	22.4447	14.4627	16.2465	29.0539	17.718	0.683128	4.90948	4.22635	chr4:8855586-8855586_Chd7
chr4:11308312-11327219	18.3293	19.0091	12.8253	23.859	14.5069	17.5305	31.0161	18.5057	21.0178	-0.17478	4.28582	4.4606	chr4:11317765-11317765_Dpy19l4
chr4:32871335-32919408	98.8944	125.076	93.1429	137.597	34.4882	34.6227	42.8317	113.678	37.3142	1.58163	6.84144	5.25981	chr4:32895371-32895371_Ankrd6
chr4:32933978-32952451	40.9752	45.0744	30.829	51.1404	15.6018	20.3792	10.3387	42.0048	15.4399	1.38729	5.42642	4.03913	chr4:32943214-32943214_Ankrd6
chr4:33545087-33555914	15.6717	16.1233	20.731	33.5232	25.1819	26.5149	23.6313	21.5123	25.1093	-0.213852	4.49264	4.70649	chr4:33550500-33550500_Mir8118
chr4:40835202-40855132	64.9901	73.4484	49.644	73.6631	75.5456	63.9863	86.402	65.4364	75.3113	-0.199923	6.0539	6.25382	chr4:40845167-40845167_Mir5123
chr4:41184938-41198389	24.4981	26.4005	17.0026	27.3303	16.423	28.0488	23.6313	23.8079	22.701	0.0658485	4.63273	4.56688	chr4:41191663-41191663_Ube2r2
chr4:41300203-41314483	18.9736	21.2246	14.7931	21.936	20.8024	27.6105	13.2926	19.2318	20.5685	-0.0923015	4.33855	4.43085	chr4:41307343-41307343_Dcaf12
chr4:41623654-41641509	50.2525	55.1654	24.7875	19.964	13.1384	10.7374	8.86174	37.5424	10.9125	1.69397	5.26837	3.57441	chr4:41632581-41632581_Enho
chr4:43030991-43047009	32.2776	39.098	24.1315	36.31	56.3855	45.3601	44.3087	32.9543	48.6848	-0.54921	5.08552	5.63473	chr4:43039000-43039000_Fam214b
chr4:43520176-43540164	32.4548	34.7786	21.4042	35.5604	24.6344	35.9375	16.2465	31.0495	25.6062	0.268542	5.00223	4.73369	chr4:43530170-43530170_Tpm2
chr4:45442058-45529563	261.796	302.097	246.011	344.049	243.881	188.672	228.19	288.488	220.248	0.387844	8.17736	7.78952	chr4:45485810-45485810_Shb
chr4:53446890-53457236	7.61841	8.58295	6.74924	5.76919	6.8429	11.6139	22.1543	7.17995	13.5371	-0.829573	3.03209	3.86166	chr4:53452063-53452063_Slc44a1
chr4:56839694-56866890	49.415	53.918	44.6554	67.845	54.7432	48.8662	50.2165	53.9584	51.2753	0.0722092	5.78027	5.70806	chr4:56853292-56853292_Ctnnal1
chr4:57779823-57821747	80.0336	93.9469	61.5372	90.824	51.4586	63.548	78.2787	81.5854	64.4284	0.335969	6.36782	6.03185	chr4:57800785-57800785_Akap2
chr4:57831445-57880322	87.6681	96.9631	64.23	94.4745	29.2876	61.795	59.0783	85.8339	50.0536	0.766246	6.44019	5.67394	chr4:57855883-57855883_Akap2
chr4:57955133-57957806	12.2249	12.6975	12.7735	16.1016	12.0435	13.1479	28.0622	13.4494	17.7512	-0.375974	3.85294	4.22891	chr4:57956469-57956469_Txn1
chr4:62624655-62645151	24.5464	27.6479	12.9634	32.3498	26.2767	35.7184	38.4009	24.3769	33.4653	-0.441631	4.66544	5.10707	chr4:62634903-62634903_Rgs3
chr4:62654471-62683742	38.6558	42.8216	27.3077	42.3889	58.0278	43.6071	35.447	37.7935	45.6939	-0.267421	5.27774	5.54516	chr4:62669106-62669106_Rgs3
chr4:63307926-63326341	20.1816	23.7008	15.6216	21.7567	14.7807	9.64177	29.5391	20.3152	17.9872	0.166855	4.41381	4.24695	chr4:63317133-63317133_Orm1
chr4:63545655-63562979	23.2096	22.863	16.5192	21.9848	36.6779	28.9253	39.1393	21.1442	34.9142	-0.697627	4.46886	5.16648	chr4:63554317-63554317_Tmem268
chr4:63973975-63987424	3.97833	4.89656	4.05645	6.37218	2.46344	16.2157	27.3237	4.82588	15.3343	-1.48736	2.54248	4.02983	chr4:63980699-63980699_Tnc
chr4:64033360-64046441	4.10718	3.77947	4.24632	5.06841	11.4961	22.1322	29.5391	4.30035	21.0558	-2.057	2.40609	4.46309	chr4:64039900-64039900_Tnc
chr4:80909693-80950855	87.04	99.402	88.4651	121.935	95.8006	51.7149	32.493	99.2106	60.0029	0.716086	6.64689	5.9308	chr4:80930274-80930274_Lurap1l
chr4:83298356-83328955	85.075	98.6015	68.062	100.504	87.0417	62.2332	76.8017	88.0607	75.3589	0.221993	6.47672	6.25472	chr4:83313655-83313655_Ttc39b
chr4:89140940-89149231	18.1843	18.4319	19.4192	24.3805	15.8755	19.9409	25.1083	20.104	20.3082	-0.0138959	4.39944	4.41334	chr4:89145085-89145085_Mtap
chr4:89162118-89177466	35.1285	37.441	30.9671	40.3354	30.3825	33.5271	41.3548	35.968	35.0881	0.0347534	5.2082	5.17345	chr4:89169792-89169792_Mtap
chr4:89241867-89313462	159.471	178.864	96.7679	166.72	84.852	110.88	107.818	150.456	101.183	0.567736	7.24275	6.67502	chr4:89277664-89277664_Cdkn2a
chr4:89457509-89489180	59.0628	64.3628	52.3195	89.1128	65.1444	60.0419	73.8478	66.2145	66.3447	-0.00279265	6.0707	6.07349	chr4:89473344-89473344_Cdkn2b
chr4:95072482-95110892	64.3297	71.7169	66.4912	76.7269	54.4695	57.8506	53.1704	69.8162	55.1635	0.334446	6.14601	5.81156	chr4:95091687-95091687_Jun
chr4:95159754-95217170	63.4761	64.5303	62.2967	69.3932	74.9982	75.3811	78.2787	64.9241	76.2193	-0.228157	6.04273	6.27089	chr4:95188462-95188462_Jun
chr4:95301597-95322420	39.5256	42.8403	45.6911	52.8353	21.3498	38.5671	31.0161	45.2231	30.311	0.561943	5.53054	4.9686	chr4:95312008-95312008_Fggy
chr4:96718113-96732743	16.5092	13.5167	42.6186	34.8759	38.594	15.5583	8.86174	26.8801	21.0047	0.341427	4.80116	4.45974	chr4:96725428-96725428_Gm12695
chr4:99956876-99974531	19.3118	20.815	14.586	24.7717	15.6018	18.8453	32.493	19.8711	22.3134	-0.159651	4.38344	4.54309	chr4:99965703-99965703_Pgm1
chr4:101716162-101724194	15.4945	15.7137	14.586	22.3108	4.37946	11.6139	24.3698	17.0262	13.4544	0.31859	4.17203	3.85344	chr4:101720178-101720178_Lepr
chr4:102566663-102574666	9.72838	12.0087	17.5722	28.8948	24.9082	22.3514	33.97	17.051	27.0765	-0.637283	4.17401	4.81129	chr4:102570664-102570664_Pde4b
chr4:105197651-105230611	55.8254	56.0777	20.0406	33.9795	22.7184	27.6105	17.7235	41.4808	22.6841	0.84289	5.40874	4.56585	chr4:105214131-105214131_Plpp3
chr4:106840237-106872799	52.8135	57.7906	52.7856	60.8372	56.9329	36.5949	37.6624	56.0567	43.7301	0.351152	5.83433	5.48317	chr4:106856518-106856518_Acot11
chr4:106984478-107015757	71.6743	71.2329	37.8889	63.9337	22.9921	50.8384	31.0161	61.1824	34.9489	0.79056	5.95844	5.16788	chr4:107000117-107000117_Mrpl37
chr4:108363059-108388565	39.6061	41.1274	22.6988	50.1952	30.6562	45.7984	62.0322	38.4069	46.1623	-0.259185	5.30038	5.55956	chr4:108375812-108375812_Shisal2a
chr4:109647698-109677706	34.2265	37.2362	30.9671	48.3047	47.0791	46.0175	63.5091	37.6836	52.2019	-0.459756	5.27365	5.73341	chr4:109662702-109662702_Cdkn2c
chr4:109972219-109987661	47.305	55.4819	38.3895	59.5172	47.9003	37.6906	47.2626	50.1734	44.2845	0.176378	5.67732	5.50094	chr4:109979940-109979940_Dmrta2
chr4:116076146-116077875	12.2571	14.8572	11.3063	12.891	17.5178	12.2713	19.2004	12.8279	16.3299	-0.325677	3.78951	4.11519	chr4:116077010-116077010_Lrrc41
chr4:116636515-116651297	20.0366	26.6239	12.0658	23.7123	19.4338	28.0488	19.9389	20.6096	22.4738	-0.119379	4.4336	4.55298	chr4:116643906-116643906_Akr1a1
chr4:116667981-116689699	35.4989	38.0926	21.3697	37.1412	29.835	31.3357	35.447	33.0256	32.2059	0.0351808	5.08855	5.05337	chr4:116678840-116678840_Prdx1
chr4:117278106-117290045	18.8608	16.9239	11.9104	18.0246	8.21148	17.9688	22.1543	16.4299	16.1115	0.0265984	4.12349	4.0969	chr4:117284075-117284075_Rnf220
chr4:119093683-119130200	92.4196	101.487	64.8686	101.27	79.3776	72.5324	79.7557	90.0115	77.2219	0.218476	6.50798	6.2895	chr4:119111941-119111941_Slc2a1
chr4:119833092-119891772	121.556	134.367	121.901	129.285	165.051	84.1463	76.8017	126.777	108.666	0.220511	6.99749	6.77698	chr4:119862432-119862432_Hivep3
chr4:122868240-122892882	37.1579	40.904	31.0707	53.8132	79.3776	51.7149	54.6474	40.7364	61.9133	-0.592059	5.38323	5.97529	chr4:122880561-122880561_Cap1
chr4:124692490-124710792	32.9702	36.5846	28.4297	37.1412	37.7728	51.4958	59.0783	33.7814	49.449	-0.536509	5.12024	5.65675	chr4:124701641-124701641_Fhl3
chr4:125113891-125132358	45.2917	46.6383	34.989	50.6189	60.2175	53.0297	63.5091	44.3845	58.9188	-0.400809	5.50413	5.90494	chr4:125123124-125123124_Zc3h12a
chr4:126104301-126113045	31.4239	32.8237	21.6977	31.9913	31.2036	32.2123	44.3087	29.4842	35.9082	-0.275882	4.92999	5.20587	chr4:126108673-126108673_Stk40
chr4:126233495-126264550	78.7129	86.9279	54.46	78.5359	72.8085	95.9794	100.433	74.6592	89.7403	-0.262229	6.24144	6.50367	chr4:126249022-126249022_Map7d1
chr4:128725677-128756803	77.3277	83.3346	58.7581	93.3337	68.9764	68.3689	78.2787	78.1885	71.8747	0.119874	6.30722	6.18735	chr4:128741240-128741240_Phc2
chr4:129007400-129069073	79.8242	82.2548	69.8572	90.4491	113.318	88.7481	50.2165	80.5963	84.0943	-0.0605589	6.35043	6.41099	chr4:129038236-129038236_Rnf19b
chr4:129215883-129246652	74.9278	81.4356	54.6153	79.1226	49.8163	65.0819	76.8017	72.5253	63.9	0.180023	6.20017	6.02015	chr4:129231267-129231267_C77080
chr4:129817545-129838665	41.1684	43.2499	32.8831	40.6451	53.6483	45.141	46.5241	39.4866	48.4378	-0.28817	5.33937	5.62754	chr4:129828105-129828105_Ptp4a2
chr4:130519787-130521238	5.05747	5.97641	4.41894	4.88914	3.55831	8.98438	19.2004	5.08549	10.581	-0.928319	2.60537	3.53369	chr4:130520512-130520512_Nkain1
chr4:130657843-130664681	9.42235	11.1336	8.61348	11.0332	11.7698	9.20351	22.1543	10.0507	14.3759	-0.476537	3.46606	3.9426	chr4:130661262-130661262_Pum1
chr4:130793702-130802165	13.0947	14.578	11.4789	14.5859	28.7402	25.2001	28.0622	13.4344	27.3341	-0.973034	3.85144	4.82447	chr4:130797933-130797933_Sdc3
chr4:130912719-130923225	10.9364	9.21596	8.8724	11.245	49.8163	39.2245	34.7085	10.0674	41.2498	-1.93262	3.46825	5.40087	chr4:130917972-130917972_Laptm5
chr4:132364578-132405582	49.4311	52.5217	50.0238	71.1696	39.9625	50.181	48.7396	55.7865	46.2944	0.26388	5.82748	5.5636	chr4:132385080-132385080_Snhg3
chr4:132958077-132986973	23.6123	24.6131	24.3559	27.5911	65.1444	44.0454	33.97	25.0431	47.7199	-0.903611	4.70283	5.60644	chr4:132972525-132972525_Fgr
chr4:133004891-133024690	36.4492	39.0235	30.9671	43.6763	33.6671	32.4314	36.9239	37.529	34.3408	0.124612	5.26787	5.14326	chr4:133014790-133014790_Ahdc1
chr4:133032850-133115174	186.353	206.959	143.322	195.354	131.931	157.774	159.511	182.997	149.739	0.28763	7.52354	7.23591	chr4:133074012-133074012_Wasf2
chr4:133117652-133137362	33.9366	36.4356	30.3629	33.8329	50.3637	29.1444	26.5852	33.642	35.3645	-0.0700071	5.11445	5.18446	chr4:133127507-133127507_Wasf2
chr4:133151132-133199684	72.3025	87.1886	65.093	86.5867	110.034	87.6524	78.2787	77.7927	91.9883	-0.238988	6.29999	6.53898	chr4:133175408-133175408_Mir7017
chr4:133369747-133418267	123.956	140.083	105.468	141.687	111.129	110.004	128.495	127.798	116.543	0.131932	7.00897	6.87704	chr4:133394007-133394007_Mir5122
chr4:133597468-133635209	98.7495	113.217	78.488	107.121	78.2828	76.2576	77.5402	99.3938	77.3602	0.357477	6.64953	6.29205	chr4:133616338-133616338_Sfn
chr4:134121970-134138184	32.648	36.5101	21.6804	33.5395	25.7293	24.9809	39.8778	31.0945	30.196	0.0409648	5.00426	4.96329	chr4:134130077-134130077_Sh3bgrl3
chr4:134576991-134612446	61.8493	67.472	58.1539	80.9479	69.7976	67.7115	67.94	67.1058	68.483	-0.0288835	6.08971	6.11859	chr4:134594718-134594718_Mir6403
chr4:134613601-134651760	51.3639	60.2668	54.46	72.7667	95.2532	72.3133	75.3248	59.7143	80.9637	-0.432948	5.92397	6.35691	chr4:134632680-134632680_Mir6403
chr4:134743402-134767029	53.8121	59.7269	32.8141	48.8588	65.6918	42.5114	46.5241	48.803	51.5758	-0.0781672	5.63816	5.71633	chr4:134755215-134755215_Ldlrap1
chr4:136109023-136122747	19.2474	22.0625	16.7782	19.6218	11.4961	12.4905	22.1543	19.4274	15.3803	0.318546	4.35244	4.03389	chr4:136115885-136115885_Id3
chr4:136564118-136603403	66.0048	67.0996	53.3035	68.6599	32.8459	46.8941	38.4009	63.7669	39.3803	0.681606	6.01719	5.33558	chr4:136583760-136583760_Kdm1a
chr4:137339121-137390856	70.0636	70.8419	54.132	71.0881	115.508	64.8628	79.7557	66.5314	86.7089	-0.377164	6.07749	6.45465	chr4:137364988-137364988_Cdc42
chr4:137463180-137501337	138.565	155.759	118.431	159.142	83.2097	92.9116	144.742	142.974	106.954	0.415389	7.16967	6.75428	chr4:137482258-137482258_Hspg2
chr4:139179469-139256032	219.307	240.602	165.797	271.657	226.637	174.209	168.373	224.341	189.74	0.240502	7.81596	7.57546	chr4:139217750-139217750_Capzb
chr4:139572672-139617204	134.619	156.504	116.204	162.466	111.129	93.7881	104.864	142.448	103.26	0.460341	7.16439	6.70405	chr4:139594938-139594938_Iffo2
chr4:140613539-140668443	106.352	117.22	91.3305	134.174	64.597	101.677	91.5713	112.269	85.9484	0.381523	6.82361	6.44209	chr4:140640991-140640991_Arhgef10l
chr4:140699637-140710801	18.8286	23.2168	15.0693	22.0174	17.5178	30.2401	21.4159	19.783	23.0579	-0.211107	4.37733	4.58844	chr4:140705219-140705219_Rcc2
chr4:141497861-141547930	89.5687	99.7186	80.1278	113.477	69.5239	75.6002	63.5091	95.723	69.5444	0.455327	6.59579	6.14046	chr4:141522895-141522895_Spen
chr4:141860420-141875295	41.2651	46.3218	30.1558	43.1222	64.0495	49.3045	53.1704	40.2162	55.5082	-0.455246	5.36514	5.82039	chr4:141867857-141867857_Efhd2
chr4:144880942-144953152	125.003	138.798	88.1544	163.9	199.813	195.027	163.942	128.964	186.261	-0.526935	7.02197	7.5489	chr4:144917047-144917047_Dhrs3
chr4:144978416-145040049	117.063	123.308	81.5778	137.58	160.124	118.331	128.495	114.882	135.65	-0.237827	6.85651	7.09434	chr4:145009232-145009232_Dhrs3
chr4:145217603-145273242	90.1969	99.4207	72.1702	86.6682	134.395	122.494	128.495	87.114	128.461	-0.555078	6.4613	7.01638	chr4:145245422-145245422_Tnfrsf1b
chr4:147927786-147950166	27.9288	32.5631	19.7299	29.2371	11.2224	29.5827	32.493	27.3647	24.4327	0.157412	4.82602	4.66861	chr4:147938976-147938976_2510039O18Rik
chr4:148060628-148085900	18.5387	18.5622	13.8092	16.6557	19.7076	33.7462	14.7696	16.8914	22.7411	-0.408117	4.1612	4.56932	chr4:148073264-148073264_Agtrap
chr4:149050027-149062712	24.5625	29.4725	18.3317	29.8564	11.4961	11.3948	22.1543	25.5558	15.0151	0.729594	4.73095	4.00136	chr4:149056369-149056369_Pex14
chr4:149275637-149309315	59.5622	63.9904	38.1997	66.7042	32.8459	37.2523	47.2626	57.1141	39.1203	0.534557	5.86082	5.32626	chr4:149292476-149292476_Kif1b
chr4:150047254-150070197	33.3406	33.8477	29.0165	28.4548	44.342	37.0332	62.0322	31.1649	47.8024	-0.601465	5.00742	5.60888	chr4:150058725-150058725_Mir34a
chr4:150542128-150599032	99.8769	114.632	81.1462	111.293	81.5674	73.4089	59.8167	101.737	71.5977	0.500961	6.68281	6.18185	chr4:150570580-150570580_Slc45a1
chr4:150704639-150726439	39.7027	44.7021	40.6508	56.9748	36.9517	33.3079	42.8317	45.5076	37.6971	0.265241	5.53939	5.27415	chr4:150715539-150715539_Slc45a1
chr4:150769605-150865640	201.526	212.153	193.277	257.462	196.528	167.854	153.603	216.104	172.662	0.322107	7.76225	7.44014	chr4:150817622-150817622_Gm51276
chr4:152073710-152087769	21.8888	24.4456	21.0763	28.4874	20.255	26.2957	28.8007	23.9745	25.1171	-0.0645389	4.64239	4.70692	chr4:152080739-152080739_Plekhg5
chr4:152180190-152198459	39.3162	41.7418	26.341	38.0701	26.8242	44.4836	51.6935	36.3673	41.0004	-0.168628	5.2237	5.39233	chr4:152189324-152189324_Acot7
chr4:154911537-154944695	25.4484	24.4828	19.609	16.5416	57.4804	26.2957	37.6624	21.5205	40.4795	-0.881162	4.49316	5.37433	chr4:154928116-154928116_Tnfrsf14
chr4:155113554-155136747	44.3575	48.8911	40.2192	50.2278	49.2689	39.4436	29.5391	45.9239	39.4172	0.215354	5.55225	5.3369	chr4:155125150-155125150_Morn1
chr4:155146899-155251892	233.417	271.489	214.111	310.33	277.548	214.748	218.59	257.337	236.962	0.118522	8.01311	7.89459	chr4:155199395-155199395_Ski
chr4:155481475-155517113	58.1448	64.5676	45.881	64.6996	64.8707	53.2489	33.2315	58.3233	50.4504	0.205417	5.89053	5.68511	chr4:155499294-155499294_Gnb1
chr4:155558610-155602484	78.4552	88.0822	56.5486	85.6578	91.9686	86.3377	56.1243	77.1859	78.1435	-0.017562	6.28884	6.3064	chr4:155580547-155580547_Nadk
chr5:3340016-3355772	32.9702	39.6379	26.6517	43.4156	33.3934	32.4314	39.8778	35.6689	35.2342	0.0172035	5.19648	5.17928	chr5:3347894-3347894_Cdk6
chr5:3404317-3409693	7.36071	8.67604	6.7665	9.56642	6.02175	7.66959	23.6313	8.09242	12.4409	-0.563892	3.18466	3.74856	chr5:3407005-3407005_Cdk6
chr5:3472306-3560033	184.581	201.969	146.239	215.367	191.601	161.719	166.896	187.039	173.405	0.108589	7.55489	7.4463	chr5:3516169-3516169_Fam133b
chr5:4478507-4498005	24.9169	27.201	24.4423	27.6888	31.7511	22.7896	33.97	26.0623	29.5036	-0.172696	4.75821	4.93091	chr5:4488256-4488256_Fzd1
chr5:13458466-13498705	27.7516	32.4141	22.5953	37.956	52.006	37.2523	51.6935	30.1793	46.9839	-0.621964	4.96252	5.58448	chr5:13478585-13478585_Sema3a
chr5:15933121-15964777	15.4301	17.8548	18.9876	20.7952	20.8024	41.1966	29.5391	18.2669	30.5127	-0.709809	4.26805	4.97786	chr5:15948949-15948949_Cacna2d1
chr5:16630430-16638519	5.99165	5.80885	7.76767	10.0064	14.7807	13.5861	28.0622	7.39365	18.8097	-1.23883	3.0693	4.30813	chr5:16634474-16634474_Hgf
chr5:20925151-20956846	82.1758	89.5345	58.8444	94.4256	74.9982	80.6402	76.8017	81.2451	77.4801	0.0676031	6.36186	6.29425	chr5:20940998-20940998_A630072M18Rik
chr5:21029581-21056987	53.6349	58.2188	48.9536	65.759	58.0278	57.1932	47.2626	56.6416	54.1612	0.0634555	5.84904	5.78558	chr5:21043284-21043284_Ptpn12
chr5:21138537-21150345	28.8791	28.9139	33.7635	31.7631	21.8973	18.407	23.6313	30.8299	21.3119	0.512571	4.99231	4.47974	chr5:21144441-21144441_Gsap
chr5:21185134-21214147	37.2223	40.2337	38.9074	43.1711	57.4804	34.6227	31.0161	39.8836	41.0397	-0.0402296	5.35345	5.39368	chr5:21199640-21199640_Gsap
chr5:23386338-23437990	96.7361	105.732	88.9829	112.825	144.522	120.741	135.88	101.069	133.714	-0.400358	6.6734	7.07376	chr5:23412164-23412164_5031425E22Rik
chr5:24799408-24844615	87.4588	97.894	70.3233	96.4139	61.8598	59.6037	59.0783	88.0225	60.1806	0.541096	6.4761	5.935	chr5:24822011-24822011_Rheb
chr5:28307552-28326054	18.1682	20.5171	18.0555	25.1465	6.56918	12.4905	28.0622	20.4718	15.7073	0.361969	4.42437	4.0624	chr5:28316803-28316803_Rbm33
chr5:30948199-30962228	21.6634	25.3579	20.2477	27.8029	44.342	35.7184	31.0161	23.768	37.0255	-0.618491	4.6304	5.24889	chr5:30955213-30955213_Abhd1
chr5:31601153-31631096	47.0795	54.0111	42.4287	50.7819	49.8163	35.9375	32.493	48.5753	39.4156	0.294709	5.63155	5.33684	chr5:31616124-31616124_Mrpl33
chr5:32121591-32149089	45.9521	50.7902	37.0086	40.0747	37.7728	53.2489	64.9861	43.4564	52.0026	-0.253672	5.47432	5.72799	chr5:32135340-32135340_Fosl2
chr5:34325637-34339243	23.5156	25.9536	19.143	27.3629	31.7511	28.7062	25.1083	23.9938	28.5218	-0.240213	4.6435	4.88371	chr5:34332440-34332440_Rnf4
chr5:34500508-34547581	38.8974	47.6437	39.7014	37.2879	114.961	87.6524	88.6174	40.8826	97.0768	-1.22756	5.38828	6.61584	chr5:34524044-34524044_Sh3bp2
chr5:35902543-35976171	182.439	208.169	147.655	224.982	114.14	111.757	116.68	190.811	114.192	0.735647	7.58354	6.8479	chr5:35939357-35939357_Afap1
chr5:36070534-36086571	24.4981	28.8022	24.9256	32.741	22.9921	22.3514	33.2315	27.7417	26.1917	0.0799808	4.84507	4.76509	chr5:36078552-36078552_Psapl1
chr5:36552933-36577708	16.4126	18.0223	15.1901	21.5285	49.2689	19.7218	17.7235	17.7884	28.9047	-0.670532	4.23177	4.9023	chr5:36565320-36565320_Tbc1d14
chr5:38538619-38562768	36.6425	37.0314	35.2652	59.6801	62.4072	62.2332	70.8939	42.1548	65.1781	-0.616833	5.43145	6.04828	chr5:38550693-38550693_Wdr1
chr5:53508189-53523038	19.9722	18.7298	18.3835	28.6667	38.3202	28.0488	28.8007	21.438	31.7232	-0.544369	4.48787	5.03224	chr5:53515613-53515613_Rbpj
chr5:53999033-54035517	32.487	31.93	30.1558	37.5975	60.7649	52.5915	39.8778	33.0426	51.0781	-0.613336	5.08927	5.7026	chr5:54017275-54017275_Stim2
chr5:57718597-57734850	11.3874	9.08563	9.68369	9.74569	7.66405	7.45046	19.2004	9.97559	11.4383	-0.180492	3.45623	3.63672	chr5:57726723-57726723_Pcdh7
chr5:64229424-64246242	42.6663	49.3566	37.3366	45.9416	35.0356	34.8418	20.6774	43.8253	30.185	0.523462	5.48624	4.96278	chr5:64237833-64237833_Tbc1d1
chr5:64280507-64329120	84.173	100.091	77.2279	92.4374	100.727	64.2054	72.3709	88.4823	79.1013	0.159777	6.48353	6.32375	chr5:64304813-64304813_Tbc1d1
chr5:64801921-64825922	65.5055	73.3181	60.5015	86.9941	84.3045	64.6437	53.1704	71.5798	67.3729	0.0861439	6.1815	6.09535	chr5:64813921-64813921_Klf3
chr5:66133510-66168031	77.7143	85.7922	64.5234	112.89	54.1958	42.7306	51.6935	85.23	49.5399	0.770767	6.43012	5.65935	chr5:66150770-66150770_Rbm47
chr5:66359770-66372100	14.8342	15.5461	10.2533	18.7743	8.21148	18.6261	26.5852	14.852	17.8076	-0.246654	3.98659	4.23324	chr5:66365935-66365935_Apbb2
chr5:66521588-66564711	100.811	106.98	81.3879	112.809	90.3263	99.4855	83.448	100.497	91.0866	0.140372	6.66529	6.52492	chr5:66543149-66543149_Apbb2
chr5:66576190-66614339	61.6238	68.8497	46.6405	66.6553	58.0278	72.7515	65.7246	60.9423	65.5013	-0.102457	5.95285	6.05531	chr5:66595264-66595264_Apbb2
chr5:75032522-75045671	24.9974	26.1398	16.899	24.4131	20.255	26.2957	32.493	23.1123	26.3479	-0.18166	4.5917	4.77336	chr5:75039096-75039096_Chic2
chr5:77244666-77260426	21.2124	20.9454	14.3961	18.758	17.5178	21.0366	32.493	18.828	23.6825	-0.315952	4.30946	4.62542	chr5:77252546-77252546_Rest
chr5:86056373-86067703	11.4518	10.1841	9.56286	13.0051	16.423	10.9566	31.0161	11.051	19.4652	-0.764024	3.59108	4.3551	chr5:86062038-86062038_Cenpc1
chr5:86721317-86732905	22.0982	23.8498	33.5218	37.9886	32.8459	12.7096	20.6774	29.3646	22.0776	0.395895	4.92432	4.52842	chr5:86727111-86727111_Tmprss11e
chr5:93095600-93156299	111.425	119.268	75.7089	117.91	62.9547	90.9394	98.9561	106.078	84.2834	0.328324	6.74252	6.41419	chr5:93125949-93125949_Septin11
chr5:96792536-96809435	36.8197	35.8585	32.9867	40.9547	52.006	48.2088	30.2776	36.6549	43.4975	-0.240887	5.23476	5.47565	chr5:96800985-96800985_Anxa3
chr5:96896574-96922451	19.6017	20.9081	17.4341	17.4053	52.2798	26.9531	26.5852	18.8373	35.2727	-0.870667	4.31015	5.18081	chr5:96909512-96909512_Gm8013
chr5:98934986-98944998	15.5429	17.3521	13.0669	26.8577	12.8647	16.654	28.0622	18.2049	19.1936	-0.0724243	4.2634	4.33583	chr5:98939992-98939992_Bmp3
chr5:99213469-99218786	11.4518	13.4981	8.57896	15.1563	11.4961	10.9566	22.1543	12.1713	14.869	-0.268813	3.71933	3.98814	chr5:99216127-99216127_Rasgef1b
chr5:103718399-103811993	180.394	202.565	143.616	192.274	131.931	135.204	129.972	179.712	132.369	0.438268	7.49755	7.05928	chr5:103765196-103765196_Aff1
chr5:103816573-103838800	32.1648	34.6111	28.0154	39.928	27.0979	34.1845	44.3087	33.6798	35.197	-0.0617742	5.11602	5.1778	chr5:103827686-103827686_Aff1
chr5:104096483-104117048	45.0179	53.0244	34.7991	55.3451	36.6779	41.1966	36.9239	47.0466	38.2662	0.291148	5.58636	5.29521	chr5:104106765-104106765_Sparcl1
chr5:104133061-104141332	15.108	15.2296	12.1693	20.1922	13.1384	16.8731	21.4159	15.6748	17.1424	-0.121702	4.0596	4.1813	chr5:104137196-104137196_Sparcl1
chr5:104369570-104411456	89.3754	88.2684	74.5178	92.0462	83.2097	64.8628	47.2626	86.052	65.1117	0.396972	6.44381	6.04683	chr5:104390513-104390513_Spp1
chr5:105515092-105520917	5.70173	6.12536	4.45346	10.1042	14.5069	10.7374	23.6313	6.59619	16.2919	-1.18675	2.92528	4.11202	chr5:105518004-105518004_Lrrc8c
chr5:108628645-108629510	6.13661	7.52171	6.40401	7.92041	7.11662	6.3548	20.6774	6.99569	11.3829	-0.63106	2.99922	3.63028	chr5:108629077-108629077_Gak
chr5:110174281-110188024	17.9749	18.0409	9.18311	19.0188	24.087	16.2157	29.5391	16.0544	23.2806	-0.509657	4.09208	4.60173	chr5:110181152-110181152_Golga3
chr5:112274259-112310752	79.5504	90.3164	57.6879	93.1219	83.4834	90.0629	73.8478	80.1691	82.4647	-0.0402348	6.34286	6.38309	chr5:112292505-112292505_Tpst2
chr5:112958348-112963549	13.143	13.3306	13.6711	25.3909	11.4961	12.9287	26.5852	16.3839	17.0033	-0.0505135	4.11968	4.17019	chr5:112960948-112960948_Grk3
chr5:112976008-112995028	33.4534	37.2176	36.9396	50.896	26.003	24.7618	29.5391	39.6266	26.768	0.549003	5.34435	4.79535	chr5:112985518-112985518_Grk3
chr5:113100211-113139535	84.6079	96.0508	71.2036	107.626	69.5239	91.3777	96.0022	89.8721	85.6346	0.0688954	6.50577	6.43687	chr5:113119873-113119873_2900026A02Rik
chr5:113151395-113161728	17.0408	19.4745	11.8069	21.3981	12.5909	23.6662	29.5391	17.4301	21.9321	-0.315305	4.20399	4.5193	chr5:113156561-113156561_2900026A02Rik
chr5:113204533-113216474	29.7972	32.1348	13.5848	32.1869	10.6749	32.4314	28.0622	26.9259	23.7228	0.17576	4.80353	4.62777	chr5:113210503-113210503_2900026A02Rik
chr5:113868377-113889467	20.7936	20.5358	23.5447	39.1294	40.7837	39.6627	41.3548	26.0009	40.6004	-0.623592	4.75493	5.37853	chr5:113878922-113878922_Coro1c
chr5:113904590-113909993	11.339	13.2561	11.3408	15.0097	11.7698	10.9566	20.6774	12.7364	14.4679	-0.171275	3.77993	3.95121	chr5:113907291-113907291_Coro1c
chr5:114636020-114666209	58.8857	63.1526	47.0203	62.4995	68.9764	62.2332	66.463	57.8895	65.8909	-0.183799	5.87994	6.06374	chr5:114651114-114651114_Trpv4
chr5:115488292-115549248	151.37	169.797	124.283	159.516	177.368	144.188	178.712	151.241	166.756	-0.140003	7.25022	7.39022	chr5:115518770-115518770_Pxn
chr5:117105227-117121199	16.2677	19.2139	12.6009	18.1061	20.8024	15.9966	23.6313	16.5471	20.1434	-0.268974	4.13316	4.40214	chr5:117113213-117113213_Suds3
chr5:117134079-117169818	81.5799	95.846	67.0954	92.747	96.8955	69.2454	64.9861	84.3171	77.0423	0.128577	6.41476	6.28618	chr5:117151948-117151948_Taok3
chr5:117346033-117381666	59.691	69.1476	45.2078	73.8097	63.5021	70.9985	54.6474	61.9641	63.0493	-0.0246551	5.97646	6.00111	chr5:117363849-117363849_Wsb2
chr5:118385908-118435838	47.5627	49.2263	47.7453	56.7466	83.2097	58.0697	53.1704	50.3202	64.8166	-0.358924	5.68146	6.04038	chr5:118410873-118410873_Med13l
chr5:120502035-120519256	25.5289	27.2941	20.8864	31.0298	52.5535	41.854	36.1854	26.1848	43.531	-0.712009	4.76473	5.47674	chr5:120510645-120510645_Slc8b1
chr5:120558292-120588750	56.1637	64.2883	47.8833	68.3339	70.0713	59.6037	69.417	59.1673	66.364	-0.162997	5.91091	6.07391	chr5:120573521-120573521_Tpcn1
chr5:121811576-121843586	50.0593	53.8436	41.6174	55.3125	53.922	61.795	62.7707	50.2082	59.4959	-0.240463	5.6783	5.91877	chr5:121827581-121827581_Mir7031
chr5:122144897-122171119	53.8121	58.3491	40.1847	53.6991	52.006	35.7184	41.3548	51.5113	43.0264	0.254258	5.71455	5.4603	chr5:122158008-122158008_Ppp1cc
chr5:122478816-122520670	59.2239	62.6127	46.4852	60.7557	30.1088	31.1166	33.97	57.2694	31.7318	0.832045	5.86467	5.03262	chr5:122499743-122499743_Atp2a2
chr5:123134204-123150178	35.5472	36.3612	35.2307	40.3517	56.1118	44.0454	47.2626	36.8727	49.1399	-0.404801	5.24309	5.64789	chr5:123142191-123142191_Setd1b
chr5:123992111-124006909	10.8558	12.0459	9.70095	12.7281	7.66405	8.76524	22.1543	11.3327	12.8612	-0.168566	3.62442	3.79298	chr5:123999510-123999510_Mir7032
chr5:124177395-124187617	7.15132	8.47124	7.95754	10.1042	10.4012	12.4905	25.1083	8.42108	16	-0.851568	3.23589	4.08746	chr5:124182506-124182506_Pitpnm2
chr5:124342680-124353295	19.199	20.8709	14.8621	22.3597	16.6967	21.4748	29.5391	19.3229	22.5702	-0.213856	4.34504	4.55889	chr5:124347987-124347987_Cdk2ap1
chr5:125038307-125166320	287.664	318.034	239.434	368.723	269.884	278.735	313.115	303.464	287.245	0.0789771	8.25013	8.17115	chr5:125102313-125102313_Ncor2
chr5:125172075-125177257	6.66813	9.42076	4.26359	8.23006	6.02175	11.3948	23.6313	7.14563	13.6826	-0.850011	3.02603	3.87604	chr5:125174666-125174666_Ncor2
chr5:125382603-125407065	40.9429	48.3512	33.47	41.737	57.2066	46.2367	39.8778	41.1253	47.7737	-0.211417	5.39661	5.60803	chr5:125394834-125394834_Ubc
chr5:127608308-127616841	28.2348	31.8742	24.2696	32.4476	44.8894	29.5827	38.4009	29.2066	37.6243	-0.354648	4.91679	5.27144	chr5:127612574-127612574_Slc15a4
chr5:130170135-130208800	65.3766	67.1369	46.5715	65.5145	45.9843	45.5793	40.6163	61.1499	44.06	0.463906	5.95768	5.49377	chr5:130189467-130189467_Rabgef1
chr5:134169479-134188754	25.7061	30.6826	17.1924	26.271	18.6127	17.9688	35.447	24.963	24.0095	0.0539852	4.69839	4.6444	chr5:134179116-134179116_Rcc1l
chr5:134228046-134267079	92.6129	111.094	64.9722	105.035	88.1365	62.2332	70.8939	93.4286	73.7546	0.337062	6.56115	6.22409	chr5:134247562-134247562_Ncf1
chr5:134539732-134551179	27.1557	30.5523	16.0877	30.5571	13.1384	21.2557	33.97	26.0882	22.788	0.187429	4.75959	4.57216	chr5:134545455-134545455_Clip2
chr5:134598304-134633755	37.3029	39.8427	28.8785	39.8139	39.9625	47.7706	57.6013	36.4595	48.4448	-0.400488	5.22726	5.62775	chr5:134616029-134616029_Lat2
chr5:134676653-134679841	15.7361	17.7058	9.51108	16.5253	10.4012	16.8731	29.5391	14.8696	18.9378	-0.329243	3.98819	4.31744	chr5:134678247-134678247_Limk1
chr5:134950895-134961356	18.0394	17.1845	14.724	20.0129	16.1492	17.7496	25.1083	17.4902	19.669	-0.16071	4.20869	4.3694	chr5:134956125-134956125_Cldn4
chr5:135902743-135928752	64.2814	76.0177	42.8603	53.8783	57.4804	60.4802	62.0322	59.2594	59.9976	-0.017565	5.91311	5.93068	chr5:135915747-135915747_Ywhag
chr5:136447888-136484304	91.7431	106.03	91.4858	118.024	64.0495	68.588	88.6174	101.821	73.7517	0.459954	6.68399	6.22403	chr5:136466096-136466096_Mir721
chr5:136491533-136515381	64.0076	67.081	58.9307	78.3729	39.9625	39.0053	41.3548	67.0981	40.1076	0.72821	6.08954	5.36133	chr5:136503457-136503457_Cux1
chr5:136541740-136586074	95.2382	98.4525	80.1623	127.9	43.7946	56.9741	60.5552	100.438	53.7746	0.889022	6.66446	5.77544	chr5:136563907-136563907_Cux1
chr5:137372367-137378562	18.4581	20.6102	15.3972	20.2085	17.2441	25.2001	13.2926	18.6685	18.5789	0.00658639	4.29782	4.29123	chr5:137375464-137375464_Ephb4
chr5:137513463-137531133	16.928	21.3736	12.7908	17.3565	27.919	27.3914	35.447	17.1122	30.2525	-0.787008	4.17889	4.9659	chr5:137522298-137522298_Gigyf1
chr5:137623910-137632839	25.1585	26.7356	23.3203	33.7188	43.2471	34.4036	35.447	27.2333	37.6992	-0.454908	4.81932	5.27423	chr5:137628374-137628374_Gm20605
chr5:138987882-139016695	46.4031	53.434	47.1238	62.3855	42.9734	36.814	25.1083	52.3366	34.9652	0.568522	5.73705	5.16853	chr5:139002288-139002288_Pdgfa
chr5:139263260-139300103	23.0163	22.6396	20.8519	23.3049	50.09	29.3636	22.1543	22.4532	33.8693	-0.572175	4.55171	5.12389	chr5:139281681-139281681_Get4
chr5:139478762-139480396	3.73673	4.39387	2.69279	4.66098	5.2006	7.0122	22.8928	3.87109	11.7019	-1.38272	2.28425	3.66697	chr5:139479579-139479579_Zfand2a
chr5:139904113-139965312	144.702	156.913	122.056	177.753	85.6731	86.1185	127.018	150.356	99.6033	0.589268	7.2418	6.65253	chr5:139934712-139934712_Elfn1
chr5:140150757-140174934	22.1466	23.7195	18.8841	31.9098	28.4665	24.7618	47.2626	24.165	33.497	-0.455052	4.65334	5.1084	chr5:140162845-140162845_Mad1l1
chr5:140504057-140515050	20.9225	23.8684	17.0543	22.7997	27.0979	20.5983	28.0622	21.1612	25.2528	-0.244433	4.46997	4.7144	chr5:140509553-140509553_Chst12
chr5:142408536-142477901	164.416	172.664	99.1672	161.928	124.814	138.272	118.895	149.544	127.327	0.230359	7.23404	7.00368	chr5:142443218-142443218_Ap5z1
chr5:142745016-142760465	16.0744	18.6553	13.7401	21.5122	15.8755	27.6105	35.447	17.4955	26.311	-0.562306	4.2091	4.77141	chr5:142752740-142752740_Slc29a4
chr5:142780099-142828875	136.777	150.807	121.814	166.54	171.346	120.96	125.541	143.985	139.283	0.0475635	7.17976	7.13219	chr5:142804487-142804487_Tnrc18
chr5:142895160-142913119	40.8785	43.0264	25.3744	34.387	54.1958	43.6071	43.5702	35.9166	47.1244	-0.382499	5.2062	5.5887	chr5:142904139-142904139_Actb
chr5:143031484-143061753	53.8765	54.3835	38.9764	45.5668	74.9982	47.1132	33.2315	48.2008	51.781	-0.101336	5.62061	5.72195	chr5:143046618-143046618_Rnf216
chr5:143500820-143529717	80.8228	96.9258	67.5614	97.5547	90.8737	65.3011	70.8939	85.7162	75.6896	0.177271	6.43823	6.26096	chr5:143515268-143515268_Rac1
chr5:143620702-143685604	175.948	197.426	148.57	200.031	129.194	132.355	137.357	180.494	132.969	0.438025	7.50378	7.06575	chr5:143653153-143653153_Cyth3
chr5:144253343-144324554	146.844	154.232	116.636	168.48	98.8115	105.621	85.6635	146.548	96.6987	0.594772	7.20504	6.61027	chr5:144288948-144288948_Gm15708
chr5:144889776-144915518	67.7926	77.8981	54.4082	75.961	47.9003	60.0419	74.5863	69.015	60.8428	0.179057	6.12959	5.95053	chr5:144902647-144902647_Mir7039
chr5:144927148-144967542	100.038	109.716	71.1518	100.863	75.5456	93.1307	104.864	95.4423	91.1801	0.0652114	6.59159	6.52638	chr5:144947345-144947345_Smurf1
chr5:145115162-145141897	55.3744	56.0777	37.3193	55.2636	60.2175	56.0976	59.0783	51.0088	58.4644	-0.193272	5.70068	5.89396	chr5:145128529-145128529_Pdap1
chr5:148946537-148979257	55.8898	59.3545	51.1803	70.3873	54.1958	58.7271	48.7396	59.203	53.8875	0.133358	5.91176	5.77841	chr5:148962897-148962897_8430423G03Rik
chr5:148987600-149005933	25.1102	29.7331	20.7483	32.855	17.7915	27.1723	29.5391	27.1117	24.8343	0.12188	4.8131	4.69122	chr5:148996766-148996766_5930430L01Rik
chr5:149341663-149402865	67.6799	68.4774	86.2384	100.716	85.6731	78.0107	70.1554	80.778	77.9464	0.0508389	6.35364	6.3028	chr5:149372264-149372264_Medag
chr6:4455707-4457116	5.46013	5.10136	1.76067	8.34414	7.39033	9.64177	22.1543	5.16657	13.0621	-1.18928	2.62447	3.81375	chr6:4456411-4456411_Col1a2
chr6:4983650-5010262	63.2345	66.0198	61.0711	105.133	88.1365	32.4314	36.9239	73.8646	52.4973	0.484817	6.22621	5.74139	chr6:4996956-4996956_Ppp1r9a
chr6:5297034-5310220	14.2221	13.8146	13.3949	19.5403	16.9704	14.6818	26.5852	15.243	19.4125	-0.329634	4.02174	4.35138	chr6:5303627-5303627_Pon2
chr6:6176717-6218212	66.6974	69.5945	41.7555	77.2484	37.7728	78.4489	66.463	63.8239	60.8949	0.0667057	6.01846	5.95175	chr6:6197464-6197464_Slc25a13
chr6:7843164-7861515	40.5081	44.2552	36.1628	62.1736	19.9813	30.6784	14.0311	45.7749	21.5636	1.05174	5.54766	4.49592	chr6:7852339-7852339_C1galt1
chr6:15726852-15768648	47.756	47.1597	57.0837	80.1004	72.261	62.2332	62.7707	58.025	65.755	-0.17755	5.88325	6.0608	chr6:15747750-15747750_Mdfic
chr6:15791902-15805650	13.8033	13.9636	17.693	20.1433	24.6344	21.2557	22.1543	16.4008	22.6815	-0.444607	4.12108	4.56569	chr6:15798776-15798776_Mdfic
chr6:17066071-17090155	19.4568	18.5995	21.2144	41.6229	20.8024	55.8784	57.6013	25.2234	44.7607	-0.803256	4.71278	5.51604	chr6:17078113-17078113_Tes
chr6:17139708-17144318	28.7664	29.7703	19.6608	34.4196	28.4665	23.8853	23.6313	28.1543	25.3277	0.147127	4.86564	4.71851	chr6:17142013-17142013_Gm4876
chr6:17159196-17172030	13.143	13.7215	14.3443	26.1569	22.171	28.7062	31.0161	16.8414	27.2978	-0.665456	4.15716	4.82262	chr6:17165613-17165613_Gm4876
chr6:17450306-17543789	86.9917	96.0694	98.0279	109.696	181.747	160.842	141.049	97.6963	161.213	-0.716822	6.62492	7.34175	chr6:17497047-17497047_Met
chr6:17554801-17576320	44.4059	47.4389	43.3608	53.9598	40.51	45.141	51.6935	47.2914	45.7815	0.0458275	5.59369	5.54787	chr6:17565560-17565560_Capza2
chr6:17616861-17668756	63.3311	61.2536	44.1031	67.7472	72.261	81.0785	63.5091	59.1087	72.2829	-0.285902	5.9095	6.1954	chr6:17642808-17642808_Capza2
chr6:22312990-22379847	106.819	109.195	99.8749	175.357	82.1148	121.18	100.433	122.812	101.242	0.276152	6.952	6.67585	chr6:22346418-22346418_Fam3c
chr6:22411686-22452351	83.3516	85.7177	76.5892	123.206	86.768	93.1307	94.5252	92.2162	91.4746	0.0115233	6.54251	6.53099	chr6:22432018-22432018_Fam3c
chr6:28478631-28521901	82.5301	93.2208	49.178	94.4093	85.9468	80.8594	91.5713	79.8346	86.1258	-0.108128	6.3369	6.44503	chr6:28500266-28500266_Snd1
chr6:28622718-28636161	20.8419	20.9267	13.5503	19.3284	15.3281	14.0244	28.0622	18.6618	19.1382	-0.0345382	4.29733	4.33186	chr6:28629439-28629439_Snd1
chr6:28823216-28870479	86.1058	86.6859	64.8859	98.4184	53.1009	75.3811	90.0943	84.024	72.8588	0.203101	6.4098	6.2067	chr6:28846847-28846847_Lrrc4
chr6:29346312-29378135	65.135	64.3442	38.4413	65.0745	37.2254	35.4992	31.0161	58.2487	34.5802	0.735709	5.88871	5.153	chr6:29362223-29362223_Calu
chr6:29430651-29437030	37.029	40.5316	25.7541	41.5903	28.4665	31.5549	29.5391	36.2263	29.8535	0.270887	5.21825	4.94736	chr6:29433840-29433840_Flnc
chr6:30252318-30264056	25.2712	24.427	15.6907	28.1941	12.0435	24.5427	17.7235	23.3957	18.1032	0.352813	4.60856	4.25574	chr6:30258187-30258187_Ube2h
chr6:30286108-30312280	58.934	64.4559	38.8729	61.8476	40.51	56.3167	54.6474	56.0276	50.4914	0.14733	5.83359	5.68626	chr6:30299194-30299194_Ube2h
chr6:30614572-30631199	57.9837	64.6234	43.8096	66.2153	31.7511	11.1757	16.2465	58.158	19.7244	1.51324	5.8865	4.37326	chr6:30622885-30622885_Cpa5
chr6:30642790-30694757	131.639	146.227	103.621	162.694	177.368	92.4733	94.5252	136.045	121.456	0.162394	7.09851	6.93611	chr6:30668773-30668773_Cep41
chr6:31052606-31157439	408.382	440.746	260.32	420.792	333.66	306.784	298.345	382.56	312.93	0.289013	8.58331	8.2943	chr6:31105022-31105022_Mir29b-1
chr6:34706133-34784667	260.605	291.671	161.861	279.398	160.945	216.502	214.159	248.384	197.202	0.331398	7.96222	7.63083	chr6:34745400-34745400_Agbl3
chr6:34860814-34887974	88.9567	106.272	58.9307	107.447	106.202	88.7481	82.7096	90.4016	92.5532	-0.0335664	6.51415	6.54771	chr6:34874394-34874394_Cyren
chr6:35106006-35134668	49.7371	57.6975	20.1959	42.5518	25.7293	33.9653	23.6313	42.5456	27.7753	0.597695	5.44446	4.84676	chr6:35120337-35120337_Cnot4
chr6:37354659-37403037	142.962	157.751	102.55	175.814	111.676	128.192	96.0022	144.769	111.957	0.367918	7.18754	6.81963	chr6:37378848-37378848_Creb3l2
chr6:37403164-37414647	22.8875	30.1986	17.296	35.6255	17.5178	32.6505	16.2465	26.5019	22.1383	0.249248	4.78146	4.53221	chr6:37408905-37408905_Creb3l2
chr6:37418428-37443310	83.2549	92.4947	54.3564	111.065	65.6918	83.0507	70.8939	85.2928	73.2121	0.217584	6.43117	6.21358	chr6:37430869-37430869_Creb3l2
chr6:38341568-38361143	47.6594	57.7347	33.5391	58.6534	68.9764	62.2332	64.9861	49.3966	65.3986	-0.397825	5.65526	6.05308	chr6:38351355-38351355_Zc3hav1
chr6:38716453-38737127	23.3868	24.9855	14.6377	25.6843	9.30634	21.9131	31.0161	22.1736	20.7452	0.0917847	4.53441	4.44262	chr6:38726790-38726790_Clec2l
chr6:38795369-38811118	43.3106	41.8349	27.8946	50.0159	25.7293	35.061	53.1704	40.764	37.9869	0.0992699	5.38419	5.28492	chr6:38803243-38803243_Hipk2
chr6:39221896-39257625	57.0978	60.6392	45.1215	59.2564	78.2828	58.0697	56.1243	55.5287	64.159	-0.204979	5.82091	6.02589	chr6:39239760-39239760_Kdm7a
chr6:39468077-39575763	274.07	299.305	179.416	332.364	175.726	207.517	221.543	271.288	201.595	0.426534	8.08899	7.66246	chr6:39521920-39521920_Dennd2a
chr6:39714517-39725003	25.9316	28.3554	22.9232	41.4762	18.0653	27.1723	31.0161	29.6716	25.4179	0.21539	4.93883	4.72344	chr6:39719760-39719760_Braf
chr6:42667383-42702585	44.583	47.7368	42.3769	61.9617	81.5674	55.6593	56.1243	49.1646	64.4503	-0.38373	5.6486	6.03233	chr6:42684984-42684984_Tcaf1
chr6:49250484-49264407	38.1404	42.3562	24.0107	41.3295	20.8024	38.5671	38.4009	36.4592	32.5901	0.157284	5.22725	5.06997	chr6:49257445-49257445_Tra2a
chr6:50170900-50191636	20.3104	22.8816	11.9277	21.1863	20.8024	18.8453	27.3237	19.0765	22.3238	-0.216294	4.32744	4.54373	chr6:50181268-50181268_Mpp6
chr6:50553628-50569651	23.0485	23.4588	15.6044	26.7436	27.0979	21.9131	25.1083	22.2138	24.7064	-0.147144	4.53691	4.68406	chr6:50561639-50561639_Cycs
chr6:50807480-50824179	21.6634	21.839	11.3408	27.6237	12.0435	38.3479	20.6774	20.6167	23.6896	-0.191757	4.43407	4.62583	chr6:50815829-50815829_C530044C16Rik
chr6:50978599-50986133	32.0682	33.6615	28.119	36.1634	10.9486	8.98438	22.1543	32.503	14.0291	1.15653	5.06622	3.90969	chr6:50982366-50982366_Gm31579
chr6:51056491-51086472	50.2042	53.8622	54.9606	67.2257	35.5831	27.8297	13.2926	56.5632	25.5684	1.11543	5.84707	4.73164	chr6:51071481-51071481_Gm31579
chr6:51464726-51479375	27.4778	29.8076	19.2811	29.1719	20.8024	24.9809	39.8778	26.4346	28.5537	-0.107344	4.77792	4.88527	chr6:51472050-51472050_Cbx3
chr6:53559406-53685241	279.401	306.696	238.312	368.853	303.277	232.06	230.405	298.316	255.247	0.224129	8.22552	8.00139	chr6:53622323-53622323_Creb5
chr6:54238742-54259320	27.9771	29.4538	23.8036	39.8139	35.3094	35.4992	56.1243	30.2621	42.311	-0.470317	4.96634	5.43666	chr6:54249031-54249031_Chn2
chr6:54368977-54383133	9.87334	11.3198	11.617	12.5325	21.8973	24.9809	15.508	11.3357	20.7954	-0.821191	3.62476	4.44595	chr6:54376055-54376055_Prr15
chr6:54647022-54654864	4.49374	3.44435	3.91836	3.60167	11.2224	6.57393	19.2004	3.86453	12.3322	-1.45455	2.2823	3.73685	chr6:54650943-54650943_Mturn
chr6:54734996-54781639	64.8934	66.1874	53.804	72.3104	116.603	68.588	70.8939	64.2988	85.3617	-0.403334	6.02898	6.43232	chr6:54758317-54758317_Znrf2
chr6:55038766-55071045	25.3196	23.6822	18.6079	28.4059	27.919	43.6071	28.8007	24.0039	33.4423	-0.462027	4.64408	5.10611	chr6:55054905-55054905_Gars
chr6:56776533-56801242	51.7021	54.0856	39.9776	68.3013	49.5426	41.854	62.0322	53.5167	51.1429	0.0642253	5.76863	5.7044	chr6:56788887-56788887_Kbtbd2
chr6:56894119-56925125	81.0322	81.026	47.2274	82.4309	55.2906	56.5358	54.6474	72.9291	55.4913	0.388115	6.20807	5.81996	chr6:56909622-56909622_Nt5c3
chr6:57690847-57703745	19.8594	22.8258	17.1752	30.4919	20.8024	28.7062	22.1543	22.5881	23.8876	-0.0773716	4.55999	4.63736	chr6:57697296-57697296_Lancl2
chr6:58827459-58897978	166.188	182.923	104.639	208.587	122.625	130.821	122.587	165.584	125.344	0.398889	7.38011	6.98122	chr6:58862718-58862718_Herc3
chr6:67026212-67080045	99.3937	104.82	95.0417	141.247	81.0199	73.1898	70.8939	110.126	75.0345	0.547465	6.79605	6.24858	chr6:67053128-67053128_Gadd45a
chr6:70842630-70881791	94.7711	107.426	67.268	134.109	139.048	79.3255	70.8939	100.894	96.4224	0.0647398	6.67092	6.60618	chr6:70862210-70862210_Eif2ak3
chr6:71269292-71277594	26.3343	29.4911	21.8358	38.2983	25.1819	19.5027	31.0161	28.9898	25.2335	0.193062	4.9064	4.71334	chr6:71273443-71273443_Krcc1
chr6:71425438-71442475	46.8702	52.894	32.7278	69.6051	28.4665	26.5149	31.0161	50.5243	28.6658	0.796451	5.68718	4.89073	chr6:71433956-71433956_Rmnd5a
chr6:72368088-72390532	68.8073	76.3901	46.2608	77.5581	75.5456	65.5202	76.0633	67.2541	72.3764	-0.1044	6.09284	6.19724	chr6:72379310-72379310_Vamp5
chr6:72522236-72572304	119.414	140.678	82.8551	144.393	119.614	125.562	123.326	121.835	122.834	-0.0116842	6.94058	6.95226	chr6:72547270-72547270_Capg
chr6:72690226-72695877	28.9596	33.7732	15.1901	27.6888	26.8242	24.1044	14.7696	26.403	21.8994	0.259023	4.77626	4.51724	chr6:72693051-72693051_Gm15401
chr6:72740856-72768449	65.3122	78.8663	37.1812	74.2172	38.8677	49.3045	48.7396	63.8942	45.6372	0.476607	6.02002	5.54341	chr6:72754652-72754652_Tcf7l1
chr6:72835945-72903737	145.571	156.448	97.8035	166.54	113.866	122.275	106.341	141.591	114.161	0.308233	7.15574	6.8475	chr6:72869841-72869841_Kcmf1
chr6:82862769-82876572	17.1213	19.0836	13.9128	20.4203	20.8024	32.4314	17.7235	17.6345	23.6524	-0.403755	4.2199	4.62366	chr6:82869670-82869670_2310069B03Rik
chr6:82997249-83035571	66.9068	74.3421	59.2414	114.813	88.684	110.88	102.648	78.8259	100.738	-0.349924	6.31878	6.66871	chr6:83016410-83016410_Dok1
chr6:83393092-83461974	138.565	151.123	96.6816	169.93	141.237	142.435	129.972	139.075	137.882	0.0123437	7.13006	7.11771	chr6:83427533-83427533_Tet3
chr6:84002510-84030148	55.455	58.8891	34.1432	67.8939	29.0139	58.0697	55.3859	54.0953	47.4898	0.184246	5.78386	5.59961	chr6:84016329-84016329_Dysf
chr6:85011480-85040252	66.649	72.1451	39.8568	64.7974	12.0435	23.6662	11.8157	60.8621	15.8418	1.87701	5.95098	4.07397	chr6:85025866-85025866_Exoc6b
chr6:85339952-85376278	106.432	119.026	79.1094	141.443	56.3855	78.2298	54.6474	111.503	63.0876	0.811841	6.81381	6.00197	chr6:85358115-85358115_Rab11fip5
chr6:85433367-85460633	62.9767	68.3843	45.5358	76.3032	59.6701	66.835	52.432	63.3	59.6457	0.0844141	6.00675	5.92233	chr6:85447000-85447000_Pradc1
chr6:86470780-86541267	122.378	128.744	75.1047	125.602	130.836	111.099	94.5252	112.957	112.154	0.0102089	6.83235	6.82214	chr6:86506023-86506023_2310040G24Rik
chr6:86542780-86585933	62.3325	68.8684	51.2493	66.1664	60.2175	55.6593	60.5552	62.1541	58.8107	0.0784743	5.98081	5.90233	chr6:86564356-86564356_1600020E01Rik
chr6:86772166-86778059	27.4295	30.3847	15.8115	22.6367	20.255	18.6261	23.6313	24.0656	20.8375	0.198904	4.64764	4.44873	chr6:86775112-86775112_Anxa4
chr6:87037735-87117200	192.78	222.095	162.051	244.033	159.85	140.244	90.0943	205.24	130.063	0.654065	7.68818	7.03411	chr6:87077467-87077467_D6Ertd527e
chr6:87128704-87256925	321.681	369.998	276.84	465.935	346.251	225.705	224.497	358.613	265.484	0.432395	8.4903	8.05791	chr6:87192814-87192814_D6Ertd527e
chr6:87268258-87336653	178.477	194.95	128.08	223.206	135.216	120.084	124.064	181.178	126.455	0.515367	7.50921	6.99384	chr6:87302455-87302455_Antxr1
chr6:87912758-87923974	23.5317	25.2275	18.2799	26.5317	18.6127	18.6261	41.3548	23.3927	26.1979	-0.157043	4.60838	4.76542	chr6:87918366-87918366_Hmces
chr6:88015822-88070042	96.2852	99.6068	66.5085	92.0462	82.1148	81.5168	64.2476	88.6117	75.9597	0.219583	6.48561	6.26603	chr6:88042932-88042932_Rab7
chr6:88923641-88944308	46.7252	47.2341	32.2444	53.7154	21.0761	27.6105	17.7235	44.9798	22.1367	0.990816	5.52293	4.53211	chr6:88933974-88933974_Tpra1
chr6:89340722-89356320	44.0998	52.7451	38.027	65.2375	22.9921	27.1723	20.6774	50.0274	23.6139	1.0518	5.6732	4.6214	chr6:89348521-89348521_Plxna1
chr6:90336474-90384110	101.536	117.164	89.5008	145.99	58.5752	78.2298	63.5091	113.548	66.7714	0.757198	6.8398	6.0826	chr6:90360292-90360292_Zxdc
chr6:90694883-90716303	60.7701	65.4054	36.8878	58.7349	52.5535	42.9497	50.2165	55.4496	48.5732	0.187401	5.81889	5.63149	chr6:90705593-90705593_Iqsec1
chr6:91191142-91212173	37.48	42.7658	40.1847	52.3138	16.9704	37.2523	32.493	43.1861	28.9052	0.563194	5.46552	4.90233	chr6:91201657-91201657_Fbln2
chr6:91469287-91494075	67.1484	73.0202	47.1756	88.1349	67.8816	56.0976	57.6013	68.8698	60.5268	0.183453	6.1266	5.94314	chr6:91481681-91481681_Tmem43
chr6:91613786-91639832	49.5761	57.5858	37.2675	55.5895	62.681	47.9897	41.3548	50.0047	50.6752	-0.0188395	5.67256	5.6914	chr6:91626809-91626809_Slc6a6
chr6:91669106-91743804	232.627	257.898	155.06	252.492	218.425	216.502	258.467	224.519	231.131	-0.0416916	7.81711	7.8588	chr6:91706455-91706455_Slc6a6
chr6:92092172-92104633	24.1116	26.568	14.6377	29.1719	14.2332	35.061	14.7696	23.6223	21.3546	0.139394	4.62189	4.4825	chr6:92098402-92098402_Nr2c2
chr6:94633358-94660369	108.526	121.818	72.7226	141.035	75.5456	71.875	87.8789	111.026	78.4332	0.496015	6.80768	6.31167	chr6:94646863-94646863_Mir7041
chr6:94676211-94707124	125.776	138.239	93.0221	161.016	41.0574	82.1742	73.8478	129.513	65.6931	0.968588	7.02805	6.05947	chr6:94691667-94691667_Lrig1
chr6:97203226-97227881	72.6407	84.4517	57.5325	87.4505	93.0634	84.3655	63.5091	75.5188	80.3127	-0.0876653	6.25774	6.34541	chr6:97215553-97215553_Arl6ip5
chr6:97440879-97488025	31.5367	32.47	33.2456	33.4743	108.939	58.2889	48.7396	32.6817	71.9891	-1.11572	5.07389	6.18961	chr6:97464452-97464452_Frmd4b
chr6:98933340-98974970	70.6757	71.8286	57.0147	106.192	103.465	71.6559	84.1865	76.4278	86.4357	-0.175371	6.27478	6.45015	chr6:98954155-98954155_Foxp1
chr6:99019153-99098972	113.535	117.871	106.71	190.106	143.427	149.886	144.003	132.056	145.772	-0.141546	7.05589	7.19743	chr6:99059062-99059062_Foxp1
chr6:99129884-99143752	17.1374	16.9797	16.3811	29.0578	14.7807	30.021	25.8467	19.889	23.5495	-0.232947	4.38467	4.61762	chr6:99136818-99136818_Gm51278
chr6:99464073-99486832	59.3528	62.0355	38.2514	64.6671	21.8973	53.6871	39.8778	56.0767	38.4874	0.531509	5.83483	5.30332	chr6:99475452-99475452_Foxp1
chr6:99520331-99523617	10.582	10.4075	8.90692	12.9236	8.75891	12.9287	22.1543	10.705	14.614	-0.415712	3.54906	3.96477	chr6:99521974-99521974_Foxp1
chr6:108441867-108460954	64.0237	65.4985	40.7889	63.6566	68.9764	42.2923	36.1854	58.4919	49.1514	0.246404	5.89462	5.64822	chr6:108451410-108451410_Mir7661
chr6:108526608-108539298	36.4009	41.0343	24.4077	44.6216	52.006	30.2401	31.0161	36.6161	37.7541	-0.0429969	5.23328	5.27628	chr6:108532953-108532953_Mir7661
chr6:108555941-108571651	17.9266	21.0012	15.5871	23.6146	25.1819	25.4192	15.508	19.5324	22.0364	-0.166013	4.35983	4.52584	chr6:108563796-108563796_0610040F04Rik
chr6:108799791-108834316	39.8316	42.5796	30.3284	41.3295	44.6157	51.2767	54.6474	38.5173	50.1799	-0.373094	5.30441	5.67751	chr6:108817053-108817053_Edem1
chr6:109169664-109185463	37.2545	37.7947	30.6046	45.4038	20.255	24.1044	29.5391	37.7644	24.6328	0.59674	5.27666	4.67992	chr6:109177563-109177563_Edem1
chr6:112686735-112695850	23.5478	29.7517	18.5734	36.5382	27.0979	26.5149	15.508	27.1028	23.0403	0.22526	4.81264	4.58738	chr6:112691292-112691292_Rad18
chr6:112852117-112891273	37.6572	36.417	38.9074	72.2615	84.852	59.6037	45.7857	46.3108	63.4138	-0.4452	5.5641	6.0093	chr6:112871695-112871695_Srgap3
chr6:112948326-112956073	10.6626	10.5937	6.64567	12.6955	10.4012	14.0244	23.6313	10.1494	16.019	-0.610184	3.47889	4.08907	chr6:112952199-112952199_Srgap3
chr6:113061319-113105014	107.673	116.81	68.856	103.536	106.202	91.1585	104.864	99.2186	100.741	-0.0217573	6.64701	6.66876	chr6:113083166-113083166_Setd5
chr6:113623226-113703545	190.879	216.547	119.087	187.759	215.688	182.536	174.281	178.568	190.835	-0.0953352	7.48839	7.58372	chr6:113663385-113663385_Irak2
chr6:113712257-113741489	58.6924	68.0305	39.5115	71.5933	53.1009	60.4802	63.5091	59.457	59.0301	0.0102228	5.91784	5.90761	chr6:113726873-113726873_Ghrl
chr6:114642521-114662972	34.903	38.4278	35.0063	46.0394	57.4804	26.2957	23.6313	38.5941	35.8025	0.105483	5.30721	5.20173	chr6:114652746-114652746_Atg7
chr6:114724984-114734379	22.9197	26.0095	19.9025	33.9143	18.6127	26.734	32.493	25.6865	25.9466	-0.0139919	4.73804	4.75203	chr6:114729681-114729681_Atg7
chr6:114820071-114939523	357.131	394.89	262.547	469.227	318.605	285.528	314.592	370.949	306.242	0.275731	8.53896	8.26323	chr6:114879797-114879797_Vgll4
chr6:115601583-115651472	114.486	115.563	73.1887	114.357	72.261	71.6559	60.5552	104.398	68.1574	0.607899	6.71971	6.11181	chr6:115626527-115626527_Mkrn2
chr6:115655147-115675877	54.5208	59.5593	33.142	52.2975	44.8894	38.7862	36.9239	49.8799	40.1998	0.304457	5.66902	5.36457	chr6:115665512-115665512_Raf1
chr6:115797851-115806232	13.2074	13.796	9.5456	13.5918	11.2224	14.4627	23.6313	12.5352	16.4388	-0.365581	3.75865	4.12423	chr6:115802041-115802041_Snora7a
chr6:115886661-115901644	32.487	33.0099	19.1948	24.7554	27.919	20.8175	28.8007	27.3617	25.8457	0.0792548	4.82587	4.74662	chr6:115894152-115894152_Rho
chr6:115989167-115996495	30.7314	33.5312	24.097	33.1647	14.2332	25.2001	39.8778	30.3811	26.437	0.193769	4.97182	4.77805	chr6:115992831-115992831_Plxnd1
chr6:116406467-116424097	12.0316	12.3624	10.4087	13.1355	10.9486	16.8731	28.0622	11.9846	18.628	-0.596115	3.69872	4.29484	chr6:116415282-116415282_Alox5
chr6:116664089-116682372	13.755	14.6338	8.37182	9.01232	49.8163	31.1166	47.2626	11.4432	42.7318	-1.81332	3.63729	5.45061	chr6:116673230-116673230_Rassf4
chr6:117878854-117881291	10.0505	10.7799	11.8586	12.4836	12.8647	8.76524	20.6774	11.2932	14.1024	-0.296925	3.61978	3.91671	chr6:117880072-117880072_Zfp239
chr6:117904383-117934621	74.0581	85.7736	45.8292	85.4133	60.2175	68.1498	55.3859	72.7686	61.2511	0.244908	6.20493	5.96003	chr6:117919502-117919502_Hnrnpf
chr6:119371471-119388120	18.3615	20.2379	11.0473	22.6693	17.7915	31.3357	39.8778	18.079	29.6684	-0.684765	4.25391	4.93868	chr6:119379795-119379795_Adipor2
chr6:119894356-119919149	38.7202	38.5581	21.9566	42.9267	30.1088	45.7984	36.9239	35.5404	37.6104	-0.0794956	5.19142	5.27092	chr6:119906752-119906752_Rad52
chr6:120134820-120159654	35.064	38.3161	26.8934	38.0538	56.9329	31.5549	42.8317	34.5818	43.7732	-0.331494	5.15307	5.48456	chr6:120147237-120147237_Ninj2
chr6:120171776-120195070	59.1917	65.033	46.278	72.783	66.7867	51.4958	39.8778	60.8214	52.7201	0.202645	5.95004	5.74739	chr6:120183423-120183423_Ninj2
chr6:120466581-120483934	23.8216	22.2673	20.3858	20.4203	22.9921	31.3357	20.6774	21.7238	25.0018	-0.194408	4.50613	4.70054	chr6:120475257-120475257_Il17ra
chr6:120898212-120938471	66.488	71.3632	41.2032	61.7825	46.5317	76.2576	70.1554	60.2092	64.3149	-0.0936643	5.93568	6.02934	chr6:120918341-120918341_Bid
chr6:120938487-120956580	24.4015	24.3897	17.4686	26.0917	23.2659	23.2279	41.3548	23.0879	29.2828	-0.330193	4.59024	4.92043	chr6:120947533-120947533_Gm43915
chr6:120976638-121001865	55.5355	57.4368	27.9636	53.748	22.9921	38.1288	41.3548	48.671	34.1586	0.498526	5.63433	5.1358	chr6:120989251-120989251_Gm43915
chr6:121014651-121111103	238.249	264.656	147.914	258.896	218.425	171.58	127.757	227.429	172.587	0.396083	7.8356	7.43952	chr6:121062877-121062877_Gm4651
chr6:121175199-121196870	55.6483	58.6098	41.4793	56.8933	30.3825	36.3758	41.3548	53.1577	36.0377	0.548172	5.75909	5.21092	chr6:121186034-121186034_Pex26
chr6:122801300-122833736	65.3766	73.5601	42.515	83.8977	61.8598	61.795	70.1554	66.3374	64.6034	0.0376365	6.07334	6.0357	chr6:122817518-122817518_Foxj2
chr6:124896975-124932952	75.0567	79.3131	51.491	79.3671	78.5565	93.1307	97.4791	71.307	89.7221	-0.32732	6.17606	6.50338	chr6:124914963-124914963_A230083G16Rik
chr6:125097612-125108906	19.3601	19.9214	10.9956	21.3818	27.3716	37.0332	34.7085	17.9147	33.0377	-0.847626	4.24144	5.08906	chr6:125103259-125103259_Mir7045
chr6:125133339-125167758	84.7528	95.2316	57.4462	100.863	100.18	78.8872	87.1404	84.5734	88.7359	-0.0685226	6.41909	6.48761	chr6:125150548-125150548_Iffo1
chr6:125231276-125234626	22.2593	24.0174	17.5204	30.3942	30.9299	21.4748	39.8778	23.5478	30.7609	-0.371656	4.61752	4.98918	chr6:125232951-125232951_Tapbpl
chr6:125347888-125361590	53.0712	57.0086	38.0616	64.9278	53.1009	51.2767	66.463	53.2673	56.9469	-0.0946477	5.76201	5.85666	chr6:125354739-125354739_Tnfrsf1a
chr6:125409243-125500603	297.392	333.32	207.569	325.324	253.461	266.463	230.405	290.901	250.11	0.217161	8.18934	7.97218	chr6:125454923-125454923_Cd9
chr6:127979576-128025773	93.0961	96.2556	39.2181	88.1349	54.7432	104.526	93.0483	79.1762	84.1057	-0.0860817	6.3251	6.41118	chr6:128002674-128002674_Tspan11
chr6:128043613-128067158	36.0626	35.5047	18.815	39.0317	18.6127	56.5358	53.9089	32.3535	43.0191	-0.400293	5.05977	5.46006	chr6:128055385-128055385_Tspan9
chr6:128086074-128146495	149.26	161.698	71.4453	147.782	76.093	159.966	189.05	132.546	141.703	-0.095675	7.0612	7.15687	chr6:128116284-128116284_Tspan9
chr6:128255183-128302544	111.651	120.552	90.174	134.5	122.625	132.574	131.449	114.219	128.883	-0.172827	6.84824	7.02107	chr6:128278863-128278863_Tead4
chr6:129213750-129240096	61.3017	67.0996	61.0884	74.6409	115.782	70.5602	72.3709	66.0326	86.2376	-0.380087	6.06679	6.44688	chr6:129226923-129226923_2310001H17Rik
chr6:131362043-131390048	72.4635	77.9168	49.644	96.039	47.0791	61.1376	56.1243	74.0158	54.7804	0.427438	6.22912	5.80169	chr6:131376045-131376045_Ybx3
chr6:134034034-134222482	238.152	244.121	190.308	317.322	469.149	358.06	355.947	247.475	394.385	-0.670156	7.95696	8.62712	chr6:134128258-134128258_Etv6
chr6:134250260-134275690	59.1273	61.0674	42.4805	78.6989	94.7057	74.0663	57.6013	60.3435	75.4578	-0.317753	5.93884	6.25659	chr6:134262975-134262975_Bcl2l14
chr6:134445423-134478466	88.409	99.5324	53.0273	92.2744	49.2689	47.9897	38.4009	83.3108	45.2198	0.867205	6.39765	5.53044	chr6:134461944-134461944_Bcl2l14
chr6:134539439-134586433	89.0533	93.7794	47.9351	83.7999	66.2393	69.4646	60.5552	78.6419	65.4197	0.261917	6.31546	6.05354	chr6:134562936-134562936_Lrp6
chr6:134639629-134674728	95.6892	108.99	62.055	100.016	65.6918	48.6471	31.0161	91.6875	48.4517	0.906356	6.5343	5.62795	chr6:134657178-134657178_Borcs5
chr6:134695201-134733352	86.4924	94.7848	66.3704	97.1635	60.4912	44.7027	35.447	86.2028	46.8803	0.864941	6.4463	5.58136	chr6:134714276-134714276_Borcs5
chr6:134915248-134934929	65.8437	75.031	41.6692	62.7603	57.4804	37.6906	28.0622	61.326	41.0777	0.566779	5.96176	5.39498	chr6:134925088-134925088_Lockd
chr6:135228598-135264206	33.5339	31.5949	27.9981	40.8895	55.2906	38.5671	41.3548	33.5041	45.0708	-0.417085	5.1087	5.52578	chr6:135246402-135246402_Gsg1
chr6:135292128-135307406	21.905	23.7008	21.1626	34.4033	32.8459	30.8975	41.3548	25.2929	35.0327	-0.454634	4.7166	5.17124	chr6:135299767-135299767_Pbp2
chr6:135322952-135347966	30.7153	31.0178	21.7322	31.5676	34.2145	40.9775	28.0622	28.7582	34.4181	-0.251198	4.89522	5.14641	chr6:135335459-135335459_Gm36582
chr6:135359501-135380145	64.4263	71.9217	40.4436	62.4669	55.2906	61.5758	53.9089	59.8147	56.9251	0.0702299	5.92635	5.85612	chr6:135369823-135369823_Emp1
chr6:136923538-136969100	110.056	117.499	69.0287	97.7339	114.961	72.3133	78.2787	98.5794	88.5176	0.153677	6.63778	6.4841	chr6:136946319-136946319_Arhgdib
chr6:137540885-137583116	75.4755	78.4939	64.1437	108.213	100.18	87.6524	81.9711	81.5815	89.9345	-0.139009	6.36775	6.50676	chr6:137562000-137562000_Eps8
chr6:140420833-140474765	103.63	116.884	51.3874	110.006	49.2689	65.0819	64.9861	95.4768	59.779	0.66661	6.59211	5.9255	chr6:140447799-140447799_Plekha5
chr6:140504982-140647834	293.687	323.955	182.626	343.935	261.125	279.173	242.221	286.051	260.84	0.132623	8.16516	8.03254	chr6:140576408-140576408_Aebp2
chr6:142287425-142310773	58.6602	61.4584	41.8073	62.9559	35.0356	22.5705	17.7235	56.2204	25.1099	1.13193	5.83846	4.70652	chr6:142299099-142299099_Iapp
chr6:142322128-142370289	105.627	119.77	75.0529	148.043	132.205	90.7203	94.5252	112.123	105.817	0.0827585	6.82175	6.73899	chr6:142346208-142346208_Pyroxd1
chr6:142387500-142390153	12.6437	14.3546	10.5122	17.4216	14.5069	16.4348	25.8467	13.733	18.9295	-0.435852	3.88098	4.31683	chr6:142388826-142388826_Golt1b
chr6:143151645-143178460	55.4711	60.1365	34.2295	67.845	33.9408	36.1566	38.4009	54.4205	36.1661	0.576433	5.79235	5.21592	chr6:143165052-143165052_Etnk1
chr6:144889682-144912259	22.3237	22.0811	45.7429	45.1757	57.2066	35.061	43.5702	33.8308	45.2793	-0.410001	5.12229	5.53229	chr6:144900970-144900970_Bcat1
chr6:144941656-144958549	13.5134	14.8759	27.4803	35.6418	58.3015	23.447	18.462	22.8779	33.4035	-0.526882	4.5776	5.10448	chr6:144950102-144950102_Bcat1
chr6:145337335-145341971	8.72977	9.51385	13.464	19.2306	12.5909	23.0088	13.2926	12.7345	16.2974	-0.332749	3.77974	4.11249	chr6:145339653-145339653_1700073E17Rik
chr6:145728027-145798227	121.556	131.109	70.9619	121.805	64.597	61.3567	76.8017	111.358	67.5851	0.712134	6.81196	6.09982	chr6:145763127-145763127_Rassf8
chr6:145846668-145874007	51.9276	56.5432	38.4586	55.0354	69.5239	49.9619	39.1393	50.4912	52.875	-0.0652908	5.68625	5.75154	chr6:145860337-145860337_Bhlhe41
chr6:145957485-146015340	144.025	160.339	113.201	173.206	205.287	118.769	106.341	147.693	143.466	0.0416078	7.21619	7.17458	chr6:145986412-145986412_Sspn
chr6:146573055-146600656	22.8875	25.4696	24.4768	34.5662	18.0653	38.3479	53.1704	26.85	36.5279	-0.430285	4.79961	5.22989	chr6:146586855-146586855_Fgfr1op2
chr6:146741932-146769807	28.3637	27.7224	26.1684	35.9678	24.9082	36.1566	39.8778	29.5556	33.6475	-0.181318	4.93336	5.11468	chr6:146755869-146755869_Stk38l
chr6:146880999-146914273	67.4705	77.0417	81.8022	106.208	76.093	102.992	103.387	83.1307	94.1572	-0.177681	6.39456	6.57224	chr6:146897636-146897636_Ppfibp1
chr6:146927867-146952700	34.8224	38.8374	47.6589	65.4004	47.6266	65.3011	69.417	46.6798	60.7815	-0.373798	5.57531	5.9491	chr6:146940283-146940283_1700034J05Rik
chr6:147247382-147302029	72.2058	78.6615	117.016	156.192	97.9903	118.769	104.864	106.019	107.208	-0.0159416	6.74172	6.75766	chr6:147274705-147274705_Pthlh
chr6:147759333-147789194	37.9471	40.6433	35.4551	43.3015	70.6187	32.6505	41.3548	39.3368	48.208	-0.286798	5.33402	5.62082	chr6:147774263-147774263_1700049E15Rik
chr6:148190843-148211638	21.1641	23.9429	16.5538	26.6947	26.2767	27.1723	28.0622	22.0889	27.1704	-0.286983	4.52912	4.81611	chr6:148201240-148201240_4732416N19Rik
chr6:149137674-149152760	25.0618	23.254	19.2638	30.9972	22.4447	28.487	25.1083	24.6442	25.3467	-0.0389878	4.68056	4.71955	chr6:149145217-149145217_Etfbkmt
chr7:3289289-3295019	16.8475	17.4452	17.6412	26.3362	20.8024	18.407	38.4009	19.5675	25.8701	-0.385634	4.3623	4.74793	chr7:3292154-3292154_Myadm
chr7:4138129-4149070	13.9966	15.8812	8.56169	15.8897	16.1492	19.7218	31.0161	13.5823	22.2957	-0.675844	3.86615	4.54199	chr7:4143599-4143599_Leng8
chr7:4640740-4673137	55.2295	63.5622	48.453	73.8097	71.9873	53.468	53.1704	60.2636	59.5419	0.017096	5.93696	5.91986	chr7:4656938-4656938_Ppp6r1
chr7:4740318-4751452	13.3524	15.3227	9.68369	15.7756	20.8024	27.3914	13.2926	13.5336	20.4955	-0.564641	3.86132	4.42596	chr7:4745885-4745885_Kmt5c
chr7:6142953-6172105	43.1173	44.4414	32.0891	43.4808	49.5426	55.0019	42.8317	40.7821	49.1254	-0.262656	5.38481	5.64747	chr7:6157529-6157529_Zfp787
chr7:6748521-6778928	22.3882	22.472	43.24	31.9098	14.2332	14.9009	11.8157	30.0025	13.6499	1.08149	4.95431	3.87282	chr7:6763724-6763724_Usp29
chr7:15947276-15964698	34.9835	37.4224	21.853	33.9632	24.6344	37.6906	38.4009	32.0555	33.5753	-0.0648491	5.04682	5.11167	chr7:15955987-15955987_Nop53
chr7:16001550-16048087	78.2136	86.7045	60.1735	85.723	79.9251	65.3011	69.417	77.7036	71.5477	0.117501	6.29836	6.18086	chr7:16024818-16024818_Bicra
chr7:16099085-16105006	17.1213	19.4745	14.8104	17.6172	16.423	22.1322	22.1543	17.2558	20.2365	-0.218188	4.19029	4.40848	chr7:16102045-16102045_Napa
chr7:16285359-16313995	29.2657	30.4778	31.0189	46.8054	55.2906	35.2801	48.0011	34.3919	46.1906	-0.415079	5.14535	5.56043	chr7:16299677-16299677_Bbc3
chr7:16386746-16406849	32.1648	34.2201	29.638	39.3902	49.5426	44.4836	38.4009	33.8533	44.1424	-0.373188	5.12322	5.49641	chr7:16396797-16396797_Zc3h4
chr7:19066546-19085109	23.7572	25.8792	16.968	23.7286	15.8755	22.5705	25.1083	22.5833	21.1848	0.088194	4.55969	4.4715	chr7:19075827-19075827_Dmwd
chr7:19815116-19833143	34.9835	39.6007	34.4884	45.8439	56.3855	41.4158	39.8778	38.7291	45.893	-0.239177	5.31213	5.5513	chr7:19824129-19824129_Bcl3
chr7:19917755-19936232	19.3118	20.1262	20.5757	26.0102	39.1414	26.9531	26.5852	21.506	30.8932	-0.502943	4.49224	4.99518	chr7:19926993-19926993_Pvr
chr7:24364579-24390859	44.9535	44.3856	32.8831	54.465	79.3776	44.7027	48.7396	44.1718	57.6066	-0.375642	5.49735	5.87299	chr7:24377719-24377719_Kcnn4
chr7:24452126-24468731	30.6186	33.0099	27.791	41.737	56.3855	31.3357	45.7857	33.2891	44.5023	-0.408189	5.09968	5.50787	chr7:24460428-24460428_Plaur
chr7:25238578-25248870	18.1199	18.1899	12.5491	21.1863	19.1601	23.8853	33.97	17.5113	25.6718	-0.52691	4.21033	4.73724	chr7:25243724-25243724_Gsk3a
chr7:25266999-25297801	53.9732	58.2933	39.477	59.9409	58.5752	68.3689	67.94	52.9211	64.9614	-0.290772	5.75278	6.04355	chr7:25282400-25282400_Cic
chr7:25681352-25732883	89.7137	99.4579	71.825	98.0273	119.34	108.47	96.7407	89.756	108.184	-0.266691	6.50392	6.77061	chr7:25707117-25707117_Ccdc97
chr7:25766539-25785467	23.9988	27.5548	22.4227	29.6608	39.9625	32.4314	36.9239	25.9093	36.4393	-0.47645	4.75003	5.22648	chr7:25776003-25776003_Axl
chr7:27475603-27488123	19.8594	24.5387	15.2764	21.8382	21.3498	28.2679	31.0161	20.3782	26.8779	-0.382986	4.41807	4.80105	chr7:27481863-27481863_Sertad1
chr7:27591590-27621348	72.9789	87.0024	57.9468	94.1649	65.1444	64.8628	75.3248	78.0232	68.444	0.186427	6.30421	6.11778	chr7:27606469-27606469_Akt2
chr7:28367794-28384123	42.1348	44.9069	31.3123	35.4137	79.3776	53.9063	50.2165	38.4419	61.1668	-0.656414	5.30166	5.95807	chr7:28375958-28375958_Zfp36
chr7:28585940-28594236	20.0205	19.4187	12.5146	17.8454	14.7807	16.2157	28.0622	17.4498	19.6862	-0.165064	4.20553	4.3706	chr7:28590088-28590088_Pak4
chr7:28902670-28971761	161.807	180.037	124.162	190.514	132.752	167.854	156.557	164.13	152.388	0.106415	7.36746	7.26104	chr7:28937215-28937215_Actn4
chr7:29941103-29963699	10.3565	11.0219	9.13132	13.657	22.4447	12.2713	23.6313	11.0417	19.4491	-0.764	3.58997	4.35397	chr7:29952401-29952401_Zfp74
chr7:30006557-30011378	19.4245	20.1634	19.4192	22.5878	18.8864	14.9009	22.1543	20.3987	18.6472	0.1232	4.41945	4.29625	chr7:30008967-30008967_Zfp568
chr7:31127197-31159154	45.179	48.0347	33.8325	59.3705	60.7649	40.9775	54.6474	46.6042	52.13	-0.158438	5.57302	5.73145	chr7:31143175-31143175_Gramd1a
chr7:34643109-34656907	24.7558	27.5548	19.3674	30.1171	17.7915	23.447	28.0622	25.4488	23.1002	0.134153	4.72513	4.59098	chr7:34650008-34650008_Kctd15
chr7:34704531-34735162	42.7308	44.609	38.6312	54.3184	71.7136	33.3079	17.7235	45.0723	40.915	0.136434	5.52583	5.38939	chr7:34719846-34719846_Kctd15
chr7:34913043-34994893	117.61	118.169	124.576	155.931	107.297	90.282	118.157	129.072	105.245	0.29191	7.02316	6.73125	chr7:34953968-34953968_Pepd
chr7:35741546-35757910	42.5697	45.093	38.7865	53.1287	35.8568	35.2801	42.8317	44.8945	37.9895	0.235234	5.52025	5.28502	chr7:35749728-35749728_Dpy19l3
chr7:39802755-39842121	31.8427	31.1481	53.5969	57.8548	85.3994	49.5236	27.3237	43.6106	54.0822	-0.304199	5.47932	5.78352	chr7:39822438-39822438_Zfp619
chr7:48877363-48898440	32.3903	34.9276	19.8162	25.0161	51.4586	35.9375	34.7085	28.0375	40.7015	-0.522181	4.85985	5.38203	chr7:48887901-48887901_E2f8
chr7:48909990-48927007	22.066	25.1158	18.8668	24.6087	36.9517	33.0888	26.5852	22.6643	32.2086	-0.488841	4.56464	5.05348	chr7:48918498-48918498_E2f8
chr7:55841711-55867589	46.5641	53.1733	41.5311	60.3483	58.0278	57.4124	54.6474	50.4042	56.6958	-0.166581	5.68381	5.8504	chr7:55854650-55854650_Cyfip1
chr7:58657000-58689156	66.8745	77.6375	58.7063	85.6578	35.0356	11.3948	8.86174	72.219	18.4307	1.91388	6.19415	4.28027	chr7:58673078-58673078_Atp10a
chr7:58713418-58747919	65.731	67.4348	60.7086	81.3879	26.2767	13.367	10.3387	68.8156	16.6608	1.983	6.12548	4.14248	chr7:58730668-58730668_Atp10a
chr7:63892513-63941773	106.078	116.233	94.4203	139.275	154.65	120.96	101.91	114.002	125.84	-0.141355	6.84551	6.98687	chr7:63917143-63917143_E030018B13Rik
chr7:66109979-66150091	23.6606	22.3976	20.3513	24.9509	66.2393	74.0663	66.463	22.8401	68.9229	-1.55237	4.57532	6.12769	chr7:66130035-66130035_Chsy1
chr7:66173864-66181098	6.50706	6.98179	3.5386	6.58404	7.39033	14.9009	31.0161	5.90287	17.7691	-1.44309	2.7872	4.23029	chr7:66177481-66177481_Chsy1
chr7:66243831-66278418	12.5148	15.2668	15.8806	18.1224	16.423	49.5236	32.493	15.4462	32.8132	-1.03984	4.03968	5.07952	chr7:66261124-66261124_Mir7057
chr7:66293144-66320976	11.2102	11.6549	12.1521	16.7209	27.919	36.3758	22.1543	12.9345	28.8164	-1.09744	3.80059	4.89803	chr7:66307060-66307060_Mir7057
chr7:66369855-66387625	20.4393	20.6289	19.7126	25.5539	38.0465	42.7306	43.5702	21.5837	41.4491	-0.910455	4.49721	5.40766	chr7:66378740-66378740_Mir7057
chr7:67433517-67444797	19.6984	23.254	11.0646	16.7535	13.4121	21.4748	31.0161	17.6926	21.9677	-0.297137	4.2244	4.52153	chr7:67439157-67439157_Mef2a
chr7:67995055-68036311	73.0917	79.5924	64.955	97.5384	53.1009	66.3967	67.94	78.7944	62.4792	0.330002	6.31821	5.98821	chr7:68015683-68015683_Igf1r
chr7:68075732-68103867	24.6914	26.2701	20.8173	36.31	17.5178	40.9775	25.1083	27.0222	27.8679	-0.0428929	4.8085	4.85139	chr7:68089799-68089799_Igf1r
chr7:68128945-68159144	49.0284	50.7343	34.7128	61.098	63.5021	49.9619	48.7396	48.8934	54.0679	-0.142362	5.64078	5.78314	chr7:68144044-68144044_Pgpep1l
chr7:73514188-73560317	89.5687	98.136	64.8514	85.7718	119.34	85.242	85.6635	84.582	96.7485	-0.191768	6.41924	6.611	chr7:73537252-73537252_Chd2
chr7:73588081-73624914	54.553	59.7269	47.4691	61.1143	71.4399	50.4002	59.8167	55.7158	60.5523	-0.118061	5.82568	5.94374	chr7:73606497-73606497_1810026B05Rik
chr7:73906901-73925161	39.4772	44.8696	37.8544	47.3432	44.342	15.7774	5.90783	42.3861	22.0091	0.91503	5.43916	4.52413	chr7:73916031-73916031_Gm21269
chr7:75574576-75614844	45.5816	50.0082	42.4632	53.0146	95.2532	49.3045	42.0933	47.7669	62.217	-0.374409	5.60783	5.98224	chr7:75594710-75594710_Akap13
chr7:75632889-75726160	167.444	181.992	128.356	208.408	246.892	128.192	113.726	171.55	162.936	0.0738788	7.43087	7.35699	chr7:75679524-75679524_Klhl25
chr7:79265766-79365234	239.569	254.212	207.483	295.809	248.534	239.291	243.698	249.268	243.841	0.0316303	7.96733	7.9357	chr7:79315500-79315500_Abhd2
chr7:80013697-80036915	46.548	47.4762	39.4425	55.5895	55.2906	48.2088	47.2626	47.2641	50.254	-0.0867162	5.59288	5.67959	chr7:80025306-80025306_Zfp710
chr7:80049099-80101239	62.1231	70.6557	56.2897	73.7934	113.866	78.4489	72.3709	65.7155	88.2286	-0.419484	6.05995	6.47943	chr7:80075169-80075169_Gm21057
chr7:80165774-80215935	91.0344	93.5932	69.0114	90.8403	72.8085	75.162	77.5402	86.1198	75.1702	0.193774	6.44493	6.25116	chr7:80190854-80190854_Sema4b
chr7:80386865-80405499	45.8071	49.6545	37.164	46.2513	54.7432	51.9341	56.1243	44.7192	54.2672	-0.273623	5.51473	5.78835	chr7:80396182-80396182_Furin
chr7:80636515-80686501	71.7226	73.1878	57.1873	77.0529	89.2314	68.1498	67.94	69.7876	75.1071	-0.104533	6.14543	6.24996	chr7:80661508-80661508_Gm15880
chr7:80762044-80811390	98.9428	109.251	77.9701	103.275	116.603	113.51	101.91	97.3597	110.674	-0.183158	6.62	6.80315	chr7:80786717-80786717_Iqgap1
chr7:80992619-81006668	29.5878	30.2917	19.4019	28.5689	25.1819	28.487	23.6313	26.9626	25.7667	0.063055	4.80542	4.74237	chr7:80999643-80999643_Zfp592
chr7:90016946-90068971	40.4597	42.8775	43.7924	47.8647	113.866	57.6315	45.7857	43.7486	72.4277	-0.714482	5.48377	6.19825	chr7:90042958-90042958_E230029C05Rik
chr7:90130617-90136996	15.7039	15.2668	9.56286	17.7965	24.3607	19.2835	33.97	14.5825	25.8714	-0.786144	3.96186	4.748	chr7:90133806-90133806_Picalm
chr7:96510146-96581053	66.2303	67.1741	56.5141	78.6826	117.15	133.232	130.711	67.1503	127.031	-0.909701	6.09065	7.00035	chr7:96545599-96545599_Gm15412
chr7:96645497-96670531	19.2796	19.549	21.5941	29.6771	53.6483	45.141	42.8317	22.5249	47.207	-1.03505	4.55612	5.59117	chr7:96658014-96658014_Gm15413
chr7:96684687-96717636	24.9008	25.0413	28.7749	42.0466	51.4586	55.0019	51.6935	30.1909	52.718	-0.78428	4.96305	5.74733	chr7:96701161-96701161_Gm15413
chr7:96748750-96756017	10.0988	10.4075	8.40634	12.1414	7.66405	13.5861	21.4159	10.2635	14.222	-0.434502	3.49359	3.92809	chr7:96752383-96752383_Gm15413
chr7:96825455-96853647	12.0155	12.5672	15.1038	22.2945	32.2985	41.6349	30.2776	15.4953	34.737	-1.11537	4.04398	5.15935	chr7:96839551-96839551_Gm15413
chr7:97329841-97355772	35.3378	39.9917	24.097	34.5988	33.9408	26.734	35.447	33.5063	32.0406	0.0626228	5.10879	5.04617	chr7:97342806-97342806_Kctd21
chr7:99385063-99393429	11.339	13.6285	8.82062	19.2469	10.9486	15.7774	26.5852	13.2588	17.7704	-0.396614	3.83378	4.23039	chr7:99389246-99389246_Gdpd5
chr7:102016681-102031678	22.3237	24.1104	17.4514	27.8844	35.8568	28.7062	31.0161	22.9425	31.8597	-0.456746	4.5815	5.03825	chr7:102024179-102024179_Il18bp
chr7:102224214-102249984	34.6292	37.4224	21.3179	33.458	64.597	64.8628	69.417	31.7069	66.2922	-1.04085	5.03152	6.07237	chr7:102237099-102237099_Rhog
chr7:105549130-105557936	8.21436	8.21058	5.02309	7.18704	8.4852	7.88872	23.6313	7.15877	13.3351	-0.813126	3.02835	3.84148	chr7:105553533-105553533_Smpd1
chr7:105614185-105635088	26.592	32.6189	20.3685	34.1262	29.835	42.7306	36.9239	28.4264	36.4965	-0.349645	4.87904	5.22868	chr7:105624636-105624636_Trim3
chr7:105735387-105739962	17.4918	19.2511	10.2188	21.5774	24.3607	17.5305	27.3237	17.1348	23.0716	-0.408576	4.18069	4.58926	chr7:105737674-105737674_Rrp8
chr7:107686421-107728446	90.068	102.046	60.2944	104.285	20.255	41.854	32.493	89.1734	31.534	1.47075	6.49463	5.02388	chr7:107707433-107707433_Ppfibp2
chr7:109619939-109650090	58.5796	60.9929	47.8833	62.9233	35.0356	34.6227	26.5852	57.5948	32.0812	0.824761	5.8727	5.04794	chr7:109635014-109635014_Denn2b
chr7:110107802-110126061	40.0088	46.657	34.0914	48.1418	50.6375	39.8819	33.97	42.2247	41.4964	0.0245148	5.43378	5.40927	chr7:110116931-110116931_Wee1
chr7:112451834-112483582	76.9734	89.46	61.33	87.7601	61.3124	73.6281	64.2476	78.8809	66.396	0.245187	6.31978	6.07459	chr7:112467708-112467708_Parva
chr7:112680515-112690375	19.6661	21.4481	13.4985	21.8708	6.8429	19.7218	30.2776	19.1209	18.9474	0.0124885	4.33062	4.31813	chr7:112685445-112685445_Tead1
chr7:112708474-112730510	30.6508	32.861	19.9197	31.7468	27.919	29.3636	38.4009	28.7946	31.8945	-0.142796	4.89698	5.03977	chr7:112719492-112719492_Tead1
chr7:113166596-113188971	43.4395	47.4017	38.286	52.8842	38.594	48.2088	36.9239	45.5028	41.2422	0.138632	5.53925	5.40061	chr7:113177783-113177783_Arntl
chr7:116721291-116738444	5.6373	4.76623	16.571	12.5977	54.1958	17.3114	7.38478	9.89306	26.2973	-1.32535	3.44534	4.77069	chr7:116729867-116729867_Nucb2
chr7:117469094-117492441	19.0058	16.7004	14.6377	17.4216	47.0791	29.1444	14.7696	16.9414	30.3311	-0.804301	4.16522	4.96952	chr7:117480767-117480767_Xylt1
chr7:118222596-118254471	44.5186	48.2023	31.5195	44.589	39.4151	47.9897	59.0783	42.2073	48.8277	-0.205672	5.4332	5.63888	chr7:118238533-118238533_Smg1
chr7:118474810-118501183	51.0579	57.8092	34.2468	38.8524	66.2393	62.0141	78.2787	45.4916	68.844	-0.587168	5.5389	6.12606	chr7:118487996-118487996_Itpripl2
chr7:118922430-118932237	21.3412	26.6239	20.9382	23.582	17.7915	21.4748	29.5391	23.1213	22.9352	0.0111762	4.59224	4.58106	chr7:118927333-118927333_Gprc5b
chr7:118977615-118996435	46.4997	51.8887	36.8187	46.1535	33.3934	46.8941	50.2165	45.3402	43.5013	0.0584149	5.53419	5.47578	chr7:118987025-118987025_Gprc5b
chr7:120718457-120730280	30.377	32.0045	15.0865	25.5702	24.3607	29.3636	26.5852	25.7596	26.7698	-0.0534637	4.74198	4.79545	chr7:120724368-120724368_Vwa3a
chr7:121805971-121826875	18.0877	19.5304	15.8978	20.4855	18.0653	14.2435	31.0161	18.5004	21.1083	-0.181087	4.28543	4.46652	chr7:121816423-121816423_Scnn1b
chr7:123367794-123371102	11.2746	12.1018	10.6849	18.9047	22.171	10.5183	21.4159	13.2415	18.0351	-0.41856	3.83203	4.25059	chr7:123369448-123369448_Arhgap17
chr7:128457696-128461378	8.7942	7.98717	6.23139	9.90866	10.6749	9.8609	20.6774	8.23035	13.7377	-0.675057	3.20639	3.88144	chr7:128459537-128459537_Tial1
chr7:128522786-128558700	87.0078	92.4575	62.1931	86.5052	57.4804	77.7915	87.8789	82.0409	74.3836	0.139571	6.37575	6.23618	chr7:128540743-128540743_Bag3
chr7:130643726-130679198	96.2368	102.549	76.3993	126.124	95.2532	62.6715	70.8939	100.327	76.2729	0.390986	6.66288	6.27189	chr7:130661462-130661462_Tacc2
chr7:132655847-132816588	386.8	435.477	329.608	414.029	425.355	250.686	236.313	391.478	304.118	0.363247	8.61647	8.25322	chr7:132736217-132736217_Fam53b
chr7:133031824-133056807	27.2846	31.5391	27.0142	36.7338	27.0979	31.1166	48.0011	30.6429	35.4052	-0.202263	4.98381	5.18607	chr7:133044315-133044315_Ctbp2
chr7:135605475-135612365	21.3895	24.6317	18.418	32.3987	20.5287	21.694	31.0161	24.2095	24.4129	-0.0115946	4.6559	4.66749	chr7:135608920-135608920_Ptpre
chr7:137295145-137308827	3.54345	4.04013	5.60998	6.2581	2.73716	28.9253	38.4009	4.86291	23.3544	-2.0545	2.55162	4.60611	chr7:137301986-137301986_Ebf3
chr7:139243348-139299063	164.174	185.678	125.387	216.133	124.814	104.745	101.91	172.843	110.49	0.640876	7.44164	6.80077	chr7:139271205-139271205_Pwwp2b
chr7:139761763-139794782	65.2317	73.4857	65.093	89.7972	38.8677	17.5305	26.5852	73.4019	27.6611	1.37624	6.21727	4.84102	chr7:139778272-139778272_Mir6401
chr7:139815968-139880841	127.226	137.662	87.3776	145.925	44.8894	58.2889	31.0161	124.548	44.7315	1.45698	6.97209	5.51512	chr7:139848404-139848404_Adgra1
chr7:139950480-139992205	46.7252	49.7476	39.1836	46.9684	74.4507	65.0819	93.0483	45.6562	77.527	-0.751121	5.544	6.29512	chr7:139971342-139971342_Spef1l
chr7:140942020-140954663	26.0766	31.0364	17.4514	27.7703	29.0139	29.3636	28.0622	25.5837	28.8132	-0.165412	4.73247	4.89788	chr7:140948341-140948341_Ifitm5
chr7:141080720-141097092	24.6914	23.403	15.2591	20.0455	24.087	33.3079	57.6013	20.8497	38.3321	-0.84809	4.44954	5.29763	chr7:141088906-141088906_Pkp3
chr7:141159306-141174051	51.38	54.6069	30.9326	51.6945	53.1009	50.8384	54.6474	47.1535	52.8622	-0.161633	5.58957	5.7512	chr7:141166678-141166678_Rnh1
chr7:142386810-142400305	30.4898	32.1721	22.578	32.3661	46.5317	30.4592	31.0161	29.4015	36.0023	-0.283474	4.92607	5.20954	chr7:142393557-142393557_Ctsd
chr7:142457704-142484133	36.8035	38.1671	60.0527	70.6155	51.1849	54.7828	73.8478	51.4097	59.9385	-0.21752	5.71176	5.92928	chr7:142470918-142470918_Lsp1
chr7:143054457-143065306	14.7053	15.6578	14.0336	16.9979	27.0979	33.0888	31.0161	15.3487	30.4009	-0.941635	4.0311	4.97274	chr7:143059881-143059881_R74862
chr7:143109758-143124306	26.1249	32.079	27.7219	27.7051	24.3607	36.814	28.0622	28.4077	29.7456	-0.0641861	4.87812	4.94231	chr7:143117032-143117032_Kcnq1
chr7:144662278-144690240	44.9857	46.2474	34.4539	50.5537	46.258	51.9341	63.5091	44.0602	53.9004	-0.284964	5.49378	5.77874	chr7:144676259-144676259_Ano1
chr7:145104214-145113676	28.8308	33.9408	28.9648	39.5695	47.6266	28.2679	25.1083	32.8265	33.6676	-0.0354355	5.08008	5.11552	chr7:145108945-145108945_Smim38
chr7:145194026-145224780	71.6904	79.0897	69.4084	85.9511	94.7057	49.3045	48.7396	76.5349	64.2499	0.24887	6.27677	6.0279	chr7:145209403-145209403_Smim38
chr8:4310442-4336504	41.7161	48.5932	38.7693	55.7199	71.1662	49.9619	63.5091	46.1996	61.5457	-0.406136	5.5607	5.96684	chr8:4323473-4323473_Elavl1
chr8:13292466-13307221	7.36071	7.6148	6.33496	8.96343	6.8429	8.32698	22.1543	7.56848	12.4414	-0.649574	3.09904	3.74861	chr8:13299843-13299843_Tmco3
chr8:13342630-13357072	15.5106	17.3335	12.9634	18.9699	21.3498	17.9688	27.3237	16.1943	22.2141	-0.433068	4.10386	4.53693	chr8:13349851-13349851_Tfdp1
chr8:13591972-13686584	146.071	162.387	152.591	175.243	346.524	194.15	171.327	159.073	237.334	-0.574253	7.32259	7.89684	chr8:13639278-13639278_Rasa3
chr8:22473915-22507772	42.0865	42.6355	48.7637	63.4448	49.2689	35.9375	28.0622	49.2326	37.7562	0.374197	5.65055	5.27635	chr8:22490843-22490843_Smim19
chr8:23022072-23053990	32.487	34.4063	27.3422	43.823	71.1662	46.0175	39.8778	34.5146	52.3538	-0.58718	5.15034	5.73752	chr8:23038031-23038031_Ank1
chr8:23656166-23684126	24.6753	23.7381	38.1651	32.3987	19.9813	25.8575	36.9239	29.7443	27.5876	0.104932	4.94225	4.83732	chr8:23670146-23670146_Zmat4
chr8:23713944-23752945	56.3408	58.3119	78.8159	73.6305	41.0574	27.8297	50.2165	66.7748	39.7012	0.735678	6.08268	5.347	chr8:23733444-23733444_Zmat4
chr8:24394791-24440266	136.278	143.918	130.911	135.299	146.164	95.7603	107.818	136.601	116.581	0.226843	7.10435	6.87751	chr8:24417528-24417528_Tcim
chr8:24516016-24525133	28.0094	30.7943	30.7772	30.166	50.9112	26.734	39.8778	29.9367	39.1743	-0.376953	4.95125	5.3282	chr8:24520574-24520574_Ido2
chr8:24569339-24574894	18.7642	22.7327	23.0441	25.1628	22.7184	30.4592	19.2004	22.4259	24.126	-0.101076	4.55003	4.65111	chr8:24572116-24572116_Ido2
chr8:25038003-25111205	149.356	175.047	142.787	180.149	220.068	150.324	177.235	161.835	182.542	-0.172702	7.34727	7.51997	chr8:25074604-25074604_Plekha2
chr8:25325273-25345408	44.9052	52.9313	44.3793	55.5732	15.8755	17.7496	17.7235	49.4472	17.1162	1.47749	5.6567	4.17921	chr8:25335340-25335340_5430421F17Rik
chr8:25412609-25442773	46.097	50.3247	45.9155	53.0146	68.429	38.7862	45.7857	48.838	51.0003	-0.061274	5.63917	5.70045	chr8:25427691-25427691_Fgfr1
chr8:25521025-25616716	199.577	212.693	190.808	199.184	224.447	173.552	166.896	200.565	188.298	0.0905868	7.6551	7.56452	chr8:25568870-25568870_Gm16159
chr8:26687792-26710408	12.9014	14.5594	13.533	16.346	32.8459	28.0488	31.0161	14.3349	30.6369	-1.04479	3.93875	4.98354	chr8:26699100-26699100_2310008N11Rik
chr8:27032105-27067587	69.7576	80.1323	69.8572	90.1395	91.4211	60.0419	62.0322	77.4717	71.1651	0.120871	6.2941	6.17323	chr8:27049846-27049846_Plpbp
chr8:27082350-27111673	68.9684	78.5125	76.5201	106.111	44.8894	66.6159	67.94	82.5279	59.8151	0.457829	6.38419	5.92636	chr8:27097011-27097011_Adgra2
chr8:33602933-33611130	14.9791	17.9665	15.8115	28.2429	21.8973	17.3114	23.6313	19.25	20.9466	-0.116078	4.33985	4.45593	chr8:33607031-33607031_Ppp2cb
chr8:33625735-33675224	35.9016	40.3827	40.0639	51.6293	72.8085	64.2054	85.6635	41.9944	74.2258	-0.807079	5.42608	6.23316	chr8:33650479-33650479_Gsr
chr8:34804043-34816868	30.7153	33.2892	32.3998	42.2096	49.8163	46.2367	45.7857	34.6535	47.2795	-0.43737	5.15597	5.59334	chr8:34810455-34810455_Dusp4
chr8:34940830-34965101	35.1607	36.8638	31.9683	45.9253	28.4665	36.5949	33.2315	37.4795	32.7643	0.188593	5.26602	5.07743	chr8:34952965-34952965_Tnks
chr8:35585474-35620310	52.7491	54.3462	59.9664	73.5979	55.8381	31.9931	39.8778	60.1649	42.5697	0.489379	5.93463	5.44525	chr8:35602892-35602892_Gm16793
chr8:35768006-35782949	41.1845	47.5693	45.2941	56.2414	18.339	8.32698	7.38478	47.5723	11.3502	1.9756	5.60206	3.62647	chr8:35775477-35775477_Gm19410
chr8:36145221-36176170	36.0143	38.5209	41.3585	58.2623	56.3855	33.9653	31.0161	43.539	40.4556	0.103501	5.477	5.3735	chr8:36160695-36160695_Gm38414
chr8:41368564-41384199	18.6031	19.4559	19.4882	22.816	28.1927	19.7218	35.447	20.0908	27.7872	-0.448812	4.39854	4.84735	chr8:41376381-41376381_Asah1
chr8:45520957-45530999	15.72	16.1791	17.0371	19.1654	43.7946	17.0922	7.38478	17.0254	22.7572	-0.398331	4.17196	4.57029	chr8:45525978-45525978_Sorbs2
chr8:45654033-45685358	37.931	40.8667	52.0261	83.5065	72.261	29.1444	45.7857	53.5826	49.0637	0.124676	5.77037	5.64569	chr8:45669695-45669695_Sorbs2
chr8:45708126-45728125	39.4772	40.0103	55.3748	65.156	65.9656	33.0888	29.5391	50.0046	42.8645	0.217573	5.67256	5.45498	chr8:45718125-45718125_Sorbs2
chr8:46777696-46799658	37.7538	39.3959	42.6876	50.7819	66.7867	35.2801	29.5391	42.6548	43.8686	-0.0395668	5.44807	5.48764	chr8:46788677-46788677_Irf2
chr8:46810503-46853107	57.1301	60.6019	58.2057	59.0771	83.7571	63.7672	56.1243	58.7537	67.8829	-0.205117	5.90096	6.10607	chr8:46831805-46831805_Irf2
chr8:46867173-46896207	31.6333	38.4091	38.6312	36.9945	48.174	33.7462	35.447	36.417	39.1224	-0.100712	5.22562	5.32634	chr8:46881690-46881690_Enpp6
chr8:48414682-48430769	49.5116	50.7343	53.7522	69.2954	27.3716	31.1166	29.5391	55.8234	29.3424	0.905148	5.82841	4.92327	chr8:48422725-48422725_Tenm3
chr8:48813341-48827586	6.23325	5.54819	9.28668	11.3917	25.1819	14.2435	26.5852	8.11496	22.0035	-1.33555	3.18824	4.52378	chr8:48820463-48820463_Tenm3
chr8:48840370-48844976	5.15411	5.15721	6.04152	9.58272	8.21148	16.654	31.0161	6.48389	18.6272	-1.39099	2.90379	4.29478	chr8:48842673-48842673_Tenm3
chr8:57937051-57967079	54.0698	57.6044	71.756	92.8122	39.9625	5.69741	4.43087	69.0606	16.6969	1.9851	6.13053	4.14543	chr8:57952065-57952065_Galnt7
chr8:60630401-60671667	83.6415	93.6491	100.22	120.746	124.267	62.8906	50.2165	99.5641	79.1247	0.327795	6.65197	6.32418	chr8:60651034-60651034_Mfap3l
chr8:61572406-61589843	29.3623	32.321	29.9659	33.1647	40.51	33.9653	29.5391	31.2035	34.6715	-0.147554	5.00914	5.1567	chr8:61581124-61581124_Palld
chr8:68191035-68213178	22.1304	26.3074	38.2169	36.1471	36.1305	21.0366	16.2465	30.7005	24.4712	0.315636	4.98643	4.6708	chr8:68202106-68202106_Sh2d4a
chr8:69918556-69945192	65.0545	70.0599	58.0158	73.2068	72.5347	49.0854	61.2937	66.5843	60.9713	0.125088	6.07862	5.95353	chr8:69931874-69931874_Ndufa13
chr8:70537126-70585128	112.424	128.297	97.7345	119.996	148.628	86.1185	76.8017	114.613	103.849	0.140985	6.85316	6.71217	chr8:70561127-70561127_Ell
chr8:70601741-70619199	23.5156	23.9056	23.8554	21.4307	57.4804	31.5549	26.5852	23.1768	38.5402	-0.709693	4.59555	5.30525	chr8:70610470-70610470_Ssbp4
chr8:70872285-70885423	14.7858	14.8014	13.4467	14.8141	13.6858	18.407	28.0622	14.462	20.0517	-0.445207	3.95066	4.39586	chr8:70878854-70878854_Ccdc124
chr8:71271345-71322076	83.0133	92.1038	74.2416	93.2033	141.785	81.2976	104.864	85.6405	109.315	-0.348521	6.43697	6.78549	chr8:71296710-71296710_Myo9b
chr8:71486965-71519208	70.869	77.7678	54.7707	69.0836	61.8598	53.0297	55.3859	68.1228	56.7585	0.259128	6.11109	5.85196	chr8:71503086-71503086_Plvap
chr8:71569846-71591071	30.5381	33.9408	26.0303	38.0538	27.0979	53.468	36.1854	32.1408	38.9171	-0.268401	5.05053	5.31894	chr8:71580458-71580458_Slc27a1
chr8:72133045-72163114	62.7351	68.1795	56.4278	68.3013	77.7353	61.5758	60.5552	63.9109	66.6221	-0.059034	6.02039	6.07942	chr8:72148079-72148079_Tpm4
chr8:72409043-72422985	37.2062	41.4625	35.5414	36.033	36.6779	30.6784	19.2004	37.5608	28.8522	0.369295	5.26906	4.89977	chr8:72416014-72416014_Eps15l1
chr8:72474957-72495201	28.2832	30.9805	24.5803	36.636	56.3855	30.8975	28.8007	30.12	38.6945	-0.351099	4.95977	5.31087	chr8:72485079-72485079_Slc35e1
chr8:72711703-72740436	42.9402	47.1597	39.4597	52.6398	39.1414	42.2923	36.9239	45.5498	39.4525	0.202546	5.5407	5.33816	chr8:72726069-72726069_Sin3b
chr8:78618237-78642407	55.8737	54.6441	50.3517	70.2896	26.8242	18.8453	25.1083	57.7898	23.5926	1.25734	5.87749	4.62015	chr8:78630322-78630322_Slc10a7
chr8:79150848-79163075	21.1641	23.2726	21.7149	24.8694	25.1819	25.8575	20.6774	22.7553	23.9056	-0.0682216	4.57018	4.6384	chr8:79156961-79156961_1700011L22Rik
chr8:80829505-80880477	77.1505	85.5316	61.1747	80.3775	105.654	82.3933	76.8017	76.0586	88.2831	-0.212432	6.26788	6.48032	chr8:80854991-80854991_Gab1
chr8:81742504-81778322	11.9028	12.381	20.2995	17.1935	74.9982	28.487	14.7696	15.4442	39.4183	-1.29743	4.03951	5.33694	chr8:81760413-81760413_Inpp4b
chr8:84186658-84207458	58.8212	67.7513	62.6247	61.8476	98.5378	67.4924	75.3248	62.7612	80.4516	-0.353265	5.99461	6.34787	chr8:84197058-84197058_Mir23a
chr8:84660318-84669855	13.8517	17.4452	13.6366	14.1133	29.5613	24.9809	28.0622	14.7617	27.5348	-0.856302	3.97835	4.83465	chr8:84665086-84665086_Ier2
chr8:84712251-84761314	77.376	83.7442	52.4231	57.5615	86.4943	107.374	127.018	67.7762	106.962	-0.650545	6.10384	6.75438	chr8:84736782-84736782_Lyl1
chr8:84775005-84781496	5.57288	6.25568	2.91719	3.19424	5.47432	19.9409	35.447	4.485	20.2874	-1.95644	2.45549	4.41193	chr8:84778250-84778250_Nfix
chr8:84970300-84986966	40.6047	45.6144	41.5311	38.2983	64.8707	48.2088	66.463	41.5121	59.8475	-0.517325	5.4098	5.92713	chr8:84978633-84978633_Junb
chr8:86870841-86893990	26.6725	29.8634	28.585	29.1719	52.5535	34.4036	22.1543	28.5732	36.3705	-0.337608	4.88622	5.22383	chr8:86882415-86882415_N4bp1
chr8:88271727-88336316	191.362	217.944	167.402	215.367	271.526	149.447	181.666	198.019	200.88	-0.0205931	7.63676	7.65735	chr8:88304021-88304021_Adcy7
chr8:90868029-90908359	74.2514	77.6561	68.8388	76.0588	78.8302	63.1098	59.0783	74.2012	67.0061	0.145093	6.23268	6.08759	chr8:90888194-90888194_Chd9
chr8:94283495-94327048	50.768	57.8837	53.5106	67.0464	124.541	52.3723	56.1243	57.3022	77.6792	-0.432432	5.86548	6.29791	chr8:94305271-94305271_Mir138-2
chr8:104413964-104443299	51.4122	58.1071	46.8477	64.227	49.2689	51.2767	51.6935	55.1485	50.7463	0.117791	5.81118	5.69339	chr8:104428631-104428631_Dync1li2
chr8:105332312-105349832	33.4212	41.2205	26.7208	42.7637	52.8272	45.7984	59.0783	36.0315	52.5679	-0.532616	5.21068	5.7433	chr8:105341072-105341072_Fhod1
chr8:105473158-105483355	18.4581	20.5544	21.456	27.477	18.0653	15.9966	33.2315	21.9864	22.4311	-0.0276462	4.52271	4.55035	chr8:105478256-105478256_Zdhhc1
chr8:105596400-105623370	43.9871	51.6652	36.4045	41.5088	73.3559	55.221	45.7857	43.3914	58.1209	-0.413387	5.47221	5.8856	chr8:105609885-105609885_Ripor1
chr8:105919345-105938197	17.6689	19.8097	16.3294	17.8943	25.7293	28.0488	23.6313	17.9256	25.8031	-0.502066	4.24226	4.74433	chr8:105928771-105928771_Ctrl
chr8:106047723-106061729	18.2327	21.0012	19.7644	22.6041	25.4556	28.0488	22.1543	20.4006	25.2196	-0.292993	4.41958	4.71257	chr8:106054726-106054726_Nfatc3
chr8:106527081-106533181	17.2502	17.259	21.1626	26.0754	16.6967	12.0522	20.6774	20.4368	16.4754	0.294761	4.42202	4.12726	chr8:106530131-106530131_Cdh3
chr8:106613874-106627925	12.3215	12.5858	20.8519	16.1831	48.174	19.9409	16.2465	15.4856	28.1205	-0.82083	4.04313	4.86396	chr8:106620899-106620899_Cdh1
chr8:106935054-106988491	92.6129	101.673	80.0242	99.983	112.497	84.1463	72.3709	93.5734	89.6715	0.060785	6.56336	6.50258	chr8:106961772-106961772_Sntb2
chr8:108691233-108724952	49.415	54.4393	51.7499	60.3972	105.654	67.0541	50.2165	54.0004	74.3083	-0.453368	5.78137	6.23474	chr8:108708092-108708092_Zfhx3
chr8:108747357-108783774	51.4928	53.1547	51.9916	63.1188	111.95	72.7515	87.1404	54.9395	90.6139	-0.711701	5.80579	6.5175	chr8:108765565-108765565_Zfhx3
chr8:108854380-108869101	7.03858	8.73189	8.52717	8.13227	11.4961	12.4905	25.1083	8.10748	16.3649	-0.931054	3.18705	4.11811	chr8:108861740-108861740_Mir3108
chr8:109773155-109782504	12.1444	14.6338	12.3765	17.2098	25.1819	17.9688	29.5391	14.0911	24.2299	-0.741436	3.91563	4.65706	chr8:109777829-109777829_Ap1g1
chr8:110699820-110719380	51.7988	53.7132	56.6004	65.1397	29.835	32.8697	45.7857	56.813	36.1635	0.63751	5.85332	5.21581	chr8:110709600-110709600_Mtss2
chr8:110752346-110756520	13.143	15.3413	13.0669	16.232	12.0435	14.6818	23.6313	14.4458	16.7855	-0.20349	3.94914	4.15263	chr8:110754433-110754433_Mtss2
chr8:110780232-110834578	137.518	149.075	118.258	152.737	148.901	115.044	122.587	139.397	128.844	0.112731	7.13337	7.02064	chr8:110807405-110807405_Il34
chr8:110918607-110977137	93.998	102.325	90.4674	122.995	94.7057	80.202	56.1243	102.446	77.0107	0.407138	6.69274	6.2856	chr8:110947872-110947872_St3gal2
chr8:111537315-111554460	27.5584	30.7013	13.3259	18.0246	18.0653	35.2801	31.0161	22.4025	28.1205	-0.31537	4.54859	4.86396	chr8:111545887-111545887_Znrf1
chr8:111698626-111749092	118.029	127.999	100.358	132.121	108.392	113.291	137.357	119.627	119.68	-0.000631822	6.91441	6.91504	chr8:111723859-111723859_Bcar1
chr8:114204771-114230069	53.1195	60.6764	71.8595	86.766	64.597	15.3392	8.86174	68.1054	29.5993	1.1753	6.11073	4.93543	chr8:114217420-114217420_Vat1l
chr8:114254883-114283484	29.9099	31.055	42.1871	54.1228	34.4882	9.20351	7.38478	39.3187	17.0255	1.16141	5.33338	4.17197	chr8:114269183-114269183_Vat1l
chr8:114296990-114336622	32.2615	40.271	42.5495	60.7231	42.426	11.3948	26.5852	43.9513	26.802	0.693173	5.49029	4.79712	chr8:114316806-114316806_4933408N05Rik
chr8:114611176-114645826	40.9107	42.3562	40.5472	39.2761	18.0653	27.1723	23.6313	40.7726	22.9563	0.802152	5.38448	4.58233	chr8:114628501-114628501_Wwox
chr8:115743017-115777785	30.8119	33.9594	41.4448	38.1842	65.9656	31.774	16.2465	36.1001	37.9954	-0.0718801	5.21335	5.28523	chr8:115760401-115760401_Maf
chr8:117154552-117178815	36.3365	43.436	33.1938	40.2865	65.1444	29.1444	25.1083	38.3132	39.799	-0.0535208	5.29694	5.35046	chr8:117166683-117166683_Gan
chr8:117254398-117432583	318.556	353.744	290.148	368.918	553.727	363.1	369.239	332.842	428.689	-0.364129	8.38302	8.74715	chr8:117343490-117343490_Cmip
chr8:117519481-117549877	7.05468	8.35953	10.961	6.8122	53.6483	33.9653	22.1543	8.29686	36.5893	-2.01551	3.21674	5.23225	chr8:117534679-117534679_Plcg2
chr8:117700027-117725380	40.0571	49.1518	39.9776	43.2852	72.8085	18.1879	22.1543	43.1179	37.7169	0.188401	5.46329	5.27489	chr8:117712703-117712703_Hsd17b2
[truncated: 122 more rows]
