# Supplementary material for: PAX3-FOXO1 dictates myogenic reprogramming and rhabdomyosarcoma identity in endothelial progenitors
Source: Nat Commun. 2023 Nov 15;14:7291. doi: 10.1038/s41467-023-43044-1 (PMC10651858; doi:10.1038/s41467-023-43044-1)
Supplement: Supplementary file 28 — Dataset 27 [file 41467_2023_43044_MOESM28_ESM.xlsx]

## Sheet: Sheet1
Supplementary Data 27 – DESeq2 H3K27ac super enhancer associated genes in MCP vs TCP. . Generated using DEseq2, which uses a Wald test and internal multiple testing amelioration.
SE	mid_point_anno	baseMean	log2(MCP/TCP)	lfcSE	stat	pvalue	padj	b1_MCP	b2_MCP	b3_MCP	b1_TCP	b2_TCP	b3_TCP	b1_MCP_norm	b2_MCP_norm	b3_MCP_norm	b1_TCP_norm	b2_TCP_norm	b3_TCP_norm
chr1:9538114-9566499	chr1:9552306-9552306_Adhfe1	614.022	0.588126	0.281107	2.09218	0.0364223	0.11015	4091	3691	2378	105	240	44	821.38	781.87	620.6	370.39	686.71	403.18
chr1:13145066-13159312	chr1:13152189-13152189_Prdm14	165.598	-0.297257	0.356589	-0.833613	0.404499	0.587355	683	629	629	40	50	30	137.13	133.24	164.15	141.1	143.06	274.9
chr1:13637701-13661493	chr1:13649597-13649597_Lactb2	495.302	0.484317	0.215674	2.2456	0.0247296	0.0834821	3221	2767	1886	110	140	50	646.71	586.14	492.2	388.03	400.58	458.16
chr1:20896246-20923902	chr1:20910074-20910074_Paqr8	466.548	-0.191179	0.376724	-0.507477	0.61182	0.753924	1955	1861	2011	74	275	48	392.52	394.22	524.82	261.04	786.86	439.84
chr1:21004292-21016785	chr1:21010538-21010538_Efhc1	479.098	0.623125	0.212476	2.93268	0.00336049	0.0177815	3194	2735	2000	95	144	42	641.29	579.36	521.95	335.12	412.03	384.86
chr1:21790082-21834466	chr1:21812274-21812274_Kcnq5	452.318	0.275179	0.32133	0.856377	0.391789	0.574544	2192	2002	2309	82	117	68	440.11	424.09	602.59	289.26	334.77	623.1
chr1:23201956-23215135	chr1:23208545-23208545_Mir30a	219.082	-0.38322	0.405322	-0.945472	0.344418	0.529854	851	831	859	35	127	28	170.86	176.03	224.18	123.46	363.39	256.57
chr1:23255261-23276887	chr1:23266074-23266074_Mir30a	525.704	0.465738	0.219174	2.12497	0.0335887	0.103802	3034	2984	2275	102	188	46	609.16	632.11	593.72	359.81	537.92	421.51
chr1:24089693-24121699	chr1:24105696-24105696_Fam135a	809.219	1.1797	0.277286	4.25446	2.09552e-05	0.000286614	5805	5208	4217	86	234	56	1165.52	1103.22	1100.53	303.37	669.54	513.14
chr1:28563949-28578826	chr1:28571387-28571387_Gm597	370.956	0.672234	0.359806	1.86832	0.0617172	0.163346	1963	1884	2221	49	148	28	394.13	399.09	579.62	172.85	423.47	256.57
chr1:29258294-29275002	chr1:29266648-29266648_Mir6342	520.649	0.806238	0.27752	2.90515	0.00367072	0.0190808	3042	2838	2936	70	154	50	610.77	601.18	766.22	246.93	440.64	458.16
chr1:30871729-30874906	chr1:30873317-30873317_Phf3	238.486	0.187684	0.289751	0.647742	0.517152	0.677561	1203	1046	1101	53	70	32	241.54	221.58	287.33	186.96	200.29	293.22
chr1:33881951-33914720	chr1:33898335-33898335_Bend6	955.152	-0.00383697	0.196899	-0.019487	0.984453	0.987836	4900	4778	3377	247	411	88	983.81	1012.13	881.31	871.3	1175.99	806.37
chr1:33963993-34042850	chr1:34003421-34003421_Dst	2033.08	0.161665	0.224004	0.721706	0.470475	0.642659	10666	10488	7931	366	808	236	2141.5	2221.69	2069.78	1291.08	2311.93	2162.53
chr1:34073675-34144001	chr1:34108838-34108838_Mir6896	1733.26	0.0936962	0.199274	0.470187	0.638221	0.775819	9533	8392	6375	352	650	212	1914.02	1777.69	1663.71	1241.69	1859.84	1942.61
chr1:34230882-34256982	chr1:34243932-34243932_Dst	627.512	0.544005	0.188154	2.89127	0.00383691	0.0197914	3842	3807	2522	148	179	54	771.39	806.44	658.18	522.07	512.17	494.82
chr1:34821496-34862309	chr1:34841902-34841902_Fam168b	1462.45	-0.192751	0.15956	-1.20801	0.227042	0.402449	7043	6697	4790	381	568	188	1414.08	1418.64	1250.06	1343.99	1625.22	1722.69
chr1:36067508-36101087	chr1:36084297-36084297_Hs6st1	1124.48	0.646026	0.276486	2.33656	0.019462	0.0702887	7020	6776	4823	144	362	120	1409.46	1435.37	1258.68	507.96	1035.79	1099.59
chr1:36228934-36246568	chr1:36237751-36237751_Uggt1	555.673	0.516987	0.213271	2.42408	0.015347	0.0584124	3402	3141	2298	104	164	60	683.05	665.36	599.72	366.86	469.25	549.79
chr1:36544610-36581397	chr1:36563003-36563003_Sema4c	1879.84	0.0650825	0.183537	0.354602	0.722888	0.835162	9612	8856	7448	399	688	235	1929.88	1875.98	1943.73	1407.48	1968.57	2153.36
chr1:36901831-36941977	chr1:36921904-36921904_Tmem131	933.897	0.32642	0.29325	1.11311	0.26566	0.444865	5264	5205	3672	136	400	94	1056.9	1102.58	958.3	479.74	1144.52	861.34
chr1:37428941-37434096	chr1:37431518-37431518_Unc50	175.853	-0.222298	0.470287	-0.472685	0.636438	0.77454	880	644	638	20	74	32	176.68	136.42	166.5	70.55	211.74	293.22
chr1:37474837-37503386	chr1:37489111-37489111_4930594C11Rik	552.175	0.16061	0.196506	0.817328	0.413741	0.59901	3043	2884	1981	134	180	64	610.97	610.92	516.99	472.69	515.03	586.45
chr1:37512112-37525218	chr1:37518665-37518665_Mgat4a	239.056	-0.134915	0.398525	-0.338536	0.734959	0.841477	1242	1185	661	37	86	42	249.37	251.02	172.5	130.52	246.07	384.86
chr1:37526806-37539487	chr1:37533146-37533146_Mgat4a	216.546	-0.224543	0.492748	-0.455695	0.648609	0.784399	1125	1054	567	22	119	31	225.88	223.27	147.97	77.61	340.49	284.06
chr1:37602108-37634187	chr1:37618147-37618147_Mgat4a	546.253	0.398629	0.313589	1.27118	0.203664	0.374291	2949	2937	2508	80	240	48	592.09	622.15	654.52	282.2	686.71	439.84
chr1:39224763-39242340	chr1:39233551-39233551_Npas2	340.572	0.0362615	0.2248	0.161306	0.871852	0.921399	1663	1588	1368	80	122	42	333.89	336.39	357.01	282.2	349.08	384.86
chr1:39304035-39312945	chr1:39308490-39308490_Rpl31	237.562	0.26692	0.305027	0.875069	0.381536	0.566097	1327	953	1152	53	68	30	266.43	201.88	300.64	186.96	194.57	274.9
chr1:39685567-39717637	chr1:39701602-39701602_Rfx8	631.333	0.0777168	0.471473	0.164838	0.869071	0.921399	2691	2263	3546	58	342	72	540.29	479.37	925.41	204.6	978.56	659.75
chr1:39757888-39765332	chr1:39761610-39761610_Rfx8	291.235	0.200653	0.338185	0.593323	0.552965	0.709616	1530	1400	1212	44	94	44	307.19	296.56	316.3	155.21	268.96	403.18
chr1:39899073-39938415	chr1:39918744-39918744_Map4k4	1233.31	0.353561	0.209466	1.68792	0.0914274	0.217294	6560	6531	5599	244	485	108	1317.1	1383.47	1461.19	860.72	1387.73	989.63
chr1:39954879-40033497	chr1:39994188-39994188_Il1r2	1388.89	0.13265	0.229463	0.578086	0.563206	0.715977	7346	6528	5712	252	544	168	1474.92	1382.84	1490.68	888.94	1556.55	1539.42
chr1:40427393-40471956	chr1:40449674-40449674_Il1rl1	1485.2	0.763453	0.192443	3.96717	7.27302e-05	0.000798902	10043	9157	6286	246	426	134	2016.42	1939.74	1640.48	867.77	1218.91	1227.87
chr1:40501199-40543619	chr1:40522409-40522409_Il18rap	985.841	0.246847	0.159896	1.54379	0.122639	0.266661	5458	5202	3920	286	304	89	1095.85	1101.95	1023.02	1008.87	869.84	815.53
chr1:43092637-43101518	chr1:43097077-43097077_Tgfbrap1	353.948	-0.0431915	0.265661	-0.162581	0.870848	0.921399	1525	1720	1405	73	136	48	306.19	364.35	366.67	257.51	389.14	439.84
chr1:43121424-43165383	chr1:43143403-43143403_Fhl2	1590.98	0.028828	0.286952	0.100463	0.919977	0.950927	8176	7480	6070	242	665	216	1641.56	1584.5	1584.11	853.66	1902.76	1979.26
chr1:43444011-43479963	chr1:43461987-43461987_Nck2	900.531	0.803296	0.221503	3.62657	0.000287214	0.00259622	6391	5877	3493	160	268	69	1283.17	1244.93	911.58	564.4	766.83	632.26
chr1:43934256-43935561	chr1:43934908-43934908_Tpp2	137.919	-0.457327	0.505865	-0.904051	0.365969	0.551582	569	521	439	18	46	32	114.24	110.36	114.57	63.5	131.62	293.22
chr1:45298878-45324316	chr1:45311597-45311597_Col3a1	485.65	1.10009	0.322141	3.41494	0.000637958	0.00481307	3403	3209	2429	55	163	28	683.25	679.77	633.91	194.01	466.39	256.57
chr1:45346652-45361268	chr1:45353960-45353960_Col3a1	482.244	0.95347	0.239956	3.97353	7.08166e-05	0.00078551	3248	2914	2456	70	142	36	652.13	617.28	640.95	246.93	406.3	329.88
chr1:45457467-45493558	chr1:45475512-45475512_Col5a2	550.995	1.65863	0.331778	4.99923	5.75609e-07	1.3534e-05	4530	3995	2873	38	124	34	909.53	846.27	749.78	134.05	354.8	311.55
chr1:45753666-45769185	chr1:45761425-45761425_Wdr75	433.434	2.51207	0.404828	6.20529	5.45971e-10	3.12827e-08	3556	3643	2673	18	34	28	713.97	771.7	697.58	63.5	97.28	256.57
chr1:46396877-46419729	chr1:46408303-46408303_Dnah7c	345.1	-0.196964	0.352873	-0.558172	0.576727	0.725615	1577	1360	1349	53	151	54	316.63	288.09	352.05	186.96	432.06	494.82
chr1:51472865-51479661	chr1:51476263-51476263_Nabp1	269.036	-1.41437	0.326993	-4.32539	1.52265e-05	0.000225613	624	679	644	68	161	52	125.29	143.83	168.07	239.87	460.67	476.49
chr1:51505289-51537856	chr1:51521572-51521572_Nabp1	349.867	-1.01095	0.334953	-3.01818	0.00254295	0.0142999	935	856	1271	117	210	42	187.73	181.33	331.7	412.72	600.87	384.86
chr1:51809551-51856925	chr1:51833238-51833238_Myo1b	1212.65	0.137035	0.390043	0.351332	0.72534	0.835255	6585	6038	4621	120	584	150	1322.12	1279.04	1205.96	423.3	1671	1374.49
chr1:51884394-51915084	chr1:51899739-51899739_Myo1b	650.052	0.112612	0.334465	0.336694	0.736348	0.84154	3508	2945	2679	92	317	70	704.33	623.84	699.15	324.53	907.03	641.43
chr1:51950099-51970665	chr1:51960382-51960382_Stat4	130.016	-1.12978	0.706523	-1.59908	0.109804	0.248323	393	284	392	6	72	34	78.91	60.16	102.3	21.17	206.01	311.55
chr1:52452463-52475229	chr1:52463846-52463846_Nab1	421.841	0.0857993	0.3574	0.240065	0.81028	0.886853	1633	1541	2477	81	170	50	327.87	326.43	646.43	285.73	486.42	458.16
chr1:52486987-52503009	chr1:52494998-52494998_Nab1	431.209	-0.202886	0.313435	-0.647298	0.517439	0.677561	1753	1569	1983	87	204	54	351.96	332.36	517.51	306.89	583.71	494.82
chr1:52795023-52819375	chr1:52807199-52807199_Inpp1	585.462	0.484718	0.229417	2.11282	0.0346162	0.106512	3525	3238	2560	116	220	45	707.74	685.91	668.09	409.19	629.49	412.35
chr1:53817628-53858351	chr1:53837989-53837989_Mir7681	827.621	-0.121516	0.203452	-0.597273	0.550325	0.707513	3758	3602	3344	302	278	78	754.52	763.02	872.7	1065.31	795.44	714.73
chr1:54051613-54094329	chr1:54072971-54072971_Hecw2	762.275	0.295845	0.253584	1.16666	0.243349	0.422177	4882	4528	2260	200	263	64	980.2	959.17	589.8	705.51	752.52	586.45
chr1:54908685-54925798	chr1:54917241-54917241_Ankrd44	375.879	-0.0999309	0.261096	-0.382736	0.701915	0.822694	1741	1535	1558	127	100	48	349.55	325.16	406.6	448	286.13	439.84
chr1:58353071-58374860	chr1:58363965-58363965_Bzw1	455.13	0.413048	0.334168	1.23605	0.21644	0.389073	2461	2125	2393	74	206	34	494.12	450.14	624.51	261.04	589.43	311.55
chr1:58644969-58669539	chr1:58657254-58657254_Gm20257	583.028	-0.196221	0.266008	-0.737651	0.460726	0.634995	2517	2401	2308	118	224	90	505.36	508.61	602.33	416.25	640.93	824.69
chr1:58700739-58762975	chr1:58731857-58731857_Cflar	1936.85	-0.190363	0.130523	-1.45846	0.144714	0.297857	8957	8863	6778	624	736	204	1798.37	1877.46	1768.88	2201.18	2105.92	1869.3
chr1:58952573-58972421	chr1:58962497-58962497_Trak2	300.466	-0.70675	0.374066	-1.88937	0.0588421	0.157308	1136	1056	866	50	149	57	228.08	223.69	226	176.38	426.33	522.3
chr1:59752164-59763143	chr1:59757653-59757653_Bmpr2	167.196	-0.0613967	0.383296	-0.160181	0.872739	0.921876	800	678	666	32	48	30	160.62	143.62	173.81	112.88	137.34	274.9
chr1:59894607-59928348	chr1:59911477-59911477_Fam117b	978.338	0.484928	0.222963	2.17493	0.0296357	0.0953489	6252	5504	3872	182	362	83	1255.27	1165.92	1010.49	642.01	1035.79	760.55
chr1:59939092-60002934	chr1:59971013-59971013_Fam117b	1356.68	0.582675	0.196299	2.9683	0.0029945	0.0163617	8589	8031	5596	248	460	116	1724.48	1701.22	1460.41	874.83	1316.2	1062.94
chr1:61645377-61670684	chr1:61658030-61658030_Pard3b	816.892	0.726458	0.215605	3.36939	0.000753356	0.0054509	4595	4230	4768	163	243	62	922.58	896.05	1244.32	574.99	695.3	568.12
chr1:61704616-61718936	chr1:61711776-61711776_Pard3b	433.329	0.450469	0.239925	1.87754	0.0604435	0.160577	2315	2121	2244	86	144	42	464.8	449.29	585.63	303.37	412.03	384.86
chr1:62703792-62777726	chr1:62740759-62740759_Nrp2	2100.78	-0.500243	0.19699	-2.53944	0.0111032	0.0455294	8831	7988	6706	512	1013	293	1773.07	1692.11	1750.09	1806.09	2898.5	2684.83
chr1:63762683-63779017	chr1:63770850-63770850_4933402D24Rik	427.442	0.835248	0.214347	3.89671	9.75072e-05	0.00100837	2833	2692	1894	85	99	38	568.8	570.25	494.28	299.84	283.27	348.2
chr1:64118212-64122753	chr1:64120482-64120482_Klf7	383.764	-0.345966	0.216647	-1.59691	0.110286	0.248994	1543	1518	1444	111	149	52	309.8	321.56	376.85	391.56	426.33	476.49
chr1:64207615-64226847	chr1:64217231-64217231_Klf7	300.321	-0.0855408	0.353829	-0.241758	0.808968	0.886769	1578	1452	917	48	115	48	316.83	307.58	239.31	169.32	329.05	439.84
chr1:64297520-64319137	chr1:64308328-64308328_Klf7	421.075	-0.196088	0.216097	-0.907405	0.364192	0.54992	2009	1809	1536	118	188	42	403.36	383.2	400.86	416.25	537.92	384.86
chr1:64531051-64539790	chr1:64535420-64535420_Creb1	362.253	0.265929	0.27221	0.976927	0.328605	0.515268	2033	1778	1495	63	124	46	408.18	376.64	390.16	222.23	354.8	421.51
chr1:64595475-64622542	chr1:64609008-64609008_Mettl21a	845.343	0.0409441	0.187415	0.218468	0.827064	0.894292	4178	3766	3580	198	329	94	838.85	797.76	934.29	698.45	941.37	861.34
chr1:64789901-64811355	chr1:64800628-64800628_Fzd5	437.949	0.872076	0.351686	2.4797	0.0131493	0.0515277	2855	2718	2133	48	167	30	573.22	575.76	556.66	169.32	477.84	274.9
chr1:71096434-71101790	chr1:71099112-71099112_Bard1	194.832	-0.654807	0.2806	-2.3336	0.0196169	0.0703985	792	729	513	59	77	32	159.02	154.43	133.88	208.12	220.32	293.22
chr1:71206378-71232348	chr1:71219363-71219363_Bard1	145.149	-0.615025	0.555765	-1.10663	0.268455	0.448483	492	433	553	20	41	38	98.78	91.72	144.32	70.55	117.31	348.2
chr1:71880810-71909691	chr1:71895250-71895250_Gm8883	412.702	-0.282907	0.376102	-0.752206	0.451927	0.625382	1316	1200	2301	111	187	47	264.22	254.2	600.5	391.56	535.06	430.67
chr1:71926844-71941080	chr1:71933962-71933962_Gm8883	269.169	0.0760843	0.318397	0.238961	0.811136	0.886853	1081	1120	1413	64	89	34	217.04	237.25	368.76	225.76	254.66	311.55
chr1:71989241-72021673	chr1:72005457-72005457_4933417E11Rik	689.392	0.601191	0.230291	2.61057	0.00903902	0.0385485	3810	3314	3945	139	216	58	764.96	702.01	1029.54	490.33	618.04	531.47
chr1:72304516-72318633	chr1:72311574-72311574_Xrcc5	574.567	0.144608	0.221586	0.652604	0.514011	0.676063	2963	2997	2159	120	190	75	594.91	634.86	563.44	423.3	543.65	687.24
chr1:72340630-72396125	chr1:72368377-72368377_Xrcc5	1249.47	0.489227	0.212621	2.30094	0.0213953	0.0748481	7118	6899	5722	222	462	110	1429.14	1461.43	1493.29	783.11	1321.92	1007.96
chr1:72400258-72513358	chr1:72456808-72456808_Marchf4	3242.08	0.147936	0.147078	1.00583	0.314497	0.50168	17416	16918	12069	770	1217	330	3496.75	3583.76	3149.69	2716.2	3482.2	3023.87
chr1:72515500-72541317	chr1:72528408-72528408_Marchf4	775.354	0.348543	0.250309	1.39245	0.163786	0.324172	4711	4299	2834	132	274	88	945.87	910.66	739.6	465.63	784	806.37
chr1:72607889-72624900	chr1:72616394-72616394_Smarcal1	299.948	0.390374	0.360963	1.08148	0.279484	0.461527	1944	1579	1079	41	89	43	390.31	334.48	281.59	144.63	254.66	394.02
chr1:72865681-72870960	chr1:72868320-72868320_Igfbp5	162.766	-0.721075	0.466198	-1.54672	0.121932	0.265942	619	556	444	34	43	41	124.28	117.78	115.87	119.94	123.04	375.69
chr1:72950749-72981800	chr1:72966274-72966274_Tnp1	516.876	-0.170236	0.374643	-0.454395	0.649544	0.785082	1733	1574	2998	200	172	48	347.95	333.42	782.4	705.51	492.14	439.84
chr1:74235630-74254103	chr1:74244866-74244866_Arpc2	750.289	0.082258	0.208988	0.393601	0.693875	0.816612	3936	3819	2772	170	315	74	790.26	808.98	723.42	599.68	901.31	678.08
chr1:74282501-74306140	chr1:74294320-74294320_Pnkd	1350.57	0.080203	0.173585	0.462039	0.644054	0.781118	7199	6992	4729	316	508	150	1445.4	1481.13	1234.15	1114.7	1453.54	1374.49
chr1:74381508-74393651	chr1:74387579-74387579_Ctdsp1	472.941	0.0648127	0.245869	0.263606	0.792083	0.874592	2329	2294	1876	92	185	59	467.61	485.94	489.59	324.53	529.34	540.63
chr1:74792964-74814714	chr1:74803839-74803839_Wnt10a	521.438	0.440056	0.248144	1.77339	0.076164	0.191312	2836	2779	2435	87	180	56	569.41	588.68	635.47	306.89	515.03	513.14
chr1:75227000-75254203	chr1:75240601-75240601_Dnajb2	620.837	-0.0776128	0.302559	-0.256521	0.797549	0.879253	2981	3044	2133	102	246	94	598.52	644.81	556.66	359.81	703.88	861.34
chr1:75392815-75400098	chr1:75396456-75396456_Speg	287.379	0.923889	0.522532	1.7681	0.077044	0.19261	2042	1921	1195	14	114	24	409.99	406.93	311.86	49.39	326.19	219.92
chr1:78144069-78153458	chr1:78148763-78148763_Pax3	262.221	0.205849	0.365956	0.562496	0.573778	0.723379	1417	1361	972	40	74	43	284.5	288.3	253.67	141.1	211.74	394.02
chr1:78179363-78203288	chr1:78191325-78191325_Pax3	932.245	0.242744	0.214332	1.13256	0.257397	0.436546	5331	5080	3366	184	341	103	1070.35	1076.1	878.44	649.07	975.7	943.81
chr1:78661038-78673215	chr1:78667126-78667126_Utp14b	198.237	-0.759533	0.323248	-2.34969	0.0187889	0.0683233	752	748	476	50	84	37	150.99	158.45	124.22	176.38	240.35	339.04
chr1:78685324-78746619	chr1:78715971-78715971_Utp14b	1407.63	0.232751	0.187153	1.24364	0.213632	0.385784	7090	6458	6805	320	519	138	1423.52	1368.01	1775.93	1128.81	1485.01	1264.53
chr1:79312981-79338393	chr1:79325687-79325687_Gm29536	467.554	1.42991	0.36735	3.89248	9.92231e-05	0.00102113	2788	2621	3631	102	89	14	559.77	555.21	947.6	359.81	254.66	128.29
chr1:79422122-79443367	chr1:79432744-79432744_Scg2	601.806	0.951504	0.207354	4.5888	4.45807e-06	7.94211e-05	3937	3442	3266	130	119	48	790.46	729.12	852.34	458.58	340.49	439.84
chr1:79458850-79479021	chr1:79468935-79468935_Scg2	166.912	-0.729664	0.425527	-1.71473	0.0863947	0.208096	573	455	602	34	64	36	115.05	96.38	157.11	119.94	183.12	329.88
chr1:79558301-79596839	chr1:79577570-79577570_Ap1s3	845.588	0.425271	0.211455	2.01116	0.0443084	0.127109	4500	4278	4283	240	262	60	903.5	906.21	1117.75	846.61	749.66	549.79
chr1:81735170-81747729	chr1:81741449-81741449_Mir6344	329.496	0.876504	0.309851	2.82879	0.00467249	0.022983	1844	1744	2098	86	71	20	370.23	369.43	547.52	303.37	203.15	183.26
chr1:82243385-82294579	chr1:82268982-82268982_Irs1	1235.53	0.342048	0.202959	1.68531	0.0919288	0.218241	7027	6726	5027	238	470	118	1410.87	1424.78	1311.92	839.55	1344.81	1081.26
chr1:82830496-82866210	chr1:82848353-82848353_Agfg1	729.278	0.294523	0.236826	1.24363	0.213637	0.385784	4121	4007	2863	151	304	60	827.41	848.81	747.17	532.66	869.84	549.79
chr1:84821542-84842689	chr1:84832115-84832115_Trip12	530.757	0.227	0.259795	0.873765	0.382246	0.566097	3005	2726	2005	93	185	68	603.34	577.45	523.25	328.06	529.34	623.1
chr1:84863368-84888988	chr1:84876178-84876178_Fbxo36	367.436	0.0225441	0.275109	0.0819461	0.93469	0.961447	1896	1792	1358	74	168	38	380.68	379.6	354.4	261.04	480.7	348.2
chr1:85794133-85806536	chr1:85800334-85800334_Cab39	267.325	-0.192397	0.270134	-0.712227	0.476324	0.648559	1206	1189	924	65	89	42	242.14	251.87	241.14	229.29	254.66	384.86
chr1:85894816-85909050	chr1:85901933-85901933_Itm2c	389.722	-0.634105	0.257424	-2.46327	0.0137677	0.0535475	1447	1499	1152	94	182	63	290.53	317.54	300.64	331.59	520.76	577.28
chr1:86141895-86160783	chr1:86151339-86151339_Armc9	412.942	0.777664	0.238406	3.26193	0.00110655	0.00737698	2870	2671	1621	87	106	33	576.23	565.8	423.04	306.89	303.3	302.39
chr1:86420733-86449001	chr1:86434867-86434867_Tex44	912.411	0.203237	0.239163	0.849782	0.395447	0.578124	4796	4551	3740	182	258	130	962.93	964.04	976.04	642.01	738.22	1191.22
chr1:87175876-87193446	chr1:87184661-87184661_Prss56	388.656	-0.249079	0.310133	-0.803137	0.421896	0.604471	1678	1518	1526	71	166	60	336.91	321.56	398.25	250.45	474.98	549.79
chr1:87378689-87413311	chr1:87396000-87396000_Kcnj13	380.192	-0.09684	0.307692	-0.31473	0.752967	0.848639	1987	1637	1350	66	172	50	398.95	346.77	352.31	232.82	492.14	458.16
chr1:87609437-87661076	chr1:87635256-87635256_Inpp5d	699.567	-1.92699	0.281543	-6.84436	7.6816e-12	6.51399e-10	1306	1035	1523	370	409	92	262.22	219.25	397.46	1305.19	1170.27	843.02
chr1:87848084-87855358	chr1:87851721-87851721_Dgkd	262.616	-0.433798	0.251296	-1.72624	0.0843037	0.204724	1178	1051	835	79	127	28	236.52	222.63	217.91	278.67	363.39	256.57
chr1:88254397-88270578	chr1:88262487-88262487_6430706D22Rik	854.126	0.415076	0.294349	1.41015	0.158496	0.317591	6122	5265	2217	209	230	88	1229.16	1115.29	578.58	737.25	658.1	806.37
chr1:88467141-88478165	chr1:88472653-88472653_Glrp1	245.919	-0.237036	0.443443	-0.534536	0.592971	0.737733	1015	827	1141	33	136	32	203.79	175.18	297.77	116.41	389.14	293.22
chr1:88525360-88541388	chr1:88533374-88533374_Gm19589	218.648	-1.23181	0.368842	-3.33968	0.000838738	0.0059469	611	527	589	48	126	43	122.68	111.64	153.71	169.32	360.52	394.02
chr1:88699158-88707892	chr1:88703525-88703525_Arl4c	241.778	-0.570086	0.363234	-1.56947	0.116537	0.258244	918	772	875	46	108	44	184.31	163.53	228.35	162.27	309.02	403.18
chr1:89679836-89739094	chr1:89709465-89709465_4933400F21Rik	1631.86	1.75161	0.162619	10.7712	4.70753e-27	3.32665e-24	12392	11967	9691	180	298	82	2488.04	2534.99	2529.1	634.96	852.67	751.39
chr1:89774138-89807043	chr1:89790590-89790590_4933400F21Rik	441.228	2.17467	0.237005	9.17563	4.48939e-20	1.9035e-17	3471	3174	3078	46	58	16	696.9	672.35	803.28	162.27	165.96	146.61
chr1:90200523-90205726	chr1:90203124-90203124_Ackr3	200.725	-0.254057	0.495848	-0.512369	0.608393	0.752066	842	812	760	21	72	42	169.06	172.01	198.34	74.08	206.01	384.86
chr1:90223689-90236827	chr1:90230258-90230258_Ackr3	329.626	0.779437	0.294631	2.64547	0.0081578	0.0358065	2002	1587	1975	56	104	25	401.96	336.18	515.42	197.54	297.58	229.08
chr1:91014558-91024629	chr1:91019593-91019593_Lrrfip1	230.04	-0.558135	0.263633	-2.11709	0.0342522	0.105544	948	828	741	64	112	30	190.34	175.4	193.38	225.76	320.47	274.9
chr1:91039677-91097470	chr1:91068573-91068573_Lrrfip1	1976.79	-0.422899	0.139559	-3.03025	0.00244354	0.0139631	8875	8304	5825	602	808	258	1781.91	1759.05	1520.17	2123.57	2311.93	2364.12
chr1:91247398-91274976	chr1:91261187-91261187_Ube2f	771.84	0.212411	0.253685	0.8373	0.402424	0.585545	4053	3909	3195	130	292	94	813.75	828.05	833.81	458.58	835.5	861.34
chr1:91404949-91417707	chr1:91411328-91411328_Hes6	204.326	-0.639915	0.346385	-1.84741	0.0646877	0.168889	733	618	746	47	90	36	147.17	130.91	194.69	165.79	257.52	329.88
chr1:91798632-91848043	chr1:91823337-91823337_Twist2	1229.81	1.21835	0.397508	3.06498	0.00217682	0.0126434	8703	8275	6288	76	272	130	1747.37	1752.91	1641	268.09	778.27	1191.22
chr1:92639303-92651442	chr1:92645372-92645372_Cops9	202.779	-0.639435	0.369078	-1.73252	0.0831811	0.202694	828	677	608	38	93	38	166.24	143.41	158.67	134.05	266.1	348.2
chr1:92703268-92711653	chr1:92707460-92707460_Otos	264.144	0.0161849	0.260541	0.0621204	0.950467	0.970372	1282	1124	1151	63	102	30	257.4	238.1	300.38	222.23	291.85	274.9
chr1:92745004-92755006	chr1:92750005-92750005_Gpc1	193.152	-0.247744	0.485744	-0.510031	0.61003	0.753547	881	799	660	23	61	42	176.89	169.25	172.24	81.13	174.54	384.86
chr1:92830220-92855491	chr1:92842855-92842855_Mir149	744.7	0.772348	0.274823	2.81035	0.00494878	0.024198	4989	4404	3389	98	257	62	1001.68	932.91	884.44	345.7	735.35	568.12
chr1:93300213-93312428	chr1:93306320-93306320_Gm28535	168.467	-0.651261	0.414144	-1.57255	0.115824	0.257387	662	589	478	34	56	38	132.92	124.77	124.75	119.94	160.23	348.2
chr1:93442654-93446324	chr1:93444489-93444489_Hdlbp	232.254	0.44423	0.31062	1.43014	0.152677	0.30996	1283	1377	917	53	50	30	257.6	291.69	239.31	186.96	143.06	274.9
chr1:93474531-93490003	chr1:93482267-93482267_Septin2	459.563	0.225272	0.239577	0.940292	0.347068	0.53202	2508	2388	1891	114	189	34	503.55	505.85	493.5	402.14	540.79	311.55
chr1:93677963-93701325	chr1:93689644-93689644_Bok	569.803	0.119936	0.433449	0.2767	0.78201	0.866972	2900	2623	2442	50	263	78	582.26	555.63	637.3	176.38	752.52	714.73
chr1:93805447-93826307	chr1:93815877-93815877_D2hgdh	402.496	-0.402485	0.210189	-1.91487	0.0555093	0.150871	1786	1733	1189	116	166	54	358.59	367.1	310.3	409.19	474.98	494.82
chr1:97942621-97978310	chr1:97960465-97960465_B230216N24Rik	549.757	0.522156	0.233126	2.2398	0.0251036	0.0842083	3229	2889	2648	101	199	46	648.31	611.98	691.06	356.28	569.4	421.51
chr1:105981438-105992419	chr1:105986928-105986928_Gm7160	261.28	-0.466262	0.281085	-1.6588	0.097157	0.226498	1057	827	1019	81	98	38	212.22	175.18	265.93	285.73	280.41	348.2
chr1:106165453-106200635	chr1:106183044-106183044_Phlpp1	969.131	0.917061	0.171907	5.33462	9.57443e-08	3.02952e-06	6374	6140	4684	164	264	74	1279.76	1300.65	1222.4	578.51	755.38	678.08
chr1:106205797-106382217	chr1:106294007-106294007_Phlpp1	4103.58	0.84819	0.188363	4.50296	6.70146e-06	0.000113657	27559	25893	18575	952	1137	234	5533.25	5484.95	4847.59	3358.21	3253.3	2144.2
chr1:106675969-106715770	chr1:106695869-106695869_Bcl2	958.643	0.690762	0.29287	2.3586	0.0183442	0.0670513	6423	6142	3712	136	368	72	1289.6	1301.07	968.74	479.74	1052.96	659.75
chr1:106739612-106762036	chr1:106750824-106750824_Kdsr	317.2	0.0141614	0.318465	0.0444676	0.964532	0.976042	1625	1466	1225	54	149	36	326.26	310.54	319.69	190.49	426.33	329.88
chr1:107495709-107507320	chr1:107501514-107501514_Serpinb2	323.487	0.227496	0.303072	0.750635	0.452872	0.625873	1782	1703	1302	67	149	24	357.79	360.75	339.79	236.34	426.33	219.92
chr1:118389526-118403469	chr1:118396497-118396497_Clasp1	319.996	0.343522	0.245424	1.39971	0.161601	0.321081	1865	1729	1267	64	112	33	374.45	366.26	330.65	225.76	320.47	302.39
chr1:118439681-118461004	chr1:118450342-118450342_2900060B14Rik	683.093	-0.0988332	0.296387	-0.33346	0.738787	0.842058	3541	3100	2266	130	216	116	710.96	656.68	591.37	458.58	618.04	1062.94
chr1:118478728-118496900	chr1:118487814-118487814_2900060B14Rik	418.725	0.905548	0.247981	3.65168	0.000260533	0.00238074	2650	2786	1922	62	106	40	532.06	590.16	501.59	218.71	303.3	366.53
chr1:118974301-118985627	chr1:118979964-118979964_Mir6346	363.308	2.11546	0.43274	4.88851	1.01601e-06	2.09121e-05	2703	2716	2532	16	82	12	542.7	575.33	660.79	56.44	234.63	109.96
chr1:119278453-119303322	chr1:119290887-119290887_Inhbb	480.392	0.680496	0.256987	2.64798	0.00809751	0.0356156	2763	2632	2527	74	156	44	554.75	557.54	659.48	261.04	446.36	403.18
chr1:119457196-119488271	chr1:119472733-119472733_Ralb	320.666	0.0166818	0.347527	0.0480014	0.961715	0.975207	1667	1461	1245	50	160	35	334.7	309.49	324.91	176.38	457.81	320.71
chr1:121349538-121400705	chr1:121375121-121375121_Insig2	1036.4	1.15638	0.23031	5.021	5.14042e-07	1.22446e-05	7173	6473	5745	146	301	58	1440.18	1371.18	1499.3	515.02	861.25	531.47
chr1:121478037-121483443	chr1:121480740-121480740_Htr5b	148.488	-0.906722	0.503147	-1.8021	0.0715293	0.182635	522	450	403	18	80	32	104.81	95.32	105.17	63.5	228.9	293.22
chr1:125393447-125442575	chr1:125418011-125418011_Actr3	1083.91	-0.405931	0.145894	-2.78238	0.00539623	0.025824	5011	4232	3441	359	432	131	1006.1	896.47	898.01	1266.38	1236.08	1200.38
chr1:127202665-127259627	chr1:127231146-127231146_Mgat5	1404.7	0.394414	0.155176	2.54173	0.0110307	0.0453198	8256	7721	5799	385	426	114	1657.62	1635.55	1513.39	1358.1	1218.91	1044.61
chr1:127310222-127388423	chr1:127349322-127349322_Mgat5	1407.31	1.42857	0.214286	6.66663	2.61743e-11	1.91343e-09	11002	10386	6772	186	339	70	2208.96	2200.08	1767.32	656.12	969.98	641.43
chr1:127484051-127506537	chr1:127495294-127495294_Tmem163	269.445	0.220497	0.339908	0.648696	0.516535	0.677561	1489	1559	879	44	89	38	298.96	330.25	229.4	155.21	254.66	348.2
chr1:127570452-127590597	chr1:127580524-127580524_Tmem163	524.588	0.300397	0.189512	1.58511	0.112941	0.253375	2864	2680	2307	150	158	46	575.03	567.71	602.07	529.13	452.09	421.51
chr1:127617964-127639943	chr1:127628953-127628953_Tmem163	838.275	0.392577	0.18834	2.08441	0.0371226	0.11179	4763	4226	3923	206	294	64	956.31	895.2	1023.8	726.67	841.22	586.45
chr1:127773629-127800157	chr1:127786893-127786893_Ccnt2	673.055	0.105597	0.230036	0.459047	0.646201	0.782379	3696	3336	2544	179	289	51	742.08	706.67	663.92	631.43	826.92	467.33
chr1:130040052-130055266	chr1:130047659-130047659_Cd55os	288.94	3.5954	0.422004	8.51981	1.59818e-17	3.08014e-15	2285	1834	2870	12	14	6	458.78	388.5	749	42.33	40.06	54.98
chr1:130992677-131016554	chr1:131004615-131004615_Il10	563.028	-0.0687136	0.292677	-0.234776	0.814382	0.888482	2524	2343	2456	100	249	73	506.76	496.32	640.95	352.75	712.46	668.92
chr1:131039071-131111469	chr1:131075270-131075270_Mapkapk2	1625.67	0.193176	0.212829	0.907658	0.364059	0.54992	9444	8961	5413	345	645	162	1896.15	1898.22	1412.65	1217	1845.54	1484.45
chr1:131713134-131735822	chr1:131724478-131724478_Slc26a9	569.091	0.186794	0.220519	0.847066	0.396958	0.578124	3042	2949	2148	130	162	76	610.77	624.69	560.57	458.58	463.53	696.41
chr1:132000405-132015383	chr1:132007894-132007894_Elk4	529.103	0.484488	0.203657	2.37894	0.0173626	0.0643508	2974	2976	2323	124	130	58	597.11	630.41	606.24	437.41	371.97	531.47
chr1:132124537-132152395	chr1:132138466-132138466_Cdk18	820.006	0.443061	0.31164	1.42171	0.15511	0.313204	4556	4686	3514	102	296	97	914.75	992.64	917.06	359.81	846.94	888.83
chr1:132263948-132303247	chr1:132283597-132283597_Klhdc8a	1182.41	0.678365	0.182632	3.71438	0.000203702	0.00195407	6623	6326	6553	270	334	88	1329.75	1340.05	1710.16	952.43	955.67	806.37
chr1:132334547-132354250	chr1:132344398-132344398_Tmcc2	498.161	-0.0923848	0.375205	-0.246225	0.805508	0.885209	2327	2126	1980	65	191	85	467.21	450.35	516.73	229.29	546.51	778.88
chr1:132371065-132377439	chr1:132374252-132374252_Tmcc2	282.503	-0.0646294	0.453283	-0.142581	0.886621	0.928675	1499	1441	847	30	151	36	300.97	305.25	221.04	105.83	432.06	329.88
chr1:133129640-133139354	chr1:133134497-133134497_Ppp1r15b	424.982	-0.0491775	0.260024	-0.189127	0.849993	0.906749	2123	2141	1371	94	141	63	426.25	453.53	357.8	331.59	403.44	577.28
chr1:133175622-133280700	chr1:133228161-133228161_Plekha6	2533.6	0.598607	0.158215	3.7835	0.000154638	0.00151774	14295	14004	12753	502	812	212	2870.12	2966.49	3328.2	1770.82	2323.38	1942.61
chr1:134405075-134424717	chr1:134414896-134414896_Adipor1	565.706	0.657869	0.188637	3.48749	0.000487574	0.00393025	3573	3301	2591	132	164	40	717.38	699.26	676.18	465.63	469.25	366.53
chr1:135077848-135089899	chr1:135083873-135083873_Lgr6	145.175	-1.29524	0.617849	-2.09637	0.0360494	0.109617	329	358	402	14	60	44	66.06	75.84	104.91	49.39	171.68	403.18
chr1:135429189-135430394	chr1:135429791-135429791_Ipo9	93.887	-1.30964	0.560763	-2.33545	0.0195197	0.0703772	288	219	198	16	33	28	57.82	46.39	51.67	56.44	94.42	256.57
chr1:135530869-135549619	chr1:135540244-135540244_Nav1	483.511	0.770052	0.278324	2.76675	0.0056619	0.0269131	3065	2849	2241	72	109	58	615.39	603.51	584.84	253.98	311.88	531.47
chr1:135683209-135701387	chr1:135692298-135692298_Csrp1	520.518	0.809555	0.194685	4.15827	3.20662e-05	0.000412003	3196	3177	2635	110	144	35	641.69	672.99	687.67	388.03	412.03	320.71
chr1:135719009-135783319	chr1:135751164-135751164_Phlda3	1516.67	0.372753	0.225788	1.6509	0.0987594	0.229282	9180	8607	5568	266	506	174	1843.14	1823.23	1453.1	938.32	1447.82	1594.4
chr1:136126271-136157721	chr1:136141996-136141996_Kif21b	715.457	0.705675	0.173876	4.0585	4.93897e-05	0.000580381	4484	4352	3265	168	192	52	900.29	921.89	852.08	592.62	549.37	476.49
chr1:136306016-136347614	chr1:136326815-136326815_Camsap2	809.581	0.957203	0.365951	2.61566	0.00890556	0.0380641	5891	5008	3666	66	264	73	1182.78	1060.85	956.73	232.82	755.38	668.92
chr1:136461781-136476619	chr1:136469200-136469200_Kif14	482.647	0.755402	0.268871	2.80953	0.00496139	0.024198	3354	3174	1755	84	118	50	673.41	672.35	458.01	296.31	337.63	458.16
chr1:138494090-138621422	chr1:138557756-138557756_Nek7	3496.93	0.240724	0.152118	1.58248	0.113541	0.253375	17707	16350	16714	910	1212	319	3555.18	3463.44	4361.92	3210.05	3467.89	2923.07
chr1:150455524-150498784	chr1:150477154-150477154_Prg4	1029.11	1.12547	0.317654	3.54308	0.000395481	0.00336776	7165	6455	5457	92	310	80	1438.58	1367.37	1424.13	324.53	887	733.06
chr1:151684637-151707730	chr1:151696183-151696183_2810414N06Rik	643.44	0.23162	0.244775	0.946258	0.344017	0.529854	3750	3306	2409	118	252	70	752.92	700.31	628.69	416.25	721.05	641.43
chr1:151938114-151977338	chr1:151957726-151957726_1700025G04Rik	734.433	1.08323	0.192046	5.64048	1.69579e-08	6.30716e-07	5153	4808	3654	120	194	46	1034.61	1018.49	953.6	423.3	555.09	421.51
chr1:151991976-152054872	chr1:152023424-152023424_1700025G04Rik	1291.44	1.14413	0.167511	6.83016	8.48175e-12	6.91589e-10	8702	8232	7133	208	328	79	1747.17	1743.8	1861.53	733.73	938.51	723.9
chr1:152080943-152097383	chr1:152089163-152089163_1700025G04Rik	409.75	0.818282	0.333561	2.45317	0.0141604	0.0546813	2354	2490	2133	44	120	44	472.63	527.46	556.66	155.21	343.36	403.18
chr1:152901315-152904355	chr1:152902835-152902835_Smg7	167.681	-0.589118	0.392122	-1.50238	0.132998	0.282238	544	532	656	41	58	33	109.22	112.69	171.2	144.63	165.96	302.39
chr1:153037969-153067144	chr1:153052556-153052556_Nmnat2	485.438	1.00351	0.285303	3.51733	0.000435919	0.00358197	2894	2691	2981	62	120	46	581.05	570.04	777.96	218.71	343.36	421.51
chr1:153282684-153335640	chr1:153309162-153309162_Lamc1	1014.57	0.435835	0.255259	1.70742	0.0877439	0.209715	5362	5249	5004	158	372	106	1076.57	1111.9	1305.91	557.35	1064.4	971.3
chr1:155039075-155078201	chr1:155058638-155058638_Gm9530	1434.33	0.0566179	0.1836	0.308376	0.757796	0.850867	7035	6595	5970	318	500	184	1412.47	1397.03	1558.01	1121.75	1430.65	1686.04
chr1:155080492-155109372	chr1:155094932-155094932_Ier5	759.984	0.346475	0.192649	1.79848	0.0721012	0.183279	4216	4063	3273	162	281	68	846.48	860.67	854.17	571.46	804.03	623.1
chr1:155121958-155147960	chr1:155134959-155134959_Mr1	673.792	0.396237	0.259996	1.52401	0.127506	0.273043	3739	3898	2748	108	254	70	750.71	825.72	717.16	380.97	726.77	641.43
chr1:155227313-155246108	chr1:155236710-155236710_BC034090	583.667	0.10179	0.313875	0.324301	0.74571	0.844562	2282	2190	3422	140	228	59	458.18	463.91	893.05	493.85	652.38	540.63
chr1:155810037-155812850	chr1:155811443-155811443_Qsox1	172.888	-0.553964	0.370632	-1.49465	0.135006	0.286213	693	668	498	35	67	34	139.14	141.5	129.96	123.46	191.71	311.55
chr1:156029220-156071132	chr1:156050176-156050176_Tor1aip2	1092.84	-0.10281	0.175909	-0.584453	0.558916	0.713366	5360	4930	4004	269	463	122	1076.17	1044.33	1044.94	948.91	1324.78	1117.92
chr1:156444146-156473376	chr1:156458761-156458761_Soat1	805.936	-0.974061	0.179961	-5.41263	6.21065e-08	2.02563e-06	2552	2524	2266	278	432	107	512.39	534.66	591.37	980.65	1236.08	980.47
chr1:156605757-156625043	chr1:156615400-156615400_Abl2	626.407	-0.0573144	0.168853	-0.339433	0.734284	0.841477	3023	2883	2372	166	230	74	606.95	610.71	619.03	585.57	658.1	678.08
chr1:156642847-156657535	chr1:156650191-156650191_Tor3a	430.811	0.303948	0.277927	1.09362	0.27412	0.454365	2339	2451	1687	74	175	43	469.62	519.2	440.26	261.04	500.73	394.02
chr1:156660130-156691100	chr1:156675615-156675615_Tor3a	1048.53	0.307896	0.233957	1.31603	0.188162	0.354267	5739	5717	4245	179	387	118	1152.27	1211.04	1107.83	631.43	1107.32	1081.26
chr1:157505420-157528271	chr1:157516845-157516845_Gm15486	583.668	0.578841	0.239959	2.41225	0.0158542	0.0599271	3054	2826	3393	122	174	52	613.18	598.64	885.48	430.36	497.87	476.49
chr1:160036566-160068808	chr1:160052687-160052687_4930523C07Rik	1068.04	-0.112797	0.199112	-0.566498	0.571055	0.722337	4853	4698	4333	324	462	92	974.38	995.18	1130.8	1142.92	1321.92	843.02
chr1:162210567-162226842	chr1:162218704-162218704_Mir199a-2	651.806	0.703802	0.478326	1.47139	0.141187	0.292632	4092	4085	2797	35	242	74	821.58	865.33	729.94	123.46	692.43	678.08
chr1:163187814-163209884	chr1:163198849-163198849_Mroh9	266.207	-0.879429	0.423547	-2.07635	0.037862	0.113372	862	755	841	48	101	64	173.07	159.93	219.48	169.32	288.99	586.45
chr1:163269839-163315945	chr1:163292892-163292892_Prrx1	1656.28	-0.442402	0.12888	-3.43267	0.000597675	0.00457426	7249	6570	5269	530	710	198	1455.44	1391.73	1375.07	1869.59	2031.52	1814.32
chr1:163374868-163402860	chr1:163388864-163388864_Gorab	549.997	-0.217922	0.280725	-0.776284	0.437581	0.616559	2578	2345	1937	102	253	76	517.61	496.74	505.51	359.81	723.91	696.41
chr1:166131998-166139153	chr1:166135575-166135575_Gpa33	197.143	-1.25394	0.443268	-2.82886	0.00467138	0.022983	595	488	480	32	137	36	119.46	103.37	125.27	112.88	392	329.88
chr1:167230818-167248656	chr1:167239737-167239737_Uck2	752.547	-0.558269	0.237955	-2.34612	0.0189701	0.0687465	3255	3100	1940	186	336	118	653.53	656.68	506.29	656.12	961.4	1081.26
chr1:167262428-167296418	chr1:167279423-167279423_Uck2	711.084	-0.337419	0.278692	-1.21073	0.226	0.400937	3371	3044	2159	142	369	90	676.82	644.81	563.44	500.91	1055.82	824.69
chr1:168382345-168394505	chr1:168388425-168388425_Pbx1	273.585	0.207609	0.408241	0.508544	0.611072	0.753835	1523	1265	1184	34	140	26	305.79	267.97	308.99	119.94	400.58	238.24
chr1:168417181-168435066	chr1:168426123-168426123_Pbx1	383.479	-0.559648	0.448674	-1.24734	0.212274	0.384962	1494	1381	1273	42	205	70	299.96	292.54	332.22	148.16	586.57	641.43
chr1:169739085-169766732	chr1:169752908-169752908_Rgs4	646.316	1.34979	0.501937	2.68917	0.00716306	0.0322778	4776	4123	3632	22	190	52	958.92	873.38	947.86	77.61	543.65	476.49
chr1:169847096-169874300	chr1:169860698-169860698_Ccdc190	429.622	1.57596	0.435541	3.61839	0.000296445	0.00266298	3305	2829	2546	20	113	28	663.57	599.27	664.44	70.55	323.33	256.57
chr1:169998334-170007085	chr1:170002709-170002709_3110045C21Rik	242.366	0.114085	0.366924	0.310922	0.75586	0.849641	1193	1167	1069	48	127	17	239.53	247.21	278.98	169.32	363.39	155.78
chr1:170036198-170127767	chr1:170081982-170081982_Ddr2	2344.81	0.0461037	0.267533	0.172329	0.863179	0.916803	11186	10480	10247	384	1013	292	2245.9	2219.99	2674.2	1354.57	2898.5	2675.67
chr1:170147588-170161368	chr1:170154478-170154478_Uap1	176.457	-0.304755	0.345572	-0.881886	0.377839	0.5637	859	643	597	37	66	30	172.47	136.21	155.8	130.52	188.85	274.9
chr1:172157915-172215369	chr1:172186642-172186642_Pea15a	1113.71	0.395924	0.18602	2.12839	0.0333044	0.10325	6740	6405	4175	238	381	104	1353.24	1356.78	1089.57	839.55	1090.16	952.98
chr1:172305414-172317768	chr1:172311591-172311591_Igsf8	678.799	0.101325	0.17533	0.57791	0.563325	0.715977	3452	3454	2561	173	216	82	693.09	731.67	668.35	610.26	618.04	751.39
chr1:172496997-172532405	chr1:172514701-172514701_Cfap45	1123.09	0.0257089	0.172852	0.148733	0.881764	0.925416	5680	5274	4311	259	402	141	1140.42	1117.2	1125.06	913.63	1150.24	1292.02
chr1:173765131-173769387	chr1:173767259-173767259_Ifi204	384.232	0.201413	0.247119	0.815046	0.415046	0.59901	2106	1978	1567	113	146	26	422.84	419	408.95	398.61	417.75	238.24
chr1:173907753-173916278	chr1:173912015-173912015_Ifi211	693.911	0.309004	0.197388	1.56547	0.117474	0.259421	4112	3623	2802	190	242	52	825.6	767.47	731.25	670.23	692.43	476.49
chr1:176793154-176833300	chr1:176813227-176813227_Cep170	1332.62	0.0354844	0.150959	0.235059	0.814163	0.888482	7004	6432	4828	342	446	162	1406.25	1362.5	1259.98	1206.41	1276.14	1484.45
chr1:177700269-177720517	chr1:177710393-177710393_1700016C15Rik	546.321	0.267906	0.225774	1.18661	0.23538	0.412061	2867	2607	2585	126	213	46	575.63	552.24	674.62	444.47	609.46	421.51
chr1:178315341-178339997	chr1:178327669-178327669_Cox20	862.211	-0.0254447	0.173373	-0.146763	0.883319	0.926131	4068	4203	3212	218	291	112	816.77	890.33	838.25	769	832.64	1026.28
chr1:179031138-179061949	chr1:179046543-179046543_Smyd3	368.917	-0.176495	0.320031	-0.551495	0.581295	0.728767	1620	1408	1595	70	183	44	325.26	298.26	416.25	246.93	523.62	403.18
chr1:179545449-179577055	chr1:179561252-179561252_Cnst	922.701	0.592732	0.198685	2.98327	0.00285184	0.0157036	5572	5336	4050	164	257	100	1118.74	1130.33	1056.94	578.51	735.35	916.32
chr1:179750825-179768864	chr1:179759844-179759844_Kif28	217.553	0.317638	0.369153	0.86045	0.389541	0.572696	1363	1140	773	30	79	28	273.66	241.49	201.73	105.83	226.04	256.57
chr1:180366509-180405929	chr1:180386219-180386219_Gm5069	799.689	0.541966	0.215861	2.51072	0.0120484	0.0482849	4598	4027	4166	220	232	54	923.18	853.05	1087.22	776.06	663.82	494.82
chr1:180799938-180839833	chr1:180819885-180819885_H3f3a	674.533	0.383012	0.175883	2.17765	0.0294322	0.0952616	3999	3576	2763	150	208	70	802.91	757.51	721.07	529.13	595.15	641.43
chr1:180847716-180853071	chr1:180850393-180850393_Sde2	286.915	-0.109693	0.336065	-0.326403	0.744119	0.844562	1306	1432	944	72	69	50	262.22	303.34	246.36	253.98	197.43	458.16
chr1:180902660-180918037	chr1:180910348-180910348_Pycr2	363.478	0.765994	0.311829	2.45645	0.0140316	0.0543173	2225	1979	1991	58	136	22	446.73	419.21	519.6	204.6	389.14	201.59
chr1:180922130-180950289	chr1:180936209-180936209_Lefty1	864.848	0.191691	0.193254	0.991915	0.321239	0.50785	4718	4501	3294	182	317	96	947.27	953.45	859.65	642.01	907.03	879.67
chr1:181228098-181233052	chr1:181230575-181230575_Wdr26	215.183	-0.545101	0.334302	-1.63056	0.102982	0.235261	938	812	618	44	109	33	188.33	172.01	161.28	155.21	311.88	302.39
chr1:182367139-182383425	chr1:182375282-182375282_Fbxo28	383.284	0.143084	0.213125	0.671359	0.501992	0.668062	2125	1888	1472	94	143	38	426.65	399.94	384.15	331.59	409.17	348.2
chr1:182488814-182530126	chr1:182509470-182509470_Capn2	1544.12	0.1374	0.207296	0.662821	0.507445	0.6707	8249	7965	5808	320	652	154	1656.22	1687.24	1515.74	1128.81	1865.57	1411.14
chr1:182944914-182958239	chr1:182951576-182951576_Tlr5	337.261	-0.242961	0.257158	-0.944793	0.344765	0.529854	1498	1595	1083	77	143	46	300.77	337.87	282.63	271.62	409.17	421.51
chr1:183144688-183171749	chr1:183158218-183158218_Disp1	618.232	0.182809	0.219275	0.833697	0.404452	0.587355	3014	3038	2722	126	213	76	605.15	643.54	710.37	444.47	609.46	696.41
chr1:183864659-183869775	chr1:183867217-183867217_Gm34068	197.601	-0.928463	0.452035	-2.05396	0.0399792	0.117776	460	436	838	57	75	40	92.36	92.36	218.7	201.07	214.6	366.53
chr1:184031731-184085720	chr1:184058725-184058725_Dusp10	1884.2	0.0073555	0.142512	0.0516131	0.958837	0.975207	9442	8546	7461	468	681	224	1895.75	1810.31	1947.13	1650.88	1948.54	2052.57
chr1:188986869-189008526	chr1:188997697-188997697_Kctd3	509	0.514504	0.399769	1.287	0.198094	0.367418	3171	2915	2061	46	205	56	636.67	617.49	537.87	162.27	586.57	513.14
chr1:191391762-191398341	chr1:191395051-191395051_Ppp2r5a	260.933	0.52913	0.265876	1.99014	0.0465755	0.132715	1520	1396	1194	48	73	30	305.18	295.72	311.6	169.32	208.87	274.9
chr1:191573179-191594677	chr1:191583928-191583928_Ints7	469.318	0.548116	0.201251	2.72354	0.00645858	0.0297656	2687	2589	2227	94	144	44	539.49	548.43	581.19	331.59	412.03	403.18
chr1:192446131-192457793	chr1:192451962-192451962_Kcnh1	304.501	-1.15583	0.499348	-2.31468	0.0206304	0.0733833	497	485	1394	100	170	46	99.79	102.74	363.8	352.75	486.42	421.51
chr1:192783984-192824884	chr1:192804434-192804434_A730013G03Rik	837.894	0.215275	0.196409	1.09606	0.273054	0.452953	4653	4135	3356	172	286	100	934.22	875.92	875.83	606.73	818.33	916.32
chr1:193766883-193789393	chr1:193778138-193778138_Mir205	358.248	0.718868	0.441865	1.62689	0.10376	0.236782	1654	1315	2790	112	62	26	332.09	278.56	728.12	395.08	177.4	238.24
chr1:194937258-194955229	chr1:194946243-194946243_Cd34	446.845	2.00527	0.240757	8.32905	8.14925e-17	1.32895e-14	3793	3290	2706	50	74	14	761.55	696.93	706.2	176.38	211.74	128.29
chr10:3376134-3386230	chr10:3381182-3381182_Ppp1r14c	170.309	-0.575	0.508638	-1.13047	0.258279	0.437341	710	633	479	20	64	40	142.55	134.09	125.01	70.55	183.12	366.53
chr10:3627683-3647134	chr10:3637408-3637408_Iyd	322.361	1.1683	0.358141	3.26214	0.00110574	0.00737698	1851	1760	2317	80	61	14	371.64	372.82	604.68	282.2	174.54	128.29
chr10:5837926-5872272	chr10:5855099-5855099_Mtrf1l	724.311	-0.333188	0.340816	-0.977618	0.328263	0.515113	2306	2314	3752	236	354	62	462.99	490.18	979.17	832.5	1012.9	568.12
chr10:8742745-8773716	chr10:8758230-8758230_Sash1	893.123	-0.00872503	0.179319	-0.0486565	0.961193	0.975207	4241	4248	3573	300	296	84	851.5	899.86	932.46	1058.26	846.94	769.71
chr10:12803671-12828601	chr10:12816136-12816136_Utrn	555.91	0.208636	0.218447	0.955088	0.339533	0.52772	3101	2675	2337	183	164	46	622.61	566.65	609.9	645.54	469.25	421.51
chr10:12847547-12869902	chr10:12858724-12858724_Utrn	498.101	0.424868	0.198995	2.13507	0.0327556	0.102422	2869	2441	2337	115	141	52	576.03	517.08	609.9	405.67	403.44	476.49
chr10:13726354-13740945	chr10:13733649-13733649_Aig1	242.906	-0.487	0.404756	-1.2032	0.228901	0.404728	882	910	872	38	100	48	177.09	192.77	227.57	134.05	286.13	439.84
chr10:13823444-13844218	chr10:13833831-13833831_Aig1	421.259	-0.348667	0.220247	-1.58307	0.113405	0.253375	1619	1658	1667	135	162	52	325.06	351.22	435.04	476.22	463.53	476.49
chr10:13962906-13989568	chr10:13976237-13976237_Hivep2	621.882	0.140152	0.20558	0.681742	0.495402	0.66246	3040	3038	2757	190	220	50	610.37	643.54	719.51	670.23	629.49	458.16
chr10:14186688-14236687	chr10:14211687-14211687_Hivep2	743.994	0.852177	0.206329	4.13019	3.62463e-05	0.000454687	4380	4183	4286	172	180	50	879.41	886.09	1118.53	606.73	515.03	458.16
chr10:23674382-23687265	chr10:23680823-23680823_Snora33	255.586	-0.542893	0.324667	-1.67215	0.0944945	0.222587	973	775	985	90	75	42	195.36	164.17	257.06	317.48	214.6	384.86
chr10:24148989-24172641	chr10:24160815-24160815_Stx7	457.89	-0.558428	0.287307	-1.94366	0.051936	0.143284	1998	1943	1195	184	225	36	401.15	411.59	311.86	649.07	643.79	329.88
chr10:25360471-25405545	chr10:25383008-25383008_Epb41l2	894.147	-0.258187	0.147979	-1.74476	0.0810265	0.199972	4048	3756	3228	280	353	100	812.75	795.64	842.42	987.71	1010.04	916.32
chr10:25425552-25471170	chr10:25448361-25448361_Epb41l2	1279.8	-0.304984	0.161641	-1.8868	0.0591866	0.15803	5628	5402	4470	468	443	144	1129.98	1144.31	1166.55	1650.88	1267.56	1319.51
chr10:39411735-39473707	chr10:39442721-39442721_Fyn	1560.8	-0.481359	0.175486	-2.74301	0.00608782	0.0285467	6519	5937	5165	627	549	182	1308.87	1257.64	1347.93	2211.76	1570.85	1667.71
chr10:40891119-40922744	chr10:40906931-40906931_Wasf1	590.578	1.26465	0.291773	4.33437	1.46178e-05	0.000218238	4415	4339	2610	61	134	50	886.44	919.14	681.14	215.18	383.41	458.16
chr10:41552604-41571378	chr10:41561991-41561991_5730435O14Rik	308.37	0.298162	0.242073	1.2317	0.21806	0.390445	1648	1613	1279	74	82	38	330.88	341.68	333.79	261.04	234.63	348.2
chr10:41702405-41720867	chr10:41711636-41711636_Ccdc162	357.648	-0.707371	0.265842	-2.66087	0.007794	0.0346071	1276	1215	1132	88	173	58	256.19	257.38	295.42	310.42	495	531.47
chr10:42191770-42229078	chr10:42210424-42210424_Foxo3	811.214	0.227572	0.240054	0.948004	0.343127	0.529735	4970	4697	2464	228	281	68	997.87	994.97	643.04	804.28	804.03	623.1
chr10:42230858-42287743	chr10:42259300-42259300_Foxo3	1355.36	-0.0814878	0.203106	-0.401209	0.688266	0.812809	7093	6799	4102	331	476	182	1424.12	1440.24	1070.51	1167.61	1361.98	1667.71
chr10:45290680-45317368	chr10:45304024-45304024_Gm15934	543.077	-0.371205	0.251631	-1.4752	0.14016	0.291534	2028	1863	2373	188	199	66	407.18	394.64	619.29	663.18	569.4	604.77
chr10:58328608-58353544	chr10:58341076-58341076_Lims1	638.006	-0.0453184	0.190322	-0.238114	0.811792	0.887113	3443	3055	2119	197	229	64	691.28	647.15	553	694.92	655.24	586.45
chr10:58357233-58393997	chr10:58375615-58375615_Lims1	731.472	-0.457783	0.26363	-1.73646	0.0824823	0.201962	3302	2809	2292	340	229	74	662.97	595.03	598.15	1199.36	655.24	678.08
chr10:59560890-59582131	chr10:59571510-59571510_Mcu	456.975	0.485923	0.39795	1.22107	0.222061	0.395605	2593	2391	2260	156	156	14	520.62	506.49	589.8	550.29	446.36	128.29
chr10:59890228-59922326	chr10:59906277-59906277_Dnajb12	749.24	-0.079076	0.233195	-0.339098	0.734536	0.841477	3518	3288	2944	154	283	106	706.34	696.5	768.31	543.24	809.75	971.3
chr10:59942710-59949438	chr10:59946074-59946074_Ddit4	225.107	-0.012081	0.352448	-0.0342774	0.972656	0.981452	1098	1077	801	58	49	38	220.45	228.14	209.04	204.6	140.2	348.2
chr10:59970155-60001916	chr10:59986035-59986035_Ascc1	620.061	0.376418	0.276461	1.36156	0.173337	0.336514	3402	3167	2950	186	223	33	683.05	670.87	769.87	656.12	638.07	302.39
chr10:60251842-60291795	chr10:60271818-60271818_Psap	843.5	-0.155451	0.154005	-1.00939	0.312787	0.500083	4183	3651	3004	266	302	94	839.86	773.4	783.97	938.32	864.11	861.34
chr10:60347025-60391445	chr10:60369235-60369235_Vsir	1058.5	-0.8766	0.241751	-3.62605	0.000287789	0.00259622	3378	3143	3430	496	358	146	678.23	665.79	895.14	1749.65	1024.35	1337.83
chr10:60787313-60828939	chr10:60808126-60808126_Unc5b	1016.1	0.781424	0.174383	4.48107	7.4269e-06	0.000124438	6355	6373	4794	242	266	66	1275.95	1350	1251.11	853.66	761.11	604.77
chr10:60924059-60949948	chr10:60937003-60937003_Pldi	440.975	-0.569058	0.210106	-2.70844	0.00676007	0.0306948	1659	1535	1568	143	196	56	333.09	325.16	409.21	504.44	560.81	513.14
chr10:61515693-61560628	chr10:61538160-61538160_Npffr1	942.529	1.23407	0.18423	6.69854	2.10518e-11	1.65295e-09	6796	5756	5290	182	168	62	1364.49	1219.3	1380.55	642.01	480.7	568.12
chr10:62306181-62339686	chr10:62322933-62322933_Hk1	877.293	0.140067	0.173882	0.805531	0.420514	0.603248	4598	4689	3238	265	266	88	923.18	993.28	845.03	934.8	761.11	806.37
chr10:63022466-63028094	chr10:63025280-63025280_Pbld2	211.448	-0.654514	0.309032	-2.11795	0.0341794	0.105474	673	721	758	66	77	36	135.12	152.73	197.82	232.82	220.32	329.88
chr10:66812201-66846473	chr10:66829337-66829337_1110002J07Rik	485.919	1.41449	0.234395	6.03464	1.59315e-09	8.44369e-08	3357	2997	3042	72	80	36	674.01	634.86	793.88	253.98	228.9	329.88
chr10:67094876-67133674	chr10:67114275-67114275_Jmjd1c	1043.4	0.228197	0.160878	1.41845	0.156059	0.314193	5665	5379	4136	246	321	122	1137.41	1139.44	1079.39	867.77	918.48	1117.92
chr10:67181598-67220446	chr10:67201022-67201022_Jmjd1c	811.978	-0.284033	0.257153	-1.10453	0.269364	0.449647	4086	3650	2369	332	309	66	820.38	773.18	618.25	1171.14	884.14	604.77
chr10:67535219-67550415	chr10:67542817-67542817_Egr2	479.442	0.200899	0.258935	0.775866	0.437828	0.616559	2678	2609	1643	112	125	66	537.68	552.67	428.78	395.08	357.66	604.77
chr10:67697400-67779418	chr10:67738409-67738409_4930563J15Rik	1604.48	0.321834	0.207167	1.5535	0.120303	0.264151	8957	8312	6924	530	445	122	1798.37	1760.74	1806.98	1869.59	1273.28	1117.92
chr10:68276500-68284160	chr10:68280330-68280330_Arid5b	237.737	-0.74416	0.310528	-2.39643	0.0165554	0.0622296	773	718	865	102	84	32	155.2	152.09	225.74	359.81	240.35	293.22
chr10:69735544-69815501	chr10:69775522-69775522_Ank3	1535.99	0.211917	0.296028	0.715868	0.474073	0.646741	7811	7778	6692	620	418	95	1568.28	1647.62	1746.44	2187.07	1196.02	870.51
chr10:70094559-70110931	chr10:70102745-70102745_Ccdc6	353.586	-0.163332	0.259317	-0.629856	0.528789	0.68775	1579	1680	1222	76	141	50	317.03	355.88	318.91	268.09	403.44	458.16
chr10:75079272-75132018	chr10:75105645-75105645_Bcr	1292.74	-0.507405	0.295084	-1.71953	0.0855186	0.206727	5440	4965	3996	245	520	242	1092.23	1051.74	1042.85	864.24	1487.88	2217.5
chr10:75214206-75224560	chr10:75219383-75219383_Specc1l	319.779	-0.659489	0.237086	-2.78164	0.00540846	0.0258242	1156	1265	897	105	118	52	232.1	267.97	234.09	370.39	337.63	476.49
chr10:77099844-77121743	chr10:77110793-77110793_Col18a1	412.388	-0.124846	0.264766	-0.471535	0.637259	0.775094	2265	1942	1202	94	170	52	454.76	411.38	313.69	331.59	486.42	476.49
chr10:77158659-77168747	chr10:77163703-77163703_Col18a1	168.768	-1.24336	0.386842	-3.21412	0.00130844	0.00843129	538	450	380	40	122	24	108.02	95.32	99.17	141.1	349.08	219.92
chr10:77252189-77264065	chr10:77258127-77258127_Gm10941	173.235	-0.457055	0.340837	-1.34098	0.179927	0.344577	677	638	605	57	47	30	135.93	135.15	157.89	201.07	134.48	274.9
chr10:77322244-77335084	chr10:77328664-77328664_Pofut2	390.891	0.141796	0.212378	0.667656	0.504353	0.668686	2056	1895	1615	95	149	38	412.8	401.42	421.47	335.12	426.33	348.2
chr10:77359207-77421220	chr10:77390213-77390213_Adarb1	1408.23	-0.0163688	0.177103	-0.0924251	0.92636	0.955606	7250	6646	5223	437	556	119	1455.64	1407.83	1363.07	1541.53	1590.88	1090.43
chr10:77606682-77630006	chr10:77618344-77618344_Ube2g2	477.264	-0.238806	0.265321	-0.900064	0.368086	0.554221	2181	2404	1399	184	136	56	437.9	509.24	365.1	649.07	389.14	513.14
chr10:78279400-78299049	chr10:78289224-78289224_Trappc10	394.272	0.163075	0.203089	0.802974	0.42199	0.604471	2127	2021	1537	104	141	37	427.06	428.11	401.12	366.86	403.44	339.04
chr10:78568299-78590958	chr10:78579628-78579628_Ilvbl	495.969	-0.517643	0.324567	-1.59487	0.110741	0.249277	2133	1870	1507	87	251	80	428.26	396.12	393.29	306.89	718.19	733.06
chr10:79857133-79864904	chr10:79861018-79861018_Mir6910	161.987	-0.708797	0.401356	-1.76601	0.0773948	0.193032	679	639	338	43	52	34	136.33	135.36	88.21	151.68	148.79	311.55
chr10:79982472-79986323	chr10:79984397-79984397_Tmem259	175.624	-0.979255	0.372543	-2.62857	0.00857443	0.037022	585	545	447	80	45	32	117.46	115.45	116.66	282.2	128.76	293.22
chr10:80040889-80114745	chr10:80077817-80077817_Sbno2	2289.41	-0.273281	0.130041	-2.1015	0.0355967	0.108583	10484	10053	7613	774	814	268	2104.96	2129.54	1986.79	2730.31	2329.1	2455.75
chr10:80141836-80166088	chr10:80153962-80153962_Midn	830.968	-0.456464	0.159939	-2.85398	0.00431752	0.0216893	3324	3196	2886	254	344	110	667.39	677.01	753.17	895.99	984.29	1007.96
chr10:80653462-80697216	chr10:80675339-80675339_Mknk2	1139.41	-0.26017	0.186118	-1.39787	0.162151	0.321571	5475	5051	3578	398	353	144	1099.26	1069.96	933.76	1403.96	1010.04	1319.51
chr10:80700205-80715509	chr10:80707857-80707857_Izumo4	268.804	-0.250876	0.307567	-0.81568	0.414683	0.59901	1110	1100	1020	73	74	46	222.86	233.01	266.19	257.51	211.74	421.51
chr10:81123825-81147682	chr10:81135753-81135753_Zbtb7a	706.292	-0.276116	0.164442	-1.67911	0.0931313	0.220355	3316	3026	2326	231	252	86	665.78	641	607.03	814.86	721.05	788.04
chr10:81293148-81320783	chr10:81306965-81306965_Pip5k1c	834.009	-0.52081	0.212037	-2.45623	0.0140405	0.0543173	3642	3247	2447	350	278	100	731.23	687.82	638.6	1234.63	795.44	916.32
chr10:81375407-81385524	chr10:81380465-81380465_Fzr1	214.405	-0.566839	0.331169	-1.71163	0.0869647	0.208558	869	958	537	50	111	30	174.48	202.93	140.14	176.38	317.6	274.9
chr10:81392181-81435519	chr10:81413850-81413850_Mir1191b	1328.82	-0.164099	0.234532	-0.699686	0.484123	0.653721	6256	6086	4703	550	412	118	1256.07	1289.21	1227.36	1940.14	1178.86	1081.26
chr10:85481391-85503708	chr10:85492549-85492549_Btbd11	289.877	-0.506947	0.259143	-1.95625	0.0504363	0.140321	1034	1134	1060	91	140	32	207.6	240.22	276.63	321.01	400.58	293.22
chr10:85526050-85541636	chr10:85533843-85533843_Btbd11	153.386	-1.59071	0.467573	-3.40205	0.000668817	0.00499258	310	307	367	42	51	44	62.24	65.03	95.78	148.16	145.93	403.18
chr10:91137745-91188025	chr10:91162885-91162885_Tmpo	1340.28	0.335937	0.159563	2.10536	0.0352599	0.107866	7491	7180	5692	380	423	107	1504.03	1520.95	1485.46	1340.46	1210.33	980.47
chr10:93161635-93191055	chr10:93176345-93176345_Mir1931	504.883	-0.123338	0.212842	-0.579482	0.562264	0.715916	2345	1961	2166	155	181	56	470.82	415.4	565.27	546.77	517.9	513.14
chr10:93245709-93313890	chr10:93279799-93279799_Elk3	1369.2	-0.24519	0.165218	-1.48404	0.137798	0.290101	6041	5619	5247	485	500	142	1212.9	1190.28	1369.33	1710.85	1430.65	1301.18
chr10:93749615-93768370	chr10:93758992-93758992_Usp44	476.46	-0.07594	0.303141	-0.25051	0.802193	0.882537	2317	2163	1807	203	114	46	465.2	458.19	471.58	716.09	326.19	421.51
chr10:94378366-94390906	chr10:94384636-94384636_Tmcc3	158.425	-0.414512	0.413192	-1.00319	0.315768	0.503172	605	486	669	33	56	30	121.47	102.95	174.59	116.41	160.23	274.9
chr10:94545435-94561614	chr10:94553524-94553524_Tmcc3	412.919	0.108206	0.207085	0.52252	0.601309	0.744176	1932	2050	1751	113	129	47	387.9	434.25	456.97	398.61	369.11	430.67
chr10:98912953-98965741	chr10:98939347-98939347_Atp2b1	1234.9	-0.110693	0.228843	-0.483704	0.628596	0.768082	6088	5721	4396	481	431	98	1222.34	1211.89	1147.24	1696.74	1233.22	898
chr10:99164508-99204383	chr10:99184445-99184445_Galnt4	535.95	-0.44823	0.303347	-1.47762	0.13951	0.291534	1995	1810	2255	222	236	42	400.55	383.41	588.5	783.11	675.27	384.86
chr10:99241420-99266148	chr10:99253784-99253784_Dusp6	745.956	-0.103142	0.191362	-0.538986	0.589896	0.736069	3543	3226	2885	177	288	96	711.36	683.37	752.91	624.37	824.05	879.67
chr10:99372543-99398740	chr10:99385641-99385641_Dusp6	637.201	0.261983	0.354184	0.73968	0.459494	0.633785	2924	2893	3443	253	182	34	587.08	612.83	898.53	892.46	520.76	311.55
chr10:99551866-99580179	chr10:99566022-99566022_Gm20110	477.268	-0.89293	0.274802	-3.24936	0.00115664	0.00766273	1550	1263	1631	220	180	62	311.21	267.54	425.65	776.06	515.03	568.12
chr10:107529347-107545472	chr10:107537409-107537409_Myf6	307.207	2.15232	0.274507	7.84069	4.48073e-15	4.99955e-13	2369	2183	2176	32	40	12	475.64	462.43	567.88	112.88	114.45	109.96
chr10:107600070-107631933	chr10:107616001-107616001_Ptprq	531.221	1.7739	0.226915	7.81747	5.38936e-15	5.71272e-13	3864	3581	3558	58	92	28	775.81	758.57	928.55	204.6	263.24	256.57
chr10:110746254-110766096	chr10:110756175-110756175_E2f7	571.143	0.165951	0.20848	0.796005	0.426029	0.607802	3080	2965	2182	185	162	54	618.4	628.08	569.45	652.59	463.53	494.82
chr10:111515219-111578891	chr10:111547055-111547055_Phlda1	1447.23	0.105559	0.159402	0.66222	0.50783	0.6707	7014	6607	6527	420	492	140	1408.26	1399.57	1703.38	1481.56	1407.76	1282.85
chr10:111620883-111695669	chr10:111658276-111658276_4933440J02Rik	1361.63	0.0555939	0.212487	0.261635	0.793603	0.875358	6179	5689	6617	447	436	128	1240.61	1205.11	1726.86	1576.81	1247.53	1172.9
chr10:111786236-111815512	chr10:111800874-111800874_Gm20758	503.155	0.194226	0.312279	0.621964	0.533965	0.693165	2562	2525	2227	146	222	26	514.39	534.87	581.19	515.02	635.21	238.24
chr10:116913659-116952051	chr10:116932855-116932855_Rab3ip	714.063	0.269947	0.229168	1.17794	0.238819	0.417048	4060	3870	2657	134	243	86	815.16	819.79	693.41	472.69	695.3	788.04
chr10:116985713-117025577	chr10:117005645-117005645_Best3	1182.71	0.0974495	0.143645	0.678406	0.497514	0.66377	5861	5602	4971	328	380	130	1176.76	1186.68	1297.3	1157.03	1087.29	1191.22
chr10:118222313-118235536	chr10:118228924-118228924_Il22	371.129	1.22967	0.356949	3.44493	0.000571204	0.00440655	2006	1973	2844	84	58	22	402.76	417.94	742.21	296.31	165.96	201.59
chr10:118263931-118277157	chr10:118270544-118270544_Iltifb	371.723	1.23294	0.356562	3.45787	0.00054446	0.00427502	2008	1983	2848	84	58	22	403.16	420.06	743.25	296.31	165.96	201.59
chr10:119340341-119360465	chr10:119350403-119350403_4930477N07Rik	535.175	-0.0257017	0.329707	-0.0779533	0.937865	0.962019	2374	2479	2293	240	139	40	476.65	525.13	598.41	846.61	397.72	366.53
chr10:120358150-120456540	chr10:120407345-120407345_9230105E05Rik	2656.65	0.664047	0.14858	4.46928	7.84835e-06	0.000128981	16422	16541	11397	520	796	224	3297.18	3503.9	2974.32	1834.31	2277.59	2052.57
chr10:120597294-120702362	chr10:120649828-120649828_4921513I03Rik	1879.03	-0.0210438	0.164403	-0.128001	0.898148	0.9358	8745	8577	7834	611	673	172	1755.81	1816.88	2044.47	2155.32	1925.65	1576.08
chr10:121462212-121474893	chr10:121468552-121468552_Rassf3	187.248	0.0146598	0.411356	0.0356378	0.971571	0.980824	914	1048	558	35	48	34	183.51	222	145.62	123.46	137.34	311.55
chr10:127589856-127617305	chr10:127603580-127603580_Lrp1	903.586	0.00985415	0.167865	0.0587029	0.953189	0.971519	4650	4647	3099	267	318	92	933.62	984.38	808.76	941.85	909.89	843.02
chr10:128089101-128095136	chr10:128092118-128092118_Baz2a	249.903	-0.57445	0.237333	-2.42044	0.0155018	0.0587903	1065	939	716	79	105	35	213.83	198.91	186.86	278.67	300.44	320.71
chr10:128343767-128371051	chr10:128357409-128357409_Coq10a	361.869	-0.277442	0.206719	-1.34212	0.179556	0.344175	1680	1570	1193	103	148	44	337.31	332.58	311.34	363.34	423.47	403.18
chr10:128477888-128526996	chr10:128502442-128502442_A430046D13Rik	903.803	-0.617121	0.161196	-3.82839	0.000128986	0.00130214	3578	3480	2603	335	339	124	718.38	737.17	679.32	1181.72	969.98	1136.24
chr10:128779510-128785319	chr10:128782414-128782414_Mmp19	142.375	-0.465491	0.42305	-1.10032	0.271192	0.450886	557	515	487	38	34	30	111.83	109.09	127.09	134.05	97.28	274.9
chr10:128910447-128922650	chr10:128916548-128916548_Rdh5	420.107	-0.660178	0.268075	-2.46266	0.013791	0.0535475	1822	1641	990	108	200	65	365.82	347.62	258.36	380.97	572.26	595.61
chr11:3334507-3353156	chr11:3343831-3343831_Limk2	325.392	-0.249432	0.240562	-1.03687	0.299795	0.484474	1528	1339	1154	80	144	40	306.79	283.64	301.16	282.2	412.03	366.53
chr11:3893864-3913546	chr11:3903705-3903705_Dusp18	685.225	0.0649468	0.194357	0.334163	0.738257	0.841906	3281	3270	2878	222	201	71	658.75	692.69	751.08	783.11	575.12	650.59
chr11:4260195-4271549	chr11:4265872-4265872_Lif	312.064	-1.11721	0.410197	-2.7236	0.00645751	0.0297656	627	622	1273	125	134	50	125.89	131.76	332.22	440.94	383.41	458.16
chr11:4283083-4322089	chr11:4302586-4302586_Lif	714.292	-0.969073	0.372167	-2.60387	0.00921781	0.0389278	1620	1596	3028	348	311	78	325.26	338.08	790.23	1227.58	889.86	714.73
chr11:4987249-5018901	chr11:5003075-5003075_Ap1b1	536.233	-0.357553	0.38896	-0.919253	0.357963	0.543223	1958	1806	2458	282	147	42	393.12	382.57	641.47	994.76	420.61	384.86
chr11:5056920-5063578	chr11:5060249-5060249_Rasl10a	296.45	-0.30337	0.281042	-1.07945	0.280389	0.462587	1107	1111	1303	103	107	34	222.26	235.34	340.05	363.34	306.16	311.55
chr11:5097568-5111718	chr11:5104643-5104643_Rhbdd3	269.021	-0.467102	0.345215	-1.35307	0.176032	0.338953	978	854	1121	95	72	44	196.36	180.9	292.55	335.12	206.01	403.18
chr11:5217063-5262320	chr11:5239691-5239691_Kremen1	1042.71	0.832522	0.201983	4.12174	3.76016e-05	0.000466172	5997	5485	6288	204	272	82	1204.07	1161.9	1641	719.62	778.27	751.39
chr11:5509765-5523402	chr11:5516583-5516583_Xbp1	319.307	-0.860189	0.340569	-2.52574	0.0115456	0.0470704	921	994	1083	154	89	48	184.92	210.56	282.63	543.24	254.66	439.84
chr11:5725790-5743216	chr11:5734503-5734503_Urgcp	690.57	0.18488	0.211121	0.875706	0.38119	0.566097	3467	3304	3100	222	186	68	696.1	699.89	809.02	783.11	532.2	623.1
chr11:6388235-6415782	chr11:6402008-6402008_Mir7651	517.397	-0.254241	0.252611	-1.00645	0.314198	0.501581	2265	1910	2131	198	154	60	454.76	404.6	556.14	698.45	440.64	549.79
chr11:8433806-8470011	chr11:8451908-8451908_Tns3	701.917	-0.192582	0.23822	-0.80842	0.418849	0.602006	2734	2786	3205	222	290	68	548.93	590.16	836.42	783.11	829.78	623.1
chr11:16774581-16828146	chr11:16801363-16801363_Egfr	1070.8	0.993744	0.244901	4.05773	4.95514e-05	0.000580381	6105	5586	7200	238	242	66	1225.75	1183.29	1879.01	839.55	692.43	604.77
chr11:17167519-17182075	chr11:17174797-17174797_Ppp3r1	236.681	-0.387685	0.306181	-1.2662	0.205443	0.375789	959	778	964	61	93	36	192.55	164.8	251.58	215.18	266.1	329.88
chr11:18922609-18960468	chr11:18941538-18941538_Meis1	567.897	1.3727	0.313549	4.37795	1.198e-05	0.000185385	4112	3599	3428	84	162	18	825.6	762.38	894.62	296.31	463.53	164.94
chr11:18981059-18993772	chr11:18987415-18987415_Meis1	295.636	1.1761	0.332844	3.53348	0.000410127	0.00343664	1852	1659	1917	32	76	24	371.84	351.43	500.29	112.88	217.46	219.92
chr11:19638457-19674026	chr11:19656241-19656241_Spred2	604.591	0.330023	0.377811	0.873514	0.382383	0.566097	2205	2206	4251	118	218	62	442.72	467.3	1109.4	416.25	623.76	568.12
chr11:19828697-19851541	chr11:19840119-19840119_Spred2	621.385	-0.333423	0.297523	-1.12066	0.262432	0.441553	2478	2155	2684	275	184	63	497.53	456.5	700.45	970.07	526.48	577.28
chr11:19965993-19998558	chr11:19982275-19982275_Spred2	976.94	-0.0324366	0.263136	-0.123269	0.901894	0.937262	4406	4042	4484	384	308	78	884.63	856.22	1170.21	1354.57	881.28	714.73
chr11:20092902-20115438	chr11:20104170-20104170_Actr2	458.506	-0.778954	0.314586	-2.47612	0.0132819	0.0519514	1707	1707	1204	249	148	47	342.73	361.6	314.21	878.35	423.47	430.67
chr11:20200482-20250173	chr11:20225327-20225327_Rab1a	994.729	-0.0283923	0.224639	-0.126391	0.899423	0.936531	4717	4432	4152	374	318	84	947.07	938.84	1083.56	1319.3	909.89	769.71
chr11:20279982-20306252	chr11:20293117-20293117_Slc1a4	390.648	1.12061	0.32211	3.47896	0.000503357	0.0040266	2202	1998	2849	86	74	24	442.11	423.24	743.51	303.37	211.74	219.92
chr11:20459145-20478115	chr11:20468630-20468630_Sertad2	575.328	-0.880243	0.276436	-3.18425	0.00145127	0.00915685	1903	1695	1817	283	183	78	382.08	359.05	474.19	998.29	523.62	714.73
chr11:20541283-20561982	chr11:20551632-20551632_Sertad2	560.614	0.0779819	0.22117	0.352588	0.724397	0.835255	2834	2408	2502	186	168	54	569.01	510.09	652.96	656.12	480.7	494.82
chr11:20589342-20656988	chr11:20623165-20623165_Sertad2	1393.15	0.129298	0.168097	0.769186	0.441783	0.617389	7202	6578	5931	437	465	120	1446	1393.43	1547.84	1541.53	1330.5	1099.59
chr11:20732046-20742632	chr11:20737339-20737339_Aftph	252.256	-0.749402	0.388476	-1.92908	0.0537204	0.147141	836	742	881	88	60	52	167.85	157.18	229.92	310.42	171.68	476.49
chr11:22830074-22859473	chr11:22844773-22844773_B3gnt2	864.275	0.162393	0.291509	0.557078	0.577474	0.726124	3992	3980	4214	336	202	74	801.51	843.09	1099.74	1185.25	577.98	678.08
chr11:30181935-30204200	chr11:30193067-30193067_Sptbn1	558.648	-0.43966	0.230931	-1.90386	0.0569286	0.152892	2212	1902	2221	210	209	64	444.12	402.9	579.62	740.78	598.01	586.45
chr11:32340269-32369985	chr11:32355127-32355127_Sh3pxd2b	927.987	-0.225722	0.151329	-1.49159	0.135806	0.287334	4324	4086	3174	300	322	112	868.16	865.54	828.33	1058.26	921.34	1026.28
chr11:32533473-32574880	chr11:32554176-32554176_Stk10	868.263	-0.745896	0.185853	-4.01337	5.98588e-05	0.000682261	3076	2850	2774	352	329	118	617.59	603.72	723.94	1241.69	941.37	1081.26
chr11:46055562-46093791	chr11:46074676-46074676_Adam19	695.781	-1.07973	0.378524	-2.85249	0.00433786	0.0216893	1650	1469	2696	384	291	70	331.28	311.18	703.59	1354.57	832.64	641.43
chr11:46093881-46117899	chr11:46105890-46105890_Mir8100	267.177	0.514886	0.443676	1.1605	0.245845	0.423733	1091	914	2052	74	80	18	219.05	193.61	535.52	261.04	228.9	164.94
chr11:46263961-46311727	chr11:46287844-46287844_Cyfip2	696.984	-0.140055	0.343398	-0.40785	0.683384	0.809823	2375	2386	3877	276	213	66	476.85	505.43	1011.8	973.6	609.46	604.77
chr11:48852196-48875391	chr11:48863793-48863793_Irgm1	740.916	0.0929254	0.257329	0.361115	0.718014	0.831797	3697	3340	3239	273	178	74	742.28	707.52	845.29	963.02	509.31	678.08
chr11:48976820-48995256	chr11:48986038-48986038_Tgtp1	766.392	0.121106	0.351015	0.345016	0.730082	0.839357	3382	3246	3985	331	201	49	679.03	687.6	1039.98	1167.61	575.12	449
chr11:49046037-49064854	chr11:49055445-49055445_9930111J21Rik2	769.48	0.173235	0.315934	0.548327	0.583467	0.730494	3407	3336	4081	303	196	58	684.05	706.67	1065.03	1068.84	560.81	531.47
chr11:49074228-49092855	chr11:49083541-49083541_Ifi47	678.706	0.390359	0.355358	1.0985	0.271988	0.451538	3220	3154	3843	266	138	46	646.51	668.12	1002.92	938.32	394.86	421.51
chr11:49237729-49263292	chr11:49250510-49250510_Mgat1	648.486	-0.211214	0.195209	-1.08199	0.279256	0.461527	2854	2674	2554	228	217	72	573.02	566.44	666.53	804.28	620.9	659.75
chr11:50207329-50230282	chr11:50218805-50218805_Mgat4b	877.114	-0.0803244	0.200424	-0.400773	0.688587	0.812809	4335	3897	3342	321	277	84	870.37	825.51	872.17	1132.34	792.58	769.71
chr11:50251226-50296469	chr11:50273847-50273847_Maml1	1046.19	0.127061	0.220833	0.575371	0.56504	0.717297	5069	5077	4572	372	292	92	1017.74	1075.47	1193.17	1312.24	835.5	843.02
chr11:51449480-51524617	chr11:51487048-51487048_Phykpl	1015.03	1.5773	0.304692	5.17671	2.25839e-07	6.13818e-06	5911	5659	8336	106	218	58	1186.8	1198.75	2175.48	373.92	623.76	531.47
chr11:51816768-51859560	chr11:51838164-51838164_Jade2	1343.79	-0.062365	0.280806	-0.222093	0.824242	0.893912	5297	5487	6634	530	442	106	1063.52	1162.32	1731.3	1869.59	1264.69	971.3
chr11:52332566-52372338	chr11:52352452-52352452_Vdac1	832.72	-0.121268	0.196712	-0.616476	0.53758	0.696194	3848	3373	3528	270	322	78	772.59	714.51	920.72	952.43	921.34	714.73
chr11:53768132-53804791	chr11:53786461-53786461_Irf1	890.172	-0.204391	0.260297	-0.785221	0.432324	0.613883	3632	3540	3873	367	275	84	729.23	749.88	1010.75	1294.6	786.86	769.71
chr11:54201204-54218343	chr11:54209773-54209773_4933405E24Rik	319.846	-0.333067	0.408656	-0.81503	0.415055	0.59901	1145	1061	1533	162	89	26	229.89	224.75	400.07	571.46	254.66	238.24
chr11:54726192-54751736	chr11:54738964-54738964_Cdc42se2	426.85	0.586163	0.290988	2.01439	0.0439684	0.126476	2372	2282	2249	137	96	28	476.25	483.4	586.93	483.27	274.68	256.57
chr11:54754261-54788442	chr11:54771351-54771351_Cdc42se2	609.949	-0.241286	0.3055	-0.789809	0.42964	0.610889	2647	2262	2579	276	171	56	531.46	479.16	673.05	973.6	489.28	513.14
chr11:54941672-54961938	chr11:54951805-54951805_Tnip1	565.662	-0.143278	0.184755	-0.775505	0.438041	0.616559	2489	2514	2246	164	223	61	499.74	532.54	586.15	578.51	638.07	558.96
chr11:54979449-54999690	chr11:54989569-54989569_Tnip1	199.652	-0.638919	0.454915	-1.40448	0.160176	0.319401	733	587	779	45	146	16	147.17	124.35	203.3	158.74	417.75	146.61
chr11:55392060-55429570	chr11:55410815-55410815_Sparc	1319.99	0.0719879	0.184042	0.39115	0.695687	0.818001	6634	6619	5158	441	446	110	1331.96	1402.11	1346.1	1555.64	1276.14	1007.96
chr11:55446741-55475296	chr11:55461018-55461018_Atox1	826.232	-0.119079	0.23898	-0.498279	0.618287	0.758986	3541	3648	3435	320	234	85	710.96	772.76	896.45	1128.81	669.54	778.88
chr11:58007423-58032053	chr11:58019738-58019738_Larp1	737.122	0.00437562	0.209859	0.0208502	0.983365	0.987558	3467	3103	3342	241	253	68	696.1	657.31	872.17	850.13	723.91	623.1
chr11:59209421-59227083	chr11:59218252-59218252_2310033P09Rik	399.791	-0.565135	0.193852	-2.91529	0.00355356	0.0186013	1638	1568	1166	129	169	54	328.87	332.15	304.3	455.05	483.56	494.82
chr11:59632494-59780131	chr11:59706312-59706312_1700007J10Rik	3470.7	0.406892	0.233544	1.74225	0.0814642	0.200353	17643	17191	18026	1146	916	248	3542.33	3641.59	4704.32	4042.55	2620.95	2272.48
chr11:60104334-60138761	chr11:60121547-60121547_4930412M03Rik	825.936	0.11413	0.190262	0.599854	0.548604	0.706675	3901	3952	3723	234	307	72	783.24	837.16	971.61	825.44	878.42	659.75
chr11:60405116-60418873	chr11:60411994-60411994_Atpaf2	220.117	-0.40608	0.353967	-1.14722	0.251289	0.428931	779	730	973	50	100	32	156.41	154.64	253.93	176.38	286.13	293.22
chr11:60528803-60549314	chr11:60539058-60539058_Alkbh5	446.129	0.192646	0.23669	0.813914	0.415694	0.59925	2202	2141	2070	146	132	38	442.11	453.53	540.22	515.02	377.69	348.2
chr11:60761881-60786017	chr11:60773949-60773949_Top3a	490.516	-0.752545	0.28286	-2.66048	0.00780292	0.0346071	1497	1463	1861	211	174	66	300.56	309.91	485.67	744.31	497.87	604.77
chr11:60925554-60936600	chr11:60931077-60931077_Map2k3os	366.025	-0.215633	0.230105	-0.937105	0.348704	0.533757	1522	1468	1517	109	132	46	305.58	310.97	395.9	384.5	377.69	421.51
chr11:61050234-61077024	chr11:61063629-61063629_Kcnj12	1024.76	-0.0593215	0.310958	-0.19077	0.848706	0.906367	4540	4236	4650	456	287	76	911.53	897.32	1213.53	1608.55	821.19	696.41
chr11:61532038-61580359	chr11:61556198-61556198_Epn2	826.934	0.343397	0.294604	1.16562	0.243766	0.42221	4317	4134	4013	308	216	51	866.76	875.71	1047.29	1086.48	618.04	467.33
chr11:61683267-61716004	chr11:61699635-61699635_Fam83g	1030.81	0.352571	0.23108	1.52576	0.12707	0.273043	5526	5268	4784	342	244	88	1109.5	1115.93	1248.5	1206.41	698.16	806.37
chr11:62129437-62153160	chr11:62141298-62141298_Specc1	475.336	0.406138	0.212986	1.90688	0.0565362	0.152267	2601	2418	2209	98	140	54	522.22	512.21	576.49	345.7	400.58	494.82
chr11:62256360-62270270	chr11:62263315-62263315_Adora2b	289.81	0.255723	0.401492	0.636931	0.524169	0.682979	1505	1473	1207	38	76	50	302.17	312.03	315	134.05	217.46	458.16
chr11:63286236-63301966	chr11:63294101-63294101_Pmp22	343.317	2.27146	0.360555	6.29989	2.97852e-10	1.85719e-08	2369	2164	2955	22	52	14	475.64	458.4	771.18	77.61	148.79	128.29
chr11:64078045-64082922	chr11:64080483-64080483_2810001G20Rik	119.419	-0.560493	0.567939	-0.986889	0.323697	0.510214	439	366	441	31	18	30	88.14	77.53	115.09	109.35	51.5	274.9
chr11:65794109-65829273	chr11:65811691-65811691_Zkscan6	589.634	-0.159123	0.368508	-0.431804	0.665884	0.79636	1913	1984	3354	228	221	46	384.09	420.27	875.31	804.28	632.35	421.51
chr11:67459601-67483530	chr11:67471565-67471565_Gas7	384.151	1.2335	0.299899	4.11306	3.90444e-05	0.000477006	2642	2185	2348	78	52	30	530.46	462.85	612.77	275.15	148.79	274.9
chr11:67514172-67604849	chr11:67559510-67559510_Gas7	1581.1	0.969372	0.250341	3.87221	0.000107854	0.00109928	10004	9367	8855	420	348	77	2008.58	1984.23	2310.92	1481.56	995.73	705.57
chr11:68208910-68225374	chr11:68217142-68217142_Mir6406	525.774	0.425608	0.310215	1.37198	0.17007	0.332303	2290	2343	3265	154	127	48	459.78	496.32	852.08	543.24	363.39	439.84
chr11:68243363-68345151	chr11:68294257-68294257_Mir6406	2895.51	-0.207781	0.293694	-0.707474	0.479272	0.650176	10810	10171	14362	1232	950	244	2170.41	2154.54	3748.11	4345.92	2718.23	2235.83
chr11:68373648-68399673	chr11:68386660-68386660_Ntn1	447.839	-0.140114	0.319601	-0.438403	0.661094	0.794512	1652	1822	2189	175	164	34	331.69	385.96	571.27	617.32	469.25	311.55
chr11:68430977-68483024	chr11:68457000-68457000_Pik3r5	563.648	-1.89379	0.372056	-5.09006	3.57954e-07	8.9278e-06	925	790	1408	358	271	68	185.72	167.35	367.45	1262.86	775.41	623.1
chr11:69071851-69100959	chr11:69086405-69086405_Vamp2	855.905	-0.22995	0.247897	-0.927606	0.353612	0.537774	3595	3278	3668	344	285	80	721.8	694.38	957.25	1213.47	815.47	733.06
chr11:69364684-69368226	chr11:69366455-69366455_Chd3	210.528	-0.831111	0.333517	-2.49196	0.0127039	0.0501172	708	612	679	87	62	36	142.15	129.64	177.2	306.89	177.4	329.88
chr11:69408555-69419266	chr11:69413910-69413910_Kdm6b	574.988	-0.674555	0.255472	-2.64043	0.00828008	0.0362681	1858	1776	2207	218	208	83	373.05	376.21	575.97	769	595.15	760.55
chr11:69766354-69780224	chr11:69773289-69773289_Zbtb4	281.027	-0.335563	0.284253	-1.18051	0.237798	0.415951	1120	1064	1136	111	89	32	224.87	225.39	296.47	391.56	254.66	293.22
chr11:70188596-70213099	chr11:70200847-70200847_Slc16a11	701.403	0.676745	0.269662	2.50961	0.0120866	0.0483328	3693	3775	4077	202	180	41	741.47	799.66	1063.99	712.56	515.03	375.69
chr11:70237914-70239518	chr11:70238716-70238716_0610010K14Rik	125.762	-1.08236	0.411491	-2.63034	0.00853001	0.0369053	404	356	297	38	39	30	81.11	75.41	77.51	134.05	111.59	274.9
chr11:70377895-70392091	chr11:70384993-70384993_Pelp1	263.108	1.97442	0.386726	5.10546	3.29984e-07	8.42852e-06	1643	1565	2324	30	46	8	329.88	331.52	606.5	105.83	131.62	73.31
chr11:70563080-70622880	chr11:70592980-70592980_4930544D05Rik	1522.85	-0.350427	0.201879	-1.73582	0.082595	0.201962	6414	5527	6011	592	550	158	1287.79	1170.79	1568.71	2088.3	1573.71	1447.79
chr11:70666981-70687171	chr11:70677076-70677076_Spag7	420.357	-0.721245	0.19694	-3.66226	0.000249999	0.00229436	1474	1507	1265	138	176	64	295.95	319.23	330.13	486.8	503.59	586.45
chr11:70710078-70717112	chr11:70713595-70713595_Mir6925	156.676	-0.603997	0.362307	-1.66709	0.0954971	0.223459	658	501	479	40	53	31	132.11	106.13	125.01	141.1	151.65	284.06
chr11:72840581-72848787	chr11:72844684-72844684_Zzef1	327.335	0.33092	0.270191	1.22476	0.220666	0.394112	1899	1716	1270	66	88	44	381.28	363.5	331.44	232.82	251.79	403.18
chr11:74829142-74842714	chr11:74835928-74835928_Mnt	554.164	-0.307739	0.250264	-1.22966	0.218825	0.391154	2175	1973	2436	202	200	60	436.69	417.94	635.73	712.56	572.26	549.79
chr11:74845600-74899727	chr11:74872663-74872663_Mir6926	1052.22	0.490549	0.212073	2.31312	0.0207163	0.0734008	5622	5527	5376	312	278	78	1128.77	1170.79	1403	1100.59	795.44	714.73
chr11:75459417-75465905	chr11:75462661-75462661_Mir22	291.605	-0.31951	0.309229	-1.03325	0.301488	0.486049	1170	1058	1191	101	77	44	234.91	224.12	310.82	356.28	220.32	403.18
chr11:75530587-75595845	chr11:75563216-75563216_Mir3971	1700.85	-0.424732	0.168297	-2.52371	0.0116125	0.0471619	6746	6409	6294	620	595	214	1354.45	1357.63	1642.57	2187.07	1702.47	1960.93
chr11:75642526-75661465	chr11:75651995-75651995_Myo1c	563.816	-0.192757	0.286306	-0.673257	0.500784	0.666873	2238	2065	2675	221	183	54	449.34	437.43	698.11	779.58	523.62	494.82
chr11:75735123-75743419	chr11:75739271-75739271_Ywhae	212.006	-0.530013	0.295103	-1.79603	0.0724901	0.184047	809	742	748	78	66	32	162.43	157.18	195.21	275.15	188.85	293.22
chr11:75850711-75900127	chr11:75875419-75875419_Rph3al	808.524	-0.235273	0.419174	-0.561277	0.574609	0.723379	2356	2042	5069	322	225	92	473.03	432.56	1322.88	1135.86	643.79	843.02
chr11:75930146-75966589	chr11:75948367-75948367_Rph3al	696.552	-0.650817	0.414192	-1.57129	0.116114	0.257762	1786	1643	3540	348	244	68	358.59	348.04	923.85	1227.58	698.16	623.1
chr11:76261303-76285052	chr11:76273177-76273177_Mrm3	327.079	-0.456895	0.369737	-1.23573	0.21656	0.389073	1279	1254	1141	51	157	56	256.8	265.64	297.77	179.9	449.22	513.14
chr11:76457268-76498506	chr11:76477887-76477887_Abr	1035.42	-0.304273	0.154511	-1.96927	0.0489221	0.137553	4561	4606	3428	360	379	117	915.75	975.7	894.62	1269.91	1084.43	1072.1
chr11:77427381-77445927	chr11:77436654-77436654_Coro6	318.012	-0.199174	0.262052	-0.760057	0.447221	0.621862	1347	1186	1383	94	108	42	270.45	251.23	360.93	331.59	309.02	384.86
chr11:77762087-77814272	chr11:77788179-77788179_Myo18a	1483.78	0.0948206	0.14376	0.659575	0.509527	0.672182	7253	7016	6281	388	481	172	1456.24	1486.21	1639.18	1368.68	1376.29	1576.08
chr11:78361885-78398177	chr11:78380031-78380031_Foxn1	951.743	-0.0119954	0.243258	-0.0493112	0.960671	0.975207	4374	4460	3945	372	268	85	878.2	944.77	1029.54	1312.24	766.83	778.88
chr11:79520832-79532210	chr11:79526521-79526521_Evi2b	317.405	-0.466898	0.29774	-1.56814	0.116849	0.25831	1147	1198	1236	140	115	30	230.29	253.77	322.56	493.85	329.05	274.9
chr11:80050245-80086671	chr11:80068458-80068458_Crlf3	539.22	-0.681564	0.313096	-2.17685	0.0294915	0.0953079	1724	1480	2261	232	235	54	346.14	313.51	590.06	818.39	672.41	494.82
chr11:80488445-80509660	chr11:80499052-80499052_C030013C21Rik	524.89	-0.00219969	0.252366	-0.00871627	0.993046	0.993983	2642	2532	2014	184	202	36	530.46	536.36	525.6	649.07	577.98	329.88
chr11:80697598-80716250	chr11:80706924-80706924_Myo1d	520.93	0.450156	0.200663	2.24335	0.0248744	0.0837042	2871	2792	2396	132	130	54	576.43	591.43	625.29	465.63	371.97	494.82
chr11:83447399-83474338	chr11:83460868-83460868_Mmp28	661.926	-0.156584	0.183737	-0.852217	0.394094	0.57659	2970	2716	2702	186	253	78	596.31	575.33	705.15	656.12	723.91	714.73
chr11:84042069-84074021	chr11:84058045-84058045_Dusp14	627.553	0.0889477	0.24696	0.36017	0.71872	0.83216	2928	2549	3132	206	190	60	587.88	539.96	817.37	726.67	543.65	549.79
chr11:84812782-84825757	chr11:84819269-84819269_Mrm1	325.733	-0.24221	0.26227	-0.923515	0.355739	0.540234	1548	1312	1183	76	154	38	310.8	277.92	308.73	268.09	440.64	348.2
chr11:84874220-84887002	chr11:84880611-84880611_Pigw	234.444	-0.665362	0.371967	-1.78877	0.0736524	0.186551	746	720	886	62	75	48	149.78	152.52	231.22	218.71	214.6	439.84
chr11:86565001-86626368	chr11:86595684-86595684_Mir21a	1809.67	-0.319381	0.206039	-1.55009	0.121119	0.264713	7289	7056	7213	718	619	187	1463.47	1494.68	1882.4	2532.77	1771.14	1713.53
chr11:86734117-86760546	chr11:86747331-86747331_Cltc	769.196	-0.231657	0.201295	-1.15083	0.2498	0.428807	3610	3201	2792	293	257	78	724.81	678.07	728.64	1033.57	735.35	714.73
chr11:86826807-86870081	chr11:86848444-86848444_Gm51288	811.144	0.305637	0.327024	0.934602	0.349993	0.534443	3956	3540	4405	308	162	68	794.28	749.88	1149.59	1086.48	463.53	623.1
chr11:87751644-87759254	chr11:87755449-87755449_Mir142	139.902	-3.06383	0.36656	-8.35832	6.36163e-17	1.12389e-14	123	117	149	67	71	34	24.7	24.78	38.89	236.34	203.15	311.55
chr11:88066411-88074398	chr11:88070404-88070404_Vezf1	302.939	1.02348	0.309317	3.30885	0.00093679	0.00646221	1763	1628	2032	62	78	16	353.97	344.86	530.3	218.71	223.18	146.61
chr11:88095950-88148969	chr11:88122459-88122459_Cuedc1	1374.68	0.0940253	0.246968	0.380719	0.703412	0.822977	6155	5682	7007	484	410	120	1235.79	1203.63	1828.64	1707.32	1173.13	1099.59
chr11:88396996-88531225	chr11:88464110-88464110_Mir378b	3204.9	0.575771	0.548459	1.0498	0.293811	0.476572	14082	13534	22295	1134	684	192	2827.36	2866.93	5818.41	4000.22	1957.13	1759.34
chr11:88539853-88654038	chr11:88596945-88596945_0610039H22Rik	3431.96	-0.0062119	0.321296	-0.0193339	0.984575	0.987836	13193	13295	18454	1478	859	288	2648.87	2816.3	4816.01	5213.69	2457.86	2639.01
chr11:89975820-89987630	chr11:89981725-89981725_Pctp	222.842	1.54143	0.418973	3.67908	0.000234078	0.00220554	1201	1214	1937	38	44	8	241.13	257.16	505.51	134.05	125.9	73.31
chr11:90230030-90256301	chr11:90243165-90243165_Mmd	668.224	-0.320028	0.247672	-1.29215	0.196306	0.365382	3263	3128	1831	260	261	60	655.14	662.61	477.84	917.16	746.8	549.79
chr11:93954644-93968237	chr11:93961440-93961440_Nme2	306.011	-0.405694	0.242983	-1.66964	0.0949911	0.223144	1277	1145	1119	84	140	38	256.39	242.55	292.03	296.31	400.58	348.2
chr11:93987084-94000780	chr11:93993932-93993932_Spag9	415.769	0.0835339	0.329203	0.253746	0.799692	0.881157	2032	1740	1977	172	112	30	407.98	368.59	515.95	606.73	320.47	274.9
chr11:94310738-94338449	chr11:94324593-94324593_Luc7l3	612.693	0.191332	0.216581	0.883422	0.377008	0.562858	3221	2935	2719	194	207	46	646.71	621.73	709.59	684.34	592.29	421.51
chr11:94369355-94393938	chr11:94381646-94381646_Abcc3	455.649	0.413417	0.249471	1.65718	0.0974838	0.226836	2312	2090	2521	118	135	40	464.2	442.73	657.92	416.25	386.28	366.53
chr11:95061316-95106995	chr11:95084155-95084155_Itga3	1339.62	-0.100272	0.166245	-0.603156	0.546405	0.705898	5890	5831	5563	412	430	162	1182.58	1235.19	1451.8	1453.34	1230.36	1484.45
chr11:95576176-95585623	chr11:95580899-95580899_Ngfr	219.757	0.332044	0.451686	0.735121	0.462266	0.635953	1291	1194	805	22	66	36	259.2	252.93	210.08	77.61	188.85	329.88
chr11:95989460-96002711	chr11:95996085-95996085_Igf2bp1	269.733	0.762716	0.553473	1.37805	0.168187	0.330144	1751	1603	1208	12	71	40	351.56	339.57	315.26	42.33	203.15	366.53
chr11:96819477-96830045	chr11:96824761-96824761_Nfe2l1	470.955	-0.293578	0.263658	-1.11348	0.265503	0.444865	1925	1986	1817	196	170	40	386.5	420.7	474.19	691.4	486.42	366.53
chr11:96954986-96980122	chr11:96967554-96967554_Sp2	787.359	-0.262814	0.23502	-1.11826	0.263455	0.44222	3388	3154	3059	310	224	92	680.24	668.12	798.32	1093.53	640.93	843.02
chr11:97433275-97452134	chr11:97442704-97442704_Arhgap23	628.594	0.433803	0.227896	1.90351	0.056974	0.152892	3515	3373	2892	197	155	50	705.74	714.51	754.74	694.92	443.5	458.16
chr11:97800650-97838046	chr11:97819348-97819348_Lasp1	1406.3	0.0170361	0.224111	0.0760162	0.939406	0.963028	6688	6189	6134	526	410	126	1342.8	1311.02	1600.81	1855.48	1173.13	1154.57
chr11:98032788-98060351	chr11:98046569-98046569_Stac2	729.136	0.143008	0.213515	0.66978	0.502998	0.668252	3519	3289	3448	234	221	67	706.54	696.71	899.84	825.44	632.35	613.94
chr11:98772531-98795368	chr11:98783949-98783949_Nr1d1	540.834	-0.404414	0.293126	-1.37966	0.167691	0.329827	2049	1670	2436	218	190	58	411.39	353.76	635.73	769	543.65	531.47
chr11:98917064-98964724	chr11:98940894-98940894_Rara	1794.6	-0.12861	0.18589	-0.691863	0.489023	0.657406	7685	7598	7595	589	538	220	1542.98	1609.5	1982.1	2077.71	1539.38	2015.91
chr11:99097027-99130521	chr11:99113774-99113774_Tns4	748.43	0.78298	0.295032	2.65389	0.00795706	0.035217	3826	3703	4990	194	198	42	768.18	784.41	1302.26	684.34	566.54	384.86
chr11:99423235-99456402	chr11:99439818-99439818_Krt20	274.947	2.30259	0.373033	6.17262	6.7169e-10	3.74732e-08	2029	1641	2347	18	38	12	407.38	347.62	612.51	63.5	108.73	109.96
chr11:100275757-100307270	chr11:100291513-100291513_Krt42	1062.34	0.36101	0.29615	1.21901	0.222841	0.396176	5026	4835	5969	378	244	82	1009.11	1024.2	1557.75	1333.41	698.16	751.39
chr11:100719544-100738482	chr11:100729013-100729013_Rab5c	497.507	-0.337133	0.250311	-1.34686	0.178027	0.341863	2064	2073	1806	210	158	51	414.41	439.13	471.32	740.78	452.09	467.33
chr11:100951476-100980187	chr11:100965831-100965831_Cavin1	800.723	0.421631	0.22114	1.90662	0.0565697	0.152267	4110	4225	4001	244	220	60	825.2	894.99	1044.16	860.72	629.49	549.79
chr11:102309389-102321773	chr11:102315581-102315581_Ubtf	368.326	0.251868	0.209318	1.20328	0.228869	0.404728	1988	1844	1585	88	128	36	399.15	390.62	413.64	310.42	366.25	329.88
chr11:102995790-103009249	chr11:103002519-103002519_Mir6931	499.697	-0.125221	0.277913	-0.450574	0.652296	0.786167	1897	1974	2448	176	165	51	380.88	418.16	638.86	620.85	472.11	467.33
chr11:103056490-103067645	chr11:103062067-103062067_Plcd3	190.504	-0.408555	0.280586	-1.45608	0.145371	0.298921	832	797	567	58	66	29	167.05	168.83	147.97	204.6	188.85	265.73
chr11:103093975-103106575	chr11:103100275-103100275_Plcd3	499.532	-0.0330353	0.239847	-0.137735	0.89045	0.931764	2345	2121	2149	176	140	54	470.82	449.29	560.83	620.85	400.58	494.82
chr11:103127157-103146151	chr11:103136654-103136654_Hexim2	633.585	0.0404404	0.327428	0.123509	0.901704	0.937262	2806	2870	2930	276	158	48	563.38	607.96	764.65	973.6	452.09	439.84
chr11:103168629-103182136	chr11:103175382-103175382_Fmnl1	530.933	-0.357373	0.306581	-1.16567	0.243747	0.42221	1876	1700	2540	208	182	58	376.66	360.11	662.87	733.73	520.76	531.47
chr11:103227870-103311041	chr11:103269455-103269455_Map3k14	2164.03	0.0369242	0.224824	0.164236	0.869546	0.921399	9885	9444	9970	799	639	191	1984.69	2000.54	2601.91	2818.5	1828.37	1750.18
chr11:103329758-103354790	chr11:103342274-103342274_Arhgap27	612.863	-0.180511	0.233035	-0.774609	0.438571	0.616559	2725	2495	2526	234	211	56	547.12	528.52	659.22	825.44	603.73	513.14
chr11:103682685-103699069	chr11:103690877-103690877_Gosr2	597.165	-0.484326	0.223525	-2.16676	0.0302528	0.0970287	2221	2123	2257	205	202	87	445.93	449.72	589.02	723.14	577.98	797.2
chr11:105339303-105366418	chr11:105352860-105352860_Mrc2	419.792	0.420391	0.27584	1.52404	0.127499	0.273043	1941	2011	2411	116	117	36	389.71	425.99	629.21	409.19	334.77	329.88
chr11:105386608-105471113	chr11:105428860-105428860_Marchf10	1679.48	0.303371	0.401438	0.755709	0.449824	0.622878	6952	6908	10412	738	362	94	1395.81	1463.33	2717.26	2603.32	1035.79	861.34
chr11:106152873-106167591	chr11:106160232-106160232_Limd2	535.627	0.104365	0.189085	0.55195	0.580982	0.728767	2557	2561	2347	151	181	54	513.39	542.5	612.51	532.66	517.9	494.82
chr11:106539122-106591624	chr11:106565373-106565373_Tex2	739.085	0.763059	0.192969	3.95432	7.67538e-05	0.000838753	4774	3930	3867	178	182	53	958.52	832.5	1009.19	627.9	520.76	485.65
chr11:106704686-106723519	chr11:106714102-106714102_Pecam1	231.46	-0.939098	0.392716	-2.39129	0.0167891	0.0629964	631	495	921	77	91	42	126.69	104.86	240.36	271.62	260.38	384.86
chr11:109354665-109378185	chr11:109366425-109366425_Gm11696	720.357	0.0988806	0.185344	0.533499	0.593689	0.737733	3470	3448	3099	224	216	74	696.7	730.39	808.76	790.17	618.04	678.08
chr11:112973726-112989858	chr11:112981792-112981792_1700012H19Rik	429.035	-0.129132	0.445627	-0.289776	0.771988	0.860923	1406	1284	2612	196	130	30	282.29	271.99	681.66	691.4	371.97	274.9
chr11:113060109-113074947	chr11:113067528-113067528_2610035D17Rik	433.715	0.0163538	0.289134	0.0565614	0.954895	0.972785	1891	1614	2264	143	140	42	379.67	341.9	590.84	504.44	400.58	384.86
chr11:113100156-113113930	chr11:113107043-113107043_2610035D17Rik	479.077	0.0558148	0.355746	0.156895	0.875327	0.922772	1918	1971	2540	192	102	48	385.09	417.52	662.87	677.29	291.85	439.84
chr11:113674197-113683605	chr11:113678901-113678901_Fam104a	233.894	-0.114073	0.339566	-0.335939	0.736917	0.841737	1233	1093	777	52	124	20	247.56	231.53	202.78	183.43	354.8	183.26
chr11:113723342-113752940	chr11:113738141-113738141_Cdc42ep4	1093.24	-0.0856108	0.199422	-0.429295	0.667709	0.79704	4782	4395	4901	310	354	140	960.12	931	1279.03	1093.53	1012.9	1282.85
chr11:114673708-114681314	chr11:114677511-114677511_Ttyh2	320.406	-0.2785	0.229233	-1.21492	0.224396	0.398425	1385	1356	1119	89	112	47	278.08	287.24	292.03	313.95	320.47	430.67
chr11:115157650-115172900	chr11:115165275-115165275_Slc9a3r1	339.302	-0.223753	0.223104	-1.00291	0.315907	0.503172	1519	1483	1267	112	139	32	304.98	314.15	330.65	395.08	397.72	293.22
chr11:115172931-115178115	chr11:115175523-115175523_Nat9	227.219	-0.0507032	0.339272	-0.149447	0.881201	0.92533	1053	992	918	77	48	32	211.42	210.14	239.57	271.62	137.34	293.22
chr11:115377372-115388492	chr11:115382932-115382932_Cdr2l	300.463	-0.319099	0.301264	-1.0592	0.289508	0.472121	1312	1228	1007	70	96	54	263.42	260.13	262.8	246.93	274.68	494.82
chr11:115653223-115709769	chr11:115681496-115681496_Grb2	1401.42	0.166387	0.202079	0.823377	0.410294	0.595361	6836	6713	6366	472	396	126	1372.52	1422.02	1661.36	1664.99	1133.07	1154.57
chr11:115945872-115976123	chr11:115960997-115960997_Itgb4	1203.26	0.542267	0.252366	2.14873	0.0316558	0.0998838	6209	6020	6734	358	250	105	1246.63	1275.23	1757.4	1262.86	715.32	962.14
chr11:116250854-116256268	chr11:116253561-116253561_Evpl	204.229	-0.257696	0.328817	-0.783707	0.433212	0.614067	844	762	831	47	70	34	169.46	161.42	216.87	165.79	200.29	311.55
chr11:116616721-116624066	chr11:116620393-116620393_Rhbdf2	392.358	-0.442503	0.204807	-2.16058	0.0307275	0.0976645	1654	1476	1379	132	168	44	332.09	312.66	359.88	465.63	480.7	403.18
chr11:116679762-116703423	chr11:116691592-116691592_St6galnac2	636.089	0.432494	0.229937	1.88093	0.0599819	0.159751	3322	2975	3449	176	176	54	666.99	630.2	900.1	620.85	503.59	494.82
chr11:116816071-116837625	chr11:116826848-116826848_Mxra7	493.152	0.663773	0.209902	3.16231	0.00156525	0.00975982	3051	2754	2417	128	129	34	612.57	583.38	630.77	451.52	369.11	311.55
chr11:117076011-117161056	chr11:117118533-117118533_Sec14l1	2186.55	-0.0447981	0.334366	-0.133979	0.893419	0.933029	9495	9220	10001	1038	564	150	1906.39	1953.09	2610	3661.57	1613.77	1374.49
chr11:117234480-117358456	chr11:117296468-117296468_Septin9	4993.24	-0.132588	0.216377	-0.612764	0.540033	0.698774	20697	20670	22081	1904	1455	522	4155.51	4378.56	5762.56	6716.41	4163.19	4783.21
chr11:117810655-117822601	chr11:117816628-117816628_Syngr2	417.514	-0.186811	0.194628	-0.959834	0.337139	0.525656	1990	1849	1446	133	143	50	399.55	391.68	377.37	469.16	409.17	458.16
chr11:117922780-118018223	chr11:117970501-117970501_Socs3	2470.36	-0.0771241	0.278353	-0.277073	0.781724	0.866972	9537	9194	12880	952	803	212	1914.82	1947.58	3361.34	3358.21	2297.62	1942.61
chr11:118152129-118177609	chr11:118164869-118164869_Dnah17	510.824	0.718036	0.312518	2.29758	0.0215857	0.0751425	2489	2497	3350	134	100	44	499.74	528.94	874.26	472.69	286.13	403.18
chr11:118193009-118248435	chr11:118220722-118220722_Cyth1	1292.39	-0.553405	0.26611	-2.07961	0.0375612	0.11295	4422	4121	5308	572	425	150	887.84	872.96	1385.25	2017.75	1216.05	1374.49
chr11:118313157-118367327	chr11:118340242-118340242_Cep295nl	1610.63	0.194176	0.177953	1.09116	0.275201	0.455802	8029	7829	7293	508	501	138	1612.05	1658.43	1903.28	1791.98	1433.51	1264.53
chr11:118400748-118409220	chr11:118404984-118404984_Lgals3bp	187.415	-0.159045	0.335699	-0.473773	0.635662	0.774373	853	765	717	56	46	30	171.26	162.05	187.12	197.54	131.62	274.9
chr11:118430041-118439729	chr11:118434885-118434885_C1qtnf1	320.639	-0.266077	0.285278	-0.932695	0.350978	0.534535	1262	1266	1297	87	98	52	253.38	268.18	338.48	306.89	280.41	476.49
chr11:119389650-119404904	chr11:119397277-119397277_Mir1932	574.617	-0.169711	0.27306	-0.621516	0.53426	0.693165	2498	2509	2263	236	148	62	501.54	531.49	590.58	832.5	423.47	568.12
chr11:119656796-119693685	chr11:119675240-119675240_Rptor	988.308	0.297621	0.208219	1.42936	0.1529	0.30996	4899	5009	4723	312	267	86	983.61	1061.06	1232.58	1100.59	763.97	788.04
chr11:119776626-119827319	chr11:119801972-119801972_Rptoros	1295.38	-0.154226	0.236353	-0.652524	0.514063	0.676063	5312	4786	6133	461	410	141	1066.53	1013.83	1600.55	1626.19	1173.13	1292.02
chr11:119855134-119900091	chr11:119877612-119877612_Mir5098	899.372	0.413509	0.227552	1.8172	0.0691858	0.178653	4745	4766	4365	282	259	61	952.69	1009.59	1139.15	994.76	741.08	558.96
chr11:119911912-120006714	chr11:119959313-119959313_Baiap2	2883.98	0.18521	0.197771	0.936486	0.349023	0.533859	14818	14521	12132	998	776	256	2975.13	3076	3166.14	3520.47	2220.37	2345.79
chr11:120019176-120044199	chr11:120031687-120031687_Aatk	515.817	0.840119	0.416787	2.01571	0.0438308	0.126252	3209	3096	2683	186	102	16	644.3	655.83	700.19	656.12	291.85	146.61
chr11:120134133-120150786	chr11:120142459-120142459_Slc38a10	291.163	-0.265125	0.280429	-0.945426	0.344441	0.529854	1227	1325	965	80	86	48	246.35	280.68	251.84	282.2	246.07	439.84
chr11:120224312-120270390	chr11:120247351-120247351_Bahcc1	1448.69	0.422283	0.219741	1.92173	0.0546394	0.14908	7666	6896	7567	428	336	136	1539.17	1460.79	1974.79	1509.78	961.4	1246.2
chr11:121678536-121746189	chr11:121712362-121712362_Metrnl	1597.93	0.29043	0.249606	1.16355	0.244606	0.422629	8165	7747	7671	570	376	133	1639.35	1641.06	2001.93	2010.69	1075.85	1218.71
chr12:8496652-8526951	chr12:8511801-8511801_Rhob	600.717	-0.101475	0.189444	-0.535649	0.592201	0.737209	3055	2906	1968	192	209	64	613.38	615.58	513.6	677.29	598.01	586.45
chr12:8777390-8788757	chr12:8783073-8783073_Sdc1	381.272	-0.210849	0.30828	-0.683954	0.494004	0.661167	2013	1927	956	88	179	44	404.17	408.2	249.49	310.42	512.17	403.18
chr12:8799641-8811798	chr12:8805719-8805719_Sdc1	214.334	-0.255474	0.365012	-0.699905	0.483987	0.653721	984	944	682	37	81	38	197.57	199.97	177.98	130.52	231.77	348.2
chr12:8919975-8942247	chr12:8931111-8931111_Laptm4a	506.58	-0.395093	0.266451	-1.4828	0.138128	0.290219	2272	2244	1483	223	160	52	456.17	475.35	387.02	786.64	457.81	476.49
chr12:16149847-16173107	chr12:16161477-16161477_Trib2	417.024	0.813658	0.334266	2.43416	0.0149264	0.057119	2089	1851	2991	72	114	36	419.43	392.1	780.57	253.98	326.19	329.88
chr12:17722959-17739225	chr12:17731092-17731092_Hpcal1	377.407	-0.0112991	0.236405	-0.0477954	0.961879	0.975207	1900	1696	1455	82	145	48	381.48	359.27	379.72	289.26	414.89	439.84
chr12:21415768-21427230	chr12:21421499-21421499_Ywhaq	340.323	-0.0223941	0.229471	-0.09759	0.922258	0.951892	1727	1587	1218	84	113	46	346.74	336.18	317.87	296.31	323.33	421.51
chr12:25185468-25210282	chr12:25197875-25197875_Gm17746	369.157	-1.14011	0.352035	-3.23862	0.0012011	0.00793247	941	888	1231	194	182	34	188.93	188.11	321.26	684.34	520.76	311.55
chr12:31268755-31289117	chr12:31278936-31278936_Lamb1	290.829	-1.20117	0.395872	-3.03423	0.00241149	0.0138547	834	624	853	60	142	66	167.45	132.18	222.61	211.65	406.3	604.77
chr12:33172497-33203046	chr12:33187771-33187771_Atxn7l1	482.003	1.10779	0.215095	5.15023	2.60166e-07	6.8944e-06	3177	2918	2781	99	100	30	637.87	618.12	725.77	349.23	286.13	274.9
chr12:33218545-33249860	chr12:33234202-33234202_Atxn7l1	468.249	1.28165	0.256851	4.98985	6.04249e-07	1.37743e-05	3522	3177	2299	54	108	36	707.14	672.99	599.98	190.49	309.02	329.88
chr12:51663618-51740250	chr12:51701934-51701934_Strn3	1390.15	0.257629	0.275878	0.933849	0.350382	0.534443	7617	7259	5738	494	461	78	1529.33	1537.68	1497.47	1742.6	1319.06	714.73
chr12:54707722-54740585	chr12:54724153-54724153_Eapp	867.502	0.463573	0.286933	1.61561	0.106178	0.241004	5202	4358	4105	284	266	44	1044.45	923.16	1071.3	1001.82	761.11	403.18
chr12:55436948-55469263	chr12:55453105-55453105_Nfkbia	843.616	0.143064	0.207774	0.688555	0.491103	0.658949	4865	4338	2849	194	268	106	976.79	918.92	743.51	684.34	766.83	971.3
chr12:69433097-69478730	chr12:69455913-69455913_5830428M24Rik	1309.98	-0.522043	0.208364	-2.50543	0.0122302	0.0484634	4855	4674	4883	534	521	136	974.78	990.1	1274.34	1883.7	1490.74	1246.2
chr12:69495305-69558619	chr12:69526962-69526962_5830428M24Rik	1538.89	-0.194867	0.218715	-0.890965	0.372948	0.559554	6269	6266	6625	589	506	152	1258.68	1327.34	1728.95	2077.71	1447.82	1392.81
chr12:69974685-69999727	chr12:69987206-69987206_Sav1	393.99	-0.177224	0.202221	-0.876388	0.380819	0.566097	1768	1681	1527	112	153	46	354.98	356.09	398.51	395.08	437.78	421.51
chr12:70694540-70719991	chr12:70707265-70707265_Frmd6	406.145	-0.654492	0.273876	-2.38974	0.0168601	0.0631509	1372	1216	1562	120	170	64	275.47	257.59	407.64	423.3	486.42	586.45
chr12:71881653-71906691	chr12:71894172-71894172_Daam1	766.974	0.329676	0.165005	1.99797	0.0457194	0.130451	3989	4111	3407	180	248	76	800.9	870.84	889.14	634.96	709.6	696.41
chr12:73029905-73053526	chr12:73041715-73041715_Gm51264	663.45	0.260107	0.251464	1.03437	0.300963	0.485572	3276	3155	3189	119	234	80	657.75	668.33	832.25	419.78	669.54	733.06
chr12:73284348-73291842	chr12:73288095-73288095_Slc38a6	178.226	-0.726474	0.325706	-2.23046	0.025717	0.0855413	605	595	561	48	68	34	121.47	126.04	146.41	169.32	194.57	311.55
chr12:73443893-73483786	chr12:73463839-73463839_D830013O20Rik	740.238	-0.0725344	0.33671	-0.215421	0.829439	0.894683	2919	2763	3850	310	243	52	586.07	585.29	1004.75	1093.53	695.3	476.49
chr12:75812516-75832632	chr12:75822574-75822574_Syne2	646.69	0.690447	0.175726	3.92911	8.526e-05	0.000908297	3796	3677	3277	136	178	54	762.15	778.9	855.21	479.74	509.31	494.82
chr12:75861370-75899139	chr12:75880254-75880254_Mir5101	776.248	0.559151	0.177964	3.14194	0.00167834	0.0103432	4542	4451	3506	200	189	70	911.93	942.86	914.97	705.51	540.79	641.43
chr12:76533375-76579584	chr12:76556479-76556479_AI463170	1318.49	-0.166837	0.156073	-1.06897	0.285085	0.467425	6289	6060	4605	412	537	128	1262.69	1283.7	1201.78	1453.34	1536.52	1172.9
chr12:77235603-77254745	chr12:77245174-77245174_Fut8	353.432	0.593305	0.254262	2.33344	0.0196252	0.0703985	1908	1970	1868	78	118	24	383.08	417.31	487.5	275.15	337.63	219.92
chr12:79027229-79065304	chr12:79046266-79046266_Plekhh1	1015.66	0.158732	0.183857	0.863343	0.387949	0.571147	5517	5284	3705	232	324	126	1107.69	1119.32	966.91	818.39	927.06	1154.57
chr12:79487459-79575965	chr12:79531712-79531712_Rad51b	1852.68	0.223889	0.384788	0.581851	0.560667	0.714312	8631	8539	9415	870	370	108	1732.92	1808.83	2457.07	3068.95	1058.68	989.63
chr12:79596812-79648561	chr12:79622686-79622686_9430078K24Rik	741.565	-0.353978	0.391632	-0.903852	0.366074	0.551582	2678	2672	3294	394	239	45	537.68	566.01	859.65	1389.85	683.85	412.35
chr12:80113123-80133542	chr12:80123332-80123332_2310015A10Rik	482.765	-0.19766	0.248412	-0.795693	0.426211	0.607802	2157	2053	1845	188	136	54	433.08	434.89	481.5	663.18	389.14	494.82
chr12:80215790-80235947	chr12:80225868-80225868_Actn1	675.389	0.0897936	0.17177	0.522756	0.601144	0.744176	3488	3411	2534	197	208	74	700.31	722.56	661.31	694.92	595.15	678.08
chr12:80358892-80379963	chr12:80369427-80369427_Mir1843a	367.039	-0.00675588	0.253626	-0.0266371	0.978749	0.984788	1756	1613	1486	84	115	54	352.57	341.68	387.81	296.31	329.05	494.82
chr12:80789602-80887057	chr12:80838329-80838329_Susd6	1913.36	-0.241788	0.196205	-1.23232	0.217828	0.39036	8505	7701	7416	744	656	186	1707.62	1631.31	1935.38	2624.48	1877.01	1704.36
chr12:81970652-81975184	chr12:81972918-81972918_Pcnx	167.384	-0.760276	0.404511	-1.8795	0.0601769	0.160069	601	504	531	67	38	32	120.67	106.76	138.58	236.34	108.73	293.22
chr12:82186912-82195275	chr12:82191093-82191093_Sipa1l1	278.065	0.195157	0.278496	0.700753	0.483457	0.653654	1595	1372	1121	70	117	20	320.24	290.63	292.55	246.93	334.77	183.26
chr12:82223016-82257227	chr12:82240121-82240121_Sipa1l1	863.2	-0.244945	0.165913	-1.47634	0.139851	0.291534	3647	3571	3356	257	321	108	732.24	756.45	875.83	906.57	918.48	989.63
chr12:83687015-83722595	chr12:83704805-83704805_Psen1	619.989	0.322456	0.196671	1.63957	0.101095	0.231467	3641	3473	2351	162	210	51	731.03	735.69	613.55	571.46	600.87	467.33
chr12:84139022-84221162	chr12:84180092-84180092_Elmsan1	2151.43	-0.0310078	0.127519	-0.243163	0.807879	0.886168	10536	10390	7999	652	781	215	2115.4	2200.93	2087.53	2299.95	2234.67	1970.1
chr12:84750690-84775312	chr12:84763001-84763001_Npc2	726.406	-0.139021	0.19961	-0.696462	0.486139	0.655301	3766	3528	2227	228	283	72	756.13	747.34	581.19	804.28	809.75	659.75
chr12:84804871-84825060	chr12:84814965-84814965_Isca2	347.144	-0.158726	0.268787	-0.590526	0.554838	0.710728	1841	1607	1051	80	154	41	369.63	340.41	274.28	282.2	440.64	375.69
chr12:85338028-85395231	chr12:85366629-85366629_Tmed10	991.373	-0.395105	0.214719	-1.8401	0.0657537	0.171227	4218	3881	3487	416	338	102	846.88	822.12	910.02	1467.45	967.12	934.65
chr12:85954990-85988332	chr12:85971661-85971661_Tgfb3	711.603	-0.518214	0.208021	-2.49116	0.0127328	0.0501172	2580	2543	2709	256	304	80	518.01	538.69	706.98	903.05	869.84	733.06
chr12:86795630-86839544	chr12:86817587-86817587_Irf2bpl	1466.78	-0.0352001	0.174778	-0.201399	0.840386	0.90029	6743	6532	6126	464	431	174	1353.85	1383.68	1598.73	1636.77	1233.22	1594.4
chr12:86867658-86904407	chr12:86886032-86886032_Irf2bpl	973.134	-0.0598925	0.16103	-0.371933	0.709943	0.828298	4595	4302	3941	310	325	104	922.58	911.3	1028.5	1093.53	929.92	952.98
chr12:99321295-99353838	chr12:99337566-99337566_Foxn3	914.69	0.311361	0.268258	1.16068	0.245772	0.423733	4916	5007	3853	336	235	63	987.03	1060.64	1005.53	1185.25	672.41	577.28
chr12:99375149-99409869	chr12:99392509-99392509_Foxn3	619.861	0.169878	0.219841	0.77273	0.439682	0.61658	3451	3076	2444	210	188	50	692.89	651.59	637.82	740.78	537.92	458.16
chr12:100110574-100132021	chr12:100121297-100121297_Psmc1	278.74	-0.203865	0.268787	-0.758461	0.448175	0.621862	1213	1149	1071	65	102	42	243.54	243.39	279.5	229.29	291.85	384.86
chr12:100977634-101025757	chr12:101001695-101001695_Mir1190	1279.62	-0.402797	0.247995	-1.62422	0.10433	0.237827	4420	4159	5891	400	516	162	887.44	881.01	1537.4	1411.01	1476.43	1484.45
chr12:102280046-102394353	chr12:102337199-102337199_Rin3	3178.37	-0.427433	0.161389	-2.64846	0.00808585	0.0356156	13327	13508	10022	1223	1251	330	2675.77	2861.42	2615.48	4314.17	3579.49	3023.87
chr12:102435695-102456979	chr12:102446337-102446337_Lgmn	412.918	-0.631335	0.289061	-2.18409	0.0289559	0.0942959	1707	1456	1239	200	125	48	342.73	308.43	323.35	705.51	357.66	439.84
chr12:102620987-102712997	chr12:102666992-102666992_Mir1936	2230.17	0.0553464	0.162516	0.340559	0.733436	0.841477	12158	11619	7385	600	839	222	2441.06	2461.27	1927.29	2116.52	2400.63	2034.24
chr12:104976096-105012960	chr12:104994528-104994528_Syne3	1006.05	0.0477318	0.14506	0.329049	0.742119	0.844562	5219	4832	3790	266	347	114	1047.86	1023.57	989.09	938.32	992.87	1044.61
chr12:108908250-108948032	chr12:108928141-108928141_Wdr25	1007.24	0.736227	0.167867	4.38577	1.15576e-05	0.000182852	6132	5786	5093	194	300	78	1231.17	1225.66	1329.14	684.34	858.39	714.73
chr12:110484594-110523976	chr12:110504285-110504285_Ppp2r5c	962.584	-0.133044	0.20443	-0.650805	0.515172	0.676682	4673	4424	3432	360	334	85	938.24	937.14	895.66	1269.91	955.67	778.88
chr12:111336758-111379589	chr12:111358173-111358173_Cdc42bpb	1011.99	0.73443	0.20519	3.57927	0.000344555	0.00303094	6677	6448	4253	248	284	62	1340.6	1365.89	1109.92	874.83	812.61	568.12
chr12:111428549-111457284	chr12:111442916-111442916_Tnfaip2	968.805	-0.0599171	0.166901	-0.358998	0.719596	0.832416	4623	4521	3647	308	295	114	928.2	957.69	951.77	1086.48	844.08	1044.61
chr12:111572282-111575864	chr12:111574073-111574073_2810029C07Rik	162.423	-0.433424	0.405423	-1.06907	0.285039	0.467425	642	624	552	28	62	32	128.9	132.18	144.06	98.77	177.4	293.22
chr12:111576022-111609315	chr12:111592668-111592668_Mark3	487.295	0.0441836	0.20576	0.214733	0.829975	0.894683	2596	2441	1726	122	191	50	521.22	517.08	450.44	430.36	546.51	458.16
chr12:111686113-111770042	chr12:111728077-111728077_Apopt1	2090.3	0.189081	0.118445	1.59636	0.110409	0.249009	11406	10274	8481	542	692	215	2290.08	2176.36	2213.32	1911.92	1980.02	1970.1
chr12:112560275-112634169	chr12:112597222-112597222_Inf2	1434.76	-0.248493	0.161963	-1.53425	0.124967	0.270061	6755	6499	4617	388	616	168	1356.26	1376.69	1204.92	1368.68	1762.56	1539.42
chr12:112793693-112810610	chr12:112802151-112802151_Clba1	538.895	0.186031	0.184244	1.0097	0.31264	0.500083	2969	2752	2046	134	174	60	596.11	582.96	533.95	472.69	497.87	549.79
chr12:113138044-113157093	chr12:113147568-113147568_Crip1	963.711	0.143102	0.160478	0.891722	0.372542	0.559341	5069	4671	3864	257	285	114	1017.74	989.46	1008.4	906.57	815.47	1044.61
chr12:116255724-116296295	chr12:116276009-116276009_Esyt2	812.859	0.10758	0.179156	0.600481	0.548186	0.706675	4430	4040	3072	250	282	70	889.45	855.8	801.71	881.88	806.89	641.43
chr13:5842253-5874565	chr13:5858409-5858409_1700016G22Rik	799.066	-0.611569	0.192033	-3.18471	0.001449	0.00915685	3098	3105	2371	330	285	100	622.01	657.74	618.77	1164.08	815.47	916.32
chr13:6618421-6647560	chr13:6632990-6632990_Pfkp	618.714	-0.469364	0.29513	-1.59036	0.111753	0.251238	2405	2273	2300	300	195	58	482.87	481.49	600.24	1058.26	557.95	531.47
chr13:12630316-12660901	chr13:12645608-12645608_Gpr137b-ps	1238	0.632528	0.182304	3.46962	0.000521187	0.00412814	7636	7382	5524	330	334	84	1533.14	1563.74	1441.62	1164.08	955.67	769.71
chr13:12701837-12704223	chr13:12703030-12703030_Gpr137b-ps	177.737	0.100758	0.466215	0.216119	0.828895	0.894683	773	775	840	24	46	34	155.2	164.17	219.22	84.66	131.62	311.55
chr13:13376111-13397651	chr13:13386881-13386881_Gpr137b	1223.17	0.595034	0.189477	3.1404	0.00168718	0.0103676	7452	7179	5442	340	326	84	1496.2	1520.74	1420.22	1199.36	932.78	769.71
chr13:13436832-13456067	chr13:13446449-13446449_Nid1	451.575	0.517554	0.277716	1.86361	0.0623769	0.164506	2532	2205	2300	76	120	57	508.37	467.09	600.24	268.09	343.36	522.3
chr13:13503290-13529665	chr13:13516477-13516477_Lyst	337.403	-0.0829103	0.256548	-0.323177	0.746561	0.844562	1411	1489	1426	88	106	48	283.3	315.42	372.15	310.42	303.3	439.84
chr13:15500193-15515621	chr13:15507907-15507907_Gli3	259.956	-0.101342	0.35089	-0.288813	0.772724	0.861291	1208	1159	1024	45	136	28	242.54	245.51	267.24	158.74	389.14	256.57
chr13:15657877-15670529	chr13:15664203-15664203_4933412O06Rik	335.173	0.289805	0.254879	1.13703	0.255525	0.433857	1637	1553	1726	82	112	32	328.67	328.97	450.44	289.26	320.47	293.22
chr13:28918217-28932007	chr13:28925112-28925112_Sox4	197.24	-0.709341	0.361772	-1.96074	0.0499095	0.139405	741	640	668	75	116	14	148.78	135.57	174.33	264.56	331.91	128.29
chr13:28947466-28959268	chr13:28953367-28953367_Sox4	272.694	-0.181298	0.28045	-0.646455	0.517985	0.677857	1145	1109	1132	62	108	38	229.89	234.92	295.42	218.71	309.02	348.2
chr13:34111779-34157548	chr13:34134663-34134663_Tubb2b	1341.93	0.0281957	0.145808	0.193376	0.846665	0.904702	7041	6667	4791	396	472	134	1413.68	1412.28	1250.33	1396.9	1350.53	1227.87
chr13:35501053-35508877	chr13:35504965-35504965_Cdyl	265.505	-0.601693	0.351437	-1.71209	0.0868793	0.208558	802	788	1164	106	90	36	161.02	166.92	303.77	373.92	257.52	329.88
chr13:37434757-37459702	chr13:37447229-37447229_Ly86	499.735	-0.10077	0.311639	-0.323355	0.746427	0.844562	2028	1890	2492	192	180	38	407.18	400.36	650.35	677.29	515.03	348.2
chr13:37827444-37882617	chr13:37855030-37855030_Rreb1	1154.88	-0.462885	0.157851	-2.93241	0.00336339	0.0177815	4799	4787	3654	414	493	123	963.53	1014.04	953.6	1460.4	1410.62	1127.08
chr13:43191268-43270347	chr13:43230807-43230807_Tbc1d7	1812.14	-0.511121	0.151938	-3.364	0.000768219	0.00553954	7098	6481	6473	650	713	224	1425.12	1372.88	1689.28	2292.89	2040.11	2052.57
chr13:43287197-43297630	chr13:43292413-43292413_Gfod1	273.688	-0.577889	0.276326	-2.09133	0.0364981	0.110222	1100	972	930	112	125	24	220.86	205.9	242.71	395.08	357.66	219.92
chr13:44922154-44973974	chr13:44948064-44948064_Dtnbp1	1294.37	0.303039	0.242408	1.25012	0.211256	0.384013	6880	6717	5755	458	350	92	1381.35	1422.87	1501.9	1615.61	1001.45	843.02
chr13:45674975-45699693	chr13:45687334-45687334_Gmpr	597.78	-0.0923738	0.197676	-0.4673	0.640285	0.777883	2885	2551	2403	204	209	57	579.25	540.38	627.12	719.62	598.01	522.3
chr13:45872430-45886169	chr13:45879299-45879299_Atxn1	393.884	-0.33999	0.229858	-1.47913	0.139106	0.291271	1618	1467	1559	137	139	48	324.86	310.76	406.86	483.27	397.72	439.84
chr13:45903103-45928146	chr13:45915624-45915624_Atxn1	488.333	-0.759676	0.238133	-3.19013	0.00142208	0.00908078	1747	1640	1540	214	222	48	350.76	347.4	401.9	754.89	635.21	439.84
chr13:46832855-46869313	chr13:46851084-46851084_Kif13a	815.905	0.153027	0.258968	0.590908	0.554582	0.710728	4200	3884	3536	310	219	64	843.27	822.75	922.8	1093.53	626.62	586.45
chr13:47554092-47580710	chr13:47567401-47567401_4930471G24Rik	494.442	-0.178576	0.192056	-0.929811	0.352469	0.536421	2413	2320	1588	151	179	58	484.48	491.45	414.43	532.66	512.17	531.47
chr13:48868574-48878613	chr13:48873593-48873593_Phf2	287.809	-0.0432562	0.293782	-0.147239	0.882943	0.926131	1332	1367	1061	72	76	46	267.44	289.57	276.89	253.98	217.46	421.51
chr13:48949183-48970413	chr13:48959798-48959798_Fam120a	529.642	0.278961	0.217454	1.28285	0.199545	0.368892	3137	2888	1967	158	168	42	629.84	611.77	513.34	557.35	480.7	384.86
chr13:49297741-49306086	chr13:49301913-49301913_Fgd3	215.681	-1.17494	0.320789	-3.66264	0.000249627	0.00229436	617	518	601	64	96	44	123.88	109.73	156.85	225.76	274.68	403.18
chr13:49339862-49375784	chr13:49357823-49357823_Bicd2	818.647	0.0195507	0.160408	0.121881	0.902993	0.937945	4287	3934	2946	221	276	96	860.74	833.34	768.83	779.58	789.72	879.67
chr13:51858530-51871595	chr13:51865062-51865062_Gadd45g	87.9299	-1.49547	0.613746	-2.43662	0.0148253	0.0569378	176	161	244	18	26	28	35.34	34.1	63.68	63.5	74.39	256.57
chr13:52847122-52860306	chr13:52853714-52853714_Auh	139.749	-1.30902	0.392538	-3.33476	0.000853724	0.00600887	396	356	303	36	58	34	79.51	75.41	79.08	126.99	165.96	311.55
chr13:54555468-54578945	chr13:54567206-54567206_4833439L19Rik	279.169	-0.543383	0.268037	-2.02727	0.0426346	0.123985	1128	1179	784	72	137	38	226.48	249.75	204.6	253.98	392	348.2
chr13:55152130-55191245	chr13:55171687-55171687_Fgfr4	768.912	0.0402186	0.258311	0.155698	0.876271	0.923307	3511	3142	3772	256	288	58	704.93	665.57	984.39	903.05	824.05	531.47
chr13:56105189-56120209	chr13:56112699-56112699_Macroh2a1	542.659	0.790589	0.228219	3.46416	0.000531884	0.0041918	3263	2940	2929	98	124	56	655.14	622.78	764.39	345.7	354.8	513.14
chr13:60001671-60021788	chr13:60011729-60011729_A530065N20Rik	490.304	0.445504	0.337993	1.31809	0.187474	0.353285	2273	2187	2962	154	93	48	456.37	463.28	773	543.24	266.1	439.84
chr13:60044118-60112302	chr13:60078210-60078210_A530065N20Rik	1229.04	0.971351	0.227093	4.27732	1.89153e-05	0.000265565	6905	6938	7794	286	253	82	1386.37	1469.69	2034.03	1008.87	723.91	751.39
chr13:63087098-63156492	chr13:63121795-63121795_Aopep	1240.05	0.197623	0.236233	0.83656	0.40284	0.585748	5757	5072	6682	374	350	125	1155.88	1074.41	1743.83	1319.3	1001.45	1145.41
chr13:63234306-63259814	chr13:63247060-63247060_Aopep	909.342	-0.592176	0.274648	-2.15612	0.031074	0.098618	3282	3225	3241	438	346	80	658.95	683.16	845.82	1545.06	990.01	733.06
chr13:63302846-63326678	chr13:63314762-63314762_Mir3074-1	760.846	-0.332987	0.18101	-1.83961	0.0658255	0.171227	3319	3344	2411	232	260	109	666.38	708.36	629.21	818.39	743.94	998.79
chr13:69594648-69604664	chr13:69599656-69599656_Srd5a1	105.339	-1.78021	0.596145	-2.98621	0.00282458	0.0156347	213	149	252	14	65	28	42.77	31.56	65.77	49.39	185.98	256.57
chr13:70120746-70163653	chr13:70142199-70142199_4930520P13Rik	669.577	2.38193	0.212918	11.1871	4.7155e-29	9.99686e-26	5548	5110	4412	60	64	30	1113.92	1082.46	1151.42	211.65	183.12	274.9
chr13:71374335-71384817	chr13:71379576-71379576_Mir466f-4	177.883	-0.558568	0.285303	-1.95781	0.0502526	0.139994	698	641	572	59	62	28	140.14	135.78	149.28	208.12	177.4	256.57
chr13:73794707-73818699	chr13:73806703-73806703_Nkd2	321.72	-0.469155	0.238858	-1.96416	0.0495118	0.138659	1336	1140	1110	95	118	50	268.24	241.49	289.68	335.12	337.63	458.16
chr13:91193318-91217525	chr13:91205421-91205421_Atg10	183.254	0.0361128	0.335731	0.107565	0.914341	0.946833	955	906	614	40	52	29	191.74	191.92	160.24	141.1	148.79	265.73
chr13:92655071-92678885	chr13:92666978-92666978_Serinc5	433.082	0.13833	0.236627	0.58459	0.558824	0.713366	2138	1825	2111	121	150	41	429.26	386.59	550.92	426.83	429.19	375.69
chr13:92986928-93003384	chr13:92995156-92995156_Gm4814	497.836	0.527606	0.336364	1.56856	0.116751	0.25831	2909	2760	2317	185	100	30	584.06	584.65	604.68	652.59	286.13	274.9
chr13:96668849-96689526	chr13:96679187-96679187_Hmgcr	373.257	-0.624651	0.212953	-2.93328	0.00335405	0.0177815	1604	1366	1028	138	145	50	322.05	289.36	268.28	486.8	414.89	458.16
chr13:96925721-96933559	chr13:96929640-96929640_Gcnt4	270.37	-0.347719	0.249031	-1.39629	0.162628	0.322215	1292	1128	819	73	116	35	259.41	238.95	213.74	257.51	331.91	320.71
chr13:97468185-97506850	chr13:97487517-97487517_Lncenc1	517.94	0.902797	0.265854	3.39584	0.000684177	0.00507152	2902	2745	3322	90	150	36	582.66	581.48	866.96	317.48	429.19	329.88
chr13:99353443-99411850	chr13:99382646-99382646_6430562O15Rik	997.044	-0.172132	0.247463	-0.695586	0.486688	0.655514	4940	4422	3453	408	349	78	991.84	936.72	901.14	1439.23	998.59	714.73
chr13:102839815-102857025	chr13:102848420-102848420_1700099I09Rik	300.49	-0.197462	0.252019	-0.783518	0.433323	0.614067	1338	1236	1176	72	127	38	268.64	261.82	306.91	253.98	363.39	348.2
chr13:102877405-102903551	chr13:102890478-102890478_1700099I09Rik	543.519	-0.460101	0.195711	-2.35092	0.0187271	0.0682155	2223	2015	1868	158	210	81	446.33	426.84	487.5	557.35	600.87	742.22
chr13:103224569-103239313	chr13:103231941-103231941_Mast4	279.687	-0.235163	0.408266	-0.576003	0.564613	0.717184	1476	1315	793	73	172	16	296.35	278.56	206.95	257.51	492.14	146.61
chr13:103301171-103333436	chr13:103317303-103317303_Mast4	651.831	0.270903	0.219091	1.23649	0.216278	0.389073	3718	3555	2427	129	235	71	746.49	753.06	633.38	455.05	672.41	650.59
chr13:106993923-107023665	chr13:107008794-107008794_Kif2a	614.945	0.313194	0.186224	1.68182	0.0926043	0.219507	3522	3395	2339	144	192	65	707.14	719.17	610.42	507.96	549.37	595.61
chr13:109241354-109282940	chr13:109262147-109262147_Mir582	731.563	0.545822	0.190722	2.86186	0.00421158	0.021208	4020	3826	3761	180	186	68	807.13	810.47	981.52	634.96	532.2	623.1
chr13:109629843-109709733	chr13:109669788-109669788_Mir1904	1416.59	1.01695	0.177385	5.73304	9.86439e-09	4.1825e-07	10039	9589	6369	300	330	86	2015.61	2031.25	1662.14	1058.26	944.23	788.04
chr13:110856772-110878762	chr13:110867767-110867767_Gm38397	307.888	-0.463428	0.235692	-1.96624	0.049271	0.138167	1276	1228	955	96	106	48	256.19	260.13	249.23	338.64	303.3	439.84
chr13:111790509-111806602	chr13:111798555-111798555_Map3k1	279.899	-0.910919	0.245047	-3.71733	0.000201342	0.00194021	1006	894	704	86	123	49	201.98	189.38	183.73	303.37	351.94	449
chr13:113821262-113851905	chr13:113836583-113836583_Arl15	457.441	-1.3445	0.271854	-4.94565	7.58907e-07	1.62513e-05	1178	987	1272	229	197	65	236.52	209.08	331.96	807.8	563.68	595.61
chr13:116938656-117028535	chr13:116983595-116983595_Parp8	2289.22	0.0896313	0.115632	0.775146	0.438254	0.616559	11664	11344	8971	617	801	238	2341.88	2403.02	2341.2	2176.49	2291.9	2180.85
chr13:117206420-117260858	chr13:117233639-117233639_Emb	1299.84	-0.0934725	0.142619	-0.655399	0.512211	0.674884	6068	5958	5001	370	511	136	1218.32	1262.09	1305.13	1305.19	1462.12	1246.2
chr14:7807579-7857466	chr14:7832522-7832522_Flnb	1155.65	0.0502644	0.160542	0.313092	0.754211	0.849373	5906	5451	4603	300	457	112	1185.8	1154.69	1201.26	1058.26	1307.61	1026.28
chr14:7943209-7954466	chr14:7948837-7948837_Gm45521	297.615	-0.453679	0.263546	-1.72144	0.0851708	0.206357	1191	1039	1093	97	97	46	239.13	220.09	285.24	342.17	277.55	421.51
chr14:14703785-14735889	chr14:14719837-14719837_Slc4a7	631.784	0.00979697	0.229373	0.0427119	0.965931	0.976991	3187	3135	2257	129	248	80	639.88	664.09	589.02	455.05	709.6	733.06
chr14:14767201-14800602	chr14:14783901-14783901_Nek10	443.453	-0.176733	0.241687	-0.731246	0.464629	0.637369	2286	1846	1548	107	206	48	458.98	391.04	403.99	377.45	589.43	439.84
chr14:20784846-20813844	chr14:20799345-20799345_Gm30108	573.361	-0.551569	0.170649	-3.23218	0.0012285	0.00801493	2191	2190	1876	193	234	76	439.9	463.91	489.59	680.81	669.54	696.41
chr14:20825114-20847528	chr14:20836321-20836321_Plau	460.225	-1.11997	0.262492	-4.26668	1.98405e-05	0.000274914	1300	1368	1259	232	218	48	261.01	289.79	328.57	818.39	623.76	439.84
chr14:20925193-20954839	chr14:20940016-20940016_Vcl	466.167	-0.27772	0.215961	-1.28597	0.198452	0.367707	2199	1798	1663	118	188	64	441.51	380.87	434	416.25	537.92	586.45
chr14:20968350-20982526	chr14:20975438-20975438_Vcl	287.595	0.113986	0.289842	0.393269	0.69412	0.816612	1520	1490	1084	60	130	26	305.18	315.63	282.9	211.65	371.97	238.24
chr14:21025897-21053212	chr14:21039554-21039554_Ap3m1	575.938	0.443502	0.205188	2.16144	0.0306611	0.0976645	3367	3057	2634	158	182	40	676.02	647.57	687.41	557.35	520.76	366.53
chr14:21837055-21848141	chr14:21842598-21842598_A430057M04Rik	201.398	-0.392177	0.299842	-1.30795	0.190892	0.358133	909	911	547	71	64	28	182.51	192.98	142.75	250.45	183.12	256.57
chr14:25360028-25377746	chr14:25368887-25368887_Zmiz1	377.023	0.199044	0.258212	0.770852	0.440794	0.617222	2113	1710	1681	108	146	26	424.24	362.23	438.7	380.97	417.75	238.24
chr14:25455734-25562161	chr14:25508947-25508947_Mir3075	3064.01	-0.216567	0.131596	-1.6457	0.0998262	0.229846	14466	13933	10184	876	1268	344	2904.46	2951.45	2657.76	3090.11	3628.13	3152.16
chr14:25580010-25641673	chr14:25610841-25610841_Gm45915	1283.12	-0.362261	0.154494	-2.34483	0.0190359	0.0688669	5452	5351	4289	380	463	184	1094.64	1133.51	1119.32	1340.46	1324.78	1686.04
chr14:25706840-25774136	chr14:25740488-25740488_Zcchc24	2107	0.147294	0.122573	1.20169	0.229485	0.405028	11163	10441	8359	530	716	228	2241.29	2211.73	2181.48	1869.59	2048.69	2089.22
chr14:25841788-25871518	chr14:25856653-25856653_Anxa11	1058.15	-0.272192	0.205932	-1.32176	0.186249	0.351913	4405	4152	4255	390	330	126	884.43	879.52	1110.44	1375.74	944.23	1154.57
chr14:27058385-27086142	chr14:27072263-27072263_Il17rd	669.978	0.912752	0.294247	3.10199	0.00192226	0.0116021	3879	3670	4085	82	208	56	778.82	777.42	1066.08	289.26	595.15	513.14
chr14:27335893-27355603	chr14:27345748-27345748_Arhgef3	489.304	-1.88221	0.230238	-8.17505	2.95747e-16	4.1799e-14	991	839	964	252	246	78	198.97	177.73	251.58	888.94	703.88	714.73
chr14:27378603-27406444	chr14:27392523-27392523_Arhgef3	321.303	-2.09931	0.320225	-6.55573	5.5369e-11	3.78653e-09	587	488	564	210	158	40	117.86	103.37	147.19	740.78	452.09	366.53
chr14:29876396-29883173	chr14:29879784-29879784_Selenok	156.581	-1.38279	0.346567	-3.98997	6.60813e-05	0.000741229	412	403	326	54	58	36	82.72	85.37	85.08	190.49	165.96	329.88
chr14:30531679-30575094	chr14:30553386-30553386_Tkt	776.03	0.195238	0.22035	0.886037	0.375597	0.561266	4451	4182	2751	179	316	68	893.66	885.88	717.94	631.43	904.17	623.1
chr14:30591643-30655497	chr14:30623570-30623570_Prkcd	1097.12	-0.385925	0.180354	-2.13982	0.0323695	0.101664	4772	4589	3586	428	403	115	958.11	972.09	935.85	1509.78	1153.1	1053.77
chr14:31179429-31208101	chr14:31193765-31193765_Nisch	697.029	-0.249383	0.207524	-1.20171	0.229476	0.405028	3216	3066	2340	254	207	86	645.7	649.48	610.68	895.99	592.29	788.04
chr14:31400330-31414099	chr14:31407214-31407214_Sh3bp5	237.667	-1.51241	0.251128	-6.02247	1.71775e-09	8.46891e-08	632	514	512	109	110	39	126.89	108.88	133.62	384.5	314.74	357.37
chr14:31655671-31672090	chr14:31663880-31663880_Btd	608.198	0.673454	0.187243	3.59668	0.000322308	0.00285897	3483	3467	3062	136	148	56	699.31	734.42	799.1	479.74	423.47	513.14
chr14:33230736-33265941	chr14:33248338-33248338_Arhgap22	1065.45	-0.101591	0.144774	-0.701722	0.482852	0.653654	4897	4801	4153	300	399	121	983.21	1017	1083.82	1058.26	1141.66	1108.75
chr14:33276005-33331717	chr14:33303861-33303861_Arhgap22	1087.55	-0.160234	0.20735	-0.772773	0.439657	0.61658	5264	4667	4034	288	516	102	1056.9	988.62	1052.77	1015.93	1476.43	934.65
chr14:34087302-34089765	chr14:34088533-34088533_Anxa8	135.253	-0.298686	0.470716	-0.634536	0.525731	0.684192	590	574	429	28	30	30	118.46	121.59	111.96	98.77	85.84	274.9
chr14:34295832-34324837	chr14:34310334-34310334_Shld2	615.348	0.0128362	0.177999	0.0721141	0.942511	0.965744	3022	2884	2472	194	208	60	606.75	610.92	645.13	684.34	595.15	549.79
chr14:34471075-34506800	chr14:34488937-34488937_Bmpr1a	595.275	0.165975	0.2484	0.668176	0.504021	0.668686	3036	3073	2423	115	256	59	609.56	650.96	632.34	405.67	732.49	540.63
chr14:36690601-36707500	chr14:36699050-36699050_Ccser2	307.221	-0.981674	0.413739	-2.37269	0.0176591	0.0653355	954	818	998	196	104	25	191.54	173.28	260.45	691.4	297.58	229.08
chr14:40899372-40975409	chr14:40937390-40937390_Tspan14	2773.76	-0.279596	0.144885	-1.92978	0.0536346	0.147096	12717	12714	8767	952	1068	294	2553.3	2693.22	2287.96	3358.21	3055.87	2693.99
chr14:45475316-45509668	chr14:45492492-45492492_Fermt2	534.97	0.297973	0.224585	1.32678	0.184583	0.349986	2967	2792	2234	104	202	54	595.71	591.43	583.02	366.86	577.98	494.82
chr14:47337120-47380681	chr14:47358900-47358900_Lgals3	978.736	-0.447549	0.261091	-1.71415	0.0865015	0.208096	4256	3995	3014	450	276	110	854.51	846.27	786.58	1587.39	789.72	1007.96
chr14:48445475-48463436	chr14:48454455-48454455_Tmem260	547.669	-0.261207	0.262524	-0.994981	0.319745	0.506622	2262	1982	2399	214	181	56	454.16	419.85	626.08	754.89	517.9	513.14
chr14:54430334-54449817	chr14:54440075-54440075_Mmp14	644.425	-0.0519642	0.186015	-0.279355	0.779973	0.866972	3290	3109	2212	206	204	72	660.56	658.58	577.27	726.67	583.71	659.75
chr14:54479745-54488393	chr14:54484069-54484069_Rem2	205.334	-0.0897199	0.373151	-0.240438	0.80999	0.886853	986	999	683	32	80	33	197.97	211.62	178.25	112.88	228.9	302.39
chr14:54890624-54902452	chr14:54896538-54896538_Pabpn1	236.886	-0.418253	0.243134	-1.72026	0.0853856	0.206641	1017	1007	719	72	94	32	204.19	213.31	187.64	253.98	268.96	293.22
chr14:59535431-59552180	chr14:59543805-59543805_Cdadc1	214.092	-0.415384	0.311966	-1.3315	0.183024	0.348616	975	853	621	56	70	38	195.76	180.69	162.06	197.54	200.29	348.2
chr14:60732878-60758434	chr14:60745656-60745656_Spata13	408.822	-1.48099	0.230535	-6.42418	1.32585e-10	8.5176e-09	1083	955	889	212	192	55	217.44	202.3	232.01	747.84	549.37	503.98
chr14:62838125-62858896	chr14:62848510-62848510_Mir8098	513.849	0.355533	0.188825	1.88287	0.0597181	0.159248	2768	2596	2374	129	149	52	555.75	549.91	619.55	455.05	426.33	476.49
chr14:62927065-62954446	chr14:62940755-62940755_Defb48	436.542	0.397063	0.2057	1.9303	0.0535693	0.147096	2453	2336	1877	92	132	48	492.51	494.84	489.85	324.53	377.69	439.84
chr14:63122422-63132923	chr14:63127672-63127672_Ctsb	365.672	-0.254432	0.363902	-0.699178	0.484441	0.653733	1641	1625	1303	166	147	19	329.48	344.23	340.05	585.57	420.61	174.1
chr14:63426882-63466197	chr14:63446539-63446539_Fam167a	897.015	-0.0730334	0.201676	-0.362133	0.717253	0.83179	4472	4245	3138	306	250	106	897.88	899.22	818.94	1079.42	715.32	971.3
chr14:64627305-64688842	chr14:64658073-64658073_Kif13b	845.257	-0.90882	0.150899	-6.02272	1.71512e-09	8.46891e-08	3092	2657	2230	326	382	116	620.81	562.84	581.97	1149.97	1093.02	1062.94
chr14:65087007-65119829	chr14:65103418-65103418_Extl3	480.815	-0.211524	0.422648	-0.500472	0.616743	0.758848	2063	2124	1857	244	172	20	414.21	449.93	484.63	860.72	492.14	183.26
chr14:65736366-65765853	chr14:65751109-65751109_Pbk	692.332	0.320874	0.20275	1.58261	0.11351	0.253375	3578	3489	3316	202	218	54	718.38	739.08	865.39	712.56	623.76	494.82
chr14:66219804-66281394	chr14:66250599-66250599_Ptk2b	1316.2	-0.663802	0.304608	-2.1792	0.029317	0.0950336	4398	4216	4941	686	465	118	883.02	893.08	1289.47	2419.88	1330.5	1081.26
chr14:66844028-66860886	chr14:66852457-66852457_Dpysl2	485.693	0.0564212	0.296493	0.190295	0.849078	0.906367	2550	2227	1970	198	142	34	511.98	471.75	514.12	698.45	406.3	311.55
chr14:68971880-68990384	chr14:68981132-68981132_Stc1	331.233	0.238749	0.3994	0.597768	0.549995	0.707513	1316	1325	2076	108	124	18	264.22	280.68	541.78	380.97	354.8	164.94
chr14:69254590-69278218	chr14:69266404-69266404_Slc25a37	532.557	0.108877	0.269333	0.404246	0.686032	0.812338	2325	2280	2751	176	176	44	466.81	482.98	717.94	620.85	503.59	403.18
chr14:69465084-69504290	chr14:69484687-69484687_Synb	865.529	0.24077	0.273645	0.879861	0.378935	0.564759	3856	3701	4842	286	252	70	774.2	783.99	1263.64	1008.87	721.05	641.43
chr14:70096235-70114706	chr14:70105470-70105470_Bin3	267.557	-0.356029	0.231309	-1.53919	0.123757	0.268541	1184	1116	907	90	112	28	237.72	236.4	236.7	317.48	320.47	256.57
chr14:70160923-70213203	chr14:70187063-70187063_Sorbs3	1213.09	0.084091	0.189201	0.444453	0.656715	0.790594	6132	5529	5133	264	475	136	1231.17	1171.22	1339.58	931.27	1359.12	1246.2
chr14:70514477-70517881	chr14:70516179-70516179_Bmp1	197.841	-0.128213	0.395215	-0.324413	0.745626	0.844562	1028	979	541	37	60	36	206.4	207.38	141.19	130.52	171.68	329.88
chr14:72868346-72886438	chr14:72877392-72877392_Gm9199	248.226	-0.683206	0.251295	-2.71874	0.00655306	0.0300703	873	898	813	90	118	28	175.28	190.22	212.17	317.48	337.63	256.57
chr14:73364135-73388154	chr14:73376144-73376144_Itm2b	444.322	-0.257131	0.274252	-0.937574	0.348463	0.533757	2172	1622	1693	186	141	42	436.09	343.59	441.83	656.12	403.44	384.86
chr14:75173753-75195205	chr14:75184479-75184479_Lcp1	254.58	-2.15372	0.439406	-4.90143	9.51408e-07	1.99302e-05	403	336	502	196	110	26	80.91	71.18	131.01	691.4	314.74	238.24
chr14:79157053-79184862	chr14:79170957-79170957_Gm4632	414.351	1.35101	0.299466	4.5114	6.44011e-06	0.000110105	2731	2489	2683	42	94	32	548.33	527.25	700.19	148.16	268.96	293.22
chr14:79362765-79378657	chr14:79370711-79370711_Naa16	165.73	-0.0886754	0.413889	-0.214249	0.830353	0.894683	815	737	575	26	52	31	163.63	156.12	150.06	91.72	148.79	284.06
chr14:79478363-79552168	chr14:79515265-79515265_Elf1	1763.25	-0.00899721	0.184414	-0.0487882	0.961088	0.975207	9001	8911	6097	616	559	166	1807.2	1887.63	1591.16	2172.96	1599.47	1521.1
chr14:84436033-84447721	chr14:84441877-84441877_Pcdh17	230.31	-0.517538	0.376383	-1.37503	0.169122	0.330954	881	836	780	42	89	46	176.89	177.09	203.56	148.16	254.66	421.51
chr14:120274780-120390327	chr14:120332553-120332553_Mbnl2	3727.57	0.188766	0.110099	1.71451	0.0864346	0.208096	19779	19223	14882	1030	1219	362	3971.19	4072.04	3883.81	3633.35	3487.92	3317.09
chr14:121033864-121065767	chr14:121049815-121049815_Farp1	667.575	0.497808	0.218752	2.27567	0.0228657	0.0785661	3929	3519	3170	140	245	49	788.86	745.43	827.29	493.85	701.02	449
chr14:121080611-121104568	chr14:121092589-121092589_Farp1	433.67	0.435434	0.27473	1.58495	0.112977	0.253375	2386	2314	1937	74	117	58	479.06	490.18	505.51	261.04	334.77	531.47
chr14:121261076-121286849	chr14:121273962-121273962_B930095G15Rik	340.573	-0.0693837	0.256687	-0.270304	0.786926	0.870257	1558	1544	1347	72	138	44	312.81	327.07	351.53	253.98	394.86	403.18
chr14:121822249-121830283	chr14:121826266-121826266_Dock9	240.977	-0.128839	0.298796	-0.431194	0.666327	0.79636	1044	940	1048	73	68	34	209.61	199.12	273.5	257.51	194.57	311.55
chr15:5115135-5129503	chr15:5122319-5122319_Snord72	382.417	-0.495629	0.291281	-1.70155	0.0888399	0.212095	1789	1750	845	104	175	52	359.19	370.71	220.52	366.86	500.73	476.49
chr15:5156195-5178169	chr15:5167182-5167182_Ttc33	302.846	-0.280357	0.375803	-0.746022	0.455654	0.629307	1612	1449	694	56	119	51	323.65	306.94	181.12	197.54	340.49	467.33
chr15:6385784-6413196	chr15:6399490-6399490_Dab2	749.781	0.354083	0.266525	1.32852	0.184008	0.349332	4585	4276	2753	236	251	44	920.57	905.79	718.46	832.5	718.19	403.18
chr15:6553677-6585521	chr15:6569599-6569599_Fyb	1007.96	-0.650521	0.221156	-2.94145	0.00326678	0.0174009	4360	4008	2450	428	414	108	875.39	849.02	639.39	1509.78	1184.58	989.63
chr15:9179519-9196359	chr15:9187939-9187939_Skp2	488.371	1.61032	0.359485	4.47952	7.48108e-06	0.000124438	3986	3933	2210	36	124	26	800.3	833.13	576.75	126.99	354.8	238.24
chr15:10601323-10625705	chr15:10613514-10613514_Gm10389	318.629	-0.297728	0.374497	-0.795009	0.426608	0.607802	1642	1404	912	65	196	28	329.68	297.41	238.01	229.29	560.81	256.57
chr15:10676305-10781671	chr15:10728988-10728988_4930556M19Rik	1853.62	-0.223061	0.181377	-1.22982	0.218764	0.391154	9105	8460	5815	476	832	210	1828.09	1792.09	1517.56	1679.1	2380.6	1924.28
chr15:10805132-10819983	chr15:10812557-10812557_Gm19276	300.092	-0.214293	0.252827	-0.847586	0.396668	0.578124	1510	1347	967	83	137	30	303.18	285.34	252.36	292.78	392	274.9
chr15:10873770-10896003	chr15:10884886-10884886_Gm19276	201.743	-0.808055	0.308582	-2.6186	0.00882905	0.0378898	686	589	655	57	86	36	137.73	124.77	170.94	201.07	246.07	329.88
chr15:12225230-12253432	chr15:12239331-12239331_Mtmr12	502.173	-0.294582	0.224896	-1.30986	0.190243	0.35755	2393	2149	1544	128	184	76	480.46	455.23	402.94	451.52	526.48	696.41
chr15:12322478-12335455	chr15:12328966-12328966_Golph3	271.894	-0.364424	0.32544	-1.11979	0.262804	0.441827	1310	1321	682	78	142	25	263.02	279.83	177.98	275.15	406.3	229.08
chr15:13062642-13080221	chr15:13071431-13071431_Cdh6	500.13	0.356684	0.247092	1.44352	0.148873	0.30351	3213	2793	1702	102	169	52	645.1	591.65	444.18	359.81	483.56	476.49
chr15:13116518-13176107	chr15:13146312-13146312_Cdh6	1675.38	0.382488	0.204365	1.8716	0.0612625	0.162346	10199	9969	5816	334	544	179	2047.74	2111.75	1517.82	1178.19	1556.55	1640.22
chr15:13234126-13263267	chr15:13248696-13248696_Cdh6	1099.36	0.197983	0.165101	1.19916	0.230466	0.405665	6105	5764	4163	330	337	102	1225.75	1221	1086.43	1164.08	964.26	934.65
chr15:13360829-13387156	chr15:13373992-13373992_Cdh6	532.284	0.723354	0.252058	2.86979	0.00410747	0.0209323	3365	3261	2361	78	167	50	675.62	690.78	616.16	275.15	477.84	458.16
chr15:25367948-25405180	chr15:25386564-25386564_Basp1	486.732	-0.998514	0.262149	-3.80896	0.000139551	0.00138247	1807	1519	1149	240	227	48	362.81	321.77	299.86	846.61	649.51	439.84
chr15:25611839-25713868	chr15:25662853-25662853_Myo10	2402.11	0.380404	0.275737	1.37959	0.167714	0.329827	15296	14514	7644	371	854	275	3071.1	3074.52	1994.88	1308.71	2443.55	2519.89
chr15:25745542-25768576	chr15:25757059-25757059_Myo10	550.428	0.133542	0.259501	0.514611	0.606825	0.750565	3141	3010	1792	122	237	50	630.64	637.61	467.67	430.36	678.13	458.16
chr15:25782690-25792089	chr15:25787389-25787389_Myo10	210.978	-0.47506	0.414029	-1.14741	0.251214	0.428931	989	917	499	34	96	38	198.57	194.25	130.23	119.94	274.68	348.2
chr15:27487524-27497780	chr15:27492652-27492652_Ank	203.32	0.59565	0.439983	1.3538	0.175799	0.338932	1418	1262	649	23	53	29	284.7	267.33	169.37	81.13	151.65	265.73
chr15:27516779-27538658	chr15:27527718-27527718_Mir7117	475.281	0.15063	0.424192	0.3551	0.722515	0.835162	2950	2484	1460	50	238	54	592.3	526.19	381.02	176.38	680.99	494.82
chr15:27546628-27601825	chr15:27574226-27574226_Mir7117	942.706	0.64486	0.242357	2.66079	0.00779581	0.0346071	6754	6024	3177	212	288	68	1356.06	1276.07	829.11	747.84	824.05	623.1
chr15:27774286-27811113	chr15:27792699-27792699_Otulinl	1006.38	0.602486	0.221337	2.72203	0.00648815	0.0298371	6679	6073	3865	174	324	94	1341	1286.45	1008.66	613.79	927.06	861.34
chr15:27924506-27938379	chr15:27931442-27931442_Trio	392.978	-0.827721	0.251766	-3.28766	0.00101025	0.00687834	1381	1154	1272	176	155	48	277.27	244.45	331.96	620.85	443.5	439.84
chr15:27988932-27998586	chr15:27993759-27993759_Trio	292.696	-0.845135	0.434886	-1.94335	0.0519741	0.143284	1032	881	866	42	134	66	207.2	186.62	226	148.16	383.41	604.77
chr15:31223304-31229417	chr15:31226360-31226360_Dap	226.89	-0.321684	0.290416	-1.10767	0.268005	0.448084	997	968	718	60	73	38	200.18	205.05	187.38	211.65	208.87	348.2
chr15:31245936-31268128	chr15:31257032-31257032_Dap	369.731	-0.945884	0.258277	-3.66228	0.000249976	0.00229436	1334	1186	913	100	208	56	267.84	251.23	238.27	352.75	595.15	513.14
chr15:31335241-31345388	chr15:31340314-31340314_Ankrd33b	170.486	-1.77598	0.430456	-4.12581	3.69437e-05	0.000460709	328	264	435	86	118	16	65.86	55.92	113.52	303.37	337.63	146.61
chr15:31529692-31536361	chr15:31533026-31533026_Marchf6	193.277	-0.232588	0.387808	-0.59975	0.548673	0.706675	971	961	543	44	111	16	194.96	203.57	141.71	155.21	317.6	146.61
chr15:31610845-31633702	chr15:31622273-31622273_Atpsckmt	466.638	1.29193	0.232554	5.55537	2.77032e-08	9.96644e-07	3456	3188	2455	86	106	20	693.89	675.32	640.69	303.37	303.3	183.26
chr15:32988650-33000882	chr15:32994766-32994766_Sdc2	160.842	-0.637579	0.494262	-1.28996	0.197064	0.365828	691	633	377	20	74	34	138.74	134.09	98.39	70.55	211.74	311.55
chr15:33183758-33198246	chr15:33191002-33191002_Cpq	238.354	-0.626022	0.241265	-2.59475	0.00946602	0.0398174	957	880	683	77	95	36	192.14	186.41	178.25	271.62	271.82	329.88
chr15:34083309-34088812	chr15:34086060-34086060_Mtdh	212.421	-0.503634	0.349878	-1.43946	0.150021	0.305226	978	865	523	60	63	40	196.36	183.23	136.49	211.65	180.26	366.53
chr15:35753983-35779495	chr15:35766739-35766739_Mir875	509.329	0.75184	0.248858	3.02116	0.00251805	0.014245	3056	2872	2737	136	134	28	613.58	608.38	714.29	479.74	383.41	256.57
chr15:36750712-36769533	chr15:36760122-36760122_Ywhaz	334.633	-0.12237	0.335285	-0.364973	0.715131	0.830538	1960	1650	825	69	144	43	393.53	349.52	215.3	243.4	412.03	394.02
chr15:36774687-36787194	chr15:36780940-36780940_Ywhaz	422.598	0.0540221	0.333401	0.162034	0.871279	0.921399	2591	2302	1072	80	171	52	520.22	487.64	279.76	282.2	489.28	476.49
chr15:38042093-38077621	chr15:38059857-38059857_Ubr5	1085.71	0.182406	0.213197	0.855578	0.392231	0.574658	6645	5750	3517	258	416	103	1334.17	1218.03	917.85	910.1	1190.3	943.81
chr15:38167715-38200132	chr15:38183923-38183923_Odf1	978.202	0.665312	0.227663	2.92235	0.00347402	0.0182752	6656	6296	3628	250	274	64	1336.38	1333.69	946.81	881.88	784	586.45
chr15:38389749-38476360	chr15:38433054-38433054_Mir6951	2624.13	-0.136436	0.113918	-1.19767	0.231045	0.406148	12752	12011	9171	768	965	303	2560.32	2544.31	2393.39	2709.14	2761.15	2776.46
chr15:39923100-39945242	chr15:39934171-39934171_Lrp12	500.529	1.67438	0.295142	5.67312	1.40217e-08	5.71655e-07	4431	4107	1987	70	71	30	889.65	869.99	518.56	246.93	203.15	274.9
chr15:50361880-50379478	chr15:50370679-50370679_Trps1	299.193	-0.0791796	0.362764	-0.218268	0.827221	0.894292	1641	1487	924	123	115	16	329.48	314.99	241.14	433.89	329.05	146.61
chr15:50821662-50893879	chr15:50857770-50857770_Trps1	1553.14	-0.293393	0.235715	-1.24469	0.213246	0.385734	8193	7441	3727	558	578	164	1644.98	1576.24	972.65	1968.36	1653.83	1502.77
chr15:51572429-51598117	chr15:51585273-51585273_Gm19303	411.723	-0.510572	0.265612	-1.92224	0.054575	0.14908	1663	1417	1514	176	165	38	333.89	300.17	395.11	620.85	472.11	348.2
chr15:51671698-51733512	chr15:51702605-51702605_Eif3h	1522.42	-0.855476	0.136577	-6.26367	3.76009e-10	2.27754e-08	5320	4993	4313	602	635	212	1068.14	1057.67	1125.58	2123.57	1816.93	1942.61
chr15:51786373-51804612	chr15:51795492-51795492_Eif3h	380.427	-0.175879	0.231685	-0.75913	0.447775	0.621862	1816	1840	1186	97	143	51	364.61	389.77	309.52	342.17	409.17	467.33
chr15:51826648-51866504	chr15:51846576-51846576_Eif3h	1061.9	-0.268875	0.20593	-1.30566	0.191667	0.358952	5484	4951	2823	310	413	132	1101.07	1048.78	736.73	1093.53	1181.72	1209.55
chr15:51948954-52002769	chr15:51975861-51975861_Rad21	994.817	0.260426	0.187492	1.38899	0.164835	0.325165	5732	5179	3944	272	362	76	1150.86	1097.08	1029.28	959.49	1035.79	696.41
chr15:53221665-53225181	chr15:53223423-53223423_Ext1	282.644	-0.334775	0.316749	-1.05691	0.290553	0.473461	1276	1196	863	66	88	52	256.19	253.35	225.22	232.82	251.79	476.49
chr15:53247428-53275105	chr15:53261266-53261266_Ext1	592.414	-0.315836	0.21153	-1.4931	0.13541	0.286783	2696	2324	2147	166	282	62	541.3	492.3	560.31	585.57	806.89	568.12
chr15:55184656-55204206	chr15:55194431-55194431_Deptor	468.707	0.71049	0.359896	1.97415	0.0483642	0.136527	3316	3458	1296	68	132	50	665.78	732.51	338.22	239.87	377.69	458.16
chr15:56667069-56695427	chr15:56681248-56681248_Has2os	788.899	0.277735	0.166205	1.67104	0.0947146	0.222858	4559	4071	3119	186	263	80	915.35	862.37	813.98	656.12	752.52	733.06
chr15:56858701-56882270	chr15:56870485-56870485_Has2	293.238	-0.0848956	0.377099	-0.225128	0.821879	0.893912	1118	934	1630	65	104	42	224.47	197.85	425.39	229.29	297.58	384.86
chr15:57844198-57848943	chr15:57846570-57846570_Derl1	160.206	0.0263247	0.39195	0.0671635	0.946452	0.968845	812	867	486	30	47	27	163.03	183.66	126.83	105.83	134.48	247.41
chr15:57880544-57929559	chr15:57905051-57905051_Tbc1d31	898.589	-0.311782	0.177989	-1.75169	0.0798266	0.197471	4329	4012	2629	300	328	108	869.17	849.87	686.1	1058.26	938.51	989.63
chr15:57963987-57993858	chr15:57978922-57978922_Fam83a	946.5	0.290786	0.230158	1.26342	0.206439	0.377285	5326	5369	3447	258	216	114	1069.34	1137.32	899.58	910.1	618.04	1044.61
chr15:58196590-58220615	chr15:58208602-58208602_Fbxo32	804.519	-0.00683123	0.250827	-0.0272348	0.978272	0.984776	4480	4251	2309	174	319	98	899.49	900.5	602.59	613.79	912.75	898
chr15:58348679-58397480	chr15:58373079-58373079_Anxa13	1113.64	0.0545023	0.15492	0.351808	0.724982	0.835255	5460	5257	4630	340	382	106	1096.25	1113.6	1208.31	1199.36	1093.02	971.3
chr15:58813522-58824866	chr15:58819194-58819194_Tmem65	525.53	0.303528	0.220357	1.37744	0.168377	0.33015	3251	2882	1822	122	171	54	652.73	610.5	475.49	430.36	489.28	494.82
chr15:58869982-58901827	chr15:58885904-58885904_Rnf139	584.613	0.0752383	0.238934	0.314892	0.752844	0.848639	3259	2985	1900	132	184	80	654.34	632.32	495.85	465.63	526.48	733.06
chr15:58948461-58956997	chr15:58952729-58952729_Ndufb9	143.539	-1.39108	0.450081	-3.09072	0.00199672	0.0118572	497	381	229	36	115	18	99.79	80.71	59.76	126.99	329.05	164.94
chr15:58971139-59035978	chr15:59003558-59003558_Ndufb9	2636.1	-0.360508	0.116512	-3.09416	0.0019737	0.0117744	11877	11121	8353	839	1018	330	2384.64	2355.78	2179.91	2959.6	2912.8	3023.87
chr15:59050676-59087161	chr15:59068918-59068918_Mtss1	1316.94	-0.472875	0.162821	-2.90427	0.00368115	0.0190808	5879	5541	3702	450	566	150	1180.37	1173.76	966.13	1587.39	1619.5	1374.49
chr15:59137135-59169123	chr15:59153129-59153129_Mtss1	470.764	-1.05482	0.211354	-4.99077	6.01389e-07	1.37743e-05	1754	1411	1030	168	244	67	352.16	298.89	268.8	592.62	698.16	613.94
chr15:59477762-59494879	chr15:59486320-59486320_Nsmce2	416.255	-1.02789	0.235993	-4.35558	1.32717e-05	0.000201805	1183	1286	1182	179	158	65	237.52	272.42	308.47	631.43	452.09	595.61
chr15:59510003-59549974	chr15:59529988-59529988_Trib1	981.86	-0.408929	0.172987	-2.36393	0.0180823	0.0665691	4019	3763	3578	362	367	112	806.93	797.12	933.76	1276.97	1050.1	1026.28
chr15:59586190-59601105	chr15:59593647-59593647_Trib1	527.386	-0.360826	0.207437	-1.73945	0.081955	0.201165	2409	2342	1567	195	188	60	483.67	496.11	408.95	687.87	537.92	549.79
chr15:59633944-59650831	chr15:59642387-59642387_Trib1	433.849	-0.570187	0.226684	-2.51533	0.0118919	0.0477479	1825	1651	1226	118	178	70	366.42	349.73	319.95	416.25	509.31	641.43
chr15:61678801-61688466	chr15:61683633-61683633_D030024E09Rik	268.015	0.0637642	0.482302	0.132208	0.89482	0.933572	1552	1441	831	104	120	7	311.61	305.25	216.87	366.86	343.36	64.14
chr15:61989060-61991333	chr15:61990196-61990196_Myc	76.1174	-1.57186	0.739413	-2.12582	0.0335185	0.103736	198	199	111	6	27	27	39.75	42.15	28.97	21.17	77.26	247.41
chr15:62029223-62165416	chr15:62097319-62097319_Pvt1	3373.63	-0.14705	0.139912	-1.05102	0.293251	0.47644	16459	15860	11275	898	1364	389	3304.61	3359.65	2942.48	3167.72	3902.81	3564.5
chr15:63988059-64018131	chr15:64003095-64003095_Fam49b	559.546	-1.13163	0.232299	-4.87145	1.10782e-06	2.23135e-05	1830	1632	1290	159	319	91	367.42	345.71	336.66	560.88	912.75	833.86
chr15:64039315-64061527	chr15:64050421-64050421_Fam49b	338.511	-1.47033	0.289746	-5.07455	3.88406e-07	9.57465e-06	1042	760	665	192	155	40	209.21	160.99	173.55	677.29	443.5	366.53
chr15:64219442-64250098	chr15:64234770-64234770_Asap1	706.588	-0.721506	0.169437	-4.25825	2.06029e-05	0.000283625	2749	2530	1994	280	299	86	551.94	535.93	520.38	987.71	855.53	788.04
chr15:64340251-64367412	chr15:64353831-64353831_Asap1	301.428	-0.781411	0.264994	-2.94879	0.00319022	0.017109	1116	1069	813	78	157	46	224.07	226.45	212.17	275.15	449.22	421.51
chr15:64377630-64384452	chr15:64381041-64381041_Asap1	166.911	-0.760361	0.43876	-1.73298	0.0830997	0.202694	764	613	351	35	115	19	153.39	129.85	91.6	123.46	329.05	174.1
chr15:66811580-66844719	chr15:66828149-66828149_Sla	419.064	-0.493388	0.316139	-1.56067	0.118602	0.261369	1478	1341	1802	186	154	40	296.75	284.07	470.27	656.12	440.64	366.53
chr15:67097867-67206780	chr15:67152323-67152323_St3gal1	3561.35	-0.129826	0.13882	-0.935213	0.349679	0.534443	17870	16584	11961	1164	1301	362	3587.91	3513.01	3121.51	4106.04	3722.55	3317.09
chr15:67209405-67229592	chr15:67219498-67219498_1700012I11Rik	494.876	-0.452732	0.218155	-2.07528	0.0379607	0.113507	2189	1993	1560	176	230	46	439.5	422.18	407.12	620.85	658.1	421.51
chr15:68929897-68972503	chr15:68951200-68951200_Khdrbs3	933.518	-0.684131	0.244141	-2.8022	0.00507558	0.0246794	4111	3844	1922	287	391	145	825.4	814.28	501.59	1012.4	1118.77	1328.67
chr15:68993204-69006023	chr15:68999613-68999613_Khdrbs3	243.263	-1.11614	0.31295	-3.56651	0.00036177	0.00315605	833	825	431	90	93	46	167.25	174.76	112.48	317.48	266.1	421.51
chr15:69060572-69092466	chr15:69076519-69076519_Khdrbs3	973.57	-0.57292	0.181432	-3.15777	0.00158982	0.00984734	4177	3712	2723	344	340	144	838.65	786.32	710.63	1213.47	972.84	1319.51
chr15:73117476-73184428	chr15:73150952-73150952_Ago2	2345.67	0.283522	0.187486	1.51223	0.130476	0.278278	14388	13453	7592	564	744	244	2888.8	2849.77	1981.31	1989.53	2128.81	2235.83
chr15:73242359-73272492	chr15:73257425-73257425_Mir151	525.137	0.317286	0.307237	1.03271	0.301741	0.486087	3130	3055	1827	86	229	48	628.44	647.15	476.8	303.37	655.24	439.84
chr15:73420042-73435438	chr15:73427740-73427740_Ptk2	368.704	0.190801	0.355435	0.53681	0.591399	0.737075	2141	2031	1243	58	182	33	429.87	430.23	324.39	204.6	520.76	302.39
chr15:73594716-73621744	chr15:73608230-73608230_Slc45a4	431.338	-0.726707	0.263594	-2.75691	0.00583496	0.0276201	1551	1558	1314	206	172	42	311.41	330.03	342.92	726.67	492.14	384.86
chr15:74918055-74970065	chr15:74944060-74944060_Ly6e	1912.2	0.0465866	0.138293	0.33687	0.736215	0.84154	10170	9477	6769	518	634	220	2041.91	2007.53	1766.53	1827.26	1814.06	2015.91
chr15:74978640-75022956	chr15:75000798-75000798_Ly6a	1111	-0.0847847	0.14419	-0.588007	0.556527	0.711603	5232	5092	4220	298	417	130	1050.47	1078.65	1101.31	1051.2	1193.16	1191.22
chr15:75042686-75053940	chr15:75048313-75048313_Ly6c1	560.062	0.437791	0.220671	1.98391	0.047266	0.134362	3081	3300	2418	124	206	42	618.6	699.04	631.03	437.41	589.43	384.86
chr15:76188868-76214034	chr15:76201451-76201451_Plec	1390.7	-0.1718	0.209452	-0.820232	0.412084	0.59755	6885	6745	4226	318	567	184	1382.36	1428.8	1102.88	1121.75	1622.36	1686.04
chr15:76216605-76233619	chr15:76225112-76225112_Plec	598.143	0.455123	0.27596	1.64923	0.0990998	0.229282	3824	3598	2031	102	178	72	767.78	762.17	530.04	359.81	509.31	659.75
chr15:76447236-76480234	chr15:76463735-76463735_Scx	881.401	0.15605	0.253063	0.616644	0.537469	0.696194	5437	4686	2681	178	342	98	1091.63	992.64	699.67	627.9	978.56	898
chr15:76496093-76510978	chr15:76503535-76503535_Dgat1	342.653	-0.110835	0.2951	-0.375584	0.707227	0.825617	1909	1775	868	88	131	42	383.29	376	226.53	310.42	374.83	384.86
chr15:76792181-76803676	chr15:76797928-76797928_Arhgap39	172.496	-1.4734	0.30726	-4.79529	1.62436e-06	3.21837e-05	477	386	357	80	66	32	95.77	81.77	93.17	282.2	188.85	293.22
chr15:77053793-77083967	chr15:77068880-77068880_1700109K24Rik	625.237	0.24814	0.286407	0.866389	0.386277	0.570196	3918	3670	1856	148	259	48	786.65	777.42	484.37	522.07	741.08	439.84
chr15:77249725-77308756	chr15:77279240-77279240_Rbfox2	975.258	0.822757	0.298445	2.75682	0.00583669	0.0276201	7152	6594	3442	124	300	90	1435.97	1396.82	898.27	437.41	858.39	824.69
chr15:77793983-77927192	chr15:77860587-77860587_Myh9	5004.57	0.0139547	0.165312	0.0844147	0.932727	0.959894	27309	26504	15280	1384	1761	548	5483.05	5614.38	3987.68	4882.1	5038.75	5021.46
chr15:78430215-78458620	chr15:78444417-78444417_Kctd17	757.986	0.0899644	0.246703	0.364668	0.71536	0.830538	4108	4233	2440	186	331	64	824.8	896.68	636.78	656.12	947.09	586.45
chr15:78591583-78618249	chr15:78604916-78604916_Cyth4	586.041	-1.21771	0.235052	-5.18057	2.21209e-07	6.09043e-06	1918	1841	1093	284	252	80	385.09	389.98	285.24	1001.82	721.05	733.06
chr15:78789208-78807944	chr15:78798576-78798576_Card10	359.687	-0.5157	0.230498	-2.23733	0.0252649	0.0844821	1509	1352	1099	100	139	58	302.97	286.4	286.81	352.75	397.72	531.47
chr15:78826927-78849511	chr15:78838219-78838219_Cdc42ep1	730.477	0.171476	0.232752	0.736732	0.461286	0.635017	4158	3845	2526	144	256	91	834.84	814.49	659.22	507.96	732.49	833.86
chr15:78868610-78878246	chr15:78873428-78873428_Gga1	277.299	-0.0100763	0.269213	-0.0374285	0.970143	0.979849	1518	1365	917	67	118	28	304.78	289.15	239.31	236.34	337.63	256.57
chr15:79101791-79125047	chr15:79113419-79113419_Micall1	481.313	0.442884	0.250017	1.77141	0.0764919	0.191682	3021	2725	1829	86	169	48	606.55	577.24	477.32	303.37	483.56	439.84
chr15:79194512-79230209	chr15:79212360-79212360_Pick1	604.708	-0.2723	0.381762	-0.713271	0.475678	0.648096	3175	2945	1497	310	174	42	637.47	623.84	390.68	1093.53	497.87	384.86
chr15:79326011-79328315	chr15:79327163-79327163_Pla2g6	158.677	-0.720651	0.40502	-1.7793	0.075191	0.189542	623	635	347	45	46	34	125.08	134.51	90.56	158.74	131.62	311.55
chr15:79345786-79397753	chr15:79371769-79371769_Mir1943	1069.93	0.404729	0.224786	1.80051	0.0717804	0.182682	6819	6451	3499	222	336	112	1369.11	1366.52	913.15	783.11	961.4	1026.28
chr15:79432129-79440940	chr15:79436534-79436534_Csnk1e	375.493	0.158181	0.275462	0.57424	0.565805	0.717838	2135	2135	1215	92	156	31	428.66	452.26	317.08	324.53	446.36	284.06
chr15:79719053-79776766	chr15:79747909-79747909_Gm16576	1366.86	0.179713	0.220985	0.813236	0.416083	0.59925	8014	7760	4291	394	500	110	1609.04	1643.81	1119.84	1389.85	1430.65	1007.96
chr15:79881831-79912549	chr15:79897190-79897190_Apobec3	681.373	-0.963764	0.234509	-4.10971	3.96155e-05	0.000479914	1978	1876	2262	224	342	102	397.14	397.4	590.32	790.17	978.56	934.65
chr15:80004489-80076613	chr15:80040551-80040551_Pdgfb	1635.75	-0.0051449	0.18427	-0.0279205	0.977726	0.984776	8942	8091	5323	392	652	182	1795.36	1713.93	1389.16	1382.79	1865.57	1667.71
chr15:80132692-80175933	chr15:80154312-80154312_Mgat3	1128.23	0.552581	0.22184	2.4909	0.0127421	0.0501172	7488	7111	3846	228	317	114	1503.43	1506.33	1003.71	804.28	907.03	1044.61
chr15:80561150-80581039	chr15:80571094-80571094_Grap2	278.104	-0.190537	0.240728	-0.791501	0.428652	0.609894	1382	1275	887	92	95	32	277.48	270.09	231.48	324.53	271.82	293.22
chr15:80782595-80823176	chr15:80802885-80802885_Tnrc6b	973.048	0.233951	0.225371	1.03807	0.299238	0.484264	5840	5632	3058	236	362	88	1172.54	1193.03	798.06	832.5	1035.79	806.37
chr15:80830139-80853549	chr15:80841844-80841844_Tnrc6b	593.066	0.438845	0.282533	1.55325	0.120363	0.264151	3885	3612	1982	132	232	40	780.02	765.14	517.25	465.63	663.82	366.53
chr15:80874494-80891880	chr15:80883187-80883187_Mir5113	207.64	0.160896	0.401282	0.400955	0.688453	0.812809	1158	1076	699	32	56	36	232.5	227.93	182.42	112.88	160.23	329.88
chr15:81025697-81106094	chr15:81065895-81065895_Mrtfa	2126.56	0.532769	0.162079	3.28709	0.00101228	0.00687834	13089	12628	8509	430	608	216	2627.99	2675.01	2220.63	1516.84	1739.67	1979.26
chr15:81514402-81524844	chr15:81519623-81519623_Rbx1	298.965	-0.586047	0.272611	-2.14975	0.0315746	0.0998838	1094	1042	1018	80	115	52	219.65	220.73	265.67	282.2	329.05	476.49
chr15:81836653-81857179	chr15:81846916-81846916_Tob2	398.689	0.0163302	0.344098	0.0474579	0.962148	0.975207	2241	2324	1009	79	186	41	449.94	492.3	263.32	278.67	532.2	375.69
chr15:82010874-82015955	chr15:82013414-82013414_Desi1	209.054	0.187231	0.506326	0.369783	0.711544	0.828803	1345	1286	504	30	121	14	270.05	272.42	131.53	105.83	346.22	128.29
chr15:82145101-82174179	chr15:82159640-82159640_Srebf2	686.118	0.104651	0.341483	0.306459	0.759255	0.851201	4332	3925	1643	120	287	81	869.77	831.44	428.78	423.3	821.19	742.22
chr15:83140179-83178948	chr15:83159563-83159563_Rnu12	1963.46	-0.100189	0.157068	-0.637874	0.523556	0.682979	9484	9696	6585	498	754	239	1904.18	2053.92	1718.51	1756.71	2157.42	2190.02
chr15:83202338-83229214	chr15:83215776-83215776_A4galt	761.963	0.481795	0.196722	2.44911	0.0143209	0.0552007	4791	4579	2824	179	233	66	961.93	969.98	736.99	631.43	666.68	604.77
chr15:83279286-83306877	chr15:83293081-83293081_A4galt	604.658	0.663562	0.255967	2.59237	0.00953159	0.0399347	4075	3966	2140	105	178	58	818.17	840.12	558.48	370.39	509.31	531.47
chr15:83333723-83354810	chr15:83344266-83344266_Gm51290	687.568	0.417131	0.240644	1.73339	0.0830256	0.202694	4244	4286	2284	140	228	68	852.1	907.91	596.06	493.85	652.38	623.1
chr15:83401962-83495003	chr15:83448482-83448482_Pacsin2	2921.97	0.0165823	0.147817	0.112181	0.91068	0.943618	15071	14792	10194	927	922	306	3025.93	3133.41	2660.37	3270.02	2638.12	2803.95
chr15:83561511-83576388	chr15:83568949-83568949_Tspo	523.763	-0.990573	0.198997	-4.97782	6.43031e-07	1.43497e-05	1697	1664	1394	174	287	71	340.72	352.49	363.8	613.79	821.19	650.59
chr15:84221057-84325787	chr15:84273422-84273422_Parvb	2859.86	0.159131	0.177803	0.894983	0.370796	0.557905	15762	15585	9912	638	1089	299	3164.67	3301.39	2586.77	2250.56	3115.96	2739.81
chr15:84693484-84717067	chr15:84705275-84705275_Arhgap8	637.229	0.202643	0.347777	0.58268	0.560108	0.714312	3302	2978	2811	86	195	102	662.97	630.83	733.6	303.37	557.95	934.65
chr15:84972881-84995835	chr15:84984358-84984358_5031439G07Rik	618.545	-0.367995	0.223355	-1.64758	0.0994388	0.229641	2898	2870	1618	190	224	86	581.86	607.96	422.26	670.23	640.93	788.04
chr15:85558183-85577237	chr15:85567710-85567710_Wnt7b	393.699	-1.88384	0.36238	-5.19852	2.00883e-07	5.65759e-06	834	734	674	85	239	96	167.45	155.48	175.9	299.84	683.85	879.67
chr15:85643733-85710815	chr15:85677274-85677274_Lncppara	2981.86	0.204983	0.150385	1.36306	0.172863	0.335903	16981	16388	10342	766	990	303	3409.41	3471.49	2698.99	2702.09	2832.69	2776.46
chr15:86063438-86074659	chr15:86069048-86069048_Gramd4	328.106	-0.105564	0.325252	-0.324561	0.745514	0.844562	1660	1682	953	60	126	50	333.29	356.3	248.71	211.65	360.52	458.16
chr15:86081516-86095101	chr15:86088308-86088308_Gramd4	484.425	0.524243	0.217333	2.41217	0.0158581	0.0599271	3148	2793	1893	103	154	42	632.05	591.65	494.02	363.34	440.64	384.86
chr15:86167734-86225777	chr15:86196755-86196755_Cerk	1511.74	0.153988	0.195955	0.785834	0.431965	0.613784	8676	8116	5084	486	462	136	1741.95	1719.22	1326.79	1714.38	1321.92	1246.2
chr15:87648246-87666336	chr15:87657291-87657291_Tafa5	204.53	-1.59969	0.473842	-3.37601	0.000735466	0.00535803	395	279	635	52	140	37	79.31	59.1	165.72	183.43	400.58	339.04
chr15:89167619-89198463	chr15:89183041-89183041_Plxnb2	1298.48	0.556708	0.203213	2.73953	0.00615272	0.0287308	8588	8173	4557	318	368	106	1724.28	1731.3	1189.26	1121.75	1052.96	971.3
chr15:91614558-91627338	chr15:91620948-91620948_Slc2a13	255.808	-0.420375	0.285646	-1.47166	0.141112	0.292632	1103	955	863	58	110	40	221.46	202.3	225.22	204.6	314.74	366.53
chr15:93267583-93276162	chr15:93271872-93271872_Gxylt1	271.855	-0.294663	0.255963	-1.15119	0.249653	0.428807	1342	1231	775	79	111	33	269.44	260.76	202.25	278.67	317.6	302.39
chr15:95788990-95834927	chr15:95811958-95811958_LOC102634389	1647.02	-0.102282	0.148288	-0.689751	0.490351	0.658356	8231	8034	5448	482	633	174	1652.61	1701.85	1421.79	1700.27	1811.2	1594.4
chr15:95848573-95857074	chr15:95852823-95852823_LOC102634389	259.195	-0.451866	0.280893	-1.60868	0.107687	0.243906	1129	1079	742	62	109	41	226.68	228.57	193.64	218.71	311.88	375.69
chr15:95972755-95977924	chr15:95975339-95975339_D030018L15Rik	150.128	-1.03431	0.490081	-2.11049	0.0348164	0.106931	559	488	283	23	70	36	112.24	103.37	73.86	81.13	200.29	329.88
chr15:96275284-96294904	chr15:96285094-96285094_Arid2	589.285	0.122999	0.216147	0.569052	0.569321	0.721288	3413	3072	1963	146	224	58	685.26	650.75	512.29	515.02	640.93	531.47
chr15:96590416-96645506	chr15:96617961-96617961_Slc38a1	1783.95	-0.106061	0.133402	-0.795045	0.426587	0.607802	8970	8336	6058	512	638	210	1800.98	1765.83	1580.98	1806.09	1825.51	1924.28
chr15:97043208-97054925	chr15:97049066-97049066_Slc38a4	328.389	-0.320285	0.309507	-1.03482	0.300751	0.485572	1618	1627	782	79	145	44	324.86	344.65	204.08	278.67	414.89	403.18
chr15:97243053-97258501	chr15:97250777-97250777_Amigo2	295.438	0.463658	0.362233	1.28	0.200545	0.370345	1824	1696	1169	39	128	26	366.22	359.27	305.08	137.57	366.25	238.24
chr15:97372594-97380488	chr15:97376541-97376541_Amigo2	350.786	-0.799813	0.433395	-1.84546	0.0649708	0.169419	1339	1216	898	46	176	74	268.84	257.59	234.35	162.27	503.59	678.08
chr15:97810952-97833927	chr15:97822439-97822439_Hdac7	623.727	1.07115	0.25034	4.27879	1.87909e-05	0.000265565	4561	4560	2574	129	154	32	915.75	965.95	671.75	455.05	440.64	293.22
chr15:98500087-98534005	chr15:98517046-98517046_Snora34	689.317	-0.0235707	0.263849	-0.0893341	0.928816	0.957263	3855	3568	2052	186	315	56	774	755.81	535.52	656.12	901.31	513.14
chr15:98558347-98569128	chr15:98563737-98563737_9330020H09Rik	262.764	-0.115555	0.301516	-0.383246	0.701538	0.822694	1436	1255	739	74	77	38	288.32	265.85	192.86	261.04	220.32	348.2
chr15:98816416-98840832	chr15:98828624-98828624_Prkag1	331.519	-0.108653	0.261669	-0.415233	0.677971	0.80521	1787	1613	1019	96	143	30	358.79	341.68	265.93	338.64	409.17	274.9
chr15:98867632-98887566	chr15:98877599-98877599_Rhebl1	381.981	-0.215972	0.254504	-0.8486	0.396104	0.578124	2021	1745	1082	97	158	48	405.77	369.65	282.37	342.17	452.09	439.84
chr15:98967206-98997806	chr15:98982506-98982506_4930578M01Rik	1020.15	-0.159721	0.220648	-0.723869	0.469146	0.64195	5321	5217	2742	274	401	122	1068.34	1105.12	715.59	966.54	1147.38	1117.92
chr15:99330668-99345681	chr15:99338174-99338174_Fmnl3	424.074	-0.748332	0.261367	-2.86315	0.00419448	0.0211721	1645	1517	1153	202	144	51	330.28	321.35	300.9	712.56	412.03	467.33
chr15:99391507-99457026	chr15:99424266-99424266_Tmbim6	1441.83	-0.0940859	0.21556	-0.436472	0.662495	0.795089	7889	7064	4274	375	640	142	1583.94	1496.38	1115.4	1322.82	1831.23	1301.18
chr15:99712502-99728570	chr15:99720536-99720536_Gpd1	370.906	-0.394905	0.243926	-1.61896	0.105456	0.23988	1697	1689	1010	104	166	46	340.72	357.78	263.58	366.86	474.98	421.51
chr15:99800664-99892990	chr15:99846827-99846827_Lima1	1725.99	0.0130475	0.219105	0.0595492	0.952515	0.971299	8541	8453	6584	632	595	131	1714.85	1790.61	1718.25	2229.4	1702.47	1200.38
chr15:100410693-100419569	chr15:100415131-100415131_Slc11a2	196.253	-0.540565	0.383795	-1.40847	0.158991	0.317983	800	710	686	68	118	12	160.62	150.4	179.03	239.87	337.63	109.96
chr15:101065733-101083109	chr15:101074421-101074421_Fignl2	503.039	0.794682	0.348601	2.27964	0.0226293	0.0778801	3367	3365	1987	52	164	50	676.02	712.81	518.56	183.43	469.25	458.16
chr15:101235364-101244980	chr15:101240172-101240172_A330009N23Rik	178.82	-0.841415	0.418687	-2.00965	0.044468	0.127395	622	671	420	32	79	39	124.88	142.14	109.61	112.88	226.04	357.37
chr15:101315496-101340136	chr15:101327816-101327816_Smim41	659.92	-0.0713626	0.262107	-0.272265	0.785418	0.869043	2947	2801	2838	128	284	84	591.69	593.34	740.64	451.52	812.61	769.71
chr15:101973642-101978224	chr15:101975933-101975933_Krt78	356.425	0.298839	0.261238	1.14393	0.252652	0.429639	2141	2097	1199	88	128	30	429.87	444.21	312.91	310.42	366.25	274.9
chr15:102002856-102034447	chr15:102018651-102018651_Krt18	898.512	-0.234026	0.22268	-1.05095	0.29328	0.47644	4401	4020	2837	203	410	112	883.62	851.56	740.38	716.09	1173.13	1026.28
chr15:102075823-102121798	chr15:102098810-102098810_Tns2	1463.55	0.066525	0.225412	0.295127	0.767897	0.858011	8454	8127	4107	357	547	160	1697.38	1721.55	1071.82	1259.33	1565.13	1466.12
chr15:102142999-102168968	chr15:102155983-102155983_Soat2	711.618	-0.286465	0.250456	-1.14377	0.252717	0.429639	3570	3356	1848	184	252	108	716.78	710.91	482.28	649.07	721.05	989.63
chr15:102224245-102260873	chr15:102242559-102242559_Rarg	1517.14	0.068044	0.225172	0.302187	0.762509	0.854397	8666	8144	4576	334	616	164	1739.94	1725.16	1194.22	1178.19	1762.56	1502.77
chr15:102314848-102320555	chr15:102317701-102317701_Pfdn5	239.14	-0.0210345	0.414234	-0.0507793	0.959501	0.975207	1375	1319	584	36	104	33	276.07	279.41	152.41	126.99	297.58	302.39
chr15:102391776-102416444	chr15:102404110-102404110_Sp1	718.997	-0.0856487	0.238692	-0.358825	0.719726	0.832416	3815	3859	1957	232	240	78	765.97	817.46	510.73	818.39	686.71	714.73
chr15:103317332-103324402	chr15:103320867-103320867_Gpr84	186.072	-0.139252	0.350247	-0.397581	0.690939	0.81447	937	861	569	40	57	32	188.13	182.39	148.49	141.1	163.09	293.22
chr15:103357623-103377879	chr15:103367751-103367751_Itga5	578.085	-0.446191	0.326016	-1.36862	0.171118	0.333429	2705	2487	1520	105	314	80	543.1	526.82	396.68	370.39	898.45	733.06
chr16:3130413-3141856	chr16:3136134-3136134_Olfr161	356.786	0.0709621	0.318513	0.222791	0.823698	0.893912	1637	1654	1532	66	104	58	328.67	350.37	399.81	232.82	297.58	531.47
chr16:3324613-3334053	chr16:3329333-3329333_Olfr161	320.464	0.0556133	0.29516	0.188418	0.850549	0.906749	1414	1481	1409	64	102	48	283.9	313.72	367.71	225.76	291.85	439.84
chr16:3713579-3729497	chr16:3721538-3721538_Mefv	269.852	-1.04725	0.368319	-2.84333	0.00446447	0.0222176	876	670	829	156	110	24	175.88	141.93	216.35	550.29	314.74	219.92
chr16:4583513-4662616	chr16:4623064-4623064_Pam16	2202.82	0.324987	0.144815	2.24414	0.0248231	0.0836645	12645	12186	8542	502	740	216	2538.84	2581.38	2229.24	1770.82	2117.36	1979.26
chr16:4878366-4887956	chr16:4883161-4883161_Mgrn1	376.583	-0.366167	0.280405	-1.30585	0.191602	0.358952	1742	1568	1152	151	100	50	349.76	332.15	300.64	532.66	286.13	458.16
chr16:4904687-4942796	chr16:4923741-4923741_Nudt16l1	654.086	-0.585037	0.174232	-3.35781	0.00078564	0.00562688	2642	2500	1985	252	266	76	530.46	529.58	518.03	888.94	761.11	696.41
chr16:8653639-8672842	chr16:8663240-8663240_Carhsp1	628.328	0.256974	0.202845	1.26685	0.205209	0.375685	3493	3396	2367	170	165	72	701.32	719.38	617.73	599.68	472.11	659.75
chr16:10769533-10781723	chr16:10775628-10775628_Socs1	272.349	-0.350815	0.260766	-1.34533	0.17852	0.3425	1364	1095	789	75	105	39	273.86	231.96	205.91	264.56	300.44	357.37
chr16:10965697-11021829	chr16:10993763-10993763_Litaf	1300.03	-0.226349	0.209888	-1.07843	0.280842	0.46275	5978	5855	4483	517	449	118	1200.25	1240.27	1169.95	1823.73	1284.72	1081.26
chr16:11252089-11253442	chr16:11252765-11252765_Gspt1	119.159	-0.924051	0.447964	-2.06278	0.0391338	0.116514	480	375	242	33	36	28	96.37	79.44	63.16	116.41	103.01	256.57
chr16:11448782-11476843	chr16:11462812-11462812_Snx29	626.153	0.171564	0.177049	0.969017	0.332537	0.520279	3268	3173	2478	158	191	74	656.14	672.14	646.69	557.35	546.51	678.08
chr16:18281785-18288298	chr16:18285041-18285041_Gm24572	125.28	-1.13821	0.514987	-2.21017	0.0270932	0.0886383	402	386	249	22	44	35	80.71	81.77	64.98	77.61	125.9	320.71
chr16:18408855-18427249	chr16:18418052-18418052_Comt	512.067	0.281622	0.275373	1.02269	0.306455	0.492185	2930	2751	2026	184	144	34	588.28	582.75	528.73	649.07	412.03	311.55
chr16:18446776-18474987	chr16:18460881-18460881_Comt	496.125	1.68683	0.364808	4.62389	3.76606e-06	6.88279e-05	3710	3073	3374	34	126	24	744.89	650.96	880.53	119.94	360.52	219.92
chr16:18788541-18795552	chr16:18792046-18792046_Cldn5	163.619	-0.571573	0.379407	-1.50649	0.131941	0.280838	571	488	650	41	61	30	114.64	103.37	169.63	144.63	174.54	274.9
chr16:20523192-20537566	chr16:20530379-20530379_Ap2m1	230.24	-0.387979	0.293962	-1.31983	0.186893	0.352503	1127	868	719	55	110	30	226.28	183.87	187.64	194.01	314.74	274.9
chr16:20693459-20706391	chr16:20699925-20699925_Fam131a	193.618	-0.615723	0.435441	-1.41402	0.157356	0.315605	750	741	539	32	69	44	150.58	156.97	140.66	112.88	197.43	403.18
chr16:21319263-21333995	chr16:21326629-21326629_Magef1	143.28	-0.79821	0.374906	-2.12909	0.0332465	0.10325	563	427	389	42	46	30	113.04	90.45	101.52	148.16	131.62	274.9
chr16:23980278-23990388	chr16:23985333-23985333_Bcl6	367.131	-0.618483	0.208049	-2.97278	0.00295116	0.0162085	1477	1307	1142	115	173	47	296.55	276.86	298.03	405.67	495	430.67
chr16:24908287-24935307	chr16:24921797-24921797_A230028O05Rik	527.309	-0.111187	0.24347	-0.456674	0.647905	0.783995	2229	2200	2372	152	229	48	447.53	466.03	619.03	536.18	655.24	439.84
chr16:25041150-25062514	chr16:25051832-25051832_A230028O05Rik	519.497	-0.556536	0.275545	-2.01977	0.0434076	0.125203	1742	1638	2179	206	201	60	349.76	346.98	568.66	726.67	575.12	549.79
chr16:25405198-25427556	chr16:25416377-25416377_Tprg	513.089	-0.413933	0.353508	-1.17093	0.241627	0.419533	1713	1569	2495	228	190	44	343.93	332.36	651.13	804.28	543.65	403.18
chr16:26009175-26083882	chr16:26046528-26046528_P3h2	1115.98	1.61919	0.186229	8.6946	3.48039e-18	1.05406e-15	8119	7380	7200	178	191	49	1630.12	1563.32	1879.01	627.9	546.51	449
chr16:30385661-30399269	chr16:30392465-30392465_Atp13a3	423.896	-0.2792	0.290868	-0.959887	0.337112	0.525656	1831	1711	1641	188	137	36	367.62	362.44	428.26	663.18	392	329.88
chr16:30490446-30526422	chr16:30508434-30508434_Tmem44	1029.8	0.200692	0.170491	1.17714	0.239138	0.417154	4979	4924	4830	278	326	105	999.67	1043.06	1260.5	980.65	932.78	962.14
chr16:32051037-32080238	chr16:32065637-32065637_Pak2	794.508	-0.139472	0.2154	-0.647502	0.517307	0.677561	4240	3914	2276	224	326	84	851.3	829.11	593.98	790.17	932.78	769.71
chr16:32630662-32657421	chr16:32644041-32644041_Tnk2	334.826	0.307964	0.302922	1.01664	0.309323	0.495364	1896	1739	1341	52	113	44	380.68	368.37	349.97	183.43	323.33	403.18
chr16:32671734-32679364	chr16:32675549-32675549_Tnk2	402.923	-0.29151	0.220046	-1.32477	0.185249	0.35065	1752	1710	1379	105	148	60	351.76	362.23	359.88	370.39	423.47	549.79
chr16:32858562-32880970	chr16:32869766-32869766_Rubcn	438.835	-0.153601	0.196449	-0.78189	0.434279	0.614072	1971	2046	1563	126	150	57	395.73	433.41	407.9	444.47	429.19	522.3
chr16:32913395-32943952	chr16:32928673-32928673_Lrch3	617.186	0.241858	0.195058	1.23993	0.215002	0.387588	3435	3425	2280	180	184	58	689.67	725.52	595.02	634.96	526.48	531.47
chr16:33374710-33421996	chr16:33398353-33398353_Zfp148	804.539	-0.162701	0.171753	-0.947301	0.343486	0.529735	4064	3728	2567	248	285	94	815.96	789.71	669.92	874.83	815.47	861.34
chr16:33428295-33478218	chr16:33453256-33453256_Zfp148	928.562	0.105751	0.14925	0.708546	0.478606	0.650176	5008	4517	3576	260	320	92	1005.5	956.84	933.24	917.16	915.62	843.02
chr16:33894087-33934472	chr16:33914279-33914279_Umps	657.726	0.358705	0.33171	1.08138	0.279528	0.461527	4065	3920	2227	254	153	42	816.16	830.38	581.19	895.99	437.78	384.86
chr16:34764344-34805161	chr16:34784752-34784752_Mylk	458.288	-0.95959	0.306468	-3.13113	0.00174134	0.0106388	1349	1277	1460	122	184	95	270.85	270.51	381.02	430.36	526.48	870.51
chr16:34844324-34862675	chr16:34853499-34853499_Mylk	214.729	-0.628914	0.428147	-1.46892	0.141854	0.293227	612	655	928	40	116	34	122.88	138.75	242.18	141.1	331.91	311.55
chr16:37674720-37694218	chr16:37684469-37684469_Ndufb4	245.073	-0.19716	0.284781	-0.692322	0.488735	0.657406	1209	1111	748	64	78	38	242.74	235.34	195.21	225.76	223.18	348.2
chr16:38083634-38096322	chr16:38089978-38089978_BC031361	337.864	0.114709	0.239103	0.479745	0.631409	0.771075	1692	1712	1372	79	138	32	339.72	362.66	358.06	278.67	394.86	293.22
chr16:38173060-38187928	chr16:38180494-38180494_BC031361	189.631	-0.588822	0.356921	-1.64973	0.0989992	0.229282	773	669	640	63	113	14	155.2	141.72	167.02	222.23	323.33	128.29
chr16:38385176-38408339	chr16:38396757-38396757_Popdc2	634.82	-0.238019	0.232499	-1.02374	0.305957	0.491758	2832	2450	2544	246	198	68	568.6	518.99	663.92	867.77	566.54	623.1
chr16:43453745-43478457	chr16:43466101-43466101_Gm15713	641.601	0.503421	0.223502	2.25242	0.0242957	0.0824111	3642	3410	3153	186	186	42	731.23	722.35	822.85	656.12	532.2	384.86
chr16:43501139-43521445	chr16:43511292-43511292_Gm15713	440.016	-0.729202	0.412323	-1.76852	0.076974	0.19261	1472	1458	1512	276	118	36	295.55	308.85	394.59	973.6	337.63	329.88
chr16:43567099-43636184	chr16:43601641-43601641_Mir568	1495.45	0.724733	0.217375	3.33403	0.000855981	0.00600887	8977	8958	7305	428	335	98	1802.39	1897.59	1906.41	1509.78	958.54	898
chr16:44486462-44561406	chr16:44523934-44523934_Mir3081	1985.3	0.314468	0.129109	2.43567	0.0148641	0.0569835	10886	10609	8394	528	640	174	2185.67	2247.32	2190.61	1862.54	1831.23	1594.4
chr16:49935626-49955157	chr16:49945391-49945391_Gm19723	381.02	0.0792206	0.315361	0.251206	0.801655	0.882531	1649	1414	2112	118	138	32	331.08	299.53	551.18	416.25	394.86	293.22
chr16:52376772-52393090	chr16:52384931-52384931_Alcam	483.117	-0.0985265	0.260612	-0.378058	0.705388	0.824378	2154	2055	1965	121	138	76	432.48	435.31	512.81	426.83	394.86	696.41
chr16:52413428-52422731	chr16:52418079-52418079_Alcam	209.235	-0.334914	0.31289	-1.07039	0.284444	0.467096	844	816	777	66	58	34	169.46	172.85	202.78	232.82	165.96	311.55
chr16:55540114-55563776	chr16:55551945-55551945_Mir5118	368.745	-0.103773	0.271222	-0.382613	0.702007	0.822694	1554	1401	1728	108	116	48	312.01	296.78	450.96	380.97	331.91	439.84
chr16:57244959-57291539	chr16:57268249-57268249_Tmem30c	647.004	-0.429816	0.775924	-0.55394	0.57962	0.727527	1947	1756	3427	410	176	30	390.92	371.98	894.36	1446.29	503.59	274.9
chr16:57393169-57429235	chr16:57411202-57411202_Filip1l	618.559	0.0352064	0.411097	0.0856403	0.931752	0.959357	2173	2168	3792	272	162	44	436.29	459.25	989.61	959.49	463.53	403.18
chr16:57530831-57585794	chr16:57558312-57558312_Filip1l	1251.11	0.405926	0.224221	1.81038	0.0702362	0.180658	6545	6555	6107	400	347	88	1314.09	1388.56	1593.77	1411.01	992.87	806.37
chr16:86990914-87034744	chr16:87012829-87012829_Gm32865	455.894	1.76034	0.292255	6.0233	1.70897e-09	8.46891e-08	4012	3711	2039	52	92	18	805.52	786.11	532.13	183.43	263.24	164.94
chr16:87613035-87636435	chr16:87624735-87624735_Map3k7cl	341.726	-0.710048	0.274618	-2.58559	0.00972137	0.0405695	1150	1055	1265	119	174	38	230.89	223.48	330.13	419.78	497.87	348.2
chr16:87653658-87665026	chr16:87659342-87659342_Bach1	295.517	-0.621143	0.264611	-2.34738	0.0189057	0.0686304	1124	950	1070	110	138	31	225.67	201.24	279.24	388.03	394.86	284.06
chr16:87699146-87735216	chr16:87717181-87717181_Bach1	779.07	-0.600653	0.170702	-3.51872	0.000433639	0.0035771	3049	2761	2563	296	322	92	612.17	584.87	668.88	1044.15	921.34	843.02
chr16:90733577-90753586	chr16:90743581-90743581_Mrap	194.056	-0.741365	0.492927	-1.50401	0.13258	0.281915	681	614	613	26	72	48	136.73	130.06	159.98	91.72	206.01	439.84
chr16:90863595-90888233	chr16:90875914-90875914_Eva1c	438.726	0.371209	0.274	1.35478	0.175489	0.338932	2762	2647	1468	117	156	30	554.55	560.72	383.11	412.72	446.36	274.9
chr16:91545813-91565409	chr16:91555611-91555611_Ifngr2	477.047	-0.0875102	0.216991	-0.403289	0.686735	0.812338	2421	2370	1516	152	150	56	486.08	502.04	395.64	536.18	429.19	513.14
chr16:92542670-92555880	chr16:92549275-92549275_Clic6	352.821	0.9783	0.358135	2.73165	0.00630184	0.029298	2228	2101	1872	40	67	44	447.33	445.06	488.54	141.1	191.71	403.18
chr16:92602009-92658935	chr16:92630472-92630472_Runx1	1535.52	-0.0575098	0.135485	-0.424475	0.67122	0.798925	7393	6737	6144	462	528	170	1484.35	1427.11	1603.42	1629.72	1510.77	1557.75
chr16:92672586-92709579	chr16:92691082-92691082_Runx1	852.753	-0.0272148	0.166531	-0.163422	0.870186	0.921399	4116	3959	3290	211	313	104	826.4	838.64	858.6	744.31	895.59	952.98
chr16:92777211-92822669	chr16:92799940-92799940_Runx1	682.085	-0.895496	0.31231	-2.86733	0.00413953	0.0209947	1872	1659	2711	306	289	82	375.86	351.43	707.5	1079.42	826.92	751.39
chr16:94569700-94602637	chr16:94586168-94586168_Dyrk1a	850.252	0.147859	0.156114	0.947119	0.343578	0.529735	4313	4378	3358	221	270	96	865.96	927.4	876.35	779.58	772.55	879.67
chr16:96058037-96092004	chr16:96075020-96075020_Brwd1	469.712	0.308681	0.247793	1.24572	0.212867	0.385378	2707	2445	1865	84	161	56	543.51	517.93	486.72	296.31	460.67	513.14
chr17:3078986-3083491	chr17:3081238-3081238_Pisd-ps2	741.843	0.387959	0.308542	1.25739	0.208611	0.380598	4649	3977	2897	280	159	52	933.42	842.45	756.04	987.71	454.95	476.49
chr17:5782587-5824820	chr17:5803703-5803703_3300005D01Rik	842.939	0.248149	0.207727	1.19459	0.232246	0.407583	4306	3708	4240	220	296	74	864.55	785.47	1106.53	776.06	846.94	678.08
chr17:5837803-5893604	chr17:5865703-5865703_Snx9	1175.65	0.41037	0.177412	2.31308	0.020718	0.0734008	6443	5805	5756	248	394	112	1293.61	1229.68	1502.17	874.83	1127.35	1026.28
chr17:5958462-6017699	chr17:5988080-5988080_Synj2	1469.58	-0.123968	0.127428	-0.972848	0.330629	0.517676	6860	6592	5557	444	536	163	1377.34	1396.39	1450.23	1566.22	1533.66	1493.61
chr17:6742898-6784891	chr17:6763894-6763894_Ezr	937.337	-0.105453	0.148358	-0.710805	0.477205	0.649342	4375	4347	3527	280	356	98	878.4	920.83	920.45	987.71	1018.62	898
chr17:6807094-6829233	chr17:6818163-6818163_Ezr	369.357	0.299501	0.285261	1.04992	0.293756	0.476572	1856	1671	1905	120	90	34	372.64	353.97	497.16	423.3	257.52	311.55
chr17:7110132-7117964	chr17:7114048-7114048_Rps6ka2	111.515	-1.41232	0.506145	-2.79035	0.00526508	0.0254259	266	195	317	29	40	30	53.41	41.31	82.73	102.3	114.45	274.9
chr17:8008263-8015911	chr17:8012087-8012087_Rsph3a	112.181	-1.3801	0.505873	-2.72815	0.00636902	0.0294993	276	197	323	29	40	30	55.41	41.73	84.29	102.3	114.45	274.9
chr17:8184711-8201681	chr17:8193196-8193196_Fgfr1op	158.708	-0.927491	0.362608	-2.55783	0.0105327	0.0436974	507	455	465	44	58	34	101.79	96.38	121.35	155.21	165.96	311.55
chr17:10358414-10392784	chr17:10375599-10375599_1700110C19Rik	381.259	-0.343116	0.333884	-1.02765	0.304114	0.489538	1515	1388	1601	180	120	32	304.18	294.02	417.82	634.96	343.36	293.22
chr17:12150394-12164901	chr17:12157647-12157647_Agpat4	353.295	-0.238052	0.240206	-0.99103	0.321671	0.508154	1544	1482	1295	114	104	50	310	313.93	337.96	402.14	297.58	458.16
chr17:12197844-12231836	chr17:12214840-12214840_Agpat4	512.446	0.242728	0.196932	1.23255	0.217745	0.39036	2747	2543	2151	116	159	61	551.54	538.69	561.35	409.19	454.95	558.96
chr17:12722665-12725666	chr17:12724165-12724165_Airn	209.42	0.00924928	0.332727	0.0277984	0.977823	0.984776	898	849	1008	63	54	28	180.3	179.84	263.06	222.23	154.51	256.57
chr17:12950785-12964647	chr17:12957716-12957716_Acat2	153.415	-0.538964	0.424621	-1.26928	0.20434	0.374513	664	548	439	37	40	34	133.32	116.08	114.57	130.52	114.45	311.55
chr17:14715335-14729813	chr17:14722574-14722574_Thbs2	133.293	-0.409643	0.538732	-0.760384	0.447025	0.621862	604	462	445	14	49	30	121.27	97.87	116.13	49.39	140.2	274.9
chr17:17596478-17626907	chr17:17611692-17611692_Lnpep	771.922	0.142509	0.280367	0.508295	0.611247	0.753835	3967	3729	3291	303	224	52	796.49	789.92	858.87	1068.84	640.93	476.49
chr17:25211093-25225207	chr17:25218150-25218150_Unkl	252.528	-0.0190524	0.282505	-0.0674412	0.94623	0.968845	1180	1314	861	62	76	37	236.92	278.35	224.7	218.71	217.46	339.04
chr17:25751783-25759008	chr17:25755395-25755395_Msln	345.854	0.292723	0.248838	1.17636	0.239453	0.417154	1842	1765	1485	66	114	42	369.83	373.88	387.55	232.82	326.19	384.86
chr17:26232736-26254971	chr17:26243853-26243853_Fam234a	593.06	-0.11467	0.192848	-0.594613	0.552102	0.708938	2611	2524	2460	164	210	74	524.23	534.66	642	578.51	600.87	678.08
chr17:27026350-27085536	chr17:27055943-27055943_Itpr3	1649.99	0.190855	0.134725	1.41663	0.156592	0.314669	8231	8210	7214	425	545	171	1652.61	1739.14	1882.67	1499.2	1559.41	1566.91
chr17:27121130-27147659	chr17:27134394-27134394_Uqcc2	650.276	0.174259	0.215071	0.810238	0.417803	0.601319	3741	3410	2350	194	235	50	751.11	722.35	613.29	684.34	672.41	458.16
chr17:27153532-27158968	chr17:27156250-27156250_Ip6k3	258.861	0.53897	0.362961	1.48493	0.137564	0.289896	1596	1372	1109	49	46	38	320.44	290.63	289.42	172.85	131.62	348.2
chr17:27745353-27826684	chr17:27786018-27786018_Ilrun	1941.36	0.377472	0.133924	2.81857	0.00482388	0.0236727	11125	10751	7865	466	562	200	2233.66	2277.4	2052.56	1643.83	1608.05	1832.65
chr17:28228476-28287549	chr17:28258012-28258012_1810013A23Rik	1349.13	0.316532	0.164997	1.91841	0.0550586	0.149839	7853	7628	4987	320	454	128	1576.71	1615.85	1301.48	1128.81	1299.03	1172.9
chr17:28468167-28471119	chr17:28469643-28469643_Fkbp5	149.847	-0.0963495	0.475192	-0.202759	0.839323	0.90029	712	768	447	23	39	31	142.95	162.69	116.66	81.13	111.59	284.06
chr17:28698430-28717324	chr17:28707877-28707877_Mapk14	387.108	-0.315125	0.230734	-1.36575	0.172017	0.334873	1671	1553	1449	148	140	39	335.5	328.97	378.15	522.07	400.58	357.37
chr17:30005461-30017441	chr17:30011451-30011451_Zfand3	318.706	-0.461596	0.275791	-1.67372	0.0941857	0.222106	1482	1367	800	86	124	50	297.55	289.57	208.78	303.37	354.8	458.16
chr17:30186410-30213613	chr17:30200011-30200011_Zfand3	814.264	0.389223	0.160445	2.42589	0.0152709	0.0582272	4634	4569	3320	202	236	80	930.41	967.86	866.43	712.56	675.27	733.06
chr17:31827400-31879401	chr17:31853400-31853400_Sik1	1171.74	0.389349	0.152833	2.54755	0.0108482	0.0447434	6448	5847	5550	294	338	114	1294.62	1238.58	1448.41	1037.09	967.12	1044.61
chr17:31889392-31939897	chr17:31914644-31914644_Sik1	1063.17	0.478522	0.190036	2.51806	0.0118004	0.0476951	5554	5628	5429	294	290	86	1115.12	1192.19	1416.83	1037.09	829.78	788.04
chr17:31960790-32001086	chr17:31980938-31980938_Hsf2bp	866.26	0.847191	0.250151	3.38672	0.00070734	0.0051773	4902	4996	5019	236	181	54	984.21	1058.31	1309.83	832.5	517.9	494.82
chr17:34117610-34124208	chr17:34120909-34120909_Brd2	285.53	-0.317781	0.296098	-1.07323	0.283168	0.465573	1129	939	1283	88	106	37	226.68	198.91	334.83	310.42	303.3	339.04
chr17:35002213-35018270	chr17:35010241-35010241_Vwa7	260.918	-0.35968	0.276744	-1.29968	0.193709	0.361181	1121	1180	765	68	93	42	225.07	249.96	199.65	239.87	266.1	384.86
chr17:35043747-35052202	chr17:35047974-35047974_Msh5	363.14	-0.531759	0.209134	-2.54267	0.0110008	0.0452848	1517	1433	1086	109	165	47	304.58	303.55	283.42	384.5	472.11	430.67
chr17:35158211-35166025	chr17:35162118-35162118_Prrc2a	196.627	-0.178169	0.286915	-0.620983	0.534611	0.693195	868	843	733	57	59	29	174.28	178.57	191.29	201.07	168.82	265.73
chr17:35694886-35713377	chr17:35704131-35704131_Ddr1	545.734	0.342897	0.223323	1.53543	0.124678	0.269713	3039	2943	2247	102	184	62	610.16	623.42	586.41	359.81	526.48	568.12
chr17:35814203-35830132	chr17:35822167-35822167_Ier3	322.758	-0.0754756	0.263897	-0.286004	0.774875	0.862781	1672	1543	1116	85	149	28	335.7	326.86	291.25	299.84	426.33	256.57
chr17:35858933-35870766	chr17:35864849-35864849_Ppp1r18	463.908	-0.41256	0.193845	-2.12829	0.0333127	0.10325	2119	1903	1402	140	197	58	425.45	403.12	365.89	493.85	563.68	531.47
chr17:35993656-36024596	chr17:36009126-36009126_H2-T24	599.673	0.0720265	0.258275	0.278875	0.780341	0.866972	2964	2855	2521	228	183	45	595.11	604.78	657.92	804.28	523.62	412.35
chr17:43569375-43581561	chr17:43575468-43575468_Pla2g7	464.895	-0.050385	0.225997	-0.222945	0.823578	0.893912	1997	1989	2078	122	165	57	400.95	421.33	542.3	430.36	472.11	522.3
chr17:44728402-44747129	chr17:44737765-44737765_Runx2	358.48	-0.514083	0.239404	-2.14734	0.0317659	0.0999167	1334	1280	1301	102	146	54	267.84	271.14	339.53	359.81	417.75	494.82
chr17:45610162-45627257	chr17:45618709-45618709_Mymx	309.343	-0.563391	0.246591	-2.28472	0.0223292	0.0769721	1215	1244	930	128	107	38	243.95	263.52	242.71	451.52	306.16	348.2
chr17:46589016-46624846	chr17:46606931-46606931_Ptk7	1003.51	-0.00163797	0.165547	-0.00989429	0.992106	0.993512	4883	4858	3802	242	379	118	980.4	1029.08	992.22	853.66	1084.43	1081.26
chr17:46666242-46675433	chr17:46670837-46670837_Rrp36	174.257	-0.654353	0.314874	-2.07814	0.0376963	0.113036	741	628	451	46	73	30	148.78	133.03	117.7	162.27	208.87	274.9
chr17:47139957-47183393	chr17:47161675-47161675_Trerf1	723.669	0.28006	0.229794	1.21874	0.222943	0.396176	3953	3766	3109	232	238	48	793.68	797.76	811.37	818.39	680.99	439.84
chr17:47500377-47533589	chr17:47516983-47516983_Ccnd3	852.681	0.0540054	0.189781	0.284567	0.775976	0.863553	4234	4285	3330	274	308	70	850.09	907.7	869.04	966.54	881.28	641.43
chr17:47567460-47586605	chr17:47577032-47577032_Ccnd3	181.416	-0.325091	0.343024	-0.947721	0.343272	0.529735	733	675	699	42	61	32	147.17	142.99	182.42	148.16	174.54	293.22
chr17:47741245-47768291	chr17:47754768-47754768_Tfeb	511.435	-0.885241	0.211523	-4.18508	2.85064e-05	0.000375364	1589	1797	1414	193	192	84	319.04	380.66	369.02	680.81	549.37	769.71
chr17:53567550-53597511	chr17:53582530-53582530_Kat2b	838.172	0.116994	0.207866	0.562835	0.573547	0.723379	4457	4012	3351	286	227	82	894.87	849.87	874.52	1008.87	649.51	751.39
chr17:56008902-56035996	chr17:56022449-56022449_Mpnd	660.207	0.0826353	0.240971	0.342927	0.731654	0.840708	3554	3364	2353	238	173	64	713.57	712.6	614.07	839.55	495	586.45
chr17:56065668-56081348	chr17:56073508-56073508_Ubxn6	267.089	-0.427252	0.259721	-1.64504	0.0999613	0.229846	1120	1139	793	83	88	42	224.87	241.28	206.95	292.78	251.79	384.86
chr17:56266023-56291768	chr17:56278895-56278895_Ticam1	638.382	-0.184622	0.214278	-0.861598	0.388909	0.572163	3038	3082	2038	233	200	70	609.96	652.86	531.86	821.91	572.26	641.43
chr17:56337432-56348731	chr17:56343081-56343081_Kdm4b	144.01	-0.467702	0.413483	-1.13113	0.258002	0.437222	631	600	376	34	41	30	126.69	127.1	98.13	119.94	117.31	274.9
chr17:56810815-56821450	chr17:56816132-56816132_Rfx2	354.563	0.586318	0.218894	2.67855	0.00739419	0.0330014	2140	2027	1560	76	92	36	429.67	429.38	407.12	268.09	263.24	329.88
chr17:63799453-63804527	chr17:63801990-63801990_Fer	165.591	-0.248803	0.351741	-0.707346	0.479352	0.650176	713	622	644	41	49	29	143.15	131.76	168.07	144.63	140.2	265.73
chr17:64598205-64624090	chr17:64611147-64611147_Man2a1	728.964	0.141836	0.200516	0.707354	0.479347	0.650176	3759	3714	2945	241	232	60	754.73	786.74	768.57	850.13	663.82	549.79
chr17:65643547-65667860	chr17:65655703-65655703_Txndc2	502.025	0.0260783	0.204001	0.127835	0.89828	0.9358	2363	2199	2220	149	165	54	474.44	465.82	579.36	525.6	472.11	494.82
chr17:65717095-65751861	chr17:65734478-65734478_Rab31	834.012	-0.299775	0.211154	-1.4197	0.155695	0.313759	3521	3254	3250	318	265	96	706.94	689.3	848.17	1121.75	758.24	879.67
chr17:65765733-65802662	chr17:65784197-65784197_Ppp4r1	864.861	-0.0229964	0.169886	-0.135364	0.892324	0.933029	3990	3917	3653	262	312	86	801.1	829.74	953.34	924.21	892.73	788.04
chr17:65904042-65952894	chr17:65928468-65928468_Twsg1	875.181	0.931932	0.200461	4.64894	3.33641e-06	6.15059e-05	5921	5598	4209	179	247	48	1188.81	1185.83	1098.44	631.43	706.74	439.84
chr17:70582106-70590705	chr17:70586405-70586405_Dlgap1	291.681	-0.03971	0.350097	-0.113426	0.909693	0.943517	1176	994	1569	83	82	40	236.12	210.56	409.47	292.78	234.63	366.53
chr17:70728367-70760514	chr17:70744440-70744440_Tgif1	870.354	0.167237	0.215464	0.77617	0.437649	0.616559	4170	4001	4140	282	242	84	837.24	847.54	1080.43	994.76	692.43	769.71
chr17:70832038-70855629	chr17:70843833-70843833_Tgif1	747.281	-0.31303	0.222206	-1.40873	0.158914	0.317983	3256	3045	2622	246	212	112	653.73	645.03	684.27	867.77	606.6	1026.28
chr17:70983596-71004522	chr17:70994059-70994059_Myl12b	683.881	0.0798835	0.202013	0.395437	0.69252	0.815635	3651	3471	2526	194	272	56	733.04	735.27	659.22	684.34	778.27	513.14
chr17:71473962-71486179	chr17:71480070-71480070_Smchd1	272.785	-0.465623	0.291969	-1.59477	0.110764	0.249277	1070	945	1021	102	80	40	214.83	200.18	266.45	359.81	228.9	366.53
chr17:71602045-71621181	chr17:71611613-71611613_Wdr43	207.989	-0.805763	0.390929	-2.06115	0.0392888	0.116514	756	614	617	50	66	48	151.79	130.06	161.02	176.38	188.85	439.84
chr17:72917266-72926090	chr17:72921678-72921678_Lbh	322.081	-0.742818	0.245602	-3.02448	0.00249059	0.0141682	1106	1072	1032	127	114	48	222.06	227.08	269.33	448	326.19	439.84
chr17:73244651-73263561	chr17:73254106-73254106_Capn13	407.163	-0.250702	0.292804	-0.856209	0.391882	0.574544	1626	1523	1761	146	107	56	326.47	322.62	459.58	515.02	306.16	513.14
chr17:73807778-73826033	chr17:73816905-73816905_Ehd3	491.14	0.741451	0.247649	2.99396	0.00275386	0.0152938	2832	2672	2786	109	152	29	568.6	566.01	727.07	384.5	434.92	265.73
chr17:73936749-73952991	chr17:73944870-73944870_Xdh	516.883	0.0275618	0.219084	0.125805	0.899886	0.936553	2741	2538	1878	178	172	44	550.33	537.63	490.11	627.9	492.14	403.18
chr17:75232367-75276535	chr17:75254451-75254451_Ltbp1	577.772	0.484413	0.361456	1.34017	0.18019	0.344769	2798	2566	3566	199	165	28	561.78	543.56	930.63	701.98	472.11	256.57
chr17:80710295-80727494	chr17:80718894-80718894_Map4k3	227.066	-0.957988	0.310384	-3.08646	0.00202556	0.0119615	720	586	720	69	97	42	144.56	124.13	187.9	243.4	277.55	384.86
chr17:83094731-83124506	chr17:83109618-83109618_Gm19689	468.019	1.00787	0.216276	4.66011	3.16042e-06	5.87727e-05	3113	2777	2544	75	124	34	625.02	588.26	663.92	264.56	354.8	311.55
chr17:83195378-83219534	chr17:83207456-83207456_Pkdcc	419.519	0.338631	0.284132	1.19181	0.233337	0.409159	2008	1934	2225	78	130	52	403.16	409.68	580.67	275.15	371.97	476.49
chr17:84031296-84126328	chr17:84078812-84078812_4933433H22Rik	2182.13	-0.172889	0.173469	-0.99666	0.318929	0.50593	10394	9806	7660	806	698	228	2086.89	2077.22	1999.06	2843.19	1997.19	2089.22
chr17:84171487-84202219	chr17:84186853-84186853_Zfp36l2	498.906	-0.0780438	0.226031	-0.345278	0.729885	0.839357	2259	2109	2133	172	152	54	453.56	446.75	556.66	606.73	434.92	494.82
chr17:85791471-85819925	chr17:85805698-85805698_Six2	771.095	0.302478	0.194568	1.55462	0.120037	0.263983	3918	3812	3732	221	242	64	786.65	807.5	973.95	779.58	692.43	586.45
chr17:86957573-86979088	chr17:86968330-86968330_Rhoq	450.595	-0.0798742	0.333162	-0.239746	0.810527	0.886853	2347	1928	1709	204	134	30	471.23	408.41	446	719.62	383.41	274.9
chr17:87102411-87123390	chr17:87112900-87112900_Socs5	453.563	-0.211566	0.237648	-0.890253	0.37333	0.559731	2157	2011	1528	102	200	58	433.08	425.99	398.77	359.81	572.26	531.47
chr17:87169534-87208351	chr17:87188942-87188942_C330024C12Rik	722.834	-0.409855	0.18845	-2.17488	0.0296391	0.0953489	2841	2701	2757	248	271	90	570.41	572.16	719.51	874.83	775.41	824.69
chr17:87293355-87383028	chr17:87338191-87338191_Ttc7	1901.56	0.233246	0.183783	1.26914	0.204392	0.374513	10306	10234	7444	618	547	162	2069.22	2167.88	1942.69	2180.01	1565.13	1484.45
chr17:87848923-87864403	chr17:87856663-87856663_Kcnk12	206.998	-0.146827	0.456589	-0.321574	0.747775	0.845485	982	934	692	30	55	44	197.16	197.85	180.59	105.83	157.37	403.18
chr17:88132267-88143034	chr17:88137650-88137650_Gm4832	155.276	-0.603699	0.389161	-1.55128	0.120833	0.264362	537	566	511	53	38	30	107.82	119.9	133.36	186.96	108.73	274.9
chr18:4308265-4315628	chr18:4311946-4311946_Map3k8	246.521	-0.567221	0.345966	-1.63953	0.101103	0.231467	1009	1024	640	50	103	46	202.59	216.92	167.02	176.38	294.71	421.51
chr18:4633894-4676989	chr18:4655441-4655441_Jcad	636.266	1.4571	0.258231	5.64263	1.67475e-08	6.30716e-07	4942	4365	3369	64	150	40	992.25	924.64	879.22	225.76	429.19	366.53
chr18:4922006-4928960	chr18:4925483-4925483_Gm10556	156.509	-0.632831	0.337395	-1.87564	0.0607049	0.161069	580	579	458	42	55	30	116.45	122.65	119.53	148.16	157.37	274.9
chr18:6454256-6501198	chr18:6477727-6477727_Mir1893	850.045	0.133144	0.170325	0.781707	0.434387	0.614072	4307	4170	3490	250	244	94	864.75	883.34	910.8	881.88	698.16	861.34
chr18:9393195-9417647	chr18:9405421-9405421_Ccny	473.882	0.0517306	0.241716	0.214014	0.830536	0.894683	2550	2262	1787	110	211	43	511.98	479.16	466.36	388.03	603.73	394.02
chr18:12128067-12141636	chr18:12134851-12134851_Riok3	427.808	-0.772564	0.244389	-3.16121	0.00157115	0.00976785	1653	1502	1119	179	139	65	331.89	318.17	292.03	631.43	397.72	595.61
chr18:12456556-12475526	chr18:12466041-12466041_Lama3	275.616	-1.09783	0.258958	-4.23943	2.24091e-05	0.000302594	1005	700	696	117	139	34	201.78	148.28	181.64	412.72	397.72	311.55
chr18:20943139-20976720	chr18:20959929-20959929_Rnf125	810.814	0.649715	0.164911	3.9398	8.15486e-05	0.000877579	5053	4759	3607	188	202	72	1014.53	1008.11	941.33	663.18	577.98	659.75
chr18:23803009-23823945	chr18:23813477-23813477_Mapre2	374.548	-0.332966	0.308941	-1.07777	0.281137	0.46275	1729	1669	1157	174	118	32	347.15	353.55	301.95	613.79	337.63	293.22
chr18:24106597-24117910	chr18:24112253-24112253_Ino80c	389.056	-0.0747749	0.230199	-0.324828	0.745312	0.844562	1881	1816	1387	90	139	54	377.66	384.69	361.97	317.48	397.72	494.82
chr18:32375802-32401674	chr18:32388738-32388738_A830052D11Rik	719.167	-0.242897	0.18014	-1.34838	0.177535	0.341228	3575	3235	2210	217	286	82	717.78	685.27	576.75	765.47	818.33	751.39
chr18:33884733-33933844	chr18:33909288-33909288_Epb41l4a	900.387	0.29855	0.198595	1.50331	0.132759	0.282012	4806	4619	3922	259	218	98	964.94	978.45	1023.54	913.63	623.76	898
chr18:34366480-34375502	chr18:34370991-34370991_Reep5	178.588	-0.450098	0.361017	-1.24675	0.212489	0.385023	799	747	484	64	44	30	160.42	158.24	126.31	225.76	125.9	274.9
chr18:34921788-34931479	chr18:34926633-34926633_Etf1	226.93	-0.352211	0.294239	-1.19703	0.231297	0.406254	1041	1005	645	76	67	34	209.01	212.89	168.33	268.09	191.71	311.55
chr18:35241551-35270000	chr18:35255775-35255775_Lrrtm2	360.836	-0.632697	0.252427	-2.50645	0.012195	0.0484146	1355	1247	1183	92	175	54	272.05	264.15	308.73	324.53	500.73	494.82
chr18:35292592-35312737	chr18:35302664-35302664_Lrrtm2	225.899	0.121604	0.373864	0.325261	0.744983	0.844562	1209	966	954	32	82	34	242.74	204.63	248.97	112.88	234.63	311.55
chr18:35812959-35900095	chr18:35856527-35856527_Cxxc5	2412.25	0.487683	0.129145	3.77623	0.000159218	0.00155549	13366	12971	11552	597	666	220	2683.6	2747.67	3014.77	2105.93	1905.63	2015.91
chr18:35914703-35935579	chr18:35925141-35925141_Psd2	504.517	0.88909	0.221503	4.01389	5.9726e-05	0.000682261	3204	2892	2779	118	124	30	643.29	612.62	725.25	416.25	354.8	274.9
chr18:36390799-36422134	chr18:36406466-36406466_Pfdn1	775.455	0.353078	0.2047	1.72485	0.0845538	0.205096	4245	3901	3596	160	290	70	852.3	826.35	938.46	564.4	829.78	641.43
chr18:36491916-36507889	chr18:36499902-36499902_Hbegf	354.994	0.195032	0.225883	0.863423	0.387905	0.571147	1652	1914	1535	88	123	36	331.69	405.45	400.59	310.42	351.94	329.88
chr18:37813786-37854509	chr18:37834147-37834147_Pcdhgc5	1149.89	0.262262	0.186419	1.40684	0.159474	0.318648	6913	6210	4000	276	345	130	1387.98	1315.47	1043.9	973.6	987.15	1191.22
chr18:37923435-37946482	chr18:37934958-37934958_Diaph1	553.062	-0.0500594	0.199396	-0.251056	0.801771	0.882531	2813	2656	1937	186	174	58	564.79	562.62	505.51	656.12	497.87	531.47
chr18:39241272-39251235	chr18:39246253-39246253_Nr3c1	205.776	-0.142036	0.315731	-0.449863	0.65281	0.786339	941	858	778	52	58	34	188.93	181.75	203.04	183.43	165.96	311.55
chr18:43419166-43439130	chr18:43429148-43429148_Dpysl3	289.157	1.97725	0.40353	4.89989	9.58905e-07	1.99302e-05	2245	1839	2031	42	18	18	450.75	389.56	530.04	148.16	51.5	164.94
chr18:44384631-44403062	chr18:44393846-44393846_Dcp2	229.857	-0.0810438	0.255085	-0.317713	0.750703	0.847712	1177	1027	804	60	80	30	236.32	217.55	209.82	211.65	228.9	274.9
chr18:46469068-46496581	chr18:46482824-46482824_Mospd4	561.271	0.917661	0.232535	3.94633	7.93568e-05	0.000859027	3485	3192	3228	134	134	32	699.71	676.17	842.42	472.69	383.41	293.22
chr18:49996514-50025379	chr18:50010946-50010946_Tnfaip8	422.208	0.723462	0.287182	2.51917	0.0117631	0.047682	2338	2247	2491	100	134	22	469.42	475.99	650.09	352.75	383.41	201.59
chr18:50047291-50068358	chr18:50057824-50057824_C030005K06Rik	499.207	0.345783	0.247139	1.39915	0.161769	0.321115	2653	2421	2400	152	115	50	532.66	512.84	626.34	536.18	329.05	458.16
chr18:53246641-53274030	chr18:53260335-53260335_Snx24	687.719	-0.234241	0.184302	-1.27096	0.203742	0.374291	3292	3230	2137	228	259	74	660.96	684.22	557.7	804.28	741.08	678.08
chr18:54898285-54912773	chr18:54905529-54905529_Zfp608	340.316	-0.829885	0.383201	-2.16567	0.0303368	0.097151	1181	1054	1009	64	132	78	237.12	223.27	263.32	225.76	377.69	714.73
chr18:57119901-57155636	chr18:57137768-57137768_Megf10	261.759	-1.25478	0.402646	-3.11634	0.00183109	0.0111549	756	708	614	46	177	48	151.79	149.98	160.24	162.27	506.45	439.84
chr18:60479692-60503203	chr18:60491447-60491447_Smim3	645.691	-0.244286	0.175893	-1.38883	0.164883	0.325165	2854	2655	2434	212	224	78	573.02	562.41	635.21	747.84	640.93	714.73
chr18:60609357-60777145	chr18:60693251-60693251_G630071F17Rik	4844.95	-0.0448391	0.108449	-0.413457	0.679272	0.806302	23569	23747	17409	1374	1727	543	4732.14	5030.36	4543.29	4846.82	4941.46	4975.64
chr18:61335116-61356712	chr18:61345914-61345914_Mir378a	456.021	0.273241	0.199599	1.36895	0.171015	0.333429	2508	2427	1792	110	135	52	503.55	514.11	467.67	388.03	386.28	476.49
chr18:61365041-61402422	chr18:61383731-61383731_Mir378a	1046.94	-0.0488131	0.145815	-0.33476	0.737806	0.841906	5291	4893	3776	316	350	118	1062.32	1036.49	985.44	1114.7	1001.45	1081.26
chr18:61608465-61649540	chr18:61629002-61629002_Bvht	1163.63	0.0850147	0.173316	0.490518	0.623767	0.764385	6265	5958	4187	360	407	102	1257.88	1262.09	1092.7	1269.91	1164.55	934.65
chr18:61992635-62010744	chr18:62001689-62001689_Sh3tc2	513.15	0.37901	0.230374	1.64519	0.0999301	0.229846	2478	2638	2654	143	154	42	497.53	558.81	692.62	504.44	440.64	384.86
chr18:66175509-66189970	chr18:66182739-66182739_Mir694	297.574	1.07285	0.377755	2.84007	0.00451037	0.0223934	1718	1519	2126	44	98	14	344.94	321.77	554.83	155.21	280.41	128.29
chr18:66272602-66301874	chr18:66287238-66287238_Ccbe1	473.028	0.0990208	0.305604	0.324016	0.745926	0.844562	1997	1929	2515	93	192	54	400.95	408.62	656.35	328.06	549.37	494.82
chr18:66455918-66490900	chr18:66473409-66473409_Pmaip1	1034.85	-0.0266881	0.153325	-0.174062	0.861817	0.916142	5099	4964	3769	288	336	128	1023.77	1051.53	983.61	1015.93	961.4	1172.9
chr18:67563316-67585490	chr18:67574403-67574403_Spire1	389.804	-0.161438	0.268518	-0.601219	0.547694	0.706675	1793	1696	1525	154	141	30	360	359.27	397.99	543.24	403.44	274.9
chr18:68049552-68058643	chr18:68054097-68054097_Ldlrad4	155.85	-0.710486	0.435279	-1.63225	0.102626	0.234701	614	516	448	24	79	30	123.28	109.31	116.92	84.66	226.04	274.9
chr18:69592120-69682927	chr18:69637523-69637523_Ccdc68	2076.88	0.332091	0.1617	2.05375	0.0399995	0.117776	11659	11146	8673	620	612	170	2340.87	2361.07	2263.43	2187.07	1751.12	1557.75
chr18:70564209-70645188	chr18:70604698-70604698_Mbd2	1545.27	-0.560601	0.133804	-4.18973	2.79285e-05	0.000370052	6222	5726	4912	558	597	202	1249.24	1212.95	1281.9	1968.36	1708.2	1850.98
chr18:73563700-73574646	chr18:73569173-73569173_Mex3c	231.756	-0.14299	0.331332	-0.431561	0.666061	0.79636	1018	1011	879	68	54	38	204.39	214.16	229.4	239.87	154.51	348.2
chr18:75371363-75391630	chr18:75381496-75381496_Smad7	776.265	-0.0628685	0.234064	-0.268595	0.788241	0.871257	3971	3818	2532	161	304	104	797.29	808.77	660.79	567.93	869.84	952.98
chr18:75446477-75465864	chr18:75456170-75456170_Gm10532	488.864	-0.304199	0.199342	-1.52602	0.127005	0.273043	2139	2076	1686	128	208	63	429.46	439.76	440	451.52	595.15	577.28
chr18:75682332-75695853	chr18:75689092-75689092_Ctif	251.068	-0.0334923	0.337503	-0.0992354	0.920951	0.951007	1314	1178	825	52	70	43	263.82	249.54	215.3	183.43	200.29	394.02
chr18:77593899-77604894	chr18:77599396-77599396_Rnf165	247.956	1.57307	0.3819	4.11907	3.80407e-05	0.000468874	1760	1564	1579	18	44	22	353.37	331.3	412.08	63.5	125.9	201.59
chr18:80535398-80556032	chr18:80545715-80545715_Gm2176	362.016	0.00379466	0.255965	0.0148249	0.988172	0.99004	1955	1859	1192	95	156	32	392.52	393.79	311.08	335.12	446.36	293.22
chr18:80630355-80663385	chr18:80646870-80646870_Nfatc1	670.991	0.766393	0.169578	4.51942	6.20099e-06	0.000107755	4138	4027	3235	132	175	58	830.82	853.05	844.25	465.63	500.73	531.47
chr18:82909235-82912203	chr18:82910719-82910719_Zfp516	175.627	-0.712382	0.401242	-1.77544	0.0758251	0.190854	525	539	707	49	109	18	105.41	114.18	184.51	172.85	311.88	164.94
chr18:82915627-82928050	chr18:82921838-82921838_4930592I03Rik	319.462	-0.3228	0.323893	-0.996626	0.318946	0.50593	1364	1328	1082	62	115	58	273.86	281.31	282.37	218.71	329.05	531.47
chr18:82964572-82984627	chr18:82974599-82974599_4930592I03Rik	517.851	0.0126189	0.204057	0.06184	0.95069	0.970372	2597	2408	1957	132	160	70	521.42	510.09	510.73	465.63	457.81	641.43
chr18:88879932-88908518	chr18:88894225-88894225_Socs6	544.35	-0.29928	0.213041	-1.4048	0.160081	0.319401	2366	2135	2021	185	168	74	475.04	452.26	527.43	652.59	480.7	678.08
chr19:3321873-3336945	chr19:3329409-3329409_Cpt1a	444.144	0.0414856	0.211539	0.196113	0.844522	0.903323	2153	2237	1653	108	145	58	432.28	473.87	431.39	380.97	414.89	531.47
chr19:4091727-4116090	chr19:4103908-4103908_Pitpnm1	538.68	0.33933	0.20342	1.66812	0.0952914	0.223224	2941	2977	2306	152	177	40	590.49	630.62	601.81	536.18	506.45	366.53
chr19:4158601-4182661	chr19:4170631-4170631_Carns1	371.864	-0.351253	0.245761	-1.42925	0.152933	0.30996	1658	1607	1169	144	113	46	332.89	340.41	305.08	507.96	323.33	421.51
chr19:4199737-4231011	chr19:4215374-4215374_Clcf1	895.344	-0.227506	0.189767	-1.19887	0.230578	0.405665	3994	4002	3078	234	309	132	801.91	847.75	803.28	825.44	884.14	1209.55
chr19:5049061-5075130	chr19:5062095-5062095_Cd248	602.787	0.725894	0.208397	3.48322	0.000495416	0.00397834	3866	3782	2542	108	162	58	776.21	801.15	663.4	380.97	463.53	531.47
chr19:5635093-5639763	chr19:5637428-5637428_Rela	203.449	-0.329033	0.342855	-0.959685	0.337214	0.525656	770	731	851	60	58	34	154.6	154.85	222.09	211.65	165.96	311.55
chr19:5689453-5698071	chr19:5693762-5693762_Map3k11	258.066	-0.758156	0.246401	-3.07692	0.00209148	0.0121812	944	975	663	90	100	41	189.53	206.54	173.03	317.48	286.13	375.69
chr19:5724301-5726073	chr19:5725187-5725187_Ehbp1l1	157.03	-0.566369	0.380345	-1.48909	0.136463	0.288148	617	675	398	50	42	30	123.88	142.99	103.87	176.38	120.17	274.9
chr19:5786683-5827379	chr19:5807031-5807031_Malat1	1199.89	-0.0985253	0.175317	-0.561983	0.574128	0.723379	5901	5582	4268	420	375	127	1184.79	1182.44	1113.84	1481.56	1072.99	1163.73
chr19:5842303-5858230	chr19:5850266-5850266_Neat1	579.854	-0.362071	0.247003	-1.46585	0.142688	0.29426	2357	2080	2330	227	180	70	473.23	440.61	608.07	800.75	515.03	641.43
chr19:6269618-6280156	chr19:6274887-6274887_Ehd1	334.664	-0.155538	0.238703	-0.651596	0.514662	0.676431	1531	1426	1255	97	101	48	307.39	302.07	327.52	342.17	288.99	439.84
chr19:6293196-6308259	chr19:6300727-6300727_Cdc42bpg	518.356	0.394478	0.31016	1.27185	0.203426	0.374291	2942	2947	2191	166	181	24	590.69	624.27	571.79	585.57	517.9	219.92
chr19:6971619-6976436	chr19:6974027-6974027_Ppp1r14b	220.593	-0.623812	0.302663	-2.06108	0.0392957	0.116514	869	884	571	60	82	40	174.48	187.26	149.02	211.65	234.63	366.53
chr19:7067810-7110008	chr19:7088909-7088909_Flrt1	1050.3	0.576132	0.170833	3.37249	0.000744906	0.00540822	6056	5861	5059	278	264	86	1215.91	1241.54	1320.27	980.65	755.38	788.04
chr19:7128119-7167397	chr19:7147758-7147758_Flrt1	742.531	1.12376	0.268812	4.18047	2.90907e-05	0.000380693	5190	4904	3782	96	232	42	1042.04	1038.82	987	338.64	663.82	384.86
chr19:7281166-7318313	chr19:7299739-7299739_Mark2	923.147	0.159301	0.168104	0.947635	0.343315	0.529735	5140	4889	3298	254	311	90	1032	1035.64	860.69	895.99	889.86	824.69
chr19:8965771-9001035	chr19:8983403-8983403_Ahnak	1411.47	-0.308545	0.139538	-2.21119	0.0270225	0.0885437	6237	5987	4774	408	532	190	1252.25	1268.23	1245.89	1439.23	1522.21	1741.02
chr19:9055007-9080575	chr19:9067791-9067791_Scgb1a1	633.718	-0.196648	0.255446	-0.769822	0.441405	0.617269	2820	2701	2499	231	271	46	566.19	572.16	652.17	814.86	775.41	421.51
chr19:9937765-9957864	chr19:9947814-9947814_Fth1	599.102	-0.43977	0.30282	-1.45225	0.146432	0.299956	2198	2038	2506	269	170	69	441.31	431.71	654	948.91	486.42	632.26
chr19:10267045-10297937	chr19:10282491-10282491_Dagla	737.389	-0.782788	0.195921	-3.99542	6.45785e-05	0.000728226	2538	2321	2431	274	355	88	509.58	491.66	634.43	966.54	1015.76	806.37
chr19:10360850-10402431	chr19:10381640-10381640_Syt7	649.733	1.39589	0.233403	5.9806	2.2232e-09	1.04738e-07	4725	4610	3467	76	158	38	948.68	976.54	904.8	268.09	452.09	348.2
chr19:10687739-10698828	chr19:10693283-10693283_Vps37c	312.789	-0.242656	0.253684	-0.956529	0.338805	0.526975	1291	1265	1257	107	97	40	259.2	267.97	328.04	377.45	277.55	366.53
chr19:12433298-12502817	chr19:12468057-12468057_Mpeg1	1343.11	-0.284391	0.169692	-1.67592	0.0937529	0.221421	5857	5438	5070	478	522	134	1175.96	1151.94	1323.14	1686.16	1493.6	1227.87
chr19:16133130-16156279	chr19:16144704-16144704_Gnaq	312.748	-0.766568	0.371315	-2.06447	0.0389734	0.116207	1154	1071	942	170	136	20	231.7	226.87	245.84	599.68	389.14	183.26
chr19:16313906-16331988	chr19:16322947-16322947_Mir496b	457.205	0.478597	0.242316	1.97509	0.0482579	0.136527	2873	2555	1910	125	150	28	576.84	541.23	498.46	440.94	429.19	256.57
chr19:16948100-16975937	chr19:16962018-16962018_Prune2	679.142	0.341159	0.166016	2.05498	0.0398812	0.117755	3684	3489	3070	169	214	64	739.67	739.08	801.19	596.15	612.32	586.45
chr19:17009678-17049013	chr19:17029345-17029345_Prune2	519.209	0.75497	0.18519	4.07673	4.56726e-05	0.000540927	3295	3001	2545	108	142	40	661.56	635.71	664.18	380.97	406.3	366.53
chr19:17115363-17167947	chr19:17141655-17141655_Prune2	1022.77	-0.0499033	0.190465	-0.262008	0.793315	0.875358	4964	4810	3891	364	342	92	996.66	1018.91	1015.45	1284.02	978.56	843.02
chr19:17336216-17364965	chr19:17350590-17350590_Gcnt1	545.327	-0.562334	0.195036	-2.88323	0.00393618	0.0202051	2211	2103	1641	153	251	76	443.92	445.48	428.26	539.71	718.19	696.41
chr19:18745446-18768485	chr19:18756965-18756965_Trpm6	541.68	-0.145923	0.219692	-0.664217	0.506551	0.670342	2360	2419	2159	199	176	54	473.84	512.42	563.44	701.98	503.59	494.82
chr19:21650710-21673416	chr19:21662063-21662063_Abhd17b	500.473	0.634002	0.198945	3.18681	0.00143849	0.00915685	2926	2704	2539	118	126	44	587.48	572.79	662.61	416.25	360.52	403.18
chr19:28620422-28664904	chr19:28642663-28642663_D930032P07Rik	441.226	0.60416	0.390829	1.54584	0.122143	0.266129	1908	1731	3215	68	126	50	383.08	366.68	839.03	239.87	360.52	458.16
chr19:29234561-29272983	chr19:29253772-29253772_Jak2	595.227	0.0980006	0.174189	0.56261	0.5737	0.723379	3072	2884	2391	154	219	60	616.79	610.92	623.99	543.24	626.62	549.79
chr19:29478998-29501812	chr19:29490405-29490405_A930007I19Rik	278.567	-2.11468	0.403619	-5.23928	1.61201e-07	4.74646e-06	400	374	597	190	118	38	80.31	79.22	155.8	670.23	337.63	348.2
chr19:29923936-29941191	chr19:29932563-29932563_Il33	233.256	-2.62644	0.393343	-6.67722	2.43521e-11	1.8438e-09	298	247	325	177	106	30	59.83	52.32	84.82	624.37	303.3	274.9
chr19:30016778-30037025	chr19:30026901-30026901_Uhrf2	208.801	-0.748583	0.28699	-2.60839	0.00909681	0.0386478	834	645	594	64	80	37	167.45	136.63	155.02	225.76	228.9	339.04
chr19:32179605-32211722	chr19:32195663-32195663_Sgms1	514.099	-0.76902	0.226203	-3.3997	0.000674605	0.00501811	1812	1632	1666	224	197	64	363.81	345.71	434.78	790.17	563.68	586.45
chr19:32239506-32306640	chr19:32273073-32273073_Sgms1	1114.54	-0.790539	0.221854	-3.56334	0.000366171	0.0031685	3693	3713	3572	518	448	122	741.47	786.53	932.2	1827.26	1281.86	1117.92
chr19:38000247-38044924	chr19:38022585-38022585_Myof	1318.99	0.518449	0.225313	2.30101	0.0213909	0.0748481	7637	7156	6235	416	324	92	1533.34	1515.87	1627.17	1467.45	927.06	843.02
chr19:40233141-40273184	chr19:40253162-40253162_Pdlim1	957.846	1.02165	0.29375	3.47797	0.000505225	0.0040266	6954	6497	4206	264	196	42	1396.21	1376.27	1097.66	931.27	560.81	384.86
chr19:41968440-42025234	chr19:41996837-41996837_Ubtd1	1665.14	0.000933928	0.140652	0.00663998	0.994702	0.994702	7939	7855	6732	508	594	162	1593.98	1663.94	1756.88	1791.98	1699.61	1484.45
chr19:42122347-42152964	chr19:42137655-42137655_Avpi1	752.488	0.336491	0.19854	1.69482	0.0901088	0.2144	4371	4157	2992	220	240	56	877.6	880.58	780.83	776.06	686.71	513.14
chr19:42743373-42779932	chr19:42761652-42761652_Pyroxd2	944.2	-0.176323	0.16519	-1.0674	0.285791	0.467859	4723	4361	3001	270	354	114	948.28	923.8	783.18	952.43	1012.9	1044.61
chr19:43509529-43528672	chr19:43519100-43519100_Got1	481.724	-0.707582	0.235847	-3.00018	0.00269819	0.0150531	1821	1644	1447	198	154	72	365.62	348.25	377.63	698.45	440.64	659.75
chr19:43658662-43680008	chr19:43669335-43669335_Slc25a28	622.055	0.625716	0.174461	3.58657	0.000335059	0.00295969	3838	3663	2765	134	180	52	770.59	775.94	721.59	472.69	515.03	476.49
chr19:43916143-43922758	chr19:43919450-43919450_Dnmbp	167.386	-0.866417	0.400861	-2.16139	0.030665	0.0976645	633	636	341	34	84	32	127.09	134.72	88.99	119.94	240.35	293.22
chr19:44275121-44316398	chr19:44295759-44295759_Scd2	812.4	0.0400898	0.181942	0.220343	0.825604	0.893912	4126	4137	2983	210	327	78	828.41	876.35	778.49	740.78	935.64	714.73
chr19:44376617-44394732	chr19:44385674-44385674_Scd1	380.415	-0.149439	0.254393	-0.587433	0.556913	0.711667	1754	1668	1375	97	114	60	352.16	353.33	358.84	342.17	326.19	549.79
chr19:45015331-45022114	chr19:45018722-45018722_Lzts2	313.174	-0.199249	0.258276	-0.771456	0.440437	0.617135	1435	1406	1049	83	97	49	288.12	297.83	273.76	292.78	277.55	449
chr19:46442721-46529265	chr19:46485993-46485993_Trim8	2661.12	-0.252974	0.12854	-1.96806	0.0490613	0.137762	12815	11138	8945	807	944	344	2572.97	2359.38	2334.41	2846.72	2701.07	3152.16
chr19:46944052-46986296	chr19:46965174-46965174_Nt5c2	629.774	-0.164982	0.247078	-0.667733	0.504304	0.668686	2782	2747	2523	237	246	48	558.56	581.9	658.44	836.02	703.88	439.84
chr19:47221384-47244319	chr19:47232851-47232851_Neurl1a	305.032	-1.0253	0.405916	-2.52589	0.0115406	0.0470704	1001	884	850	194	120	21	200.98	187.26	221.83	684.34	343.36	192.43
chr19:47297249-47348492	chr19:47322870-47322870_Mir6995	1349.49	0.331405	0.153169	2.16366	0.0304902	0.0974951	7455	7044	5734	324	376	152	1496.8	1492.14	1496.42	1142.92	1075.85	1392.81
chr19:47378413-47464123	chr19:47421268-47421268_Sh3pxd2a	2540.88	0.1103	0.118183	0.9333	0.350665	0.534443	12535	12568	10447	698	824	275	2516.75	2662.3	2726.39	2462.21	2357.71	2519.89
chr19:47488367-47517999	chr19:47503183-47503183_Gm19557	924.945	-0.108628	0.157369	-0.690275	0.490021	0.65833	4415	4319	3318	296	303	106	886.44	914.9	865.91	1044.15	866.97	971.3
chr19:47893839-47910805	chr19:47902322-47902322_Itprip	282.455	-0.163696	0.28122	-0.582093	0.560504	0.714312	1409	1337	910	66	134	30	282.9	283.22	237.49	232.82	383.41	274.9
chr19:53384917-53434579	chr19:53409748-53409748_Smndc1	902.614	-0.466755	0.1505	-3.10135	0.00192639	0.0116021	3696	3495	3064	308	376	106	742.08	740.35	799.62	1086.48	1075.85	971.3
chr19:53527575-53536658	chr19:53532116-53532116_Dusp5	265.241	-0.0237085	0.363393	-0.065242	0.947981	0.969942	1484	1257	806	48	79	46	297.95	266.27	210.34	169.32	226.04	421.51
chr19:53791341-53834658	chr19:53812999-53812999_Pdcd4	1189.76	0.15018	0.17115	0.877476	0.380228	0.565941	6014	5913	4956	371	335	122	1207.48	1252.56	1293.39	1308.71	958.54	1117.92
chr19:54974043-54983516	chr19:54978779-54978779_Gpam	203.437	-0.454773	0.319453	-1.4236	0.154562	0.312962	752	653	855	68	74	28	150.99	138.33	223.13	239.87	211.74	256.57
chr19:56996189-57018310	chr19:57007249-57007249_Afap1l2	595.142	0.633864	0.182708	3.46928	0.000521859	0.00412814	3669	3296	2772	120	160	58	736.66	698.2	723.42	423.3	457.81	531.47
chr19:57192699-57205381	chr19:57199040-57199040_Ablim1	303.078	-0.247283	0.259935	-0.951326	0.341439	0.529735	1240	1295	1158	71	125	42	248.96	274.32	302.21	250.45	357.66	384.86
chr2:3156238-3182980	chr2:3169609-3169609_Fam171a1	456.434	0.877422	0.445363	1.97013	0.0488237	0.137458	3602	3295	1407	136	126	12	723.2	697.98	367.19	479.74	360.52	109.96
chr2:3656981-3660072	chr2:3658526-3658526_Fam107b	181.662	-0.27708	0.344011	-0.80544	0.420566	0.603248	798	783	590	45	52	33	160.22	165.86	153.97	158.74	148.79	302.39
chr2:3710754-3767125	chr2:3738939-3738939_Fam107b	1817.98	0.531953	0.150141	3.54303	0.000395554	0.00336776	11430	10546	7298	400	507	176	2294.89	2233.97	1904.59	1411.01	1450.68	1612.73
chr2:4391473-4448064	chr2:4419768-4419768_Frmd4a	916.872	-0.444369	0.336365	-1.32109	0.186471	0.352019	4085	3769	2718	144	512	131	820.18	798.39	709.33	507.96	1464.99	1200.38
chr2:4481175-4492634	chr2:4486904-4486904_Frmd4a	218.041	-0.0381968	0.476914	-0.0800917	0.936164	0.962019	1221	1071	667	23	123	25	245.15	226.87	174.07	81.13	351.94	229.08
chr2:4494384-4517088	chr2:4505736-4505736_Frmd4a	253.403	-0.554568	0.362229	-1.53099	0.125772	0.271524	1188	1004	600	50	110	46	238.52	212.68	156.58	176.38	314.74	421.51
chr2:4539644-4572848	chr2:4556246-4556246_Frmd4a	770.855	-0.115438	0.216234	-0.533855	0.593442	0.737733	4073	3700	2405	200	341	78	817.77	783.78	627.64	705.51	975.7	714.73
chr2:6319837-6406274	chr2:6363055-6363055_Usp6nl	2262.53	-0.312473	0.179656	-1.73929	0.0819841	0.201165	9283	8103	9462	676	868	290	1863.82	1716.47	2469.33	2384.61	2483.61	2657.34
chr2:9871231-9875447	chr2:9873339-9873339_Gata3	159.008	-1.70727	0.349519	-4.88462	1.03631e-06	2.11247e-05	406	413	199	59	81	32	81.52	87.49	51.93	208.12	231.77	293.22
chr2:9984836-10011256	chr2:9998046-9998046_Taf3	662.855	0.842585	0.207859	4.05364	5.04264e-05	0.000587385	4602	4397	2684	140	164	50	923.98	931.42	700.45	493.85	469.25	458.16
chr2:10052837-10089748	chr2:10071292-10071292_Atp5c1	739.286	-0.0063611	0.207626	-0.0306373	0.975559	0.983445	3967	3583	2450	180	241	100	796.49	758.99	639.39	634.96	689.57	916.32
chr2:10990643-11019677	chr2:11005160-11005160_Prkcq	865.434	1.1626	0.158854	7.31868	2.50415e-13	2.52799e-11	5795	5678	4660	152	180	61	1163.51	1202.78	1216.14	536.18	515.03	558.96
chr2:12167274-12185362	chr2:12176318-12176318_E030013I19Rik	422.536	2.41429	0.283223	8.52434	1.5368e-17	3.08014e-15	3634	3471	2654	36	62	8	729.63	735.27	692.62	126.99	177.4	73.31
chr2:13369020-13418553	chr2:13393786-13393786_Cubn	1437.84	0.713329	0.203692	3.502	0.000461788	0.00375981	8987	8388	6915	388	379	86	1804.39	1776.84	1804.63	1368.68	1084.43	788.04
chr2:13529274-13585283	chr2:13557278-13557278_Trdmt1	1329.45	0.186449	0.196286	0.949884	0.342171	0.529735	7457	7008	4883	440	380	118	1497.2	1484.51	1274.34	1552.11	1087.29	1081.26
chr2:14104479-14147371	chr2:14125925-14125925_Tmem236	678.112	0.694757	0.289647	2.39863	0.0164565	0.062078	4791	4345	2482	202	167	38	961.93	920.41	647.74	712.56	477.84	348.2
chr2:20402179-20435969	chr2:20419074-20419074_Etl4	526.829	1.09085	0.229713	4.74873	2.04701e-06	3.94515e-05	3502	2990	3176	94	136	30	703.13	633.38	828.85	331.59	389.14	274.9
chr2:20516171-20605038	chr2:20560604-20560604_Etl4	1652.52	1.11532	0.268122	4.15977	3.18575e-05	0.000411816	12819	11965	6468	224	500	98	2573.78	2534.56	1687.98	790.17	1430.65	898
chr2:20622332-20662270	chr2:20642301-20642301_Etl4	761.676	1.44325	0.296353	4.87005	1.11568e-06	2.23135e-05	6247	6235	2994	100	192	34	1254.26	1320.77	781.36	352.75	549.37	311.55
chr2:20720557-20772957	chr2:20746757-20746757_Arhgap21	1169.71	0.794777	0.217892	3.64757	0.000264729	0.00240869	8198	8084	4204	238	314	90	1645.98	1712.45	1097.13	839.55	898.45	824.69
chr2:20931899-20949911	chr2:20940905-20940905_Arhgap21	528.097	0.752426	0.219865	3.42222	0.00062111	0.00473652	3624	3297	2152	98	151	44	727.62	698.41	561.62	345.7	432.06	403.18
chr2:25518816-25550319	chr2:25534567-25534567_Traf2	989.051	0.0336135	0.189977	0.176935	0.85956	0.914793	5141	4995	3553	334	329	87	1032.2	1058.1	927.24	1178.19	941.37	797.2
chr2:26114868-26149924	chr2:26132396-26132396_Tmem250-ps	617.041	0.773221	0.221261	3.49461	0.000474753	0.00384151	4332	3957	2442	126	178	44	869.77	838.22	637.3	444.47	509.31	403.18
chr2:27374619-27428454	chr2:27401536-27401536_Vav2	1226.03	0.854702	0.159177	5.36952	7.89472e-08	2.53588e-06	8366	7789	5436	256	314	88	1679.71	1649.96	1418.65	903.05	898.45	806.37
chr2:27673779-27745382	chr2:27709580-27709580_Rxra	1566.46	0.694918	0.23756	2.92523	0.00344203	0.018152	10461	10237	5961	448	367	103	2100.34	2168.52	1555.67	1580.33	1050.1	943.81
chr2:28510580-28548623	chr2:28529601-28529601_Ralgds	1462.77	0.683432	0.178656	3.8254	0.000130557	0.00131176	9561	9464	5693	300	416	122	1919.64	2004.77	1485.72	1058.26	1190.3	1117.92
chr2:29618384-29693004	chr2:29655694-29655694_Rapgef1	2098.84	0.663512	0.227562	2.91574	0.00354849	0.0186013	14117	13023	8210	611	496	140	2834.39	2758.68	2142.6	2155.32	1419.2	1282.85
chr2:30242588-30270928	chr2:30256758-30256758_Phyhd1	951.119	0.0607048	0.2114	0.287156	0.773993	0.862252	5141	5045	3081	296	262	110	1032.2	1068.69	804.06	1044.15	749.66	1007.96
chr2:30318613-30389613	chr2:30354113-30354113_Sh3glb2	1318.61	1.08183	0.208175	5.19673	2.02819e-07	5.65759e-06	9623	9359	5535	196	311	106	1932.09	1982.53	1444.49	691.4	889.86	971.3
chr2:30438570-30474534	chr2:30456552-30456552_Ptpa	1160.2	0.487052	0.1565	3.11215	0.00185733	0.0112824	6754	6738	4934	306	319	98	1356.06	1427.32	1287.65	1079.42	912.75	898
chr2:30684610-30726426	chr2:30705518-30705518_Mir3089	1471.71	0.714816	0.179944	3.97244	7.11405e-05	0.00078551	9275	8749	6880	384	376	97	1862.22	1853.31	1795.5	1354.57	1075.85	888.83
chr2:31076375-31153752	chr2:31115063-31115063_Fnbp1	1705.84	0.166002	0.181101	0.916626	0.359338	0.543365	9766	9390	5625	504	537	164	1960.8	1989.1	1467.98	1777.87	1536.52	1502.77
chr2:31436723-31456492	chr2:31446607-31446607_Ass1	704.425	0.957546	0.21773	4.39785	1.09328e-05	0.000174268	5041	4875	2873	126	185	50	1012.12	1032.68	749.78	444.47	529.34	458.16
chr2:31632775-31654413	chr2:31643594-31643594_Prdm12	655.643	0.712637	0.18156	3.92507	8.67034e-05	0.000919057	4226	4014	2864	152	166	52	848.49	850.29	747.43	536.18	474.98	476.49
chr2:31755817-31796069	chr2:31775943-31775943_Abl1	1074.09	0.983947	0.216753	4.53948	5.63926e-06	9.88036e-05	7756	7547	4386	218	282	62	1557.24	1598.69	1144.63	769	806.89	568.12
chr2:32149303-32180385	chr2:32164844-32164844_Prrc2b	820.669	0.420284	0.193212	2.17525	0.0296116	0.0953489	5244	4659	2975	197	244	78	1052.88	986.92	776.4	694.92	698.16	714.73
chr2:32420343-32455030	chr2:32437686-32437686_Slc25a25	944.396	0.51276	0.251126	2.04185	0.0411669	0.120212	6302	5862	3160	272	218	82	1265.3	1241.76	824.68	959.49	623.76	751.39
chr2:32617151-32638338	chr2:32627744-32627744_Ak1	505.218	0.90332	0.246526	3.66419	0.00024812	0.00229436	3659	3380	1971	102	106	44	734.65	715.99	514.38	359.81	303.3	403.18
chr2:32644592-32669107	chr2:32656849-32656849_Mir1954	554.043	0.822124	0.290266	2.83232	0.00462122	0.0228368	4041	3739	1970	80	163	50	811.34	792.04	514.12	282.2	466.39	458.16
chr2:32865952-32929304	chr2:32897628-32897628_Fam129b	2413.71	0.498401	0.184053	2.70792	0.00677068	0.0306948	15356	15092	8412	584	662	224	3083.15	3196.96	2195.31	2060.08	1894.18	2052.57
chr2:33216477-33249611	chr2:33233044-33233044_Angptl2	1078.6	0.729411	0.17318	4.21187	2.53264e-05	0.000339822	6830	6640	4797	194	310	95	1371.31	1406.56	1251.89	684.34	887	870.51
chr2:33298220-33331566	chr2:33314893-33314893_Ralgps1	831.908	1.77775	0.226317	7.85513	3.99345e-15	4.7034e-13	6708	6208	4621	79	164	41	1346.82	1315.05	1205.96	278.67	469.25	375.69
chr2:33401753-33432670	chr2:33417211-33417211_Zbtb34	639.91	1.11318	0.232968	4.77823	1.76843e-06	3.47137e-05	4828	4523	2741	126	154	34	969.36	958.11	715.33	444.47	440.64	311.55
chr2:34338297-34376893	chr2:34357595-34357595_Pbx3	696.389	1.90208	0.26178	7.26593	3.70486e-13	3.57013e-11	5710	5442	3850	58	138	30	1146.44	1152.79	1004.75	204.6	394.86	274.9
chr2:34943256-34977813	chr2:34960534-34960534_Traf1	734.741	-0.166279	0.213391	-0.779224	0.435848	0.615588	3460	3389	2535	268	210	86	694.69	717.9	661.57	945.38	600.87	788.04
chr2:35254393-35303900	chr2:35279146-35279146_Gsn	1375.97	0.695729	0.215254	3.23213	0.0012287	0.00801493	9691	8964	4794	284	354	125	1945.74	1898.86	1251.11	1001.82	1012.9	1145.41
chr2:35325403-35344368	chr2:35334885-35334885_Stom	515.728	0.725224	0.212889	3.40659	0.000657797	0.00492766	3496	3171	2171	112	150	36	701.92	671.72	566.57	395.08	429.19	329.88
chr2:35440052-35453649	chr2:35446850-35446850_Ggta1	361.772	0.484	0.276886	1.74801	0.0804625	0.198812	2145	2088	1470	102	72	38	430.67	442.3	383.63	359.81	206.01	348.2
chr2:35495224-35511234	chr2:35503229-35503229_Ggta1	396.672	1.37009	0.334634	4.0943	4.23442e-05	0.000504324	3136	2799	1978	82	91	10	629.64	592.92	516.21	289.26	260.38	91.63
chr2:35679410-35717053	chr2:35698231-35698231_Dab2ip	871.155	0.494269	0.23778	2.07868	0.0376469	0.113036	5078	4505	4128	140	306	88	1019.55	954.3	1077.3	493.85	875.56	806.37
chr2:38511857-38544843	chr2:38528350-38528350_Nek6	801.514	-0.0748968	0.17373	-0.431111	0.666388	0.79636	4046	3891	2741	224	320	82	812.35	824.24	715.33	790.17	915.62	751.39
chr2:49731248-49751800	chr2:49741524-49741524_Lypd6b	736.714	0.364739	0.184721	1.97454	0.0483202	0.136527	3929	3927	3245	178	194	84	788.86	831.86	846.86	627.9	555.09	769.71
chr2:49787117-49819457	chr2:49803287-49803287_Lypd6b	588.763	1.39205	0.251759	5.52929	3.2153e-08	1.09943e-06	4807	4487	2467	104	103	34	965.14	950.49	643.82	366.86	294.71	311.55
chr2:53190143-53196422	chr2:53193282-53193282_Arl6ip6	214.104	-0.569702	0.298449	-1.90888	0.0562779	0.151986	779	830	678	77	64	35	156.41	175.82	176.94	271.62	183.12	320.71
chr2:57229292-57269076	chr2:57249184-57249184_Gpd2	996.559	0.405531	0.179115	2.26408	0.0235693	0.0803326	5545	5214	4628	229	354	80	1113.31	1104.49	1207.79	807.8	1012.9	733.06
chr2:58531844-58569377	chr2:58550610-58550610_Acvr1	805.55	-0.0141493	0.233813	-0.0605154	0.951745	0.970982	4551	4181	2369	258	302	70	913.74	885.67	618.25	910.1	864.11	641.43
chr2:59159521-59178032	chr2:59168776-59168776_Pkp4	466.963	0.634043	0.211234	3.00162	0.00268548	0.0150531	2813	2566	2304	122	116	36	564.79	543.56	601.28	430.36	331.91	329.88
chr2:59609580-59669285	chr2:59639432-59639432_Tanc1	1434.16	1.09099	0.196835	5.54264	2.97946e-08	1.05274e-06	10439	10057	6263	220	374	98	2095.92	2130.39	1634.48	776.06	1070.13	898
chr2:59669700-59705223	chr2:59687461-59687461_Tanc1	1155.23	0.520832	0.168116	3.09806	0.00194795	0.0116746	7070	7037	4526	278	336	98	1419.5	1490.66	1181.17	980.65	961.4	898
chr2:59745111-59784204	chr2:59764657-59764657_Tanc1	1149.63	1.28134	0.148907	8.60495	7.6352e-18	1.79851e-15	8213	7742	6085	178	237	78	1648.99	1640	1588.03	627.9	678.13	714.73
chr2:60208577-60235400	chr2:60221988-60221988_Marchf7	610.865	0.472458	0.246222	1.91883	0.0550058	0.149839	3916	3801	2119	158	199	43	786.25	805.17	553	557.35	569.4	394.02
chr2:60687622-60713559	chr2:60700590-60700590_Itgb6	566.007	0.805915	0.272478	2.95773	0.00309916	0.0167181	3226	3106	3186	86	129	64	647.71	657.95	831.46	303.37	369.11	586.45
chr2:60744579-60773450	chr2:60759014-60759014_Itgb6	598.474	0.393722	0.240051	1.64016	0.100972	0.231467	3606	3605	2084	116	197	64	724.01	763.65	543.87	409.19	563.68	586.45
chr2:60780398-60956477	chr2:60868437-60868437_Rbms1	4648.85	0.630444	0.155651	4.05037	5.11359e-05	0.000592395	29844	28667	18783	1166	1254	352	5992.02	6072.57	4901.87	4113.1	3588.07	3225.46
chr2:61577154-61597904	chr2:61587529-61587529_Tank	500.281	0.408345	0.356276	1.14615	0.251734	0.429001	3159	3025	1717	194	118	28	634.26	640.79	448.09	684.34	337.63	256.57
chr2:64924416-64972704	chr2:64948560-64948560_Grb14	275.548	-0.696178	0.311514	-2.23482	0.0254289	0.0848964	941	854	959	84	91	52	188.93	180.9	250.27	296.31	260.38	476.49
chr2:65185136-65240855	chr2:65212995-65212995_Cobll1	1138.15	-0.489538	0.42601	-1.14912	0.250505	0.428931	2822	2296	6841	362	420	165	566.6	486.36	1785.32	1276.97	1201.75	1511.94
chr2:65528157-65567903	chr2:65548030-65548030_Scn3a	469.027	2.26265	0.328889	6.87969	5.99846e-12	5.52902e-10	4664	4051	2114	58	60	10	936.43	858.13	551.7	204.6	171.68	91.63
chr2:66589084-66607206	chr2:66598145-66598145_Scn9a	509.533	0.460359	0.227027	2.02777	0.0425839	0.123985	2706	2435	2699	110	150	52	543.31	515.81	704.37	388.03	429.19	476.49
chr2:72294387-72322481	chr2:72308434-72308434_Map3k20	549.33	0.816812	0.252593	3.23371	0.00122192	0.00801493	3646	3406	2493	80	177	44	732.04	721.5	650.61	282.2	506.45	403.18
chr2:72956967-73014790	chr2:72985878-72985878_Sp3	1121.27	0.440878	0.186729	2.36105	0.0182231	0.0668389	6568	6172	4862	328	323	82	1318.71	1307.42	1268.86	1157.03	924.2	751.39
chr2:73447275-73541402	chr2:73494338-73494338_Wipf1	2495.99	0.0042861	0.166241	0.0257824	0.979431	0.985006	13507	12809	8001	716	944	244	2711.91	2713.35	2088.05	2525.71	2701.07	2235.83
chr2:75639230-75662879	chr2:75651054-75651054_Hnrnpa3	507.94	0.334461	0.273549	1.22267	0.221453	0.394876	2986	2696	2070	180	130	36	599.52	571.1	540.22	634.96	371.97	329.88
chr2:75672141-75707946	chr2:75690043-75690043_Nfe2l2	1272.26	0.49887	0.171615	2.90692	0.00365007	0.0190595	7903	7492	5036	301	408	100	1586.75	1587.04	1314.26	1061.79	1167.41	916.32
chr2:77264924-77278061	chr2:77271492-77271492_Sestd1	340.699	0.304909	0.277219	1.09988	0.271382	0.450886	2016	1817	1251	62	107	44	404.77	384.9	326.48	218.71	306.16	403.18
chr2:80016977-80048852	chr2:80032914-80032914_Pde1a	339.082	1.27205	0.568102	2.23912	0.0251481	0.0842242	1446	1095	3542	92	60	10	290.33	231.96	924.37	324.53	171.68	91.63
chr2:83722322-83755655	chr2:83738988-83738988_Itgav	796.503	0.0361375	0.182474	0.198042	0.843012	0.902439	4439	3838	2779	248	272	76	891.25	813.01	725.25	874.83	778.27	696.41
chr2:84608380-84650667	chr2:84629523-84629523_Ctnnd1	1275.63	0.232175	0.200216	1.15962	0.246202	0.424003	7598	7179	4163	368	367	128	1525.51	1520.74	1086.43	1298.13	1050.1	1172.9
chr2:84684414-84717999	chr2:84701206-84701206_Zdhhc5	624.983	0.666407	0.289083	2.30525	0.0211526	0.0742443	4322	4127	2205	175	176	34	867.76	874.23	575.45	617.32	503.59	311.55
chr2:85036364-85074000	chr2:85055182-85055182_Tnks1bp1	995.956	0.266676	0.232395	1.14751	0.251171	0.428931	5910	5761	3255	198	354	110	1186.6	1220.36	849.47	698.45	1012.9	1007.96
chr2:90479840-90585690	chr2:90532765-90532765_Ptprj	2708.78	0.246093	0.239811	1.02619	0.3048	0.49027	15675	15322	9339	968	709	216	3147.2	3245.68	2437.24	3414.65	2028.66	1979.26
chr2:91052414-91106288	chr2:91079351-91079351_Slc39a13	1024.18	-0.279262	0.219444	-1.27259	0.203163	0.374291	5049	4531	3116	410	348	100	1013.73	959.81	813.19	1446.29	995.73	916.32
chr2:91931342-91967054	chr2:91949198-91949198_Dgkz	909.401	0.207914	0.240089	0.865989	0.386496	0.570196	5549	5212	2755	264	318	74	1114.12	1104.07	718.98	931.27	909.89	678.08
chr2:93276082-93285638	chr2:93280860-93280860_Tspan18	166.098	-0.470574	0.477376	-0.985752	0.324255	0.510713	691	766	407	27	51	38	138.74	162.26	106.22	95.24	145.93	348.2
chr2:93424759-93463510	chr2:93444134-93444134_Cd82	1459.46	0.028411	0.185456	0.153195	0.878244	0.923551	7526	7338	5190	490	412	156	1511.06	1554.42	1354.45	1728.49	1178.86	1429.47
chr2:102850063-102903636	chr2:102876849-102876849_Cd44	2014.69	0.206581	0.152021	1.3589	0.17418	0.337842	11565	10844	7097	522	647	210	2322	2297.1	1852.13	1841.37	1851.26	1924.28
chr2:102935865-102960906	chr2:102948385-102948385_Cd44	907.652	0.0525643	0.213488	0.246216	0.805515	0.885209	4346	4273	3819	318	247	92	872.58	905.16	996.66	1121.75	706.74	843.02
chr2:104807671-104818381	chr2:104813026-104813026_Qser1	398.381	0.482074	0.401301	1.20128	0.229643	0.405028	2590	2350	1361	54	84	64	520.02	497.8	355.19	190.49	240.35	586.45
chr2:104843664-104866099	chr2:104854881-104854881_Prrg4	622.343	1.03116	0.251238	4.1043	4.05539e-05	0.00048573	4625	4568	2377	128	146	38	928.6	967.65	620.33	451.52	417.75	348.2
chr2:112670483-112735299	chr2:112702891-112702891_Aven	1037.14	1.31147	0.160926	8.14951	3.65387e-16	4.84138e-14	7438	7094	5450	172	188	72	1493.39	1502.73	1422.31	606.73	537.92	659.75
chr2:113740792-113765981	chr2:113753386-113753386_Grem1	526.802	0.0568928	0.271529	0.209527	0.834037	0.897086	2958	2869	1615	131	235	44	593.9	607.74	421.47	462.11	672.41	403.18
chr2:115721419-115738857	chr2:115730138-115730138_Mir1951	382.127	1.56679	0.307656	5.09267	3.53059e-07	8.91055e-06	2787	2406	2538	76	64	12	559.57	509.67	662.35	268.09	183.12	109.96
chr2:116966174-116992982	chr2:116979578-116979578_D330050G23Rik	671.369	0.299426	0.233428	1.28274	0.199585	0.368892	3873	3634	2649	222	198	48	777.61	769.8	691.32	783.11	566.54	439.84
chr2:117018037-117031155	chr2:117024596-117024596_Spred1	354.343	0.758019	0.328754	2.30574	0.0211254	0.0742443	2237	2283	1614	67	136	16	449.14	483.61	421.21	236.34	389.14	146.61
chr2:117118331-117167158	chr2:117142744-117142744_Spred1	1056.56	0.696938	0.215747	3.23035	0.0012364	0.00804038	7039	6941	3948	190	306	96	1413.28	1470.32	1030.32	670.23	875.56	879.67
chr2:118761457-118765712	chr2:118763584-118763584_Ccdc9b	189.341	0.716131	0.549051	1.30431	0.192129	0.3595	1232	1201	742	10	52	28	247.36	254.41	193.64	35.28	148.79	256.57
chr2:119170411-119179075	chr2:119174743-119174743_Gm14137	453.975	0.732112	0.361426	2.02562	0.0428035	0.124136	3092	3026	1634	49	135	52	620.81	641	426.43	172.85	386.28	476.49
chr2:120111259-120164926	chr2:120138092-120138092_Ehd4	1489.97	0.47626	0.204809	2.32538	0.0200515	0.071685	9206	8931	5669	435	418	108	1848.36	1891.87	1479.46	1534.47	1196.02	989.63
chr2:120511967-120541475	chr2:120526721-120526721_Zfp106	623.534	0.76321	0.319844	2.38619	0.0170237	0.0634276	3965	3799	2953	202	140	28	796.09	804.75	770.66	712.56	400.58	256.57
chr2:121560727-121592164	chr2:121576445-121576445_Wdr76	766.364	0.657273	0.278129	2.3632	0.0181181	0.0665691	3915	3647	4800	126	245	70	786.05	772.55	1252.67	444.47	701.02	641.43
chr2:122145146-122165956	chr2:122155551-122155551_Trim69	499.801	0.4578	0.315158	1.4526	0.146334	0.299956	3427	3260	1383	146	132	40	688.07	690.57	360.93	515.02	377.69	366.53
chr2:122347445-122379885	chr2:122363665-122363665_Shf	972.711	0.0413466	0.148635	0.278175	0.780878	0.866972	5224	4586	3604	270	339	104	1048.87	971.46	940.55	952.43	969.98	952.98
chr2:122637524-122669932	chr2:122653728-122653728_Mir147	869.209	0.394224	0.217875	1.8094	0.0703884	0.180658	5455	5074	2982	184	258	96	1095.24	1074.83	778.22	649.07	738.22	879.67
chr2:124607130-124654066	chr2:124630598-124630598_Sema6d	818.055	0.696283	0.281289	2.47533	0.0133112	0.05197	5948	5597	2549	166	264	57	1194.23	1185.62	665.22	585.57	755.38	522.3
chr2:124943810-124995458	chr2:124969634-124969634_Slc24a5	1044.17	-0.285027	0.267367	-1.06605	0.2864	0.468132	5537	4905	2593	424	320	112	1111.71	1039.03	676.71	1495.67	915.62	1026.28
chr2:125078576-125124968	chr2:125101772-125101772_Myef2	848.11	1.19836	0.212381	5.64248	1.67622e-08	6.30716e-07	6449	5984	3836	168	185	44	1294.82	1267.6	1001.1	592.62	529.34	403.18
chr2:126675262-126677840	chr2:126676551-126676551_Gabpb1	156.802	-0.0552693	0.556162	-0.0993762	0.92084	0.951007	788	721	547	54	14	28	158.21	152.73	142.75	190.49	40.06	256.57
chr2:127331610-127337799	chr2:127334704-127334704_Dusp2	228.404	-0.449801	0.304102	-1.47911	0.139111	0.291271	989	969	628	62	76	40	198.57	205.26	163.89	218.71	217.46	366.53
chr2:128359194-128472720	chr2:128415957-128415957_Morrbid	3564.43	0.358626	0.116332	3.08278	0.00205076	0.0120568	19567	19689	15077	933	1100	318	3928.63	4170.75	3934.7	3291.18	3147.43	2913.91
chr2:128543826-128552849	chr2:128548337-128548337_Spdye4c	223.902	0.186664	0.401798	0.464572	0.642238	0.779362	1180	1046	937	28	74	36	236.92	221.58	244.53	98.77	211.74	329.88
chr2:129799012-129834406	chr2:129816709-129816709_Stk35os1	692.305	1.0901	0.192964	5.64923	1.61164e-08	6.30716e-07	4978	4765	3132	130	150	48	999.47	1009.38	817.37	458.58	429.19	439.84
chr2:131185357-131216222	chr2:131200789-131200789_Ap5s1	767.006	0.833108	0.262933	3.16852	0.00153217	0.00961008	5169	5391	2991	208	170	46	1037.82	1141.98	780.57	733.73	486.42	421.51
chr2:131477366-131516477	chr2:131496921-131496921_Smox	958.158	1.51225	0.248267	6.09121	1.12061e-09	6.09152e-08	8196	7287	4066	110	196	60	1645.58	1543.62	1061.12	388.03	560.81	549.79
chr2:132006354-132035443	chr2:132020898-132020898_Rassf2	390.194	-1.36121	0.318873	-4.2688	1.96524e-05	0.000274099	1126	866	945	224	127	58	226.08	183.45	246.62	790.17	363.39	531.47
chr2:132094683-132115221	chr2:132104952-132104952_Slc23a2	444.749	-0.67271	0.2207	-3.04807	0.00230317	0.0132682	1734	1566	1371	190	182	48	348.15	331.73	357.8	670.23	520.76	439.84
chr2:137048006-137089775	chr2:137068890-137068890_Jag1	567.476	1.37368	0.25791	5.3262	1.00288e-07	3.12664e-06	4597	4429	2287	86	116	34	922.98	938.2	596.85	303.37	331.91	311.55
chr2:138254889-138293012	chr2:138273950-138273950_Btbd3	869.442	0.965548	0.169909	5.68272	1.3257e-08	5.51077e-07	6002	5525	4183	168	225	56	1205.07	1170.37	1091.65	592.62	643.79	513.14
chr2:138354740-138387940	chr2:138371340-138371340_Btbd3	627.755	0.845013	0.221794	3.8099	0.000139022	0.00138247	4293	4077	2736	148	166	36	861.94	863.64	714.02	522.07	474.98	329.88
chr2:143901999-143964569	chr2:143933284-143933284_Dstn	1502.53	0.353988	0.185398	1.90934	0.0562186	0.151986	8845	8877	5430	424	461	123	1775.88	1880.43	1417.09	1495.67	1319.06	1127.08
chr2:144245071-144269579	chr2:144257325-144257325_Snord17	582.098	0.0818124	0.265537	0.308102	0.758005	0.850867	3217	3029	2015	206	208	39	645.9	641.64	525.86	726.67	595.15	357.37
chr2:145746271-145765966	chr2:145756118-145756118_Rin2	742.288	1.14438	0.194181	5.8934	3.78337e-09	1.74364e-07	5020	5182	3710	114	188	48	1007.91	1097.71	968.21	402.14	537.92	439.84
chr2:145780470-145814297	chr2:145797383-145797383_Rin2	1079.05	0.863749	0.173968	4.965	6.87013e-07	1.51715e-05	7165	6820	5049	212	309	70	1438.58	1444.69	1317.66	747.84	884.14	641.43
chr2:145829030-145889865	chr2:145859447-145859447_Naa20	1831.53	0.425696	0.168656	2.52405	0.0116013	0.0471619	11147	10759	6850	406	605	166	2238.07	2279.09	1787.67	1432.18	1731.09	1521.1
chr2:150830084-150855905	chr2:150842994-150842994_Abhd12	519.241	-0.547868	0.265891	-2.0605	0.039351	0.116514	2103	2175	1495	242	179	52	422.24	460.73	390.16	853.66	512.17	476.49
chr2:151540275-151569315	chr2:151554795-151554795_Fkbp1a	684.505	0.567264	0.208806	2.7167	0.00659364	0.0301261	4624	4071	2546	157	198	58	928.4	862.37	664.44	553.82	566.54	531.47
chr2:151955744-151986929	chr2:151971336-151971336_Fam110a	772.767	1.01283	0.235905	4.29337	1.7598e-05	0.00025208	5707	5229	3311	182	172	42	1145.84	1107.67	864.08	642.01	492.14	384.86
chr2:152276350-152297167	chr2:152286758-152286758_Tbc1d20	292.003	0.468167	0.322381	1.45222	0.146441	0.299956	1825	1703	1042	56	66	40	366.42	360.75	271.93	197.54	188.85	366.53
chr2:152682164-152712709	chr2:152697436-152697436_Mcts2	714.716	0.368534	0.250923	1.46871	0.141911	0.293227	4552	4455	2141	178	217	68	913.94	943.71	558.75	627.9	620.9	623.1
chr2:152778523-152832955	chr2:152805739-152805739_Bcl2l1	1623.15	0.285197	0.173685	1.64204	0.100582	0.231022	9429	8628	6234	484	432	158	1893.14	1827.68	1626.91	1707.32	1236.08	1447.79
chr2:152921636-152934574	chr2:152928105-152928105_Foxs1	565.989	0.873364	0.321861	2.71348	0.00665803	0.0303549	4028	4179	1932	76	184	44	808.73	885.24	504.2	268.09	526.48	403.18
chr2:154651867-154675256	chr2:154663561-154663561_Chmp4b	518.351	-0.358297	0.242279	-1.47886	0.139178	0.291271	2565	2407	1301	157	218	62	515	509.88	339.53	553.82	623.76	568.12
chr2:155817754-155826619	chr2:155822186-155822186_BC029722	335.331	-0.125861	0.272785	-0.461394	0.644516	0.781231	1713	1666	1005	75	141	42	343.93	352.91	262.28	264.56	403.44	384.86
chr2:156171798-156210999	chr2:156191398-156191398_Phf20	688.282	0.116413	0.249619	0.466362	0.640956	0.778252	3932	3744	2188	240	193	63	789.46	793.1	571.01	846.61	552.23	577.28
chr2:156231300-156283896	chr2:156257598-156257598_Cnbd2	956.726	0.783017	0.261551	2.99374	0.00275578	0.0152938	7040	6621	3167	226	256	62	1413.48	1402.54	826.5	797.22	732.49	568.12
chr2:156719655-156738903	chr2:156729279-156729279_Dlgap4	781.799	0.755715	0.218885	3.45256	0.000555288	0.00432798	5274	5236	2993	187	186	60	1058.9	1109.15	781.09	659.65	532.2	549.79
chr2:156966788-156983377	chr2:156975082-156975082_Ndrg3	372.443	1.07325	0.332525	3.22759	0.00124838	0.00809348	2510	2223	2044	36	107	32	503.95	470.9	533.43	126.99	306.16	293.22
chr2:157045123-157083203	chr2:157064163-157064163_Soga1	1495.4	0.644092	0.191521	3.36304	0.000770898	0.00554001	9913	9462	5642	364	360	130	1990.31	2004.35	1472.41	1284.02	1030.07	1191.22
chr2:157416570-157489299	chr2:157452934-157452934_Src	1678.61	0.498737	0.160624	3.10501	0.00190274	0.0115252	9814	9663	7239	344	564	146	1970.44	2046.93	1889.19	1213.47	1613.77	1337.83
chr2:157736808-157816368	chr2:157776588-157776588_Ctnnbl1	1885.4	1.7621	0.160363	10.9882	4.35701e-28	4.61843e-25	14994	13768	10764	206	339	96	3010.47	2916.5	2809.12	726.67	969.98	879.67
chr2:157867264-157892122	chr2:157879693-157879693_Vstm2l	483.702	2.01774	0.250986	8.03924	9.0395e-16	1.12728e-13	4226	3984	2425	48	72	22	848.49	843.94	632.86	169.32	206.01	201.59
chr2:160719969-160748333	chr2:160734151-160734151_Plcg1	516.447	0.58534	0.258303	2.2661	0.0234452	0.0800385	3353	3295	1911	102	182	38	673.21	697.98	498.72	359.81	520.76	348.2
chr2:163658795-163667607	chr2:163663201-163663201_Pkig	267.134	-0.545795	0.305062	-1.78913	0.0735939	0.186551	1302	1064	606	87	93	42	261.41	225.39	158.15	306.89	266.1	384.86
chr2:163996420-164011087	chr2:164003753-164003753_Ywhab	342.193	0.157309	0.364015	0.43215	0.665633	0.79636	2083	1877	1074	129	121	17	418.22	397.61	280.29	455.05	346.22	155.78
chr2:164418120-164455378	chr2:164436749-164436749_Sdc4	1014	0.695706	0.249528	2.78809	0.00530205	0.0254883	6976	6453	3745	159	282	106	1400.63	1366.95	977.35	560.88	806.89	971.3
chr2:164873422-164914810	chr2:164894116-164894116_Pcif1	659.326	0.632226	0.240257	2.63146	0.00850184	0.0368587	4283	4306	2488	171	191	42	859.93	912.15	649.3	603.21	546.51	384.86
chr2:165627546-165670088	chr2:165648817-165648817_Eya2	1014.08	0.486583	0.269984	1.80226	0.0715042	0.182635	6635	6507	3174	176	314	112	1332.16	1378.39	828.33	620.85	898.45	1026.28
chr2:165691906-165714816	chr2:165703361-165703361_Eya2	757.677	0.592252	0.184724	3.20614	0.00134529	0.00861636	4862	4537	3098	178	224	58	976.18	961.08	808.5	627.9	640.93	531.47
chr2:165845552-165900904	chr2:165873228-165873228_Zmynd8	1770.12	0.528682	0.201406	2.62496	0.00866599	0.0372655	11134	10644	6845	508	418	148	2235.46	2254.73	1786.37	1791.98	1196.02	1356.16
chr2:165982532-166009900	chr2:165996216-165996216_Ncoa3	372.867	-0.10644	0.303407	-0.350816	0.725727	0.835255	2001	1811	1167	149	134	26	401.76	383.63	304.56	525.6	383.41	238.24
chr2:166652839-166685249	chr2:166669044-166669044_Prex1	493.739	-0.610976	0.334371	-1.82724	0.0676635	0.175148	2045	1903	1404	268	158	42	410.59	403.12	366.41	945.38	452.09	384.86
chr2:166968406-166997701	chr2:166983053-166983053_Stau1	852.654	1.11614	0.361365	3.08868	0.00201048	0.0119056	6452	6235	3475	214	216	24	1295.42	1320.77	906.88	754.89	618.04	219.92
chr2:167477197-167513634	chr2:167495415-167495415_Spata2	781.355	0.323429	0.196401	1.64678	0.0996035	0.229771	4531	4606	2761	186	255	76	909.73	975.7	720.55	656.12	729.63	696.41
chr2:167541434-167553741	chr2:167547587-167547587_Snai1	379.911	0.845526	0.286968	2.94641	0.00321488	0.0171676	2776	2424	1444	67	80	40	557.36	513.48	376.85	236.34	228.9	366.53
chr2:167563006-167598282	chr2:167580644-167580644_Snai1	1163.73	0.73742	0.171046	4.31123	1.62346e-05	0.000235735	7652	7447	4785	236	314	97	1536.35	1577.51	1248.76	832.5	898.45	888.83
chr2:167604470-167663129	chr2:167633799-167633799_Ube2v1	1412.73	0.530014	0.183794	2.88375	0.00392976	0.0202051	9273	8525	5157	339	408	120	1861.82	1805.86	1345.84	1195.83	1167.41	1099.59
chr2:167682401-167713114	chr2:167697757-167697757_A530013C23Rik	814.786	0.491137	0.21351	2.3003	0.0214314	0.0748511	5413	4876	2836	192	245	71	1086.81	1032.89	740.12	677.29	701.02	650.59
chr2:167714985-167806374	chr2:167760679-167760679_A530013C23Rik	2317.34	0.161162	0.144314	1.11675	0.264103	0.442958	12819	12333	8291	658	762	224	2573.78	2612.52	2163.73	2321.11	2180.31	2052.57
chr2:167846948-167868348	chr2:167857648-167857648_Ptpn1	635.107	0.727481	0.207771	3.50136	0.000462883	0.00375981	4106	4189	2567	149	162	48	824.4	887.36	669.92	525.6	463.53	439.84
chr2:167918322-168007767	chr2:167963044-167963044_Ptpn1	2204.45	0.364521	0.16266	2.241	0.0250261	0.0840813	12936	12317	8628	640	625	188	2597.27	2609.13	2251.68	2257.62	1788.31	1722.69
chr2:168184687-168210514	chr2:168197600-168197600_Adnp	529.867	0.423063	0.234031	1.80772	0.0706499	0.18111	3180	3300	1836	136	142	52	638.47	699.04	479.15	479.74	406.3	476.49
chr2:168537155-168563932	chr2:168550543-168550543_Nfatc2	345.068	-0.656216	0.249204	-2.63324	0.00845739	0.0367713	1204	1135	1199	109	132	56	241.74	240.43	312.91	384.5	377.69	513.14
chr2:170109217-170249123	chr2:170179170-170179170_Gm17619	3268.78	0.128515	0.181415	0.708403	0.478695	0.650176	17641	16519	12348	1106	1020	276	3541.93	3499.24	3222.51	3901.45	2918.53	2529.06
chr2:170285935-170325734	chr2:170305834-170305834_Bcas1os2	879.275	0.411674	0.269891	1.52533	0.127177	0.273043	5107	4673	3876	311	220	57	1025.37	989.89	1011.53	1097.06	629.49	522.3
chr2:170343616-170346576	chr2:170345096-170345096_Bcas1os2	211.413	-0.113042	0.33814	-0.334306	0.738149	0.841906	981	907	798	63	48	34	196.96	192.13	208.26	222.23	137.34	311.55
chr2:172561167-172607297	chr2:172584232-172584232_Tfap2c	963.098	0.00116417	0.15801	0.00736775	0.994121	0.994591	4686	4465	3893	301	333	94	940.85	945.83	1015.97	1061.79	952.81	861.34
chr2:172630022-172644183	chr2:172637102-172637102_Tfap2c	319.104	0.210359	0.243236	0.864837	0.387128	0.570732	1738	1702	1169	75	94	40	348.95	360.54	305.08	264.56	268.96	366.53
chr2:172884927-172938328	chr2:172911627-172911627_Bmp7	1473.12	0.11525	0.191066	0.603195	0.546379	0.705898	7719	7329	5671	303	544	178	1549.81	1552.51	1479.98	1068.84	1556.55	1631.06
chr2:172956529-172978111	chr2:172967320-172967320_Spo11	353.739	-0.137358	0.244712	-0.561305	0.57459	0.723379	1727	1629	1211	80	150	44	346.74	345.07	316.04	282.2	429.19	403.18
chr2:173216432-173236412	chr2:173226422-173226422_Zbp1	469.359	0.0965614	0.236735	0.407888	0.683356	0.809823	2519	2565	1530	106	168	56	505.76	543.35	399.29	373.92	480.7	513.14
chr2:173418706-173453251	chr2:173435978-173435978_1700021F07Rik	606.335	0.0335023	0.232824	0.143896	0.885583	0.928045	2909	2808	2601	210	216	46	584.06	594.82	678.79	740.78	618.04	421.51
chr2:173675530-173707501	chr2:173691515-173691515_Mir6340	626.015	0.810425	0.242439	3.3428	0.000829374	0.00592011	4284	4171	2468	100	182	54	860.13	883.55	644.08	352.75	520.76	494.82
chr2:173747153-173793228	chr2:173770190-173770190_Vapb	1032.48	0.417081	0.20289	2.0557	0.0398116	0.117713	6195	5589	4220	189	340	112	1243.82	1183.93	1101.31	666.7	972.84	1026.28
chr2:174069305-174120589	chr2:174094947-174094947_Npepl1	1371.23	0.994745	0.196693	5.05735	4.25123e-07	1.03593e-05	9527	9045	6287	200	365	110	1912.81	1916.02	1640.74	705.51	1044.37	1007.96
chr2:180032103-180052705	chr2:180042404-180042404_Psma7	610.646	0.754223	0.230356	3.27416	0.00105978	0.00715522	4181	3919	2356	120	142	60	839.45	830.17	614.85	423.3	406.3	549.79
chr2:180171968-180185759	chr2:180178863-180178863_Mir7005	328.816	0.122933	0.308264	0.39879	0.690048	0.81408	1905	1895	934	69	130	36	382.48	401.42	243.75	243.4	371.97	329.88
chr2:180200771-180232288	chr2:180216529-180216529_Lama5	1284.27	0.473663	0.213381	2.21979	0.0264327	0.0872857	8303	7451	4680	238	403	136	1667.06	1578.36	1221.36	839.55	1153.1	1246.2
chr2:180677838-180713548	chr2:180695693-180695693_Dido1	1041.36	0.0660231	0.171061	0.385963	0.699524	0.821602	5797	5225	3521	294	335	116	1163.91	1106.82	918.89	1037.09	958.54	1062.94
chr3:8981950-9006470	chr3:8994210-8994210_Tpd52	521.905	-0.350519	0.216426	-1.61958	0.105323	0.239833	2191	2214	1814	206	178	56	439.9	468.99	473.41	726.67	509.31	513.14
chr3:9333657-9349480	chr3:9341568-9341568_C030034L19Rik	441.468	1.1777	0.213638	5.51261	3.53549e-08	1.18972e-06	2934	3004	2296	78	83	34	589.08	636.34	599.2	275.15	237.49	311.55
chr3:9738774-9766227	chr3:9752500-9752500_Pag1	320.822	-0.810307	0.393242	-2.06058	0.0393431	0.116514	1279	956	924	56	218	44	256.8	202.51	241.14	197.54	623.76	403.18
chr3:9794678-9826481	chr3:9810579-9810579_Pag1	332.023	-1.05072	0.390777	-2.68879	0.00717115	0.0322778	1066	974	845	57	165	74	214.03	206.32	220.52	201.07	472.11	678.08
chr3:19426019-19430089	chr3:19428054-19428054_Dnajc5b	180.354	-0.607243	0.455051	-1.33445	0.182057	0.347399	702	498	658	41	47	42	140.95	105.49	171.72	144.63	134.48	384.86
chr3:21934353-21964628	chr3:21949490-21949490_Tbl1xr1	513.27	-0.285603	0.327142	-0.873025	0.382649	0.566097	1969	1619	2521	208	191	44	395.33	342.96	657.92	733.73	546.51	403.18
chr3:22074473-22097845	chr3:22086159-22086159_Tbl1xr1	464.063	0.566595	0.338118	1.67573	0.0937905	0.221421	2408	2395	2636	151	133	21	483.47	507.34	687.93	532.66	380.55	192.43
chr3:27182243-27219342	chr3:27200792-27200792_Nceh1	1066.84	0.221575	0.211253	1.04886	0.294242	0.476906	6243	5733	3773	348	294	96	1253.46	1214.43	984.65	1227.58	841.22	879.67
chr3:27445698-27500680	chr3:27473189-27473189_Ghsr	953.97	0.226112	0.166968	1.35422	0.175666	0.338932	5480	4960	3587	228	333	96	1100.26	1050.68	936.11	804.28	952.81	879.67
chr3:27578504-27634132	chr3:27606318-27606318_Mir3092	1463.81	0.397012	0.130016	3.05356	0.00226142	0.0130989	8176	7926	6419	348	459	136	1641.56	1678.98	1675.19	1227.58	1313.34	1246.2
chr3:27641403-27711847	chr3:27676625-27676625_Fndc3b	2051.25	0.63886	0.146707	4.35467	1.33268e-05	0.000201805	12734	12284	8985	514	520	164	2556.71	2602.14	2344.85	1813.15	1487.88	1502.77
chr3:32396046-32455437	chr3:32425741-32425741_Pik3ca	1240.52	-0.318004	0.171789	-1.85113	0.0641508	0.167694	5280	4800	4778	369	546	137	1060.11	1016.79	1246.93	1301.66	1562.27	1255.36
chr3:32486904-32516650	chr3:32501777-32501777_Zfp639	784.906	0.293139	0.190806	1.53633	0.124459	0.269512	3793	3985	3747	206	220	84	761.55	844.15	977.87	726.67	629.49	769.71
chr3:36461306-36481263	chr3:36471284-36471284_Mir7009	652.316	-0.459605	0.20638	-2.22699	0.025948	0.0859526	2847	2792	1811	182	258	98	571.62	591.43	472.62	642.01	738.22	898
chr3:40681267-40697049	chr3:40689158-40689158_Slc25a31	451.129	0.796948	0.296964	2.68365	0.00728239	0.0326399	2677	2587	2402	56	144	42	537.48	548.01	626.86	197.54	412.03	384.86
chr3:41562551-41615301	chr3:41588926-41588926_Jade1	1491.41	0.168481	0.183635	0.91748	0.358891	0.543365	8374	8151	5134	370	570	138	1681.32	1726.64	1339.84	1305.19	1630.94	1264.53
chr3:51796419-51805546	chr3:51800982-51800982_Mgst2	176.351	-0.484207	0.423319	-1.14383	0.252692	0.429639	764	671	512	34	53	39	153.39	142.14	133.62	119.94	151.65	357.37
chr3:51887161-51946082	chr3:51916621-51916621_Maml3	1027.57	0.0398944	0.167956	0.237529	0.812247	0.887153	5150	4845	4099	334	316	104	1034.01	1026.32	1069.73	1178.19	904.17	952.98
chr3:51984033-52108584	chr3:52046308-52046308_Maml3	3051.17	-0.173104	0.136259	-1.2704	0.203942	0.374335	14528	13703	10742	1038	1096	315	2916.91	2902.73	2803.38	3661.57	3135.98	2886.42
chr3:53200997-53217251	chr3:53209124-53209124_Lhfp	388.497	-0.230062	0.303351	-0.758403	0.44821	0.621862	1551	1449	1719	80	167	55	311.41	306.94	448.61	282.2	477.84	503.98
chr3:55570157-55621118	chr3:55595637-55595637_Dclk1	686.41	-0.0506667	0.306588	-0.16526	0.868739	0.921399	2712	2458	3704	247	239	58	544.51	520.68	966.65	871.3	683.85	531.47
chr3:55775285-55788447	chr3:55781866-55781866_Mab21l1	376.953	-0.909417	0.28553	-3.18501	0.00144748	0.00915685	1117	1052	1280	155	131	61	224.27	222.85	334.05	546.77	374.83	558.96
chr3:56701336-56726356	chr3:56713846-56713846_Nbea	353.213	1.68797	0.337767	4.99745	5.80942e-07	1.3534e-05	2366	2110	2729	58	66	10	475.04	446.96	712.2	204.6	188.85	91.63
chr3:57485131-57512247	chr3:57498689-57498689_Tm4sf4	697.082	0.0352738	0.236118	0.14939	0.881246	0.92533	3778	3707	2169	151	266	85	758.54	785.26	566.05	532.66	761.11	778.88
chr3:58671501-58691459	chr3:58681480-58681480_Siah2	478.391	-0.0332236	0.294882	-0.112668	0.910294	0.943618	2208	2228	1921	83	220	58	443.32	471.96	501.33	292.78	629.49	531.47
chr3:60472562-60542550	chr3:60507556-60507556_Mbnl1	1053.68	-0.852505	0.227187	-3.75243	0.000175128	0.00170308	3430	2971	3601	466	420	133	688.67	629.35	939.77	1643.83	1201.75	1218.71
chr3:61343165-61372021	chr3:61357593-61357593_Rap2b	464.783	-0.111649	0.29643	-0.376644	0.706438	0.825151	2158	1897	1990	188	167	32	433.28	401.84	519.34	663.18	477.84	293.22
chr3:65346905-65393109	chr3:65370007-65370007_A730090N16Rik	840.386	-0.0937788	0.242454	-0.386791	0.698911	0.821337	4629	4233	2395	299	300	74	929.4	896.68	625.03	1054.73	858.39	678.08
chr3:65819817-65875499	chr3:65847658-65847658_Ccnl1	1097.39	-0.0666686	0.184346	-0.361649	0.717615	0.83179	5298	4704	4502	368	403	98	1063.72	996.46	1174.9	1298.13	1153.1	898
chr3:68490162-68533196	chr3:68511679-68511679_Schip1	974.863	0.319259	0.183909	1.73596	0.0825704	0.201962	5453	5003	4224	211	364	88	1094.84	1059.79	1102.35	744.31	1041.51	806.37
chr3:68563338-68629335	chr3:68596336-68596336_Schip1	1463.81	0.539393	0.198481	2.71761	0.00657557	0.0301084	9219	8765	5721	268	486	136	1850.97	1856.7	1493.03	945.38	1390.59	1246.2
chr3:79126852-79163607	chr3:79145229-79145229_Rapgef2	677.479	0.276181	0.24011	1.15023	0.250051	0.42889	3805	3517	2803	234	189	50	763.96	745.01	731.51	825.44	540.79	458.16
chr3:79176338-79197379	chr3:79186858-79186858_4921511C10Rik	567.949	0.398095	0.354661	1.12247	0.261664	0.44061	3193	3044	2525	230	106	38	641.08	644.81	658.96	811.33	303.3	348.2
chr3:82693573-82719942	chr3:82706757-82706757_Npy2r	254.32	-1.18824	0.368965	-3.22047	0.00127981	0.00827194	650	593	786	60	138	50	130.51	125.62	205.13	211.65	394.86	458.16
chr3:84951090-84977661	chr3:84964375-84964375_Fbxw7	378.85	1.57227	0.269619	5.83147	5.49409e-09	2.42656e-07	2999	2761	2053	64	75	12	602.13	584.87	535.78	225.76	214.6	109.96
chr3:85043063-85067951	chr3:85055507-85055507_Fbxw7	422.436	0.978159	0.214132	4.56801	4.92377e-06	8.69866e-05	2533	2810	2187	76	98	34	508.57	595.25	570.75	268.09	280.41	311.55
chr3:87118153-87131153	chr3:87124653-87124653_Kirrel	184.805	-0.14711	0.337262	-0.43619	0.662699	0.795089	860	808	648	42	54	32	172.67	171.16	169.11	148.16	154.51	293.22
chr3:87131907-87170268	chr3:87151087-87151087_Kirrel	1145.52	-0.263869	0.152635	-1.72875	0.0838531	0.204097	4906	4938	4166	382	393	140	985.02	1046.02	1087.22	1347.52	1124.49	1282.85
chr3:87761518-87768295	chr3:87764906-87764906_Pear1	272.598	0.317722	0.420245	0.75604	0.449625	0.622878	1610	1365	1112	27	114	34	323.25	289.15	290.2	95.24	326.19	311.55
chr3:87907049-87909830	chr3:87908439-87908439_Hdgf	171.564	-0.564153	0.337946	-1.66936	0.0950465	0.223144	758	693	415	53	56	30	152.19	146.8	108.3	186.96	160.23	274.9
chr3:87944574-87988500	chr3:87966537-87966537_Nes	1038.93	-0.0979262	0.242652	-0.403566	0.686532	0.812338	5288	4995	3346	212	378	154	1061.71	1058.1	873.22	747.84	1081.57	1411.14
chr3:88133663-88154182	chr3:88143922-88143922_Mef2d	815.366	-0.0726715	0.170327	-0.426657	0.669629	0.798067	3960	4019	2780	224	278	102	795.08	851.35	725.51	790.17	795.44	934.65
chr3:88486496-88517377	chr3:88501936-88501936_Lmna	1154.38	-0.0203866	0.153222	-0.133053	0.894152	0.933334	5859	5722	4070	354	410	115	1176.36	1212.1	1062.16	1248.75	1173.13	1053.77
chr3:88613682-88631500	chr3:88622591-88622591_Arhgef2	789.427	-0.71477	0.159597	-4.47861	7.51324e-06	0.000124438	2988	2873	2257	308	324	101	599.93	608.59	589.02	1086.48	927.06	925.49
chr3:89372210-89395609	chr3:89383909-89383909_Zbtb7b	756.847	-0.535393	0.161661	-3.31182	0.000926912	0.00642174	3185	2869	2327	277	290	96	639.48	607.74	607.29	977.13	829.78	879.67
chr3:90064427-90086031	chr3:90075229-90075229_Tpm3	400.965	-0.260174	0.202382	-1.28556	0.198597	0.367707	1833	1863	1281	125	156	46	368.03	394.64	334.31	440.94	446.36	421.51
chr3:90249394-90264957	chr3:90257175-90257175_Crtc2	285.784	-1.01226	0.25652	-3.94615	7.94195e-05	0.000859027	1065	911	614	91	148	44	213.83	192.98	160.24	321.01	423.47	403.18
chr3:90523401-90560051	chr3:90541726-90541726_S100a16	547.844	-0.6758	0.228379	-2.95912	0.00308518	0.0166851	2136	1915	1667	150	296	70	428.86	405.66	435.04	529.13	846.94	641.43
chr3:90585445-90588133	chr3:90586789-90586789_S100a3	231.881	-0.276092	0.311656	-0.885889	0.375677	0.561266	1009	868	909	85	61	32	202.59	183.87	237.23	299.84	174.54	293.22
chr3:90614756-90621696	chr3:90618226-90618226_S100a6	188.388	-0.310872	0.343481	-0.905062	0.365433	0.5514	922	820	522	41	69	32	185.12	173.7	136.23	144.63	197.43	293.22
chr3:93535522-93569590	chr3:93552556-93552556_S100a10	588.32	0.57187	0.19689	2.90452	0.0036782	0.0190808	3445	3281	2831	156	164	42	691.68	695.02	738.82	550.29	469.25	384.86
chr3:94559675-94563369	chr3:94561522-94561522_Snx27	154.059	-0.0692105	0.388439	-0.178176	0.858585	0.914214	722	739	524	31	42	28	144.96	156.54	136.75	109.35	120.17	256.57
chr3:94608968-94632589	chr3:94620778-94620778_Snx27	778.994	0.0689831	0.251984	0.273759	0.784269	0.868679	4033	3788	3006	296	194	74	809.74	802.42	784.49	1044.15	555.09	678.08
chr3:94975038-94989271	chr3:94982154-94982154_Pi4kb	299.702	-0.01537	0.237939	-0.0645962	0.948496	0.97	1596	1403	1045	73	112	36	320.44	297.2	272.72	257.51	320.47	329.88
chr3:95628551-95710967	chr3:95669759-95669759_Mcl1	2070.56	-0.216643	0.195121	-1.1103	0.26687	0.446538	9842	9250	6987	812	678	203	1976.06	1959.44	1823.42	2864.35	1939.96	1860.14
chr3:96159729-96172770	chr3:96166249-96166249_Mtmr11	398.966	-0.433446	0.214541	-2.02034	0.0433478	0.125201	1720	1779	1132	123	166	51	345.34	376.85	295.42	433.89	474.98	467.33
chr3:96485728-96503818	chr3:96494773-96494773_Hjv	364.811	-0.632647	0.359268	-1.76093	0.0782495	0.194618	1196	1158	1454	190	126	32	240.13	245.3	379.46	670.23	360.52	293.22
chr3:97799230-97837627	chr3:97818428-97818428_Pde4dip	1014.96	-0.179389	0.182975	-0.980399	0.326889	0.513717	4275	4180	4214	286	356	133	858.33	885.46	1099.74	1008.87	1018.62	1218.71
chr3:98014794-98071573	chr3:98043183-98043183_Notch2	1915.61	-0.415112	0.193196	-2.14866	0.0316613	0.0998838	8185	7618	6431	796	651	206	1643.37	1613.73	1678.32	2807.91	1862.71	1887.63
chr3:98079850-98106077	chr3:98092963-98092963_Adam30	424.947	-0.732153	0.290995	-2.51603	0.0118684	0.0477479	1612	1540	1223	211	177	36	323.65	326.22	319.17	744.31	506.45	329.88
chr3:99245981-99274716	chr3:99260348-99260348_Tbx15	1018.34	0.134512	0.195674	0.68743	0.491812	0.659065	5223	4741	4374	216	394	112	1048.66	1004.29	1141.5	761.95	1127.35	1026.28
chr3:101043576-101074701	chr3:101059138-101059138_Cd101	735.973	0.0698987	0.235941	0.296254	0.767036	0.857656	3777	3513	2971	270	235	56	758.34	744.16	775.35	952.43	672.41	513.14
chr3:101497692-101517308	chr3:101507500-101507500_Atp1a1	356.299	-0.972053	0.272632	-3.56544	0.000363244	0.00315605	1074	962	1133	136	131	62	215.64	203.78	295.68	479.74	374.83	568.12
chr3:102148686-102175145	chr3:102161915-102161915_Vangl1	341.609	1.07732	0.318135	3.38638	0.000708215	0.0051773	1930	1790	2339	54	66	32	387.5	379.18	610.42	190.49	188.85	293.22
chr3:102364539-102376446	chr3:102370492-102370492_Ngf	177.411	-0.820473	0.470669	-1.74321	0.0812972	0.200174	595	460	607	47	42	44	119.46	97.44	158.41	165.79	120.17	403.18
chr3:102722314-102763142	chr3:102742728-102742728_Tspan2os	833.78	0.25613	0.217922	1.17533	0.239864	0.417154	4924	4646	2926	197	325	70	988.63	984.17	763.61	694.92	929.92	641.43
chr3:104659105-104676250	chr3:104667677-104667677_Slc16a1	470.232	0.118821	0.262022	0.453479	0.650204	0.785314	2275	2344	1972	88	198	52	456.77	496.53	514.64	310.42	566.54	476.49
chr3:104789016-104807252	chr3:104798134-104798134_Rhoc	440.51	-0.181087	0.289638	-0.625219	0.531827	0.690985	2114	2262	1250	90	178	64	424.45	479.16	326.22	317.48	509.31	586.45
chr3:104992826-105021324	chr3:105007075-105007075_Wnt2b	524.25	-1.2305	0.335593	-3.66663	0.000245765	0.00229436	1114	1199	1780	270	213	70	223.67	253.99	464.53	952.43	609.46	641.43
chr3:105035319-105056195	chr3:105045757-105045757_Cttnbp2nl	609.842	-0.780548	0.20476	-3.81201	0.000137841	0.00137841	2161	1927	1969	248	275	70	433.88	408.2	513.86	874.83	786.86	641.43
chr3:108854512-108866109	chr3:108860310-108860310_Stxbp3	336.147	-0.112879	0.249694	-0.452071	0.651218	0.785314	1689	1472	1204	118	94	40	339.11	311.82	314.21	416.25	268.96	366.53
chr3:109341488-109362723	chr3:109352105-109352105_Vav3	363.009	-0.523273	0.290523	-1.80114	0.0716806	0.182648	1207	1190	1549	129	160	40	242.34	252.08	404.25	455.05	457.81	366.53
chr3:116637634-116661822	chr3:116649728-116649728_Mfsd14a	514.235	-0.34252	0.191822	-1.78562	0.0741614	0.187616	2339	2203	1598	170	178	68	469.62	466.66	417.04	599.68	509.31	623.1
chr3:122316109-122396698	chr3:122356403-122356403_Mir760	1457.26	0.127541	0.145773	0.874924	0.381615	0.566097	7162	7280	6107	436	465	142	1437.97	1542.13	1593.77	1538	1330.5	1301.18
chr3:122413533-122527190	chr3:122470361-122470361_Bcar3	3457.79	0.161844	0.125007	1.29468	0.19543	0.364071	17636	17216	14475	1019	1083	337	3540.92	3646.89	3777.6	3594.55	3098.79	3088.01
chr3:126597396-126643591	chr3:126620493-126620493_Camk2d	772.908	-0.455393	0.217466	-2.09409	0.0362519	0.109949	3235	2813	2765	320	289	78	649.52	595.88	721.59	1128.81	826.92	714.73
chr3:126684313-126715897	chr3:126700105-126700105_Camk2d	626.533	-0.315541	0.252777	-1.24829	0.211923	0.384655	2504	2520	2434	248	174	78	502.75	533.82	635.21	874.83	497.87	714.73
chr3:126820046-126831616	chr3:126825831-126825831_Ank2	268.663	-0.449615	0.235344	-1.91046	0.0560738	0.151822	1116	978	954	84	110	35	224.07	207.17	248.97	296.31	314.74	320.71
chr3:129212797-129228226	chr3:129220511-129220511_Pitx2	356.746	2.71082	0.272182	9.95957	2.2904e-23	1.21391e-20	2980	2779	2568	30	30	10	598.32	588.68	670.18	105.83	85.84	91.63
chr3:129307332-129323633	chr3:129315482-129315482_Enpep	457.295	1.1281	0.274313	4.11244	3.91505e-05	0.000477006	2787	2643	2967	104	92	24	559.57	559.87	774.31	366.86	263.24	219.92
chr3:129361295-129394672	chr3:129377983-129377983_Enpep	612.267	1.14917	0.26803	4.28746	1.80724e-05	0.000257138	3966	3938	3534	148	126	26	796.29	834.19	922.28	522.07	360.52	238.24
chr3:130051581-130074762	chr3:130063171-130063171_Sec24b	504.991	0.667139	0.21064	3.1672	0.00153915	0.00962538	3017	3038	2411	120	152	32	605.75	643.54	629.21	423.3	434.92	293.22
chr3:132869725-132872889	chr3:132871307-132871307_Gm29811	199.462	-0.129664	0.305795	-0.424022	0.671549	0.798925	917	852	745	49	60	32	184.11	180.48	194.43	172.85	171.68	293.22
chr3:133542075-133549612	chr3:133545843-133545843_Tet2	311.33	-0.418269	0.28433	-1.47107	0.141272	0.292632	1360	1125	1050	92	92	54	273.06	238.31	274.02	324.53	263.24	494.82
chr3:135437438-135440700	chr3:135439069-135439069_Ube2d3	173.403	-0.739104	0.379143	-1.94941	0.0512464	0.142202	596	581	522	45	54	38	119.66	123.07	136.23	158.74	154.51	348.2
chr3:135668462-135693645	chr3:135681053-135681053_Nfkb1	796.77	0.0167145	0.181826	0.0919256	0.926757	0.955606	4201	4028	2742	253	266	78	843.47	853.26	715.59	892.46	761.11	714.73
chr3:144559140-144606150	chr3:144582645-144582645_Selenof	987.507	-0.0109264	0.170906	-0.0639321	0.949024	0.970073	5078	4732	3628	322	348	90	1019.55	1002.39	946.81	1135.86	995.73	824.69
chr3:144668641-144722324	chr3:144695482-144695482_Sh3glb1	1072.3	-0.0719921	0.242302	-0.297118	0.766377	0.857371	5408	4945	3922	410	390	78	1085.81	1047.51	1023.54	1446.29	1115.91	714.73
chr3:146757891-146782323	chr3:146770107-146770107_Prkacb	596.788	0.283266	0.277923	1.01922	0.308097	0.494074	3398	3002	2552	210	187	35	682.24	635.92	666.01	740.78	535.06	320.71
chr3:152107566-152128662	chr3:152118114-152118114_Gipc2	431.024	0.732958	0.281252	2.60606	0.00915914	0.0388294	2462	2390	2396	126	97	26	494.32	506.28	625.29	444.47	277.55	238.24
chr3:152211047-152237730	chr3:152224388-152224388_Fubp1	402.048	-0.197086	0.200594	-0.982511	0.325848	0.512462	2011	1754	1329	121	148	48	403.76	371.55	346.83	426.83	423.47	439.84
chr3:152345650-152380123	chr3:152362886-152362886_Usp33	704.661	0.816703	0.174451	4.68156	2.84693e-06	5.38883e-05	4580	4403	3214	134	183	59	919.56	932.69	838.77	472.69	523.62	540.63
chr4:3698914-3744493	chr4:3721703-3721703_6330407A03Rik	651.998	-0.747191	0.32853	-2.27434	0.0229454	0.0787123	2606	2443	1646	360	243	52	523.23	517.5	429.56	1269.91	695.3	476.49
chr4:3757993-3779674	chr4:3768833-3768833_6330407A03Rik	525.183	-0.682361	0.307719	-2.21748	0.0265902	0.087533	2281	1995	1276	268	161	58	457.98	422.6	333	945.38	460.67	531.47
chr4:8847884-8863289	chr4:8855586-8855586_Chd7	296.111	0.68097	0.345596	1.97042	0.04879	0.137458	1500	1347	1956	82	66	22	301.17	285.34	510.46	289.26	188.85	201.59
chr4:11308312-11327219	chr4:11317765-11317765_Dpy19l4	239.898	-0.272205	0.318405	-0.854902	0.392606	0.574809	1138	1021	743	53	80	42	228.49	216.28	193.9	186.96	228.9	384.86
chr4:32871335-32919408	chr4:32895371-32895371_Ankrd6	915.35	1.53055	0.176841	8.65498	4.92988e-18	1.30642e-15	6140	6718	5396	126	158	58	1232.78	1423.08	1408.22	444.47	452.09	531.47
chr4:32933978-32952451	chr4:32943214-32943214_Ankrd6	347.53	1.25773	0.278425	4.51732	6.26281e-06	0.000107944	2544	2421	1786	57	93	14	510.78	512.84	466.1	201.07	266.1	128.29
chr4:33545087-33555914	chr4:33550500-33550500_Mir8118	276.034	-0.488229	0.308923	-1.58042	0.11401	0.254155	973	866	1201	92	121	32	195.36	183.45	313.43	324.53	346.22	293.22
chr4:40835202-40855132	chr4:40845167-40845167_Mir5123	879.595	-0.250603	0.169188	-1.48121	0.138551	0.29082	4035	3945	2876	276	292	117	810.14	835.68	750.56	973.6	835.5	1072.1
chr4:41184938-41198389	chr4:41191663-41191663_Ube2r2	288.99	-0.017604	0.28386	-0.0620164	0.95055	0.970372	1521	1418	985	60	128	32	305.38	300.38	257.06	211.65	366.25	293.22
chr4:41300203-41314483	chr4:41307343-41307343_Dcaf12	249.202	-0.226064	0.308416	-0.732986	0.463567	0.63733	1178	1140	857	76	126	18	236.52	241.49	223.65	268.09	360.52	164.94
chr4:41623654-41641509	chr4:41632581-41632581_Enho	341.388	1.92236	0.327906	5.86255	4.55812e-09	2.056e-07	3120	2963	1436	48	49	12	626.43	627.66	374.76	169.32	140.2	109.96
chr4:43030991-43047009	chr4:43039000-43039000_Fam214b	513.467	-0.63659	0.206798	-3.07832	0.00208171	0.0121576	2004	2100	1398	206	207	60	402.36	444.85	364.84	726.67	592.29	549.79
chr4:43520176-43540164	chr4:43530170-43530170_Tpm2	352.033	0.144014	0.313335	0.459615	0.645792	0.782331	2015	1868	1240	90	164	22	404.57	395.7	323.61	317.48	469.25	201.59
chr4:45442058-45529563	chr4:45485810-45485810_Shb	3143.01	0.30566	0.146016	2.09333	0.0363194	0.109996	16254	16226	14252	891	861	309	3263.45	3437.18	3719.4	3143.03	2463.58	2831.44
chr4:53446890-53457236	chr4:53452063-53452063_Slc44a1	134.9	-0.741282	0.431871	-1.71644	0.0860807	0.207849	473	461	391	25	53	30	94.97	97.65	102.04	88.19	151.65	274.9
chr4:56839694-56866890	chr4:56853292-56853292_Ctnnal1	645.211	-0.052803	0.171491	-0.307905	0.758155	0.850867	3068	2896	2587	200	223	68	615.99	613.46	675.14	705.51	638.07	623.1
chr4:57779823-57821747	chr4:57800785-57800785_Akap2	910.199	0.30117	0.190742	1.57894	0.11435	0.254415	4969	5046	3565	188	290	106	997.67	1068.9	930.37	663.18	829.78	971.3
chr4:57831445-57880322	chr4:57855883-57855883_Akap2	847.422	0.731475	0.27859	2.62563	0.00864881	0.0372655	5443	5208	3721	107	282	80	1092.84	1103.22	971.08	377.45	806.89	733.06
chr4:57955133-57957806	chr4:57956469-57956469_Txn1	194.179	-0.402018	0.373014	-1.07776	0.281143	0.46275	759	682	740	44	60	38	152.39	144.47	193.12	155.21	171.68	348.2
chr4:62624655-62645151	chr4:62634903-62634903_Rgs3	349.678	-0.640751	0.290451	-2.20605	0.0273803	0.089302	1524	1485	751	96	163	52	305.99	314.57	195.99	338.64	466.39	476.49
chr4:62654471-62683742	chr4:62669106-62669106_Rgs3	523.168	-0.368881	0.23768	-1.55201	0.12066	0.264256	2400	2300	1582	212	199	48	481.87	487.21	412.86	747.84	569.4	439.84
chr4:63307926-63326341	chr4:63317133-63317133_Orm1	240.055	0.216545	0.383032	0.565345	0.571839	0.722897	1253	1273	905	54	44	40	251.58	269.66	236.18	190.49	125.9	366.53
chr4:63545655-63562979	chr4:63554317-63554317_Tmem268	355.872	-0.725836	0.221889	-3.27118	0.00107101	0.00720808	1441	1228	957	134	132	53	289.32	260.13	249.75	472.69	377.69	485.65
chr4:63973975-63987424	chr4:63980699-63980699_Tnc	124.859	-1.77409	0.655213	-2.70766	0.00677603	0.0306948	247	263	235	9	74	37	49.59	55.71	61.33	31.75	211.74	339.04
chr4:64033360-64046441	chr4:64039900-64039900_Tnc	160.346	-2.31621	0.402594	-5.75322	8.75578e-09	3.78822e-07	255	203	246	42	101	40	51.2	43	64.2	148.16	288.99	366.53
chr4:80909693-80950855	chr4:80930274-80930274_Lurap1l	977.758	0.601369	0.337405	1.78234	0.0746945	0.188515	5404	5339	5125	350	236	44	1085.01	1130.97	1337.49	1234.63	675.27	403.18
chr4:83298356-83328955	chr4:83313655-83313655_Ttc39b	1016.46	0.154865	0.17879	0.866186	0.386388	0.570196	5282	5296	3943	318	284	104	1060.51	1121.86	1029.02	1121.75	812.61	952.98
chr4:89140940-89149231	chr4:89145085-89145085_Mtap	251.085	-0.0626222	0.290789	-0.215353	0.829492	0.894683	1129	990	1125	58	91	34	226.68	209.71	293.6	204.6	260.38	311.55
chr4:89162118-89177466	chr4:89169792-89169792_Mtap	445.759	0.0113281	0.202319	0.0559913	0.955349	0.972785	2181	2011	1794	111	153	56	437.9	425.99	468.19	391.56	437.78	513.14
chr4:89241867-89313462	chr4:89277664-89277664_Cdkn2a	1560.86	0.501268	0.199785	2.50904	0.012106	0.0483328	9901	9607	5606	310	506	146	1987.9	2035.06	1463.02	1093.53	1447.82	1337.83
chr4:89457509-89489180	chr4:89473344-89473344_Cdkn2b	799.906	-0.156272	0.159739	-0.978294	0.327929	0.51497	3667	3457	3031	238	274	100	736.25	732.3	791.01	839.55	784	916.32
chr4:95072482-95110892	chr4:95091687-95091687_Jun	790.045	0.29992	0.185729	1.61483	0.106348	0.241131	3994	3852	3852	199	264	72	801.91	815.97	1005.27	701.98	755.38	659.75
chr4:95159754-95217170	chr4:95188462-95188462_Jun	898.244	-0.244752	0.174319	-1.40405	0.160303	0.319401	3941	3466	3609	274	344	106	791.27	734.21	941.85	966.54	984.29	971.3
chr4:95301597-95322420	chr4:95312008-95312008_Fggy	472.421	0.516973	0.291655	1.77255	0.0763038	0.191437	2454	2301	2647	78	176	42	492.71	487.42	690.8	275.15	503.59	384.86
chr4:96718113-96732743	chr4:96725428-96725428_Gm12695	302.404	0.289288	0.6111	0.473389	0.635936	0.774373	1025	726	2469	141	71	12	205.8	153.79	644.34	497.38	203.15	109.96
chr4:99956876-99974531	chr4:99965703-99965703_Pgm1	258.068	-0.231821	0.303914	-0.762786	0.445591	0.621238	1199	1118	845	57	86	44	240.73	236.83	220.52	201.07	246.07	403.18
chr4:101716162-101724194	chr4:101720178-101720178_Lepr	183.822	0.277689	0.504777	0.550121	0.582237	0.729516	962	844	845	16	53	33	193.15	178.79	220.52	56.44	151.65	302.39
chr4:102566663-102574666	chr4:102570664-102570664_Pde4b	259.657	-0.966376	0.376781	-2.56482	0.0103229	0.0429951	604	645	1018	91	102	46	121.27	136.63	265.67	321.01	291.85	421.51
chr4:105197651-105230611	chr4:105214131-105214131_Plpp3	418.358	0.884217	0.36359	2.43191	0.0150196	0.0573722	3466	3012	1161	83	126	24	695.9	638.04	302.99	292.78	360.52	219.92
chr4:106840237-106872799	chr4:106856518-106856518_Acot11	632.137	0.3187	0.239575	1.33027	0.183428	0.349074	3279	3104	3058	208	167	51	658.35	657.52	798.06	733.73	477.84	467.33
chr4:106984478-107015757	chr4:107000117-107000117_Mrpl37	603.626	0.745493	0.328103	2.27213	0.0230786	0.0790414	4450	3826	2195	84	232	42	893.46	810.47	572.84	296.31	663.82	384.86
chr4:108363059-108388565	chr4:108375812-108375812_Shisal2a	511.273	-0.41251	0.287796	-1.43334	0.15176	0.308468	2459	2209	1315	112	209	84	493.71	467.94	343.18	395.08	598.01	769.71
chr4:109647698-109677706	chr4:109662702-109662702_Cdkn2c	552.358	-0.574067	0.193913	-2.96044	0.003072	0.0166851	2125	2000	1794	172	210	86	426.65	423.66	468.19	606.73	600.87	788.04
chr4:109972219-109987661	chr4:109979940-109979940_Dmrta2	582.876	0.0954199	0.187229	0.509642	0.610302	0.753547	2937	2980	2224	175	172	64	589.69	631.26	580.41	617.32	492.14	586.45
chr4:116076146-116077875	chr4:116077010-116077010_Lrrc41	186.168	-0.312712	0.292837	-1.06787	0.285579	0.467859	761	798	655	64	56	26	152.79	169.04	170.94	225.76	160.23	238.24
chr4:116636515-116651297	chr4:116643906-116643906_Akr1a1	266.536	-0.251615	0.317683	-0.792032	0.428342	0.609862	1244	1430	699	71	128	27	249.77	302.92	182.42	250.45	366.25	247.41
chr4:116667981-116689699	chr4:116678840-116678840_Prdx1	405.418	-0.0315437	0.234691	-0.134405	0.893082	0.933029	2204	2046	1238	109	143	48	442.52	433.41	323.09	384.5	409.17	439.84
chr4:117278106-117290045	chr4:117284075-117284075_Rnf220	203.848	0.0157043	0.381598	0.0411541	0.967173	0.977315	1171	909	690	30	82	30	235.11	192.55	180.07	105.83	234.63	274.9
chr4:119093683-119130200	chr4:119111941-119111941_Slc2a1	1041.2	0.152804	0.159362	0.95885	0.337634	0.525925	5738	5451	3758	290	331	108	1152.07	1154.69	980.74	1022.98	947.09	989.63
chr4:119833092-119891772	chr4:119862432-119862432_Hivep3	1510.98	0.217081	0.288966	0.751235	0.452511	0.625782	7547	7217	7062	603	384	104	1515.27	1528.79	1843	2127.1	1098.74	952.98
chr4:122868240-122892882	chr4:122880561-122880561_Cap1	629.112	-0.775083	0.220929	-3.50829	0.000450997	0.00369156	2307	2197	1800	290	236	74	463.2	465.39	469.75	1022.98	675.27	678.08
chr4:124692490-124710792	chr4:124701641-124701641_Fhl3	524.888	-0.573859	0.213666	-2.68578	0.00723601	0.0325007	2047	1965	1647	138	235	80	410.99	416.25	429.82	486.8	672.41	733.06
chr4:125113891-125132358	chr4:125123124-125123124_Zc3h12a	646.792	-0.466041	0.167108	-2.78887	0.0052893	0.0254848	2812	2505	2027	220	242	86	564.59	530.64	528.99	776.06	692.43	788.04
chr4:126104301-126113045	chr4:126108673-126108673_Stk40	410.961	-0.299907	0.221514	-1.35389	0.17577	0.338932	1951	1763	1257	114	147	60	391.72	373.46	328.04	402.14	420.61	549.79
chr4:126233495-126264550	chr4:126249022-126249022_Map7d1	1038.56	-0.293278	0.187785	-1.56177	0.118342	0.261066	4887	4669	3155	266	438	136	981.2	989.04	823.37	938.32	1253.25	1246.2
chr4:128725677-128756803	chr4:128741240-128741240_Phc2	925.569	0.0333742	0.150092	0.222358	0.824035	0.893912	4801	4476	3404	252	312	106	963.94	948.16	888.36	888.94	892.73	971.3
chr4:129007400-129069073	chr4:129038236-129038236_Rnf19b	1038.24	-0.136327	0.275499	-0.494835	0.620717	0.761087	4956	4418	4047	414	405	68	995.06	935.87	1056.16	1460.4	1158.83	623.1
chr4:129215883-129246652	chr4:129231267-129231267_C77080	855.181	0.152145	0.196725	0.773389	0.439292	0.61658	4652	4374	3164	182	297	104	934.02	926.55	825.72	642.01	849.81	952.98
chr4:129817545-129838665	chr4:129828105-129828105_Ptp4a2	560.089	-0.314808	0.178969	-1.75901	0.0785751	0.195058	2556	2323	1905	196	206	63	513.19	492.08	497.16	691.4	589.43	577.28
chr4:130519787-130521238	chr4:130520512-130520512_Nkain1	99.8778	-0.953496	0.552266	-1.72651	0.084255	0.204724	314	321	256	13	41	26	63.04	68	66.81	45.86	117.31	238.24
chr4:130657843-130664681	chr4:130661262-130661262_Pum1	153.519	-0.476847	0.372707	-1.27941	0.200751	0.370402	585	598	499	43	42	30	117.46	126.68	130.23	151.68	120.17	274.9
chr4:130793702-130802165	chr4:130797933-130797933_Sdc3	258.381	-1.05864	0.226335	-4.6773	2.90676e-06	5.45339e-05	813	783	665	105	115	38	163.23	165.86	173.55	370.39	329.05	348.2
chr4:130912719-130923225	chr4:130917972-130917972_Laptm5	326.697	-2.09467	0.255597	-8.1952	2.50171e-16	3.7883e-14	679	495	514	182	179	47	136.33	104.86	134.14	642.01	512.17	430.67
chr4:132364578-132405582	chr4:132385080-132385080_Snhg3	624.183	0.150774	0.20614	0.731416	0.464525	0.637369	3069	2821	2898	146	229	66	616.19	597.58	756.3	515.02	655.24	604.77
chr4:132958077-132986973	chr4:132972525-132972525_Fgr	463.133	-0.982132	0.284224	-3.45549	0.000549302	0.00429712	1466	1322	1411	238	201	46	294.34	280.04	368.23	839.55	575.12	421.51
chr4:133004891-133024690	chr4:133014790-133014790_Ahdc1	447.011	0.0633964	0.187371	0.338347	0.735102	0.841477	2263	2096	1794	123	148	50	454.36	444	468.19	433.89	423.47	458.16
chr4:133032850-133115174	chr4:133074012-133074012_Wasf2	2097.38	0.256026	0.139748	1.83206	0.0669432	0.173496	11570	11116	8303	482	720	216	2323	2354.72	2166.87	1700.27	2060.14	1979.26
chr4:133117652-133137362	chr4:133127507-133127507_Wasf2	442.69	-0.0896469	0.282447	-0.317394	0.750945	0.847712	2107	1957	1759	184	133	36	423.04	414.55	459.05	649.07	380.55	329.88
chr4:133151132-133199684	chr4:133175408-133175408_Mir7017	1068.55	-0.310271	0.182878	-1.6966	0.0897714	0.213838	4489	4683	3771	402	400	106	901.29	992.01	984.13	1418.07	1144.52	971.3
chr4:133369747-133418267	chr4:133394007-133394007_Mir5122	1532.75	0.0939648	0.130388	0.720658	0.47112	0.643126	7696	7524	6110	406	502	174	1545.19	1593.82	1594.55	1432.18	1436.37	1594.4
chr4:133597468-133635209	chr4:133616338-133616338_Sfn	1112.09	0.317039	0.141988	2.23285	0.0255585	0.0851952	6131	6081	4547	286	348	105	1230.97	1288.15	1186.65	1008.87	995.73	962.14
chr4:134121970-134138184	chr4:134130077-134130077_Sh3bgrl3	383.792	0.0353415	0.254056	0.139109	0.889364	0.931087	2027	1961	1256	94	114	54	406.98	415.4	327.78	331.59	326.19	494.82
chr4:134576991-134612446	chr4:134594718-134594718_Mir6403	840.761	-0.124572	0.160761	-0.774886	0.438407	0.616559	3840	3624	3369	255	309	92	770.99	767.68	879.22	899.52	884.14	843.02
chr4:134613601-134651760	chr4:134632680-134632680_Mir6403	875.969	-0.538216	0.198888	-2.70613	0.00680721	0.0307703	3189	3237	3155	348	330	102	640.28	685.7	823.37	1227.58	944.23	934.65
chr4:134743402-134767029	chr4:134755215-134755215_Ldlrap1	637.575	-0.1078	0.248522	-0.433765	0.664459	0.79636	3341	3208	1901	240	194	63	670.8	679.56	496.11	846.61	555.09	577.28
chr4:136109023-136122747	chr4:136115885-136115885_Id3	221.794	0.413657	0.30509	1.35585	0.175146	0.338932	1195	1185	972	42	57	30	239.93	251.02	253.67	148.16	163.09	274.9
chr4:136564118-136603403	chr4:136583760-136583760_Kdm1a	650.704	0.649943	0.205864	3.15714	0.00159323	0.00984734	4098	3604	3088	120	214	52	822.79	763.44	805.89	423.3	612.32	476.49
chr4:137339121-137390856	chr4:137364988-137364988_Cdc42	970.502	-0.416935	0.23376	-1.78361	0.0744878	0.188217	4350	3805	3136	422	296	108	873.39	806.02	818.41	1488.62	846.94	989.63
chr4:137463180-137501337	chr4:137482258-137482258_Hspg2	1561.93	0.394041	0.205843	1.91428	0.0555846	0.150883	8603	8366	6861	304	424	196	1727.29	1772.18	1790.54	1072.37	1213.19	1796
chr4:139179469-139256032	chr4:139217750-139217750_Capzb	2543.78	0.124391	0.164196	0.757581	0.448702	0.622137	13616	12923	9605	828	795	228	2733.8	2737.5	2506.65	2920.79	2274.73	2089.22
chr4:139572672-139617204	chr4:139594938-139594938_Iffo2	1528.94	0.397773	0.139437	2.85272	0.00433468	0.0216893	8358	8406	6732	406	428	142	1678.1	1780.66	1756.88	1432.18	1224.64	1301.18
chr4:140613539-140668443	chr4:140640991-140640991_Arhgef10l	1222.77	0.29388	0.200771	1.46376	0.14326	0.295152	6603	6296	5291	236	464	124	1325.74	1333.69	1380.81	832.5	1327.64	1136.24
chr4:140699637-140710801	chr4:140705219-140705219_Rcc2	268.841	-0.304079	0.292614	-1.03918	0.298721	0.483795	1169	1247	873	64	138	29	234.71	264.15	227.83	225.76	394.86	265.73
chr4:141497861-141547930	chr4:141522895-141522895_Spen	1022.29	0.357696	0.159191	2.24696	0.0246424	0.0833205	5561	5356	4642	254	345	86	1116.53	1134.57	1211.44	895.99	987.15	788.04
chr4:141860420-141875295	chr4:141867857-141867857_Efhd2	604.39	-0.513778	0.193984	-2.64856	0.0080836	0.0356156	2562	2488	1747	234	225	72	514.39	527.04	455.92	825.44	643.79	659.75
chr4:144880942-144953152	chr4:144917047-144917047_Dhrs3	1937.69	-0.687413	0.158563	-4.33526	1.4559e-05	0.000218238	7761	7455	5107	730	890	222	1558.24	1579.2	1332.79	2575.1	2546.56	2034.24
chr4:144978416-145040049	chr4:145009232-145009232_Dhrs3	1549.78	-0.349338	0.174566	-2.00118	0.0453733	0.129638	7268	6623	4726	585	540	174	1459.26	1402.96	1233.36	2063.6	1545.1	1594.4
chr4:145217603-145273242	chr4:145245422-145245422_Tnfrsf1b	1378.76	-0.560306	0.130192	-4.30371	1.67963e-05	0.000242232	5600	5340	4181	491	559	174	1124.36	1131.18	1091.13	1732.02	1599.47	1594.4
chr4:147927786-147950166	chr4:147938976-147938976_2510039O18Rik	325.17	0.14242	0.374826	0.379963	0.703973	0.823179	1734	1749	1143	41	135	44	348.15	370.49	298.29	144.63	386.28	403.18
chr4:148060628-148085900	chr4:148073264-148073264_Agtrap	254.826	-0.47081	0.341411	-1.37901	0.167892	0.32987	1151	997	800	72	154	20	231.1	211.2	208.78	253.98	440.64	183.26
chr4:149050027-149062712	chr4:149056369-149056369_Pex14	248.419	0.758359	0.313181	2.42147	0.0154578	0.0587286	1525	1583	1062	42	52	30	306.19	335.33	277.15	148.16	148.79	274.9
chr4:149275637-149309315	chr4:149292476-149292476_Kif1b	590.708	0.475603	0.218044	2.18123	0.0291666	0.0946911	3698	3437	2213	120	170	64	742.48	728.06	577.54	423.3	486.42	586.45
chr4:150047254-150070197	chr4:150058725-150058725_Mir34a	510.692	-0.527958	0.226149	-2.33456	0.0195665	0.0703985	2070	1818	1681	162	169	84	415.61	385.11	438.7	571.46	483.56	769.71
chr4:150542128-150599032	chr4:150570580-150570580_Slc45a1	1088.01	0.43513	0.172154	2.52756	0.0114858	0.0470073	6201	6157	4701	298	335	81	1245.03	1304.25	1226.84	1051.2	958.54	742.22
chr4:150704639-150726439	chr4:150715539-150715539_Slc45a1	510.12	0.182015	0.207508	0.877143	0.380409	0.565941	2465	2401	2355	135	152	58	494.92	508.61	614.59	476.22	434.92	531.47
chr4:150769605-150865640	chr4:150817622-150817622_Gm51276	2413.09	0.235356	0.162552	1.44788	0.147651	0.302142	12512	11395	11197	718	766	208	2512.14	2413.82	2922.12	2532.77	2191.76	1905.95
chr4:152073710-152087769	chr4:152080739-152080739_Plekhg5	305.233	-0.130558	0.243575	-0.536007	0.591954	0.737209	1359	1313	1221	74	120	39	272.86	278.13	318.65	261.04	343.36	357.37
chr4:152180190-152198459	chr4:152189324-152189324_Acot7	488.54	-0.183681	0.26955	-0.681437	0.495595	0.66246	2441	2242	1526	98	203	70	490.1	474.93	398.25	345.7	580.84	641.43
chr4:154911537-154944695	chr4:154928116-154928116_Tnfrsf14	407.286	-0.80144	0.306197	-2.6174	0.00886017	0.0379466	1580	1315	1136	210	120	51	317.23	278.56	296.47	740.78	343.36	467.33
chr4:155113554-155136747	chr4:155125150-155125150_Morn1	538.967	0.149125	0.229929	0.648569	0.516617	0.677561	2754	2626	2330	180	180	40	552.94	556.27	608.07	634.96	515.03	366.53
chr4:155146899-155251892	chr4:155199395-155199395_Ski	3054.84	0.0178641	0.154119	0.115911	0.907723	0.941935	14492	14582	12404	1014	980	296	2909.68	3088.93	3237.12	3576.91	2804.07	2712.32
chr4:155481475-155517113	chr4:155499294-155499294_Gnb1	682.796	0.118725	0.249681	0.475507	0.634426	0.77361	3610	3468	2658	237	243	45	724.81	734.63	693.67	836.02	695.3	412.35
chr4:155558610-155602484	chr4:155580547-155580547_Nadk	974.021	-0.10707	0.221261	-0.48391	0.62845	0.768082	4871	4731	3276	336	394	76	977.99	1002.17	854.95	1185.25	1127.35	696.41
chr5:3340016-3355772	chr5:3347894-3347894_Cdk6	435.595	-0.0751751	0.197217	-0.381179	0.70307	0.822977	2047	2129	1544	122	148	54	410.99	450.99	402.94	430.36	423.47	494.82
chr5:3404317-3409693	chr5:3407005-3407005_Cdk6	127.291	-0.606646	0.505797	-1.19939	0.230378	0.405665	457	466	392	22	35	32	91.76	98.71	102.3	77.61	100.15	293.22
chr5:3472306-3560033	chr5:3516169-3516169_Fam133b	2243.61	0.0291019	0.133028	0.218764	0.826834	0.894292	11460	10848	8472	700	738	226	2300.92	2297.95	2210.97	2469.27	2111.64	2070.89
chr5:4478507-4498005	chr5:4488256-4488256_Fzd1	352.984	-0.169235	0.243802	-0.694147	0.48759	0.656312	1547	1461	1416	116	104	46	310.6	309.49	369.54	409.19	297.58	421.51
chr5:13458466-13498705	chr5:13478585-13478585_Sema3a	475.739	-0.755898	0.209717	-3.60437	0.000312905	0.00278722	1723	1741	1309	190	170	70	345.94	368.8	341.61	670.23	486.42	641.43
chr5:15933121-15964777	chr5:15948949-15948949_Cacna2d1	309.185	-0.789633	0.332941	-2.37169	0.0177068	0.0653979	958	959	1100	76	188	40	192.35	203.15	287.07	268.09	537.92	366.53
chr5:16630430-16638519	chr5:16634474-16634474_Hgf	162.385	-1.43002	0.404292	-3.53711	0.000404531	0.0034032	372	312	450	54	62	38	74.69	66.09	117.44	190.49	177.4	348.2
chr5:20925151-20956846	chr5:20940998-20940998_A630072M18Rik	984.201	-0.0249514	0.157897	-0.158023	0.874438	0.922752	5102	4809	3409	274	368	104	1024.37	1018.7	889.66	966.54	1052.96	952.98
chr5:21029581-21056987	chr5:21043284-21043284_Ptpn12	692.032	-0.0278646	0.180553	-0.154329	0.87735	0.923366	3330	3127	2836	212	261	64	668.59	662.4	740.12	747.84	746.8	586.45
chr5:21138537-21150345	chr5:21144441-21144441_Gsap	335.868	0.568748	0.280644	2.02658	0.0427053	0.124021	1793	1553	1956	80	84	32	360	328.97	510.46	282.2	240.35	293.22
chr5:21185134-21214147	chr5:21199640-21199640_Gsap	514.621	-0.0822107	0.282713	-0.290792	0.77121	0.860509	2311	2161	2254	210	158	42	464	457.77	588.24	740.78	452.09	384.86
chr5:23386338-23437990	chr5:23412164-23412164_5031425E22Rik	1479.89	-0.449362	0.145926	-3.07939	0.00207428	0.0121477	6006	5679	5155	528	551	184	1205.87	1202.99	1345.32	1862.54	1576.58	1686.04
chr5:24799408-24844615	chr5:24822011-24822011_Rheb	929.3	0.493533	0.149183	3.30824	0.00093885	0.00646221	5430	5258	4074	226	272	80	1090.23	1113.81	1063.21	797.22	778.27	733.06
chr5:28307552-28326054	chr5:28316803-28316803_Rbm33	221.475	0.364063	0.45103	0.807181	0.419562	0.602623	1128	1102	1046	24	57	38	226.48	233.44	272.98	84.66	163.09	348.2
chr5:30948199-30962228	chr5:30955213-30955213_Abhd1	381.232	-0.740532	0.226447	-3.27022	0.00107462	0.0072095	1345	1362	1173	162	163	42	270.05	288.51	306.12	571.46	466.39	384.86
chr5:31601153-31631096	chr5:31616124-31616124_Mrpl33	559.553	0.261045	0.22147	1.1787	0.238519	0.416868	2923	2901	2458	182	164	44	586.87	614.52	641.47	642.01	469.25	403.18
chr5:32121591-32149089	chr5:32135340-32135340_Fosl2	616.447	-0.197209	0.222104	-0.887916	0.374586	0.560864	2853	2728	2144	138	243	88	572.82	577.88	559.53	486.8	695.3	806.37
chr5:34325637-34339243	chr5:34332440-34332440_Rnf4	328.904	-0.342618	0.217003	-1.57887	0.114367	0.254415	1460	1394	1109	116	131	34	293.14	295.29	289.42	409.19	374.83	311.55
chr5:34500508-34547581	chr5:34524044-34524044_Sh3bp2	892.144	-1.20269	0.192357	-6.25238	4.04248e-10	2.38057e-08	2415	2559	2300	420	400	120	484.88	542.08	600.24	1481.56	1144.52	1099.59
chr5:35902543-35976171	chr5:35939357-35939357_Afap1	1875.52	0.650109	0.123729	5.25429	1.48599e-07	4.43704e-06	11327	11181	8554	417	510	158	2274.21	2368.49	2232.37	1470.98	1459.26	1447.79
chr5:36070534-36086571	chr5:36078552-36078552_Psapl1	335.074	0.0498341	0.246255	0.202368	0.839629	0.90029	1521	1547	1444	84	102	45	305.38	327.7	376.85	296.31	291.85	412.35
chr5:36552933-36577708	chr5:36565320-36565320_Tbc1d14	291.949	-0.819627	0.399605	-2.05109	0.040258	0.118292	1019	968	880	180	90	24	204.59	205.05	229.66	634.96	257.52	219.92
chr5:38538619-38562768	chr5:38550693-38550693_Wdr1	651.305	-0.816726	0.184248	-4.43276	9.30326e-06	0.000150557	2275	1989	2043	228	284	96	456.77	421.33	533.17	804.28	812.61	879.67
chr5:53508189-53523038	chr5:53515613-53515613_Rbpj	326.245	-0.730401	0.252288	-2.89511	0.00379029	0.0195986	1240	1006	1065	140	128	39	248.96	213.1	277.94	493.85	366.25	357.37
chr5:53999033-54035517	chr5:54017275-54017275_Stim2	531.47	-0.705189	0.228776	-3.08245	0.00205307	0.0120568	2017	1715	1747	222	240	54	404.97	363.29	455.92	783.11	686.71	494.82
chr5:57718597-57734850	chr5:57726723-57726723_Pcdh7	137.672	-0.0670267	0.435324	-0.15397	0.877634	0.923366	707	488	561	28	34	26	141.95	103.37	146.41	98.77	97.28	238.24
chr5:64229424-64246242	chr5:64237833-64237833_Tbc1d1	470.159	0.46712	0.242586	1.92559	0.054156	0.148143	2649	2651	2163	128	159	28	531.86	561.57	564.49	451.52	454.95	256.57
chr5:64280507-64329120	chr5:64304813-64304813_Tbc1d1	1065.03	0.138619	0.208119	0.666055	0.505376	0.669205	5226	5376	4474	368	293	98	1049.27	1138.81	1167.6	1298.13	838.36	898
chr5:64801921-64825922	chr5:64813921-64813921_Klf3	859.298	-0.0330533	0.210233	-0.157222	0.87507	0.922772	4067	3938	3505	308	295	72	816.56	834.19	914.71	1086.48	844.08	659.75
chr5:66133510-66168031	chr5:66150770-66150770_Rbm47	803.038	0.626889	0.170344	3.68013	0.000233117	0.00220554	4825	4608	3738	198	195	70	968.75	976.12	975.52	698.45	557.95	641.43
chr5:66359770-66372100	chr5:66365935-66365935_Apbb2	199.288	-0.353793	0.404859	-0.873868	0.38219	0.566097	921	835	594	30	85	36	184.92	176.88	155.02	105.83	243.21	329.88
chr5:66521588-66564711	chr5:66543149-66543149_Apbb2	1200.48	0.0680036	0.150297	0.452463	0.650936	0.785314	6259	5746	4715	330	454	113	1256.67	1217.18	1230.49	1164.08	1299.03	1035.45
chr5:66576190-66614339	chr5:66595264-66595264_Apbb2	795	-0.160729	0.175277	-0.917002	0.359142	0.543365	3826	3698	2702	212	332	89	768.18	783.35	705.15	747.84	949.95	815.53
chr5:75032522-75045671	chr5:75039096-75039096_Chic2	312.015	-0.194525	0.25548	-0.761409	0.446413	0.62181	1552	1404	979	74	120	44	311.61	297.41	255.49	261.04	343.36	403.18
chr5:77244666-77260426	chr5:77252546-77252546_Rest	270.669	-0.282915	0.285012	-0.992642	0.320884	0.507668	1317	1125	834	64	96	44	264.42	238.31	217.65	225.76	274.68	403.18
chr5:86056373-86067703	chr5:86062038-86062038_Cenpc1	190.463	-0.819822	0.390804	-2.09778	0.0359245	0.109425	711	547	554	60	50	42	142.75	115.87	144.58	211.65	143.06	384.86
chr5:86721317-86732905	chr5:86727111-86727111_Tmprss11e	316.577	0.314412	0.41184	0.763432	0.445206	0.621238	1372	1281	1942	120	58	28	275.47	271.36	506.81	423.3	165.96	256.57
chr5:93095600-93156299	chr5:93125949-93125949_Septin11	1186.21	0.279194	0.206259	1.35361	0.175861	0.338932	6918	6406	4386	230	415	134	1388.98	1356.99	1144.63	811.33	1187.44	1227.87
chr5:96792536-96809435	chr5:96800985-96800985_Anxa3	506.849	-0.325304	0.249872	-1.30188	0.192956	0.360095	2286	1926	1911	190	220	41	458.98	407.99	498.72	670.23	629.49	375.69
chr5:96896574-96922451	chr5:96909512-96909512_Gm8013	350.232	-0.879331	0.313933	-2.80101	0.00509422	0.0247134	1217	1123	1010	191	123	36	244.35	237.89	263.58	673.76	351.94	329.88
chr5:98934986-98944998	chr5:98939992-98939992_Bmp3	220.032	-0.257827	0.318865	-0.808577	0.418758	0.602006	965	932	757	47	76	38	193.75	197.43	197.56	165.79	217.46	348.2
chr5:99213469-99218786	chr5:99216127-99216127_Rasgef1b	165.359	-0.343562	0.347568	-0.988474	0.32292	0.509748	711	725	497	42	50	30	142.75	153.58	129.7	148.16	143.06	274.9
chr5:103718399-103811993	chr5:103765196-103765196_Aff1	1967.19	0.399044	0.124274	3.21099	0.0013228	0.00849796	11200	10880	8320	482	617	176	2248.72	2304.73	2171.3	1700.27	1765.42	1612.73
chr5:103816573-103838800	chr5:103827686-103827686_Aff1	427.282	-0.114271	0.227335	-0.502656	0.615206	0.757397	1997	1859	1623	99	156	60	400.95	393.79	423.56	349.23	446.36	549.79
chr5:104096483-104117048	chr5:104106765-104106765_Sparcl1	526.562	0.190892	0.190593	1.00157	0.316553	0.503824	2795	2848	2016	134	188	50	561.18	603.3	526.12	472.69	537.92	458.16
chr5:104133061-104141332	chr5:104137196-104137196_Sparcl1	200.162	-0.230714	0.282919	-0.815479	0.414798	0.59901	938	818	705	48	77	29	188.33	173.28	183.99	169.32	220.32	265.73
chr5:104369570-104411456	chr5:104390513-104390513_Spp1	958.466	0.350497	0.224848	1.55881	0.119041	0.262062	5549	4741	4317	304	296	64	1114.12	1004.29	1126.62	1072.37	846.94	586.45
chr5:105515092-105520917	chr5:105518004-105518004_Lrrc8c	138.081	-1.52095	0.361813	-4.20369	2.62596e-05	0.000350128	354	329	258	53	49	32	71.08	69.69	67.33	186.96	140.2	293.22
chr5:108628645-108629510	chr5:108629077-108629077_Gak	115.027	-0.652533	0.487761	-1.33781	0.180958	0.345613	381	404	371	26	29	28	76.5	85.58	96.82	91.72	82.98	256.57
chr5:110174281-110188024	chr5:110181152-110181152_Golga3	242.81	-0.617294	0.330749	-1.86635	0.0619921	0.163869	1116	969	532	88	74	40	224.07	205.26	138.84	310.42	211.74	366.53
chr5:112274259-112310752	chr5:112292505-112292505_Tpst2	1009.94	-0.14647	0.170709	-0.858007	0.390888	0.57388	4939	4851	3342	305	411	100	991.64	1027.59	872.17	1075.9	1175.99	916.32
chr5:112958348-112963549	chr5:112960948-112960948_Grk3	194.841	-0.247565	0.369411	-0.670161	0.502755	0.668252	816	716	792	42	59	36	163.83	151.67	206.69	148.16	168.82	329.88
chr5:112976008-112995028	chr5:112985518-112985518_Grk3	403.987	0.460256	0.236934	1.94255	0.0520703	0.143362	2077	1999	2140	95	113	40	417.02	423.45	558.48	335.12	323.33	366.53
chr5:113100211-113139535	chr5:113119873-113119873_2900026A02Rik	1084.07	-0.0177022	0.172039	-0.102896	0.918045	0.949393	5253	5159	4125	254	417	130	1054.69	1092.84	1076.52	895.99	1193.16	1191.22
chr5:113151395-113161728	chr5:113156561-113156561_2900026A02Rik	241.72	-0.422468	0.339879	-1.243	0.213869	0.385875	1058	1046	684	46	108	40	212.42	221.58	178.51	162.27	309.02	366.53
chr5:113204533-113216474	chr5:113210503-113210503_2900026A02Rik	308.616	0.0576713	0.429338	0.134326	0.893145	0.933029	1850	1726	787	39	148	38	371.44	365.62	205.39	137.57	423.47	348.2
chr5:113868377-113889467	chr5:113878922-113878922_Coro1c	400.91	-0.876527	0.247485	-3.54173	0.000397507	0.00337086	1291	1103	1364	149	181	56	259.2	233.65	355.97	525.6	517.9	513.14
chr5:113904590-113909993	chr5:113907291-113907291_Coro1c	169.159	-0.187517	0.333043	-0.563042	0.573406	0.723379	704	712	657	43	50	28	141.35	150.82	171.46	151.68	143.06	256.57
chr5:114636020-114666209	chr5:114651114-114651114_Trpv4	781.618	-0.225659	0.153426	-1.47079	0.141347	0.292632	3656	3392	2724	252	284	90	734.05	718.53	710.89	888.94	812.61	824.69
chr5:115488292-115549248	chr5:115518770-115518770_Pxn	2013.98	-0.159818	0.137249	-1.16444	0.244246	0.42235	9398	9120	7200	648	658	242	1886.91	1931.9	1879.01	2285.84	1882.73	2217.5
chr5:117105227-117121199	chr5:117113213-117113213_Suds3	230.35	-0.304828	0.264112	-1.15416	0.248433	0.427155	1010	1032	730	76	73	32	202.79	218.61	190.51	268.09	208.87	293.22
chr5:117134079-117169818	chr5:117151948-117151948_Taok3	1013.52	0.0634959	0.199816	0.317771	0.750659	0.847712	5065	5148	3887	354	316	88	1016.94	1090.51	1014.41	1248.75	904.17	806.37
chr5:117346033-117381666	chr5:117363849-117363849_Wsb2	772.974	-0.149852	0.18421	-0.813481	0.415942	0.59925	3706	3714	2619	232	324	74	744.08	786.74	683.49	818.39	927.06	678.08
chr5:118385908-118435838	chr5:118410873-118410873_Med13l	727.533	-0.423407	0.234698	-1.80405	0.0712234	0.182359	2953	2644	2766	304	265	72	592.9	560.08	721.85	1072.37	758.24	659.75
chr5:120502035-120519256	chr5:120510645-120510645_Slc8b1	436.225	-0.845994	0.216328	-3.91071	9.20265e-05	0.000961065	1585	1466	1210	192	191	49	318.23	310.54	315.78	677.29	546.51	449
chr5:120558292-120588750	chr5:120573521-120573521_Tpcn1	783.029	-0.234387	0.158928	-1.4748	0.140266	0.291534	3487	3453	2774	256	272	94	700.11	731.45	723.94	903.05	778.27	861.34
chr5:121811576-121843586	chr5:121827581-121827581_Mir7031	691.088	-0.287714	0.163949	-1.7549	0.0792768	0.19634	3108	2892	2411	197	282	85	624.02	612.62	629.21	694.92	806.89	778.88
chr5:122144897-122171119	chr5:122158008-122158008_Ppp1cc	598.665	0.230427	0.209279	1.10105	0.270873	0.450886	3341	3134	2328	190	163	56	670.8	663.88	607.55	670.23	466.39	513.14
chr5:122478816-122520670	chr5:122499743-122499743_Atp2a2	561.549	0.832056	0.180122	4.6194	3.84858e-06	6.9735e-05	3677	3363	2693	110	142	46	738.26	712.39	702.8	388.03	406.3	421.51
chr5:123134204-123150178	chr5:123142191-123142191_Setd1b	545.697	-0.445802	0.211521	-2.1076	0.0350656	0.107426	2207	1953	2041	205	201	64	443.12	413.71	532.65	723.14	575.12	586.45
chr5:123992111-124006909	chr5:123999510-123999510_Mir7032	151.194	-0.137847	0.423642	-0.325386	0.744889	0.844562	674	647	562	28	40	30	135.32	137.05	146.67	98.77	114.45	274.9
chr5:124177395-124187617	chr5:124182506-124182506_Pitpnm2	152.421	-0.934493	0.39244	-2.38124	0.0172546	0.0640625	444	455	461	38	57	34	89.15	96.38	120.31	134.05	163.09	311.55
chr5:124342680-124353295	chr5:124347987-124347987_Cdk2ap1	260.601	-0.258521	0.2699	-0.957839	0.338144	0.526333	1192	1121	861	61	98	40	239.33	237.46	224.7	215.18	280.41	366.53
chr5:125038307-125166320	chr5:125102313-125102313_Ncor2	3637.88	-0.0191939	0.110519	-0.173671	0.862124	0.916142	17860	17082	13871	986	1272	424	3585.9	3618.5	3619.97	3478.14	3639.57	3885.22
chr5:125172075-125177257	chr5:125174666-125174666_Ncor2	129.064	-0.971435	0.500447	-1.94114	0.0522418	0.143648	414	506	247	22	52	32	83.12	107.19	64.46	77.61	148.79	293.22
chr5:125382603-125407065	chr5:125394834-125394834_Ubc	567.056	-0.250212	0.204649	-1.22264	0.221466	0.394876	2542	2597	1939	209	211	54	510.38	550.13	506.03	737.25	603.73	494.82
chr5:127608308-127616841	chr5:127612574-127612574_Slc15a4	420.471	-0.411559	0.226953	-1.81341	0.0697681	0.179718	1753	1712	1406	164	135	52	351.96	362.66	366.93	578.51	386.28	476.49
chr5:130170135-130208800	chr5:130189467-130189467_Rabgef1	662.447	0.415614	0.179945	2.30967	0.0209067	0.0737473	4059	3606	2698	168	208	55	814.96	763.86	704.11	592.62	595.15	503.98
chr5:134169479-134188754	chr5:134179116-134179116_Rcc1l	307.301	0.0755925	0.311073	0.243006	0.808001	0.886168	1596	1648	996	68	82	48	320.44	349.1	259.93	239.87	234.63	439.84
chr5:134228046-134267079	chr5:134247562-134247562_Ncf1	1038.15	0.262223	0.201226	1.30313	0.192531	0.359618	5750	5967	3764	322	284	96	1154.47	1264	982.31	1135.86	812.61	879.67
chr5:134539732-134551179	chr5:134545455-134545455_Clip2	299.622	0.140184	0.352842	0.397299	0.691147	0.81447	1686	1641	932	48	97	46	338.51	347.62	243.23	169.32	277.55	421.51
chr5:134598304-134633755	chr5:134616029-134616029_Lat2	534.741	-0.432627	0.196037	-2.20686	0.027324	0.0892556	2316	2140	1673	146	218	78	465	453.32	436.61	515.02	623.76	714.73
chr5:134676653-134679841	chr5:134678247-134678247_Limk1	210.384	-0.364053	0.389882	-0.93375	0.350433	0.534443	977	951	551	38	77	40	196.16	201.45	143.8	134.05	220.32	366.53
chr5:134950895-134961356	chr5:134956125-134956125_Cldn4	232.407	-0.185435	0.269514	-0.688036	0.49143	0.65897	1120	923	853	59	81	34	224.87	195.52	222.61	208.12	231.77	311.55
chr5:135902743-135928752	chr5:135915747-135915747_Ywhag	769.071	0.00889512	0.190204	0.0467661	0.9627	0.975207	3991	4083	2483	210	276	84	801.31	864.91	648	740.78	789.72	769.71
chr5:136447888-136484304	chr5:136466096-136466096_Mir721	1092.3	0.422458	0.17908	2.35905	0.018322	0.0670513	5696	5695	5300	234	313	120	1143.63	1206.38	1383.16	825.44	895.59	1099.59
chr5:136491533-136515381	chr5:136503457-136503457_Cux1	664.926	0.673682	0.177905	3.78675	0.000152632	0.00150503	3974	3603	3414	146	178	56	797.89	763.23	890.96	515.02	509.31	513.14
chr5:136541740-136586074	chr5:136563907-136563907_Cux1	929.843	0.783293	0.179419	4.36573	1.267e-05	0.000194641	5913	5288	4644	160	260	82	1187.2	1120.16	1211.96	564.4	743.94	751.39
chr5:137372367-137378562	chr5:137375464-137375464_Ephb4	235.6	-0.0844411	0.304211	-0.277574	0.781339	0.866972	1146	1107	892	63	115	18	230.09	234.5	232.79	222.23	329.05	164.94
chr5:137513463-137531133	chr5:137522298-137522298_Gigyf1	300.815	-0.81699	0.237211	-3.44414	0.000572873	0.00440655	1051	1148	741	102	125	48	211.02	243.18	193.38	359.81	357.66	439.84
chr5:137623910-137632839	chr5:137628374-137628374_Gm20605	402.798	-0.585961	0.213459	-2.74508	0.00604961	0.0284372	1562	1436	1351	158	157	48	313.62	304.19	352.58	557.35	449.22	439.84
chr5:138987882-139016695	chr5:139002288-139002288_Pdgfa	540.821	0.461929	0.243659	1.8958	0.0579866	0.155413	2881	2870	2730	157	168	34	578.44	607.96	712.46	553.82	480.7	311.55
chr5:139263260-139300103	chr5:139281681-139281681_Get4	360.601	-0.62593	0.320683	-1.95186	0.0509543	0.141577	1429	1216	1208	183	134	30	286.91	257.59	315.26	645.54	383.41	274.9
chr5:139478762-139480396	chr5:139479579-139479579_Zfand2a	96.655	-1.61425	0.561414	-2.87532	0.00403616	0.0206185	232	236	156	19	32	31	46.58	49.99	40.71	67.02	91.56	284.06
chr5:139904113-139965312	chr5:139934712-139934712_Elfn1	1539.86	0.535925	0.175643	3.05121	0.00227919	0.0131659	8984	8428	7071	313	393	172	1803.79	1785.32	1845.35	1104.12	1124.49	1576.08
chr5:140150757-140174934	chr5:140162845-140162845_Mad1l1	351.348	-0.575938	0.270012	-2.13301	0.0329237	0.102796	1375	1274	1094	104	113	64	276.07	269.87	285.51	366.86	323.33	586.45
chr5:140504057-140515050	chr5:140509553-140509553_Chst12	292.769	-0.273427	0.234693	-1.16504	0.244003	0.422275	1299	1282	988	99	94	38	260.81	271.57	257.84	349.23	268.96	348.2
chr5:142408536-142477901	chr5:142443218-142443218_Ap5z1	1733.78	0.16666	0.181521	0.918134	0.358549	0.543365	10208	9274	5745	456	631	161	2049.54	1964.52	1499.3	1608.55	1805.48	1475.28
chr5:142745016-142760465	chr5:142752740-142752740_Slc29a4	270.887	-0.666578	0.3129	-2.13032	0.0331448	0.10325	998	1002	796	58	126	48	200.38	212.26	207.74	204.6	360.52	439.84
chr5:142780099-142828875	chr5:142804487-142804487_Tnrc18	1767.99	-0.0289876	0.179657	-0.161349	0.871818	0.921399	8492	8100	7057	626	552	170	1705.01	1715.83	1841.69	2208.23	1579.44	1557.75
chr5:142895160-142913119	chr5:142904139-142904139_Actb	531.872	-0.39669	0.220173	-1.80172	0.0715893	0.182635	2538	2311	1470	198	199	59	509.58	489.54	383.63	698.45	569.4	540.63
chr5:143031484-143061753	chr5:143046618-143046618_Rnf216	645.618	-0.106952	0.289615	-0.369291	0.711911	0.828803	3345	2921	2258	274	215	45	671.6	618.76	589.28	966.54	615.18	412.35
chr5:143500820-143529717	chr5:143515268-143515268_Rac1	1005.87	0.102305	0.184056	0.555837	0.578323	0.726329	5018	5206	3914	332	298	96	1007.5	1102.79	1021.45	1171.14	852.67	879.67
chr5:143620702-143685604	chr5:143653153-143653153_Cyth3	1963.89	0.391303	0.119495	3.27462	0.00105802	0.00715522	10924	10604	8607	472	604	186	2193.3	2246.26	2246.2	1664.99	1728.22	1704.36
chr5:144253343-144324554	chr5:144288948-144288948_Gm15708	1510.7	0.508755	0.150112	3.38916	0.000701066	0.00516063	9117	8284	6757	361	482	116	1830.49	1754.81	1763.4	1273.44	1379.15	1062.94
chr5:144889776-144915518	chr5:144902647-144902647_Mir7039	813.461	0.154841	0.193243	0.801275	0.422972	0.60547	4209	4184	3152	175	274	101	845.08	886.3	822.59	617.32	784	925.49
chr5:144927148-144967542	chr5:144947345-144947345_Smurf1	1176.99	0.0428518	0.174995	0.244874	0.806554	0.885497	6211	5893	4122	276	425	142	1247.03	1248.32	1075.73	973.6	1216.05	1301.18
chr5:145115162-145141897	chr5:145128529-145128529_Pdap1	689.024	-0.245917	0.176787	-1.39104	0.164215	0.32445	3438	3012	2162	220	256	80	690.28	638.04	564.23	776.06	732.49	733.06
chr5:148946537-148979257	chr5:148962897-148962897_8430423G03Rik	702.643	0.0338423	0.179819	0.188202	0.850719	0.906749	3470	3188	2965	198	268	66	696.7	675.32	773.79	698.45	766.83	604.77
chr5:148987600-149005933	chr5:148996766-148996766_5930430L01Rik	319.27	0.0401055	0.259364	0.15463	0.877113	0.923366	1559	1597	1202	65	124	40	313.01	338.29	313.69	229.29	354.8	366.53
chr5:149341663-149402865	chr5:149372264-149372264_Medag	986.643	-0.0400188	0.244565	-0.163633	0.87002	0.921399	4202	3678	4996	313	356	95	843.67	779.12	1303.83	1104.12	1018.62	870.51
chr6:4455707-4457116	chr6:4456411-4456411_Col1a2	108.127	-1.64898	0.545259	-3.02421	0.00249281	0.0141682	339	274	102	27	44	30	68.06	58.04	26.62	95.24	125.9	274.9
chr6:4983650-5010262	chr6:4996956-4996956_Ppp1r9a	746.706	0.276843	0.358318	0.772617	0.439749	0.61658	3926	3546	3538	322	148	50	788.26	751.15	923.33	1135.86	423.47	458.16
chr6:5297034-5310220	chr6:5303627-5303627_Pon2	212.879	-0.414981	0.306479	-1.35403	0.175727	0.338932	883	742	776	62	67	36	177.29	157.18	202.52	218.71	191.71	329.88
chr6:6176717-6218212	chr6:6197464-6197464_Slc25a13	765.063	-0.0500968	0.284271	-0.176229	0.860114	0.914923	4141	3738	2419	138	358	90	831.42	791.83	631.3	486.8	1024.35	824.69
chr6:7843164-7861515	chr6:7852339-7852339_C1galt1	397.902	0.851669	0.297152	2.86611	0.00415554	0.0210257	2515	2377	2095	73	140	19	504.96	503.52	546.74	257.51	400.58	174.1
chr6:15726852-15768648	chr6:15747750-15747750_Mdfic	752.945	-0.343715	0.238119	-1.44346	0.148892	0.30351	2965	2533	3307	264	284	85	595.31	536.57	863.04	931.27	812.61	778.88
chr6:15791902-15805650	chr6:15798776-15798776_Mdfic	244.727	-0.545203	0.312704	-1.74351	0.081244	0.200174	857	750	1025	90	97	30	172.07	158.87	267.5	317.48	277.55	274.9
chr6:17066071-17090155	chr6:17078113-17078113_Tes	414.559	-1.13505	0.380371	-2.98405	0.00284464	0.0157036	1208	999	1229	76	255	78	242.54	211.62	320.74	268.09	729.63	714.73
chr6:17139708-17144318	chr6:17142013-17142013_Gm4876	327.754	0.0199916	0.231377	0.0864027	0.931146	0.959198	1786	1599	1139	104	109	32	358.59	338.72	297.25	366.86	311.88	293.22
chr6:17159196-17172030	chr6:17165613-17165613_Gm4876	263.707	-0.951656	0.275808	-3.45043	0.000559692	0.00434633	816	737	831	81	131	42	163.83	156.12	216.87	285.73	374.83	384.86
chr6:17450306-17543789	chr6:17497047-17497047_Met	1642.03	-0.765815	0.195554	-3.91612	8.99848e-05	0.000944394	5401	5160	5679	664	734	191	1084.4	1093.05	1482.07	2342.28	2100.19	1750.18
chr6:17554801-17576320	chr6:17565560-17565560_Capza2	583.631	0.00885449	0.195696	0.045246	0.963911	0.97588	2757	2548	2512	148	206	70	553.55	539.75	655.57	522.07	589.43	641.43
chr6:17616861-17668756	chr6:17642808-17642808_Capza2	821.86	-0.383989	0.183728	-2.08999	0.0366189	0.11043	3932	3290	2555	264	370	86	789.46	696.93	666.79	931.27	1058.68	788.04
chr6:22312990-22379847	chr6:22346418-22346418_Fam3c	1328.45	0.0668315	0.197412	0.338538	0.734958	0.841477	6632	5865	5786	300	553	136	1331.56	1242.39	1509.99	1058.26	1582.3	1246.2
chr6:22411686-22452351	chr6:22432018-22432018_Fam3c	1113.24	-0.145272	0.154117	-0.942604	0.345884	0.530589	5175	4604	4437	317	425	128	1039.03	975.27	1157.94	1118.23	1216.05	1172.9
chr6:28478631-28521901	chr6:28500266-28500266_Snd1	1022.11	-0.216866	0.197114	-1.1002	0.271243	0.450886	5124	5007	2849	314	369	124	1028.79	1060.64	743.51	1107.64	1055.82	1136.24
chr6:28622718-28636161	chr6:28629439-28629439_Snd1	238.606	0.00671414	0.318699	0.0210673	0.983192	0.987558	1294	1124	785	56	64	38	259.81	238.1	204.86	197.54	183.12	348.2
chr6:28823216-28870479	chr6:28846847-28846847_Lrrc4	971.199	0.141522	0.209686	0.67492	0.499726	0.665883	5346	4656	3759	194	344	122	1073.36	986.29	981	684.34	984.29	1117.92
chr6:29346312-29378135	chr6:29362223-29362223_Calu	575.559	0.660887	0.223285	2.95983	0.00307806	0.0166851	4044	3456	2227	136	162	42	811.95	732.09	581.19	479.74	463.53	384.86
chr6:29430651-29437030	chr6:29433840-29433840_Flnc	409.59	0.187968	0.211708	0.887862	0.374615	0.560864	2299	2177	1492	104	144	40	461.59	461.16	389.37	366.86	412.03	366.53
chr6:30252318-30264056	chr6:30258187-30258187_Ube2h	254.294	0.242719	0.333448	0.727908	0.46667	0.639108	1569	1312	909	44	112	24	315.02	277.92	237.23	155.21	320.47	219.92
chr6:30286108-30312280	chr6:30299194-30299194_Ube2h	665.205	0.0901484	0.215554	0.418218	0.675788	0.803066	3659	3462	2252	148	257	74	734.65	733.36	587.71	522.07	735.35	678.08
chr6:30614572-30631199	chr6:30622885-30622885_Cpa5	479.522	1.47343	0.355703	4.14232	3.43809e-05	0.000436452	3600	3471	2538	116	51	22	722.8	735.27	662.35	409.19	145.93	201.59
chr6:30642790-30694757	chr6:30668773-30668773_Cep41	1589.59	0.0548813	0.261144	0.210158	0.833545	0.897012	8173	7854	6003	648	422	128	1640.96	1663.72	1566.63	2285.84	1207.47	1172.9
chr6:31052606-31157439	chr6:31105022-31105022_Mir29b-1	4341.5	0.222952	0.153499	1.45247	0.146371	0.299956	25355	23673	15081	1219	1400	404	5090.73	5014.69	3935.75	4300.06	4005.82	3701.95
chr6:34706133-34784667	chr6:34745400-34745400_Agbl3	2762.13	0.255691	0.189177	1.3516	0.176505	0.339555	16180	15666	9377	588	988	290	3248.59	3318.55	2447.15	2074.19	2826.96	2657.34
chr6:34860814-34887974	chr6:34874394-34874394_Cyren	1127.13	-0.156418	0.195555	-0.799869	0.423786	0.605707	5523	5708	3414	388	405	112	1108.9	1209.13	890.96	1368.68	1158.83	1026.28
chr6:35106006-35134668	chr6:35120337-35120337_Cnot4	441.687	0.550566	0.344368	1.59877	0.109871	0.248323	3088	3099	1170	94	155	32	620	656.47	305.34	331.59	443.5	293.22
chr6:37354659-37403037	chr6:37378848-37378848_Creb3l2	1571.95	0.23811	0.172915	1.37704	0.168501	0.33015	8876	8473	5941	408	585	130	1782.11	1794.85	1550.45	1439.23	1673.86	1191.22
chr6:37403164-37414647	chr6:37408905-37408905_Creb3l2	290.68	0.0269715	0.337521	0.0799106	0.936308	0.962019	1421	1622	1002	64	149	22	285.31	343.59	261.5	225.76	426.33	201.59
chr6:37418428-37443310	chr6:37430869-37430869_Creb3l2	953.786	0.043823	0.194526	0.225281	0.821761	0.893912	5169	4968	3149	240	379	96	1037.82	1052.38	821.81	846.61	1084.43	879.67
chr6:38341568-38361143	chr6:38351355-38351355_Zc3hav1	710.996	-0.515508	0.185928	-2.77262	0.00556063	0.0264911	2959	3101	1943	252	284	88	594.1	656.89	507.07	888.94	812.61	806.37
chr6:38716453-38737127	chr6:38726790-38726790_Clec2l	264.673	0.0469304	0.399576	0.117451	0.906503	0.94113	1452	1342	848	34	100	42	291.53	284.28	221.31	119.94	286.13	384.86
chr6:38795369-38811118	chr6:38803243-38803243_Hipk2	481.127	0.0215511	0.276922	0.0778239	0.937968	0.962019	2689	2247	1616	94	160	72	539.89	475.99	421.73	331.59	457.81	659.75
chr6:39221896-39257625	chr6:39239760-39239760_Kdm7a	757.901	-0.255193	0.194052	-1.31507	0.188485	0.35456	3545	3257	2614	286	265	76	711.76	689.93	682.19	1008.87	758.24	696.41
chr6:39468077-39575763	chr6:39521920-39521920_Dennd2a	2876.28	0.307107	0.161092	1.90641	0.0565974	0.152267	17016	16076	10394	642	947	300	3416.44	3405.4	2712.56	2264.67	2709.65	2748.97
chr6:39714517-39725003	chr6:39719760-39719760_Braf	327.487	0.0521105	0.258784	0.201366	0.840412	0.90029	1610	1523	1328	66	124	42	323.25	322.62	346.57	232.82	354.8	384.86
chr6:42667383-42702585	chr6:42684984-42684984_Tcaf1	702.327	-0.519524	0.219785	-2.36378	0.0180896	0.0665691	2768	2564	2455	298	254	76	555.75	543.14	640.69	1051.2	726.77	696.41
chr6:49250484-49264407	chr6:49257445-49257445_Tra2a	428.091	0.0914841	0.293142	0.312081	0.754979	0.849373	2368	2275	1391	76	176	52	475.44	481.92	363.01	268.09	503.59	476.49
chr6:50170900-50191636	chr6:50181268-50181268_Mpp6	257.843	-0.270623	0.28652	-0.944518	0.344905	0.529854	1261	1229	691	76	86	37	253.18	260.34	180.33	268.09	246.07	339.04
chr6:50553628-50569651	chr6:50561639-50561639_Cycs	289.508	-0.260285	0.239096	-1.08862	0.27632	0.457298	1431	1260	904	99	100	34	287.31	266.91	235.92	349.23	286.13	311.55
chr6:50807480-50824179	chr6:50815829-50815829_C530044C16Rik	267.082	-0.417346	0.431368	-0.967494	0.333297	0.5207	1345	1173	657	44	175	28	270.05	248.48	171.46	155.21	500.73	256.57
chr6:50978599-50986133	chr6:50982366-50982366_Gm31579	290.196	1.27158	0.330952	3.8422	0.000121934	0.00123685	1991	1808	1629	40	41	30	399.75	382.99	425.13	141.1	117.31	274.9
chr6:51056491-51086472	chr6:51071481-51071481_Gm31579	509.416	1.02412	0.326326	3.13832	0.0016992	0.0104113	3117	2893	3184	130	127	18	625.83	612.83	830.94	458.58	363.39	164.94
chr6:51464726-51479375	chr6:51472050-51472050_Cbx3	343.712	-0.119302	0.275467	-0.433089	0.66495	0.79636	1706	1601	1117	76	114	54	342.53	339.14	291.51	268.09	326.19	494.82
chr6:53559406-53685241	chr6:53622323-53622323_Creb5	3395.49	0.105185	0.155472	0.676552	0.49869	0.66492	17347	16473	13806	1108	1059	312	3482.9	3489.5	3603.01	3908.5	3030.12	2858.93
chr6:54238742-54259320	chr6:54249031-54249031_Chn2	443.123	-0.595268	0.230044	-2.58762	0.00966408	0.04041	1737	1582	1379	129	162	76	348.75	335.12	359.88	455.05	463.53	696.41
chr6:54368977-54383133	chr6:54376055-54376055_Prr15	204.721	-0.939885	0.318713	-2.949	0.00318803	0.017109	613	608	673	80	114	21	123.08	128.79	175.64	282.2	326.19	192.43
chr6:54647022-54654864	chr6:54650943-54650943_Mturn	103.86	-1.54392	0.465255	-3.31845	0.000905189	0.0062918	279	185	227	41	30	26	56.02	39.19	59.24	144.63	85.84	238.24
chr6:54734996-54781639	chr6:54758317-54758317_Znrf2	942.239	-0.473826	0.238918	-1.98321	0.0473437	0.134362	4029	3555	3117	426	313	96	808.94	753.06	813.46	1502.73	895.59	879.67
chr6:55038766-55071045	chr6:55054905-55054905_Gars	358.829	-0.59184	0.265494	-2.2292	0.0258006	0.0855981	1572	1272	1078	102	199	39	315.62	269.45	281.33	359.81	569.4	357.37
chr6:56776533-56801242	chr6:56788887-56788887_Kbtbd2	636.498	-0.0425162	0.191689	-0.221798	0.824472	0.893912	3210	2905	2316	181	191	84	644.5	615.37	604.42	638.48	546.51	769.71
chr6:56894119-56925125	chr6:56909622-56909622_Nt5c3	795.814	0.308734	0.202574	1.52405	0.127496	0.273043	5031	4352	2736	202	258	74	1010.12	921.89	714.02	712.56	738.22	678.08
chr6:57690847-57703745	chr6:57697296-57697296_Lancl2	280.792	-0.278987	0.249353	-1.11884	0.263208	0.442155	1233	1226	995	76	131	30	247.56	259.71	259.67	268.09	374.83	274.9
chr6:58827459-58897978	chr6:58862718-58862718_Herc3	1757.42	0.249723	0.170198	1.46724	0.14231	0.293765	10318	9825	6062	448	597	166	2071.63	2081.24	1582.02	1580.33	1708.2	1521.1
chr6:67026212-67080045	chr6:67053128-67053128_Gadd45a	1124.67	0.416568	0.165454	2.51773	0.0118113	0.0476951	6171	5630	5506	296	334	96	1239	1192.61	1436.92	1044.15	955.67	879.67
chr6:70842630-70881791	chr6:70862210-70862210_Eif2ak3	1188.02	-0.126626	0.266417	-0.475292	0.634579	0.77361	5884	5770	3897	508	362	96	1181.38	1222.27	1017.02	1791.98	1035.79	879.67
chr6:71269292-71277594	chr6:71273443-71273443_Krcc1	326.332	0.0795691	0.239179	0.332675	0.739379	0.842281	1635	1584	1265	92	89	42	328.27	335.54	330.13	324.53	254.66	384.86
chr6:71425438-71442475	chr6:71433956-71433956_Rmnd5a	463.137	0.624717	0.208183	3.00081	0.00269261	0.0150531	2910	2841	1896	104	121	42	584.26	601.81	494.81	366.86	346.22	384.86
chr6:72368088-72390532	chr6:72379310-72379310_Vamp5	866.537	-0.189063	0.177645	-1.06427	0.287204	0.469085	4272	4103	2680	276	299	103	857.72	869.14	699.41	973.6	855.53	943.81
chr6:72522236-72572304	chr6:72547270-72547270_Capg	1508.86	-0.120269	0.158507	-0.758761	0.447996	0.621862	7414	7556	4800	437	573	167	1488.57	1600.6	1252.67	1541.53	1639.52	1530.26
chr6:72690226-72695877	chr6:72693051-72693051_Gm15401	303.104	0.17361	0.331268	0.524076	0.600226	0.743705	1798	1814	880	98	110	20	361	384.26	229.66	345.7	314.74	183.26
chr6:72740856-72768449	chr6:72754652-72754652_Tcf7l1	670.514	0.380219	0.246103	1.54496	0.122356	0.266319	4055	4236	2154	142	225	66	814.16	897.32	562.14	500.91	643.79	604.77
chr6:72835945-72903737	chr6:72869841-72869841_Kcmf1	1576.15	0.201802	0.161473	1.24976	0.211388	0.384013	9038	8403	5666	416	558	144	1814.63	1780.02	1478.68	1467.45	1596.61	1319.51
chr6:82862769-82876572	chr6:82869670-82869670_2310069B03Rik	258.73	-0.54395	0.299816	-1.81428	0.0696342	0.179592	1063	1025	806	76	148	24	213.43	217.13	210.34	268.09	423.47	219.92
chr6:82997249-83035571	chr6:83016410-83016410_Dok1	1073.33	-0.588262	0.159961	-3.67753	0.0002355	0.00220912	4154	3993	3432	324	506	139	834.03	845.84	895.66	1142.92	1447.82	1273.69
chr6:83393092-83461974	chr6:83427533-83427533_Tet3	1700.2	-0.116264	0.148714	-0.781793	0.434336	0.614072	8603	8117	5601	516	650	176	1727.29	1719.44	1461.71	1820.2	1859.84	1612.73
chr6:84002510-84030148	chr6:84016329-84016329_Dysf	616.152	0.0518971	0.290834	0.178442	0.858376	0.914214	3443	3163	1978	106	265	75	691.28	670.02	516.21	373.92	758.24	687.24
chr6:85011480-85040252	chr6:85025866-85025866_Exoc6b	477.517	1.83803	0.325497	5.64685	1.63418e-08	6.30716e-07	4138	3875	2309	44	108	16	830.82	820.85	602.59	155.21	309.02	146.61
chr6:85339952-85376278	chr6:85358115-85358115_Rab11fip5	1050.54	0.657701	0.201782	3.25947	0.00111621	0.0074181	6608	6393	4583	206	357	74	1326.74	1354.24	1196.04	726.67	1021.48	678.08
chr6:85433367-85460633	chr6:85447000-85447000_Pradc1	757.306	-0.0450592	0.183352	-0.245752	0.805874	0.885209	3910	3673	2638	218	305	71	785.04	778.06	688.45	769	872.7	650.59
chr6:86470780-86541267	chr6:86506023-86506023_2310040G24Rik	1405.93	-0.0735051	0.199888	-0.367731	0.713074	0.829247	7598	6915	4351	478	507	128	1525.51	1464.81	1135.5	1686.16	1450.68	1172.9
chr6:86542780-86585933	chr6:86564356-86564356_1600020E01Rik	764.937	0.0519207	0.153878	0.337416	0.735804	0.84154	3870	3699	2969	220	254	82	777.01	783.56	774.83	776.06	726.77	751.39
chr6:86772166-86778059	chr6:86775112-86775112_Anxa4	287.36	0.23346	0.275665	0.846899	0.397051	0.578124	1703	1632	916	74	85	32	341.93	345.71	239.05	261.04	243.21	293.22
chr6:87037735-87117200	chr6:87077467-87077467_D6Ertd527e	2064.88	0.54418	0.217109	2.50649	0.0121937	0.0484146	11969	11929	9388	584	640	122	2403.11	2526.94	2450.02	2060.08	1831.23	1117.92
chr6:87128704-87256925	chr6:87192814-87192814_D6Ertd527e	3766.71	0.278643	0.196923	1.41498	0.157074	0.315338	19972	19873	16038	1265	1030	304	4009.94	4209.73	4185.5	4462.32	2947.14	2785.63
chr6:87268258-87336653	chr6:87302455-87302455_Antxr1	1871.56	0.39141	0.142123	2.75403	0.00588663	0.0277943	11081	10471	7420	494	548	168	2224.82	2218.09	1936.43	1742.6	1567.99	1539.42
chr6:87912758-87923974	chr6:87918366-87918366_Hmces	308.827	-0.163137	0.327335	-0.498379	0.618217	0.758986	1461	1355	1059	68	85	56	293.34	287.03	276.37	239.87	243.21	513.14
chr6:88015822-88070042	chr6:88042932-88042932_Rab7	1043.16	0.174897	0.179717	0.973184	0.330462	0.517676	5978	5350	3853	300	372	87	1200.25	1133.3	1005.53	1058.26	1064.4	797.2
chr6:88923641-88944308	chr6:88933974-88933974_Tpra1	409.906	0.875709	0.248333	3.52635	0.000421322	0.0034915	2901	2537	1868	77	126	24	582.46	537.42	487.5	271.62	360.52	219.92
chr6:89340722-89356320	chr6:89348521-89348521_Plxna1	438.743	0.894529	0.215833	4.14454	3.40495e-05	0.000434849	2738	2833	2203	84	124	28	549.73	600.12	574.93	296.31	354.8	256.57
chr6:90336474-90384110	chr6:90360292-90360292_Zxdc	1086.05	0.612038	0.177724	3.44376	0.000573683	0.00440655	6304	6293	5185	214	357	86	1265.71	1333.06	1353.15	754.89	1021.48	788.04
chr6:90694883-90716303	chr6:90705593-90705593_Iqsec1	653.434	0.148299	0.212971	0.696332	0.486221	0.655301	3773	3513	2137	192	196	68	757.54	744.16	557.7	677.29	560.81	623.1
chr6:91191142-91212173	chr6:91201657-91201657_Fbln2	444.941	0.49819	0.3146	1.58357	0.113292	0.253375	2327	2297	2328	62	170	44	467.21	486.58	607.55	218.71	486.42	403.18
chr6:91469287-91494075	chr6:91481681-91481681_Tmem43	783.857	0.0284672	0.180057	0.158101	0.874377	0.922752	4169	3922	2733	248	256	78	837.04	830.8	713.24	874.83	732.49	714.73
chr6:91613786-91639832	chr6:91626809-91626809_Slc6a6	630.7	-0.104828	0.215567	-0.48629	0.626762	0.766725	3078	3093	2159	229	219	56	618	655.19	563.44	807.8	626.62	513.14
chr6:91669106-91743804	chr6:91706455-91706455_Slc6a6	2837.92	-0.108855	0.150663	-0.722507	0.469983	0.642401	14443	13852	8983	798	988	350	2899.84	2934.29	2344.33	2814.97	2826.96	3207.14
chr6:92092172-92104633	chr6:92098402-92098402_Nr2c2	274.776	-0.0311837	0.39957	-0.0780432	0.937794	0.962019	1497	1427	848	52	160	20	300.56	302.28	221.31	183.43	457.81	183.26
chr6:94633358-94660369	chr6:94646863-94646863_Mir7041	1140.14	0.364638	0.172809	2.11006	0.0348534	0.106931	6738	6543	4213	276	328	119	1352.84	1386.01	1099.48	973.6	938.51	1090.43
chr6:94676211-94707124	chr6:94691667-94691667_Lrig1	1177.59	0.855703	0.256086	3.34146	0.000833392	0.00592883	7809	7425	5389	150	375	100	1567.88	1572.85	1406.39	529.13	1072.99	916.32
chr6:97203226-97227881	chr6:97215553-97215553_Arl6ip5	970.867	-0.195197	0.191237	-1.02071	0.307391	0.493316	4510	4536	3333	340	385	86	905.51	960.87	869.83	1199.36	1101.6	788.04
chr6:97440879-97488025	chr6:97464452-97464452_Frmd4b	672.505	-1.14271	0.316341	-3.61227	0.00030353	0.00271512	1958	1744	1926	398	266	66	393.12	369.43	502.64	1403.96	761.11	604.77
chr6:98933340-98974970	chr6:98954155-98954155_Foxp1	978.986	-0.374806	0.18631	-2.01173	0.0442482	0.127109	4388	3858	3303	378	327	114	881.01	817.25	862	1333.41	935.64	1044.61
chr6:99019153-99098972	chr6:99059062-99059062_Foxp1	1660.35	-0.360011	0.145011	-2.48264	0.0130412	0.0511989	7049	6331	6182	524	684	195	1415.29	1341.1	1613.34	1848.42	1957.13	1786.83
chr6:99129884-99143752	chr6:99136818-99136818_Gm51278	259.613	-0.46298	0.325862	-1.42078	0.15538	0.31342	1064	912	949	54	137	35	213.63	193.19	247.66	190.49	392	320.71
chr6:99464073-99486832	chr6:99475452-99475452_Foxp1	583.674	0.450097	0.321124	1.40163	0.161025	0.320238	3685	3332	2216	80	245	54	739.87	705.82	578.32	282.2	701.02	494.82
chr6:99520331-99523617	chr6:99521974-99521974_Foxp1	156.93	-0.472182	0.374204	-1.26183	0.20701	0.378002	657	559	516	32	59	30	131.91	118.41	134.66	112.88	168.82	274.9
chr6:108441867-108460954	chr6:108451410-108451410_Mir7661	675.027	0.174085	0.272969	0.637749	0.523637	0.682979	3975	3518	2363	252	193	49	798.09	745.22	616.68	888.94	552.23	449
chr6:108526608-108539298	chr6:108532953-108532953_Mir7661	456.6	-0.183732	0.277617	-0.661819	0.508087	0.6707	2260	2204	1414	190	138	42	453.76	466.88	369.02	670.23	394.86	384.86
chr6:108555941-108571651	chr6:108563796-108563796_0610040F04Rik	257.824	-0.327301	0.272	-1.20331	0.228856	0.404728	1113	1128	903	92	116	21	223.47	238.95	235.66	324.53	331.91	192.43
chr6:108799791-108834316	chr6:108817053-108817053_Edem1	560.354	-0.410412	0.178943	-2.29353	0.0218175	0.0758249	2473	2287	1757	163	234	74	496.52	484.46	458.53	574.99	669.54	678.08
chr6:109169664-109185463	chr6:109177563-109177563_Edem1	383.239	0.554383	0.222426	2.49244	0.0126867	0.0501172	2313	2030	1773	74	110	40	464.4	430.02	462.71	261.04	314.74	366.53
chr6:112686735-112695850	chr6:112691292-112691292_Rad18	300.12	-0.0050872	0.279395	-0.0182079	0.985473	0.98827	1462	1598	1076	99	121	21	293.54	338.51	280.81	349.23	346.22	192.43
chr6:112852117-112891273	chr6:112871695-112871695_Srgap3	651.988	-0.745573	0.272473	-2.73632	0.00621302	0.0289486	2338	1956	2254	310	272	62	469.42	414.34	588.24	1093.53	778.27	568.12
chr6:112948326-112956073	chr6:112952199-112952199_Srgap3	160.719	-0.733092	0.365753	-2.00434	0.0450338	0.128842	662	569	385	38	64	32	132.92	120.53	100.47	134.05	183.12	293.22
chr6:113061319-113105014	chr6:113083166-113083166_Setd5	1262.07	-0.0543896	0.174345	-0.311966	0.755066	0.849373	6685	6274	3989	388	416	142	1342.2	1329.03	1041.02	1368.68	1190.3	1301.18
chr6:113623226-113703545	chr6:113663385-113663385_Irak2	2328.23	-0.145634	0.181994	-0.800213	0.423587	0.605707	11851	11631	6899	788	833	236	2379.42	2463.81	1800.46	2779.69	2383.46	2162.53
chr6:113712257-113741489	chr6:113726873-113726873_Ghrl	727.523	-0.100859	0.191925	-0.525514	0.599226	0.7429	3644	3654	2289	194	276	86	731.64	774.03	597.37	684.34	789.72	788.04
chr6:114642521-114662972	chr6:114652746-114652746_Atg7	463.154	0.00562635	0.34715	0.0162073	0.987069	0.989403	2167	2064	2028	210	120	32	435.09	437.22	529.26	740.78	343.36	293.22
chr6:114724984-114734379	chr6:114729681-114729681_Atg7	312.445	-0.141206	0.25871	-0.545808	0.585198	0.731758	1423	1397	1153	68	122	44	285.71	295.93	300.9	239.87	349.08	403.18
chr6:114820071-114939523	chr6:114879797-114879797_Vgll4	4108.68	0.138075	0.121456	1.13683	0.255608	0.433857	22173	21210	15210	1164	1303	426	4451.85	4492.94	3969.41	4106.04	3728.27	3903.54
chr6:115601583-115651472	chr6:115626527-115626527_Mkrn2	1077.8	0.540493	0.183327	2.94825	0.00319583	0.017109	7108	6207	4240	264	327	82	1427.13	1314.84	1106.53	931.27	935.64	751.39
chr6:115655147-115675877	chr6:115665512-115665512_Raf1	566.913	0.256251	0.223181	1.14818	0.250895	0.428931	3385	3199	1920	164	177	50	679.63	677.65	501.07	578.51	506.45	458.16
chr6:115797851-115806232	chr6:115802041-115802041_Snora7a	182.104	-0.372043	0.330745	-1.12486	0.260647	0.439595	820	741	553	41	66	32	164.64	156.97	144.32	144.63	188.85	293.22
chr6:115886661-115901644	chr6:115894152-115894152_Rho	343.291	0.12952	0.260459	0.497277	0.618994	0.759413	2017	1773	1112	102	95	39	404.97	375.58	290.2	359.81	271.82	357.37
chr6:115989167-115996495	chr6:115992831-115992831_Plxnd1	356.035	0.205959	0.33628	0.612463	0.540231	0.698774	1908	1801	1396	52	115	54	383.08	381.51	364.32	183.43	329.05	494.82
chr6:116406467-116424097	chr6:116415282-116415282_Alox5	192.938	-0.612731	0.358754	-1.70794	0.0876474	0.209715	747	664	603	40	77	38	149.98	140.66	157.37	141.1	220.32	348.2
chr6:116664089-116682372	chr6:116673230-116673230_Rassf4	349.883	-1.80548	0.272533	-6.6248	3.47711e-11	2.45716e-09	854	786	485	182	142	64	171.46	166.5	126.57	642.01	406.3	586.45
chr6:117878854-117881291	chr6:117880072-117880072_Zfp239	160.674	-0.272929	0.389057	-0.701515	0.482982	0.653654	624	579	687	47	40	28	125.29	122.65	179.29	165.79	114.45	256.57
chr6:117904383-117934621	chr6:117919502-117919502_Hnrnpf	824.189	0.12701	0.212154	0.598669	0.549394	0.707174	4598	4607	2655	220	311	75	923.18	975.91	692.89	776.06	889.86	687.24
chr6:119371471-119388120	chr6:119379795-119379795_Adipor2	293.24	-0.831828	0.331789	-2.5071	0.0121726	0.0484146	1140	1087	640	65	143	54	228.89	230.26	167.02	229.29	409.17	494.82
chr6:119894356-119919149	chr6:119906752-119906752_Rad52	449.589	-0.211925	0.265068	-0.79951	0.423995	0.605707	2404	2071	1272	110	209	50	482.67	438.7	331.96	388.03	598.01	458.16
chr6:120134820-120159654	chr6:120147237-120147237_Ninj2	492.81	-0.391213	0.254508	-1.53714	0.12426	0.269357	2177	2058	1558	208	144	58	437.09	435.95	406.6	733.73	412.03	531.47
chr6:120171776-120195070	chr6:120183423-120183423_Ninj2	700.899	0.0781075	0.221116	0.353243	0.723907	0.835255	3675	3493	2681	244	235	54	737.86	739.93	699.67	860.72	672.41	494.82
chr6:120466581-120483934	chr6:120475257-120475257_Il17ra	303.427	-0.194509	0.266277	-0.730476	0.465099	0.637369	1479	1196	1181	84	143	28	296.95	253.35	308.21	296.31	409.17	256.57
chr6:120898212-120938471	chr6:120918341-120918341_Bid	788.271	-0.121275	0.243226	-0.498609	0.618055	0.758986	4128	3833	2387	170	348	95	828.81	811.95	622.94	599.68	995.73	870.51
chr6:120938487-120956580	chr6:120947533-120947533_Gm43915	327.01	-0.354569	0.274688	-1.2908	0.196771	0.365828	1515	1310	1012	85	106	56	304.18	277.5	264.11	299.84	303.3	513.14
chr6:120976638-121001865	chr6:120989251-120989251_Gm43915	512.647	0.448984	0.301892	1.48724	0.136953	0.288895	3448	3085	1620	84	174	56	692.28	653.5	422.78	296.31	497.87	513.14
chr6:121014651-121111103	chr6:121062877-121062877_Gm4651	2476.33	0.298705	0.228345	1.30813	0.190831	0.358133	14792	14215	8569	798	783	173	2969.91	3011.18	2236.29	2814.97	2240.4	1585.24
chr6:121175199-121196870	chr6:121186034-121186034_Pex26	561.221	0.543915	0.194449	2.79722	0.00515447	0.0249486	3455	3148	2403	111	166	56	693.69	666.85	627.12	391.56	474.98	513.14
chr6:122801300-122833736	chr6:122817518-122817518_Foxj2	794.883	-0.102473	0.187002	-0.547979	0.583706	0.730494	4059	3951	2463	226	282	95	814.96	836.95	642.78	797.22	806.89	870.51
chr6:124896975-124932952	chr6:124914963-124914963_A230083G16Rik	1009.09	-0.389379	0.170125	-2.28878	0.0220921	0.0762789	4660	4260	2983	287	425	132	935.63	902.4	778.49	1012.4	1216.05	1209.55
chr6:125097612-125108906	chr6:125103259-125103259_Mir7045	316.87	-0.997951	0.268796	-3.71268	0.000205079	0.00195841	1202	1070	637	100	169	47	241.34	226.66	166.24	352.75	483.56	430.67
chr6:125133339-125167758	chr6:125150548-125150548_Iffo1	1068.49	-0.18017	0.180827	-0.996371	0.31907	0.50593	5262	5115	3328	366	360	118	1056.49	1083.52	868.52	1291.08	1030.07	1081.26
chr6:125231276-125234626	chr6:125232951-125232951_Tapbpl	331.577	-0.489901	0.262969	-1.86296	0.062468	0.164512	1382	1290	1015	113	98	54	277.48	273.26	264.89	398.61	280.41	494.82
chr6:125347888-125361590	chr6:125354739-125354739_Tnfrsf1a	677.369	-0.189632	0.180204	-1.05232	0.292652	0.47615	3295	3062	2205	194	234	90	661.56	648.63	575.45	684.34	669.54	824.69
chr6:125409243-125500603	chr6:125454923-125454923_Cd9	3373.76	0.141546	0.146247	0.967855	0.333117	0.5207	18464	17903	12025	926	1216	312	3707.17	3792.42	3138.21	3266.49	3479.34	2858.93
chr6:127979576-128025773	chr6:128002674-128002674_Tspan11	1012.25	-0.177578	0.319382	-0.556004	0.578208	0.726329	5780	5170	2272	200	477	126	1160.5	1095.17	592.93	705.51	1364.84	1154.57
chr6:128043613-128067158	chr6:128055385-128055385_Tspan9	464.162	-0.526141	0.396082	-1.32836	0.184058	0.349332	2239	1907	1090	68	258	73	449.54	403.96	284.46	239.87	738.22	668.92
chr6:128086074-128146495	chr6:128116284-128116284_Tspan9	1699.29	-0.174476	0.327331	-0.533028	0.594014	0.737733	9267	8685	4139	278	730	256	1860.61	1839.76	1080.17	980.65	2088.75	2345.79
chr6:128255183-128302544	chr6:128278863-128278863_Tead4	1511.53	-0.262197	0.127851	-2.0508	0.0402862	0.118292	6932	6475	5224	448	605	178	1391.79	1371.61	1363.33	1580.33	1731.09	1631.06
chr6:129213750-129240096	chr6:129226923-129226923_2310001H17Rik	960.445	-0.44287	0.239068	-1.85249	0.0639558	0.16739	3806	3604	3539	423	322	98	764.16	763.44	923.59	1492.14	921.34	898
chr6:131362043-131390048	chr6:131376045-131376045_Ybx3	773.637	0.270668	0.19285	1.40351	0.160464	0.319421	4499	4185	2876	172	279	76	903.3	886.51	750.56	606.73	798.3	696.41
chr6:134034034-134222482	chr6:134128258-134128258_Etv6	3960.28	-0.815191	0.156087	-5.22267	1.76357e-07	5.12161e-06	14786	13112	11025	1714	1634	482	2968.71	2777.53	2877.24	6046.18	4675.36	4416.68
chr6:134250260-134275690	chr6:134262975-134262975_Bcl2l14	829.416	-0.502824	0.218763	-2.29849	0.0215339	0.0750853	3671	3280	2461	346	338	78	737.06	694.81	642.26	1220.52	967.12	714.73
chr6:134445423-134478466	chr6:134461944-134461944_Bcl2l14	795.717	0.785339	0.222717	3.52617	0.000421615	0.0034915	5489	5346	3072	180	219	52	1102.07	1132.45	801.71	634.96	626.62	476.49
chr6:134539439-134586433	chr6:134562936-134562936_Lrp6	902.317	0.199513	0.223385	0.893135	0.371785	0.5586	5529	5037	2777	242	317	82	1110.1	1066.99	724.72	853.66	907.03	751.39
chr6:134639629-134674728	chr6:134657178-134657178_Borcs5	872.96	0.826468	0.273578	3.02096	0.00251975	0.014245	5941	5854	3595	240	222	42	1192.82	1240.06	938.2	846.61	635.21	384.86
chr6:134695201-134733352	chr6:134714276-134714276_Borcs5	827.197	0.782813	0.220685	3.54719	0.000389365	0.00334192	5370	5091	3845	221	204	48	1078.18	1078.43	1003.44	779.58	583.71	439.84
chr6:134915248-134934929	chr6:134925088-134925088_Lockd	647.597	0.51913	0.284505	1.82468	0.06805	0.175934	4088	4030	2414	210	172	38	820.78	853.68	629.99	740.78	492.14	348.2
chr6:135228598-135264206	chr6:135246402-135246402_Gsg1	488.348	-0.535641	0.224703	-2.38378	0.017136	0.0637337	2082	1697	1622	202	176	56	418.02	359.48	423.3	712.56	503.59	513.14
chr6:135292128-135307406	chr6:135299767-135299767_Pbp2	367.094	-0.613499	0.220274	-2.78516	0.00535007	0.025661	1360	1273	1226	120	141	56	273.06	269.66	319.95	423.3	403.44	513.14
chr6:135322952-135347966	chr6:135335459-135335459_Gm36582	398.095	-0.344168	0.232073	-1.48301	0.138071	0.290219	1907	1666	1259	125	187	38	382.88	352.91	328.57	440.94	535.06	348.2
chr6:135359501-135380145	chr6:135369823-135369823_Emp1	736.397	0.0213465	0.203018	0.105146	0.91626	0.948009	4000	3863	2343	202	281	73	803.11	818.3	611.46	712.56	804.03	668.92
chr6:136923538-136969100	chr6:136946319-136946319_Arhgdib	1191.59	0.136891	0.22955	0.596347	0.550943	0.707879	6833	6311	3999	420	330	106	1371.92	1336.87	1043.63	1481.56	944.23	971.3
chr6:137540885-137583116	chr6:137562000-137562000_Eps8	1042.74	-0.312498	0.15791	-1.97896	0.0478203	0.135534	4686	4216	3716	366	400	111	940.85	893.08	969.78	1291.08	1144.52	1017.12
chr6:140420833-140474765	chr6:140447799-140447799_Plekha5	948.288	0.571676	0.257891	2.21673	0.0266413	0.0875651	6434	6278	2977	180	297	88	1291.81	1329.88	776.92	634.96	849.81	806.37
chr6:140504982-140647834	chr6:140576408-140576408_Aebp2	3354.01	0.00910444	0.168045	0.0541787	0.956793	0.973788	18234	17400	10580	954	1274	328	3660.99	3685.87	2761.1	3365.26	3645.3	3005.54
chr6:142287425-142310773	chr6:142299099-142299099_Iapp	504.787	1.05803	0.269964	3.91914	8.88651e-05	0.000937284	3642	3301	2422	128	103	24	731.23	699.26	632.08	451.52	294.71	219.92
chr6:142322128-142370289	chr6:142346208-142346208_Pyroxd1	1312.57	-0.0976333	0.199967	-0.488247	0.625375	0.765913	6558	6433	4348	483	414	128	1316.7	1362.71	1134.71	1703.8	1184.58	1172.9
chr6:142387500-142390153	chr6:142388826-142388826_Golt1b	200.356	-0.54051	0.294116	-1.83774	0.0661007	0.171732	785	771	609	53	75	35	157.61	163.32	158.93	186.96	214.6	320.71
chr6:143151645-143178460	chr6:143165052-143165052_Etnk1	546.537	0.453808	0.21575	2.1034	0.0354307	0.108232	3444	3230	1983	124	165	52	691.48	684.22	517.51	437.41	472.11	476.49
chr6:144889682-144912259	chr6:144900970-144900970_Bcat1	492.797	-0.509144	0.407084	-1.25071	0.211041	0.384013	1386	1186	2650	209	160	59	278.28	251.23	691.58	737.25	457.81	540.63
chr6:144941656-144958549	chr6:144950102-144950102_Bcat1	339.963	-0.786811	0.501373	-1.56931	0.116575	0.258244	839	799	1592	213	107	25	168.45	169.25	415.47	751.36	306.16	229.08
chr6:145337335-145341971	chr6:145339653-145339653_1700073E17Rik	174.711	-0.601022	0.422568	-1.42231	0.154937	0.313204	542	511	780	46	105	18	108.82	108.25	203.56	162.27	300.44	164.94
chr6:145728027-145798227	chr6:145763127-145763127_Rassf8	1111.08	0.667995	0.202194	3.30374	0.000954035	0.00653653	7547	7042	4111	236	280	104	1515.27	1491.72	1072.86	832.5	801.16	952.98
chr6:145846668-145874007	chr6:145860337-145860337_Bhlhe41	651.019	-0.14191	0.240048	-0.591174	0.554404	0.710728	3224	3037	2228	254	228	53	647.31	643.33	581.45	895.99	652.38	485.65
chr6:145957485-146015340	chr6:145986412-145986412_Sspn	1807.85	-0.0571528	0.251037	-0.227667	0.819905	0.893216	8942	8612	6558	750	542	144	1795.36	1824.29	1711.47	2645.65	1550.82	1319.51
chr6:146573055-146600656	chr6:146586855-146586855_Fgfr1op2	389.742	-0.536496	0.360031	-1.49014	0.136188	0.287855	1421	1368	1418	66	175	72	285.31	289.79	370.06	232.82	500.73	659.75
chr6:146741932-146769807	chr6:146755869-146755869_Stk38l	392.093	-0.259483	0.250271	-1.03681	0.299825	0.484474	1761	1489	1516	91	165	54	353.57	315.42	395.64	321.01	472.11	494.82
chr6:146880999-146914273	chr6:146897636-146897636_Ppfibp1	1093.78	-0.285851	0.224804	-1.27156	0.203531	0.374291	4189	4138	4739	278	470	140	841.06	876.56	1236.76	980.65	1344.81	1282.85
chr6:146927867-146952700	chr6:146940283-146940283_1700034J05Rik	654.052	-0.538789	0.274606	-1.96205	0.049757	0.139162	2162	2086	2761	174	298	94	434.08	441.88	720.55	613.79	852.67	861.34
chr6:147247382-147302029	chr6:147274705-147274705_Pthlh	1279.85	-0.209579	0.286861	-0.730594	0.465027	0.637369	4483	4225	6779	358	542	142	900.09	894.99	1769.14	1262.86	1550.82	1301.18
chr6:147759333-147789194	chr6:147774263-147774263_1700049E15Rik	553.513	-0.337533	0.299491	-1.12702	0.259732	0.438611	2356	2183	2054	258	149	56	473.03	462.43	536.04	910.1	426.33	513.14
chr6:148190843-148211638	chr6:148201240-148201240_4732416N19Rik	304.693	-0.40535	0.214396	-1.89066	0.0586699	0.157046	1314	1286	959	96	124	38	263.82	272.42	250.27	338.64	354.8	348.2
chr6:149137674-149152760	chr6:149145217-149145217_Etfbkmt	306.835	-0.173525	0.236975	-0.732254	0.464014	0.637369	1556	1249	1116	82	130	34	312.41	264.58	291.25	289.26	371.97	311.55
chr7:3289289-3295019	chr7:3292154-3292154_Myadm	276.691	-0.498254	0.323702	-1.53924	0.123746	0.268541	1046	937	1022	76	84	52	210.01	198.49	266.72	268.09	240.35	476.49
chr7:4138129-4149070	chr7:4143599-4143599_Leng8	222.518	-0.771238	0.322945	-2.38814	0.0169338	0.0632038	869	853	496	59	90	42	174.48	180.69	129.44	208.12	257.52	384.86
chr7:4640740-4673137	chr7:4656938-4656938_Ppp6r1	738.311	-0.105001	0.192484	-0.545504	0.585407	0.731758	3429	3414	2807	263	244	72	688.47	723.19	732.55	927.74	698.16	659.75
chr7:4740318-4751452	chr7:4745885-4745885_Kmt5c	212.98	-0.743167	0.324538	-2.28992	0.0220257	0.0762789	829	823	561	76	125	18	166.45	174.34	146.41	268.09	357.66	164.94
chr7:6142953-6172105	chr7:6157529-6157529_Zfp787	569.402	-0.326837	0.191364	-1.70794	0.0876484	0.209715	2677	2387	1859	181	251	58	537.48	505.64	485.15	638.48	718.19	531.47
chr7:6748521-6778928	chr7:6763724-6763724_Usp29	285.519	1.16218	0.422566	2.75028	0.0059544	0.0280518	1390	1207	2505	52	68	16	279.08	255.68	653.74	183.43	194.57	146.61
chr7:15947276-15964698	chr7:15955987-15955987_Nop53	413.062	-0.0997442	0.261049	-0.382091	0.702394	0.822694	2172	2010	1266	90	172	52	436.09	425.78	330.39	317.48	492.14	476.49
chr7:16001550-16048087	chr7:16024818-16024818_Bicra	935.881	0.0597451	0.162433	0.367813	0.713013	0.829247	4856	4657	3486	292	298	94	974.98	986.5	909.75	1030.04	852.67	861.34
chr7:16099085-16105006	chr7:16102045-16102045_Napa	239.076	-0.228501	0.255792	-0.893305	0.371694	0.5586	1063	1046	858	60	101	30	213.43	221.58	223.92	211.65	288.99	274.9
chr7:16285359-16313995	chr7:16299677-16299677_Bbc3	491.565	-0.580029	0.250802	-2.3127	0.0207392	0.0734008	1817	1637	1797	202	161	65	364.81	346.77	468.97	712.56	460.67	595.61
chr7:16386746-16406849	chr7:16396797-16396797_Zc3h4	489.035	-0.473667	0.201461	-2.35116	0.0187152	0.0682155	1997	1838	1717	181	203	52	400.95	389.35	448.09	638.48	580.84	476.49
chr7:19066546-19085109	chr7:19075827-19075827_Dmwd	276.332	0.0834528	0.264807	0.315146	0.752651	0.848639	1475	1390	983	58	103	34	296.15	294.45	256.54	204.6	294.71	311.55
chr7:19815116-19833143	chr7:19824129-19824129_Bcl3	528.392	-0.338975	0.221769	-1.5285	0.126388	0.272575	2172	2127	1998	206	189	54	436.09	450.57	521.43	726.67	540.79	494.82
chr7:19917755-19936232	chr7:19926993-19926993_Pvr	327.843	-0.618857	0.2744	-2.25531	0.0241138	0.0820564	1199	1081	1192	143	123	36	240.73	228.99	311.08	504.44	351.94	329.88
chr7:24364579-24390859	chr7:24377719-24377719_Kcnn4	628.999	-0.511116	0.257688	-1.98347	0.0473153	0.134362	2791	2384	1905	290	204	66	560.37	505.01	497.16	1022.98	583.71	604.77
chr7:24452126-24468731	chr7:24460428-24460428_Plaur	480.23	-0.529843	0.255684	-2.07226	0.0382413	0.114185	1901	1773	1610	206	143	62	381.68	375.58	420.17	726.67	409.17	568.12
chr7:25238578-25248870	chr7:25243724-25243724_Gsk3a	267.147	-0.618324	0.275067	-2.24791	0.0245822	0.0832495	1125	977	727	70	109	46	225.88	206.96	189.73	246.93	311.88	421.51
chr7:25266999-25297801	chr7:25282400-25282400_Cic	737.256	-0.365173	0.170058	-2.14734	0.031766	0.0999167	3351	3131	2287	214	312	92	672.81	663.24	596.85	754.89	892.73	843.02
chr7:25681352-25732883	chr7:25707117-25707117_Ccdc97	1248.43	-0.329848	0.151065	-2.18348	0.0290007	0.0942968	5570	5342	4161	436	495	131	1118.33	1131.6	1085.91	1538	1416.34	1200.38
chr7:25766539-25785467	chr7:25776003-25776003_Axl	391.388	-0.553749	0.206695	-2.67906	0.00738297	0.0330014	1490	1480	1299	146	148	50	299.16	313.51	339.01	515.02	423.47	458.16
chr7:27475603-27488123	chr7:27481863-27481863_Sertad1	297.804	-0.42676	0.249022	-1.71374	0.0865758	0.208096	1233	1318	885	78	129	42	247.56	279.19	230.96	275.15	369.11	384.86
chr7:27591590-27621348	chr7:27606469-27606469_Akt2	899.475	0.0926393	0.157175	0.589404	0.55559	0.710833	4531	4673	3357	238	296	102	909.73	989.89	876.09	839.55	846.94	934.65
chr7:28367794-28384123	chr7:28375958-28375958_Zfp36	643.257	-0.653258	0.227706	-2.86887	0.00411938	0.0209427	2616	2412	1814	290	246	68	525.24	510.94	473.41	1022.98	703.88	623.1
chr7:28585940-28594236	chr7:28590088-28590088_Pak4	235.023	-0.133526	0.313029	-0.426562	0.669699	0.798067	1243	1043	725	54	74	38	249.57	220.94	189.21	190.49	211.74	348.2
chr7:28902670-28971761	chr7:28937215-28937215_Actn4	1964.64	0.022348	0.149552	0.149433	0.881212	0.92533	10046	9670	7193	485	766	212	2017.02	2048.41	1877.19	1710.85	2191.76	1942.61
chr7:29941103-29963699	chr7:29952401-29952401_Zfp74	189.212	-0.892316	0.327101	-2.72795	0.00637295	0.0294993	643	592	529	82	56	32	129.1	125.4	138.06	289.26	160.23	293.22
chr7:30006557-30011378	chr7:30008967-30008967_Zfp568	246.335	0.130764	0.274638	0.476133	0.63398	0.77361	1206	1083	1125	69	68	30	242.14	229.41	293.6	243.4	194.57	274.9
chr7:31127197-31159154	chr7:31143175-31143175_Gramd1a	602.912	-0.294926	0.208078	-1.41738	0.156372	0.314524	2805	2580	1960	222	187	74	563.18	546.53	511.51	783.11	535.06	678.08
chr7:34643109-34656907	chr7:34650008-34650008_Kctd15	299.762	0.0770704	0.247208	0.311763	0.75522	0.849373	1537	1480	1122	65	107	38	308.6	313.51	292.81	229.29	306.16	348.2
chr7:34704531-34735162	chr7:34719846-34719846_Kctd15	533.887	0.0191766	0.411016	0.0466566	0.962787	0.975207	2653	2396	2238	262	152	24	532.66	507.55	584.06	924.21	434.92	219.92
chr7:34913043-34994893	chr7:34953968-34953968_Pepd	1453.63	0.228055	0.191675	1.1898	0.234126	0.410204	7302	6347	7217	392	412	160	1466.08	1344.49	1883.45	1382.79	1178.86	1466.12
chr7:35741546-35757910	chr7:35749728-35749728_Dpy19l3	514.061	0.180773	0.190145	0.950713	0.34175	0.529735	2643	2422	2247	131	161	58	530.66	513.06	586.41	462.11	460.67	531.47
chr7:39802755-39842121	chr7:39822438-39822438_Zfp619	607.99	-0.431751	0.432126	-0.999132	0.317731	0.504939	1977	1673	3105	312	226	37	396.94	354.39	810.32	1100.59	646.65	339.04
chr7:48877363-48898440	chr7:48887901-48887901_E2f8	443.977	-0.5199	0.256778	-2.02471	0.0428972	0.124238	2011	1876	1148	188	164	47	403.76	397.4	299.6	663.18	469.25	430.67
chr7:48909990-48927007	chr7:48918498-48918498_E2f8	347.37	-0.577277	0.222569	-2.5937	0.00949506	0.0398605	1370	1349	1093	135	151	36	275.07	285.76	285.24	476.22	432.06	329.88
chr7:55841711-55867589	chr7:55854650-55854650_Cyfip1	664.82	-0.272786	0.16395	-1.66384	0.0961452	0.224727	2891	2856	2406	212	262	74	580.45	604.99	627.9	747.84	749.66	678.08
chr7:58657000-58689156	chr7:58673078-58673078_Atp10a	552.468	1.83932	0.425378	4.32397	1.53246e-05	0.000225613	4152	4170	3401	128	52	12	833.63	883.34	887.57	451.52	148.79	109.96
chr7:58713418-58747919	chr7:58730668-58730668_Atp10a	524.324	1.9191	0.320546	5.98697	2.13789e-09	1.03008e-07	4081	3622	3517	96	61	14	819.38	767.25	917.85	338.64	174.54	128.29
chr7:63892513-63941773	chr7:63917143-63917143_E030018B13Rik	1484.89	-0.260539	0.189524	-1.3747	0.169224	0.330954	6586	6243	5470	565	552	138	1322.33	1322.46	1427.53	1993.05	1579.44	1264.53
chr7:66109979-66150091	chr7:66130035-66130035_Chsy1	583.823	-1.63364	0.185686	-8.79785	1.39467e-18	4.92783e-16	1469	1203	1179	242	338	90	294.94	254.83	307.69	853.66	967.12	824.69
chr7:66173864-66181098	chr7:66177481-66177481_Chsy1	148.12	-1.60958	0.497756	-3.23366	0.00122214	0.00801493	404	375	205	27	68	42	81.11	79.44	53.5	95.24	194.57	384.86
chr7:66243831-66278418	chr7:66261124-66261124_Mir7057	305.215	-1.15247	0.406362	-2.83607	0.00456723	0.0226227	777	820	920	60	226	44	156	173.7	240.1	211.65	646.65	403.18
chr7:66293144-66320976	chr7:66307060-66307060_Mir7057	260.959	-1.31094	0.299184	-4.38173	1.17743e-05	0.0001849	696	626	704	102	166	30	139.74	132.61	183.73	359.81	474.98	274.9
chr7:66369855-66387625	chr7:66378740-66378740_Mir7057	396.073	-1.0116	0.213893	-4.72947	2.25112e-06	4.29944e-05	1269	1108	1142	139	195	59	254.79	234.71	298.03	490.33	557.95	540.63
chr7:67433517-67444797	chr7:67439157-67439157_Mef2a	252.588	-0.272325	0.357053	-0.762703	0.44564	0.621238	1223	1249	641	49	98	42	245.55	264.58	167.28	172.85	280.41	384.86
chr7:67995055-68036311	chr7:68015683-68015683_Igf1r	865.515	0.2303	0.171997	1.33897	0.180579	0.345201	4538	4275	3763	194	303	92	911.13	905.58	982.04	684.34	866.97	843.02
chr7:68075732-68103867	chr7:68089799-68089799_Igf1r	332.299	-0.234675	0.334748	-0.701049	0.483272	0.653654	1533	1411	1206	64	187	34	307.79	298.89	314.73	225.76	535.06	311.55
chr7:68128945-68159144	chr7:68144044-68144044_Pgpep1l	631.461	-0.289548	0.196175	-1.47597	0.139953	0.291534	3044	2725	2011	232	228	66	611.17	577.24	524.82	818.39	652.38	604.77
chr7:73514188-73560317	chr7:73537252-73537252_Chd2	1154.59	-0.217657	0.193125	-1.12703	0.25973	0.438611	5561	5271	3757	436	389	116	1116.53	1116.56	980.48	1538	1113.05	1062.94
chr7:73588081-73624914	chr7:73606497-73606497_1810026B05Rik	733.046	-0.161998	0.191191	-0.847311	0.396822	0.578124	3387	3208	2750	261	230	81	680.04	679.56	717.68	920.68	658.1	742.22
chr7:73906901-73925161	chr7:73916031-73916031_Gm21269	404.286	0.857269	0.516904	1.65847	0.097223	0.226498	2451	2410	2193	162	72	8	492.11	510.51	572.32	571.46	206.01	73.31
chr7:75574576-75614844	chr7:75594710-75594710_Akap13	695.476	-0.442537	0.307183	-1.44063	0.14969	0.304844	2830	2686	2460	348	225	57	568.2	568.98	642	1227.58	643.79	522.3
chr7:75632889-75726160	chr7:75679524-75679524_Klhl25	2060.9	-0.0458636	0.279209	-0.164263	0.869524	0.921399	10396	9775	7436	902	585	154	2087.29	2070.65	1940.6	3181.83	1673.86	1411.14
chr7:79265766-79365234	chr7:79315500-79315500_Abhd2	3061.17	-0.0552103	0.113505	-0.486415	0.626673	0.766725	14874	13654	12020	908	1092	330	2986.37	2892.35	3136.91	3203	3124.54	3023.87
chr7:80013697-80036915	chr7:80025306-80025306_Zfp710	607.54	-0.179317	0.178032	-1.00722	0.313829	0.50137	2890	2550	2285	202	220	64	580.25	540.17	596.33	712.56	629.49	586.45
chr7:80049099-80101239	chr7:80075169-80075169_Gm21057	969.855	-0.492976	0.213324	-2.31092	0.0208371	0.0736245	3857	3795	3261	416	358	98	774.4	803.9	851.04	1467.45	1024.35	898
chr7:80165774-80215935	chr7:80190854-80190854_Sema4b	1020.82	0.170131	0.145206	1.17165	0.241338	0.419375	5652	5027	3998	266	343	105	1134.8	1064.88	1043.37	938.32	981.43	962.14
chr7:80386865-80405499	chr7:80396182-80396182_Furin	629.647	-0.291647	0.161169	-1.80958	0.0703612	0.180658	2844	2667	2153	200	237	76	571.01	564.95	561.88	705.51	678.13	696.41
chr7:80636515-80686501	chr7:80661508-80661508_Gm15880	912.373	-0.16473	0.179493	-0.917749	0.35875	0.543365	4453	3931	3313	326	311	92	894.07	832.71	864.61	1149.97	889.86	843.02
chr7:80762044-80811390	chr7:80786717-80786717_Iqgap1	1317.44	-0.229248	0.141879	-1.6158	0.106137	0.241004	6143	5868	4517	426	518	138	1233.38	1243.03	1178.82	1502.73	1482.15	1264.53
chr7:80992619-81006668	chr7:80999643-80999643_Zfp592	332.757	0.00570915	0.236228	0.024168	0.980719	0.985834	1837	1627	1124	92	130	32	368.83	344.65	293.33	324.53	371.97	293.22
chr7:90016946-90068971	chr7:90042958-90042958_E230029C05Rik	740.398	-0.765428	0.334379	-2.2891	0.0220733	0.0762789	2512	2303	2537	416	263	62	504.35	487.85	662.09	1467.45	752.52	568.12
chr7:90130617-90136996	chr7:90133806-90133806_Picalm	250.216	-0.905861	0.292418	-3.09783	0.00194943	0.0116746	975	820	554	89	88	46	195.76	173.7	144.58	313.95	251.79	421.51
chr7:96510146-96581053	chr7:96545599-96545599_Gm15412	1219.28	-0.996061	0.145156	-6.86199	6.79057e-12	5.99834e-10	4112	3608	3274	428	608	177	825.6	764.29	854.43	1509.78	1739.67	1621.89
chr7:96645497-96670531	chr7:96658014-96658014_Gm15413	433.587	-1.2099	0.246324	-4.91182	9.02342e-07	1.91297e-05	1197	1050	1251	196	206	58	240.33	222.42	326.48	691.4	589.43	531.47
chr7:96684687-96717636	chr7:96701161-96701161_Gm15413	508.858	-0.978554	0.238371	-4.10517	4.04014e-05	0.00048573	1546	1345	1667	188	251	70	310.4	284.91	435.04	663.18	718.19	641.43
chr7:96748750-96756017	chr7:96752383-96752383_Gm15413	152.217	-0.490974	0.39099	-1.25572	0.209217	0.381343	627	559	487	28	62	29	125.89	118.41	127.09	98.77	177.4	265.73
chr7:96825455-96853647	chr7:96839551-96839551_Gm15413	309.451	-1.37359	0.298861	-4.59609	4.30485e-06	7.73415e-05	746	675	875	118	190	41	149.78	142.99	228.35	416.25	543.65	375.69
chr7:97329841-97355772	chr7:97342806-97342806_Kctd21	414.361	0.0528589	0.225565	0.23434	0.814721	0.888482	2194	2148	1396	124	122	48	440.51	455.01	364.32	437.41	349.08	439.84
chr7:99385063-99393429	chr7:99389246-99389246_Gdpd5	184.46	-0.60236	0.354827	-1.69762	0.0895801	0.213622	704	732	511	40	72	36	141.35	155.06	133.36	141.1	206.01	329.88
chr7:102016681-102031678	chr7:102024179-102024179_Il18bp	339.706	-0.587471	0.214221	-2.74237	0.00609984	0.0285467	1386	1295	1011	131	131	42	278.28	274.32	263.84	462.11	374.83	384.86
chr7:102224214-102249984	chr7:102237099-102237099_Rhog	620.091	-1.10474	0.199648	-5.53343	3.14028e-08	1.09137e-06	2150	2010	1235	236	296	94	431.67	425.78	322.3	832.5	846.94	861.34
chr7:105549130-105557936	chr7:105553533-105553533_Smpd1	129.557	-0.821316	0.466078	-1.76219	0.0780375	0.194406	510	441	291	31	36	32	102.4	93.42	75.94	109.35	103.01	293.22
chr7:105614185-105635088	chr7:105624636-105624636_Trim3	401.863	-0.476416	0.2343	-2.03336	0.0420163	0.122523	1651	1752	1180	109	195	50	331.48	371.13	307.95	384.5	557.95	458.16
chr7:105735387-105739962	chr7:105737674-105737674_Rrp8	245.578	-0.553561	0.29705	-1.86353	0.0623879	0.164506	1086	1034	592	89	80	37	218.05	219.03	154.5	313.95	228.9	339.04
chr7:107686421-107728446	chr7:107707433-107707433_Ppfibp2	734.352	1.39498	0.281085	4.96284	6.94712e-07	1.51834e-05	5592	5481	3493	74	191	44	1122.75	1161.05	911.58	261.04	546.51	403.18
chr7:109619939-109650090	chr7:109635014-109635014_Denn2b	563.603	0.766242	0.196607	3.89733	9.72602e-05	0.00100837	3637	3276	2774	128	158	36	730.23	693.96	723.94	451.52	452.09	329.88
chr7:110107802-110126061	chr7:110116931-110116931_Wee1	523.311	-0.0699399	0.212969	-0.328405	0.742606	0.844562	2484	2506	1975	185	182	46	498.73	530.85	515.42	652.59	520.76	421.51
chr7:112451834-112483582	chr7:112467708-112467708_Parva	908.896	0.178499	0.166364	1.07294	0.283297	0.465573	4779	4805	3553	224	336	87	959.52	1017.85	927.24	790.17	961.4	797.2
chr7:112680515-112690375	chr7:112685445-112685445_Tead1	235.777	-0.0187099	0.451348	-0.0414533	0.966935	0.977315	1221	1152	782	25	90	41	245.15	244.03	204.08	88.19	257.52	375.69
chr7:112708474-112730510	chr7:112719492-112719492_Tead1	379.473	-0.182151	0.233066	-0.781541	0.434485	0.614072	1903	1765	1154	102	134	52	382.08	373.88	301.16	359.81	383.41	476.49
chr7:113166596-113188971	chr7:113177783-113177783_Arntl	540.782	0.0449547	0.20114	0.223499	0.823147	0.893912	2697	2546	2218	141	220	50	541.5	539.32	578.84	497.38	629.49	458.16
chr7:116721291-116738444	chr7:116729867-116729867_Nucb2	231.86	-1.4529	0.711437	-2.0422	0.0411314	0.120212	350	256	960	198	79	10	70.27	54.23	250.53	698.45	226.04	91.63
chr7:117469094-117492441	chr7:117480767-117480767_Xylt1	303.132	-0.882793	0.382387	-2.30864	0.0209636	0.0738255	1180	897	848	172	133	20	236.92	190.01	221.31	606.73	380.55	183.26
chr7:118222596-118254471	chr7:118238533-118238533_Smg1	574.595	-0.221182	0.20744	-1.06625	0.286312	0.468132	2764	2589	1826	144	219	80	554.95	548.43	476.54	507.96	626.62	733.06
chr7:118474810-118501183	chr7:118487996-118487996_Itpripl2	741.115	-0.528009	0.187951	-2.80929	0.00496516	0.024198	3170	3105	1984	242	283	106	636.47	657.74	517.77	853.66	809.75	971.3
chr7:118922430-118932237	chr7:118927333-118927333_Gprc5b	293.623	0.0526513	0.261071	0.201674	0.840171	0.90029	1325	1430	1213	65	98	40	266.03	302.92	316.56	229.29	280.41	366.53
chr7:118977615-118996435	chr7:118987025-118987025_Gprc5b	565.409	0.064566	0.210543	0.306664	0.759099	0.851201	2887	2787	2133	122	214	68	579.65	590.37	556.66	430.36	612.32	623.1
chr7:120718457-120730280	chr7:120724368-120724368_Vwa3a	333.023	-0.0866616	0.290778	-0.298034	0.765677	0.857257	1886	1719	874	89	134	36	378.67	364.14	228.09	313.95	383.41	329.88
chr7:121805971-121826875	chr7:121816423-121816423_Scnn1b	248.617	-0.16651	0.313394	-0.531312	0.595202	0.738776	1123	1049	921	66	65	42	225.47	222.21	240.36	232.82	185.98	384.86
chr7:123367794-123371102	chr7:123369448-123369448_Arhgap17	188.097	-0.623798	0.352944	-1.76741	0.077159	0.19267	700	650	619	81	48	29	140.54	137.69	161.54	285.73	137.34	265.73
chr7:128457696-128461378	chr7:128459537-128459537_Tial1	136.269	-0.761243	0.372765	-2.04215	0.0411367	0.120212	546	429	361	39	45	28	109.62	90.88	94.21	137.57	128.76	256.57
chr7:128522786-128558700	chr7:128540743-128540743_Bag3	987.303	0.124342	0.195364	0.636461	0.524476	0.682979	5402	4966	3603	210	355	119	1084.6	1051.95	940.29	740.78	1015.76	1090.43
chr7:130643726-130679198	chr7:130661462-130661462_Tacc2	1074.51	0.261246	0.19697	1.32632	0.184733	0.349986	5975	5508	4426	348	286	96	1199.65	1166.77	1155.07	1227.58	818.33	879.67
chr7:132655847-132816588	chr7:132736217-132736217_Fam53b	4407.84	0.332723	0.230383	1.44422	0.148678	0.30351	24015	23390	19095	1554	1144	320	4821.69	4954.74	4983.3	5481.78	3273.33	2932.24
chr7:133031824-133056807	chr7:133044315-133044315_Ctbp2	409.754	-0.250814	0.254145	-0.98689	0.323696	0.510214	1694	1694	1565	99	142	65	340.12	358.84	408.42	349.23	406.3	595.61
chr7:135605475-135612365	chr7:135608920-135608920_Ptpre	293.006	-0.137591	0.242149	-0.56821	0.569893	0.721297	1328	1323	1067	75	99	42	266.63	280.25	278.46	264.56	283.27	384.86
chr7:137295145-137308827	chr7:137301986-137301986_Ebf3	177.402	-2.33205	0.698815	-3.33715	0.000846425	0.00598141	220	217	325	10	132	52	44.17	45.97	84.82	35.28	377.69	476.49
chr7:139243348-139299063	chr7:139271205-139271205_Pwwp2b	1715.94	0.504309	0.151602	3.32653	0.000879341	0.00613651	10193	9973	7264	456	478	138	2046.53	2112.59	1895.71	1608.55	1367.7	1264.53
chr7:139761763-139794782	chr7:139778272-139778272_Mir6401	615.512	1.31193	0.294029	4.4619	8.12354e-06	0.000132476	4050	3947	3771	142	80	36	813.15	836.1	984.13	500.91	228.9	329.88
chr7:139815968-139880841	chr7:139848404-139848404_Adgra1	1032.96	1.3412	0.241433	5.55515	2.77368e-08	9.96644e-07	7899	7394	5062	164	266	42	1585.95	1566.28	1321.05	578.51	761.11	384.86
chr7:139950480-139992205	chr7:139971342-139971342_Spef1l	784.124	-0.748306	0.17605	-4.25053	2.13264e-05	0.00028982	2901	2672	2270	272	297	126	582.46	566.01	592.41	959.49	849.81	1154.57
chr7:140942020-140954663	chr7:140948341-140948341_Ifitm5	341.26	-0.238959	0.235069	-1.01655	0.309369	0.495364	1619	1667	1011	106	134	38	325.06	353.12	263.84	373.92	383.41	348.2
chr7:141080720-141097092	chr7:141088906-141088906_Pkp3	377.473	-0.826455	0.322353	-2.56382	0.0103527	0.0430347	1533	1257	884	88	152	78	307.79	266.27	230.7	310.42	434.92	714.73
chr7:141159306-141174051	chr7:141166678-141166678_Rnh1	625.949	-0.227478	0.206199	-1.10319	0.269943	0.45004	3190	2933	1792	194	232	74	640.48	621.3	467.67	684.34	663.82	678.08
chr7:142386810-142400305	chr7:142393557-142393557_Ctsd	411.621	-0.361325	0.244957	-1.47505	0.140198	0.291534	1893	1728	1308	170	139	42	380.07	366.04	341.35	599.68	397.72	384.86
chr7:142457704-142484133	chr7:142470918-142470918_Lsp1	682.043	-0.338457	0.320748	-1.05521	0.291329	0.474361	2285	2050	3479	187	250	100	458.78	434.25	907.93	659.65	715.32	916.32
chr7:143054457-143065306	chr7:143059881-143059881_R74862	289.962	-1.02773	0.234667	-4.37952	1.18943e-05	0.000185385	913	841	813	99	151	42	183.31	178.15	212.17	349.23	432.06	384.86
chr7:143109758-143124306	chr7:143117032-143117032_Kcnq1	375.437	-0.0571571	0.258658	-0.220976	0.825111	0.893912	1622	1723	1606	89	168	38	325.66	364.99	419.12	313.95	480.7	348.2
chr7:144662278-144690240	chr7:144676259-144676259_Ano1	611.698	-0.340226	0.183644	-1.85264	0.0639334	0.16739	2793	2484	1996	169	237	86	560.77	526.19	520.9	596.15	678.13	788.04
chr7:145104214-145113676	chr7:145108945-145108945_Smim38	412.987	-0.151563	0.288391	-0.525546	0.599203	0.7429	1790	1823	1678	174	129	34	359.39	386.17	437.91	613.79	369.11	311.55
chr7:145194026-145224780	chr7:145209403-145209403_Smim38	885.332	0.191098	0.280794	0.680565	0.496147	0.66278	4451	4248	4021	346	225	66	893.66	899.86	1049.38	1220.52	643.79	604.77
chr8:4310442-4336504	chr8:4323473-4323473_Elavl1	669.436	-0.504214	0.197613	-2.55152	0.0107255	0.0443235	2590	2610	2246	260	228	86	520.02	552.88	586.15	917.16	652.38	788.04
chr8:13292466-13307221	chr8:13299843-13299843_Tmco3	124.331	-0.7045	0.464527	-1.5166	0.129368	0.276194	457	409	367	25	38	30	91.76	86.64	95.78	88.19	108.73	274.9
chr8:13342630-13357072	chr8:13349851-13349851_Tfdp1	239.228	-0.498355	0.254257	-1.96005	0.0499905	0.139447	963	931	751	78	82	37	193.35	197.22	195.99	275.15	234.63	339.04
chr8:13591972-13686584	chr8:13639278-13639278_Rasa3	2517.05	-0.615755	0.268553	-2.29286	0.0218559	0.0758339	9069	8722	8840	1266	886	232	1820.86	1847.59	2307.01	4465.85	2535.11	2125.87
chr8:22473915-22507772	chr8:22490843-22490843_Smim19	533.232	0.244027	0.28383	0.859765	0.389919	0.572854	2613	2290	2825	180	164	38	524.63	485.09	737.25	634.96	469.25	348.2
chr8:23022072-23053990	chr8:23038031-23038031_Ank1	537.11	-0.752761	0.25408	-2.96269	0.00304964	0.0166201	2017	1848	1584	260	210	54	404.97	391.46	413.38	917.16	600.87	494.82
chr8:23656166-23684126	chr8:23670146-23670146_Zmat4	367.999	0.154135	0.367704	0.419182	0.675083	0.802679	1532	1275	2211	73	118	50	307.59	270.09	577.01	257.51	337.63	458.16
chr8:23713944-23752945	chr8:23733444-23733444_Zmat4	678.833	0.773662	0.307498	2.51599	0.0118698	0.0477479	3498	3132	4566	150	127	68	702.32	663.46	1191.61	529.13	363.39	623.1
chr8:24394791-24440266	chr8:24417528-24417528_Tcim	1631.23	0.244718	0.2006	1.21994	0.222489	0.396035	8461	7730	7584	534	437	146	1698.78	1637.46	1979.23	1883.7	1250.39	1337.83
chr8:24516016-24525133	chr8:24520574-24520574_Ido2	444.142	-0.362546	0.288818	-1.25527	0.209379	0.381343	1739	1654	1783	186	122	54	349.15	350.37	465.32	656.12	349.08	494.82
chr8:24569339-24574894	chr8:24572116-24572116_Ido2	294.95	-0.172403	0.300844	-0.573063	0.566602	0.718419	1165	1221	1335	83	139	26	233.91	258.65	348.4	292.78	397.72	238.24
chr8:25038003-25111205	chr8:25074604-25074604_Plekha2	2168.4	-0.220811	0.17824	-1.23885	0.215403	0.387981	9273	9402	8272	804	686	240	1861.82	1991.64	2158.78	2836.13	1962.85	2199.18
chr8:25325273-25345408	chr8:25335340-25335340_5430421F17Rik	414.875	1.48025	0.226469	6.53621	6.30966e-11	4.18015e-09	2788	2843	2571	58	81	24	559.77	602.24	670.96	204.6	231.77	219.92
chr8:25412609-25442773	chr8:25427691-25427691_Fgfr1	632.975	-0.0948866	0.255813	-0.370923	0.710695	0.828298	2862	2703	2660	250	177	62	574.63	572.58	694.19	881.88	506.45	568.12
chr8:25521025-25616716	chr8:25568870-25568870_Gm16159	2503.7	0.101819	0.172567	0.590027	0.555173	0.710728	12391	11424	11054	820	792	226	2487.84	2419.96	2884.81	2892.57	2266.15	2070.89
chr8:26687792-26710408	chr8:26699100-26699100_2310008N11Rik	284.247	-1.14639	0.241087	-4.75509	1.98355e-06	3.85792e-05	801	782	784	120	128	42	160.82	165.65	204.6	423.3	366.25	384.86
chr8:27032105-27067587	chr8:27049846-27049846_Plpbp	928.226	0.0447084	0.22	0.203221	0.838963	0.90029	4331	4304	4047	334	274	84	869.57	911.72	1056.16	1178.19	784	769.71
chr8:27082350-27111673	chr8:27097011-27097011_Adgra2	866.882	0.351296	0.230478	1.52421	0.127457	0.273043	4282	4217	4433	164	304	92	859.73	893.29	1156.9	578.51	869.84	843.02
chr8:33602933-33611130	chr8:33607031-33607031_Ppp2cb	238.61	-0.329152	0.267081	-1.23241	0.217797	0.39036	930	965	916	80	79	32	186.72	204.42	239.05	282.2	226.04	293.22
chr8:33625735-33675224	chr8:33650479-33650479_Gsr	725.389	-0.89781	0.207849	-4.31952	1.56369e-05	0.000228622	2229	2169	2321	266	293	116	447.53	459.46	605.72	938.32	838.36	1062.94
chr8:34804043-34816868	chr8:34810455-34810455_Dusp4	510.892	-0.542589	0.208475	-2.60266	0.00925048	0.0389881	1907	1788	1877	182	211	62	382.88	378.75	489.85	642.01	603.73	568.12
chr8:34940830-34965101	chr8:34952965-34952965_Tnks	433.016	0.0874493	0.213162	0.410249	0.681623	0.808641	2183	1980	1852	104	167	45	438.3	419.43	483.32	366.86	477.84	412.35
chr8:35585474-35620310	chr8:35602892-35602892_Gm16793	635.781	0.414538	0.274628	1.50945	0.131183	0.279505	3275	2919	3474	204	146	54	657.55	618.34	906.62	719.62	417.75	494.82
chr8:35768006-35782949	chr8:35775477-35775477_Gm19410	362.687	1.94795	0.3579	5.44273	5.24703e-08	1.73808e-06	2557	2555	2624	67	38	10	513.39	541.23	684.8	236.34	108.73	91.63
chr8:36145221-36176170	chr8:36160695-36160695_Gm38414	511.257	-0.0571024	0.294961	-0.193593	0.846495	0.904702	2236	2069	2396	206	155	42	448.94	438.28	625.29	726.67	443.5	384.86
chr8:41368564-41384199	chr8:41376381-41376381_Asah1	301.432	-0.473559	0.285847	-1.65669	0.0975822	0.226836	1155	1045	1129	103	90	48	231.9	221.36	294.64	363.34	257.52	439.84
chr8:45520957-45530999	chr8:45525978-45525978_Sorbs2	252.807	-0.491684	0.518896	-0.947559	0.343354	0.529735	976	869	987	160	78	10	195.96	184.08	257.58	564.4	223.18	91.63
chr8:45654033-45685358	chr8:45669695-45669695_Sorbs2	600.72	-0.126613	0.357667	-0.353996	0.723342	0.835231	2355	2195	3014	264	133	62	472.83	464.97	786.58	931.27	380.55	568.12
chr8:45708126-45728125	chr8:45718125-45718125_Sorbs2	572.21	0.100038	0.367238	0.272406	0.78531	0.869043	2451	2149	3208	241	151	40	492.11	455.23	837.2	850.13	432.06	366.53
chr8:46777696-46799658	chr8:46788677-46788677_Irf2	542.027	-0.127427	0.331148	-0.384802	0.700384	0.822156	2344	2116	2473	244	161	40	470.62	448.24	645.39	860.72	460.67	366.53
chr8:46810503-46853107	chr8:46831805-46831805_Irf2	815.024	-0.207998	0.219169	-0.949028	0.342606	0.529735	3547	3255	3372	306	291	76	712.16	689.51	880	1079.42	832.64	696.41
chr8:46867173-46896207	chr8:46881690-46881690_Enpp6	486.119	-0.0948001	0.259947	-0.36469	0.715343	0.830538	1964	2063	2238	176	154	48	394.33	437.01	584.06	620.85	440.64	439.84
chr8:48414682-48430769	chr8:48422725-48422725_Tenm3	522.115	0.829149	0.232761	3.56224	0.000367709	0.00316888	3074	2725	3114	100	142	40	617.19	577.24	812.67	352.75	406.3	366.53
chr8:48813341-48827586	chr8:48820463-48820463_Tenm3	186.937	-1.56513	0.419786	-3.72839	0.000192704	0.00186544	387	298	538	92	65	36	77.7	63.13	140.4	324.53	185.98	329.88
chr8:48840370-48844976	chr8:48842673-48842673_Tenm3	153.735	-1.68337	0.475722	-3.53857	0.000402302	0.00339793	320	277	350	30	76	42	64.25	58.68	91.34	105.83	217.46	384.86
chr8:57937051-57967079	chr8:57952065-57952065_Galnt7	509.78	1.8938	0.971766	1.94883	0.0513161	0.142209	3357	3094	4157	146	26	6	674.01	655.41	1084.87	515.02	74.39	54.98
chr8:60630401-60671667	chr8:60651034-60651034_Mfap3l	1111.53	0.238994	0.330313	0.723536	0.46935	0.64195	5193	5030	5806	454	287	68	1042.64	1065.51	1515.21	1601.5	821.19	623.1
chr8:61572406-61589843	chr8:61581124-61581124_Palld	419.819	-0.187934	0.230592	-0.815006	0.415069	0.59901	1823	1736	1736	148	155	40	366.02	367.74	453.05	522.07	443.5	366.53
chr8:68191035-68213178	chr8:68202106-68202106_Sh2d4a	349.149	0.269681	0.40272	0.669651	0.503081	0.668252	1374	1413	2214	132	96	22	275.87	299.32	577.8	465.63	274.68	201.59
chr8:69918556-69945192	chr8:69931874-69931874_Ndufa13	803.579	0.0894285	0.197499	0.452804	0.65069	0.785314	4039	3763	3361	265	224	83	810.94	797.12	877.13	934.8	640.93	760.55
chr8:70537126-70585128	chr8:70561127-70561127_Ell	1388.62	0.109252	0.254075	0.429997	0.667198	0.796879	6980	6891	5662	543	393	104	1401.43	1459.73	1477.63	1915.45	1124.49	952.98
chr8:70601741-70619199	chr8:70610470-70610470_Ssbp4	401.413	-0.699177	0.323599	-2.16063	0.0307238	0.0976645	1460	1284	1382	210	144	36	293.14	271.99	360.67	740.78	412.03	329.88
chr8:70872285-70885423	chr8:70878854-70878854_Ccdc124	220.158	-0.414567	0.313514	-1.32232	0.18606	0.351872	918	795	779	50	84	38	184.31	168.41	203.3	176.38	240.35	348.2
chr8:71271345-71322076	chr8:71296710-71296710_Myo9b	1232.53	-0.3884	0.220607	-1.7606	0.0783062	0.194618	5154	4947	4301	518	371	142	1034.81	1047.93	1122.45	1827.26	1061.54	1301.18
chr8:71486965-71519208	chr8:71503086-71503086_Plvap	795.536	0.247896	0.163324	1.51782	0.12906	0.275813	4400	4177	3173	226	242	75	883.42	884.82	828.07	797.22	692.43	687.24
chr8:71569846-71591071	chr8:71580458-71580458_Slc27a1	442.796	-0.379255	0.284553	-1.33281	0.182594	0.34811	1896	1823	1508	99	244	49	380.68	386.17	393.55	349.23	698.16	449
chr8:72133045-72163114	chr8:72148079-72148079_Tpm4	828.018	-0.0969852	0.179363	-0.54072	0.5887	0.735442	3895	3662	3269	284	281	82	782.03	775.73	853.12	1001.82	804.03	751.39
chr8:72409043-72422985	chr8:72416014-72416014_Eps15l1	430.734	0.365188	0.26392	1.38371	0.166448	0.327946	2310	2227	2059	134	140	26	463.8	471.75	537.35	472.69	400.58	238.24
chr8:72474957-72495201	chr8:72485079-72485079_Slc35e1	427.36	-0.485106	0.294206	-1.64887	0.0991752	0.229282	1756	1664	1424	206	141	39	352.57	352.49	371.63	726.67	403.44	357.37
chr8:72711703-72740436	chr8:72726069-72726069_Sin3b	530.543	0.123043	0.18835	0.653268	0.513583	0.676063	2666	2533	2286	143	193	50	535.27	536.57	596.59	504.44	552.23	458.16
chr8:78618237-78642407	chr8:78630322-78630322_Slc10a7	497.134	1.21394	0.229453	5.29059	1.21922e-07	3.746e-06	3469	2935	2917	98	86	34	696.5	621.73	761.26	345.7	246.07	311.55
chr8:79150848-79163075	chr8:79156961-79156961_1700011L22Rik	295.942	-0.126238	0.248903	-0.507178	0.61203	0.753924	1314	1250	1258	92	118	28	263.82	264.79	328.31	324.53	337.63	256.57
chr8:80829505-80880477	chr8:80854991-80854991_Gab1	1041.7	-0.258494	0.178633	-1.44707	0.147877	0.302314	4790	4594	3544	386	376	104	961.73	973.15	924.89	1361.63	1075.85	952.98
chr8:81742504-81778322	chr8:81760413-81760413_Inpp4b	352.987	-1.36712	0.535631	-2.55236	0.0106997	0.0443035	739	665	1176	274	130	20	148.38	140.87	306.91	966.54	371.97	183.26
chr8:84186658-84207458	chr8:84197058-84197058_Mir23a	922.792	-0.337501	0.213143	-1.58345	0.113319	0.253375	3652	3639	3628	360	308	102	733.24	770.85	946.81	1269.91	881.28	934.65
chr8:84660318-84669855	chr8:84665086-84665086_Ier2	272.115	-0.870318	0.235539	-3.695	0.000219883	0.00209036	860	937	790	108	114	38	172.67	198.49	206.17	380.97	326.19	348.2
chr8:84712251-84761314	chr8:84736782-84736782_Lyl1	1133.79	-0.584316	0.188877	-3.09363	0.00197722	0.0117744	4804	4498	3037	316	490	172	964.54	952.82	792.58	1114.7	1402.04	1576.08
chr8:84775005-84781496	chr8:84778250-84778250_Nfix	159.252	-2.02934	0.568201	-3.57151	0.000354925	0.00310926	346	336	169	20	91	48	69.47	71.18	44.1	70.55	260.38	439.84
chr8:84970300-84986966	chr8:84978633-84978633_Junb	657.209	-0.460355	0.206811	-2.22597	0.026016	0.0860434	2521	2450	2406	237	220	90	506.16	518.99	627.9	836.02	629.49	824.69
chr8:86870841-86893990	chr8:86882415-86882415_N4bp1	417.641	-0.370796	0.32127	-1.15416	0.248435	0.427155	1656	1604	1656	192	157	30	332.49	339.78	432.17	677.29	449.22	274.9
chr8:88271727-88336316	chr8:88304021-88304021_Adcy7	2516.82	-0.0615899	0.222911	-0.276298	0.78232	0.866972	11881	11706	9698	992	682	246	2385.45	2479.7	2530.92	3499.31	1951.41	2254.16
chr8:90868029-90908359	chr8:90888194-90888194_Chd9	903.824	0.13331	0.186849	0.713467	0.475557	0.648096	4610	4171	3988	288	288	80	925.59	883.55	1040.76	1015.93	824.05	733.06
chr8:94283495-94327048	chr8:94305271-94305271_Mir138-2	847.623	-0.515576	0.332165	-1.55217	0.120622	0.264256	3152	3109	3100	455	239	76	632.85	658.58	809.02	1605.03	683.85	696.41
chr8:104413964-104443299	chr8:104428631-104428631_Dync1li2	659.37	0.0443127	0.166749	0.265745	0.790436	0.873228	3192	3121	2714	180	234	70	640.88	661.13	708.28	634.96	669.54	641.43
chr8:105332312-105349832	chr8:105341072-105341072_Fhod1	550.247	-0.627854	0.188752	-3.32634	0.000879953	0.00613651	2075	2214	1548	193	209	80	416.61	468.99	403.99	680.81	598.01	733.06
chr8:105473158-105483355	chr8:105478256-105478256_Zdhhc1	273.73	-0.0657771	0.33269	-0.197713	0.84327	0.902439	1146	1104	1243	66	73	45	230.09	233.86	324.39	232.82	208.87	412.35
chr8:105596400-105623370	chr8:105609885-105609885_Ripor1	653.516	-0.426079	0.218754	-1.94775	0.051445	0.14238	2731	2775	2109	268	252	62	548.33	587.83	550.39	945.38	721.05	568.12
chr8:105919345-105938197	chr8:105928771-105928771_Ctrl	280.597	-0.537062	0.230854	-2.32642	0.0199962	0.0716079	1097	1064	946	94	128	32	220.25	225.39	246.88	331.59	366.25	293.22
chr8:106047723-106061729	chr8:106054726-106054726_Nfatc3	289.041	-0.364094	0.256105	-1.42166	0.155125	0.313204	1132	1128	1145	93	128	30	227.28	238.95	298.82	328.06	366.25	274.9
chr8:106527081-106533181	chr8:106530131-106530131_Cdh3	226.746	0.249602	0.338559	0.73725	0.460971	0.634995	1071	927	1226	61	55	28	215.03	196.37	319.95	215.18	157.37	256.57
chr8:106613874-106627925	chr8:106620899-106620899_Cdh1	282.477	-0.840321	0.477946	-1.75819	0.0787147	0.195176	765	676	1208	176	91	22	153.6	143.2	315.26	620.85	260.38	201.59
chr8:106935054-106988491	chr8:106961772-106961772_Sntb2	1161.29	0.0157504	0.198254	0.079446	0.936678	0.962019	5750	5461	4636	411	384	98	1154.47	1156.81	1209.87	1449.81	1098.74	898
chr8:108691233-108724952	chr8:108708092-108708092_Zfhx3	813.011	-0.518489	0.282887	-1.83284	0.0668257	0.173403	3068	2924	2998	386	306	68	615.99	619.4	782.4	1361.63	875.56	623.1
chr8:108747357-108783774	chr8:108765565-108765565_Zfhx3	917.782	-0.775856	0.219796	-3.52989	0.000415728	0.00346986	3197	2855	3012	409	332	118	641.89	604.78	786.05	1442.76	949.95	1081.26
chr8:108854380-108869101	chr8:108861740-108861740_Mir3108	156.468	-0.923691	0.386757	-2.3883	0.0169267	0.0632038	437	469	494	42	57	34	87.74	99.35	128.92	148.16	163.09	311.55
chr8:109773155-109782504	chr8:109777829-109777829_Ap1g1	238.449	-0.84639	0.279078	-3.03281	0.00242289	0.0138825	754	786	717	92	82	40	151.39	166.5	187.12	324.53	234.63	366.53
chr8:110699820-110719380	chr8:110709600-110709600_Mtss2	582.398	0.639734	0.242752	2.63534	0.00840536	0.0366654	3216	2885	3279	109	150	62	645.7	611.13	855.73	384.5	429.19	568.12
chr8:110752346-110756520	chr8:110754433-110754433_Mtss2	196.014	-0.202853	0.318368	-0.637166	0.524016	0.682979	816	824	757	44	67	32	163.83	174.55	197.56	155.21	191.71	293.22
chr8:110780232-110834578	chr8:110807405-110807405_Il34	1690.09	0.0676757	0.154696	0.437475	0.661767	0.79487	8538	8007	6851	544	525	166	1714.24	1696.13	1787.93	1918.98	1502.18	1521.1
chr8:110918607-110977137	chr8:110947872-110947872_St3gal2	1111.32	0.30075	0.219553	1.36983	0.17074	0.333305	5836	5496	5241	346	366	76	1171.74	1164.23	1367.76	1220.52	1047.24	696.41
chr8:111537315-111554460	chr8:111545887-111545887_Znrf1	328.776	-0.267339	0.350567	-0.762588	0.445709	0.621238	1711	1649	772	66	161	42	343.53	349.31	201.47	232.82	460.67	384.86
chr8:111698626-111749092	chr8:111723859-111723859_Bcar1	1504.25	-0.0309965	0.140573	-0.2205	0.825481	0.893912	7328	6875	5814	396	517	186	1471.3	1456.34	1517.3	1396.9	1479.29	1704.36
chr8:114204771-114230069	chr8:114217420-114217420_Vat1l	596.951	1.08492	0.840951	1.29011	0.197014	0.365828	3298	3259	4163	236	70	12	662.17	690.36	1086.43	832.5	200.29	109.96
chr8:114254883-114283484	chr8:114269183-114269183_Vat1l	336.713	1.0273	0.528048	1.94546	0.0517197	0.142954	1857	1668	2444	126	42	10	372.85	353.33	637.82	444.47	120.17	91.63
chr8:114296990-114336622	chr8:114316806-114316806_4933408N05Rik	421.514	0.554376	0.425247	1.30366	0.192351	0.359597	2003	2163	2465	155	52	36	402.16	458.19	643.3	546.77	148.79	329.88
chr8:114611176-114645826	chr8:114628501-114628501_Wwox	414.294	0.860047	0.25345	3.39336	0.000690402	0.00509983	2540	2275	2349	66	124	32	509.98	481.92	613.03	232.82	354.8	293.22
chr8:115743017-115777785	chr8:115760401-115760401_Maf	477.28	-0.0908317	0.440514	-0.206195	0.836639	0.899429	1913	1824	2401	241	145	22	384.09	386.38	626.6	850.13	414.89	201.59
chr8:117154552-117178815	chr8:117166683-117166683_Gan	496.778	-0.0988675	0.351233	-0.281487	0.778337	0.865726	2256	2333	1923	238	133	34	452.96	494.2	501.85	839.55	380.55	311.55
chr8:117254398-117432583	chr8:117343490-117343490_Cmip	4806.91	-0.413216	0.193239	-2.13836	0.0324875	0.101884	19778	19000	16809	2023	1657	500	3970.99	4024.8	4386.71	7136.19	4741.17	4581.62
chr8:117519481-117549877	chr8:117534679-117534679_Plcg2	293.094	-2.03467	0.397852	-5.11413	3.1519e-07	8.1488e-06	438	449	635	196	155	30	87.94	95.11	165.72	691.4	443.5	274.9
chr8:117700027-117725380	chr8:117712703-117712703_Hsd17b2	518.949	0.184404	0.457718	0.402877	0.687039	0.812338	2487	2640	2316	266	83	30	499.34	559.23	604.42	938.32	237.49	274.9
[truncated: 122 more rows]
