# Supplementary material for: PAX3-FOXO1 dictates myogenic reprogramming and rhabdomyosarcoma identity in endothelial progenitors
Source: Nat Commun. 2023 Nov 15;14:7291. doi: 10.1038/s41467-023-43044-1 (PMC10651858; doi:10.1038/s41467-023-43044-1)
Supplement: Supplementary file 29 — Dataset 28 [file 41467_2023_43044_MOESM29_ESM.xlsx]

## Sheet: Sheet1
Supplementary Data 28 – GSEA on unique super-enhancer associated genes in TCP vs MCP tumors. GSEA uses a weighted Kolmogorov-Smirnov test and reports both multiple testing-corrected and uncorrected values
TPC				MCP
pathway	pval	padj	NES	pathway	pval	padj	NES
HALLMARK_KRAS_SIGNALING_UP	2.7e-05	0.00135061	-2.11985	HALLMARK_SPERMATOGENESIS	0.995754	0.995754	0.416727
HALLMARK_INFLAMMATORY_RESPONSE	0.00302827	0.0757069	-1.79013	HALLMARK_BILE_ACID_METABOLISM	0.742	0.883333	0.765287
HALLMARK_MTORC1_SIGNALING	0.0051479	0.0857984	-1.71454	HALLMARK_HEDGEHOG_SIGNALING	0.729787	0.883333	0.765399
HALLMARK_E2F_TARGETS	0.0695825	0.540541	-1.44087	HALLMARK_APICAL_JUNCTION	0.779762	0.887656	0.815975
HALLMARK_INTERFERON_GAMMA_RESPONSE	0.0912621	0.540541	-1.38148	HALLMARK_PI3K_AKT_MTOR_SIGNALING	0.681363	0.873762	0.844054
HALLMARK_PEROXISOME	0.123016	0.540541	-1.35045	HALLMARK_INTERFERON_ALPHA_RESPONSE	0.632	0.873762	0.853735
HALLMARK_MYC_TARGETS_V2	0.144531	0.540541	-1.32128	HALLMARK_UV_RESPONSE_DN	0.663347	0.873762	0.863484
HALLMARK_ADIPOGENESIS	0.126789	0.540541	-1.30414	HALLMARK_WNT_BETA_CATENIN_SIGNALING	0.502008	0.83668	0.963944
HALLMARK_ANDROGEN_RESPONSE	0.152091	0.540541	-1.27946	HALLMARK_EPITHELIAL_MESENCHYMAL_TRANSITION	0.290514	0.63721	1.11426
HALLMARK_TNFA_SIGNALING_VIA_NFKB	0.108652	0.540541	-1.27212	HALLMARK_NOTCH_SIGNALING	0.308511	0.63721	1.16614
HALLMARK_APICAL_SURFACE	0.218456	0.575816	-1.2313	HALLMARK_P53_PATHWAY	0.194882	0.575816	1.20367
HALLMARK_ALLOGRAFT_REJECTION	0.204771	0.575816	-1.22275	HALLMARK_PANCREAS_BETA_CELLS	0.1125	0.540541	1.24587
HALLMARK_IL2_STAT5_SIGNALING	0.162162	0.540541	-1.21131	HALLMARK_XENOBIOTIC_METABOLISM	0.156118	0.540541	1.30131
HALLMARK_IL6_JAK_STAT3_SIGNALING	0.21881	0.575816	-1.18538	HALLMARK_MYOGENESIS	0.129594	0.540541	1.30664
HALLMARK_MYC_TARGETS_V1	0.294231	0.63721	-1.1561	HALLMARK_ANGIOGENESIS	0.00731054	0.0913817	1.73028
HALLMARK_FATTY_ACID_METABOLISM	0.325397	0.63721	-1.14416
HALLMARK_TGF_BETA_SIGNALING	0.316479	0.63721	-1.10704
HALLMARK_APOPTOSIS	0.296907	0.63721	-1.10327
HALLMARK_COAGULATION	0.353057	0.65381	-1.08737
HALLMARK_COMPLEMENT	0.331349	0.63721	-1.07425
HALLMARK_ESTROGEN_RESPONSE_EARLY	0.366534	0.654525	-1.05634
HALLMARK_ESTROGEN_RESPONSE_LATE	0.492958	0.83668	-0.97868
HALLMARK_UV_RESPONSE_UP	0.543561	0.873762	-0.924834
HALLMARK_HYPOXIA	0.651394	0.873762	-0.892168
HALLMARK_OXIDATIVE_PHOSPHORYLATION	0.632812	0.873762	-0.877593
HALLMARK_GLYCOLYSIS	0.677165	0.873762	-0.854327
HALLMARK_UNFOLDED_PROTEIN_RESPONSE	0.677932	0.873762	-0.845177
HALLMARK_PROTEIN_SECRETION	0.690702	0.873762	-0.841872
HALLMARK_CHOLESTEROL_HOMEOSTASIS	0.69901	0.873762	-0.80892
HALLMARK_G2M_CHECKPOINT	0.784644	0.887656	-0.782185
HALLMARK_MITOTIC_SPINDLE	0.868421	0.887656	-0.769265
HALLMARK_HEME_METABOLISM	0.82495	0.887656	-0.764491
HALLMARK_DNA_REPAIR	0.812749	0.887656	-0.719693
HALLMARK_REACTIVE_OXYGEN_SPECIES_PATHWAY	0.858847	0.887656	-0.697681
HALLMARK_KRAS_SIGNALING_DN	0.869903	0.887656	-0.680676
