# Supplementary material for: PAX3-FOXO1 dictates myogenic reprogramming and rhabdomyosarcoma identity in endothelial progenitors
Source: Nat Commun. 2023 Nov 15;14:7291. doi: 10.1038/s41467-023-43044-1 (PMC10651858; doi:10.1038/s41467-023-43044-1)
Supplement: Supplementary file 30 — Dataset 29 [file 41467_2023_43044_MOESM30_ESM.xlsx]

## Sheet: Sheet1
Supplementary Data 29 - Endothelial cell transcription factors
Sox17
Tbx3
Id1
Stat1
Nr2f2
Jun
Jund
Fos
Tcf15
Hey1
Id3
Junb
Irf7
Klf4
Baz2b
Terf1
Lhx6
Sp100
Klf6
Mier1
Dmtf1
Atf3
Stat2
Mecom
Tsc22d1
Nr4a1
Plscr1
Sox4
Zfp758
Nr5a2
Zfp652
Prdm16
Zfp687
Gata3
Bcl6b
Id2
Irx3
Hes1
2700081O15Rik
Zfp207
Cc2d1a
Id1
Pparg
Hmgb2
Tcf15
Tshz2
Meox2
