# Supplementary material for: PAX3-FOXO1 dictates myogenic reprogramming and rhabdomyosarcoma identity in endothelial progenitors
Source: Nat Commun. 2023 Nov 15;14:7291. doi: 10.1038/s41467-023-43044-1 (PMC10651858; doi:10.1038/s41467-023-43044-1)
Supplement: Supplementary file 34 — Source Data [file 41467_2023_43044_MOESM34_ESM.xlsx]

## Sheet: Fig 1a
	Tom+ muscle fibers, (%)
		Image 1	Image 2	Image 3
	Injured SCM	0	0	0
	Injured HL	0	0	0

## Sheet: Fig 1b
		PAX7+/Tom+ cells between muscle fibers, (%)
			Image 1	Image 2	Image 3	Image 4
		SCM	50	25	31.4286	15.7895
		HL	0	0	0	0

## Sheet: Fig 1c
		(Tom+ multinucleated MHC+ myotubes/total Tom+ cells) x 100, (%)
			Replicate 1	Replicate 2	Replicate 3
		SCM	48.6947	59.7561	43.7744
		HL	0	0	0

## Sheet: Fig 1d
		(Tom+ or Tom- cells/ total muscle stem cells) x 100, (%)
			Replicate 1	Replicate 2	Replicate 3
		Tom-	2.2	0.3	0.1
		Tom+	69.4	72.7	87.8

## Sheet: Fig 1e
		(Tom+ cells/ total muscle stem cells) x 100, (%)
			Replicate 1	Replicate 2	Replicate 3
		SCM	4	11.9	13.5
		HL	0.5	0.2	0.05

## Sheet: Fig 1f
		% Tom+ muscle fibers
			Image 1	Image 2
		Pax7-CreERT2	99.3921	99.0291
		SCM	92.4303	87.9464
		HL	0	0

## Sheet: Fig 2a
	Mouse #	Tumor Free Survival	TPC	MPC	Sex
	48	152	1		M
	54	115	1		M
	56	75	1		M
	67	140	1		F
	1R upper	124	1		M
	2L	288	1		M
	70	165	1		M
	75	264	1		F
	76	124	1		M
	80	209	1		F
	83	61	1		M
	85	91	1		F
	87	120	1		M
	88	91	1		M
	89	180	1		M
	91	137	1		M
	92	101	1		F
	female 1L	204	1		F
	96	202	1		F
	99	237	1		F
	100	183	1		F
	113	100	1		F
	121	162	1		F
	MyPID.325	400		1	F
	MyPID.331	362		1	F
	MyPID.299	301		1	M
	MyPID.337	374		1	F
	MyPID.216	275		0	F
	MyPID.379	210		1	M
	CKIA.10	203		1	M
	MyPID.139	162		1	F
	MyPID.284	158		1	F
	MyPID.203	147		1	M
	MyPID.286	139		1	F
	MyPID.339	138		1	M
	CKIA.25	137		1	F
	CKIA.5	136		1	F
	MyPID.205	122		1	F
	MyPID.333	121		1	M
	MyPID.210	118		1	F
	MyPID.479	117		1	M
	MyPID.550	137		1	F
	MyPID.191	104		1	M
	MyPID.574	147		1	M
	MyPID.572	277		1	F
	MyPID.571	100		1	M
	MyPID.575	130		1	F
	MyPID.591	99		1	M
	MyPID.594	109		1	F
	MyPID.595	129		1	F
	MyPID.596	223		1	F
	MyPID.197	98		1	M
	MyPID.334	92		1	F
	MyPID.593	90		1	F
	CKIA.33	84		1	M
	MyPID.637	138		0	F
	MyPID.639	185		1	F
	MyPID.570	73		1	M
	MyPID.190	64		1	F
	MyPID.658	93		1	M
	MyPID.616	48		1	M
	MyPID.730	118		1	F
	MyPID.734	179		0	F
	MyPID.728	149		1	M
	MyPID.759	109		1	M
	MyPID.545	132		1	M

## Sheet: Fig 2d
		Tumor Type	MCP			TCP
		Sample	Mouse 1	Mouse 2	Mouse 3	Mouse 1	Mouse 2	Mouse 3
		Ki67+ Cells/total cells x100, (%)	1.98364	0.234487	4.94842	15.7207	30.8102	42.4591

## Sheet: Fig 2e
	MyoD1 Expression	Tumor Type	TCP			MCP			Quad
			Mouse 1	Mouse 2	Mouse 3	Mouse 1	Mouse 2	Mouse 3	Mouse 1	Mouse 2	Mouse 3
		Relative Gene Expression	5.7606	5.8692	8.67307	2.91907	5.31017	0.172533	0.467733	0.993933	2.19293
	Myogenin Expression	Tumor Type	TCP			MCP			Quad
			Mouse 1	Mouse 2	Mouse 3	Mouse 1	Mouse 2	Mouse 3	Mouse 1	Mouse 2	Mouse 3
		Relative Gene Expression	6.3427	26.6539	25.099	23.0598	25.582	0.843167	0.576833	0.8529	2.1078
	P3F Expression	Tumor Type	TCP			MCP			Quad
			Mouse 1	Mouse 2	Mouse 3	Mouse 1	Mouse 2	Mouse 3	Mouse 1	Mouse 2	Mouse 3
		Relative Gene Expression	313.763	133.036	509.82	73.1619	157.529	81.5729	2.7258	0.408433	1.07893

## Sheet: Fig 6b
	P3F Expression	Sample	LHCN			Rh41			HUVEC 1			HUVEC 2			HUVEC 3
		Relative Gene Expression	1.013	1.049	0.941	1660.97	1720.15	1788.06	126.07	152.909	160.337	26.246	32.071	31.731	372.926	365.017	405.166
	MyoD Expression	Sample	LHCN			Rh41			HUVEC 1			HUVEC 2			HUVEC 3
		Relative Gene Expression	0.892	0.974	1.151	25.373	22.725	23.517	5.051	4.989	5.321	3.666	4.042	3.945	9.818	8.565	9.27
	Myogenin Expression	Sample	LHCN			Rh41			HUVEC 1			HUVEC 2			HUVEC 3
		Relative Gene Expression	0.3	1.47	2.29	16276.5	18254.4	18748.4	3699.46	3822.77	3883.62	4744.01	4579.09	4746.03	4044.49	3926.78	4204.38
	MYCN Expression	Sample	LHCN			Rh41			HUVEC 1			HUVEC 2			HUVEC 3
		Relative Gene Expression	1	1	1	3377.32	3167.86	3101.67	326.96	268.76	269.31	77.97	87.51	88.22	233.2	236.12	219.23

[truncated: 48 more sheets: Fig 6c, Fig 6d, Fig 7b, Fig 7c, Fig 7d, Fig 7e, Fig 7f, Fig 7g, Fig 7h, Supp Fig 1a, Supp Fig 1b, Supp Fig 1g, Supp Fig 1h, Supp Fig 1i, Supp Fig 1q, Supp Fig 1r, Supp Fig 1s, Supp Fig 2a, Supp Fig 2b, Supp Fig 2c …]
